# Supplementary material for: Mineral weathering is linked to microbial priming in the critical zone
Source: Nat Commun. 2023 Jan 20;14:345. doi: 10.1038/s41467-022-35671-x (PMC9860040; doi:10.1038/s41467-022-35671-x)
Supplement: Supplementary file 3 — Supplementary Data 1 [file 41467_2022_35671_MOESM3_ESM.xlsx]

## Sheet: Pit1 2016
TIMESTAMP	WP1(10cm)	WP2(30cm)	TempMPS1(10cm)	TempMPS2(30cm)	VWC1(10cm)	VWC2(30cm)	VWC3(60cm)	VWC4(135cm)	EC1(10cm)	EC2(30cm)	EC3(60cm)	EC4(135cm)	Temp5TE1(10cm)	Temp5TE2(30cm)	Temp5TE3(60cm)	Temp5TE4(135cm)
MST	kPa	kPa	degC	degC	m3/m3	m3/m3	m3/m3	m3/m3	dS/m	dS/m	dS/m	dS/m	degC	degC	degC	degC
1/1/2016 0:00	-19.7	-22.2	0.3	1.9	0.118	0.148	0.167	0.082	0.02	0.03	0.01	0	0.1	1.5	3.2	6.5
1/1/2016 0:15	-19.6	-22.1	0.3	1.9	0.118	0.147	0.167	0.082	0.02	0.03	0.01	0	0	1.5	3.2	6.5
1/1/2016 0:30	-19.6	-22	0.3	1.9	0.118	0.147	0.167	0.083	0.01	0.03	0.01	0	0.1	1.5	3.2	6.5
1/1/2016 0:45	-20.7	-22.1	0.3	1.9	0.118	0.147	0.167	0.082	0.02	0.03	0.01	0	0	1.5	3.2	6.4
1/1/2016 1:00	-20.8	-22.1	0.3	1.9	0.118	0.147	0.167	0.082	0.01	0.04	0.01	0	0	1.5	3.2	6.5
1/1/2016 1:15	-19.6	-22	0.3	1.9	0.118	0.148	0.167	0.082	0.01	0.04	0.01	0	0	1.5	3.2	6.4
1/1/2016 1:30	-19.6	-22.5	0.3	1.9	0.118	0.147	0.167	0.082	0.01	0.03	0.01	0.01	0	1.5	3.2	6.5
1/1/2016 1:45	-20.7	-22.1	0.3	1.9	0.118	0.147	0.167	0.082	0.02	0.04	0	0	0	1.5	3.2	6.5
1/1/2016 2:00	-19.8	-22.6	0.3	1.9	0.118	0.147	0.167	0.082	0.02	0.03	0.01	0.01	0	1.5	3.2	6.5
1/1/2016 2:15	-20.9	-22.5	0.3	1.9	0.118	0.147	0.167	0.082	0.02	0.03	0.01	0	0	1.5	3.2	6.5
1/1/2016 2:30	-19.6	-22	0.3	1.9	0.118	0.148	0.167	0.082	0.01	0.03	0.01	0	0.1	1.5	3.2	6.5
1/1/2016 2:45	-20.2	-22.4	0.3	1.9	0.118	0.148	0.167	0.082	0.01	0.03	0.01	0	0.1	1.5	3.2	6.5
1/1/2016 3:00	-20.8	-22.1	0.3	1.9	0.118	0.148	0.167	0.082	0.02	0.03	0.01	0.01	0.1	1.5	3.2	6.4
1/1/2016 3:15	-20.3	-22.2	0.3	1.9	0.118	0.147	0.167	0.083	0.02	0.04	0.01	0	0.1	1.5	3.2	6.5
1/1/2016 3:30	-20.4	-22	0.3	1.9	0.118	0.148	0.167	0.082	0.02	0.03	0.01	0	0	1.5	3.2	6.4
1/1/2016 3:45	-19.6	-22.4	0.3	1.9	0.118	0.148	0.167	0.083	0.02	0.03	0	0	0	1.5	3.2	6.4
1/1/2016 4:00	-20.7	-22.4	0.3	1.9	0.118	0.147	0.167	0.082	0.02	0.03	0.01	0	0	1.5	3.2	6.5
1/1/2016 4:15	-20.6	-22.7	0.3	1.9	0.118	0.148	0.167	0.082	0.02	0.04	0.01	0.01	0	1.5	3.2	6.5
1/1/2016 4:30	-19.6	-22.1	0.3	1.9	0.118	0.148	0.167	0.082	0.02	0.03	0.01	0	0	1.5	3.2	6.5
1/1/2016 4:45	-20.2	-22.1	0.4	1.9	0.118	0.147	0.167	0.082	0.02	0.03	0.01	0	0.1	1.5	3.2	6.5
1/1/2016 5:00	-20	-22	0.3	1.9	0.118	0.148	0.167	0.082	0.02	0.04	0.01	0	0	1.5	3.2	6.4
1/1/2016 5:15	-19.6	-22.4	0.3	1.9	0.118	0.148	0.167	0.082	0.02	0.03	0.01	0	0	1.5	3.2	6.5
1/1/2016 5:30	-20.7	-22.5	0.3	1.9	0.118	0.148	0.167	0.082	0.01	0.03	0.01	0.01	0.1	1.5	3.2	6.4
1/1/2016 5:45	-19.7	-22.4	0.3	1.9	0.118	0.147	0.167	0.082	0.02	0.03	0.01	0.01	0	1.5	3.2	6.4
1/1/2016 6:00	-19.6	-22.5	0.3	1.9	0.117	0.147	0.167	0.082	0.01	0.03	0.01	0	0	1.5	3.2	6.5
1/1/2016 6:15	-20.6	-22.1	0.3	1.9	0.118	0.148	0.167	0.082	0.02	0.03	0.01	0	0	1.5	3.1	6.5
1/1/2016 6:30	-20.8	-22.5	0.3	1.9	0.118	0.147	0.167	0.082	0.02	0.04	0.01	0	0	1.5	3.2	6.5
1/1/2016 6:45	-20.8	-22	0.3	1.9	0.118	0.147	0.167	0.082	0.02	0.03	0.01	0	0	1.5	3.2	6.5
1/1/2016 7:00	-20.1	-22	0.3	1.9	0.118	0.148	0.167	0.082	0.01	0.03	0.01	0	0.1	1.5	3.2	6.4
1/1/2016 7:15	-19.7	-22.7	0.3	1.9	0.118	0.147	0.167	0.083	0.02	0.03	0.01	0.01	0	1.5	3.2	6.5
1/1/2016 7:30	-20.8	-22.6	0.3	1.9	0.118	0.148	0.167	0.082	0.02	0.03	0.01	0.01	0	1.5	3.2	6.5
1/1/2016 7:45	-20.8	-22.7	0.3	1.9	0.118	0.147	0.167	0.082	0.02	0.04	0.01	0	0	1.5	3.1	6.4
1/1/2016 8:00	-19.6	-22	0.3	1.9	0.118	0.148	0.167	0.082	0.02	0.03	0.01	0	0	1.5	3.2	6.5
1/1/2016 8:15	-19.6	-22	0.3	1.9	0.118	0.148	0.167	0.082	0.01	0.03	0.01	0	0	1.5	3.2	6.5
1/1/2016 8:30	-19.6	-22.1	0.3	1.9	0.118	0.148	0.167	0.083	0.02	0.04	0.01	0	0.1	1.5	3.2	6.5
1/1/2016 8:45	-20.9	-22	0.3	1.9	0.118	0.147	0.167	0.082	0.02	0.03	0.01	0	0	1.5	3.2	6.4
1/1/2016 9:00	-20.8	-22.5	0.3	1.9	0.118	0.148	0.167	0.082	0.02	0.04	0	0	0	1.5	3.2	6.4
1/1/2016 9:15	-20.3	-22.5	0.3	1.9	0.118	0.147	0.167	0.082	0.01	0.03	0.01	0.01	0	1.5	3.2	6.4
1/1/2016 9:30	-20.6	-22.4	0.3	1.9	0.118	0.147	0.167	0.083	0.01	0.03	0.01	0	0	1.5	3.2	6.4
1/1/2016 9:45	-19.6	-22	0.3	1.9	0.118	0.148	0.167	0.082	0.02	0.03	0.01	0.01	0	1.5	3.2	6.5
1/1/2016 10:00	-20.8	-22	0.3	1.9	0.118	0.148	0.167	0.082	0.02	0.03	0	0	0.1	1.5	3.2	6.4
1/1/2016 10:15	-20.4	-22	0.3	1.9	0.118	0.147	0.167	0.082	0.02	0.04	0.01	0	0.1	1.5	3.1	6.5
1/1/2016 10:30	-20.9	-22	0.3	1.9	0.118	0.148	0.167	0.082	0.02	0.03	0	0	0	1.5	3.2	6.5
1/1/2016 10:45	-19.7	-22	0.3	1.9	0.118	0.148	0.167	0.082	0.02	0.04	0.01	0	0	1.5	3.2	6.4
1/1/2016 11:00	-20.7	-21.9	0.3	1.9	0.118	0.148	0.167	0.083	0.01	0.03	0.01	0.01	0.1	1.5	3.2	6.4
1/1/2016 11:15	-22	-22.5	0.3	1.9	0.118	0.148	0.167	0.082	0.02	0.03	0.01	0	0.1	1.5	3.2	6.4
1/1/2016 11:30	-22.1	-22.5	0.3	1.9	0.118	0.148	0.167	0.083	0.02	0.03	0.01	0	0	1.5	3.2	6.4
1/1/2016 11:45	-22	-22.5	0.3	1.9	0.118	0.148	0.167	0.082	0.02	0.04	0.01	0.01	0	1.5	3.2	6.5
1/1/2016 12:00	-21.1	-21.9	0.3	1.9	0.118	0.148	0.167	0.082	0.01	0.04	0.01	0	0.1	1.5	3.2	6.4
1/1/2016 12:15	-21	-21.8	0.3	1.9	0.118	0.148	0.167	0.082	0.02	0.03	0.01	0.01	0.1	1.5	3.2	6.4
1/1/2016 12:30	-20.9	-21.9	0.3	1.9	0.118	0.148	0.167	0.083	0.02	0.03	0.01	0.01	0.1	1.5	3.2	6.4
1/1/2016 12:45	-21.1	-21.8	0.3	1.9	0.118	0.148	0.167	0.082	0.02	0.03	0.01	0.01	0.1	1.5	3.2	6.4
1/1/2016 13:00	-21.1	-21.8	0.3	1.9	0.118	0.148	0.167	0.082	0.02	0.04	0.01	0	0	1.5	3.2	6.4
1/1/2016 13:15	-21.1	-21.9	0.3	1.9	0.118	0.148	0.167	0.082	0.02	0.03	0.01	0	0.1	1.5	3.2	6.5
1/1/2016 13:30	-21	-21.9	0.3	1.9	0.118	0.147	0.167	0.082	0.02	0.04	0	0.01	0	1.5	3.2	6.5
1/1/2016 13:45	-21.9	-22.5	0.3	1.9	0.118	0.148	0.167	0.082	0.02	0.03	0.01	0	0	1.5	3.2	6.4
1/1/2016 14:00	-22	-22.4	0.3	1.9	0.118	0.148	0.167	0.082	0.02	0.03	0.01	0	0	1.5	3.2	6.4
1/1/2016 14:15	-21.2	-21.9	0.3	1.9	0.117	0.148	0.167	0.082	0.01	0.04	0.01	0.01	0	1.5	3.2	6.4
1/1/2016 14:30	-22	-22.5	0.3	1.9	0.118	0.148	0.167	0.082	0.02	0.03	0	0.01	0	1.5	3.2	6.5
1/1/2016 14:45	-21.9	-22.5	0.3	1.9	0.118	0.148	0.167	0.082	0.01	0.04	0.01	0.01	0.1	1.5	3.2	6.4
1/1/2016 15:00	-21.9	-22.5	0.3	1.9	0.117	0.147	0.167	0.082	0.02	0.03	0.01	0	0	1.5	3.2	6.4
1/1/2016 15:15	-22.1	-22.4	0.3	1.9	0.118	0.148	0.167	0.082	0.01	0.04	0.01	0.01	0	1.5	3.2	6.5
1/1/2016 15:30	-21	-21.9	0.3	1.9	0.118	0.148	0.167	0.082	0.01	0.03	0	0	0.1	1.5	3.1	6.4
1/1/2016 15:45	-21	-21.9	0.3	1.9	0.118	0.148	0.167	0.082	0.02	0.04	0.01	0	0.1	1.5	3.2	6.4
1/1/2016 16:00	-21	-22	0.3	1.9	0.117	0.148	0.167	0.083	0.01	0.04	0.01	0	0.1	1.5	3.2	6.4
1/1/2016 16:15	-19.6	-21.9	0.3	1.9	0.118	0.148	0.167	0.083	0.02	0.04	0.01	0	0.1	1.5	3.2	6.4
1/1/2016 16:30	-20.8	-21.9	0.3	1.9	0.118	0.147	0.167	0.082	0.02	0.03	0.01	0.01	0	1.5	3.2	6.4
1/1/2016 16:45	-20.9	-22	0.3	1.9	0.118	0.147	0.167	0.082	0.02	0.03	0.01	0	0.1	1.5	3.2	6.5
1/1/2016 17:00	-20.9	-22	0.3	1.9	0.118	0.148	0.167	0.083	0.01	0.04	0.01	0.01	0.1	1.5	3.2	6.4
1/1/2016 17:15	-20.6	-21.9	0.3	1.9	0.118	0.147	0.167	0.082	0.01	0.04	0.01	0	0	1.5	3.2	6.5
1/1/2016 17:30	-19.6	-22.5	0.3	1.9	0.118	0.148	0.167	0.082	0.02	0.03	0.01	0	0	1.5	3.2	6.4
1/1/2016 17:45	-20.2	-22.4	0.3	1.9	0.118	0.148	0.167	0.082	0.02	0.03	0.01	0	0.1	1.5	3.2	6.4
1/1/2016 18:00	-20.4	-22.4	0.3	1.9	0.117	0.148	0.167	0.082	0.01	0.03	0	0	0	1.5	3.2	6.5
1/1/2016 18:15	-19.7	-22	0.3	1.9	0.118	0.148	0.167	0.083	0.02	0.03	0.01	0.01	0.1	1.5	3.2	6.4
1/1/2016 18:30	-20.8	-22.5	0.3	1.9	0.118	0.148	0.167	0.082	0.02	0.03	0	0	0.1	1.5	3.2	6.4
1/1/2016 18:45	-20.6	-22	0.3	1.9	0.118	0.147	0.167	0.082	0.02	0.03	0.01	0.01	0	1.5	3.2	6.4
1/1/2016 19:00	-20.7	-22	0.3	1.9	0.118	0.147	0.167	0.082	0.02	0.03	0.01	0	0	1.5	3.2	6.4
1/1/2016 19:15	-20.5	-22.5	0.3	1.9	0.118	0.148	0.167	0.082	0.01	0.03	0	0	0	1.5	3.2	6.4
1/1/2016 19:30	-19.7	-22.4	0.4	1.9	0.118	0.148	0.167	0.082	0.01	0.04	0.01	0	0.1	1.5	3.2	6.4
1/1/2016 19:45	-20.8	-22	0.3	1.9	0.117	0.147	0.167	0.083	0.02	0.03	0.01	0	0	1.5	3.2	6.4
1/1/2016 20:00	-20.8	-22.3	0.3	1.9	0.117	0.148	0.167	0.082	0.02	0.03	0.01	0.01	0	1.5	3.2	6.4
1/1/2016 20:15	-19.7	-22.1	0.4	1.9	0.118	0.147	0.167	0.082	0.02	0.03	0.01	0	0	1.5	3.2	6.4
1/1/2016 20:30	-20.9	-22.5	0.3	1.9	0.117	0.147	0.167	0.082	0.02	0.03	0.01	0	0	1.5	3.2	6.5
1/1/2016 20:45	-20.9	-22.6	0.3	1.9	0.117	0.147	0.167	0.082	0.02	0.04	0.01	0	0	1.5	3.2	6.4
1/1/2016 21:00	-19.7	-22.4	0.3	1.9	0.117	0.148	0.167	0.082	0.02	0.03	0.01	0	0.1	1.5	3.2	6.4
1/1/2016 21:15	-20.9	-22.5	0.4	1.9	0.117	0.148	0.167	0.082	0.02	0.03	0.01	0	0	1.5	3.2	6.5
1/1/2016 21:30	-19.8	-22.3	0.3	1.9	0.118	0.148	0.167	0.082	0.02	0.03	0.01	0	0.1	1.5	3.2	6.4
1/1/2016 21:45	-19.7	-22	0.3	1.9	0.118	0.148	0.167	0.082	0.02	0.04	0.01	0.01	0.1	1.5	3.2	6.4
1/1/2016 22:00	-19.7	-22.4	0.3	1.9	0.118	0.148	0.167	0.082	0.02	0.03	0.01	0	0	1.5	3.2	6.4
1/1/2016 22:15	-19.7	-22.5	0.3	1.9	0.117	0.147	0.167	0.082	0.02	0.03	0.01	0	0.2	1.5	3.2	6.5
1/1/2016 22:30	-20.8	-22.1	0.3	1.9	0.118	0.148	0.167	0.082	0.01	0.04	0.01	0	0.1	1.5	3.1	6.4
1/1/2016 22:45	-19.6	-22	0.3	1.9	0.118	0.148	0.167	0.082	0.02	0.03	0.01	0	0.1	1.5	3.2	6.4
1/1/2016 23:00	-20.9	-22.5	0.3	1.9	0.118	0.147	0.167	0.082	0.02	0.03	0.01	0.01	0.1	1.5	3.2	6.4
1/1/2016 23:15	-19.9	-22.1	0.4	1.9	0.118	0.147	0.167	0.083	0.02	0.04	0	0	0	1.5	3.2	6.4
1/1/2016 23:30	-20.1	-22.3	0.3	1.9	0.118	0.148	0.167	0.082	0.02	0.03	0.01	0	0	1.5	3.2	6.4
1/1/2016 23:45	-20.8	-22.4	0.4	1.9	0.117	0.147	0.167	0.082	0.02	0.03	0.01	0	0	1.5	3.2	6.4
1/2/2016 0:00	-19.6	-22.4	0.3	1.9	0.118	0.148	0.167	0.082	0.02	0.03	0.01	0	0	1.5	3.2	6.4
1/2/2016 0:15	-20.7	-22.4	0.3	1.9	0.118	0.147	0.167	0.083	0.01	0.03	0.01	0	0	1.5	3.2	6.4
1/2/2016 0:30	-20.6	-22.4	0.3	1.9	0.118	0.148	0.167	0.082	0.02	0.03	0	0	0	1.5	3.2	6.5
1/2/2016 0:45	-19.7	-22.1	0.3	1.9	0.118	0.147	0.167	0.082	0.02	0.03	0.01	0	0	1.5	3.2	6.5
1/2/2016 1:00	-20.5	-22.4	0.3	1.9	0.118	0.148	0.167	0.083	0.02	0.03	0.01	0	0	1.5	3.2	6.4
1/2/2016 1:15	-20.8	-22.6	0.4	1.9	0.118	0.148	0.167	0.082	0.01	0.03	0.01	0	0	1.5	3.2	6.4
1/2/2016 1:30	-20.6	-22.3	0.3	1.9	0.118	0.147	0.167	0.082	0.02	0.03	0.01	0.01	0	1.5	3.1	6.4
1/2/2016 1:45	-19.7	-22.5	0.3	1.9	0.118	0.148	0.167	0.082	0.02	0.04	0.01	0	0	1.5	3.2	6.4
1/2/2016 2:00	-20.7	-22.4	0.3	1.9	0.118	0.148	0.167	0.082	0.02	0.03	0.01	0	0	1.5	3.2	6.4
1/2/2016 2:15	-19.7	-22.5	0.3	1.9	0.118	0.147	0.167	0.082	0.02	0.04	0.01	0	0	1.5	3.1	6.4
1/2/2016 2:30	-20.2	-22.4	0.3	1.9	0.118	0.147	0.167	0.082	0.02	0.03	0	0	0	1.5	3.2	6.4
1/2/2016 2:45	-19.7	-22.5	0.4	1.9	0.118	0.148	0.167	0.082	0.02	0.03	0	0	0	1.5	3.2	6.5
1/2/2016 3:00	-19.7	-22.1	0.3	1.9	0.118	0.148	0.167	0.082	0.02	0.04	0.01	0	0.1	1.5	3.1	6.5
1/2/2016 3:15	-20.8	-22.5	0.3	1.9	0.118	0.147	0.167	0.082	0.01	0.03	0.01	0.01	0	1.5	3.2	6.4
1/2/2016 3:30	-20.8	-22	0.3	1.9	0.118	0.147	0.167	0.082	0.02	0.03	0	0	0.1	1.5	3.2	6.4
1/2/2016 3:45	-19.6	-22.4	0.3	1.9	0.118	0.148	0.167	0.082	0.02	0.04	0.01	0	0.1	1.5	3.2	6.5
1/2/2016 4:00	-19.7	-22.1	0.3	1.9	0.118	0.147	0.167	0.082	0.01	0.04	0.01	0	0.1	1.5	3.2	6.4
1/2/2016 4:15	-20.1	-22.6	0.3	1.9	0.118	0.148	0.167	0.082	0.01	0.03	0.01	0	0	1.5	3.2	6.5
1/2/2016 4:30	-20.9	-22.2	0.3	1.9	0.118	0.148	0.167	0.082	0.02	0.03	0	0	0.1	1.5	3.2	6.4
1/2/2016 4:45	-20.1	-22	0.3	1.9	0.118	0.147	0.167	0.082	0.02	0.03	0.01	0	0	1.5	3.2	6.4
1/2/2016 5:00	-19.7	-22	0.3	1.9	0.118	0.147	0.167	0.082	0.01	0.03	0.01	0	0.1	1.5	3.2	6.4
1/2/2016 5:15	-19.8	-22	0.3	1.9	0.118	0.148	0.167	0.082	0.02	0.03	0.01	0.01	0	1.5	3.2	6.4
1/2/2016 5:30	-20.9	-22.7	0.3	1.9	0.118	0.147	0.167	0.082	0.02	0.03	0	0.01	0	1.5	3.2	6.4
1/2/2016 5:45	-19.7	-22	0.3	1.9	0.118	0.147	0.167	0.082	0.02	0.03	0.01	0	0.1	1.5	3.2	6.4
1/2/2016 6:00	-19.7	-22.5	0.3	1.9	0.118	0.147	0.167	0.083	0.01	0.03	0.01	0	0	1.5	3.2	6.4
1/2/2016 6:15	-20.7	-22.1	0.3	1.9	0.118	0.148	0.167	0.082	0.01	0.03	0.01	0	-0.1	1.5	3.2	6.4
1/2/2016 6:30	-20.9	-22.1	0.3	1.9	0.118	0.147	0.167	0.082	0.02	0.03	0.01	0	0.1	1.5	3.1	6.4
1/2/2016 6:45	-20.5	-22.6	0.3	1.9	0.118	0.147	0.167	0.082	0.01	0.04	0.01	0	0	1.5	3.2	6.4
1/2/2016 7:00	-19.7	-22.1	0.3	1.9	0.118	0.147	0.167	0.082	0.02	0.03	0.01	0	0.1	1.5	3.2	6.4
1/2/2016 7:15	-19.7	-22.4	0.3	1.9	0.119	0.148	0.167	0.082	0.01	0.03	0.01	0	0	1.5	3.2	6.4
1/2/2016 7:30	-19.7	-22.5	0.3	1.9	0.118	0.147	0.167	0.082	0.01	0.03	0.01	0.01	0	1.5	3.2	6.4
1/2/2016 7:45	-20.9	-22.4	0.4	1.9	0.118	0.147	0.167	0.082	0.01	0.03	0	0	0	1.5	3.2	6.5
1/2/2016 8:00	-20.5	-22.1	0.3	1.9	0.118	0.147	0.167	0.082	0.02	0.04	0.01	0.01	0.1	1.5	3.2	6.4
1/2/2016 8:15	-20.8	-22.5	0.3	1.9	0.118	0.148	0.167	0.083	0.02	0.03	0.01	0.01	0.1	1.5	3.2	6.4
1/2/2016 8:30	-20.8	-22.3	0.3	1.9	0.118	0.148	0.167	0.082	0.01	0.03	0.01	0.01	0.1	1.5	3.1	6.4
1/2/2016 8:45	-19.8	-22.6	0.3	1.9	0.118	0.147	0.167	0.082	0.02	0.04	0.01	0	0	1.5	3.2	6.4
1/2/2016 9:00	-19.7	-22.1	0.3	1.9	0.118	0.147	0.167	0.083	0.02	0.03	0.01	0	0	1.5	3.2	6.4
1/2/2016 9:15	-19.7	-22.5	0.3	1.9	0.119	0.147	0.167	0.082	0.02	0.03	0	0	0	1.5	3.2	6.4
1/2/2016 9:30	-20.9	-22	0.3	1.9	0.119	0.148	0.167	0.082	0.02	0.03	0	0	0.1	1.5	3.1	6.5
1/2/2016 9:45	-20.6	-22.5	0.3	1.9	0.119	0.148	0.167	0.082	0.01	0.03	0	0.01	0	1.5	3.2	6.4
1/2/2016 10:00	-20.8	-22	0.3	1.9	0.118	0.148	0.167	0.083	0.01	0.03	0.01	0.01	0.1	1.5	3.1	6.4
1/2/2016 10:15	-19.9	-22	0.3	1.9	0.119	0.147	0.167	0.082	0.01	0.03	0	0	0	1.5	3.1	6.4
1/2/2016 10:30	-20.9	-21.9	0.3	1.9	0.118	0.147	0.167	0.082	0.02	0.03	0.01	0.01	0.1	1.5	3.2	6.4
1/2/2016 10:45	-22.1	-22.5	0.3	1.9	0.118	0.147	0.167	0.082	0.01	0.03	0.01	0.01	0	1.5	3.2	6.5
1/2/2016 11:00	-21.9	-22.4	0.3	1.9	0.119	0.148	0.167	0.082	0.01	0.04	0.01	0	0.1	1.5	3.2	6.4
1/2/2016 11:15	-22.1	-22.6	0.3	1.9	0.119	0.148	0.167	0.083	0.02	0.03	0.01	0.01	0	1.5	3.2	6.4
1/2/2016 11:30	-22	-22.5	0.3	1.9	0.118	0.147	0.167	0.083	0.01	0.03	0.01	0.01	0	1.5	3.2	6.4
1/2/2016 11:45	-22.1	-22.5	0.3	1.9	0.118	0.148	0.167	0.083	0.02	0.03	0	0	0.1	1.5	3.2	6.4
1/2/2016 12:00	-22.1	-22.5	0.4	1.9	0.119	0.148	0.167	0.082	0.01	0.03	0	0	0.1	1.5	3.2	6.4
1/2/2016 12:15	-22	-22.5	0.3	1.9	0.119	0.148	0.167	0.082	0.02	0.03	0.01	0	0.1	1.5	3.2	6.4
1/2/2016 12:30	-22	-22.4	0.3	1.9	0.118	0.147	0.167	0.082	0.01	0.03	0.01	0	0.1	1.5	3.2	6.4
1/2/2016 12:45	-21.8	-22.5	0.3	1.9	0.119	0.148	0.167	0.082	0.01	0.04	0.01	0	0.1	1.5	3.2	6.4
1/2/2016 13:00	-22.1	-22.5	0.3	1.9	0.119	0.147	0.167	0.082	0.02	0.03	0.01	0	0	1.5	3.2	6.4
1/2/2016 13:15	-21.9	-22.5	0.3	1.9	0.118	0.148	0.167	0.082	0.02	0.03	0.01	0.01	0	1.5	3.2	6.4
1/2/2016 13:30	-22	-22.5	0.3	1.9	0.118	0.147	0.167	0.082	0.01	0.03	0.01	0	0.1	1.5	3.2	6.4
1/2/2016 13:45	-22	-22.5	0.3	1.9	0.119	0.148	0.167	0.082	0.01	0.03	0.01	0	0	1.5	3.2	6.4
1/2/2016 14:00	-22	-22.5	0.3	1.9	0.118	0.148	0.167	0.082	0.01	0.03	0.01	0	0	1.5	3.2	6.4
1/2/2016 14:15	-22	-22.5	0.3	1.9	0.118	0.147	0.167	0.082	0.02	0.03	0.01	0	0.1	1.5	3.2	6.4
1/2/2016 14:30	-21.3	-22.1	0.3	1.9	0.118	0.148	0.167	0.082	0.01	0.03	0.01	0.01	0.1	1.5	3.2	6.4
1/2/2016 14:45	-21.3	-22.2	0.3	1.9	0.118	0.148	0.167	0.082	0.02	0.03	0.01	0.01	0	1.5	3.2	6.4
1/2/2016 15:00	-21.3	-22.1	0.3	1.9	0.118	0.148	0.167	0.082	0.02	0.03	0.01	0.01	0.1	1.5	3.2	6.4
1/2/2016 15:15	-21.3	-22.1	0.3	1.9	0.118	0.148	0.167	0.082	0.02	0.03	0.01	0	0	1.5	3.2	6.4
1/2/2016 15:30	-21.2	-22.1	0.3	1.9	0.118	0.148	0.167	0.083	0.01	0.03	0.01	0	0	1.5	3.2	6.4
1/2/2016 15:45	-21.1	-21.9	0.3	1.9	0.118	0.148	0.167	0.082	0.01	0.03	0.01	0	0.1	1.5	3.2	6.4
1/2/2016 16:00	-21.1	-21.9	0.3	1.9	0.118	0.147	0.167	0.082	0.02	0.03	0	0	0	1.5	3.2	6.4
1/2/2016 16:15	-21	-21.9	0.3	1.9	0.118	0.147	0.167	0.082	0.01	0.03	0	0	0.1	1.5	3.1	6.4
1/2/2016 16:30	-21	-21.8	0.4	1.9	0.118	0.148	0.167	0.082	0.02	0.04	0.01	0.01	0	1.5	3.2	6.4
1/2/2016 16:45	-20.9	-21.9	0.4	1.9	0.118	0.148	0.167	0.082	0.02	0.03	0.01	0.01	0	1.5	3.1	6.4
1/2/2016 17:00	-21	-22	0.3	1.9	0.118	0.147	0.167	0.082	0.02	0.03	0.01	0	0	1.5	3.2	6.4
1/2/2016 17:15	-21	-22.4	0.3	1.9	0.118	0.148	0.167	0.082	0.02	0.03	0.01	0	0.1	1.5	3.2	6.4
1/2/2016 17:30	-20.9	-22	0.3	1.9	0.119	0.148	0.167	0.082	0.02	0.03	0.01	0	0	1.5	3.2	6.4
1/2/2016 17:45	-19.7	-22.5	0.4	1.9	0.119	0.147	0.167	0.082	0.02	0.03	0.01	0	0	1.5	3.2	6.4
1/2/2016 18:00	-19.9	-22.1	0.4	1.9	0.118	0.147	0.167	0.082	0.02	0.04	0	0.01	0.1	1.5	3.1	6.4
1/2/2016 18:15	-20.9	-22	0.4	1.9	0.118	0.147	0.167	0.082	0.01	0.03	0.01	0	0	1.5	3.2	6.4
1/2/2016 18:30	-20.3	-22	0.3	1.9	0.119	0.148	0.167	0.082	0.01	0.04	0.01	0.01	0.1	1.5	3.2	6.4
1/2/2016 18:45	-20.9	-22.1	0.3	1.9	0.118	0.147	0.167	0.082	0.02	0.04	0.01	0	0.1	1.5	3.1	6.4
1/2/2016 19:00	-19.7	-22	0.3	1.9	0.118	0.147	0.167	0.083	0.01	0.03	0.01	0	0.1	1.5	3.1	6.4
1/2/2016 19:15	-20.8	-22.4	0.4	1.9	0.119	0.148	0.167	0.082	0.02	0.03	0.01	0	0	1.5	3.1	6.4
1/2/2016 19:30	-19.7	-22.4	0.3	1.9	0.118	0.147	0.167	0.082	0.02	0.03	0.01	0	0	1.5	3.1	6.4
1/2/2016 19:45	-19.8	-22.5	0.3	1.9	0.118	0.147	0.167	0.082	0.02	0.03	0.01	0	0	1.5	3.2	6.4
1/2/2016 20:00	-20.9	-22.4	0.3	1.9	0.118	0.147	0.167	0.082	0.02	0.03	0.01	0	0	1.5	3.2	6.4
1/2/2016 20:15	-20.9	-22	0.3	1.9	0.118	0.147	0.167	0.082	0.01	0.04	0.01	0.01	0	1.5	3.1	6.4
1/2/2016 20:30	-20.7	-22.4	0.3	1.9	0.118	0.147	0.167	0.082	0.02	0.03	0.01	0	0	1.5	3.1	6.4
1/2/2016 20:45	-20.8	-22.5	0.3	1.9	0.118	0.147	0.167	0.082	0.02	0.03	0.01	0	0	1.5	3.1	6.4
1/2/2016 21:00	-19.7	-22	0.4	1.9	0.119	0.147	0.167	0.082	0.02	0.03	0.01	0	0	1.5	3.2	6.4
1/2/2016 21:15	-20.8	-22	0.3	1.9	0.118	0.147	0.167	0.082	0.02	0.03	0.01	0	0	1.5	3.2	6.4
1/2/2016 21:30	-20.8	-22.5	0.3	1.9	0.118	0.148	0.167	0.082	0.01	0.03	0.01	0	0	1.5	3.2	6.4
1/2/2016 21:45	-20.8	-22.4	0.3	1.9	0.118	0.147	0.167	0.082	0.01	0.04	0.01	0	0.1	1.5	3.1	6.4
1/2/2016 22:00	-19.9	-22.2	0.3	1.9	0.118	0.147	0.167	0.082	0.01	0.03	0.01	0	0.1	1.5	3.2	6.4
1/2/2016 22:15	-20.7	-22.4	0.3	1.9	0.118	0.148	0.167	0.083	0.02	0.03	0.01	0	0	1.5	3.2	6.4
1/2/2016 22:30	-20.3	-22.5	0.4	1.9	0.119	0.148	0.167	0.082	0.02	0.04	0	0.01	0	1.5	3.1	6.4
1/2/2016 22:45	-20.1	-22.6	0.3	1.9	0.119	0.147	0.167	0.082	0.01	0.04	0.01	0	0.1	1.5	3.1	6.4
1/2/2016 23:00	-20.9	-22	0.3	1.9	0.119	0.147	0.167	0.083	0.01	0.03	0	0.01	0	1.5	3.1	6.4
1/2/2016 23:15	-20	-22	0.4	1.9	0.118	0.147	0.167	0.082	0.01	0.03	0.01	0.01	0	1.5	3.2	6.4
1/2/2016 23:30	-20.9	-22.2	0.3	1.9	0.119	0.148	0.167	0.082	0.01	0.03	0.01	0	0	1.5	3.2	6.4
1/2/2016 23:45	-19.7	-22.4	0.3	1.9	0.119	0.148	0.167	0.082	0.01	0.03	0.01	0	0.1	1.5	3.2	6.4
1/3/2016 0:00	-20.6	-22.1	0.4	1.9	0.118	0.147	0.167	0.082	0.02	0.03	0.01	0	0.1	1.5	3.2	6.4
1/3/2016 0:15	-20.8	-22.1	0.3	1.9	0.118	0.147	0.167	0.083	0.01	0.04	0.01	0.01	0	1.5	3.1	6.4
1/3/2016 0:30	-20.7	-22.3	0.3	1.9	0.119	0.148	0.167	0.082	0.02	0.04	0.01	0	0.1	1.5	3.1	6.4
1/3/2016 0:45	-19.8	-22.1	0.3	1.9	0.118	0.147	0.167	0.082	0.02	0.03	0.01	0	0	1.5	3.2	6.4
1/3/2016 1:00	-19.8	-22	0.3	1.9	0.119	0.147	0.167	0.082	0.01	0.03	0.01	0.01	0	1.5	3.1	6.4
1/3/2016 1:15	-19.7	-22.3	0.3	1.9	0.118	0.148	0.167	0.082	0.02	0.03	0.01	0	0.1	1.5	3.2	6.4
1/3/2016 1:30	-19.7	-22	0.3	1.9	0.118	0.148	0.167	0.082	0.02	0.03	0.01	0	0	1.5	3.1	6.4
1/3/2016 1:45	-20.1	-22.6	0.4	1.9	0.119	0.147	0.167	0.082	0.02	0.03	0.01	0.01	0.1	1.5	3.2	6.4
1/3/2016 2:00	-20.8	-22	0.3	1.9	0.118	0.147	0.167	0.082	0.01	0.04	0.01	0	0	1.5	3.1	6.4
1/3/2016 2:15	-19.8	-22.5	0.3	1.9	0.119	0.147	0.167	0.082	0.01	0.03	0.01	0	0	1.5	3.1	6.4
1/3/2016 2:30	-20.6	-22.6	0.3	1.9	0.118	0.147	0.167	0.082	0.01	0.03	0	0	0.1	1.5	3.1	6.4
1/3/2016 2:45	-20.4	-22	0.3	1.9	0.119	0.147	0.167	0.082	0.02	0.03	0.01	0	0	1.5	3.2	6.4
1/3/2016 3:00	-19.8	-22.5	0.3	1.9	0.119	0.148	0.167	0.083	0.02	0.03	0.01	0.01	0.1	1.5	3.2	6.4
1/3/2016 3:15	-20.9	-22.4	0.3	1.9	0.119	0.147	0.167	0.082	0.02	0.03	0.01	0	0	1.5	3.1	6.4
1/3/2016 3:30	-19.9	-22.6	0.3	1.9	0.118	0.147	0.167	0.082	0.02	0.04	0.01	0	0	1.5	3.2	6.4
1/3/2016 3:45	-19.9	-22.2	0.4	1.9	0.119	0.147	0.167	0.083	0.02	0.03	0.01	0	0	1.5	3.1	6.4
1/3/2016 4:00	-20.7	-22.5	0.4	1.9	0.119	0.147	0.167	0.082	0.02	0.03	0.01	0	0.1	1.5	3.2	6.4
1/3/2016 4:15	-19.7	-22.6	0.3	1.9	0.118	0.147	0.167	0.082	0.02	0.04	0.01	0	0	1.5	3.1	6.4
1/3/2016 4:30	-19.8	-22.3	0.3	1.9	0.119	0.147	0.167	0.082	0.01	0.03	0.01	0	0	1.5	3.1	6.4
1/3/2016 4:45	-19.8	-22.1	0.4	1.9	0.118	0.147	0.167	0.082	0.02	0.03	0.01	0	0.1	1.5	3.2	6.4
1/3/2016 5:00	-19.9	-22.5	0.3	1.9	0.119	0.147	0.167	0.082	0.02	0.04	0.01	0	0	1.5	3.1	6.4
1/3/2016 5:15	-19.7	-22.4	0.3	1.9	0.119	0.147	0.167	0.083	0.02	0.03	0.01	0	0	1.5	3.1	6.4
1/3/2016 5:30	-20.4	-22.5	0.4	1.9	0.119	0.147	0.167	0.082	0.01	0.03	0.01	0	0	1.5	3.1	6.4
1/3/2016 5:45	-20	-22.6	0.3	1.9	0.118	0.147	0.167	0.082	0.02	0.03	0.01	0.01	0	1.5	3.1	6.4
1/3/2016 6:00	-19.8	-22.6	0.3	1.9	0.119	0.148	0.167	0.082	0.02	0.03	0.01	0	0.1	1.5	3.1	6.4
1/3/2016 6:15	-20.7	-22.4	0.3	1.9	0.119	0.147	0.167	0.082	0.02	0.03	0.01	0	0	1.5	3.2	6.4
1/3/2016 6:30	-19.8	-22.5	0.4	1.9	0.119	0.147	0.167	0.082	0.02	0.03	0.01	0	0	1.5	3.1	6.4
1/3/2016 6:45	-20.7	-22	0.3	1.9	0.119	0.148	0.167	0.082	0.02	0.04	0.01	0	0	1.5	3.1	6.4
1/3/2016 7:00	-20.2	-22.4	0.3	1.9	0.119	0.147	0.167	0.082	0.02	0.04	0.01	0.01	0.1	1.5	3.1	6.4
1/3/2016 7:15	-19.8	-22	0.3	1.9	0.119	0.147	0.167	0.082	0.01	0.03	0	0	0	1.5	3.1	6.4
1/3/2016 7:30	-19.8	-22.4	0.4	1.9	0.118	0.147	0.167	0.082	0.02	0.03	0.01	0	0	1.5	3.1	6.4
1/3/2016 7:45	-19.7	-22.1	0.4	1.9	0.119	0.147	0.167	0.082	0.01	0.03	0.01	0	0	1.5	3.2	6.4
1/3/2016 8:00	-19.8	-22.5	0.3	1.9	0.119	0.147	0.167	0.082	0.01	0.03	0.01	0	0	1.5	3.2	6.4
1/3/2016 8:15	-19.8	-22.6	0.4	1.9	0.119	0.147	0.167	0.082	0.02	0.03	0.01	0	0.1	1.5	3.2	6.4
1/3/2016 8:30	-20.9	-22.4	0.3	1.9	0.119	0.147	0.167	0.082	0.02	0.03	0	0	0.1	1.5	3.1	6.4
1/3/2016 8:45	-20.4	-22.3	0.3	1.9	0.119	0.147	0.167	0.082	0.01	0.03	0.01	0	0	1.5	3.1	6.4
1/3/2016 9:00	-20.9	-22	0.4	1.9	0.119	0.147	0.167	0.082	0.02	0.04	0.01	0	0	1.5	3.1	6.4
1/3/2016 9:15	-19.7	-22.4	0.3	1.9	0.119	0.148	0.167	0.082	0.02	0.03	0.01	0.01	0	1.5	3.1	6.4
1/3/2016 9:30	-20.8	-22	0.3	1.9	0.118	0.147	0.167	0.082	0.02	0.03	0.01	0	0.1	1.5	3.1	6.4
1/3/2016 9:45	-20.5	-22.4	0.3	1.9	0.119	0.147	0.167	0.082	0.01	0.03	0.01	0	0	1.5	3.2	6.4
1/3/2016 10:00	-20.9	-22.5	0.3	1.9	0.119	0.147	0.167	0.082	0.02	0.04	0	0.01	0.1	1.5	3.2	6.4
1/3/2016 10:15	-20.9	-22	0.3	1.9	0.119	0.147	0.167	0.083	0.02	0.03	0.01	0	0.1	1.5	3.2	6.4
1/3/2016 10:30	-21	-22.4	0.3	1.9	0.119	0.148	0.167	0.082	0.02	0.03	0.01	0	0	1.5	3.2	6.4
1/3/2016 10:45	-21.9	-22.5	0.4	1.9	0.119	0.147	0.167	0.083	0.02	0.03	0.01	0	0	1.5	3.2	6.4
1/3/2016 11:00	-22	-22.4	0.3	1.9	0.119	0.147	0.167	0.082	0.01	0.03	0.01	0.01	0.1	1.5	3.2	6.4
1/3/2016 11:15	-21.9	-22.5	0.3	1.9	0.119	0.147	0.167	0.082	0.02	0.03	0.01	0	0	1.5	3.2	6.4
1/3/2016 11:30	-22.1	-22.6	0.3	1.9	0.119	0.148	0.167	0.082	0.01	0.03	0.01	0	0.1	1.5	3.2	6.4
1/3/2016 11:45	-21.9	-22.5	0.3	1.9	0.119	0.148	0.167	0.082	0.01	0.03	0.01	0	0	1.5	3.2	6.4
1/3/2016 12:00	-22.1	-22.5	0.3	1.9	0.119	0.147	0.167	0.082	0.01	0.03	0.01	0	0.1	1.5	3.2	6.4
1/3/2016 12:15	-21.8	-22.5	0.3	1.9	0.119	0.147	0.167	0.082	0.01	0.03	0.01	0	0	1.5	3.2	6.4
1/3/2016 12:30	-21.9	-22.5	0.3	1.9	0.119	0.148	0.167	0.082	0.01	0.04	0.01	0	0.1	1.5	3.2	6.4
1/3/2016 12:45	-21.9	-22.5	0.3	1.9	0.119	0.148	0.167	0.082	0.01	0.03	0.01	0.01	0.1	1.5	3.1	6.4
1/3/2016 13:00	-22	-22.5	0.4	1.9	0.118	0.147	0.167	0.082	0.02	0.03	0	0.01	0.1	1.5	3	6.4
1/3/2016 13:15	-22	-22.5	0.3	1.9	0.118	0.147	0.167	0.082	0.02	0.03	0.01	0.01	0	1.5	3.2	6.4
1/3/2016 13:30	-21.9	-22.5	0.3	1.9	0.119	0.147	0.167	0.082	0.01	0.03	0.01	0.01	0.1	1.5	3.1	6.4
1/3/2016 13:45	-22	-22.5	0.3	1.9	0.119	0.147	0.167	0.082	0.02	0.03	0.01	0.01	0	1.5	3.1	6.4
1/3/2016 14:00	-22	-22.4	0.4	1.9	0.119	0.148	0.167	0.082	0.02	0.04	0.01	0.01	0	1.5	3.2	6.4
1/3/2016 14:15	-21.2	-22.1	0.3	1.9	0.119	0.147	0.167	0.082	0.01	0.03	0	0	0	1.5	3.1	6.4
1/3/2016 14:30	-21.3	-22.1	0.4	1.9	0.119	0.147	0.167	0.082	0.02	0.04	0.01	0	0	1.5	3.2	6.4
1/3/2016 14:45	-21.3	-22.1	0.3	1.9	0.119	0.147	0.167	0.082	0.02	0.04	0.01	0	0	1.5	3.2	6.4
1/3/2016 15:00	-21.4	-22.1	0.3	1.9	0.119	0.147	0.167	0.082	0.02	0.04	0.01	0.01	0	1.5	3.1	6.4
1/3/2016 15:15	-21.2	-22	0.3	1.9	0.118	0.147	0.167	0.082	0.02	0.03	0	0	-0.1	1.5	3.1	6.4
1/3/2016 15:30	-21.3	-22.1	0.4	1.9	0.119	0.147	0.167	0.082	0.01	0.03	0	0	0.1	1.5	3.1	6.4
1/3/2016 15:45	-21.3	-22.1	0.3	1.9	0.119	0.147	0.167	0.082	0.02	0.03	0.01	0	0.1	1.5	3.1	6.4
1/3/2016 16:00	-20.9	-21.9	0.3	1.9	0.119	0.147	0.167	0.082	0.02	0.03	0	0	0	1.5	3.1	6.4
1/3/2016 16:15	-21	-22.2	0.4	1.9	0.119	0.147	0.167	0.082	0.02	0.03	0.01	0	0	1.5	3.2	6.4
1/3/2016 16:30	-21	-21.9	0.4	1.9	0.119	0.147	0.167	0.082	0.02	0.03	0.01	0	0.1	1.5	3.2	6.4
1/3/2016 16:45	-20.9	-21.9	0.4	1.9	0.119	0.147	0.167	0.082	0.02	0.04	0.01	0	0	1.5	3.1	6.4
1/3/2016 17:00	-19.8	-22	0.4	1.9	0.119	0.147	0.167	0.082	0.01	0.04	0.01	0	0	1.5	3.1	6.4
1/3/2016 17:15	-20.8	-22	0.4	1.9	0.119	0.147	0.167	0.083	0.02	0.03	0.01	0	0	1.5	3.1	6.4
1/3/2016 17:30	-21	-22	0.3	1.9	0.119	0.147	0.167	0.082	0.02	0.04	0.01	0.01	0.1	1.5	3.2	6.4
1/3/2016 17:45	-20.8	-22	0.4	1.9	0.119	0.148	0.167	0.082	0.02	0.03	0.01	0	0.1	1.5	3.2	6.4
1/3/2016 18:00	-19.8	-22.4	0.4	1.9	0.119	0.148	0.167	0.082	0.02	0.03	0.01	0	0	1.5	3.1	6.4
1/3/2016 18:15	-20.7	-22.4	0.3	1.9	0.118	0.147	0.167	0.082	0.02	0.04	0.01	0	0	1.5	3.1	6.4
1/3/2016 18:30	-20.9	-22	0.4	1.9	0.119	0.147	0.167	0.082	0.02	0.03	0.01	0.01	0	1.5	3.1	6.4
1/3/2016 18:45	-19.8	-22.5	0.3	1.9	0.119	0.147	0.167	0.082	0.02	0.03	0.01	0	0.1	1.5	3.2	6.4
1/3/2016 19:00	-19.9	-22	0.3	1.9	0.119	0.147	0.167	0.082	0.02	0.03	0.01	0.01	0	1.5	3.2	6.4
1/3/2016 19:15	-20.3	-22.1	0.3	1.9	0.119	0.148	0.167	0.082	0.02	0.03	0.01	0	0	1.5	3.1	6.4
1/3/2016 19:30	-19.8	-22.7	0.3	1.9	0.119	0.147	0.167	0.082	0.01	0.03	0.01	0	0	1.5	3.2	6.4
1/3/2016 19:45	-19.8	-22.3	0.3	1.9	0.119	0.147	0.167	0.082	0.02	0.03	0.01	0	0	1.5	3.1	6.4
1/3/2016 20:00	-19.8	-22.7	0.3	1.9	0.119	0.147	0.167	0.083	0.01	0.03	0.01	0	0.1	1.5	3.2	6.4
1/3/2016 20:15	-20.1	-22.5	0.3	1.9	0.119	0.147	0.167	0.083	0.01	0.03	0.01	0.01	0	1.5	3.2	6.4
1/3/2016 20:30	-19.9	-22	0.3	1.9	0.119	0.147	0.167	0.082	0.02	0.03	0.01	0	0	1.5	3.2	6.4
1/3/2016 20:45	-20.1	-22.6	0.3	1.9	0.119	0.147	0.167	0.082	0.01	0.03	0.01	0	0.1	1.5	3.2	6.4
1/3/2016 21:00	-20.6	-22	0.3	1.9	0.119	0.148	0.167	0.082	0.01	0.03	0.01	0.01	0	1.5	3.2	6.4
1/3/2016 21:15	-19.8	-22.5	0.3	1.9	0.119	0.147	0.167	0.082	0.02	0.03	0.01	0	0.1	1.5	3.1	6.4
1/3/2016 21:30	-20.9	-22	0.4	1.9	0.119	0.147	0.167	0.082	0.02	0.03	0.01	0.01	0.1	1.5	3.2	6.4
1/3/2016 21:45	-19.9	-22.6	0.4	1.9	0.119	0.147	0.167	0.082	0.02	0.03	0.01	0	0.1	1.5	3.1	6.4
1/3/2016 22:00	-20.9	-22.6	0.3	1.9	0.119	0.147	0.167	0.082	0.02	0.03	0.01	0.01	0	1.5	3.1	6.4
1/3/2016 22:15	-20.8	-22.6	0.3	1.9	0.119	0.147	0.167	0.082	0.01	0.03	0.01	0	0	1.5	3.1	6.4
1/3/2016 22:30	-19.9	-22.5	0.3	1.9	0.119	0.147	0.167	0.082	0.02	0.03	0	0	0	1.5	3.1	6.4
1/3/2016 22:45	-20.2	-22	0.3	1.9	0.119	0.147	0.167	0.082	0.02	0.03	0.01	0	0	1.5	3.2	6.4
1/3/2016 23:00	-19.8	-22	0.3	1.9	0.119	0.147	0.167	0.082	0.02	0.03	0	0	0.1	1.5	3.2	6.4
1/3/2016 23:15	-19.9	-22	0.3	1.9	0.119	0.147	0.167	0.082	0.02	0.03	0.01	0.01	0	1.5	3.1	6.4
1/3/2016 23:30	-20.9	-22.4	0.3	1.9	0.119	0.147	0.167	0.082	0.01	0.03	0.01	0.01	0	1.5	3.1	6.4
1/3/2016 23:45	-20.8	-22	0.3	1.9	0.119	0.147	0.167	0.082	0.02	0.03	0.01	0	0	1.5	3.1	6.4
1/4/2016 0:00	-20.9	-22	0.3	1.9	0.119	0.147	0.167	0.082	0.01	0.04	0.01	0	0	1.5	3.2	6.4
1/4/2016 0:15	-19.8	-22.6	0.3	1.9	0.119	0.147	0.167	0.082	0.02	0.04	0	0.01	0.1	1.5	3.2	6.4
1/4/2016 0:30	-19.9	-22.6	0.3	1.9	0.119	0.147	0.167	0.082	0.01	0.03	0.01	0	0	1.5	3.2	6.4
1/4/2016 0:45	-20.5	-22.5	0.3	1.9	0.119	0.147	0.167	0.082	0.02	0.03	0.01	0	0.1	1.5	3.2	6.4
1/4/2016 1:00	-19.8	-22.5	0.3	1.9	0.119	0.147	0.167	0.083	0.02	0.03	0.01	0	0.1	1.5	3.1	6.4
1/4/2016 1:15	-19.9	-22.5	0.3	1.9	0.119	0.147	0.167	0.082	0.02	0.03	0.01	0	0	1.5	3.1	6.4
1/4/2016 1:30	-19.9	-22.4	0.3	1.9	0.119	0.147	0.167	0.082	0.02	0.03	0.01	0	0.1	1.5	3.1	6.4
1/4/2016 1:45	-20.9	-22.5	0.3	1.9	0.119	0.147	0.167	0.083	0.02	0.03	0.01	0.01	0	1.5	3.1	6.4
1/4/2016 2:00	-19.8	-22.2	0.4	1.9	0.119	0.147	0.167	0.082	0.01	0.03	0.01	0.01	0	1.5	3.1	6.4
1/4/2016 2:15	-19.8	-22.2	0.4	1.9	0.119	0.147	0.167	0.082	0.02	0.03	0.01	0	0	1.5	3.1	6.4
1/4/2016 2:30	-19.8	-22.6	0.3	1.9	0.119	0.147	0.167	0.082	0.02	0.03	0.01	0	0.1	1.5	3.2	6.4
1/4/2016 2:45	-20.5	-22.7	0.3	1.9	0.119	0.147	0.167	0.082	0.01	0.04	0.01	0	0.1	1.5	3.1	6.4
1/4/2016 3:00	-19.9	-22.5	0.3	1.9	0.119	0.147	0.167	0.082	0.02	0.03	0.01	0.01	0.1	1.5	3.1	6.4
1/4/2016 3:15	-19.9	-22	0.3	1.9	0.119	0.147	0.167	0.083	0.02	0.03	0.01	0	0.1	1.5	3.2	6.4
1/4/2016 3:30	-20.4	-22.1	0.3	1.9	0.119	0.147	0.167	0.082	0.02	0.03	0.01	0	0.1	1.5	3.1	6.4
1/4/2016 3:45	-20.3	-22.4	0.3	1.9	0.119	0.147	0.167	0.082	0.01	0.03	0.01	0	0	1.5	3.1	6.4
1/4/2016 4:00	-19.9	-22.6	0.3	1.9	0.12	0.147	0.167	0.082	0.01	0.03	0.01	0	0	1.5	3.1	6.4
1/4/2016 4:15	-20.5	-22.1	0.3	1.9	0.119	0.147	0.167	0.082	0.01	0.03	0	0.01	0.1	1.5	3.1	6.4
1/4/2016 4:30	-20	-22.5	0.3	1.9	0.119	0.147	0.167	0.082	0.02	0.03	0.01	0.01	0	1.5	3.2	6.4
1/4/2016 4:45	-19.8	-22.4	0.4	1.9	0.12	0.147	0.167	0.082	0.02	0.03	0.01	0	0	1.5	3.1	6.4
1/4/2016 5:00	-20.9	-22.1	0.3	1.9	0.119	0.147	0.167	0.082	0.02	0.03	0.01	0	0.1	1.5	3.1	6.4
1/4/2016 5:15	-20.3	-22.5	0.4	1.9	0.119	0.147	0.167	0.082	0.02	0.03	0.01	0	0.1	1.5	3.1	6.4
1/4/2016 5:30	-19.9	-22.5	0.3	1.9	0.12	0.147	0.167	0.082	0.02	0.03	0.01	0	0	1.5	3.2	6.4
1/4/2016 5:45	-19.8	-22	0.3	1.9	0.12	0.147	0.167	0.082	0.02	0.03	0.01	0	0.1	1.5	3.1	6.4
1/4/2016 6:00	-19.9	-22.1	0.3	1.9	0.12	0.147	0.167	0.082	0.01	0.03	0.01	0	0	1.5	3.1	6.4
1/4/2016 6:15	-20.8	-22.1	0.4	1.9	0.12	0.147	0.167	0.082	0.01	0.03	0.01	0.01	0	1.5	3.1	6.4
1/4/2016 6:30	-19.8	-22	0.3	1.9	0.12	0.147	0.167	0.082	0.02	0.03	0.01	0	0.1	1.5	3.1	6.4
1/4/2016 6:45	-19.9	-22.7	0.3	1.9	0.12	0.148	0.167	0.082	0.01	0.03	0	0	0.1	1.5	3.2	6.4
1/4/2016 7:00	-19.9	-22.5	0.3	1.9	0.12	0.147	0.167	0.082	0.01	0.03	0.01	0	0	1.5	3.1	6.4
1/4/2016 7:15	-20.5	-22.4	0.3	1.9	0.119	0.147	0.167	0.082	0.01	0.03	0.01	0	0.1	1.5	3.1	6.4
1/4/2016 7:30	-20.9	-22.1	0.4	1.9	0.12	0.147	0.167	0.082	0.02	0.04	0.01	0.01	0	1.5	3.1	6.3
1/4/2016 7:45	-19.8	-22	0.4	1.9	0.12	0.147	0.167	0.083	0.01	0.03	0.01	0	0	1.5	3.2	6.4
1/4/2016 8:00	-19.8	-22.6	0.3	1.9	0.119	0.147	0.167	0.082	0.01	0.03	0.01	0	0	1.5	3.2	6.4
1/4/2016 8:15	-19.8	-22	0.3	1.9	0.12	0.147	0.167	0.082	0.02	0.03	0.01	0.01	0	1.5	3.1	6.4
1/4/2016 8:30	-19.9	-22.2	0.3	1.9	0.12	0.147	0.167	0.082	0.02	0.03	0	0	0	1.5	3.1	6.4
1/4/2016 8:45	-19.8	-22	0.3	1.9	0.12	0.147	0.167	0.083	0.02	0.03	0.01	0	0.1	1.5	3.1	6.4
1/4/2016 9:00	-19.8	-22.6	0.4	1.9	0.12	0.147	0.167	0.082	0.02	0.03	0.01	0.01	0	1.5	3.2	6.4
1/4/2016 9:15	-19.8	-22.6	0.3	1.9	0.12	0.147	0.167	0.082	0.02	0.03	0.01	0	0.1	1.5	3.1	6.4
1/4/2016 9:30	-20.8	-22	0.4	1.9	0.12	0.147	0.167	0.082	0.02	0.03	0.01	0	0	1.5	3.1	6.3
1/4/2016 9:45	-20.9	-22	0.3	1.9	0.12	0.147	0.167	0.082	0.02	0.03	0.01	0	0.1	1.5	3.1	6.4
1/4/2016 10:00	-20.7	-22	0.4	1.9	0.12	0.147	0.167	0.082	0.02	0.03	0.01	0	0.1	1.5	3.1	6.4
1/4/2016 10:15	-20.9	-22	0.3	1.9	0.12	0.147	0.167	0.082	0.02	0.03	0.01	0	0	1.5	3.2	6.4
1/4/2016 10:30	-21	-21.9	0.3	1.9	0.12	0.147	0.167	0.082	0.02	0.03	0.01	0	0	1.5	3.1	6.4
1/4/2016 10:45	-21.1	-21.9	0.4	1.9	0.12	0.147	0.167	0.082	0.02	0.03	0.01	0	0.1	1.5	3.2	6.4
1/4/2016 11:00	-22	-22.5	0.4	1.9	0.119	0.147	0.167	0.082	0.01	0.03	0.01	0	0.1	1.5	3.2	6.3
1/4/2016 11:15	-21.9	-22.5	0.3	1.9	0.12	0.147	0.167	0.082	0.02	0.03	0	0	0.1	1.5	3.1	6.4
1/4/2016 11:30	-22	-22.5	0.4	1.9	0.12	0.147	0.167	0.082	0.01	0.03	0	0.01	0	1.5	3.1	6.4
1/4/2016 11:45	-22.1	-22.5	0.3	1.9	0.12	0.147	0.167	0.082	0.01	0.03	0.01	0	0	1.5	3.2	6.4
1/4/2016 12:00	-22	-22.5	0.4	1.9	0.12	0.147	0.167	0.082	0.02	0.03	0.01	0	0.1	1.5	3.2	6.4
1/4/2016 12:15	-22	-22.5	0.4	1.9	0.12	0.147	0.167	0.082	0.02	0.03	0.01	0	0	1.5	3.2	6.4
1/4/2016 12:30	-22.1	-22.5	0.4	1.9	0.12	0.147	0.167	0.082	0.01	0.03	0	0	0.1	1.5	3.1	6.4
1/4/2016 12:45	-21.9	-22.5	0.4	1.9	0.12	0.147	0.167	0.082	0.02	0.03	0.01	0	0.1	1.5	3.2	6.4
1/4/2016 13:00	-22	-22.5	0.3	1.9	0.12	0.147	0.167	0.082	0.02	0.03	0	0	0	1.5	3.1	6.4
1/4/2016 13:15	-22	-22.5	0.4	1.9	0.12	0.147	0.167	0.082	0.01	0.03	0.01	0	0.1	1.5	3.1	6.4
1/4/2016 13:30	-22	-22.5	0.3	1.9	0.12	0.147	0.167	0.082	0.02	0.03	0.01	0	0	1.5	3.2	6.4
1/4/2016 13:45	-21.8	-22.5	0.3	1.9	0.12	0.147	0.167	0.082	0.02	0.03	0.01	0	0	1.5	3.1	6.3
1/4/2016 14:00	-22	-22.4	0.4	1.9	0.119	0.147	0.167	0.082	0.02	0.03	0.01	0	0.1	1.5	3.1	6.4
1/4/2016 14:15	-22	-22.5	0.4	1.9	0.12	0.147	0.167	0.082	0.02	0.04	0.01	0	0.1	1.5	3.1	6.4
1/4/2016 14:30	-22	-22.5	0.4	1.9	0.12	0.147	0.167	0.082	0.02	0.03	0.01	0	0.1	1.5	3.1	6.3
1/4/2016 14:45	-21.3	-22.2	0.3	1.9	0.12	0.147	0.167	0.082	0.02	0.03	0.01	0	0	1.5	3.2	6.3
1/4/2016 15:00	-21.1	-21.9	0.4	1.9	0.12	0.147	0.167	0.082	0.02	0.03	0.01	0	0	1.5	3.1	6.4
1/4/2016 15:15	-21.3	-22.1	0.3	1.9	0.12	0.147	0.167	0.082	0.02	0.03	0.01	0.01	0.1	1.5	3.2	6.4
1/4/2016 15:30	-21.2	-22	0.4	1.9	0.12	0.147	0.167	0.082	0.02	0.03	0.01	0	0	1.5	3.1	6.4
1/4/2016 15:45	-21.1	-21.9	0.4	1.9	0.12	0.147	0.167	0.082	0.02	0.03	0.01	0	0	1.5	3.1	6.3
1/4/2016 16:00	-21.1	-21.9	0.4	1.9	0.12	0.147	0.167	0.082	0.02	0.03	0.01	0	0	1.5	3.1	6.4
1/4/2016 16:15	-20.9	-22	0.4	1.9	0.12	0.147	0.167	0.082	0.01	0.03	0.01	0	0	1.5	3.1	6.4
1/4/2016 16:30	-21	-22.3	0.3	1.9	0.12	0.147	0.167	0.082	0.02	0.03	0.01	0	0.1	1.5	3.1	6.4
1/4/2016 16:45	-19.8	-22	0.4	1.9	0.12	0.147	0.167	0.082	0.02	0.03	0.01	0	0.1	1.5	3.1	6.4
1/4/2016 17:00	-21	-22.1	0.3	1.9	0.12	0.147	0.167	0.082	0.01	0.03	0.01	0	0.1	1.5	3.2	6.4
1/4/2016 17:15	-20.9	-22	0.4	1.9	0.12	0.147	0.167	0.082	0.02	0.03	0	0	0.1	1.5	3.2	6.4
1/4/2016 17:30	-19.8	-22	0.3	1.9	0.12	0.147	0.167	0.082	0.02	0.04	0	0.01	0	1.5	3.1	6.3
1/4/2016 17:45	-20.7	-22.2	0.3	1.9	0.12	0.147	0.167	0.082	0.02	0.03	0.01	0.01	0.1	1.5	3.2	6.3
1/4/2016 18:00	-20.7	-22.5	0.3	1.9	0.12	0.147	0.167	0.082	0.02	0.03	0.01	0	0	1.5	3.1	6.4
1/4/2016 18:15	-19.8	-22.4	0.3	1.9	0.12	0.147	0.167	0.082	0.02	0.03	0	0	0	1.5	3.1	6.4
1/4/2016 18:30	-19.8	-22.5	0.3	1.9	0.12	0.147	0.167	0.082	0.01	0.03	0.01	0	0	1.5	3.2	6.3
1/4/2016 18:45	-20.7	-22.1	0.4	1.9	0.12	0.147	0.167	0.082	0.01	0.03	0.01	0	0.1	1.5	3.2	6.4
1/4/2016 19:00	-19.9	-22.5	0.3	1.9	0.12	0.147	0.167	0.082	0.01	0.03	0.01	0	0	1.5	3.1	6.4
1/4/2016 19:15	-20.7	-22	0.4	1.9	0.119	0.147	0.167	0.082	0.02	0.04	0.01	0.01	0.1	1.5	3.1	6.3
1/4/2016 19:30	-20.9	-22	0.3	1.9	0.12	0.147	0.167	0.082	0.02	0.03	0.01	0	0	1.5	3.1	6.4
1/4/2016 19:45	-20.1	-22.6	0.3	1.9	0.12	0.147	0.167	0.082	0.02	0.03	0.01	0.01	0.1	1.5	3.1	6.3
1/4/2016 20:00	-20.9	-22.2	0.3	1.9	0.12	0.147	0.167	0.082	0.02	0.03	0.01	0	0	1.5	3.1	6.3
1/4/2016 20:15	-20.7	-22.5	0.4	1.9	0.12	0.147	0.167	0.082	0.01	0.03	0.01	0	0.1	1.5	3.1	6.3
1/4/2016 20:30	-20.9	-22.1	0.3	1.9	0.12	0.147	0.167	0.082	0.01	0.03	0.01	0	0.1	1.5	3.2	6.3
1/4/2016 20:45	-20.3	-22.5	0.4	1.9	0.119	0.147	0.167	0.082	0.02	0.03	0.01	0	0.2	1.5	3.1	6.4
1/4/2016 21:00	-19.9	-22.3	0.3	1.9	0.12	0.147	0.167	0.082	0.02	0.03	0.01	0	0.1	1.5	3.2	6.4
1/4/2016 21:15	-20.3	-22	0.3	1.9	0.12	0.147	0.167	0.082	0.02	0.03	0.01	0	0.1	1.5	3.1	6.4
1/4/2016 21:30	-19.8	-22	0.3	1.9	0.12	0.147	0.167	0.082	0.02	0.03	0.01	0.01	0	1.5	3.2	6.4
1/4/2016 21:45	-20.9	-22.2	0.3	1.9	0.12	0.147	0.167	0.082	0.02	0.03	0.01	0.01	0.1	1.5	3.2	6.3
1/4/2016 22:00	-20.9	-22	0.4	1.9	0.12	0.147	0.167	0.082	0.02	0.04	0.01	0	0	1.5	3.1	6.4
1/4/2016 22:15	-20.8	-22	0.3	1.9	0.12	0.147	0.167	0.082	0.01	0.03	0.01	0.01	0.1	1.5	3.2	6.3
1/4/2016 22:30	-19.9	-22.4	0.3	1.9	0.12	0.147	0.167	0.082	0.02	0.03	0.01	0	0.1	1.5	3.1	6.4
1/4/2016 22:45	-20.1	-22	0.4	1.9	0.12	0.147	0.167	0.082	0.02	0.03	0.01	0	0	1.5	3.1	6.3
1/4/2016 23:00	-20.6	-22.1	0.4	1.9	0.12	0.147	0.167	0.082	0.02	0.03	0.01	0	0	1.5	3.2	6.3
1/4/2016 23:15	-19.8	-22.1	0.3	1.9	0.12	0.147	0.167	0.082	0.02	0.04	0	0	0.1	1.5	3.1	6.4
1/4/2016 23:30	-20.8	-22	0.3	1.9	0.12	0.147	0.167	0.082	0.02	0.03	0.01	0	0.1	1.5	3.2	6.4
1/4/2016 23:45	-20.2	-22.1	0.4	1.9	0.12	0.147	0.167	0.082	0.02	0.04	0.01	0	0	1.5	3.1	6.4
1/5/2016 0:00	-20.6	-22.2	0.3	1.9	0.12	0.147	0.167	0.082	0.01	0.04	0.01	0	0	1.5	3.2	6.4
1/5/2016 0:15	-19.8	-22	0.4	1.9	0.119	0.147	0.167	0.082	0.02	0.03	0.01	0	0	1.5	3.1	6.3
1/5/2016 0:30	-19.7	-22.5	0.4	1.9	0.119	0.147	0.167	0.082	0.01	0.03	0.01	0	0	1.5	3.1	6.3
1/5/2016 0:45	-19.9	-22.3	0.4	1.9	0.12	0.147	0.167	0.082	0.02	0.03	0	0	0	1.5	3.1	6.4
1/5/2016 1:00	-20.9	-22	0.3	1.9	0.12	0.147	0.167	0.082	0.02	0.03	0.01	0	0	1.5	3.2	6.4
1/5/2016 1:15	-20.2	-22.5	0.4	1.9	0.12	0.147	0.167	0.082	0.02	0.03	0	0	0.1	1.5	3.1	6.4
1/5/2016 1:30	-20.7	-22.6	0.4	1.9	0.12	0.147	0.167	0.082	0.02	0.04	0	0.01	0.1	1.5	3.2	6.3
1/5/2016 1:45	-20	-22.1	0.4	1.9	0.121	0.147	0.167	0.082	0.02	0.03	0	0	0	1.5	3.1	6.4
1/5/2016 2:00	-19.8	-22.6	0.4	1.9	0.12	0.147	0.167	0.082	0.02	0.04	0.01	0	0	1.5	3.2	6.4
1/5/2016 2:15	-19.8	-22.5	0.4	1.9	0.12	0.147	0.167	0.082	0.01	0.03	0	0.01	0.1	1.5	3.1	6.3
1/5/2016 2:30	-19.9	-22.6	0.3	1.9	0.12	0.147	0.167	0.082	0.02	0.04	0.01	0	0.1	1.5	3.1	6.4
1/5/2016 2:45	-19.8	-22.6	0.4	1.9	0.12	0.147	0.167	0.082	0.02	0.03	0.01	0	0	1.5	3.2	6.4
1/5/2016 3:00	-19.8	-22.5	0.3	1.9	0.121	0.147	0.167	0.082	0.01	0.04	0.01	0.01	0	1.5	3.1	6.3
1/5/2016 3:15	-19.9	-22.7	0.3	1.9	0.12	0.147	0.167	0.082	0.01	0.03	0.01	0	0	1.5	3.1	6.3
1/5/2016 3:30	-20.7	-22.7	0.4	1.9	0.12	0.147	0.167	0.082	0.02	0.03	0.01	0	0.1	1.5	3.1	6.3
1/5/2016 3:45	-20.9	-22.5	0.4	1.9	0.12	0.147	0.167	0.082	0.01	0.03	0.01	0	0.1	1.5	3.1	6.4
1/5/2016 4:00	-20.9	-22.6	0.4	1.9	0.12	0.147	0.167	0.082	0.02	0.03	0.01	0	0.1	1.5	3.1	6.3
1/5/2016 4:15	-19.9	-22.7	0.4	1.9	0.12	0.147	0.167	0.082	0.01	0.03	0.01	0	0.1	1.5	3.1	6.4
1/5/2016 4:30	-20.8	-22	0.3	1.9	0.12	0.147	0.167	0.082	0.01	0.04	0.01	0	0.1	1.5	3.1	6.4
1/5/2016 4:45	-19.9	-22.6	0.3	1.9	0.12	0.147	0.167	0.082	0.02	0.03	0.01	0	0.1	1.5	3.2	6.4
1/5/2016 5:00	-19.8	-22.5	0.3	1.9	0.12	0.147	0.167	0.082	0.02	0.04	0.01	0	0	1.5	3.2	6.3
1/5/2016 5:15	-19.8	-22	0.3	1.9	0.12	0.147	0.167	0.082	0.02	0.03	0.01	0.01	0	1.5	3.2	6.4
1/5/2016 5:30	-19.8	-22.5	0.4	1.9	0.121	0.147	0.167	0.082	0.02	0.04	0.01	0	0.1	1.5	3.1	6.4
1/5/2016 5:45	-19.9	-22.2	0.3	1.9	0.119	0.147	0.167	0.082	0.02	0.04	0.01	0.01	0.2	1.5	3.2	6.4
1/5/2016 6:00	-20	-22.6	0.4	1.9	0.12	0.147	0.167	0.082	0.02	0.03	0	0	0	1.5	3.1	6.3
1/5/2016 6:15	-19.8	-22.6	0.4	1.9	0.12	0.147	0.167	0.082	0.02	0.03	0.01	0	0	1.5	3.2	6.3
1/5/2016 6:30	-19.9	-22.5	0.3	1.9	0.121	0.147	0.167	0.082	0.02	0.03	0.01	0.01	0	1.5	3.2	6.3
1/5/2016 6:45	-19.8	-22.6	0.4	1.9	0.121	0.147	0.167	0.082	0.01	0.03	0.01	0	0.1	1.5	3.2	6.3
1/5/2016 7:00	-19.8	-22.5	0.3	1.9	0.121	0.147	0.167	0.082	0.02	0.03	0.01	0	0.1	1.5	3.2	6.4
1/5/2016 7:15	-20.9	-22.5	0.4	1.9	0.12	0.147	0.167	0.082	0.01	0.04	0.01	0.01	0.1	1.5	3.1	6.3
1/5/2016 7:30	-19.9	-22.6	0.3	1.9	0.121	0.147	0.167	0.082	0.02	0.03	0.01	0	0.1	1.5	3.1	6.4
1/5/2016 7:45	-20	-22.4	0.4	1.9	0.121	0.147	0.167	0.082	0.02	0.03	0.01	0.01	0	1.5	3.1	6.4
1/5/2016 8:00	-20.7	-22.7	0.4	1.9	0.121	0.147	0.167	0.082	0.02	0.03	0	0	0.1	1.5	3.2	6.4
1/5/2016 8:15	-19.9	-22.2	0.4	1.9	0.121	0.147	0.167	0.082	0.01	0.03	0.01	0	0	1.5	3.1	6.4
1/5/2016 8:30	-20.7	-22.6	0.4	1.9	0.121	0.147	0.167	0.082	0.02	0.03	0.01	0	0.1	1.5	3.2	6.4
1/5/2016 8:45	-19.9	-22.5	0.3	1.9	0.12	0.147	0.167	0.082	0.02	0.04	0.01	0	0.1	1.5	3.2	6.3
1/5/2016 9:00	-20.2	-22.7	0.3	1.9	0.121	0.147	0.167	0.082	0.02	0.03	0.01	0.01	0.1	1.5	3.2	6.4
1/5/2016 9:15	-20.7	-22.6	0.4	1.9	0.121	0.147	0.167	0.082	0.02	0.03	0.01	0	0	1.5	3.1	6.4
1/5/2016 9:30	-19.9	-22	0.4	1.9	0.12	0.147	0.167	0.082	0.02	0.03	0	0	0.1	1.5	3.1	6.4
1/5/2016 9:45	-20.7	-22.5	0.4	1.9	0.121	0.147	0.167	0.082	0.01	0.03	0.01	0	0	1.5	3.1	6.4
1/5/2016 10:00	-20.5	-22.4	0.4	1.9	0.121	0.147	0.167	0.082	0.02	0.04	0.01	0	0.1	1.5	3.1	6.3
1/5/2016 10:15	-19.9	-22.6	0.4	1.9	0.121	0.147	0.167	0.082	0.02	0.03	0.01	0	0.1	1.5	3.2	6.4
1/5/2016 10:30	-20.6	-22.5	0.4	1.9	0.121	0.147	0.167	0.082	0.02	0.03	0.01	0	0.1	1.6	3.1	6.4
1/5/2016 10:45	-19.8	-22.2	0.4	1.9	0.121	0.147	0.167	0.082	0.02	0.03	0	0	0	1.5	3.1	6.3
1/5/2016 11:00	-20.1	-22.3	0.4	1.9	0.121	0.147	0.167	0.082	0.02	0.03	0	0	0	1.5	3.1	6.4
1/5/2016 11:15	-20.5	-22.5	0.4	1.9	0.121	0.147	0.167	0.082	0.02	0.03	0.01	0	0.1	1.5	3.1	6.3
1/5/2016 11:30	-19.9	-22	0.4	1.9	0.121	0.147	0.167	0.082	0.02	0.03	0	0	0.1	1.5	3.1	6.3
1/5/2016 11:45	-19.9	-22.2	0.4	1.9	0.12	0.147	0.167	0.082	0.01	0.04	0.01	0	0.1	1.5	3.2	6.3
1/5/2016 12:00	-19.8	-22	0.4	1.9	0.121	0.147	0.167	0.082	0.02	0.03	0	0	0.1	1.5	3.1	6.3
1/5/2016 12:15	-20.9	-22.2	0.3	1.9	0.121	0.147	0.167	0.082	0.02	0.03	0	0.01	0.1	1.5	3.1	6.3
1/5/2016 12:30	-19.8	-22.5	0.4	1.9	0.121	0.147	0.167	0.082	0.02	0.03	0.01	0.01	0.1	1.5	3.2	6.3
1/5/2016 12:45	-20.8	-22.4	0.4	1.9	0.121	0.147	0.167	0.082	0.02	0.04	0.01	0	0	1.5	3.1	6.3
1/5/2016 13:00	-20.9	-22.5	0.4	1.9	0.121	0.147	0.167	0.082	0.02	0.03	0.01	0	0.1	1.5	3.1	6.3
1/5/2016 13:15	-20.8	-22.2	0.4	1.9	0.121	0.147	0.167	0.082	0.02	0.03	0.01	0.01	0.1	1.5	3.1	6.4
1/5/2016 13:30	-20.9	-22.1	0.4	1.9	0.121	0.147	0.167	0.082	0.02	0.03	0.01	0	0.1	1.5	3.2	6.3
1/5/2016 13:45	-20.8	-21.9	0.3	1.9	0.121	0.147	0.167	0.082	0.02	0.03	0.01	0	0.1	1.5	3.2	6.4
1/5/2016 14:00	-19.9	-22	0.4	1.9	0.121	0.147	0.167	0.082	0.02	0.03	0.01	0	0	1.5	3.1	6.3
1/5/2016 14:15	-20.2	-22	0.4	1.9	0.121	0.147	0.167	0.082	0.02	0.03	0.01	0	0.1	1.5	3.2	6.4
1/5/2016 14:30	-21	-22	0.4	1.9	0.121	0.147	0.167	0.082	0.02	0.03	0.01	0	0	1.5	3.1	6.3
1/5/2016 14:45	-20.6	-22	0.4	1.9	0.121	0.147	0.167	0.082	0.02	0.03	0.01	0.01	0	1.5	3.1	6.3
1/5/2016 15:00	-20.1	-22.4	0.4	1.9	0.121	0.147	0.167	0.082	0.02	0.03	0.01	0.01	0.1	1.5	3.1	6.3
1/5/2016 15:15	-20.9	-22	0.4	1.9	0.121	0.147	0.167	0.082	0.02	0.03	0.01	0.01	0.1	1.5	3.2	6.4
1/5/2016 15:30	-21	-22	0.4	1.9	0.121	0.147	0.167	0.082	0.02	0.03	0	0	0	1.5	3.2	6.4
1/5/2016 15:45	-20.9	-22	0.4	1.9	0.121	0.147	0.167	0.082	0.02	0.03	0.01	0	0.1	1.5	3.2	6.3
1/5/2016 16:00	-20.8	-22	0.4	1.9	0.121	0.147	0.167	0.082	0.02	0.03	0.01	0	0.1	1.5	3.1	6.3
1/5/2016 16:15	-20.9	-22	0.4	1.9	0.121	0.147	0.167	0.082	0.02	0.04	0.01	0	0	1.5	3.1	6.4
1/5/2016 16:30	-20.9	-22.5	0.4	1.9	0.121	0.147	0.167	0.082	0.02	0.03	0.01	0.01	0.1	1.5	3.1	6.3
1/5/2016 16:45	-20.9	-22.4	0.4	1.9	0.121	0.147	0.167	0.082	0.01	0.04	0.01	0	0	1.5	3.1	6.4
1/5/2016 17:00	-20.9	-22	0.4	1.9	0.121	0.147	0.167	0.082	0.02	0.03	0.01	0.01	0	1.5	3.1	6.4
1/5/2016 17:15	-20.4	-22	0.4	1.9	0.122	0.147	0.167	0.082	0.02	0.03	0.01	0	0	1.5	3.2	6.3
1/5/2016 17:30	-19.8	-22.1	0.3	1.9	0.122	0.147	0.167	0.082	0.02	0.04	0.01	0	0.1	1.5	3.2	6.3
1/5/2016 17:45	-19.9	-22.6	0.4	1.9	0.121	0.147	0.167	0.082	0.01	0.03	0	0.01	0.1	1.5	3.2	6.3
1/5/2016 18:00	-19.8	-22.4	0.4	1.9	0.121	0.147	0.167	0.082	0.02	0.03	0.01	0	0	1.5	3.1	6.3
1/5/2016 18:15	-20.9	-22.6	0.4	1.9	0.121	0.147	0.167	0.083	0.02	0.03	0.01	0	0.1	1.5	3.2	6.3
1/5/2016 18:30	-19.9	-22.7	0.4	1.9	0.121	0.147	0.167	0.082	0.02	0.03	0.01	0.01	0.1	1.5	3.1	6.3
1/5/2016 18:45	-20.8	-22.3	0.4	1.9	0.121	0.147	0.167	0.082	0.02	0.03	0.01	0	0.1	1.5	3.2	6.3
1/5/2016 19:00	-20.3	-22.5	0.4	1.9	0.121	0.147	0.167	0.082	0.02	0.03	0.01	0	0.1	1.5	3.1	6.3
1/5/2016 19:15	-20.5	-22.3	0.4	1.9	0.121	0.147	0.167	0.082	0.02	0.04	0.01	0	0	1.5	3.1	6.3
1/5/2016 19:30	-19.9	-22.4	0.4	1.9	0.121	0.147	0.167	0.082	0.02	0.03	0.01	0	0	1.5	3.2	6.4
1/5/2016 19:45	-19.9	-22.6	0.4	1.9	0.122	0.147	0.167	0.082	0.02	0.03	0.01	0	0	1.5	3.1	6.3
1/5/2016 20:00	-19.9	-22	0.4	1.9	0.122	0.147	0.167	0.082	0.02	0.03	0	0	0	1.5	3.2	6.3
1/5/2016 20:15	-19.9	-22.1	0.4	1.9	0.122	0.147	0.167	0.082	0.02	0.03	0	0.01	0	1.5	3.1	6.3
1/5/2016 20:30	-19.9	-22.7	0.4	1.9	0.121	0.147	0.167	0.082	0.01	0.03	0	0	0.1	1.5	3.1	6.4
1/5/2016 20:45	-19.9	-22.7	0.4	1.9	0.122	0.147	0.167	0.082	0.02	0.03	0.01	0	0.1	1.5	3.1	6.3
1/5/2016 21:00	-19.9	-22.3	0.4	1.9	0.122	0.147	0.167	0.082	0.02	0.03	0.01	0.01	0	1.5	3.1	6.3
1/5/2016 21:15	-20.6	-22.4	0.4	1.9	0.121	0.147	0.167	0.082	0.02	0.03	0.01	0	0.1	1.5	3.2	6.3
1/5/2016 21:30	-20.7	-22.5	0.4	1.9	0.121	0.147	0.167	0.082	0.02	0.03	0.01	0	0.1	1.5	3.1	6.3
1/5/2016 21:45	-20.8	-22.5	0.4	1.9	0.122	0.147	0.167	0.082	0.02	0.03	0.01	0	0	1.5	3.2	6.4
1/5/2016 22:00	-19.8	-22.5	0.4	1.9	0.122	0.147	0.167	0.082	0.02	0.03	0.01	0	0	1.5	3.1	6.3
1/5/2016 22:15	-19.8	-22.7	0.4	1.9	0.121	0.147	0.167	0.082	0.02	0.03	0.01	0	0.1	1.5	3.2	6.3
1/5/2016 22:30	-20.9	-22.6	0.4	1.9	0.122	0.147	0.167	0.082	0.02	0.03	0.01	0	0.1	1.5	3.1	6.3
1/5/2016 22:45	-20.4	-22.6	0.4	1.9	0.122	0.147	0.167	0.082	0.02	0.03	0.01	0.01	0	1.5	3.1	6.4
1/5/2016 23:00	-20.7	-22.4	0.4	1.9	0.122	0.147	0.167	0.082	0.02	0.03	0.01	0	0	1.5	3.1	6.3
1/5/2016 23:15	-20.6	-22.6	0.4	1.9	0.122	0.147	0.167	0.082	0.02	0.03	0.01	0	0	1.5	3.2	6.3
1/5/2016 23:30	-19.9	-22.5	0.4	1.9	0.122	0.147	0.167	0.082	0.02	0.03	0.01	0	0	1.5	3.2	6.3
1/5/2016 23:45	-19.9	-22.5	0.4	1.9	0.121	0.147	0.167	0.082	0.02	0.03	0.01	0	0.1	1.5	3.2	6.3
1/6/2016 0:00	-19.9	-22.4	0.4	1.9	0.122	0.147	0.167	0.082	0.02	0.03	0	0	0.1	1.5	3.1	6.3
1/6/2016 0:15	-19.9	-22.6	0.4	1.9	0.122	0.147	0.167	0.082	0.02	0.03	0.01	0.01	0.1	1.5	3.1	6.3
1/6/2016 0:30	-19.8	-22.5	0.4	1.9	0.122	0.147	0.167	0.082	0.02	0.03	0.01	0.01	0	1.5	3.1	6.3
1/6/2016 0:45	-19.9	-22.6	0.4	1.9	0.122	0.147	0.167	0.082	0.02	0.03	0.01	0.01	0	1.5	3.1	6.4
1/6/2016 1:00	-19.9	-22.6	0.4	1.9	0.122	0.147	0.167	0.082	0.02	0.03	0.01	0	0	1.5	3.1	6.4
1/6/2016 1:15	-19.9	-22.7	0.4	1.9	0.122	0.147	0.167	0.082	0.02	0.03	0.01	0	0	1.5	3.1	6.3
1/6/2016 1:30	-20.2	-22.6	0.4	1.9	0.122	0.147	0.167	0.082	0.02	0.03	0	0	0.1	1.5	3.1	6.3
1/6/2016 1:45	-19.9	-22.6	0.4	1.9	0.122	0.147	0.167	0.082	0.02	0.03	0.01	0	0.1	1.5	3.1	6.4
1/6/2016 2:00	-19.9	-22.6	0.4	1.9	0.122	0.147	0.167	0.082	0.02	0.03	0.01	0	0.1	1.5	3.1	6.4
1/6/2016 2:15	-19.8	-22.6	0.4	1.9	0.122	0.147	0.167	0.082	0.02	0.04	0.01	0	0.1	1.5	3.1	6.3
1/6/2016 2:30	-19.9	-22.5	0.4	1.9	0.122	0.147	0.167	0.082	0.02	0.04	0.01	0	0.1	1.5	3.1	6.3
1/6/2016 2:45	-19.9	-22.3	0.4	1.9	0.122	0.147	0.167	0.082	0.02	0.04	0.01	0	0	1.5	3.1	6.4
1/6/2016 3:00	-19.8	-22.5	0.4	1.9	0.122	0.147	0.167	0.082	0.02	0.03	0.01	0.01	0	1.5	3.1	6.3
1/6/2016 3:15	-20.4	-22.3	0.4	1.9	0.122	0.147	0.167	0.082	0.02	0.03	0.01	0	0.1	1.5	3.1	6.3
1/6/2016 3:30	-19.9	-22.6	0.4	1.9	0.122	0.147	0.167	0.082	0.02	0.03	0.01	0	0	1.5	3.1	6.3
1/6/2016 3:45	-19.9	-22.4	0.4	1.9	0.122	0.147	0.167	0.082	0.02	0.03	0.01	0	0.1	1.5	3.2	6.3
1/6/2016 4:00	-19.9	-22.5	0.4	1.9	0.122	0.147	0.167	0.082	0.02	0.03	0.01	0.01	0.1	1.5	3.1	6.3
1/6/2016 4:15	-20	-22.6	0.4	1.9	0.122	0.147	0.167	0.082	0.01	0.03	0.01	0	0	1.5	3.1	6.3
1/6/2016 4:30	-19.8	-22.5	0.4	1.9	0.122	0.147	0.167	0.082	0.02	0.03	0.01	0	0.1	1.5	3.2	6.3
1/6/2016 4:45	-19.8	-22.5	0.4	1.9	0.122	0.147	0.167	0.082	0.02	0.04	0	0	0.1	1.5	3.1	6.3
1/6/2016 5:00	-19.8	-22	0.4	1.9	0.122	0.147	0.167	0.082	0.02	0.03	0	0	0.1	1.5	3.2	6.3
1/6/2016 5:15	-20.8	-22.6	0.4	1.9	0.121	0.147	0.167	0.082	0.02	0.03	0.01	0	0.2	1.5	3.1	6.3
1/6/2016 5:30	-20.8	-22.6	0.4	1.9	0.122	0.147	0.167	0.082	0.02	0.03	0.01	0	0.1	1.5	3.1	6.3
1/6/2016 5:45	-20.7	-22.1	0.4	1.9	0.123	0.147	0.167	0.082	0.02	0.03	0.01	0	0	1.5	3.2	6.4
1/6/2016 6:00	-19.9	-22.5	0.4	1.9	0.122	0.147	0.167	0.082	0.03	0.03	0.01	0	0.2	1.5	3.2	6.3
1/6/2016 6:15	-20.9	-22.4	0.4	1.9	0.123	0.147	0.167	0.082	0.02	0.03	0.01	0	0.1	1.5	3.1	6.3
1/6/2016 6:30	-20.8	-22.4	0.4	1.9	0.123	0.147	0.167	0.082	0.02	0.03	0	0.01	0	1.5	3.1	6.3
1/6/2016 6:45	-19.9	-22.4	0.4	1.9	0.122	0.147	0.167	0.082	0.02	0.03	0	0.01	0	1.5	3.1	6.3
1/6/2016 7:00	-19.8	-22.2	0.4	1.9	0.123	0.147	0.167	0.082	0.01	0.03	0	0	0.1	1.5	3.2	6.3
1/6/2016 7:15	-19.9	-22.6	0.4	1.9	0.123	0.147	0.167	0.082	0.02	0.03	0.01	0	0.1	1.5	3.1	6.3
1/6/2016 7:30	-19.9	-22.6	0.4	1.9	0.123	0.147	0.167	0.082	0.02	0.03	0.01	0	0	1.5	3.1	6.3
1/6/2016 7:45	-19.9	-22.7	0.4	1.9	0.122	0.147	0.167	0.082	0.02	0.03	0.01	0	0.1	1.5	3.1	6.3
1/6/2016 8:00	-19.9	-22.5	0.4	1.9	0.123	0.147	0.167	0.082	0.02	0.03	0.01	0	0.1	1.5	3.1	6.3
1/6/2016 8:15	-19.9	-22.6	0.4	1.9	0.122	0.147	0.167	0.082	0.02	0.03	0.01	0.01	0.1	1.5	3.2	6.3
1/6/2016 8:30	-19.9	-22.6	0.4	1.9	0.123	0.147	0.167	0.082	0.02	0.03	0.01	0	0.1	1.5	3.1	6.3
1/6/2016 8:45	-19.8	-22.5	0.4	1.9	0.122	0.147	0.167	0.082	0.02	0.03	0.01	0	0.1	1.5	3.1	6.3
1/6/2016 9:00	-20.6	-22.6	0.4	1.9	0.123	0.147	0.167	0.082	0.02	0.03	0	0	0.1	1.5	3.1	6.3
1/6/2016 9:15	-20.8	-22.4	0.4	1.9	0.123	0.147	0.167	0.082	0.02	0.03	0.01	0	0.1	1.5	3.1	6.3
1/6/2016 9:30	-19.9	-22.6	0.4	1.9	0.123	0.147	0.167	0.082	0.02	0.04	0.01	0	0.1	1.5	3.1	6.3
1/6/2016 9:45	-19.8	-22.1	0.4	1.9	0.123	0.147	0.167	0.082	0.02	0.03	0.01	0	0.1	1.5	3.1	6.3
1/6/2016 10:00	-19.9	-22.3	0.4	1.9	0.123	0.147	0.167	0.082	0.02	0.03	0.01	0.01	0	1.5	3.1	6.3
1/6/2016 10:15	-19.9	-22.6	0.4	1.9	0.123	0.147	0.167	0.082	0.02	0.04	0	0	0	1.5	3.1	6.3
1/6/2016 10:30	-19.9	-22.7	0.4	1.9	0.123	0.147	0.167	0.082	0.02	0.03	0	0	0.1	1.5	3.2	6.3
1/6/2016 10:45	-19.8	-22.5	0.4	1.9	0.123	0.147	0.167	0.082	0.01	0.03	0.01	0.01	0.1	1.5	3.1	6.3
1/6/2016 11:00	-19.9	-22.6	0.4	1.9	0.123	0.147	0.167	0.082	0.02	0.03	0.01	0	0	1.5	3.2	6.3
1/6/2016 11:15	-20.5	-22.6	0.4	1.9	0.123	0.147	0.167	0.082	0.02	0.04	0.01	0	0	1.5	3.1	6.3
1/6/2016 11:30	-19.9	-22.6	0.4	1.9	0.123	0.147	0.167	0.082	0.03	0.03	0.01	0	0.1	1.5	3.1	6.3
1/6/2016 11:45	-20.7	-22.6	0.4	1.9	0.123	0.147	0.167	0.082	0.02	0.03	0.01	0	0	1.5	3.1	6.3
1/6/2016 12:00	-20.1	-22.5	0.4	1.9	0.123	0.147	0.167	0.082	0.02	0.04	0.01	0	0	1.5	3.1	6.3
1/6/2016 12:15	-19.8	-22.6	0.4	1.9	0.123	0.147	0.167	0.082	0.02	0.03	0.01	0	0.1	1.5	3.1	6.3
1/6/2016 12:30	-19.8	-22.5	0.4	1.9	0.123	0.147	0.167	0.082	0.02	0.03	0.01	0	0	1.5	3.1	6.3
1/6/2016 12:45	-19.9	-22.6	0.4	1.9	0.123	0.147	0.167	0.082	0.02	0.04	0.01	0	0.1	1.5	3.1	6.3
1/6/2016 13:00	-20.3	-22.6	0.4	1.9	0.123	0.147	0.167	0.082	0.02	0.03	0.01	0.01	0	1.5	3.1	6.3
1/6/2016 13:15	-20.6	-22.4	0.4	1.9	0.123	0.147	0.167	0.082	0.02	0.03	0.01	0	0.1	1.5	3.1	6.3
1/6/2016 13:30	-19.9	-22.5	0.5	1.9	0.123	0.147	0.167	0.082	0.02	0.03	0.01	0	0.1	1.5	3.1	6.3
1/6/2016 13:45	-19.9	-22.6	0.4	1.9	0.123	0.147	0.167	0.082	0.02	0.03	0.01	0.01	0.1	1.5	3.1	6.3
1/6/2016 14:00	-20.9	-22.7	0.4	1.9	0.123	0.147	0.167	0.082	0.02	0.03	0.01	0	0.1	1.5	3.1	6.3
1/6/2016 14:15	-19.8	-22.4	0.4	1.9	0.123	0.147	0.167	0.082	0.02	0.03	0.01	0.01	0	1.5	3.1	6.3
1/6/2016 14:30	-20.8	-22.6	0.4	1.9	0.123	0.147	0.167	0.082	0.02	0.03	0.01	0	0	1.5	3.1	6.3
1/6/2016 14:45	-20.3	-22.6	0.5	1.9	0.123	0.147	0.167	0.082	0.02	0.03	0.01	0	0.1	1.5	3.1	6.3
1/6/2016 15:00	-19.9	-22.5	0.4	1.9	0.123	0.147	0.167	0.082	0.02	0.04	0.01	0	0	1.5	3.2	6.3
1/6/2016 15:15	-20.4	-22.7	0.4	1.9	0.123	0.147	0.167	0.082	0.02	0.03	0.01	0	0	1.5	3.1	6.3
1/6/2016 15:30	-19.8	-22.5	0.4	1.9	0.123	0.147	0.167	0.082	0.02	0.03	0.01	0	0	1.5	3.1	6.3
1/6/2016 15:45	-19.9	-22.5	0.4	1.9	0.123	0.147	0.167	0.082	0.02	0.03	0.01	0	0.1	1.5	3.1	6.3
1/6/2016 16:00	-19.9	-22	0.4	1.9	0.123	0.147	0.167	0.082	0.02	0.03	0.01	0	0.1	1.5	3.2	6.3
1/6/2016 16:15	-19.7	-22.1	0.4	1.9	0.123	0.147	0.167	0.082	0.02	0.03	0.01	0.01	0	1.5	3.1	6.3
1/6/2016 16:30	-19.8	-22.6	0.5	1.9	0.123	0.147	0.167	0.082	0.02	0.03	0.01	0	0.2	1.5	3.1	6.3
1/6/2016 16:45	-19.8	-22.5	0.4	1.9	0.123	0.147	0.167	0.082	0.02	0.04	0.01	0	0.1	1.5	3.1	6.3
1/6/2016 17:00	-20.2	-22.4	0.4	1.9	0.123	0.147	0.167	0.083	0.02	0.03	0.01	0	0.1	1.5	3.1	6.3
1/6/2016 17:15	-19.9	-22.7	0.4	1.9	0.123	0.147	0.167	0.082	0.02	0.03	0.01	0	0.1	1.5	3.1	6.3
1/6/2016 17:30	-19.9	-22.5	0.4	1.9	0.123	0.147	0.167	0.082	0.02	0.03	0.01	0	0.1	1.5	3.2	6.3
1/6/2016 17:45	-19.9	-22.5	0.4	1.9	0.123	0.147	0.167	0.082	0.02	0.03	0.01	0	0	1.5	3.2	6.3
1/6/2016 18:00	-19.9	-22.5	0.4	1.9	0.123	0.147	0.167	0.082	0.02	0.03	0.01	0.01	0.1	1.5	3.1	6.3
1/6/2016 18:15	-19.8	-22.6	0.5	1.9	0.123	0.147	0.167	0.082	0.02	0.03	0	0	0.1	1.5	3.1	6.3
1/6/2016 18:30	-20.5	-22.4	0.4	1.9	0.123	0.147	0.167	0.082	0.02	0.03	0.01	0	0.1	1.5	3.1	6.3
1/6/2016 18:45	-19.8	-22.4	0.4	1.9	0.123	0.147	0.167	0.082	0.02	0.03	0.01	0	0.1	1.5	3.2	6.3
1/6/2016 19:00	-19.9	-22	0.4	1.9	0.124	0.147	0.167	0.082	0.02	0.04	0.01	0	0	1.5	3.1	6.3
1/6/2016 19:15	-19.9	-22.6	0.4	1.9	0.123	0.147	0.167	0.082	0.02	0.03	0	0.01	0.1	1.5	3.1	6.3
1/6/2016 19:30	-19.9	-22.6	0.4	1.9	0.124	0.147	0.167	0.082	0.02	0.03	0.01	0.01	0.1	1.5	3.1	6.3
1/6/2016 19:45	-19.9	-22.6	0.4	1.9	0.123	0.147	0.167	0.082	0.02	0.03	0.01	0	0	1.5	3.1	6.3
1/6/2016 20:00	-19.8	-22.5	0.4	1.9	0.124	0.147	0.167	0.082	0.02	0.03	0.01	0	0.1	1.5	3.2	6.3
1/6/2016 20:15	-19.9	-22.1	0.4	1.9	0.124	0.147	0.167	0.082	0.02	0.03	0.01	0	0	1.5	3.1	6.4
1/6/2016 20:30	-19.9	-22.6	0.4	1.9	0.124	0.147	0.167	0.082	0.02	0.03	0	0.01	0.1	1.5	3.1	6.3
1/6/2016 20:45	-19.9	-22.5	0.4	1.9	0.124	0.147	0.167	0.082	0.02	0.03	0.01	0	0	1.5	3.2	6.3
1/6/2016 21:00	-19.9	-22.1	0.4	1.9	0.123	0.147	0.167	0.082	0.03	0.03	0.01	0	0.1	1.5	3.2	6.3
1/6/2016 21:15	-19.9	-22.2	0.5	1.9	0.124	0.147	0.167	0.082	0.02	0.03	0.01	0	0.1	1.5	3.1	6.3
1/6/2016 21:30	-19.9	-22.1	0.4	1.9	0.123	0.147	0.167	0.082	0.02	0.03	0.01	0.01	0.2	1.5	3.1	6.3
1/6/2016 21:45	-19.9	-22.4	0.4	1.9	0.124	0.147	0.167	0.082	0.02	0.03	0.01	0	0	1.5	3.1	6.4
1/6/2016 22:00	-19.7	-22.6	0.4	1.9	0.124	0.147	0.167	0.082	0.02	0.03	0.01	0	0.1	1.5	3.1	6.3
1/6/2016 22:15	-20.9	-22.4	0.4	1.9	0.124	0.147	0.167	0.082	0.02	0.03	0	0	0.1	1.5	3.1	6.3
1/6/2016 22:30	-20.4	-22.6	0.4	1.9	0.123	0.147	0.167	0.082	0.02	0.03	0.01	0	0.1	1.5	3.1	6.3
1/6/2016 22:45	-20.8	-22.6	0.4	1.9	0.124	0.147	0.167	0.082	0.02	0.03	0.01	0	0.1	1.5	3.1	6.3
1/6/2016 23:00	-19.8	-22	0.5	1.9	0.124	0.147	0.167	0.082	0.02	0.04	0.01	0.01	0.1	1.5	3.1	6.3
1/6/2016 23:15	-19.8	-22.6	0.4	1.9	0.124	0.147	0.167	0.082	0.02	0.03	0.01	0	0.1	1.5	3.1	6.3
1/6/2016 23:30	-19.9	-22.5	0.4	1.9	0.124	0.147	0.167	0.082	0.02	0.04	0.01	0	0	1.5	3.1	6.3
1/6/2016 23:45	-20.2	-22.5	0.4	1.9	0.124	0.147	0.167	0.082	0.02	0.04	0.01	0	0	1.5	3.1	6.3
1/7/2016 0:00	-19.9	-22.5	0.4	1.9	0.124	0.147	0.167	0.082	0.02	0.03	0.01	0	0.1	1.5	3.2	6.3
1/7/2016 0:15	-19.8	-22.5	0.4	1.9	0.124	0.147	0.167	0.082	0.02	0.03	0	0.01	0.1	1.5	3.1	6.3
1/7/2016 0:30	-19.7	-22.5	0.4	1.9	0.123	0.147	0.167	0.082	0.02	0.04	0.01	0	0.1	1.5	3.2	6.3
1/7/2016 0:45	-19.8	-22.3	0.4	1.9	0.124	0.147	0.167	0.082	0.02	0.04	0.01	0	0	1.5	3.1	6.3
1/7/2016 1:00	-19.9	-22.1	0.4	1.9	0.124	0.147	0.167	0.082	0.02	0.03	0.01	0	0	1.5	3.2	6.3
1/7/2016 1:15	-19.9	-22.7	0.5	1.9	0.124	0.147	0.167	0.082	0.02	0.03	0	0	0.1	1.5	3.1	6.3
1/7/2016 1:30	-19.9	-22.7	0.4	1.9	0.124	0.147	0.167	0.082	0.03	0.03	0.01	0	0	1.5	3.1	6.3
1/7/2016 1:45	-20.4	-22.6	0.4	1.9	0.124	0.147	0.167	0.082	0.02	0.03	0.01	0	0.1	1.5	3.1	6.3
1/7/2016 2:00	-19.8	-22.5	0.4	1.9	0.125	0.147	0.167	0.082	0.02	0.03	0.01	0	0.1	1.5	3.1	6.3
1/7/2016 2:15	-19.9	-22.7	0.5	1.9	0.124	0.147	0.167	0.082	0.02	0.03	0.01	0	0	1.5	3.1	6.3
1/7/2016 2:30	-19.8	-22.7	0.5	1.9	0.125	0.147	0.167	0.082	0.02	0.03	0.01	0	0.1	1.5	3.1	6.3
1/7/2016 2:45	-19.8	-22.6	0.4	1.9	0.125	0.147	0.167	0.082	0.02	0.03	0.01	0	0	1.5	3.1	6.3
1/7/2016 3:00	-19.9	-22.7	0.5	1.9	0.125	0.147	0.167	0.082	0.02	0.03	0.01	0	0	1.5	3.1	6.3
1/7/2016 3:15	-19.9	-22.4	0.4	1.9	0.125	0.147	0.167	0.082	0.02	0.04	0.01	0	0.1	1.5	3.2	6.3
1/7/2016 3:30	-19.9	-22.4	0.5	1.9	0.124	0.147	0.167	0.082	0.02	0.03	0	0.01	0.1	1.5	3.1	6.3
1/7/2016 3:45	-19.9	-22.6	0.4	1.9	0.124	0.147	0.167	0.082	0.02	0.03	0.01	0	0	1.5	3.1	6.3
1/7/2016 4:00	-20.8	-22.5	0.5	1.9	0.124	0.147	0.167	0.082	0.02	0.04	0.01	0	0.1	1.5	3.1	6.3
1/7/2016 4:15	-20.2	-22.5	0.5	1.9	0.125	0.147	0.167	0.082	0.02	0.04	0.01	0.01	0	1.5	3.2	6.3
1/7/2016 4:30	-19.9	-22.5	0.4	1.9	0.125	0.147	0.167	0.082	0.02	0.04	0.01	0	0	1.5	3.1	6.3
1/7/2016 4:45	-19.9	-22.1	0.4	1.9	0.124	0.147	0.167	0.082	0.02	0.04	0	0	0.1	1.5	3.1	6.3
1/7/2016 5:00	-19.9	-22.6	0.4	1.9	0.125	0.147	0.167	0.082	0.02	0.03	0.01	0	0.1	1.5	3.1	6.3
1/7/2016 5:15	-19.8	-22.5	0.4	1.9	0.125	0.147	0.167	0.082	0.02	0.03	0	0.01	0.1	1.5	3.1	6.3
1/7/2016 5:30	-19.8	-22.5	0.4	1.9	0.125	0.147	0.167	0.082	0.02	0.03	0	0	0.1	1.5	3.2	6.3
1/7/2016 5:45	-19.9	-22.5	0.4	1.9	0.124	0.147	0.167	0.082	0.03	0.04	0.01	0	0.1	1.5	3.1	6.3
1/7/2016 6:00	-19.8	-22.6	0.5	1.9	0.124	0.147	0.167	0.082	0.02	0.04	0	0	0.1	1.5	3.1	6.3
1/7/2016 6:15	-19.8	-22.1	0.4	1.9	0.125	0.147	0.167	0.082	0.02	0.03	0.01	0	0.1	1.5	3.1	6.3
1/7/2016 6:30	-20	-22.3	0.4	1.9	0.124	0.147	0.167	0.082	0.02	0.03	0.01	0	0	1.5	3.1	6.3
1/7/2016 6:45	-20.7	-22.4	0.5	1.9	0.125	0.147	0.167	0.082	0.02	0.03	0.01	0	0	1.5	3.1	6.3
1/7/2016 7:00	-19.9	-22.6	0.4	1.9	0.125	0.147	0.167	0.082	0.02	0.03	0.01	0.01	0.1	1.5	3.1	6.3
1/7/2016 7:15	-19.8	-22.4	0.4	1.9	0.125	0.147	0.167	0.082	0.03	0.03	0	0.01	0	1.5	3.1	6.3
1/7/2016 7:30	-20.2	-22.6	0.4	1.9	0.125	0.147	0.167	0.082	0.02	0.04	0	0	0.1	1.5	3.1	6.3
1/7/2016 7:45	-19.8	-22.7	0.4	1.9	0.125	0.147	0.167	0.082	0.02	0.03	0.01	0	0.1	1.5	3.1	6.3
1/7/2016 8:00	-19.9	-22.5	0.4	1.9	0.125	0.147	0.167	0.082	0.02	0.03	0.01	0.01	0	1.5	3.1	6.3
1/7/2016 8:15	-19.9	-22.7	0.4	1.9	0.125	0.147	0.167	0.082	0.02	0.03	0.01	0	0.1	1.5	3.2	6.3
1/7/2016 8:30	-19.9	-22.5	0.5	1.9	0.124	0.147	0.167	0.082	0.03	0.03	0	0	0.1	1.5	3.1	6.3
1/7/2016 8:45	-19.8	-22.5	0.5	1.9	0.125	0.147	0.167	0.082	0.02	0.03	0	0	0.1	1.5	3.1	6.3
1/7/2016 9:00	-19.8	-22.4	0.4	1.9	0.125	0.147	0.167	0.082	0.02	0.03	0.01	0.01	0	1.5	3.1	6.3
1/7/2016 9:15	-19.8	-22.6	0.4	1.9	0.124	0.147	0.167	0.082	0.02	0.03	0.01	0	0.2	1.5	3.1	6.3
1/7/2016 9:30	-19.8	-22.6	0.5	1.9	0.125	0.147	0.167	0.082	0.02	0.03	0.01	0	0.1	1.5	3.1	6.3
1/7/2016 9:45	-20.4	-22.6	0.4	1.9	0.125	0.147	0.167	0.082	0.02	0.03	0.01	0	0.1	1.5	3.1	6.3
1/7/2016 10:00	-19.8	-22.7	0.4	1.9	0.125	0.147	0.167	0.082	0.02	0.03	0.01	0	0.1	1.5	3.1	6.3
1/7/2016 10:15	-19.8	-22.6	0.4	1.9	0.125	0.147	0.167	0.082	0.02	0.04	0.01	0	0.1	1.5	3.1	6.3
1/7/2016 10:30	-19.8	-22.5	0.5	1.9	0.125	0.147	0.167	0.082	0.02	0.04	0.01	0	0.1	1.5	3.1	6.3
1/7/2016 10:45	-19.9	-22.7	0.4	1.9	0.126	0.147	0.167	0.082	0.02	0.03	0.01	0.01	0	1.5	3.1	6.3
1/7/2016 11:00	-19.8	-22.5	0.4	1.9	0.125	0.147	0.167	0.082	0.02	0.03	0.01	0	0	1.5	3.2	6.3
1/7/2016 11:15	-19.9	-22.7	0.4	1.9	0.126	0.147	0.167	0.082	0.02	0.03	0.01	0	0	1.5	3.1	6.3
1/7/2016 11:30	-19.9	-22.5	0.5	1.9	0.126	0.147	0.167	0.082	0.02	0.03	0	0.01	0	1.5	3.1	6.3
1/7/2016 11:45	-19.9	-22.6	0.5	1.9	0.125	0.147	0.167	0.082	0.02	0.03	0	0	0.1	1.5	3.1	6.2
1/7/2016 12:00	-19.9	-22.5	0.4	1.9	0.126	0.147	0.167	0.082	0.02	0.03	0.01	0	0	1.5	3.2	6.3
1/7/2016 12:15	-20.3	-22.5	0.4	1.9	0.125	0.147	0.167	0.082	0.02	0.04	0	0	0.1	1.5	3.1	6.3
1/7/2016 12:30	-19.9	-22.6	0.5	1.9	0.125	0.147	0.167	0.082	0.02	0.04	0.01	0	0.2	1.5	3.1	6.3
1/7/2016 12:45	-19.9	-22	0.4	1.9	0.125	0.147	0.167	0.082	0.02	0.03	0.01	0	0.1	1.5	3.1	6.3
1/7/2016 13:00	-19.8	-22.6	0.4	1.9	0.126	0.147	0.167	0.082	0.02	0.04	0.01	0.01	0	1.5	3.2	6.3
1/7/2016 13:15	-19.9	-22.6	0.5	1.9	0.126	0.147	0.167	0.082	0.02	0.03	0.01	0	0.1	1.5	3.1	6.3
1/7/2016 13:30	-19.8	-22.6	0.4	1.9	0.125	0.147	0.167	0.082	0.02	0.03	0.01	0	0.1	1.5	3.1	6.3
1/7/2016 13:45	-19.7	-22.5	0.4	1.9	0.125	0.147	0.167	0.082	0.02	0.03	0.01	0.01	0.1	1.5	3.1	6.3
1/7/2016 14:00	-19.8	-22.6	0.4	1.9	0.126	0.147	0.167	0.082	0.02	0.03	0.01	0	0.1	1.5	3.1	6.3
1/7/2016 14:15	-19.8	-22.4	0.4	1.9	0.126	0.147	0.167	0.082	0.02	0.03	0.01	0.01	0	1.5	3.2	6.3
1/7/2016 14:30	-19.9	-22.5	0.4	1.9	0.125	0.147	0.167	0.082	0.02	0.03	0	0	0.1	1.5	3.1	6.3
1/7/2016 14:45	-19.8	-22.7	0.5	1.9	0.126	0.147	0.167	0.082	0.01	0.03	0.01	0	0	1.5	3.2	6.3
1/7/2016 15:00	-19.9	-22.6	0.5	1.9	0.126	0.147	0.167	0.082	0.03	0.03	0	0	0.1	1.5	3.1	6.3
1/7/2016 15:15	-19.8	-22.6	0.4	1.9	0.126	0.147	0.167	0.082	0.03	0.03	0.01	0	0.1	1.5	3.1	6.3
1/7/2016 15:30	-19.8	-22.4	0.4	1.9	0.126	0.147	0.167	0.082	0.02	0.04	0	0	0.1	1.5	3.1	6.3
1/7/2016 15:45	-20	-22.5	0.5	1.9	0.126	0.147	0.167	0.082	0.02	0.04	0.01	0	0.1	1.5	3.1	6.3
1/7/2016 16:00	-19.8	-22.6	0.4	1.9	0.126	0.147	0.167	0.082	0.02	0.03	0.01	0	0.1	1.5	3.1	6.3
1/7/2016 16:15	-19.8	-22.5	0.4	1.9	0.126	0.147	0.167	0.082	0.02	0.03	0.01	0	0.1	1.5	3.1	6.2
1/7/2016 16:30	-19.9	-22.6	0.4	1.9	0.126	0.147	0.167	0.082	0.02	0.03	0.01	0	0.1	1.5	3.2	6.3
1/7/2016 16:45	-19.8	-22.6	0.4	1.9	0.126	0.147	0.167	0.082	0.02	0.03	0	0	0	1.5	3.1	6.3
1/7/2016 17:00	-19.8	-22.6	0.5	1.9	0.126	0.147	0.167	0.082	0.02	0.04	0.01	0	0	1.5	3.1	6.3
1/7/2016 17:15	-19.9	-22.7	0.4	1.9	0.126	0.147	0.167	0.082	0.02	0.03	0.01	0	0.1	1.5	3.1	6.3
1/7/2016 17:30	-19.8	-22.6	0.5	1.9	0.126	0.147	0.167	0.082	0.02	0.03	0.01	0.01	0	1.5	3.2	6.3
1/7/2016 17:45	-19.8	-22.6	0.4	1.9	0.127	0.147	0.167	0.082	0.02	0.03	0.01	0	0	1.5	3.1	6.3
1/7/2016 18:00	-20	-22.5	0.4	1.9	0.126	0.147	0.167	0.082	0.03	0.04	0.01	0.01	0	1.5	3.1	6.3
1/7/2016 18:15	-20.8	-22.6	0.5	1.9	0.126	0.147	0.167	0.082	0.02	0.03	0.01	0	0	1.5	3.1	6.3
1/7/2016 18:30	-19.8	-22.5	0.4	1.9	0.126	0.147	0.167	0.082	0.02	0.03	0	0	0.1	1.5	3.1	6.3
1/7/2016 18:45	-19.9	-22.1	0.4	1.9	0.126	0.147	0.167	0.082	0.02	0.03	0.01	0	0.1	1.5	3.1	6.3
1/7/2016 19:00	-19.8	-22.2	0.5	1.9	0.126	0.147	0.167	0.082	0.02	0.03	0.01	0	0.1	1.5	3.1	6.3
1/7/2016 19:15	-20.2	-22.5	0.4	1.9	0.126	0.147	0.167	0.082	0.02	0.03	0.01	0	0.1	1.5	3.1	6.3
1/7/2016 19:30	-19.9	-22.5	0.4	1.9	0.126	0.147	0.167	0.082	0.02	0.03	0.01	0.01	0.1	1.5	3.1	6.3
1/7/2016 19:45	-19.9	-22.7	0.4	1.9	0.126	0.147	0.167	0.082	0.02	0.04	0	0	0.1	1.5	3.1	6.2
1/7/2016 20:00	-20.9	-22.6	0.4	1.9	0.126	0.147	0.167	0.082	0.02	0.03	0.01	0.01	0.1	1.5	3.1	6.3
1/7/2016 20:15	-19.8	-22.5	0.4	1.9	0.126	0.147	0.167	0.082	0.02	0.03	0.01	0.01	0	1.5	3.1	6.3
1/7/2016 20:30	-19.9	-22.6	0.5	1.9	0.126	0.147	0.167	0.082	0.03	0.03	0.01	0	0	1.5	3.1	6.2
1/7/2016 20:45	-19.9	-22.1	0.5	1.9	0.126	0.147	0.167	0.082	0.02	0.04	0.01	0	0	1.5	3.1	6.3
1/7/2016 21:00	-19.8	-22.5	0.4	1.9	0.127	0.147	0.167	0.082	0.02	0.03	0.01	0.01	0	1.5	3.1	6.2
1/7/2016 21:15	-19.8	-22.1	0.4	1.9	0.126	0.147	0.167	0.082	0.02	0.03	0.01	0	0	1.5	3.1	6.3
1/7/2016 21:30	-19.8	-22.6	0.4	1.9	0.127	0.147	0.167	0.082	0.03	0.03	0.01	0	0.1	1.5	3.1	6.2
1/7/2016 21:45	-19.7	-22.6	0.4	1.9	0.126	0.147	0.167	0.082	0.03	0.04	0	0.01	0	1.5	3.1	6.3
1/7/2016 22:00	-20.2	-22.5	0.4	1.9	0.126	0.147	0.167	0.082	0.02	0.03	0.01	0	0.1	1.5	3.2	6.3
1/7/2016 22:15	-20.1	-22.6	0.5	1.9	0.127	0.147	0.167	0.082	0.02	0.03	0.01	0	0.1	1.5	3.1	6.3
1/7/2016 22:30	-19.9	-22.5	0.4	1.9	0.127	0.147	0.167	0.082	0.02	0.03	0.01	0	0.1	1.5	3.1	6.3
1/7/2016 22:45	-19.8	-22.5	0.4	1.9	0.126	0.147	0.167	0.082	0.02	0.04	0	0.01	0.1	1.5	3.2	6.3
1/7/2016 23:00	-19.9	-22.7	0.5	1.9	0.127	0.147	0.167	0.082	0.02	0.04	0.01	0	0.1	1.5	3.1	6.3
1/7/2016 23:15	-19.8	-22.7	0.4	1.9	0.127	0.147	0.167	0.082	0.02	0.03	0	0	0.1	1.5	3.1	6.3
1/7/2016 23:30	-19.8	-22.4	0.4	1.9	0.127	0.147	0.167	0.082	0.02	0.03	0	0	0.1	1.5	3.1	6.3
1/7/2016 23:45	-19.8	-22.4	0.5	1.9	0.127	0.147	0.167	0.082	0.02	0.03	0	0	0.1	1.5	3.1	6.3
1/8/2016 0:00	-19.8	-22.6	0.4	1.9	0.127	0.147	0.167	0.082	0.02	0.04	0	0.01	0.1	1.5	3.1	6.2
1/8/2016 0:15	-19.8	-22.1	0.5	1.9	0.127	0.147	0.167	0.082	0.03	0.03	0	0.01	0.2	1.5	3.1	6.2
1/8/2016 0:30	-19.9	-22.6	0.4	1.9	0.127	0.147	0.167	0.082	0.02	0.03	0.01	0.01	0.1	1.5	3.1	6.3
1/8/2016 0:45	-19.8	-22.6	0.5	1.9	0.127	0.147	0.167	0.082	0.02	0.04	0.01	0	0.1	1.5	3.1	6.3
1/8/2016 1:00	-19.8	-22.6	0.5	1.9	0.127	0.147	0.167	0.082	0.02	0.03	0.01	0	0.1	1.5	3.1	6.2
1/8/2016 1:15	-19.8	-22.7	0.5	1.9	0.127	0.147	0.167	0.082	0.03	0.03	0.01	0	0	1.5	3.1	6.2
1/8/2016 1:30	-19.8	-22.6	0.4	1.9	0.127	0.147	0.167	0.082	0.03	0.03	0.01	0	0	1.5	3.1	6.3
1/8/2016 1:45	-19.8	-22.6	0.4	1.9	0.127	0.147	0.167	0.082	0.02	0.03	0.01	0	0	1.5	3.1	6.3
1/8/2016 2:00	-19.9	-22.5	0.5	1.9	0.127	0.147	0.167	0.082	0.03	0.03	0.01	0	0.1	1.5	3.1	6.3
1/8/2016 2:15	-19.8	-22.6	0.5	1.9	0.127	0.147	0.167	0.082	0.02	0.03	0.01	0	0	1.5	3.1	6.2
1/8/2016 2:30	-19.9	-22.6	0.5	1.9	0.127	0.147	0.167	0.082	0.02	0.03	0	0	0.2	1.5	3.2	6.3
1/8/2016 2:45	-19.8	-22.6	0.5	1.9	0.127	0.147	0.167	0.082	0.02	0.03	0.01	0.01	0.1	1.5	3.1	6.3
1/8/2016 3:00	-19.8	-22.5	0.4	1.9	0.127	0.147	0.167	0.082	0.03	0.03	0	0	0.1	1.5	3.1	6.3
1/8/2016 3:15	-20.8	-22.6	0.5	1.9	0.127	0.147	0.167	0.082	0.03	0.03	0.01	0.01	0.1	1.5	3.1	6.3
1/8/2016 3:30	-20.1	-22.6	0.5	1.9	0.127	0.147	0.167	0.082	0.02	0.03	0.01	0	0.1	1.5	3.1	6.3
1/8/2016 3:45	-19.8	-22.5	0.5	1.9	0.127	0.147	0.167	0.082	0.02	0.03	0.01	0	0.1	1.5	3.1	6.2
1/8/2016 4:00	-20.8	-22.6	0.4	1.9	0.127	0.147	0.167	0.082	0.02	0.04	0.01	0.01	0.1	1.5	3.1	6.2
1/8/2016 4:15	-19.8	-22.4	0.4	1.9	0.127	0.147	0.167	0.082	0.02	0.03	0.01	0	0.1	1.5	3.1	6.2
1/8/2016 4:30	-19.8	-22.6	0.5	1.9	0.127	0.147	0.167	0.082	0.03	0.03	0.01	0	0.1	1.5	3.1	6.3
1/8/2016 4:45	-19.9	-22.6	0.5	1.9	0.127	0.147	0.167	0.082	0.03	0.03	0.01	0	0.1	1.5	3.1	6.2
1/8/2016 5:00	-19.8	-22.6	0.4	1.9	0.127	0.147	0.167	0.082	0.02	0.04	0	0	0	1.5	3.1	6.3
1/8/2016 5:15	-19.8	-22.5	0.4	1.9	0.127	0.147	0.167	0.082	0.02	0.03	0.01	0	0.1	1.5	3.1	6.2
1/8/2016 5:30	-20.6	-22.5	0.5	1.9	0.127	0.147	0.167	0.082	0.02	0.03	0.01	0	0.1	1.5	3.1	6.2
1/8/2016 5:45	-19.8	-22.1	0.4	1.9	0.127	0.147	0.167	0.082	0.02	0.03	0	0	0	1.5	3.2	6.2
1/8/2016 6:00	-19.8	-22.7	0.4	1.9	0.128	0.147	0.167	0.082	0.02	0.03	0.01	0.01	0	1.5	3.2	6.3
1/8/2016 6:15	-19.9	-22.6	0.5	1.9	0.127	0.147	0.167	0.082	0.02	0.03	0	0	0	1.5	3.1	6.3
1/8/2016 6:30	-19.8	-22.6	0.4	1.9	0.128	0.147	0.167	0.082	0.02	0.04	0.01	0.01	0.1	1.5	3.1	6.2
1/8/2016 6:45	-20.1	-22.4	0.4	1.9	0.127	0.147	0.167	0.082	0.03	0.03	0.01	0	0.1	1.5	3.1	6.2
1/8/2016 7:00	-19.7	-22.6	0.4	1.9	0.127	0.147	0.167	0.082	0.02	0.03	0.01	0	0.2	1.5	3.2	6.2
1/8/2016 7:15	-19.8	-22.6	0.4	1.9	0.128	0.147	0.167	0.082	0.02	0.03	0.01	0.01	0	1.5	3.1	6.3
1/8/2016 7:30	-19.8	-22.6	0.5	1.9	0.127	0.147	0.167	0.082	0.02	0.03	0.01	0	0.1	1.5	3.1	6.2
1/8/2016 7:45	-19.8	-22.4	0.5	1.9	0.127	0.147	0.167	0.082	0.02	0.03	0.01	0.01	0.1	1.5	3.2	6.2
1/8/2016 8:00	-19.8	-22.5	0.4	1.9	0.127	0.147	0.167	0.082	0.02	0.03	0.01	0	0.1	1.5	3.1	6.2
1/8/2016 8:15	-19.8	-22.4	0.4	1.9	0.127	0.147	0.167	0.082	0.02	0.04	0	0.01	0.1	1.5	3.1	6.2
1/8/2016 8:30	-19.8	-22.7	0.5	1.9	0.128	0.147	0.167	0.082	0.02	0.03	0.01	0.01	0.1	1.5	3.1	6.3
1/8/2016 8:45	-19.8	-22.7	0.4	1.9	0.127	0.147	0.167	0.082	0.02	0.03	0.01	0	0	1.5	3.1	6.2
1/8/2016 9:00	-19.8	-22.6	0.5	1.9	0.127	0.147	0.167	0.082	0.02	0.03	0.01	0	0	1.5	3.1	6.2
1/8/2016 9:15	-19.8	-22.1	0.5	1.9	0.127	0.147	0.167	0.082	0.02	0.03	0.01	0.01	0	1.5	3.2	6.3
1/8/2016 9:30	-20.5	-22.4	0.5	1.9	0.128	0.147	0.167	0.082	0.03	0.03	0.01	0.01	0.1	1.5	3.1	6.3
1/8/2016 9:45	-19.8	-22.5	0.4	1.9	0.128	0.147	0.167	0.082	0.02	0.03	0.01	0.01	0.1	1.5	3.1	6.3
1/8/2016 10:00	-19.8	-22.5	0.5	1.9	0.127	0.147	0.167	0.082	0.02	0.03	0.01	0	0.1	1.5	3.2	6.2
1/8/2016 10:15	-19.9	-22.6	0.5	1.9	0.128	0.147	0.167	0.082	0.03	0.04	0.01	0	0.1	1.5	3.1	6.2
1/8/2016 10:30	-19.8	-22.5	0.4	1.9	0.127	0.147	0.167	0.082	0.02	0.03	0.01	0.01	0.1	1.5	3.1	6.2
1/8/2016 10:45	-19.8	-22.6	0.5	1.9	0.128	0.147	0.167	0.082	0.02	0.03	0.01	0	0.1	1.5	3.1	6.2
1/8/2016 11:00	-20.8	-22.6	0.5	1.9	0.127	0.147	0.167	0.082	0.03	0.03	0.01	0	0.1	1.5	3.1	6.2
1/8/2016 11:15	-19.9	-22.6	0.5	1.9	0.128	0.147	0.167	0.082	0.02	0.03	0.01	0	0.1	1.5	3.1	6.2
1/8/2016 11:30	-19.8	-22.6	0.4	1.9	0.127	0.147	0.167	0.082	0.02	0.03	0.01	0.01	0.2	1.5	3.1	6.2
1/8/2016 11:45	-19.8	-22.6	0.5	1.9	0.128	0.147	0.167	0.082	0.02	0.03	0.01	0	0	1.5	3.1	6.2
1/8/2016 12:00	-19.8	-22.6	0.5	1.9	0.128	0.147	0.167	0.082	0.02	0.03	0.01	0	0	1.5	3.2	6.2
1/8/2016 12:15	-19.7	-22.6	0.4	1.9	0.128	0.147	0.167	0.082	0.02	0.04	0.01	0	0.1	1.5	3.1	6.2
1/8/2016 12:30	-19.8	-22.5	0.4	1.9	0.128	0.147	0.167	0.082	0.02	0.03	0.01	0	0.1	1.5	3.1	6.2
1/8/2016 12:45	-19.8	-22.5	0.4	1.9	0.128	0.147	0.167	0.082	0.02	0.03	0.01	0	0.1	1.5	3.2	6.2
1/8/2016 13:00	-19.8	-22.5	0.4	1.9	0.128	0.147	0.167	0.082	0.02	0.04	0.01	0	0.1	1.5	3.1	6.3
1/8/2016 13:15	-20	-22.6	0.5	1.9	0.128	0.147	0.167	0.082	0.02	0.03	0	0	0.1	1.5	3.2	6.2
1/8/2016 13:30	-20.8	-22.5	0.4	1.9	0.128	0.147	0.167	0.082	0.02	0.04	0	0	0.1	1.5	3.1	6.2
1/8/2016 13:45	-19.8	-22.5	0.5	1.9	0.128	0.147	0.167	0.082	0.02	0.03	0.01	0.01	0.1	1.5	3.1	6.3
1/8/2016 14:00	-19.8	-22.5	0.5	1.9	0.128	0.147	0.167	0.082	0.02	0.03	0.01	0.01	0.1	1.5	3.1	6.2
1/8/2016 14:15	-19.8	-22.5	0.5	1.9	0.128	0.147	0.167	0.082	0.03	0.03	0.01	0.01	0.1	1.5	3.1	6.2
1/8/2016 14:30	-19.8	-22.4	0.5	1.9	0.128	0.147	0.167	0.082	0.02	0.03	0.01	0.01	0.1	1.5	3.2	6.2
1/8/2016 14:45	-19.8	-22.5	0.4	1.9	0.128	0.147	0.167	0.082	0.02	0.04	0.01	0	0	1.5	3.1	6.2
1/8/2016 15:00	-19.8	-22.6	0.4	1.9	0.128	0.147	0.167	0.082	0.03	0.03	0.01	0	0.1	1.5	3.1	6.2
1/8/2016 15:15	-19.7	-22.3	0.5	1.9	0.128	0.147	0.167	0.082	0.02	0.03	0.01	0	0.1	1.5	3.1	6.2
1/8/2016 15:30	-19.7	-22.7	0.5	1.9	0.128	0.147	0.167	0.082	0.03	0.03	0.01	0	0.1	1.5	3.1	6.3
1/8/2016 15:45	-19.8	-22.5	0.5	1.9	0.128	0.147	0.167	0.082	0.03	0.03	0.01	0	0.1	1.5	3.1	6.3
1/8/2016 16:00	-19.8	-22.6	0.4	1.9	0.128	0.147	0.167	0.082	0.02	0.04	0.01	0	0.1	1.5	3.2	6.3
1/8/2016 16:15	-19.8	-22.6	0.5	1.9	0.128	0.147	0.167	0.082	0.02	0.03	0	0	0	1.5	3.2	6.2
1/8/2016 16:30	-19.8	-22.5	0.5	1.9	0.128	0.147	0.167	0.082	0.02	0.03	0.01	0	0.1	1.5	3.1	6.2
1/8/2016 16:45	-19.8	-22.5	0.4	1.9	0.129	0.147	0.167	0.082	0.02	0.03	0	0	0	1.5	3.1	6.2
1/8/2016 17:00	-19.8	-22.7	0.4	1.9	0.128	0.147	0.167	0.082	0.02	0.03	0.01	0	0	1.5	3.1	6.2
1/8/2016 17:15	-19.8	-22.5	0.4	1.9	0.128	0.147	0.167	0.082	0.02	0.03	0.01	0.01	0.1	1.5	3.2	6.2
1/8/2016 17:30	-19.8	-22.6	0.5	1.9	0.129	0.147	0.167	0.082	0.02	0.03	0.01	0	0.1	1.5	3.1	6.3
1/8/2016 17:45	-19.8	-22.7	0.4	1.9	0.128	0.147	0.167	0.082	0.03	0.03	0.01	0.01	0.1	1.5	3.1	6.2
1/8/2016 18:00	-19.7	-22.6	0.4	1.9	0.129	0.147	0.167	0.082	0.02	0.03	0	0	0.1	1.5	3.2	6.2
1/8/2016 18:15	-19.9	-22.5	0.4	1.9	0.129	0.147	0.167	0.082	0.02	0.03	0.01	0	0.1	1.5	3.2	6.2
1/8/2016 18:30	-20.1	-22.5	0.4	1.9	0.129	0.147	0.167	0.082	0.02	0.04	0	0	0.1	1.5	3.1	6.2
1/8/2016 18:45	-19.8	-22.4	0.5	1.9	0.129	0.147	0.167	0.082	0.02	0.03	0	0.01	0.1	1.5	3.2	6.2
1/8/2016 19:00	-19.8	-22.4	0.5	1.9	0.129	0.147	0.167	0.082	0.02	0.03	0	0	0.1	1.5	3.1	6.2
1/8/2016 19:15	-19.9	-22.5	0.4	1.9	0.129	0.147	0.167	0.082	0.03	0.04	0	0	0.1	1.5	3.1	6.2
1/8/2016 19:30	-19.8	-22.6	0.5	1.9	0.129	0.147	0.167	0.082	0.03	0.03	0.01	0	0	1.5	3.1	6.2
1/8/2016 19:45	-19.8	-22.7	0.5	1.9	0.129	0.147	0.167	0.082	0.02	0.03	0.01	0	0.1	1.5	3.1	6.2
1/8/2016 20:00	-19.8	-22.6	0.5	1.9	0.129	0.147	0.167	0.082	0.02	0.03	0.01	0.01	0.1	1.5	3.1	6.3
1/8/2016 20:15	-19.7	-22.4	0.5	1.9	0.129	0.147	0.167	0.082	0.02	0.03	0	0	0.1	1.5	3.2	6.2
1/8/2016 20:30	-19.8	-22.7	0.5	1.9	0.129	0.147	0.167	0.082	0.03	0.03	0.01	0	0.1	1.5	3.1	6.2
1/8/2016 20:45	-19.8	-22.6	0.5	1.9	0.128	0.147	0.167	0.082	0.02	0.03	0	0.01	0.1	1.5	3.2	6.2
1/8/2016 21:00	-19.7	-22.6	0.4	1.9	0.129	0.147	0.167	0.082	0.02	0.03	0.01	0	0.1	1.5	3.2	6.2
1/8/2016 21:15	-19.7	-22.4	0.4	1.9	0.128	0.147	0.167	0.082	0.02	0.03	0.01	0.01	0.1	1.5	3.2	6.2
1/8/2016 21:30	-20.1	-22.5	0.5	1.9	0.129	0.147	0.167	0.082	0.02	0.03	0	0	0.1	1.5	3.1	6.2
1/8/2016 21:45	-20.6	-22.7	0.5	1.9	0.129	0.147	0.167	0.082	0.02	0.04	0	0.01	0	1.5	3.1	6.2
1/8/2016 22:00	-20.3	-22.6	0.4	1.9	0.129	0.147	0.167	0.082	0.03	0.03	0.01	0.01	0	1.5	3.1	6.2
1/8/2016 22:15	-19.8	-22.6	0.4	1.9	0.129	0.147	0.167	0.082	0.02	0.03	0.01	0.01	0	1.5	3.1	6.2
1/8/2016 22:30	-19.7	-22.5	0.5	1.9	0.129	0.147	0.167	0.082	0.03	0.03	0	0	0.1	1.5	3.1	6.2
1/8/2016 22:45	-19.8	-22.5	0.4	1.9	0.129	0.147	0.167	0.082	0.02	0.03	0.01	0.01	0.1	1.5	3.1	6.2
1/8/2016 23:00	-19.7	-22.5	0.4	1.9	0.129	0.147	0.167	0.082	0.02	0.03	0.01	0	0	1.5	3.1	6.2
1/8/2016 23:15	-19.8	-22.6	0.5	1.9	0.129	0.147	0.167	0.082	0.02	0.04	0.01	0	0	1.5	3.1	6.2
1/8/2016 23:30	-20	-22.7	0.4	1.9	0.129	0.147	0.167	0.082	0.02	0.03	0.01	0.01	0.1	1.5	3.1	6.2
1/8/2016 23:45	-19.8	-22.7	0.5	1.9	0.129	0.147	0.167	0.082	0.02	0.03	0	0.01	0.1	1.5	3.1	6.2
1/9/2016 0:00	-19.7	-22.6	0.4	1.9	0.129	0.147	0.167	0.082	0.02	0.03	0.01	0	0.1	1.5	3.1	6.2
1/9/2016 0:15	-19.7	-22.7	0.4	1.9	0.129	0.147	0.167	0.082	0.02	0.04	0	0	0.1	1.5	3.1	6.2
1/9/2016 0:30	-19.7	-22.7	0.4	1.9	0.129	0.147	0.167	0.082	0.02	0.03	0.01	0.01	0.1	1.6	3.1	6.2
1/9/2016 0:45	-19.7	-22.5	0.5	1.9	0.129	0.147	0.167	0.082	0.02	0.03	0.01	0	0.1	1.5	3.1	6.2
1/9/2016 1:00	-19.8	-22.7	0.5	1.9	0.129	0.147	0.167	0.082	0.02	0.03	0	0	0	1.5	3.1	6.2
1/9/2016 1:15	-19.7	-22.6	0.5	1.9	0.129	0.147	0.167	0.082	0.02	0.03	0.01	0	0.1	1.5	3.1	6.2
1/9/2016 1:30	-19.7	-22.6	0.4	1.9	0.129	0.147	0.167	0.082	0.02	0.04	0.01	0	0.1	1.5	3.1	6.2
1/9/2016 1:45	-19.8	-22.7	0.5	1.9	0.129	0.147	0.167	0.082	0.02	0.04	0.01	0	0.1	1.5	3.1	6.2
1/9/2016 2:00	-19.7	-22.5	0.5	1.9	0.129	0.147	0.167	0.082	0.02	0.03	0	0	0	1.5	3.1	6.2
1/9/2016 2:15	-19.7	-22.7	0.5	1.9	0.129	0.147	0.167	0.082	0.03	0.03	0.01	0	0.1	1.5	3.1	6.2
1/9/2016 2:30	-19.8	-22.7	0.5	1.9	0.129	0.147	0.167	0.082	0.02	0.03	0	0	0.1	1.5	3.1	6.2
1/9/2016 2:45	-19.7	-22.6	0.5	1.9	0.129	0.147	0.167	0.082	0.02	0.04	0	0	0	1.5	3.1	6.2
1/9/2016 3:00	-19.8	-22.7	0.5	1.9	0.129	0.147	0.167	0.082	0.02	0.03	0.01	0.01	0.1	1.5	3.1	6.2
1/9/2016 3:15	-19.8	-22.6	0.5	1.9	0.129	0.147	0.167	0.082	0.02	0.03	0.01	0	0	1.5	3.1	6.2
1/9/2016 3:30	-19.7	-22.6	0.4	1.9	0.129	0.147	0.167	0.082	0.02	0.04	0.01	0	0.1	1.5	3.1	6.2
1/9/2016 3:45	-19.8	-22.7	0.5	1.9	0.129	0.147	0.167	0.082	0.02	0.03	0.01	0	0.1	1.5	3.1	6.2
1/9/2016 4:00	-19.7	-22.6	0.4	1.9	0.129	0.147	0.167	0.082	0.02	0.03	0.01	0	0.1	1.5	3.1	6.2
1/9/2016 4:15	-19.7	-22.7	0.5	1.9	0.13	0.147	0.167	0.082	0.02	0.03	0.01	0	0.1	1.5	3.2	6.2
1/9/2016 4:30	-19.8	-22.7	0.5	1.9	0.129	0.147	0.167	0.082	0.03	0.03	0.01	0.01	0.1	1.5	3.1	6.2
1/9/2016 4:45	-19.8	-22.2	0.5	1.9	0.129	0.147	0.167	0.082	0.03	0.03	0.01	0	0.1	1.5	3.2	6.2
1/9/2016 5:00	-19.8	-22.6	0.5	1.9	0.129	0.147	0.167	0.082	0.02	0.03	0	0	0.1	1.5	3.1	6.2
1/9/2016 5:15	-19.7	-22.5	0.4	1.9	0.129	0.147	0.167	0.082	0.03	0.03	0.01	0	0	1.5	3.1	6.2
1/9/2016 5:30	-19.8	-22.5	0.5	1.9	0.129	0.147	0.167	0.082	0.02	0.03	0.01	0	0	1.5	3.2	6.2
1/9/2016 5:45	-19.7	-22.5	0.5	1.9	0.13	0.147	0.167	0.082	0.03	0.03	0.01	0.01	0	1.5	3.1	6.2
1/9/2016 6:00	-19.7	-22.5	0.4	1.9	0.129	0.147	0.167	0.082	0.03	0.03	0.01	0	0.1	1.5	3.2	6.2
1/9/2016 6:15	-19.7	-22.4	0.4	1.9	0.129	0.147	0.167	0.082	0.02	0.03	0.01	0	0.1	1.5	3.1	6.2
1/9/2016 6:30	-19.9	-22.5	0.5	1.9	0.13	0.147	0.167	0.082	0.02	0.04	0.01	0	0.1	1.5	3.1	6.2
1/9/2016 6:45	-19.7	-22.6	0.5	1.9	0.13	0.147	0.167	0.082	0.02	0.03	0.01	0.01	0.1	1.5	3.1	6.2
1/9/2016 7:00	-19.9	-22.6	0.5	1.9	0.129	0.147	0.167	0.082	0.02	0.03	0.01	0	0.1	1.5	3.1	6.2
1/9/2016 7:15	-19.7	-22.7	0.5	1.9	0.129	0.147	0.167	0.082	0.03	0.03	0.01	0.01	0.1	1.5	3.1	6.2
1/9/2016 7:30	-19.7	-22.6	0.5	1.9	0.13	0.147	0.167	0.082	0.02	0.03	0.01	0	0.1	1.5	3.1	6.2
1/9/2016 7:45	-19.9	-22.7	0.5	1.9	0.129	0.147	0.167	0.082	0.02	0.03	0.01	0	0.1	1.5	3.1	6.2
1/9/2016 8:00	-19.9	-22.5	0.5	1.9	0.13	0.147	0.167	0.082	0.02	0.03	0.01	0	0	1.5	3.1	6.2
1/9/2016 8:15	-19.7	-22.5	0.4	1.9	0.13	0.147	0.167	0.082	0.02	0.03	0.01	0	0.1	1.5	3.1	6.2
1/9/2016 8:30	-19.8	-22.6	0.5	1.9	0.13	0.147	0.167	0.082	0.03	0.04	0	0.01	0	1.5	3.1	6.2
1/9/2016 8:45	-19.7	-22.6	0.5	1.9	0.13	0.147	0.167	0.082	0.03	0.04	0.01	0.01	0.1	1.5	3.2	6.2
1/9/2016 9:00	-19.7	-22.6	0.5	1.9	0.129	0.147	0.167	0.082	0.03	0.03	0.01	0	0.1	1.5	3.1	6.2
1/9/2016 9:15	-19.7	-22.6	0.4	1.9	0.13	0.147	0.167	0.082	0.02	0.03	0.01	0	0	1.5	3.1	6.2
1/9/2016 9:30	-19.7	-22.5	0.5	1.9	0.13	0.147	0.167	0.082	0.02	0.03	0.01	0	0.1	1.5	3.1	6.2
1/9/2016 9:45	-19.7	-22.6	0.4	1.9	0.129	0.147	0.167	0.082	0.02	0.03	0.01	0	0.1	1.5	3.2	6.2
1/9/2016 10:00	-19.7	-22.7	0.5	1.9	0.13	0.147	0.167	0.082	0.02	0.03	0.01	0.01	0	1.5	3.1	6.2
1/9/2016 10:15	-19.7	-22.6	0.4	1.9	0.13	0.147	0.167	0.082	0.02	0.04	0.01	0.01	0.1	1.5	3.1	6.2
1/9/2016 10:30	-19.7	-22.7	0.4	1.9	0.13	0.147	0.167	0.082	0.03	0.03	0	0.01	0.1	1.5	3.1	6.2
1/9/2016 10:45	-19.7	-22.7	0.5	1.9	0.13	0.147	0.167	0.082	0.02	0.03	0.01	0	0	1.5	3.1	6.2
1/9/2016 11:00	-19.7	-22.6	0.4	1.9	0.13	0.147	0.167	0.082	0.02	0.03	0.01	0	0.1	1.5	3.1	6.2
1/9/2016 11:15	-19.7	-22.6	0.4	1.9	0.13	0.147	0.167	0.082	0.02	0.03	0	0	0.1	1.5	3.1	6.2
1/9/2016 11:30	-19.7	-22.6	0.4	1.9	0.13	0.147	0.167	0.082	0.02	0.03	0.01	0.01	0.1	1.5	3.1	6.2
1/9/2016 11:45	-20.2	-22.6	0.5	1.9	0.13	0.147	0.167	0.082	0.02	0.03	0.01	0.01	0.1	1.5	3.1	6.2
1/9/2016 12:00	-19.7	-22.5	0.5	1.9	0.13	0.147	0.167	0.082	0.02	0.03	0.01	0.01	0.1	1.5	3.1	6.2
1/9/2016 12:15	-19.7	-22.6	0.5	1.9	0.13	0.147	0.167	0.082	0.02	0.03	0.01	0.01	0	1.5	3.1	6.2
1/9/2016 12:30	-19.7	-22.7	0.5	1.9	0.13	0.147	0.167	0.082	0.02	0.03	0.01	0.01	0	1.5	3.2	6.2
1/9/2016 12:45	-19.7	-22.6	0.4	1.9	0.13	0.147	0.167	0.082	0.03	0.04	0.01	0	0.1	1.5	3.1	6.2
1/9/2016 13:00	-19.7	-22.6	0.4	1.9	0.13	0.147	0.167	0.082	0.02	0.03	0.01	0	0	1.5	3.1	6.2
1/9/2016 13:15	-19.8	-22.6	0.5	1.9	0.13	0.147	0.167	0.082	0.03	0.03	0	0	0.1	1.5	3.1	6.2
1/9/2016 13:30	-20.1	-22.6	0.5	1.9	0.13	0.147	0.167	0.082	0.03	0.03	0.01	0.01	0.1	1.5	3.2	6.2
1/9/2016 13:45	-19.7	-22.7	0.5	1.9	0.13	0.147	0.167	0.082	0.03	0.03	0	0.01	0	1.5	3.1	6.2
1/9/2016 14:00	-19.7	-22.6	0.4	1.9	0.13	0.147	0.167	0.082	0.02	0.03	0.01	0.01	0.1	1.5	3.1	6.2
1/9/2016 14:15	-19.7	-22.7	0.5	1.9	0.131	0.147	0.167	0.082	0.02	0.04	0.01	0	0.1	1.5	3.1	6.2
1/9/2016 14:30	-19.7	-22.6	0.5	1.9	0.13	0.147	0.167	0.082	0.02	0.03	0.01	0.01	0	1.5	3.1	6.2
1/9/2016 14:45	-19.7	-22.6	0.5	1.9	0.13	0.147	0.167	0.082	0.02	0.03	0.01	0	0.1	1.5	3.1	6.2
1/9/2016 15:00	-19.7	-22.7	0.5	1.9	0.13	0.147	0.167	0.082	0.02	0.03	0.01	0.01	0.1	1.5	3.2	6.2
1/9/2016 15:15	-19.7	-22.6	0.5	1.9	0.13	0.147	0.167	0.082	0.02	0.03	0.01	0	0.1	1.5	3.1	6.2
1/9/2016 15:30	-19.7	-22.6	0.5	1.9	0.13	0.147	0.167	0.082	0.02	0.03	0.01	0	0	1.5	3.1	6.2
1/9/2016 15:45	-19.7	-22.6	0.5	1.9	0.13	0.147	0.167	0.082	0.02	0.03	0.01	0	0.1	1.5	3.1	6.2
1/9/2016 16:00	-19.7	-22.6	0.5	1.9	0.131	0.147	0.167	0.082	0.03	0.03	0.01	0.01	0.1	1.5	3.2	6.2
1/9/2016 16:15	-19.7	-22.7	0.5	1.9	0.13	0.147	0.167	0.082	0.02	0.03	0.01	0	0.1	1.5	3.1	6.2
1/9/2016 16:30	-19.7	-22.6	0.5	1.9	0.13	0.147	0.167	0.082	0.02	0.03	0.01	0	0	1.5	3.1	6.2
1/9/2016 16:45	-19.7	-22.7	0.5	1.9	0.13	0.147	0.167	0.082	0.03	0.03	0.01	0	0.1	1.5	3.2	6.2
1/9/2016 17:00	-19.7	-22.6	0.4	1.9	0.131	0.147	0.167	0.082	0.03	0.03	0.01	0	0.1	1.5	3.1	6.2
1/9/2016 17:15	-19.7	-22.6	0.5	1.9	0.131	0.147	0.167	0.082	0.02	0.03	0.01	0	0.1	1.5	3.1	6.2
1/9/2016 17:30	-19.7	-22.7	0.5	1.9	0.131	0.147	0.167	0.082	0.02	0.04	0	0	0.1	1.5	3.1	6.2
1/9/2016 17:45	-19.7	-22.6	0.5	1.9	0.13	0.147	0.167	0.082	0.02	0.03	0.01	0	0.1	1.5	3.1	6.2
1/9/2016 18:00	-19.7	-22.6	0.4	1.9	0.131	0.147	0.167	0.082	0.02	0.03	0.01	0	0.1	1.5	3.2	6.2
1/9/2016 18:15	-19.7	-22.1	0.5	1.9	0.131	0.147	0.167	0.082	0.02	0.03	0.01	0	0.1	1.5	3.2	6.2
1/9/2016 18:30	-19.7	-22.6	0.5	1.9	0.13	0.147	0.167	0.082	0.02	0.03	0.01	0	0.2	1.5	3.1	6.2
1/9/2016 18:45	-19.7	-22.2	0.4	1.9	0.13	0.147	0.167	0.082	0.02	0.04	0.01	0	0.1	1.5	3.2	6.2
1/9/2016 19:00	-19.7	-22.6	0.5	1.9	0.131	0.147	0.167	0.082	0.02	0.03	0.01	0	0.1	1.5	3.1	6.2
1/9/2016 19:15	-19.7	-22.7	0.5	1.9	0.13	0.147	0.167	0.082	0.02	0.03	0.01	0.01	0.1	1.5	3.1	6.2
1/9/2016 19:30	-19.7	-22.6	0.5	1.9	0.13	0.147	0.167	0.082	0.02	0.03	0	0	0.1	1.5	3.1	6.2
1/9/2016 19:45	-19.7	-22.5	0.5	1.9	0.131	0.147	0.167	0.082	0.02	0.03	0.01	0.01	0	1.5	3.1	6.2
1/9/2016 20:00	-19.8	-22.5	0.5	1.9	0.131	0.147	0.167	0.082	0.02	0.04	0.01	0	0	1.5	3.1	6.2
1/9/2016 20:15	-19.7	-22.6	0.5	1.9	0.131	0.147	0.167	0.082	0.02	0.04	0.01	0	0	1.5	3.1	6.2
1/9/2016 20:30	-19.7	-22.4	0.5	1.9	0.131	0.147	0.167	0.082	0.03	0.03	0.01	0.01	0	1.5	3.1	6.2
1/9/2016 20:45	-19.7	-22.7	0.5	1.9	0.131	0.147	0.167	0.082	0.02	0.03	0.01	0	0.1	1.5	3.2	6.2
1/9/2016 21:00	-19.7	-22.6	0.5	1.9	0.131	0.147	0.167	0.082	0.02	0.03	0	0	0.1	1.5	3.1	6.2
1/9/2016 21:15	-19.7	-22.6	0.5	1.9	0.131	0.147	0.167	0.082	0.02	0.03	0.01	0	0	1.5	3.1	6.2
1/9/2016 21:30	-19.7	-22.5	0.5	1.9	0.131	0.147	0.167	0.082	0.02	0.03	0	0	0.1	1.5	3.2	6.2
1/9/2016 21:45	-20.9	-22.6	0.5	1.9	0.131	0.147	0.167	0.082	0.03	0.03	0.01	0.01	0	1.5	3.1	6.2
1/9/2016 22:00	-19.7	-22.6	0.5	1.9	0.13	0.147	0.167	0.082	0.02	0.03	0.01	0	0.1	1.5	3.1	6.2
1/9/2016 22:15	-19.7	-22.7	0.5	1.9	0.131	0.147	0.167	0.082	0.02	0.03	0.01	0	0.1	1.5	3.1	6.2
1/9/2016 22:30	-19.7	-22.5	0.5	1.9	0.131	0.147	0.167	0.082	0.03	0.04	0.01	0.01	0.1	1.5	3.1	6.2
1/9/2016 22:45	-19.7	-22.7	0.5	1.9	0.131	0.147	0.167	0.082	0.02	0.03	0.01	0	0.1	1.5	3.1	6.2
1/9/2016 23:00	-20.4	-22.5	0.4	1.9	0.131	0.147	0.167	0.082	0.02	0.04	0.01	0	0.1	1.5	3.1	6.2
1/9/2016 23:15	-19.7	-22.7	0.5	1.9	0.131	0.147	0.167	0.082	0.02	0.03	0.01	0	0	1.5	3.1	6.2
1/9/2016 23:30	-19.7	-22.6	0.5	1.9	0.131	0.147	0.167	0.082	0.02	0.03	0.01	0	0	1.5	3.1	6.2
1/9/2016 23:45	-19.7	-22.6	0.5	1.9	0.131	0.147	0.167	0.082	0.03	0.03	0.01	0	0.1	1.5	3.1	6.2
1/10/2016 0:00	-19.7	-22.7	0.4	1.9	0.131	0.147	0.167	0.082	0.02	0.03	0.01	0	0.1	1.5	3.1	6.2
1/10/2016 0:15	-19.7	-22.6	0.5	1.9	0.131	0.147	0.167	0.082	0.02	0.03	0.01	0	0.1	1.5	3.1	6.2
1/10/2016 0:30	-19.7	-22.7	0.4	1.9	0.131	0.147	0.167	0.082	0.02	0.04	0	0	0.1	1.5	3.1	6.2
1/10/2016 0:45	-19.7	-22.7	0.5	1.9	0.131	0.147	0.167	0.082	0.02	0.03	0.01	0.01	0.1	1.5	3.1	6.2
1/10/2016 1:00	-19.7	-22.3	0.4	1.9	0.131	0.147	0.167	0.082	0.02	0.03	0.01	0	0.1	1.5	3.1	6.2
1/10/2016 1:15	-19.7	-22.6	0.5	1.9	0.131	0.147	0.167	0.082	0.02	0.04	0.01	0	0.1	1.5	3.1	6.2
1/10/2016 1:30	-19.7	-22.6	0.5	1.9	0.131	0.147	0.167	0.082	0.02	0.03	0.01	0	0.1	1.5	3.1	6.2
1/10/2016 1:45	-19.7	-22.3	0.5	1.9	0.131	0.147	0.167	0.082	0.03	0.03	0.01	0.01	0.1	1.5	3.1	6.2
1/10/2016 2:00	-19.7	-22.7	0.5	1.9	0.131	0.147	0.167	0.082	0.02	0.03	0.01	0	0.1	1.5	3.1	6.2
1/10/2016 2:15	-19.7	-22.6	0.5	1.9	0.131	0.147	0.167	0.082	0.02	0.03	0.01	0	0.1	1.5	3.1	6.2
1/10/2016 2:30	-19.7	-22.5	0.5	1.9	0.131	0.147	0.167	0.082	0.02	0.03	0.01	0.01	0.1	1.5	3.1	6.2
1/10/2016 2:45	-19.9	-22.7	0.5	1.9	0.131	0.147	0.167	0.082	0.02	0.03	0.01	0	0	1.5	3.1	6.2
1/10/2016 3:00	-19.7	-22.6	0.5	1.9	0.131	0.147	0.167	0.082	0.02	0.03	0.01	0	0.1	1.5	3.1	6.2
1/10/2016 3:15	-19.7	-22.6	0.5	1.9	0.131	0.147	0.167	0.082	0.03	0.03	0.01	0	0.1	1.5	3.1	6.2
1/10/2016 3:30	-19.6	-22.6	0.5	1.9	0.131	0.147	0.167	0.082	0.02	0.03	0.01	0	0.1	1.5	3.1	6.2
1/10/2016 3:45	-19.7	-22.6	0.5	1.9	0.131	0.147	0.167	0.082	0.02	0.03	0.01	0	0	1.5	3.1	6.2
1/10/2016 4:00	-19.7	-22.6	0.5	1.9	0.131	0.147	0.167	0.082	0.02	0.03	0.01	0	0.1	1.5	3.1	6.2
1/10/2016 4:15	-19.7	-22.5	0.4	1.9	0.131	0.147	0.167	0.082	0.02	0.04	0.01	0	0.1	1.5	3.1	6.2
1/10/2016 4:30	-19.7	-22.6	0.5	1.9	0.131	0.147	0.167	0.082	0.02	0.04	0.01	0.01	0.1	1.5	3.1	6.2
1/10/2016 4:45	-19.7	-22.6	0.5	1.9	0.131	0.147	0.167	0.082	0.02	0.03	0.01	0	0.1	1.5	3.2	6.2
1/10/2016 5:00	-19.7	-22.5	0.4	1.9	0.131	0.147	0.167	0.082	0.02	0.03	0.01	0	0.1	1.5	3.1	6.2
1/10/2016 5:15	-19.7	-22.7	0.5	1.9	0.131	0.147	0.167	0.082	0.02	0.03	0.01	0	0.1	1.5	3.1	6.2
1/10/2016 5:30	-19.7	-22.6	0.5	1.9	0.131	0.147	0.167	0.082	0.03	0.03	0.01	0	0.1	1.5	3.1	6.2
1/10/2016 5:45	-19.7	-22.6	0.4	1.9	0.131	0.147	0.167	0.082	0.03	0.03	0.01	0	0	1.5	3.1	6.2
1/10/2016 6:00	-19.7	-22.6	0.5	1.9	0.131	0.147	0.167	0.082	0.03	0.04	0.01	0.01	0.1	1.5	3.1	6.2
1/10/2016 6:15	-19.7	-22.5	0.5	1.9	0.131	0.147	0.167	0.082	0.02	0.03	0.01	0.01	0.1	1.5	3.1	6.2
1/10/2016 6:30	-19.7	-22.7	0.4	1.9	0.131	0.147	0.167	0.082	0.03	0.03	0.01	0.01	0	1.5	3.1	6.2
1/10/2016 6:45	-19.7	-22.4	0.5	1.9	0.132	0.147	0.167	0.082	0.03	0.03	0	0	0.1	1.5	3.1	6.2
1/10/2016 7:00	-19.7	-22.6	0.4	1.9	0.131	0.147	0.167	0.082	0.03	0.03	0.01	0	0.1	1.5	3.1	6.2
1/10/2016 7:15	-19.7	-22.7	0.5	1.9	0.131	0.147	0.167	0.082	0.02	0.03	0.01	0.01	0	1.5	3.1	6.2
1/10/2016 7:30	-19.7	-22.5	0.4	1.9	0.131	0.147	0.167	0.082	0.03	0.03	0.01	0.01	0	1.5	3.1	6.2
1/10/2016 7:45	-19.7	-22.6	0.5	1.9	0.131	0.147	0.167	0.082	0.03	0.04	0	0	0	1.5	3.1	6.2
1/10/2016 8:00	-19.7	-22.7	0.5	1.9	0.131	0.147	0.167	0.082	0.02	0.03	0	0	0	1.5	3.1	6.2
1/10/2016 8:15	-19.7	-22.7	0.5	1.9	0.131	0.147	0.167	0.082	0.02	0.04	0.01	0	0.1	1.5	3.1	6.2
1/10/2016 8:30	-20.8	-22.7	0.5	1.9	0.13	0.147	0.167	0.082	0.02	0.03	0.01	0	0.2	1.5	3.1	6.2
1/10/2016 8:45	-19.7	-22.6	0.5	1.9	0.131	0.147	0.167	0.082	0.02	0.03	0.01	0.01	0.2	1.5	3.1	6.2
1/10/2016 9:00	-19.7	-22.5	0.4	1.9	0.131	0.147	0.167	0.082	0.02	0.04	0.01	0	0.1	1.5	3.1	6.2
1/10/2016 9:15	-19.7	-22.6	0.5	1.9	0.131	0.147	0.167	0.082	0.03	0.03	0.01	0	0.1	1.5	3.1	6.2
1/10/2016 9:30	-19.7	-22.6	0.5	1.9	0.131	0.147	0.167	0.082	0.02	0.03	0.01	0	0.1	1.5	3.1	6.2
1/10/2016 9:45	-19.7	-22.7	0.5	1.9	0.131	0.147	0.167	0.082	0.02	0.03	0.01	0	0.1	1.5	3.1	6.2
1/10/2016 10:00	-19.7	-22.7	0.5	1.9	0.131	0.147	0.167	0.082	0.02	0.04	0.01	0	0.1	1.5	3.1	6.2
1/10/2016 10:15	-19.7	-22.6	0.5	1.9	0.132	0.147	0.167	0.082	0.03	0.03	0.01	0	0	1.5	3.1	6.2
1/10/2016 10:30	-19.7	-22.6	0.5	1.9	0.131	0.147	0.167	0.082	0.02	0.03	0.01	0	0	1.5	3.1	6.2
1/10/2016 10:45	-19.7	-22.7	0.5	1.9	0.132	0.147	0.167	0.082	0.03	0.03	0.01	0	0	1.5	3.1	6.2
1/10/2016 11:00	-19.8	-22.5	0.5	1.9	0.131	0.147	0.167	0.082	0.03	0.03	0	0	0.1	1.5	3.1	6.2
1/10/2016 11:15	-19.6	-22.7	0.5	1.9	0.131	0.147	0.167	0.082	0.02	0.03	0	0.01	0	1.5	3.1	6.2
1/10/2016 11:30	-19.7	-22.6	0.4	1.9	0.132	0.147	0.167	0.082	0.02	0.03	0.01	0	0.1	1.5	3.1	6.2
1/10/2016 11:45	-19.7	-22.5	0.5	1.9	0.131	0.147	0.167	0.082	0.02	0.04	0	0	0	1.5	3.1	6.2
1/10/2016 12:00	-19.7	-22.7	0.5	1.9	0.131	0.147	0.167	0.082	0.02	0.03	0.01	0.01	0.1	1.5	3.1	6.2
1/10/2016 12:15	-19.7	-22.6	0.5	1.9	0.131	0.147	0.167	0.082	0.02	0.03	0.01	0	0.1	1.5	3.1	6.2
1/10/2016 12:30	-19.7	-22.5	0.4	1.9	0.132	0.147	0.167	0.082	0.03	0.03	0.01	0	0.1	1.5	3.1	6.2
1/10/2016 12:45	-19.7	-22.7	0.5	1.9	0.132	0.147	0.167	0.082	0.02	0.03	0.01	0	0	1.5	3.1	6.2
1/10/2016 13:00	-20.9	-22.1	0.4	1.9	0.132	0.147	0.167	0.082	0.03	0.03	0.01	0.01	0.1	1.5	3.1	6.2
1/10/2016 13:15	-20.9	-22.1	0.5	1.9	0.132	0.147	0.167	0.082	0.03	0.03	0.01	0	0	1.5	3.1	6.2
1/10/2016 13:30	-20.4	-22.2	0.5	1.9	0.131	0.147	0.167	0.082	0.03	0.04	0.01	0	0.1	1.5	3.1	6.2
1/10/2016 13:45	-21	-22.4	0.4	1.9	0.131	0.147	0.167	0.082	0.03	0.03	0.01	0	0.1	1.5	3.1	6.2
1/10/2016 14:00	-20.9	-22	0.5	1.9	0.131	0.147	0.167	0.082	0.02	0.03	0.01	0	0.1	1.5	3.1	6.2
1/10/2016 14:15	-20.7	-21.9	0.5	1.9	0.131	0.147	0.167	0.082	0.03	0.03	0	0	0	1.5	3.2	6.2
1/10/2016 14:30	-20	-22	0.5	1.9	0.132	0.147	0.167	0.082	0.02	0.03	0.01	0	0.1	1.5	3.1	6.2
1/10/2016 14:45	-20.8	-22	0.5	1.9	0.131	0.147	0.167	0.082	0.02	0.04	0.01	0	0	1.5	3.1	6.2
1/10/2016 15:00	-21	-22.4	0.5	1.9	0.132	0.147	0.167	0.082	0.02	0.03	0.01	0	0	1.5	3.1	6.2
1/10/2016 15:15	-20.4	-21.9	0.5	1.9	0.132	0.147	0.167	0.082	0.02	0.03	0.01	0	0.1	1.5	3.1	6.2
1/10/2016 15:30	-20.9	-22	0.5	1.9	0.131	0.147	0.167	0.082	0.03	0.04	0.01	0.01	0.1	1.5	3.2	6.2
1/10/2016 15:45	-20.9	-22.6	0.5	1.9	0.131	0.147	0.167	0.082	0.03	0.03	0.01	0	0.1	1.5	3.1	6.2
1/10/2016 16:00	-20.8	-22.1	0.5	1.9	0.131	0.147	0.167	0.082	0.02	0.03	0.01	0	0	1.5	3.1	6.2
1/10/2016 16:15	-20.3	-22.4	0.5	1.9	0.132	0.147	0.167	0.082	0.03	0.04	0.01	0.01	0.1	1.5	3.1	6.2
1/10/2016 16:30	-20.5	-22.1	0.5	1.9	0.132	0.147	0.167	0.082	0.02	0.03	0.01	0	0.1	1.5	3.2	6.2
1/10/2016 16:45	-19.7	-22	0.5	1.9	0.131	0.147	0.167	0.082	0.03	0.03	0	0	0.1	1.5	3.1	6.2
1/10/2016 17:00	-19.6	-22.5	0.5	1.9	0.131	0.147	0.167	0.082	0.02	0.03	0.01	0	0	1.5	3.1	6.2
1/10/2016 17:15	-20.1	-22.2	0.5	1.9	0.132	0.147	0.167	0.082	0.03	0.03	0	0.01	0	1.5	3.1	6.2
1/10/2016 17:30	-20.8	-22.1	0.4	1.9	0.131	0.147	0.167	0.082	0.02	0.04	0.01	0	0	1.5	3.2	6.2
1/10/2016 17:45	-19.9	-22.1	0.5	1.9	0.131	0.147	0.167	0.082	0.02	0.03	0.01	0	0.2	1.5	3.1	6.2
1/10/2016 18:00	-19.6	-22.5	0.5	1.9	0.132	0.147	0.167	0.082	0.02	0.03	0	0	0.1	1.5	3.1	6.2
1/10/2016 18:15	-19.6	-22.1	0.5	1.9	0.131	0.147	0.167	0.082	0.02	0.03	0.01	0	0.1	1.5	3.1	6.2
1/10/2016 18:30	-20.3	-22.1	0.4	1.9	0.132	0.147	0.167	0.082	0.03	0.03	0.01	0	0	1.5	3.1	6.2
1/10/2016 18:45	-19.6	-22.6	0.5	1.9	0.132	0.147	0.167	0.082	0.02	0.03	0.01	0	0.1	1.5	3.1	6.2
1/10/2016 19:00	-19.7	-22.1	0.4	1.9	0.132	0.147	0.167	0.082	0.02	0.03	0	0	0.1	1.5	3.1	6.2
1/10/2016 19:15	-19.9	-22.1	0.4	1.9	0.132	0.147	0.167	0.082	0.02	0.03	0.01	0	0.1	1.5	3.1	6.2
1/10/2016 19:30	-19.6	-22.1	0.5	1.9	0.132	0.147	0.167	0.082	0.02	0.03	0.01	0.01	0.1	1.5	3.1	6.2
1/10/2016 19:45	-19.6	-22.5	0.5	1.9	0.132	0.147	0.167	0.082	0.02	0.03	0	0	0.1	1.5	3.2	6.2
1/10/2016 20:00	-19.6	-22.5	0.5	1.9	0.131	0.147	0.167	0.082	0.02	0.03	0.01	0	0	1.5	3.1	6.2
1/10/2016 20:15	-20.7	-22.6	0.5	1.9	0.132	0.147	0.167	0.082	0.02	0.04	0.01	0	0.1	1.5	3.1	6.2
1/10/2016 20:30	-20.6	-22.4	0.5	1.9	0.132	0.147	0.167	0.082	0.02	0.03	0.01	0	0	1.5	3.1	6.1
1/10/2016 20:45	-19.6	-22.5	0.4	1.9	0.131	0.147	0.167	0.082	0.02	0.03	0.01	0	0.1	1.5	3.1	6.2
1/10/2016 21:00	-20.6	-22.2	0.5	1.9	0.132	0.147	0.167	0.082	0.02	0.04	0.01	0	0	1.5	3.1	6.2
1/10/2016 21:15	-19.6	-22.5	0.5	1.9	0.132	0.147	0.167	0.082	0.02	0.03	0.01	0.01	0.1	1.5	3.1	6.2
1/10/2016 21:30	-20.6	-22.5	0.5	1.9	0.131	0.147	0.167	0.082	0.02	0.04	0.01	0	0	1.5	3.1	6.1
1/10/2016 21:45	-20.8	-22.5	0.5	1.9	0.132	0.147	0.167	0.082	0.02	0.03	0.01	0	0.1	1.5	3.1	6.1
1/10/2016 22:00	-20.7	-22.1	0.5	1.9	0.132	0.147	0.167	0.082	0.02	0.03	0.01	0	0.1	1.5	3.1	6.2
1/10/2016 22:15	-20.2	-22.1	0.5	1.9	0.131	0.147	0.167	0.082	0.03	0.04	0.01	0	0.1	1.5	3.1	6.2
1/10/2016 22:30	-19.6	-22.5	0.4	1.9	0.131	0.147	0.167	0.082	0.03	0.04	0.01	0.01	0.1	1.5	3.2	6.2
1/10/2016 22:45	-19.6	-22.3	0.5	1.9	0.132	0.147	0.167	0.082	0.02	0.03	0.01	0	0.1	1.5	3.2	6.2
1/10/2016 23:00	-19.6	-22.4	0.5	1.9	0.131	0.147	0.167	0.082	0.02	0.03	0.01	0	0.1	1.5	3.1	6.1
1/10/2016 23:15	-19.6	-22.3	0.4	1.9	0.132	0.147	0.167	0.082	0.02	0.03	0	0	0	1.5	3.1	6.1
1/10/2016 23:30	-19.7	-22.6	0.5	1.9	0.132	0.147	0.167	0.082	0.02	0.03	0.01	0	0	1.5	3.1	6.2
1/10/2016 23:45	-20.3	-22.6	0.4	1.9	0.131	0.147	0.167	0.082	0.03	0.03	0.01	0.01	0.1	1.5	3.1	6.2
1/11/2016 0:00	-19.6	-22.1	0.5	1.9	0.132	0.147	0.167	0.082	0.03	0.03	0.01	0.01	0.1	1.5	3.1	6.2
1/11/2016 0:15	-19.6	-22.5	0.5	1.9	0.132	0.147	0.167	0.082	0.02	0.03	0.01	0	0.1	1.5	3.1	6.2
1/11/2016 0:30	-20.3	-22.4	0.5	1.9	0.131	0.147	0.167	0.082	0.03	0.04	0.01	0	0.1	1.5	3.1	6.2
1/11/2016 0:45	-19.6	-22.5	0.5	1.9	0.131	0.147	0.167	0.082	0.03	0.03	0.01	0.01	0	1.5	3.1	6.2
1/11/2016 1:00	-20.4	-22.4	0.5	1.9	0.132	0.147	0.167	0.082	0.02	0.03	0.01	0.01	0.1	1.5	3.1	6.2
1/11/2016 1:15	-19.6	-22.6	0.5	1.9	0.131	0.147	0.167	0.082	0.03	0.03	0	0	0.1	1.5	3.1	6.2
1/11/2016 1:30	-19.6	-22.5	0.5	1.9	0.131	0.147	0.167	0.082	0.02	0.03	0.01	0	0	1.5	3.1	6.1
1/11/2016 1:45	-19.6	-22.7	0.5	1.9	0.132	0.147	0.167	0.082	0.03	0.04	0.01	0	0.1	1.5	3.1	6.2
1/11/2016 2:00	-19.6	-22.2	0.5	1.9	0.131	0.147	0.167	0.082	0.02	0.03	0.01	0	0.2	1.5	3.1	6.2
1/11/2016 2:15	-20.7	-22.1	0.5	1.9	0.132	0.147	0.167	0.082	0.02	0.03	0	0	0.1	1.5	3.1	6.2
1/11/2016 2:30	-19.6	-22.1	0.5	1.9	0.132	0.147	0.167	0.082	0.03	0.03	0.01	0	0	1.5	3.1	6.2
1/11/2016 2:45	-19.6	-22.5	0.5	1.9	0.132	0.147	0.167	0.082	0.03	0.04	0.01	0	0.1	1.5	3.1	6.1
1/11/2016 3:00	-19.6	-22.6	0.5	1.9	0.132	0.147	0.167	0.082	0.03	0.03	0.01	0	0	1.5	3.1	6.2
1/11/2016 3:15	-20.4	-22.5	0.5	1.9	0.131	0.147	0.167	0.082	0.03	0.03	0	0	0.1	1.5	3.1	6.2
1/11/2016 3:30	-19.6	-22.3	0.5	1.9	0.132	0.147	0.167	0.082	0.02	0.04	0.01	0	0	1.5	3.1	6.2
1/11/2016 3:45	-19.6	-22.6	0.5	1.9	0.132	0.147	0.167	0.082	0.02	0.04	0.01	0	0.1	1.5	3.1	6.2
1/11/2016 4:00	-19.7	-22.6	0.5	1.9	0.132	0.147	0.167	0.082	0.02	0.03	0.01	0	0.1	1.5	3.1	6.2
1/11/2016 4:15	-19.7	-22.5	0.5	1.9	0.131	0.147	0.167	0.082	0.03	0.03	0.01	0.01	0	1.5	3.1	6.2
1/11/2016 4:30	-19.6	-22.5	0.5	1.9	0.131	0.147	0.167	0.082	0.02	0.04	0.01	0	0.1	1.5	3.1	6.2
1/11/2016 4:45	-19.6	-22.5	0.5	1.9	0.132	0.147	0.167	0.082	0.02	0.03	0.01	0.01	0.1	1.5	3.1	6.2
1/11/2016 5:00	-19.6	-22.6	0.5	1.9	0.132	0.147	0.167	0.082	0.02	0.03	0.01	0.01	0	1.5	3.1	6.2
1/11/2016 5:15	-19.6	-22.1	0.5	1.9	0.131	0.147	0.167	0.082	0.02	0.03	0	0	0.2	1.5	3.1	6.1
1/11/2016 5:30	-19.6	-22.2	0.5	1.9	0.131	0.147	0.167	0.082	0.03	0.03	0.01	0	0.1	1.5	3.1	6.2
1/11/2016 5:45	-19.7	-22.5	0.5	1.9	0.132	0.147	0.167	0.082	0.03	0.03	0.01	0	0.1	1.5	3.1	6.2
1/11/2016 6:00	-19.7	-22.6	0.5	1.9	0.132	0.147	0.167	0.082	0.02	0.03	0.01	0	0	1.5	3.1	6.1
1/11/2016 6:15	-19.6	-22.7	0.4	1.9	0.132	0.147	0.167	0.082	0.02	0.03	0	0	0.1	1.5	3.1	6.2
1/11/2016 6:30	-19.6	-22.4	0.5	1.9	0.131	0.147	0.167	0.082	0.02	0.04	0.01	0	0.2	1.5	3.1	6.1
1/11/2016 6:45	-20.2	-22.5	0.5	1.9	0.132	0.147	0.167	0.082	0.02	0.04	0.01	0	0	1.5	3.1	6.2
1/11/2016 7:00	-19.7	-22.6	0.5	1.9	0.132	0.147	0.167	0.082	0.02	0.03	0.01	0.01	0.1	1.5	3.2	6.2
1/11/2016 7:15	-19.6	-22.4	0.5	1.9	0.132	0.147	0.167	0.082	0.02	0.03	0.01	0	0.1	1.5	3.1	6.2
1/11/2016 7:30	-19.6	-22.6	0.5	1.9	0.131	0.147	0.167	0.082	0.03	0.03	0.01	0.01	0.2	1.5	3.1	6.2
1/11/2016 7:45	-19.6	-22.4	0.5	1.9	0.131	0.147	0.167	0.082	0.02	0.03	0.01	0	0.1	1.5	3.1	6.2
1/11/2016 8:00	-19.7	-22.4	0.4	1.9	0.132	0.147	0.167	0.082	0.02	0.04	0	0.01	0	1.5	3.1	6.2
1/11/2016 8:15	-19.6	-22.5	0.5	1.9	0.132	0.147	0.167	0.082	0.03	0.03	0.01	0	0.1	1.5	3.1	6.1
1/11/2016 8:30	-19.6	-22.6	0.5	1.9	0.131	0.147	0.167	0.082	0.03	0.03	0.01	0.01	0	1.5	3.1	6.1
1/11/2016 8:45	-20.7	-22.3	0.5	1.9	0.131	0.147	0.167	0.082	0.02	0.04	0.01	0	0.1	1.5	3.1	6.2
1/11/2016 9:00	-19.6	-22.5	0.5	1.9	0.131	0.147	0.167	0.082	0.02	0.04	0.01	0	0.2	1.5	3.1	6.2
1/11/2016 9:15	-19.7	-22.6	0.5	1.9	0.132	0.147	0.167	0.082	0.02	0.03	0.01	0	0	1.5	3.1	6.1
1/11/2016 9:30	-19.6	-22.2	0.5	1.9	0.132	0.147	0.167	0.082	0.02	0.04	0.01	0	0.1	1.5	3.1	6.2
1/11/2016 9:45	-19.7	-22.5	0.5	1.9	0.132	0.147	0.167	0.082	0.02	0.03	0.01	0	0.1	1.5	3.1	6.2
1/11/2016 10:00	-19.6	-22.7	0.5	1.9	0.132	0.147	0.167	0.082	0.02	0.03	0.01	0	0.1	1.5	3.1	6.1
1/11/2016 10:15	-19.7	-22.6	0.5	1.9	0.132	0.147	0.167	0.082	0.02	0.03	0.01	0	0	1.5	3.1	6.1
1/11/2016 10:30	-19.6	-22.3	0.5	1.9	0.132	0.147	0.167	0.082	0.03	0.03	0	0	0.1	1.5	3.1	6.1
1/11/2016 10:45	-20.7	-22.4	0.5	1.9	0.132	0.147	0.167	0.082	0.03	0.04	0	0	0.1	1.5	3.1	6.2
1/11/2016 11:00	-21	-22	0.5	1.9	0.132	0.147	0.167	0.082	0.02	0.03	0.01	0	0	1.5	3.1	6.2
1/11/2016 11:15	-21	-21.9	0.5	1.9	0.132	0.147	0.167	0.082	0.03	0.04	0	0	0.1	1.5	3.2	6.2
1/11/2016 11:30	-21	-21.9	0.5	1.9	0.132	0.147	0.167	0.082	0.02	0.03	0.01	0.01	0.1	1.5	3.1	6.1
1/11/2016 11:45	-21.1	-22	0.5	1.9	0.131	0.147	0.167	0.082	0.02	0.03	0.01	0	0.1	1.5	3.1	6.2
1/11/2016 12:00	-21.1	-22	0.4	1.9	0.132	0.147	0.167	0.082	0.02	0.03	0.01	0	0.1	1.5	3.1	6.1
1/11/2016 12:15	-21.2	-21.9	0.5	1.9	0.131	0.147	0.167	0.082	0.03	0.03	0.01	0	0.1	1.5	3.1	6.2
1/11/2016 12:30	-21.2	-21.9	0.5	1.9	0.132	0.147	0.167	0.082	0.03	0.04	0.01	0.01	0	1.5	3.1	6.2
1/11/2016 12:45	-21.3	-22.1	0.5	1.9	0.132	0.147	0.167	0.082	0.02	0.03	0.01	0	0.1	1.5	3.1	6.1
1/11/2016 13:00	-21.9	-22.4	0.5	1.9	0.131	0.147	0.167	0.082	0.02	0.03	0.01	0	0.1	1.5	3.1	6.2
1/11/2016 13:15	-21.8	-22.3	0.5	1.9	0.131	0.147	0.167	0.082	0.02	0.03	0.01	0	0.2	1.5	3.1	6.2
1/11/2016 13:30	-21.9	-22.5	0.5	1.9	0.132	0.147	0.167	0.082	0.02	0.03	0	0.01	0.2	1.5	3.1	6.2
1/11/2016 13:45	-21.5	-22.3	0.5	1.9	0.131	0.147	0.167	0.082	0.02	0.03	0.01	0	0.1	1.5	3.1	6.1
1/11/2016 14:00	-21.9	-22.5	0.5	1.9	0.131	0.147	0.167	0.082	0.02	0.03	0.01	0.01	0.1	1.5	3.1	6.1
1/11/2016 14:15	-21.8	-22.5	0.5	1.9	0.132	0.147	0.167	0.082	0.02	0.03	0.01	0	0	1.5	3.1	6.1
1/11/2016 14:30	-21.9	-22.4	0.5	1.9	0.132	0.147	0.167	0.082	0.02	0.03	0.01	0	0.1	1.5	3.1	6.2
1/11/2016 14:45	-22	-22.5	0.5	1.9	0.131	0.147	0.167	0.082	0.02	0.03	0.01	0.01	0.1	1.5	3.1	6.2
1/11/2016 15:00	-22	-22.5	0.5	1.9	0.132	0.147	0.167	0.082	0.03	0.03	0.01	0.01	0	1.5	3.1	6.2
1/11/2016 15:15	-21.8	-22.5	0.5	1.9	0.132	0.147	0.167	0.082	0.03	0.03	0.01	0	0.1	1.5	3.1	6.1
1/11/2016 15:30	-22	-22.4	0.5	1.9	0.131	0.147	0.167	0.082	0.02	0.03	0.01	0	0.1	1.5	3.1	6.2
1/11/2016 15:45	-21.2	-21.9	0.5	1.9	0.132	0.148	0.167	0.082	0.02	0.03	0.01	0	0.1	1.5	3.1	6.1
1/11/2016 16:00	-20.2	-22	0.5	1.9	0.132	0.147	0.167	0.082	0.02	0.03	0	0	0.1	1.5	3.1	6.1
1/11/2016 16:15	-20.9	-22	0.5	1.9	0.132	0.148	0.167	0.082	0.02	0.04	0.01	0	0.1	1.5	3.1	6.1
1/11/2016 16:30	-20.8	-22	0.5	1.9	0.132	0.147	0.167	0.082	0.03	0.04	0.01	0	0.1	1.5	3.1	6.1
1/11/2016 16:45	-20.8	-22.3	0.5	1.9	0.132	0.147	0.167	0.082	0.03	0.03	0.01	0	0	1.5	3.1	6.1
1/11/2016 17:00	-20.7	-22	0.5	1.9	0.131	0.147	0.167	0.082	0.03	0.03	0.01	0	0.1	1.5	3.1	6.1
1/11/2016 17:15	-19.6	-22	0.5	1.9	0.132	0.147	0.167	0.082	0.02	0.03	0.01	0	0.1	1.5	3.1	6.1
1/11/2016 17:30	-20.3	-22.1	0.5	1.9	0.132	0.147	0.167	0.082	0.02	0.03	0.01	0	0.1	1.5	3.1	6.2
1/11/2016 17:45	-19.6	-22	0.5	1.9	0.132	0.147	0.167	0.082	0.02	0.03	0.01	0	0	1.5	3.1	6.1
1/11/2016 18:00	-19.6	-22.1	0.5	1.9	0.132	0.147	0.167	0.082	0.02	0.03	0	0.01	0.1	1.5	3.1	6.1
1/11/2016 18:15	-19.6	-22	0.5	1.9	0.132	0.147	0.167	0.082	0.02	0.03	0	0	0	1.5	3.1	6.1
1/11/2016 18:30	-20.7	-22.2	0.5	1.9	0.132	0.147	0.167	0.082	0.02	0.04	0.01	0.01	0	1.5	3.1	6.1
1/11/2016 18:45	-20.8	-22.1	0.5	1.9	0.131	0.147	0.167	0.082	0.02	0.03	0.01	0.01	0.1	1.5	3.1	6.1
1/11/2016 19:00	-20.9	-22.5	0.5	1.9	0.131	0.147	0.167	0.082	0.02	0.03	0	0	0	1.5	3.1	6.1
1/11/2016 19:15	-20.9	-22.1	0.5	1.9	0.131	0.147	0.167	0.082	0.02	0.03	0.01	0	0.1	1.5	3.1	6.1
1/11/2016 19:30	-20.9	-22	0.5	1.9	0.132	0.147	0.167	0.082	0.02	0.03	0.01	0	0.1	1.5	3.1	6.1
1/11/2016 19:45	-20.6	-22	0.5	1.9	0.131	0.147	0.167	0.082	0.03	0.04	0.01	0	0	1.5	3.1	6.1
1/11/2016 20:00	-20.8	-22.4	0.5	1.9	0.131	0.147	0.167	0.082	0.03	0.04	0.01	0.01	0.1	1.5	3.1	6.1
1/11/2016 20:15	-19.6	-22	0.4	1.9	0.131	0.147	0.167	0.082	0.03	0.03	0.01	0	0.1	1.5	3.1	6.1
1/11/2016 20:30	-20.8	-22.3	0.5	1.9	0.131	0.147	0.167	0.082	0.02	0.03	0	0	0	1.5	3.1	6.1
1/11/2016 20:45	-19.6	-22.5	0.5	1.9	0.131	0.147	0.167	0.082	0.02	0.03	0.01	0	0	1.5	3.1	6.1
1/11/2016 21:00	-19.6	-22	0.5	1.9	0.131	0.147	0.167	0.082	0.02	0.03	0.01	0	0.1	1.5	3.1	6.1
1/11/2016 21:15	-19.6	-22.4	0.5	1.9	0.131	0.147	0.167	0.082	0.02	0.03	0.01	0	0.1	1.5	3.1	6.1
1/11/2016 21:30	-19.6	-22.1	0.5	1.9	0.132	0.147	0.167	0.082	0.03	0.03	0.01	0.01	0	1.5	3.1	6.1
1/11/2016 21:45	-20.8	-22.1	0.5	1.9	0.131	0.147	0.167	0.082	0.02	0.03	0.01	0	0.1	1.5	3.1	6.1
1/11/2016 22:00	-20.9	-22.1	0.5	1.9	0.131	0.147	0.167	0.082	0.02	0.03	0.01	0	0	1.5	3.1	6.1
1/11/2016 22:15	-20.9	-22.3	0.5	1.9	0.131	0.147	0.167	0.082	0.03	0.03	0.01	0	0	1.5	3.1	6.1
1/11/2016 22:30	-20.5	-22.1	0.5	1.9	0.131	0.147	0.167	0.082	0.03	0.03	0.01	0	0.1	1.5	3.1	6.1
1/11/2016 22:45	-20.7	-22.1	0.5	1.9	0.131	0.147	0.167	0.082	0.02	0.03	0	0	0.1	1.5	3.1	6.1
1/11/2016 23:00	-20.2	-22.3	0.5	1.9	0.131	0.147	0.167	0.082	0.02	0.03	0.01	0.01	0	1.5	3.1	6.1
1/11/2016 23:15	-20.9	-22	0.5	1.9	0.131	0.147	0.167	0.082	0.02	0.03	0.01	0	0	1.5	3.1	6.2
1/11/2016 23:30	-20.6	-22.6	0.5	1.9	0.131	0.147	0.167	0.082	0.02	0.03	0.01	0	0.1	1.5	3.1	6.2
1/11/2016 23:45	-19.6	-22	0.5	1.9	0.131	0.147	0.167	0.082	0.02	0.03	0.01	0	0	1.5	3.1	6.2
1/12/2016 0:00	-19.5	-22.2	0.5	1.9	0.131	0.147	0.167	0.082	0.03	0.03	0.01	0	0	1.5	3.1	6.2
1/12/2016 0:15	-19.6	-22.1	0.5	1.9	0.131	0.147	0.167	0.082	0.02	0.04	0.01	0.01	0.1	1.5	3.1	6.1
1/12/2016 0:30	-20.8	-22.1	0.5	1.9	0.131	0.147	0.167	0.082	0.02	0.03	0.01	0.01	0.1	1.5	3.1	6.1
1/12/2016 0:45	-19.8	-22.3	0.5	1.9	0.131	0.147	0.167	0.082	0.02	0.03	0.01	0	0.1	1.5	3.1	6.1
1/12/2016 1:00	-20.8	-22.1	0.5	1.9	0.131	0.147	0.167	0.082	0.02	0.03	0.01	0	0	1.5	3.1	6.1
1/12/2016 1:15	-20.8	-22.2	0.5	1.9	0.131	0.147	0.167	0.082	0.03	0.03	0.01	0	0.2	1.5	3.1	6.1
1/12/2016 1:30	-19.6	-22.6	0.5	1.9	0.131	0.147	0.167	0.082	0.02	0.03	0	0	0.1	1.5	3.1	6.1
1/12/2016 1:45	-19.6	-22.5	0.5	1.9	0.131	0.147	0.167	0.082	0.02	0.03	0.01	0	0	1.5	3.1	6.1
1/12/2016 2:00	-20.7	-22.1	0.5	1.9	0.131	0.147	0.167	0.082	0.03	0.03	0.01	0	0.1	1.5	3.1	6.1
1/12/2016 2:15	-20.7	-22.1	0.5	1.9	0.131	0.147	0.167	0.082	0.02	0.03	0.01	0	0	1.5	3.1	6.1
1/12/2016 2:30	-20.2	-22.6	0.5	1.9	0.131	0.147	0.167	0.082	0.02	0.03	0	0.01	0.1	1.5	3.1	6.2
1/12/2016 2:45	-19.6	-22.4	0.5	1.9	0.131	0.147	0.167	0.082	0.02	0.03	0.01	0	0.1	1.5	3.1	6.1
1/12/2016 3:00	-20.6	-22.2	0.5	1.9	0.13	0.147	0.167	0.082	0.02	0.04	0	0.01	0.2	1.5	3.1	6.1
1/12/2016 3:15	-20.9	-22.4	0.5	1.9	0.131	0.147	0.167	0.082	0.03	0.03	0.01	0	0	1.5	3.1	6.2
1/12/2016 3:30	-20.8	-22.6	0.5	1.9	0.131	0.147	0.167	0.082	0.03	0.04	0.01	0.01	0	1.5	3.1	6.1
1/12/2016 3:45	-19.7	-22.5	0.5	1.9	0.131	0.147	0.167	0.082	0.03	0.03	0	0	0.1	1.5	3.1	6.1
1/12/2016 4:00	-19.6	-22.2	0.5	1.9	0.131	0.147	0.167	0.082	0.02	0.03	0.01	0	0	1.5	3.1	6.1
1/12/2016 4:15	-19.6	-22.5	0.5	1.9	0.131	0.147	0.167	0.082	0.02	0.03	0.01	0	0.1	1.5	3.1	6.1
1/12/2016 4:30	-19.6	-22.5	0.4	1.9	0.131	0.147	0.167	0.082	0.02	0.03	0	0	0.1	1.5	3.1	6.1
1/12/2016 4:45	-20.2	-22.1	0.5	1.9	0.131	0.147	0.167	0.082	0.03	0.04	0.01	0.01	0	1.5	3.1	6.2
1/12/2016 5:00	-19.6	-22.5	0.5	1.9	0.131	0.147	0.167	0.082	0.02	0.03	0.01	0	0	1.5	3.1	6.1
1/12/2016 5:15	-20.2	-22.1	0.5	1.9	0.131	0.147	0.167	0.082	0.03	0.03	0.01	0	0.1	1.5	3.1	6.1
1/12/2016 5:30	-19.6	-22.1	0.5	1.9	0.131	0.147	0.167	0.082	0.02	0.03	0.01	0.01	0.1	1.5	3.1	6.1
1/12/2016 5:45	-20.7	-22.5	0.5	1.9	0.131	0.147	0.167	0.082	0.02	0.03	0	0	0	1.5	3.1	6.1
1/12/2016 6:00	-20.5	-22.4	0.5	1.9	0.131	0.147	0.167	0.082	0.03	0.03	0.01	0	0	1.5	3.1	6.1
1/12/2016 6:15	-20.3	-22.1	0.5	1.9	0.131	0.147	0.167	0.082	0.02	0.03	0.01	0	0.1	1.5	3.1	6.1
1/12/2016 6:30	-19.6	-22.5	0.5	1.9	0.131	0.147	0.167	0.082	0.02	0.03	0.01	0	0	1.5	3.1	6.1
1/12/2016 6:45	-19.6	-22.5	0.5	1.9	0.131	0.147	0.167	0.082	0.02	0.03	0.01	0.01	0.1	1.5	3.1	6.1
1/12/2016 7:00	-20.7	-22.5	0.5	1.9	0.131	0.147	0.167	0.082	0.03	0.03	0.01	0	0.1	1.5	3.1	6.1
1/12/2016 7:15	-20.2	-22.1	0.4	1.9	0.131	0.147	0.167	0.082	0.03	0.04	0.01	0.01	0.1	1.5	3.1	6.1
1/12/2016 7:30	-20.4	-22.6	0.5	1.9	0.131	0.147	0.167	0.082	0.02	0.03	0	0	0.1	1.5	3.1	6.1
1/12/2016 7:45	-19.6	-22.4	0.5	1.9	0.131	0.147	0.167	0.082	0.02	0.03	0.01	0	0.1	1.5	3.1	6.1
1/12/2016 8:00	-19.6	-22.1	0.5	1.9	0.131	0.147	0.167	0.082	0.02	0.04	0	0	0	1.5	3.1	6.1
1/12/2016 8:15	-20.9	-22.1	0.5	1.9	0.131	0.147	0.167	0.082	0.02	0.03	0.01	0.01	0.1	1.5	3.1	6.1
1/12/2016 8:30	-19.6	-22.5	0.5	1.9	0.131	0.148	0.167	0.082	0.03	0.04	0.01	0	0.1	1.5	3.1	6.1
1/12/2016 8:45	-19.7	-22.4	0.5	1.9	0.131	0.147	0.167	0.082	0.02	0.03	0.01	0.01	0.1	1.5	3.1	6.1
1/12/2016 9:00	-20.7	-22	0.5	1.9	0.131	0.147	0.167	0.082	0.02	0.04	0.01	0	0.1	1.5	3.1	6.1
1/12/2016 9:15	-20.6	-22	0.5	1.9	0.131	0.147	0.167	0.082	0.02	0.04	0	0	0.1	1.5	3.1	6.1
1/12/2016 9:30	-20.7	-22.5	0.5	1.9	0.131	0.147	0.167	0.082	0.03	0.03	0.01	0	0.1	1.5	3.1	6.1
1/12/2016 9:45	-20.9	-22.5	0.5	1.9	0.131	0.147	0.167	0.082	0.03	0.04	0.01	0	0.1	1.5	3.1	6.1
1/12/2016 10:00	-20.1	-22.1	0.4	1.9	0.131	0.147	0.167	0.082	0.02	0.03	0.01	0.01	0.1	1.5	3.1	6.1
1/12/2016 10:15	-20.9	-22.5	0.5	1.9	0.131	0.147	0.167	0.082	0.03	0.03	0.01	0	0.1	1.5	3.1	6.1
1/12/2016 10:30	-20.7	-22.2	0.5	1.9	0.131	0.147	0.167	0.082	0.02	0.04	0.01	0	0.1	1.5	3.1	6.1
1/12/2016 10:45	-21.1	-22	0.5	1.9	0.131	0.147	0.167	0.082	0.02	0.04	0.01	0	0.1	1.5	3.1	6.1
1/12/2016 11:00	-22.1	-22.5	0.5	1.9	0.131	0.147	0.167	0.082	0.02	0.03	0.01	0	0.1	1.5	3.1	6.1
1/12/2016 11:15	-22	-22.5	0.5	1.9	0.131	0.147	0.167	0.082	0.02	0.03	0.01	0	0.1	1.5	3.1	6.1
1/12/2016 11:30	-21.9	-22.6	0.5	1.9	0.131	0.147	0.167	0.082	0.02	0.03	0.01	0	0.1	1.5	3.1	6.1
1/12/2016 11:45	-22.1	-22.5	0.5	1.9	0.131	0.147	0.167	0.082	0.02	0.03	0.01	0	0.1	1.5	3.1	6.1
1/12/2016 12:00	-21.9	-22.5	0.5	1.9	0.131	0.147	0.167	0.082	0.02	0.03	0.01	0	0.1	1.5	3.1	6.1
1/12/2016 12:15	-22.1	-22.5	0.5	1.9	0.131	0.148	0.167	0.082	0.02	0.04	0.01	0	0.1	1.5	3.1	6.1
1/12/2016 12:30	-22.1	-22.5	0.5	1.9	0.131	0.147	0.167	0.082	0.03	0.03	0.01	0	0.1	1.5	3.1	6.1
1/12/2016 12:45	-21.9	-22.5	0.5	1.9	0.131	0.148	0.167	0.082	0.02	0.03	0.01	0	0.2	1.5	3.1	6.1
1/12/2016 13:00	-22	-22.4	0.5	1.9	0.131	0.147	0.167	0.082	0.03	0.04	0.01	0	0.1	1.5	3.1	6.1
1/12/2016 13:15	-22	-22.5	0.5	1.9	0.131	0.147	0.167	0.082	0.02	0.03	0.01	0.01	0	1.5	3.1	6.1
1/12/2016 13:30	-21.9	-22.5	0.5	1.9	0.131	0.147	0.167	0.082	0.03	0.03	0.01	0	0	1.5	3.1	6.1
1/12/2016 13:45	-21.9	-22.5	0.5	1.9	0.131	0.147	0.167	0.082	0.02	0.03	0.01	0	0.1	1.5	3.1	6.1
1/12/2016 14:00	-21.4	-22.1	0.5	1.9	0.131	0.147	0.167	0.082	0.03	0.03	0.01	0.01	0.1	1.5	3.1	6.1
1/12/2016 14:15	-21.3	-22.1	0.5	1.9	0.13	0.147	0.167	0.082	0.02	0.03	0.01	0.01	0.2	1.5	3.1	6.2
1/12/2016 14:30	-21.3	-22.1	0.5	1.9	0.131	0.147	0.167	0.082	0.02	0.03	0.01	0	0.1	1.5	3.1	6.1
1/12/2016 14:45	-21.3	-22.1	0.5	1.9	0.131	0.147	0.167	0.082	0.02	0.04	0.01	0	0	1.5	3.1	6.1
1/12/2016 15:00	-21.3	-22.2	0.5	1.9	0.131	0.147	0.167	0.082	0.02	0.03	0.01	0.01	0.1	1.5	3.1	6.1
1/12/2016 15:15	-21.3	-22.2	0.5	1.9	0.131	0.147	0.167	0.082	0.02	0.04	0.01	0	0.1	1.5	3.1	6.1
1/12/2016 15:30	-21.4	-22.1	0.5	1.9	0.131	0.147	0.167	0.082	0.02	0.04	0.01	0	0.1	1.5	3.1	6.1
1/12/2016 15:45	-21.3	-22.2	0.5	1.9	0.131	0.147	0.167	0.082	0.03	0.03	0	0	0.1	1.5	3.1	6.1
1/12/2016 16:00	-21.1	-22	0.5	1.9	0.131	0.147	0.167	0.082	0.03	0.03	0.01	0.01	0.1	1.5	3.1	6.1
1/12/2016 16:15	-20.9	-22.1	0.5	1.9	0.131	0.147	0.167	0.082	0.02	0.03	0.01	0	0.1	1.5	3.1	6.1
1/12/2016 16:30	-20.8	-22	0.5	1.9	0.131	0.147	0.167	0.082	0.02	0.03	0.01	0	0	1.5	3.1	6.1
1/12/2016 16:45	-20.9	-22.4	0.5	1.9	0.131	0.147	0.167	0.082	0.02	0.03	0.01	0	0.1	1.5	3.1	6.1
1/12/2016 17:00	-20.9	-22.1	0.5	1.9	0.131	0.147	0.167	0.082	0.02	0.03	0.01	0	0	1.5	3.1	6.1
1/12/2016 17:15	-19.6	-22.5	0.5	1.9	0.131	0.147	0.167	0.082	0.03	0.04	0	0	0.1	1.5	3.1	6.1
1/12/2016 17:30	-20.9	-22.3	0.5	1.9	0.131	0.147	0.167	0.082	0.02	0.03	0.01	0	0.1	1.5	3.1	6.1
1/12/2016 17:45	-19.9	-22	0.5	1.9	0.131	0.147	0.167	0.082	0.02	0.04	0.01	0.01	0.1	1.5	3.1	6.1
1/12/2016 18:00	-19.6	-22.5	0.5	1.9	0.131	0.147	0.167	0.082	0.02	0.03	0	0.01	0.1	1.5	3.1	6.1
1/12/2016 18:15	-20.7	-22.5	0.5	1.9	0.131	0.147	0.167	0.082	0.03	0.04	0.01	0	0.1	1.5	3.1	6.1
1/12/2016 18:30	-20.7	-22.4	0.5	1.9	0.131	0.148	0.167	0.082	0.02	0.03	0.01	0	0.1	1.5	3.1	6.1
1/12/2016 18:45	-20.9	-22.2	0.5	1.9	0.131	0.147	0.167	0.082	0.02	0.03	0.01	0	0.1	1.5	3.1	6.1
1/12/2016 19:00	-20.9	-22.1	0.5	1.9	0.131	0.147	0.167	0.082	0.02	0.03	0.01	0.01	0	1.5	3.1	6.1
1/12/2016 19:15	-20.9	-22.4	0.5	1.9	0.131	0.147	0.167	0.082	0.02	0.04	0.01	0	0.1	1.5	3.1	6.1
1/12/2016 19:30	-19.6	-22.1	0.5	1.9	0.13	0.147	0.167	0.082	0.03	0.04	0.01	0.01	0.2	1.5	3.1	6.1
1/12/2016 19:45	-20.8	-22	0.5	1.9	0.131	0.147	0.167	0.082	0.03	0.03	0.01	0	0.1	1.5	3.1	6.1
1/12/2016 20:00	-20.9	-22.3	0.5	1.9	0.131	0.147	0.167	0.082	0.02	0.03	0.01	0.01	0.1	1.5	3.1	6.1
1/12/2016 20:15	-20.9	-22.5	0.5	1.9	0.131	0.147	0.167	0.082	0.03	0.04	0.01	0	0.1	1.5	3.1	6.1
1/12/2016 20:30	-20.9	-22	0.5	1.9	0.131	0.147	0.167	0.082	0.03	0.03	0.01	0	0	1.5	3.1	6.1
1/12/2016 20:45	-19.9	-22.4	0.5	1.9	0.131	0.148	0.167	0.082	0.02	0.03	0.01	0	0.1	1.5	3.1	6.1
1/12/2016 21:00	-20.3	-22.3	0.5	1.9	0.131	0.147	0.167	0.082	0.02	0.03	0.01	0	0	1.5	3.1	6.1
1/12/2016 21:15	-20.9	-22.1	0.5	1.9	0.131	0.147	0.167	0.082	0.02	0.03	0.01	0.01	0	1.5	3.1	6.1
1/12/2016 21:30	-20.7	-22.3	0.5	1.9	0.131	0.147	0.167	0.082	0.03	0.03	0.01	0.01	0.1	1.5	3.1	6.1
1/12/2016 21:45	-20.4	-22.1	0.5	1.9	0.131	0.147	0.167	0.082	0.03	0.04	0.01	0	0.1	1.5	3.1	6.1
1/12/2016 22:00	-20.2	-22	0.5	1.9	0.131	0.147	0.167	0.082	0.03	0.03	0.01	0	0	1.5	3.1	6.1
1/12/2016 22:15	-20.8	-22.5	0.5	1.9	0.131	0.147	0.167	0.082	0.02	0.03	0	0	0	1.5	3.1	6.1
1/12/2016 22:30	-19.6	-22.1	0.5	1.9	0.131	0.147	0.167	0.082	0.02	0.03	0	0.01	0	1.5	3.1	6.1
1/12/2016 22:45	-19.6	-22	0.5	1.9	0.131	0.147	0.167	0.082	0.02	0.03	0.01	0	0	1.5	3.1	6.1
1/12/2016 23:00	-20.8	-22.1	0.5	1.9	0.131	0.147	0.167	0.082	0.02	0.03	0.01	0	0.1	1.5	3.1	6.1
1/12/2016 23:15	-20.9	-22.5	0.5	1.9	0.131	0.148	0.167	0.082	0.03	0.03	0	0.01	0.1	1.5	3.1	6.1
1/12/2016 23:30	-19.6	-22.1	0.5	1.9	0.131	0.147	0.167	0.082	0.03	0.03	0	0	0.1	1.5	3.1	6.1
1/12/2016 23:45	-20.9	-22.4	0.5	1.9	0.131	0.147	0.167	0.082	0.03	0.03	0.01	0	0	1.5	3.1	6.2
1/13/2016 0:00	-20.7	-22.5	0.5	1.9	0.131	0.147	0.167	0.082	0.02	0.03	0.01	0.01	0.1	1.5	3.1	6.1
1/13/2016 0:15	-19.7	-22.1	0.5	1.9	0.131	0.147	0.167	0.082	0.02	0.03	0.01	0.01	0.1	1.5	3.1	6.1
1/13/2016 0:30	-19.9	-22	0.5	1.9	0.131	0.147	0.167	0.082	0.02	0.03	0.01	0	0.1	1.5	3.1	6.1
1/13/2016 0:45	-20.8	-22.6	0.5	1.9	0.131	0.147	0.167	0.082	0.03	0.03	0	0.01	0.1	1.5	3.1	6.1
1/13/2016 1:00	-20.5	-22.4	0.5	1.9	0.131	0.147	0.167	0.082	0.02	0.03	0.01	0	0.1	1.5	3.1	6.1
1/13/2016 1:15	-20.1	-22.5	0.5	1.9	0.131	0.147	0.167	0.082	0.02	0.03	0.01	0	0.1	1.5	3.1	6.1
1/13/2016 1:30	-20.8	-22.4	0.5	1.9	0.131	0.148	0.167	0.082	0.02	0.03	0	0	0.1	1.5	3.1	6.1
1/13/2016 1:45	-20.7	-22.3	0.5	1.9	0.131	0.147	0.167	0.082	0.03	0.03	0.01	0	0	1.5	3.1	6.1
1/13/2016 2:00	-19.9	-22.5	0.5	1.9	0.131	0.147	0.167	0.082	0.03	0.03	0	0	0.1	1.5	3.1	6.1
1/13/2016 2:15	-19.7	-22.4	0.5	1.9	0.131	0.147	0.167	0.082	0.02	0.03	0.01	0	0	1.5	3.1	6.1
1/13/2016 2:30	-20.4	-22.1	0.5	1.9	0.131	0.147	0.167	0.082	0.02	0.03	0.01	0	0.1	1.5	3.1	6.1
1/13/2016 2:45	-20.8	-22.7	0.5	1.9	0.131	0.147	0.167	0.082	0.03	0.03	0	0.01	0	1.5	3.1	6.1
1/13/2016 3:00	-20.8	-22.6	0.5	1.9	0.131	0.147	0.167	0.082	0.02	0.03	0	0.01	0	1.5	3.1	6.1
1/13/2016 3:15	-20.9	-22.1	0.5	1.9	0.131	0.148	0.167	0.082	0.02	0.04	0.01	0.01	0.1	1.5	3.1	6.1
1/13/2016 3:30	-19.7	-22.4	0.5	1.9	0.131	0.148	0.167	0.082	0.02	0.04	0	0	0.1	1.5	3.1	6.1
1/13/2016 3:45	-19.7	-22.5	0.5	1.9	0.131	0.147	0.167	0.082	0.02	0.03	0.01	0	0.1	1.5	3.1	6.1
1/13/2016 4:00	-20.8	-22.4	0.5	1.9	0.131	0.147	0.167	0.082	0.02	0.03	0.01	0	0.1	1.5	3.1	6.1
1/13/2016 4:15	-19.6	-22.5	0.5	1.9	0.131	0.147	0.167	0.082	0.02	0.03	0.01	0	0.1	1.5	3.1	6.1
1/13/2016 4:30	-19.6	-22.5	0.5	1.9	0.131	0.147	0.167	0.082	0.02	0.03	0.01	0	0.1	1.5	3.1	6.1
1/13/2016 4:45	-19.6	-22.4	0.5	1.9	0.131	0.148	0.167	0.082	0.03	0.03	0.01	0.01	0.1	1.5	3.1	6.1
1/13/2016 5:00	-20.7	-22.5	0.5	1.9	0.131	0.148	0.167	0.082	0.03	0.03	0.01	0.01	0.1	1.5	3.1	6.1
1/13/2016 5:15	-19.9	-22.5	0.5	1.9	0.131	0.147	0.167	0.082	0.02	0.04	0.01	0	0.1	1.5	3.1	6.1
1/13/2016 5:30	-20.7	-22.1	0.5	1.9	0.131	0.147	0.167	0.082	0.03	0.03	0.01	0	0.1	1.5	3.1	6.1
1/13/2016 5:45	-19.6	-22.6	0.5	1.9	0.131	0.147	0.167	0.082	0.02	0.03	0.01	0	0.1	1.5	3.1	6.1
1/13/2016 6:00	-19.7	-22.3	0.5	1.9	0.131	0.147	0.167	0.082	0.03	0.03	0.01	0	0.2	1.5	3.1	6.1
1/13/2016 6:15	-19.6	-22.1	0.5	1.9	0.131	0.147	0.167	0.082	0.02	0.03	0	0.01	0.1	1.5	3.1	6.1
1/13/2016 6:30	-19.6	-22.1	0.5	1.9	0.131	0.148	0.167	0.082	0.03	0.04	0.01	0	0.1	1.5	3.1	6.1
1/13/2016 6:45	-20.3	-22.1	0.5	1.9	0.131	0.147	0.167	0.082	0.02	0.03	0.01	0	0.1	1.5	3.1	6.1
1/13/2016 7:00	-20.8	-22.1	0.5	1.9	0.131	0.147	0.167	0.082	0.02	0.03	0.01	0	0	1.5	3.1	6.1
1/13/2016 7:15	-20.9	-22.5	0.5	1.9	0.131	0.147	0.167	0.082	0.02	0.03	0.01	0	0.1	1.5	3.1	6.1
1/13/2016 7:30	-20.8	-22.3	0.5	1.9	0.131	0.148	0.167	0.082	0.02	0.03	0.01	0	0	1.5	3.1	6.1
1/13/2016 7:45	-19.6	-22.1	0.5	1.9	0.131	0.147	0.167	0.082	0.03	0.04	0.01	0	0.1	1.5	3.1	6.1
1/13/2016 8:00	-19.7	-22.1	0.5	1.9	0.131	0.147	0.167	0.082	0.02	0.04	0.01	0.01	0.1	1.5	3.1	6.1
1/13/2016 8:15	-19.7	-22.1	0.5	1.9	0.131	0.147	0.167	0.082	0.03	0.04	0.01	0	0.1	1.5	3.1	6.1
1/13/2016 8:30	-19.7	-22.4	0.5	1.9	0.131	0.147	0.167	0.082	0.03	0.03	0.01	0	0.1	1.5	3.1	6.1
1/13/2016 8:45	-19.6	-22.5	0.5	1.9	0.131	0.147	0.167	0.082	0.02	0.03	0.01	0	0	1.5	3.1	6.1
1/13/2016 9:00	-19.6	-22.1	0.5	1.9	0.131	0.147	0.167	0.082	0.03	0.03	0	0	0	1.5	3.1	6.1
1/13/2016 9:15	-20.9	-22.4	0.5	1.9	0.132	0.147	0.167	0.082	0.03	0.04	0.01	0	0	1.5	3.1	6.1
1/13/2016 9:30	-19.6	-22.6	0.5	1.9	0.132	0.147	0.167	0.082	0.02	0.03	0.01	0	0	1.5	3	6.1
1/13/2016 9:45	-20.6	-22.5	0.5	1.9	0.132	0.148	0.167	0.082	0.03	0.03	0	0.01	0.1	1.5	3.1	6.1
1/13/2016 10:00	-19.7	-22.1	0.5	1.9	0.132	0.147	0.167	0.082	0.03	0.03	0.01	0	0.1	1.5	3.1	6.1
1/13/2016 10:15	-19.6	-22.5	0.5	1.9	0.131	0.147	0.167	0.082	0.02	0.03	0	0.01	0.1	1.5	3.1	6.1
1/13/2016 10:30	-20	-22.3	0.5	1.9	0.131	0.147	0.167	0.082	0.03	0.04	0.01	0.01	0	1.5	3.1	6.1
1/13/2016 10:45	-21.4	-22.2	0.5	1.9	0.132	0.148	0.167	0.082	0.02	0.03	0.01	0	0.1	1.5	3	6.1
1/13/2016 11:00	-22.1	-22.6	0.5	1.9	0.132	0.148	0.167	0.082	0.02	0.03	0.01	0.01	0.1	1.5	3	6.1
1/13/2016 11:15	-22.1	-22.4	0.5	1.9	0.132	0.147	0.167	0.082	0.02	0.04	0.01	0	0.1	1.6	3.1	6.1
1/13/2016 11:30	-22	-22.6	0.5	1.9	0.132	0.147	0.167	0.082	0.02	0.04	0.01	0	0.1	1.5	3.1	6.1
1/13/2016 11:45	-22	-22.4	0.5	1.9	0.132	0.147	0.167	0.082	0.02	0.03	0.01	0	0	1.5	3	6.1
1/13/2016 12:00	-22	-22.6	0.5	1.9	0.132	0.147	0.167	0.082	0.03	0.03	0.01	0	0.1	1.5	3.1	6.1
1/13/2016 12:15	-22	-22.5	0.5	1.9	0.131	0.147	0.167	0.082	0.02	0.04	0	0.01	0.1	1.5	3.1	6.1
1/13/2016 12:30	-22	-22.6	0.5	1.9	0.131	0.147	0.167	0.082	0.02	0.03	0.01	0	0.1	1.5	3.1	6.1
1/13/2016 12:45	-21.7	-22.5	0.5	1.9	0.132	0.147	0.167	0.082	0.03	0.03	0.01	0	0	1.5	3.1	6.1
1/13/2016 13:00	-22.1	-22.5	0.5	1.9	0.132	0.147	0.167	0.082	0.02	0.03	0.01	0	0.2	1.5	3.1	6.1
1/13/2016 13:15	-22	-22.6	0.5	1.9	0.132	0.147	0.167	0.082	0.02	0.03	0.01	0	0	1.5	3.1	6.1
1/13/2016 13:30	-22.1	-22.6	0.5	1.9	0.132	0.147	0.167	0.082	0.03	0.03	0.01	0.01	0.2	1.5	3.1	6.1
1/13/2016 13:45	-22.1	-22.5	0.5	1.9	0.132	0.147	0.167	0.082	0.03	0.03	0.01	0.01	0.1	1.5	3.1	6.1
1/13/2016 14:00	-22	-22.5	0.5	1.9	0.132	0.148	0.167	0.082	0.02	0.04	0.01	0	0.1	1.5	3.1	6.1
1/13/2016 14:15	-22	-22.5	0.5	1.9	0.131	0.147	0.167	0.082	0.02	0.04	0.01	0	0.1	1.5	3.1	6.1
1/13/2016 14:30	-21.3	-22.2	0.5	1.9	0.132	0.147	0.167	0.082	0.03	0.04	0.01	0	0.1	1.5	3.1	6.1
1/13/2016 14:45	-21.3	-22.2	0.5	1.9	0.132	0.147	0.167	0.082	0.02	0.04	0	0	0	1.5	3.1	6.1
1/13/2016 15:00	-21.3	-22.1	0.5	1.9	0.132	0.147	0.167	0.082	0.02	0.03	0.01	0.01	0.1	1.5	3.1	6.1
1/13/2016 15:15	-21.5	-22.2	0.5	1.9	0.132	0.147	0.167	0.082	0.03	0.03	0.01	0	0	1.5	3	6.1
1/13/2016 15:30	-21.3	-22.2	0.5	1.9	0.131	0.148	0.167	0.082	0.03	0.03	0.01	0	0.1	1.5	3.1	6.1
1/13/2016 15:45	-21.3	-22.2	0.5	1.9	0.131	0.147	0.167	0.082	0.02	0.04	0.01	0	0.1	1.5	3.1	6.1
1/13/2016 16:00	-20.7	-22.1	0.5	1.9	0.132	0.148	0.167	0.082	0.02	0.03	0.01	0.01	0	1.5	3	6.1
1/13/2016 16:15	-19.7	-22.3	0.5	1.9	0.132	0.148	0.167	0.082	0.02	0.03	0.01	0.01	0.1	1.5	3	6.1
1/13/2016 16:30	-20.7	-22.3	0.5	1.9	0.132	0.147	0.167	0.082	0.02	0.03	0.01	0	0	1.5	3	6.1
1/13/2016 16:45	-19.6	-22	0.5	1.9	0.132	0.148	0.167	0.082	0.02	0.03	0	0	0.1	1.5	3.1	6.1
1/13/2016 17:00	-20	-22.1	0.5	1.9	0.132	0.148	0.167	0.082	0.02	0.03	0.01	0	0.1	1.5	3.1	6.1
1/13/2016 17:15	-20	-22.4	0.5	1.9	0.132	0.147	0.167	0.082	0.03	0.03	0.01	0.01	0.1	1.5	3	6.1
1/13/2016 17:30	-20.9	-22	0.5	1.9	0.132	0.148	0.167	0.082	0.02	0.03	0.01	0.01	0.1	1.5	3.1	6.1
1/13/2016 17:45	-20.1	-22	0.5	1.9	0.132	0.147	0.167	0.082	0.02	0.03	0.01	0	0	1.5	3.1	6.1
1/13/2016 18:00	-20.7	-22.2	0.5	1.9	0.132	0.147	0.167	0.082	0.03	0.03	0.01	0	0	1.5	3	6.1
1/13/2016 18:15	-20.9	-22.6	0.5	1.9	0.131	0.147	0.167	0.082	0.02	0.03	0.01	0	0	1.5	3.1	6.1
1/13/2016 18:30	-20.8	-22	0.5	1.9	0.132	0.147	0.167	0.082	0.02	0.03	0.01	0	0	1.5	3.1	6.1
1/13/2016 18:45	-20.6	-22	0.5	1.9	0.132	0.148	0.167	0.082	0.02	0.03	0.01	0	0.1	1.5	3.1	6.1
1/13/2016 19:00	-20.8	-22.1	0.5	1.9	0.132	0.147	0.167	0.082	0.01	0.03	0.01	0	0	1.5	3.1	6.1
1/13/2016 19:15	-19.6	-22.2	0.5	1.9	0.131	0.147	0.167	0.082	0.03	0.03	0.01	0	0.1	1.5	3.1	6.1
1/13/2016 19:30	-19.6	-22.1	0.5	1.9	0.132	0.147	0.167	0.082	0.02	0.03	0.01	0.01	0.1	1.5	3	6.1
1/13/2016 19:45	-19.6	-22.4	0.5	1.9	0.132	0.148	0.167	0.082	0.02	0.03	0.01	0.01	0.1	1.5	3.1	6.1
1/13/2016 20:00	-19.7	-22.2	0.5	1.9	0.131	0.147	0.167	0.082	0.03	0.03	0.01	0	0.1	1.5	3.1	6.1
1/13/2016 20:15	-20.3	-22.1	0.5	1.9	0.132	0.147	0.167	0.082	0.03	0.03	0	0.01	0	1.5	3.1	6.1
1/13/2016 20:30	-20.7	-22.1	0.5	1.9	0.132	0.147	0.167	0.082	0.03	0.04	0.01	0	0	1.5	3	6.1
1/13/2016 20:45	-20.9	-22.1	0.5	1.9	0.132	0.147	0.167	0.082	0.03	0.03	0.01	0	0.1	1.5	3	6.1
1/13/2016 21:00	-20.7	-22.4	0.5	1.9	0.132	0.148	0.167	0.082	0.03	0.03	0.01	0	0.1	1.5	3.1	6.1
1/13/2016 21:15	-20.8	-22.5	0.5	1.9	0.132	0.148	0.167	0.082	0.03	0.03	0.01	0	0	1.5	3.1	6.1
1/13/2016 21:30	-20.9	-22.1	0.5	1.9	0.132	0.148	0.167	0.082	0.02	0.04	0	0	0.1	1.5	3.1	6.1
1/13/2016 21:45	-20.2	-22	0.5	1.9	0.132	0.148	0.167	0.082	0.02	0.04	0.01	0	0	1.5	3.1	6.1
1/13/2016 22:00	-20.1	-22.1	0.5	1.9	0.132	0.147	0.167	0.082	0.02	0.03	0.01	0	0.2	1.5	3.1	6.1
1/13/2016 22:15	-20.9	-22.3	0.5	1.9	0.132	0.147	0.167	0.082	0.03	0.04	0	0	0	1.5	3.1	6.1
1/13/2016 22:30	-21	-22.4	0.5	1.9	0.131	0.147	0.167	0.082	0.02	0.03	0.01	0	0.2	1.5	3.1	6.1
1/13/2016 22:45	-20.3	-22.2	0.5	1.9	0.132	0.148	0.167	0.082	0.02	0.03	0.01	0.01	0.1	1.5	3.1	6.1
1/13/2016 23:00	-20.9	-22.6	0.5	1.9	0.132	0.147	0.167	0.082	0.02	0.03	0.01	0	0	1.5	3	6.1
1/13/2016 23:15	-19.7	-22.5	0.5	1.9	0.132	0.147	0.167	0.082	0.02	0.03	0.01	0	0.1	1.5	3.1	6.1
1/13/2016 23:30	-20.8	-22.4	0.5	1.9	0.131	0.148	0.167	0.082	0.03	0.04	0.01	0	0.2	1.5	3.1	6.1
1/13/2016 23:45	-19.6	-22.1	0.5	1.9	0.132	0.148	0.167	0.082	0.02	0.04	0.01	0	0	1.5	3.1	6
1/14/2016 0:00	-19.8	-22.1	0.5	1.9	0.132	0.148	0.167	0.082	0.02	0.03	0	0	0.1	1.5	3.1	6.1
1/14/2016 0:15	-20.6	-22.1	0.5	1.9	0.132	0.147	0.167	0.082	0.02	0.03	0.01	0	0.1	1.5	3.1	6.1
1/14/2016 0:30	-20.7	-22.4	0.5	1.9	0.132	0.148	0.167	0.082	0.03	0.03	0.01	0.01	0.1	1.5	3	6.1
1/14/2016 0:45	-20.7	-22.3	0.5	1.9	0.132	0.147	0.167	0.082	0.03	0.03	0	0.01	0.1	1.5	3.1	6
1/14/2016 1:00	-19.6	-22.4	0.5	1.9	0.132	0.148	0.167	0.082	0.02	0.03	0.01	0	0.1	1.5	3.1	6.1
1/14/2016 1:15	-19.7	-22.4	0.5	1.9	0.133	0.148	0.167	0.082	0.02	0.03	0	0	0	1.5	3.1	6.1
1/14/2016 1:30	-20.9	-22.4	0.5	1.9	0.132	0.147	0.167	0.082	0.03	0.03	0.01	0	0.1	1.5	3.1	6.1
1/14/2016 1:45	-19.7	-22.4	0.5	1.9	0.132	0.148	0.167	0.082	0.02	0.03	0	0	0.1	1.5	3.1	6.1
1/14/2016 2:00	-19.7	-22.5	0.5	1.9	0.132	0.147	0.167	0.082	0.02	0.04	0.01	0.01	0	1.5	3.1	6.1
1/14/2016 2:15	-20.8	-22.1	0.5	1.9	0.132	0.148	0.167	0.082	0.02	0.04	0.01	0	0.1	1.5	3.1	6.1
1/14/2016 2:30	-19.7	-22.5	0.5	1.9	0.132	0.148	0.167	0.082	0.03	0.03	0.01	0	0.1	1.5	3.1	6.1
1/14/2016 2:45	-20.9	-22	0.5	1.9	0.132	0.147	0.167	0.082	0.02	0.03	0.01	0	0.1	1.5	3	6.1
1/14/2016 3:00	-20.8	-22.6	0.5	1.9	0.132	0.148	0.167	0.082	0.02	0.03	0.01	0.01	0	1.5	3	6.1
1/14/2016 3:15	-19.7	-22.1	0.5	1.9	0.132	0.147	0.167	0.082	0.02	0.03	0.01	0	0.1	1.5	3.1	6.1
1/14/2016 3:30	-19.7	-22.1	0.5	1.9	0.132	0.148	0.167	0.082	0.03	0.04	0.01	0	0.1	1.5	3	6
1/14/2016 3:45	-19.7	-22.5	0.5	1.9	0.133	0.148	0.167	0.082	0.02	0.04	0.01	0	0.1	1.5	3.1	6.1
1/14/2016 4:00	-19.6	-22.1	0.5	1.9	0.132	0.148	0.167	0.082	0.03	0.03	0.01	0	0.1	1.5	3.1	6.1
1/14/2016 4:15	-20.3	-22.4	0.5	1.9	0.132	0.147	0.167	0.082	0.02	0.04	0	0	0.1	1.5	3.1	6.1
1/14/2016 4:30	-20.9	-22.5	0.5	1.9	0.133	0.147	0.167	0.082	0.02	0.04	0	0	0	1.5	3.1	6.1
1/14/2016 4:45	-19.9	-22.1	0.5	1.9	0.133	0.148	0.167	0.082	0.02	0.03	0	0	0.1	1.5	3	6.1
1/14/2016 5:00	-20.9	-22.1	0.5	1.9	0.132	0.147	0.167	0.082	0.02	0.03	0.01	0	0.1	1.5	3.1	6.1
1/14/2016 5:15	-20.8	-22.2	0.5	1.9	0.133	0.147	0.167	0.082	0.03	0.03	0.01	0	0.1	1.5	3.1	6.1
1/14/2016 5:30	-19.7	-22.2	0.5	1.9	0.132	0.148	0.167	0.082	0.03	0.03	0.01	0	0.1	1.5	3.1	6.1
1/14/2016 5:45	-20.7	-22.1	0.5	1.9	0.133	0.147	0.167	0.082	0.03	0.03	0	0	0	1.5	3.1	6.1
1/14/2016 6:00	-20.8	-22.4	0.5	1.9	0.133	0.147	0.167	0.082	0.02	0.03	0.01	0	0.1	1.5	3.1	6.1
1/14/2016 6:15	-20.9	-22.3	0.5	1.9	0.133	0.147	0.167	0.082	0.02	0.03	0.01	0	0.1	1.5	3	6.1
1/14/2016 6:30	-19.7	-22.5	0.5	1.9	0.132	0.147	0.167	0.082	0.02	0.04	0.01	0.01	0.1	1.5	3	6.1
1/14/2016 6:45	-20.2	-22.3	0.5	1.9	0.132	0.148	0.167	0.082	0.03	0.03	0.01	0.01	0.1	1.5	3.1	6.1
1/14/2016 7:00	-19.7	-22.1	0.5	1.9	0.133	0.148	0.167	0.082	0.03	0.03	0.01	0.01	0	1.5	3.1	6.1
1/14/2016 7:15	-20.9	-22.5	0.5	1.9	0.132	0.147	0.167	0.082	0.02	0.03	0.01	0	0.3	1.5	3.1	6.1
1/14/2016 7:30	-20.6	-22.3	0.5	1.9	0.132	0.147	0.167	0.082	0.02	0.03	0	0.01	0	1.5	3.1	6.1
1/14/2016 7:45	-20.9	-22.1	0.5	1.9	0.133	0.147	0.167	0.082	0.02	0.03	0.01	0.01	0.1	1.5	3.1	6.1
1/14/2016 8:00	-20	-22.4	0.5	1.9	0.133	0.147	0.167	0.082	0.03	0.03	0.01	0	0	1.5	3.1	6.1
1/14/2016 8:15	-20.8	-22.5	0.5	1.9	0.133	0.148	0.167	0.082	0.02	0.04	0.01	0	0.1	1.5	3.1	6.1
1/14/2016 8:30	-19.6	-22.1	0.5	1.9	0.133	0.147	0.167	0.082	0.03	0.03	0.01	0.01	0	1.5	3	6.1
1/14/2016 8:45	-20.7	-22.1	0.5	1.9	0.133	0.147	0.167	0.082	0.02	0.03	0	0	0	1.5	3.1	6.1
1/14/2016 9:00	-20.9	-22	0.5	1.9	0.133	0.147	0.167	0.082	0.02	0.03	0.01	0	0.1	1.5	3	6.1
1/14/2016 9:15	-20.8	-22	0.5	1.9	0.133	0.148	0.167	0.082	0.02	0.03	0	0	0.1	1.5	3.1	6.1
1/14/2016 9:30	-19.9	-22.4	0.5	1.9	0.133	0.147	0.167	0.082	0.02	0.03	0.01	0	0.1	1.5	3	6.1
1/14/2016 9:45	-19.7	-22.4	0.5	1.9	0.133	0.148	0.167	0.082	0.03	0.03	0.01	0	0.1	1.5	3	6.1
1/14/2016 10:00	-19.7	-22.5	0.5	1.9	0.133	0.147	0.167	0.082	0.02	0.03	0.01	0.01	0.1	1.5	3.1	6.1
1/14/2016 10:15	-20.5	-22.1	0.5	1.9	0.133	0.148	0.167	0.082	0.02	0.04	0	0.01	0	1.5	3.1	6.1
1/14/2016 10:30	-19.7	-22.1	0.5	1.9	0.133	0.148	0.167	0.082	0.03	0.03	0.01	0	0.1	1.5	3.1	6.1
1/14/2016 10:45	-22	-22.5	0.5	1.9	0.133	0.147	0.167	0.082	0.03	0.03	0	0	0.1	1.5	3.1	6.1
1/14/2016 11:00	-22.1	-22.5	0.5	1.9	0.133	0.148	0.167	0.082	0.03	0.03	0	0.01	0	1.5	3.1	6.1
1/14/2016 11:15	-22.1	-22.6	0.5	1.9	0.133	0.147	0.167	0.082	0.02	0.03	0.01	0	0.1	1.5	3.1	6.1
1/14/2016 11:30	-22	-22.6	0.5	1.9	0.133	0.147	0.167	0.082	0.02	0.03	0.02	0	0.1	1.5	3.1	6.1
1/14/2016 11:45	-22.2	-22.6	0.5	1.9	0.133	0.147	0.167	0.082	0.02	0.03	0.01	0	0.1	1.5	3.1	6.1
1/14/2016 12:00	-22	-22.5	0.5	1.9	0.133	0.147	0.167	0.082	0.03	0.03	0.01	0.01	0	1.5	3	6.1
1/14/2016 12:15	-22.1	-22.5	0.5	1.9	0.133	0.147	0.167	0.082	0.03	0.04	0	0	0.2	1.5	3.1	6.1
1/14/2016 12:30	-22.1	-22.6	0.5	1.9	0.133	0.148	0.167	0.082	0.02	0.03	0.01	0	0.1	1.5	3.1	6.1
1/14/2016 12:45	-22.2	-22.5	0.5	1.9	0.133	0.147	0.167	0.082	0.02	0.04	0.01	0	0.2	1.5	3.1	6
1/14/2016 13:00	-21.9	-22.4	0.5	1.9	0.133	0.148	0.167	0.082	0.02	0.03	0.01	0	0.1	1.5	3.1	6
1/14/2016 13:15	-22.1	-22.6	0.5	1.9	0.133	0.148	0.167	0.082	0.03	0.03	0	0	0.1	1.5	3.1	6.1
1/14/2016 13:30	-22.1	-22.5	0.5	1.9	0.133	0.148	0.167	0.082	0.02	0.03	0.01	0	0.1	1.5	3.1	6.1
1/14/2016 13:45	-22.1	-22.5	0.5	1.9	0.133	0.148	0.167	0.082	0.02	0.04	0.01	0.01	0.1	1.5	3.1	6.1
1/14/2016 14:00	-22	-22.6	0.5	1.9	0.133	0.148	0.167	0.082	0.02	0.03	0.01	0	0.1	1.5	3.1	6.1
1/14/2016 14:15	-22.1	-22.5	0.5	1.9	0.134	0.147	0.167	0.082	0.02	0.04	0.01	0	0.1	1.5	3.1	6.1
1/14/2016 14:30	-21.3	-22.1	0.5	1.9	0.133	0.148	0.167	0.082	0.02	0.03	0.01	0	0.1	1.5	3.1	6
1/14/2016 14:45	-21.4	-22.2	0.5	1.9	0.134	0.147	0.167	0.082	0.02	0.03	0.01	0	0.1	1.5	3.1	6.1
1/14/2016 15:00	-21.4	-22.2	0.5	1.9	0.134	0.147	0.167	0.082	0.02	0.03	0.01	0.01	0.1	1.5	3.1	6.1
1/14/2016 15:15	-21.3	-22.2	0.5	1.9	0.134	0.147	0.167	0.082	0.03	0.03	0.01	0	0.1	1.5	3	6
1/14/2016 15:30	-21.4	-22.2	0.5	1.9	0.134	0.147	0.167	0.082	0.02	0.03	0.01	0	0.1	1.5	3	6.1
1/14/2016 15:45	-21.4	-22.1	0.5	1.9	0.133	0.147	0.167	0.082	0.03	0.03	0.01	0	0.1	1.5	3	6.1
1/14/2016 16:00	-21.1	-22	0.5	1.9	0.134	0.147	0.167	0.082	0.02	0.03	0.01	0	0.1	1.5	3.1	6.1
1/14/2016 16:15	-20.2	-22.1	0.5	1.9	0.133	0.148	0.167	0.082	0.03	0.03	0.01	0.01	0	1.5	3.1	6.1
1/14/2016 16:30	-20.9	-22	0.5	1.9	0.133	0.147	0.167	0.082	0.02	0.03	0.01	0	0.1	1.5	3.1	6.1
1/14/2016 16:45	-20.9	-22	0.5	1.9	0.133	0.147	0.167	0.082	0.02	0.03	0.01	0	0	1.5	3.1	6.1
1/14/2016 17:00	-20.7	-22	0.5	1.9	0.133	0.147	0.167	0.082	0.02	0.03	0	0	0.2	1.5	3	6.1
1/14/2016 17:15	-20.9	-22.4	0.5	1.9	0.133	0.148	0.167	0.082	0.03	0.03	0.01	0	0.1	1.5	3	6.1
1/14/2016 17:30	-20.9	-22.3	0.5	1.9	0.133	0.148	0.167	0.082	0.03	0.04	0.01	0.01	0.1	1.5	3	6.1
1/14/2016 17:45	-20.6	-22.3	0.5	1.9	0.134	0.147	0.167	0.082	0.02	0.03	0	0.01	0.2	1.5	3.1	6.1
1/14/2016 18:00	-20.5	-22.3	0.5	1.9	0.134	0.147	0.167	0.082	0.02	0.04	0.01	0	0	1.5	3.1	6.1
1/14/2016 18:15	-20.8	-22.2	0.5	1.9	0.133	0.148	0.167	0.082	0.02	0.03	0.01	0	0.1	1.5	3.1	6.1
1/14/2016 18:30	-20.6	-22.4	0.5	1.9	0.133	0.147	0.167	0.082	0.02	0.03	0	0.01	0	1.5	3.1	6.1
1/14/2016 18:45	-20.8	-22.4	0.5	1.9	0.134	0.147	0.167	0.082	0.02	0.03	0.01	0	0.1	1.5	3.1	6.1
1/14/2016 19:00	-19.7	-22.4	0.5	1.9	0.133	0.147	0.167	0.082	0.03	0.03	0	0	0.1	1.5	3.1	6.1
1/14/2016 19:15	-20.4	-22.1	0.5	1.9	0.134	0.148	0.167	0.082	0.03	0.03	0.01	0	0.1	1.5	3	6.1
1/14/2016 19:30	-19.7	-22.3	0.5	1.9	0.134	0.148	0.167	0.082	0.03	0.03	0.01	0	0.1	1.5	3.1	6.1
1/14/2016 19:45	-20.8	-22.1	0.5	1.9	0.134	0.147	0.167	0.082	0.03	0.04	0.01	0	0.1	1.5	3.1	6.1
1/14/2016 20:00	-20.3	-22.2	0.5	1.9	0.134	0.147	0.167	0.082	0.02	0.03	0.01	0.01	0.1	1.5	3	6.1
1/14/2016 20:15	-20.8	-22.1	0.5	1.9	0.133	0.147	0.167	0.082	0.03	0.03	0	0	0.1	1.5	3.1	6.1
1/14/2016 20:30	-20.6	-22.3	0.5	1.9	0.134	0.147	0.167	0.082	0.02	0.03	0.01	0	0.1	1.5	3.1	6.1
1/14/2016 20:45	-19.6	-22	0.5	1.9	0.134	0.148	0.167	0.082	0.02	0.04	0	0.01	0.1	1.5	3	6.1
1/14/2016 21:00	-20.8	-22.4	0.5	1.9	0.133	0.148	0.167	0.082	0.03	0.04	0	0	0.1	1.5	3.1	6
1/14/2016 21:15	-20.7	-22.4	0.5	1.9	0.134	0.147	0.167	0.082	0.03	0.03	0.01	0	0.1	1.5	3.1	6.1
1/14/2016 21:30	-19.7	-22.5	0.5	1.9	0.134	0.148	0.167	0.082	0.02	0.03	0.01	0.01	0.1	1.5	3.1	6.1
1/14/2016 21:45	-19.7	-22.1	0.5	1.9	0.133	0.147	0.167	0.082	0.02	0.03	0.01	0	0.1	1.5	3	6
1/14/2016 22:00	-19.6	-22.1	0.5	1.9	0.133	0.147	0.167	0.082	0.03	0.03	0	0	0.1	1.5	3	6.1
1/14/2016 22:15	-20.9	-22.6	0.5	1.9	0.134	0.147	0.167	0.082	0.02	0.03	0.01	0	0.1	1.5	3.1	6.1
1/14/2016 22:30	-20.9	-22.4	0.5	1.9	0.134	0.148	0.167	0.082	0.02	0.03	0.01	0	0.1	1.5	3.1	6.1
1/14/2016 22:45	-20.9	-22.4	0.5	1.9	0.134	0.147	0.167	0.082	0.03	0.03	0	0.01	0.1	1.5	3.1	6
1/14/2016 23:00	-20.9	-22.5	0.5	1.9	0.134	0.147	0.167	0.082	0.02	0.04	0.01	0	0	1.5	3	6.1
1/14/2016 23:15	-19.6	-22.1	0.5	1.9	0.134	0.148	0.167	0.082	0.03	0.03	0	0	0.1	1.5	3.1	6.1
1/14/2016 23:30	-20.4	-22.3	0.5	1.9	0.134	0.147	0.167	0.082	0.02	0.03	0	0	0.1	1.5	3	6.1
1/14/2016 23:45	-19.7	-22.5	0.5	1.9	0.134	0.147	0.167	0.082	0.02	0.03	0	0	0.1	1.5	3	6.1
1/15/2016 0:00	-20.8	-22.1	0.5	1.9	0.134	0.148	0.167	0.082	0.02	0.04	0.01	0	0.1	1.5	3.1	6.1
1/15/2016 0:15	-19.6	-22.5	0.5	1.9	0.134	0.148	0.167	0.082	0.02	0.03	0	0	0.1	1.5	3.1	6.1
1/15/2016 0:30	-19.6	-22.4	0.5	1.9	0.134	0.147	0.167	0.082	0.02	0.03	0.01	0.01	0.1	1.5	3	6.1
1/15/2016 0:45	-20.9	-22.1	0.5	1.9	0.134	0.147	0.167	0.082	0.03	0.04	0	0	0.1	1.5	3	6.1
1/15/2016 1:00	-20.9	-22.4	0.5	1.9	0.134	0.147	0.167	0.082	0.03	0.03	0	0	0.1	1.5	3	6.1
1/15/2016 1:15	-20.6	-22.1	0.5	1.9	0.134	0.148	0.167	0.082	0.02	0.03	0.01	0	0.1	1.5	3.1	6
1/15/2016 1:30	-19.7	-22.1	0.5	1.9	0.134	0.148	0.167	0.082	0.02	0.03	0.01	0	0.1	1.5	3.1	6.1
1/15/2016 1:45	-19.6	-22.1	0.5	1.9	0.134	0.147	0.167	0.082	0.03	0.03	0.01	0.01	0	1.5	3.1	6.1
1/15/2016 2:00	-20.9	-22.2	0.5	1.9	0.133	0.148	0.167	0.082	0.03	0.03	0.01	0	0.1	1.5	3	6
1/15/2016 2:15	-20.7	-22.1	0.5	1.9	0.134	0.147	0.167	0.082	0.02	0.03	0.01	0.01	0.1	1.5	3.1	6.1
1/15/2016 2:30	-19.7	-22.4	0.5	1.9	0.134	0.147	0.167	0.082	0.02	0.03	0.01	0	0.1	1.5	3	6
1/15/2016 2:45	-19.6	-22.3	0.5	1.9	0.134	0.148	0.167	0.082	0.03	0.04	0	0.01	0.2	1.5	3.1	6.1
1/15/2016 3:00	-20.9	-22.1	0.5	1.9	0.134	0.147	0.167	0.082	0.03	0.03	0.01	0	0	1.5	3	6.1
1/15/2016 3:15	-20.1	-22.3	0.5	1.9	0.134	0.147	0.167	0.082	0.03	0.03	0.01	0.01	0.1	1.5	3.1	6.1
1/15/2016 3:30	-20.9	-22.3	0.5	1.9	0.134	0.147	0.167	0.082	0.03	0.03	0.01	0.01	0.1	1.5	3.1	6
1/15/2016 3:45	-19.7	-22.6	0.5	1.9	0.134	0.147	0.167	0.082	0.02	0.03	0.01	0	0.1	1.5	3	6.1
1/15/2016 4:00	-20.8	-22.4	0.5	1.9	0.134	0.148	0.167	0.082	0.03	0.03	0.01	0	0.1	1.5	3.1	6.1
1/15/2016 4:15	-19.7	-22.5	0.5	1.9	0.134	0.147	0.167	0.082	0.03	0.03	0	0	0.1	1.5	3.1	6.1
1/15/2016 4:30	-20.5	-22.3	0.5	1.9	0.134	0.148	0.167	0.082	0.03	0.03	0.01	0.01	0.1	1.5	3	6.1
1/15/2016 4:45	-20	-22.5	0.5	1.9	0.134	0.147	0.167	0.082	0.03	0.03	0	0.01	0.1	1.5	3	6
1/15/2016 5:00	-19.7	-22.4	0.5	1.9	0.133	0.148	0.167	0.082	0.02	0.04	0	0	0.1	1.5	3	6.1
1/15/2016 5:15	-19.7	-22.4	0.5	1.9	0.134	0.147	0.167	0.082	0.03	0.03	0.01	0	0.2	1.5	3.1	6.1
1/15/2016 5:30	-21	-22.6	0.5	1.9	0.134	0.147	0.167	0.082	0.02	0.03	0.01	0	0.1	1.5	3.1	6.1
1/15/2016 5:45	-20.5	-22.1	0.5	1.9	0.134	0.147	0.167	0.082	0.02	0.04	0.01	0	0.1	1.5	3.1	6.1
1/15/2016 6:00	-20.5	-22.5	0.5	1.9	0.134	0.147	0.167	0.082	0.03	0.03	0.01	0	0.1	1.5	3	6.1
1/15/2016 6:15	-19.7	-22.4	0.5	1.9	0.134	0.147	0.167	0.082	0.02	0.03	0.01	0	0	1.5	3	6.1
1/15/2016 6:30	-19.7	-22.1	0.5	1.9	0.134	0.147	0.167	0.082	0.03	0.03	0.01	0	0.1	1.5	3	6.1
1/15/2016 6:45	-19.7	-22.4	0.5	1.9	0.134	0.148	0.167	0.082	0.02	0.04	0.01	0.01	0.1	1.5	3.1	6.1
1/15/2016 7:00	-20.9	-22.4	0.5	1.9	0.134	0.147	0.167	0.082	0.02	0.04	0.01	0.01	0.1	1.5	3	6.1
1/15/2016 7:15	-20.6	-22.4	0.5	1.9	0.134	0.147	0.167	0.082	0.02	0.03	0.01	0	0.1	1.5	3	6.1
1/15/2016 7:30	-19.7	-22.6	0.5	1.9	0.133	0.148	0.167	0.082	0.03	0.03	0	0	0.2	1.5	3.1	6
1/15/2016 7:45	-19.6	-22.5	0.5	1.9	0.134	0.147	0.167	0.082	0.02	0.03	0.01	0	0.1	1.5	3.1	6
1/15/2016 8:00	-20.8	-22.1	0.5	1.9	0.135	0.147	0.167	0.082	0.03	0.03	0.01	0.01	0.1	1.5	3	6
1/15/2016 8:15	-20.6	-22.2	0.5	1.9	0.134	0.148	0.167	0.082	0.03	0.03	0.01	0.01	0.1	1.5	3	6.1
1/15/2016 8:30	-21	-22.6	0.5	1.9	0.134	0.147	0.167	0.082	0.02	0.03	0.01	0.01	0.1	1.5	3	6
1/15/2016 8:45	-19.6	-22.1	0.5	1.9	0.134	0.147	0.167	0.082	0.02	0.03	0.01	0	0.1	1.5	3.1	6.1
1/15/2016 9:00	-21	-22	0.5	1.9	0.133	0.147	0.167	0.082	0.02	0.03	0.01	0.01	0.3	1.5	3	6.1
1/15/2016 9:15	-20.5	-22.2	0.5	1.9	0.134	0.147	0.167	0.082	0.02	0.03	0.01	0	0	1.5	3	6.1
1/15/2016 9:30	-19.7	-22.1	0.5	1.9	0.134	0.147	0.167	0.082	0.03	0.03	0	0	0.1	1.5	3	6
1/15/2016 9:45	-20.7	-22.1	0.5	1.9	0.134	0.147	0.167	0.082	0.02	0.04	0.01	0	0.1	1.5	3.1	6.1
1/15/2016 10:00	-21	-22.3	0.5	1.9	0.134	0.147	0.167	0.082	0.02	0.03	0.01	0	0.1	1.5	3.1	6.1
1/15/2016 10:15	-21	-22.4	0.5	1.9	0.134	0.147	0.167	0.082	0.02	0.03	0	0	0.1	1.5	3.1	6
1/15/2016 10:30	-21.2	-22	0.5	1.9	0.134	0.147	0.167	0.082	0.03	0.03	0.01	0	0.1	1.5	3.1	6.1
1/15/2016 10:45	-21.4	-22.3	0.5	1.9	0.134	0.148	0.167	0.082	0.03	0.03	0	0.01	0	1.5	3	6.1
1/15/2016 11:00	-21.2	-21.9	0.5	1.9	0.134	0.148	0.167	0.082	0.03	0.04	0	0	0.1	1.5	3	6.1
1/15/2016 11:15	-21.3	-22.3	0.5	1.9	0.134	0.148	0.167	0.082	0.02	0.03	0.01	0	0.1	1.5	3	6
1/15/2016 11:30	-22.1	-22.4	0.5	1.9	0.134	0.147	0.167	0.082	0.02	0.03	0	0.01	0.1	1.5	3	6.1
1/15/2016 11:45	-22.1	-22.5	0.5	1.9	0.134	0.147	0.167	0.082	0.02	0.03	0	0	0.1	1.5	3.1	6.1
1/15/2016 12:00	-22.1	-22.5	0.5	1.9	0.134	0.147	0.167	0.082	0.02	0.03	0	0	0	1.5	3.1	6.1
1/15/2016 12:15	-22.1	-22.5	0.5	1.9	0.134	0.147	0.167	0.082	0.02	0.03	0.01	0	0	1.5	3	6.1
1/15/2016 12:30	-22.1	-22.5	0.5	1.9	0.134	0.148	0.167	0.082	0.02	0.03	0	0.01	0.1	1.5	3.1	6.1
1/15/2016 12:45	-21.2	-22	0.5	1.9	0.134	0.147	0.167	0.082	0.03	0.03	0.01	0.01	0.1	1.5	3.1	6.1
1/15/2016 13:00	-21.2	-21.9	0.5	1.9	0.135	0.148	0.167	0.082	0.03	0.03	0.01	0.01	0.1	1.5	3	6
1/15/2016 13:15	-21.2	-21.9	0.5	1.9	0.134	0.148	0.167	0.082	0.02	0.03	0.01	0.01	0.1	1.5	3	6.1
1/15/2016 13:30	-21	-22	0.5	1.9	0.134	0.148	0.167	0.082	0.03	0.03	0	0.01	0	1.5	3	6.1
1/15/2016 13:45	-21.2	-21.9	0.5	1.9	0.134	0.148	0.167	0.082	0.03	0.03	0.01	0	0.1	1.5	3	6
1/15/2016 14:00	-21	-22	0.5	1.9	0.134	0.148	0.167	0.082	0.03	0.03	0	0	0	1.5	3.1	6
1/15/2016 14:15	-21.1	-22	0.5	1.9	0.134	0.147	0.167	0.082	0.02	0.03	0.01	0	0.1	1.5	3.1	6
1/15/2016 14:30	-20.5	-22	0.5	1.9	0.134	0.148	0.167	0.082	0.03	0.04	0.01	0	0.1	1.5	3	6
1/15/2016 14:45	-21.1	-22	0.5	1.9	0.134	0.147	0.167	0.082	0.02	0.03	0.01	0	0	1.5	3.1	6.1
1/15/2016 15:00	-20.8	-22.1	0.5	1.9	0.134	0.147	0.167	0.082	0.02	0.03	0.01	0	0.1	1.5	3.1	6.1
1/15/2016 15:15	-21.1	-22	0.5	1.9	0.134	0.148	0.167	0.082	0.03	0.03	0	0	0.1	1.5	3.1	6
1/15/2016 15:30	-21	-22.3	0.5	1.9	0.134	0.148	0.167	0.082	0.03	0.03	0.01	0	0	1.5	3	6
1/15/2016 15:45	-20.8	-22	0.5	1.9	0.134	0.148	0.167	0.082	0.02	0.03	0.01	0	0.2	1.5	3	6
1/15/2016 16:00	-21	-22.1	0.5	1.9	0.134	0.147	0.167	0.082	0.02	0.03	0.01	0	0.1	1.5	3.1	6
1/15/2016 16:15	-20.9	-22	0.5	1.9	0.134	0.147	0.167	0.082	0.03	0.03	0.01	0	0	1.5	3.1	6.1
1/15/2016 16:30	-20.8	-22.1	0.5	1.9	0.134	0.148	0.167	0.082	0.02	0.04	0.01	0	0.1	1.5	3	6
1/15/2016 16:45	-21	-22.1	0.5	1.9	0.134	0.147	0.167	0.082	0.02	0.03	0.01	0	0.1	1.5	3.1	6
1/15/2016 17:00	-20.8	-22	0.5	1.9	0.135	0.148	0.167	0.082	0.02	0.03	0	0	0.1	1.5	3	6
1/15/2016 17:15	-21	-22.4	0.5	1.9	0.134	0.147	0.167	0.082	0.03	0.03	0	0	0.2	1.5	3	6
1/15/2016 17:30	-20.9	-22.1	0.5	1.9	0.134	0.147	0.167	0.082	0.03	0.03	0.01	0	0	1.5	3	6.1
1/15/2016 17:45	-20.9	-22.1	0.5	1.9	0.134	0.147	0.167	0.082	0.03	0.03	0.01	0.01	0.1	1.5	3	6.1
1/15/2016 18:00	-21	-22.1	0.5	1.9	0.134	0.147	0.167	0.082	0.02	0.03	0.01	0	0.2	1.5	3.1	6.1
1/15/2016 18:15	-19.7	-22.3	0.5	1.9	0.133	0.148	0.167	0.082	0.02	0.03	0.01	0	0.3	1.5	3.1	6.1
1/15/2016 18:30	-19.6	-22.6	0.5	1.9	0.134	0.148	0.167	0.082	0.02	0.04	0.01	0	0	1.5	3.1	6
1/15/2016 18:45	-19.7	-22.5	0.5	1.9	0.134	0.148	0.167	0.082	0.03	0.03	0.01	0.01	0	1.5	3.1	6
1/15/2016 19:00	-19.6	-22.3	0.5	1.9	0.134	0.147	0.167	0.082	0.03	0.03	0.01	0.01	0	1.5	3	6.1
1/15/2016 19:15	-19.6	-22.5	0.5	1.9	0.134	0.147	0.167	0.082	0.02	0.03	0	0	0.1	1.5	3	6.1
1/15/2016 19:30	-20.9	-22.4	0.5	1.9	0.134	0.148	0.167	0.082	0.02	0.03	0	0.01	0.1	1.5	3	6
1/15/2016 19:45	-20.6	-22.1	0.5	1.9	0.134	0.148	0.167	0.082	0.03	0.04	0.01	0	0.2	1.5	3.1	6
1/15/2016 20:00	-20.6	-22.2	0.5	1.9	0.134	0.148	0.167	0.082	0.02	0.03	0.01	0.01	0.1	1.5	3	6.1
1/15/2016 20:15	-19.7	-22.5	0.5	1.9	0.134	0.147	0.167	0.082	0.02	0.03	0.01	0.01	0	1.5	3	6
1/15/2016 20:30	-19.7	-22.4	0.5	1.9	0.134	0.147	0.167	0.082	0.02	0.03	0.01	0	0.1	1.5	3	6
1/15/2016 20:45	-19.6	-22.2	0.5	1.9	0.135	0.147	0.167	0.082	0.02	0.03	0	0.01	0.1	1.5	3	6
1/15/2016 21:00	-20.9	-22.1	0.5	1.9	0.134	0.148	0.167	0.082	0.03	0.03	0.01	0	0.1	1.5	3	6
1/15/2016 21:15	-20.8	-22.3	0.5	1.9	0.134	0.148	0.167	0.082	0.02	0.03	0	0	0	1.5	3	6
1/15/2016 21:30	-19.7	-22.4	0.5	1.9	0.133	0.148	0.167	0.082	0.03	0.03	0.01	0	0.2	1.5	3	6
1/15/2016 21:45	-19.7	-22.3	0.5	1.9	0.135	0.147	0.167	0.082	0.03	0.03	0.01	0	0.1	1.5	3	6
1/15/2016 22:00	-20.8	-22.1	0.5	1.9	0.134	0.148	0.167	0.082	0.02	0.03	0.01	0	0.1	1.5	3	6.1
1/15/2016 22:15	-19.7	-22.5	0.5	1.9	0.134	0.147	0.167	0.082	0.02	0.03	0.01	0	0	1.5	3	6
1/15/2016 22:30	-20.7	-22.1	0.5	1.9	0.134	0.148	0.167	0.082	0.02	0.03	0.01	0	0	1.5	3.1	6.1
1/15/2016 22:45	-19.6	-22.1	0.5	1.9	0.133	0.148	0.167	0.082	0.02	0.03	0	0.01	0.2	1.5	3	6
1/15/2016 23:00	-19.6	-22.1	0.5	1.9	0.134	0.148	0.167	0.082	0.03	0.03	0.01	0	0.1	1.5	3	6
1/15/2016 23:15	-19.7	-22.5	0.5	1.9	0.134	0.147	0.167	0.082	0.03	0.04	0.01	0	0.1	1.5	3	6
1/15/2016 23:30	-19.8	-22.2	0.5	1.9	0.134	0.147	0.167	0.082	0.03	0.03	0.01	0	0.1	1.5	3	6
1/15/2016 23:45	-19.7	-22.5	0.5	1.9	0.134	0.147	0.167	0.082	0.02	0.03	0.01	0	0.1	1.5	3	6.1
1/16/2016 0:00	-20.9	-22.1	0.5	1.9	0.134	0.148	0.167	0.082	0.03	0.03	0.01	0	0.1	1.6	3	6
1/16/2016 0:15	-19.6	-22.2	0.5	1.9	0.134	0.147	0.167	0.082	0.02	0.04	0	0	0	1.5	3	6
1/16/2016 0:30	-20.9	-22	0.5	1.9	0.134	0.148	0.167	0.082	0.02	0.03	0	0.01	0.1	1.5	3	6
1/16/2016 0:45	-20.8	-22.1	0.5	1.9	0.134	0.148	0.167	0.082	0.02	0.04	0.01	0.01	0.1	1.5	3	6
1/16/2016 1:00	-21	-22.4	0.5	1.9	0.134	0.148	0.167	0.082	0.02	0.04	0.01	0	0.1	1.5	3	6
1/16/2016 1:15	-19.7	-22.4	0.5	1.9	0.134	0.147	0.167	0.082	0.03	0.03	0.01	0	0.1	1.5	3	6.1
1/16/2016 1:30	-19.7	-22.1	0.5	1.9	0.134	0.148	0.167	0.082	0.03	0.04	0.01	0	0	1.5	3	6.1
1/16/2016 1:45	-19.7	-22.1	0.5	1.9	0.134	0.148	0.167	0.082	0.03	0.03	0	0.01	0.1	1.5	3	6.1
1/16/2016 2:00	-19.6	-22.4	0.5	1.9	0.134	0.147	0.167	0.082	0.03	0.03	0.01	0	0.1	1.5	3	6.1
1/16/2016 2:15	-20.5	-22.3	0.5	1.9	0.134	0.148	0.167	0.082	0.02	0.03	0.01	0	0.1	1.5	3.1	6
1/16/2016 2:30	-20.4	-22.4	0.5	1.9	0.134	0.148	0.167	0.082	0.03	0.04	0	0	0.1	1.5	3.1	6.1
1/16/2016 2:45	-19.6	-22.1	0.5	1.9	0.134	0.147	0.167	0.082	0.03	0.04	0.01	0	0.1	1.5	3	6
1/16/2016 3:00	-19.7	-22.3	0.5	1.9	0.134	0.147	0.167	0.082	0.02	0.04	0.01	0	0.1	1.5	3	6
1/16/2016 3:15	-20.4	-22.4	0.5	1.9	0.134	0.148	0.167	0.082	0.03	0.03	0.01	0	0.1	1.5	3	6
1/16/2016 3:30	-20.3	-22.1	0.5	1.9	0.134	0.147	0.167	0.082	0.02	0.03	0.01	0	0.1	1.5	3	6.1
1/16/2016 3:45	-19.9	-22.1	0.5	1.9	0.134	0.148	0.167	0.082	0.03	0.03	0.01	0	0	1.5	3	6.1
1/16/2016 4:00	-19.7	-22.3	0.5	1.9	0.134	0.147	0.167	0.082	0.02	0.03	0	0.01	0.1	1.5	3	6.1
1/16/2016 4:15	-20.9	-22.4	0.5	1.9	0.134	0.148	0.167	0.082	0.02	0.03	0.01	0	0.2	1.5	3	6
1/16/2016 4:30	-20.8	-22.5	0.5	1.9	0.134	0.147	0.167	0.082	0.02	0.03	0.01	0.01	0.1	1.5	3	6
1/16/2016 4:45	-20.9	-22.2	0.5	1.9	0.134	0.147	0.167	0.082	0.02	0.04	0.01	0.01	0	1.5	3	6
1/16/2016 5:00	-19.7	-22.5	0.5	1.9	0.134	0.147	0.167	0.082	0.02	0.03	0.01	0.01	0.1	1.5	3	6
1/16/2016 5:15	-20.8	-22.4	0.5	1.9	0.134	0.147	0.167	0.082	0.02	0.03	0.01	0	0	1.5	3	6
1/16/2016 5:30	-20.9	-22.1	0.5	1.9	0.134	0.147	0.167	0.082	0.02	0.03	0.01	0	0.1	1.5	3.1	6
1/16/2016 5:45	-19.7	-22	0.5	1.9	0.134	0.148	0.167	0.082	0.03	0.03	0.01	0	0	1.5	3.1	6
1/16/2016 6:00	-20.5	-22.1	0.5	1.9	0.134	0.147	0.167	0.082	0.03	0.03	0.01	0	0.1	1.5	3	6
1/16/2016 6:15	-19.7	-22.4	0.5	1.9	0.134	0.148	0.167	0.082	0.02	0.03	0.01	0	0	1.5	3	6
1/16/2016 6:30	-19.8	-22.1	0.5	1.9	0.134	0.147	0.167	0.082	0.02	0.03	0.01	0.01	0.1	1.5	3	6.1
1/16/2016 6:45	-19.7	-22.5	0.5	1.9	0.134	0.147	0.167	0.082	0.02	0.04	0.01	0	0.1	1.5	3	6
1/16/2016 7:00	-20.9	-22.1	0.5	1.9	0.134	0.148	0.167	0.082	0.02	0.03	0	0	0.1	1.5	3	6
1/16/2016 7:15	-19.7	-22.2	0.5	1.9	0.134	0.147	0.167	0.082	0.02	0.03	0	0.01	0.1	1.5	3	6
1/16/2016 7:30	-19.9	-22.2	0.5	1.9	0.134	0.147	0.167	0.082	0.03	0.04	0.01	0	0.1	1.5	3	6
1/16/2016 7:45	-20.7	-22.3	0.5	1.9	0.134	0.147	0.167	0.082	0.02	0.03	0.01	0	0.1	1.5	3.1	6
1/16/2016 8:00	-20.3	-22.1	0.5	1.9	0.134	0.147	0.167	0.082	0.02	0.03	0.01	0	0.1	1.5	3	6
1/16/2016 8:15	-20.8	-22.4	0.5	1.9	0.134	0.147	0.167	0.082	0.02	0.04	0	0	0.1	1.5	3.1	6
1/16/2016 8:30	-19.6	-22.5	0.5	1.9	0.134	0.148	0.167	0.082	0.02	0.03	0	0	0.1	1.5	3.1	6
1/16/2016 8:45	-19.7	-22.3	0.5	1.9	0.134	0.148	0.167	0.082	0.02	0.04	0.01	0	0.1	1.5	3	6
1/16/2016 9:00	-20	-22.4	0.5	1.9	0.134	0.147	0.167	0.082	0.02	0.03	0.01	0.01	0.1	1.5	3	6
1/16/2016 9:15	-20.9	-22.1	0.5	1.9	0.134	0.147	0.167	0.082	0.02	0.03	0.01	0	0.1	1.5	3	6
1/16/2016 9:30	-19.7	-22.1	0.5	1.9	0.134	0.147	0.167	0.082	0.02	0.04	0.01	0	0.1	1.5	3	6
1/16/2016 9:45	-19.6	-22.1	0.5	1.9	0.134	0.147	0.167	0.082	0.02	0.03	0.01	0.01	0.1	1.5	3	6.1
1/16/2016 10:00	-20.9	-22.1	0.5	1.9	0.134	0.148	0.167	0.082	0.02	0.03	0.01	0	0	1.5	3.1	6
1/16/2016 10:15	-20.8	-22.1	0.5	1.9	0.134	0.147	0.167	0.082	0.03	0.04	0.01	0.01	0	1.5	3	6
1/16/2016 10:30	-19.7	-22.3	0.5	1.9	0.134	0.147	0.167	0.082	0.02	0.03	0.01	0.01	0	1.5	3	6
1/16/2016 10:45	-20.9	-22	0.5	1.9	0.134	0.148	0.167	0.082	0.03	0.03	0.01	0.01	0.1	1.5	3	6
1/16/2016 11:00	-22.1	-22.6	0.5	1.9	0.134	0.148	0.167	0.082	0.02	0.03	0.01	0	0.1	1.5	3.1	6
1/16/2016 11:15	-22	-22.6	0.5	1.9	0.134	0.148	0.167	0.082	0.02	0.03	0	0	0.1	1.5	3	6
1/16/2016 11:30	-22.1	-22.5	0.5	1.9	0.134	0.147	0.167	0.082	0.02	0.04	0.01	0	0.1	1.5	3	6
1/16/2016 11:45	-22.1	-22.5	0.5	1.9	0.134	0.148	0.167	0.082	0.02	0.03	0.01	0	0	1.5	3.1	6
1/16/2016 12:00	-22	-22.5	0.5	1.9	0.134	0.148	0.167	0.082	0.03	0.03	0.01	0	0	1.5	3	6
1/16/2016 12:15	-22.2	-22.6	0.5	1.9	0.134	0.147	0.167	0.082	0.02	0.04	0.01	0.01	0	1.5	3	6
1/16/2016 12:30	-22.1	-22.6	0.5	1.9	0.134	0.147	0.167	0.082	0.02	0.04	0.01	0	0.1	1.5	3	6
1/16/2016 12:45	-22.2	-22.6	0.5	1.9	0.134	0.148	0.167	0.082	0.03	0.03	0.01	0	0.1	1.5	3.1	6
1/16/2016 13:00	-22	-22.6	0.5	1.9	0.134	0.147	0.167	0.082	0.03	0.03	0	0	0	1.5	3.1	6
1/16/2016 13:15	-22.1	-22.6	0.5	1.9	0.134	0.147	0.167	0.082	0.03	0.03	0	0	0.1	1.5	3.1	6
1/16/2016 13:30	-22.1	-22.5	0.5	1.9	0.134	0.148	0.167	0.082	0.02	0.04	0.01	0	0.1	1.5	3	6
1/16/2016 13:45	-22.2	-22.5	0.5	1.9	0.134	0.148	0.167	0.082	0.03	0.03	0.01	0	0.1	1.5	3	6
1/16/2016 14:00	-22	-22.5	0.5	1.9	0.134	0.148	0.167	0.082	0.03	0.03	0.01	0	0.1	1.5	3	6
1/16/2016 14:15	-22.1	-22.6	0.5	1.9	0.134	0.147	0.167	0.082	0.03	0.03	0	0	0.1	1.5	3.1	6
1/16/2016 14:30	-21.5	-22.3	0.5	1.9	0.133	0.148	0.167	0.082	0.02	0.03	0.01	0.01	0.2	1.5	3	6
1/16/2016 14:45	-21.4	-22.2	0.5	1.9	0.134	0.147	0.167	0.082	0.03	0.04	0	0	0.1	1.5	3	6
1/16/2016 15:00	-21.3	-22.3	0.5	1.9	0.134	0.148	0.167	0.082	0.03	0.03	0.01	0	0.1	1.5	3.1	6
1/16/2016 15:15	-21.6	-22.3	0.5	1.9	0.134	0.147	0.167	0.082	0.02	0.03	0.01	0	0.1	1.5	3.1	6
1/16/2016 15:30	-21.4	-22.2	0.5	1.9	0.134	0.148	0.167	0.082	0.03	0.03	0.01	0	0.1	1.6	3	6
1/16/2016 15:45	-21.5	-22.3	0.5	1.9	0.134	0.147	0.167	0.082	0.02	0.03	0	0	0.1	1.5	3	6
1/16/2016 16:00	-21.1	-21.9	0.5	1.9	0.134	0.148	0.167	0.082	0.03	0.03	0.01	0	0.1	1.5	3	6
1/16/2016 16:15	-20.9	-22	0.5	1.9	0.134	0.148	0.167	0.082	0.02	0.03	0.01	0	0	1.5	3	6
1/16/2016 16:30	-21	-22	0.5	1.9	0.134	0.148	0.167	0.082	0.03	0.03	0.01	0	0	1.5	3.1	6
1/16/2016 16:45	-20.9	-22	0.5	1.9	0.134	0.148	0.167	0.082	0.02	0.04	0.01	0	0.1	1.5	3.1	6
1/16/2016 17:00	-19.7	-22	0.5	1.9	0.134	0.147	0.167	0.082	0.03	0.04	0.01	0	0	1.5	3	6
1/16/2016 17:15	-20.6	-22.1	0.5	1.9	0.134	0.148	0.167	0.082	0.03	0.03	0	0.01	0.1	1.5	3	6
1/16/2016 17:30	-21	-22	0.5	1.9	0.134	0.148	0.167	0.082	0.03	0.04	0.01	0	0	1.5	3	6.1
1/16/2016 17:45	-20.8	-22.1	0.5	1.9	0.133	0.148	0.167	0.082	0.02	0.04	0	0.01	0.2	1.5	3	6
1/16/2016 18:00	-20.9	-22.1	0.5	1.9	0.133	0.148	0.167	0.082	0.02	0.03	0.01	0.01	0.1	1.5	3	6
1/16/2016 18:15	-20.3	-22.1	0.5	1.9	0.134	0.147	0.167	0.082	0.02	0.03	0	0	0	1.5	3	6
1/16/2016 18:30	-20.9	-22.5	0.5	1.9	0.134	0.148	0.167	0.082	0.02	0.03	0.01	0	0.1	1.5	3.1	6
1/16/2016 18:45	-20.6	-22.5	0.5	1.9	0.134	0.147	0.167	0.082	0.02	0.03	0.01	0	0.1	1.5	3.1	6
1/16/2016 19:00	-20.8	-22.1	0.5	1.9	0.134	0.148	0.167	0.082	0.02	0.03	0.01	0	0.1	1.5	3	6.1
1/16/2016 19:15	-20.8	-22.1	0.5	1.9	0.134	0.148	0.167	0.082	0.03	0.04	0.01	0	0.1	1.5	3	6
1/16/2016 19:30	-19.7	-22.1	0.5	1.9	0.134	0.147	0.167	0.082	0.03	0.03	0.01	0	0.1	1.5	3	6
1/16/2016 19:45	-20.9	-22.1	0.5	1.9	0.134	0.148	0.167	0.082	0.03	0.03	0.01	0	0.1	1.5	3	6
1/16/2016 20:00	-20.8	-22.1	0.5	1.9	0.134	0.148	0.167	0.082	0.02	0.04	0.01	0	0.1	1.5	3	6
1/16/2016 20:15	-20.7	-22.3	0.5	1.9	0.134	0.147	0.167	0.082	0.02	0.03	0.01	0	0.1	1.5	3	6.1
1/16/2016 20:30	-19.7	-22.4	0.5	1.9	0.134	0.147	0.167	0.082	0.02	0.03	0.01	0	0	1.5	3	6
1/16/2016 20:45	-19.7	-22.1	0.5	1.9	0.134	0.148	0.167	0.082	0.02	0.03	0.01	0	0.1	1.5	3	6
1/16/2016 21:00	-19.7	-22.3	0.5	1.9	0.134	0.148	0.167	0.082	0.02	0.04	0.01	0.01	0	1.5	3	6
1/16/2016 21:15	-20.7	-22.3	0.5	1.9	0.134	0.148	0.167	0.082	0.02	0.03	0.01	0	0	1.5	3	6
1/16/2016 21:30	-21	-22	0.5	1.9	0.134	0.148	0.167	0.082	0.02	0.03	0.01	0	0.1	1.5	3	6
1/16/2016 21:45	-19.7	-22.1	0.5	1.9	0.133	0.148	0.167	0.082	0.02	0.04	0.01	0	0.1	1.5	3	6
1/16/2016 22:00	-20	-22	0.5	1.9	0.134	0.148	0.167	0.082	0.02	0.03	0.01	0.01	0.1	1.5	3	6
1/16/2016 22:15	-21	-22.3	0.5	1.9	0.134	0.147	0.167	0.082	0.02	0.03	0.01	0	0.1	1.5	3.1	6
1/16/2016 22:30	-19.7	-22.4	0.5	1.9	0.134	0.148	0.167	0.082	0.03	0.03	0.01	0.01	0	1.5	3	6
1/16/2016 22:45	-20.9	-22.4	0.5	1.9	0.134	0.148	0.167	0.082	0.02	0.04	0.01	0	0.1	1.5	3	6
1/16/2016 23:00	-19.7	-22.4	0.5	1.9	0.133	0.148	0.167	0.082	0.02	0.03	0	0	0.1	1.5	3	6
1/16/2016 23:15	-20.9	-22.5	0.5	1.9	0.133	0.148	0.167	0.082	0.03	0.03	0.01	0	0.1	1.5	3	6
1/16/2016 23:30	-19.8	-22.4	0.5	1.9	0.133	0.148	0.167	0.082	0.03	0.03	0.01	0.01	0.1	1.5	3	6
1/16/2016 23:45	-20.5	-22.1	0.5	1.9	0.134	0.147	0.167	0.082	0.02	0.03	0.01	0	0.1	1.5	3	6
1/17/2016 0:00	-20.9	-22.4	0.5	1.9	0.134	0.147	0.167	0.082	0.03	0.04	0.01	0	0.1	1.5	3	6
1/17/2016 0:15	-19.7	-22.5	0.5	1.9	0.133	0.148	0.167	0.082	0.03	0.03	0.01	0	0.1	1.5	3	6
1/17/2016 0:30	-20.9	-22.5	0.5	1.9	0.133	0.148	0.167	0.082	0.03	0.04	0.01	0	0.1	1.5	3	6
1/17/2016 0:45	-19.7	-22.1	0.5	1.9	0.134	0.148	0.167	0.082	0.02	0.03	0.01	0	0.1	1.5	3	6
1/17/2016 1:00	-20.4	-22.1	0.5	1.9	0.134	0.148	0.167	0.082	0.03	0.03	0.01	0	0	1.5	3	6.1
1/17/2016 1:15	-19.7	-22.3	0.5	1.9	0.134	0.148	0.167	0.082	0.02	0.04	0	0.01	0.1	1.5	3	6
1/17/2016 1:30	-19.7	-22.5	0.5	1.9	0.133	0.148	0.167	0.082	0.02	0.03	0.01	0	0.1	1.5	3	6
1/17/2016 1:45	-20.7	-22.4	0.5	1.9	0.134	0.148	0.167	0.082	0.02	0.03	0.01	0.01	0	1.5	3	6
1/17/2016 2:00	-20.5	-22.4	0.5	1.9	0.133	0.148	0.167	0.082	0.02	0.03	0.01	0.01	0.1	1.5	3	6
1/17/2016 2:15	-19.7	-22.4	0.5	1.9	0.133	0.148	0.167	0.082	0.03	0.03	0.01	0	0.1	1.5	3	6
1/17/2016 2:30	-20.4	-22.5	0.5	1.9	0.133	0.148	0.167	0.082	0.02	0.03	0.01	0	0	1.5	3	6
1/17/2016 2:45	-19.7	-22.1	0.5	1.9	0.133	0.148	0.167	0.082	0.03	0.03	0.01	0.01	0.1	1.5	3	6
1/17/2016 3:00	-19.7	-22.1	0.5	1.9	0.134	0.148	0.167	0.082	0.03	0.03	0.01	0	0.1	1.5	3	6
1/17/2016 3:15	-20.1	-22.5	0.5	1.9	0.133	0.148	0.167	0.082	0.03	0.03	0.01	0	0.1	1.5	3	6
1/17/2016 3:30	-19.7	-22.4	0.5	1.9	0.133	0.148	0.167	0.082	0.02	0.04	0.01	0	0	1.5	3	6
1/17/2016 3:45	-19.7	-22.4	0.5	1.9	0.133	0.148	0.167	0.082	0.02	0.03	0.01	0.01	0.1	1.5	3	6
1/17/2016 4:00	-19.7	-22.1	0.5	1.9	0.133	0.148	0.167	0.082	0.02	0.03	0.01	0	0	1.5	3	6
1/17/2016 4:15	-20.4	-22.1	0.5	1.9	0.133	0.148	0.167	0.082	0.03	0.03	0	0.01	0.1	1.5	3	6
1/17/2016 4:30	-20.3	-22.5	0.5	1.9	0.133	0.148	0.167	0.082	0.03	0.03	0.01	0	0.1	1.5	3.1	6
1/17/2016 4:45	-19.7	-22.1	0.5	1.9	0.134	0.148	0.167	0.082	0.02	0.04	0	0	0.1	1.5	3	6
1/17/2016 5:00	-19.7	-22.1	0.5	1.9	0.134	0.148	0.167	0.082	0.03	0.03	0	0	0.1	1.5	3	6
1/17/2016 5:15	-19.7	-22.1	0.5	1.9	0.134	0.148	0.167	0.082	0.02	0.03	0.01	0	0	1.5	3	6
1/17/2016 5:30	-20.3	-22.5	0.5	1.9	0.133	0.147	0.167	0.082	0.02	0.04	0.01	0	0	1.5	3	6
1/17/2016 5:45	-20.4	-22.4	0.5	1.9	0.134	0.148	0.167	0.082	0.02	0.04	0.01	0	0	1.5	3	6
1/17/2016 6:00	-21	-22.5	0.5	1.9	0.133	0.148	0.167	0.082	0.02	0.03	0	0	0.2	1.5	3	6
1/17/2016 6:15	-19.7	-22.4	0.5	1.9	0.134	0.148	0.167	0.082	0.03	0.04	0	0	0.1	1.5	3	6
1/17/2016 6:30	-19.7	-22.4	0.5	1.9	0.134	0.148	0.167	0.082	0.03	0.03	0.01	0	0	1.5	3	6
1/17/2016 6:45	-21	-22.1	0.5	1.9	0.134	0.147	0.167	0.082	0.03	0.03	0.01	0.01	0.1	1.5	3	6
1/17/2016 7:00	-20	-22.1	0.5	1.9	0.133	0.148	0.167	0.082	0.02	0.03	0.01	0	0.1	1.5	3	6
1/17/2016 7:15	-19.7	-22.4	0.5	1.9	0.134	0.148	0.167	0.082	0.02	0.03	0.01	0	0	1.5	3	6
1/17/2016 7:30	-19.7	-22.5	0.5	1.9	0.133	0.148	0.167	0.082	0.02	0.03	0.01	0	0.1	1.5	3	6
1/17/2016 7:45	-19.8	-22.1	0.5	1.9	0.133	0.148	0.167	0.082	0.02	0.03	0.01	0	0	1.5	3	6
1/17/2016 8:00	-19.7	-22.4	0.5	1.9	0.133	0.148	0.167	0.082	0.02	0.03	0.01	0.01	0	1.5	3.1	6
1/17/2016 8:15	-19.8	-22.1	0.5	1.9	0.134	0.148	0.167	0.082	0.02	0.03	0.01	0	0.1	1.5	3	6
1/17/2016 8:30	-20.7	-22.4	0.5	1.9	0.133	0.147	0.167	0.082	0.03	0.03	0.01	0	0	1.5	3	6
1/17/2016 8:45	-21	-22.4	0.5	1.9	0.133	0.148	0.167	0.082	0.02	0.03	0.01	0	0.1	1.5	3	6
1/17/2016 9:00	-20.9	-22.4	0.5	1.9	0.134	0.147	0.167	0.082	0.03	0.03	0.01	0	0.1	1.5	3	6
1/17/2016 9:15	-20.9	-22.2	0.5	1.9	0.134	0.148	0.167	0.082	0.03	0.03	0.01	0	0.1	1.5	3	6
1/17/2016 9:30	-20	-22.1	0.5	1.9	0.134	0.148	0.167	0.082	0.02	0.03	0.01	0.01	0	1.5	3	6
1/17/2016 9:45	-21	-22.1	0.5	1.9	0.133	0.148	0.167	0.082	0.02	0.03	0.01	0	0	1.5	3	6
1/17/2016 10:00	-19.7	-22.3	0.5	1.9	0.133	0.148	0.167	0.082	0.02	0.03	0.01	0.01	0.1	1.5	3	6
1/17/2016 10:15	-20.5	-22.4	0.5	1.9	0.134	0.147	0.167	0.082	0.02	0.03	0.01	0.01	0.1	1.5	3	6
1/17/2016 10:30	-19.7	-22.1	0.5	1.9	0.133	0.148	0.167	0.082	0.02	0.03	0.01	0	0.1	1.5	3	6
1/17/2016 10:45	-19.9	-22.1	0.5	1.9	0.134	0.148	0.167	0.082	0.02	0.03	0.01	0	0.2	1.6	3	6
1/17/2016 11:00	-20.7	-22.1	0.5	1.9	0.134	0.148	0.167	0.082	0.02	0.04	0.01	0	0.1	1.5	3	6
1/17/2016 11:15	-20.9	-22.1	0.5	1.9	0.134	0.148	0.167	0.082	0.02	0.03	0.01	0	0.1	1.5	3	6
1/17/2016 11:30	-19.9	-22.1	0.5	1.9	0.134	0.147	0.167	0.082	0.02	0.03	0	0.01	0.1	1.5	3.1	6
1/17/2016 11:45	-21	-22.1	0.5	1.9	0.133	0.147	0.167	0.082	0.02	0.04	0.01	0	0.1	1.5	3	6
1/17/2016 12:00	-22.2	-22.6	0.5	1.9	0.134	0.148	0.167	0.082	0.03	0.03	0.01	0	0.1	1.5	3	6
1/17/2016 12:15	-21.3	-22	0.5	1.9	0.134	0.148	0.167	0.082	0.03	0.03	0.01	0.01	0.1	1.5	3	6
1/17/2016 12:30	-21.2	-22	0.5	1.9	0.134	0.148	0.167	0.082	0.02	0.03	0.01	0	0.1	1.5	3	6
1/17/2016 12:45	-21.9	-22.5	0.5	1.9	0.134	0.148	0.167	0.082	0.03	0.03	0	0	0	1.5	3	6
1/17/2016 13:00	-21.2	-21.9	0.5	1.9	0.134	0.148	0.167	0.082	0.02	0.03	0.01	0.01	0.1	1.5	3.1	6
1/17/2016 13:15	-21.2	-22	0.5	1.9	0.134	0.148	0.167	0.082	0.03	0.03	0.01	0.01	0	1.5	3	6
1/17/2016 13:30	-22	-22.6	0.5	1.9	0.133	0.148	0.167	0.082	0.03	0.03	0.01	0	0.1	1.5	3	6
1/17/2016 13:45	-21.7	-22.4	0.5	1.9	0.134	0.148	0.167	0.082	0.03	0.03	0.01	0	0.1	1.5	3	6
1/17/2016 14:00	-22.2	-22.6	0.5	1.9	0.134	0.148	0.167	0.082	0.02	0.03	0.01	0	0	1.5	3	6
1/17/2016 14:15	-21.9	-22.4	0.5	1.9	0.134	0.148	0.167	0.082	0.02	0.03	0.01	0.01	0.1	1.5	3	6
1/17/2016 14:30	-22.1	-22.6	0.5	1.9	0.134	0.148	0.167	0.082	0.03	0.03	0.01	0	0	1.5	3	6
1/17/2016 14:45	-22.2	-22.5	0.5	1.9	0.134	0.148	0.167	0.082	0.02	0.04	0	0	0	1.5	3	6
1/17/2016 15:00	-22.1	-22.5	0.5	1.9	0.133	0.148	0.167	0.082	0.03	0.03	0.01	0.01	0.1	1.5	3	6
1/17/2016 15:15	-22.1	-22.5	0.5	1.9	0.134	0.148	0.167	0.082	0.02	0.03	0.01	0	0.1	1.5	3	6
1/17/2016 15:30	-21.9	-22.6	0.5	1.9	0.134	0.148	0.167	0.082	0.03	0.03	0	0	0.2	1.5	3	6
1/17/2016 15:45	-22.2	-22.6	0.5	1.9	0.134	0.148	0.167	0.082	0.02	0.03	0.01	0	0.1	1.5	3	6
1/17/2016 16:00	-21.1	-22	0.5	1.9	0.134	0.148	0.167	0.082	0.02	0.03	0.01	0.01	0	1.5	3.1	6
1/17/2016 16:15	-20.9	-22	0.5	1.9	0.134	0.148	0.167	0.082	0.02	0.03	0.01	0	0	1.5	3	6
1/17/2016 16:30	-20.9	-22.4	0.5	1.9	0.134	0.148	0.167	0.082	0.03	0.03	0.01	0.01	0	1.5	3	6
1/17/2016 16:45	-19.7	-22	0.5	1.9	0.134	0.148	0.167	0.082	0.03	0.04	0.01	0	0.1	1.5	3	6
1/17/2016 17:00	-20.8	-22.3	0.5	1.9	0.134	0.148	0.167	0.082	0.02	0.03	0.01	0	0	1.5	3.1	6
1/17/2016 17:15	-20.8	-22.1	0.5	1.9	0.134	0.148	0.167	0.082	0.02	0.04	0.01	0	0.1	1.5	3	6
1/17/2016 17:30	-19.7	-22.2	0.5	1.9	0.134	0.148	0.167	0.082	0.03	0.03	0.01	0	0	1.5	3	6
1/17/2016 17:45	-20.3	-22.3	0.5	1.9	0.134	0.148	0.167	0.082	0.02	0.03	0	0	0.2	1.5	3	6
1/17/2016 18:00	-20.7	-22	0.5	1.9	0.134	0.148	0.167	0.082	0.02	0.03	0.01	0.01	0	1.5	3	6
1/17/2016 18:15	-20.9	-22.1	0.5	1.9	0.134	0.148	0.167	0.082	0.02	0.03	0.01	0	0.1	1.5	3	6
1/17/2016 18:30	-20.9	-22.1	0.5	1.9	0.134	0.148	0.167	0.082	0.03	0.04	0.01	0	0.1	1.5	3	6
1/17/2016 18:45	-20.8	-22.1	0.5	1.9	0.134	0.148	0.167	0.082	0.02	0.03	0.01	0	0.1	1.5	3	6
1/17/2016 19:00	-20.9	-22.1	0.5	1.9	0.134	0.148	0.167	0.082	0.02	0.03	0.01	0.01	0.1	1.5	3	6
1/17/2016 19:15	-20.9	-22.1	0.5	1.9	0.134	0.148	0.167	0.082	0.03	0.03	0.01	0	0	1.5	3	6
1/17/2016 19:30	-20.6	-22.3	0.5	1.9	0.134	0.148	0.167	0.082	0.03	0.03	0.01	0	0.1	1.5	3	6
1/17/2016 19:45	-19.7	-22.1	0.5	1.9	0.134	0.148	0.167	0.082	0.03	0.04	0	0	0	1.5	3	6
1/17/2016 20:00	-19.8	-22.5	0.5	1.9	0.134	0.148	0.167	0.082	0.03	0.03	0.01	0	0.2	1.5	3	6
1/17/2016 20:15	-19.8	-22.3	0.5	1.9	0.134	0.148	0.167	0.082	0.03	0.03	0.01	0	0	1.5	3	6
1/17/2016 20:30	-19.7	-22.1	0.5	1.9	0.134	0.148	0.167	0.082	0.03	0.03	0.01	0	0.1	1.5	3	6
1/17/2016 20:45	-20.9	-22.2	0.5	1.9	0.134	0.148	0.167	0.082	0.02	0.03	0.01	0.01	0	1.5	3	6
1/17/2016 21:00	-19.7	-22.3	0.5	1.9	0.134	0.148	0.167	0.082	0.03	0.03	0	0	0.1	1.5	3	6
1/17/2016 21:15	-20.7	-22.5	0.5	1.9	0.134	0.147	0.167	0.082	0.03	0.03	0.01	0	0.1	1.5	3	6
1/17/2016 21:30	-19.7	-22.4	0.5	1.9	0.134	0.148	0.167	0.082	0.03	0.03	0.01	0	0.1	1.5	3	6
1/17/2016 21:45	-21	-22.1	0.5	1.9	0.133	0.147	0.167	0.082	0.03	0.03	0.01	0	0.1	1.5	3	6
1/17/2016 22:00	-20.3	-22.4	0.5	1.9	0.134	0.148	0.167	0.082	0.02	0.03	0.01	0	0.2	1.5	3	6
1/17/2016 22:15	-20.7	-22.3	0.5	1.9	0.134	0.148	0.167	0.082	0.03	0.03	0.01	0	0	1.5	3	6
1/17/2016 22:30	-20.9	-22.5	0.5	1.9	0.134	0.148	0.167	0.082	0.03	0.03	0	0	0.1	1.5	3	6
1/17/2016 22:45	-19.7	-22.1	0.5	1.9	0.134	0.148	0.167	0.082	0.03	0.03	0.01	0	0.1	1.5	3	6
1/17/2016 23:00	-20.4	-22.2	0.5	1.9	0.134	0.147	0.167	0.082	0.02	0.04	0.01	0	0.1	1.5	3	6
1/17/2016 23:15	-21	-22.1	0.5	1.9	0.134	0.148	0.167	0.082	0.02	0.03	0.01	0	0.1	1.5	3	6
1/17/2016 23:30	-20.8	-22.2	0.5	1.9	0.134	0.148	0.167	0.082	0.02	0.03	0	0.01	0.1	1.5	3	6
1/17/2016 23:45	-21	-22.4	0.5	1.9	0.134	0.147	0.167	0.082	0.02	0.03	0.01	0.01	0.1	1.5	3	6
1/18/2016 0:00	-19.8	-22.2	0.5	1.9	0.134	0.147	0.167	0.082	0.03	0.03	0.01	0.01	0.1	1.5	3.1	6
1/18/2016 0:15	-20.6	-22.4	0.5	1.9	0.134	0.148	0.167	0.082	0.03	0.04	0.01	0	0.1	1.5	3	6
1/18/2016 0:30	-20	-22.5	0.5	1.9	0.134	0.148	0.167	0.082	0.02	0.03	0	0	0.1	1.5	3	6
1/18/2016 0:45	-19.8	-22.4	0.5	1.9	0.134	0.148	0.167	0.082	0.02	0.04	0.01	0.01	0	1.5	3	6
1/18/2016 1:00	-19.7	-22.1	0.5	1.9	0.134	0.148	0.167	0.082	0.02	0.04	0.01	0	0.1	1.5	3	6
1/18/2016 1:15	-21	-22.1	0.5	1.9	0.134	0.148	0.167	0.082	0.02	0.03	0.01	0	0	1.5	3	6
1/18/2016 1:30	-20.1	-22.4	0.5	1.9	0.133	0.148	0.167	0.082	0.03	0.03	0.01	0.01	0.1	1.5	3	6
1/18/2016 1:45	-19.7	-22.4	0.5	1.9	0.134	0.148	0.167	0.082	0.02	0.04	0.01	0	0.1	1.5	3.1	6
1/18/2016 2:00	-20.3	-22.5	0.5	1.9	0.134	0.147	0.167	0.082	0.02	0.03	0	0	0.1	1.5	3	6
1/18/2016 2:15	-19.8	-22.3	0.5	1.9	0.134	0.147	0.167	0.082	0.03	0.04	0	0.01	0.1	1.5	3.1	6
1/18/2016 2:30	-20.9	-22.5	0.5	1.9	0.134	0.148	0.167	0.082	0.02	0.03	0.01	0.01	0.1	1.5	3	6
1/18/2016 2:45	-19.8	-22.3	0.5	1.9	0.134	0.148	0.167	0.082	0.03	0.03	0	0	0.1	1.5	3	6
1/18/2016 3:00	-20.9	-22.4	0.5	1.9	0.134	0.148	0.167	0.082	0.03	0.04	0.01	0	0.1	1.5	3	6
1/18/2016 3:15	-20.9	-22.5	0.5	1.9	0.134	0.148	0.167	0.082	0.02	0.03	0.01	0	0.1	1.5	3	6
1/18/2016 3:30	-19.9	-22.3	0.5	1.9	0.134	0.147	0.167	0.082	0.03	0.03	0.01	0.01	0.2	1.5	3	6
1/18/2016 3:45	-19.7	-22.3	0.5	1.9	0.134	0.148	0.167	0.082	0.02	0.04	0.01	0.01	0.1	1.5	3	6
1/18/2016 4:00	-19.8	-22.4	0.5	1.9	0.134	0.148	0.167	0.082	0.02	0.03	0.01	0	0.1	1.5	3	6
1/18/2016 4:15	-19.7	-22.3	0.5	1.9	0.134	0.148	0.167	0.082	0.03	0.03	0.01	0	0	1.5	3	6
1/18/2016 4:30	-19.7	-22.5	0.5	1.9	0.134	0.147	0.167	0.082	0.03	0.03	0.01	0.01	0	1.5	3.1	6
1/18/2016 4:45	-19.9	-22.1	0.5	1.9	0.134	0.148	0.167	0.082	0.02	0.03	0	0	0	1.5	3	6
1/18/2016 5:00	-19.7	-22.4	0.5	1.9	0.134	0.148	0.167	0.082	0.03	0.03	0.01	0.01	0.2	1.5	3	6
1/18/2016 5:15	-19.7	-22.1	0.5	1.9	0.134	0.148	0.167	0.082	0.02	0.04	0.01	0	0.1	1.5	3	6
1/18/2016 5:30	-21	-22.3	0.5	1.9	0.134	0.147	0.167	0.082	0.02	0.03	0.01	0	0.1	1.5	3	6
1/18/2016 5:45	-20.1	-22.1	0.5	1.9	0.134	0.148	0.167	0.082	0.02	0.03	0.01	0	0.1	1.5	3	6
1/18/2016 6:00	-19.7	-22.5	0.5	1.9	0.134	0.148	0.167	0.082	0.03	0.04	0.01	0.01	0.1	1.5	3.1	6
1/18/2016 6:15	-20.6	-22.3	0.5	1.9	0.134	0.147	0.167	0.082	0.02	0.03	0.01	0	0.1	1.5	3.1	6
1/18/2016 6:30	-20	-22.3	0.5	1.9	0.134	0.147	0.167	0.082	0.02	0.03	0.01	0	0.1	1.5	3	6
1/18/2016 6:45	-19.7	-22.1	0.5	1.9	0.134	0.148	0.167	0.082	0.02	0.03	0.01	0	0	1.5	3	6
1/18/2016 7:00	-19.8	-22.4	0.5	1.9	0.134	0.147	0.167	0.082	0.02	0.03	0.01	0	0.1	1.5	3	6
1/18/2016 7:15	-20.2	-22.1	0.5	1.9	0.134	0.147	0.167	0.082	0.02	0.03	0.01	0	0.1	1.5	3	6
1/18/2016 7:30	-19.7	-22.4	0.5	1.9	0.134	0.147	0.167	0.082	0.03	0.03	0.01	0	0	1.5	3	6
1/18/2016 7:45	-20.9	-22.1	0.5	1.9	0.134	0.147	0.167	0.082	0.03	0.03	0.01	0	0.1	1.5	3	6
1/18/2016 8:00	-19.8	-22.4	0.5	1.9	0.134	0.147	0.167	0.082	0.02	0.03	0.01	0	0.2	1.5	3	6
1/18/2016 8:15	-19.8	-22.4	0.5	1.9	0.134	0.148	0.167	0.082	0.02	0.03	0.01	0.01	0.1	1.5	3	6
1/18/2016 8:30	-19.8	-22.1	0.5	1.9	0.134	0.147	0.167	0.082	0.03	0.03	0	0	0.1	1.5	3	6
1/18/2016 8:45	-21	-22	0.5	1.9	0.135	0.148	0.167	0.082	0.02	0.03	0.01	0	0.1	1.5	3	6
1/18/2016 9:00	-21.1	-22	0.5	1.9	0.134	0.148	0.167	0.082	0.02	0.03	0.01	0	0	1.5	3	6
1/18/2016 9:15	-21	-22	0.5	1.9	0.134	0.148	0.167	0.082	0.03	0.04	0	0.01	0.1	1.5	3	6
1/18/2016 9:30	-19.8	-22.4	0.5	1.9	0.135	0.148	0.167	0.082	0.03	0.03	0.01	0	0.1	1.5	3	6
1/18/2016 9:45	-19.8	-22.1	0.5	1.9	0.134	0.148	0.167	0.082	0.03	0.04	0.01	0	0.1	1.5	3	6
1/18/2016 10:00	-20.2	-22.1	0.5	1.9	0.135	0.148	0.167	0.082	0.02	0.03	0.01	0	0	1.5	3	6
1/18/2016 10:15	-19.7	-22.1	0.5	1.9	0.134	0.147	0.167	0.082	0.02	0.03	0.01	0	0.1	1.5	3	6
1/18/2016 10:30	-21	-22.4	0.5	1.9	0.134	0.148	0.167	0.082	0.02	0.03	0.01	0	0.1	1.5	3	6
1/18/2016 10:45	-21.4	-22.1	0.5	1.9	0.134	0.148	0.167	0.082	0.02	0.03	0.01	0.01	0.1	1.5	3	6
1/18/2016 11:00	-22	-22.6	0.5	1.9	0.134	0.148	0.167	0.082	0.03	0.03	0.01	0	0.1	1.5	3	5.9
1/18/2016 11:15	-22.2	-22.6	0.5	1.9	0.135	0.147	0.167	0.082	0.02	0.03	0	0	0.1	1.5	3	6
1/18/2016 11:30	-22.1	-22.6	0.5	1.9	0.134	0.147	0.167	0.082	0.03	0.03	0.01	0.01	0.2	1.5	3	6
1/18/2016 11:45	-22.1	-22.7	0.5	1.9	0.134	0.147	0.167	0.082	0.03	0.03	0.01	0	0	1.5	3	6
1/18/2016 12:00	-22.1	-22.6	0.5	1.9	0.134	0.147	0.167	0.082	0.02	0.03	0.01	0	0.1	1.5	3	6
1/18/2016 12:15	-22.1	-22.6	0.5	1.9	0.135	0.148	0.167	0.082	0.03	0.03	0	0	0	1.5	3	6
1/18/2016 12:30	-22.1	-22.6	0.5	1.9	0.134	0.147	0.167	0.082	0.02	0.03	0.01	0	0.1	1.5	3	6
1/18/2016 12:45	-22	-22.6	0.5	1.9	0.134	0.148	0.167	0.082	0.03	0.03	0	0	0.1	1.5	3	6
1/18/2016 13:00	-22.2	-22.6	0.5	1.9	0.134	0.147	0.167	0.082	0.02	0.03	0.01	0	0.1	1.5	3	6
1/18/2016 13:15	-21.9	-22.6	0.5	1.9	0.134	0.148	0.167	0.082	0.02	0.04	0.01	0	0.2	1.5	3	6
1/18/2016 13:30	-21.9	-22.4	0.5	1.9	0.134	0.147	0.167	0.082	0.02	0.03	0.01	0	0.1	1.5	3	6
1/18/2016 13:45	-22	-22.6	0.5	1.9	0.134	0.148	0.167	0.082	0.03	0.04	0.01	0	0.1	1.5	3	6
1/18/2016 14:00	-22	-22.5	0.5	1.9	0.134	0.148	0.167	0.082	0.02	0.03	0.01	0	0.1	1.5	3	6
1/18/2016 14:15	-22.1	-22.5	0.5	1.9	0.134	0.147	0.167	0.082	0.03	0.03	0.01	0	0	1.5	3	6
1/18/2016 14:30	-21.4	-22.2	0.5	1.9	0.135	0.147	0.167	0.082	0.03	0.03	0.01	0	0	1.5	3	6
1/18/2016 14:45	-21.4	-22.2	0.5	1.9	0.135	0.147	0.167	0.082	0.02	0.03	0.01	0.01	0.1	1.5	3	6
1/18/2016 15:00	-21.4	-22.3	0.5	1.9	0.134	0.148	0.167	0.082	0.02	0.03	0.01	0	0.2	1.5	3	6
1/18/2016 15:15	-21.4	-22.2	0.5	1.9	0.134	0.148	0.167	0.082	0.02	0.03	0	0.01	0.1	1.5	3.1	6
1/18/2016 15:30	-21.4	-22.2	0.5	1.9	0.134	0.148	0.167	0.082	0.03	0.03	0.01	0	0.1	1.5	3	5.9
1/18/2016 15:45	-21.3	-22	0.5	1.9	0.134	0.147	0.167	0.082	0.02	0.03	0.01	0.01	0.1	1.5	3	6
1/18/2016 16:00	-21.1	-22	0.5	1.9	0.134	0.147	0.167	0.082	0.02	0.03	0.01	0	0.1	1.5	3	6
1/18/2016 16:15	-19.8	-22.1	0.5	1.9	0.134	0.148	0.167	0.082	0.02	0.04	0.01	0	0.1	1.5	3	6
1/18/2016 16:30	-21	-22.1	0.5	1.9	0.135	0.147	0.167	0.082	0.02	0.03	0	0	0	1.5	3	6
1/18/2016 16:45	-19.7	-22	0.5	1.9	0.134	0.148	0.167	0.082	0.03	0.04	0.01	0	0.1	1.5	3	6
1/18/2016 17:00	-21.1	-22.1	0.5	1.9	0.134	0.148	0.167	0.082	0.02	0.03	0.01	0	0.1	1.5	3	6
1/18/2016 17:15	-20.7	-22	0.5	1.9	0.134	0.148	0.167	0.082	0.02	0.03	0	0	0.2	1.5	3	5.9
1/18/2016 17:30	-20.9	-22.1	0.5	1.9	0.134	0.147	0.167	0.082	0.02	0.03	0.01	0	0.1	1.5	3	6
1/18/2016 17:45	-20.9	-22.4	0.5	1.9	0.135	0.148	0.167	0.082	0.02	0.03	0.01	0.01	0	1.5	3	6
1/18/2016 18:00	-19.8	-22.1	0.5	1.9	0.134	0.147	0.167	0.082	0.02	0.04	0	0.01	0.2	1.5	3	5.9
1/18/2016 18:15	-20.9	-22.3	0.5	1.9	0.134	0.148	0.167	0.082	0.03	0.03	0.01	0	0.2	1.5	3	6
1/18/2016 18:30	-19.7	-22.6	0.5	1.9	0.134	0.148	0.167	0.082	0.03	0.04	0	0	0.1	1.5	3	6
1/18/2016 18:45	-21	-22.3	0.5	1.9	0.135	0.147	0.167	0.082	0.02	0.03	0	0	0	1.5	3	6
1/18/2016 19:00	-20.2	-22.2	0.5	1.9	0.134	0.147	0.167	0.082	0.02	0.03	0	0	0	1.5	3	6
1/18/2016 19:15	-21	-22.5	0.5	1.9	0.135	0.148	0.167	0.082	0.02	0.03	0.01	0	0.1	1.5	3	6
1/18/2016 19:30	-21	-22.1	0.5	1.9	0.134	0.148	0.167	0.082	0.02	0.03	0.01	0	0.1	1.5	3	6
1/18/2016 19:45	-21	-22.5	0.5	1.9	0.135	0.147	0.167	0.082	0.02	0.03	0.01	0.01	0.1	1.5	3	5.9
1/18/2016 20:00	-20.1	-22.4	0.5	1.9	0.134	0.147	0.167	0.082	0.02	0.03	0.01	0	0.2	1.5	3	6
1/18/2016 20:15	-20.8	-22.1	0.5	1.9	0.134	0.147	0.167	0.082	0.02	0.03	0.01	0.01	0.1	1.5	3	6
1/18/2016 20:30	-19.8	-22.3	0.5	1.9	0.134	0.148	0.167	0.082	0.02	0.04	0.01	0	0.1	1.5	3	6
1/18/2016 20:45	-20.8	-22.3	0.5	1.9	0.135	0.148	0.167	0.082	0.02	0.03	0.01	0.01	0	1.5	3	6
1/18/2016 21:00	-19.8	-22.3	0.5	1.9	0.134	0.147	0.167	0.082	0.03	0.03	0.01	0	0.2	1.5	3	6
1/18/2016 21:15	-20.6	-22.1	0.5	1.9	0.134	0.148	0.167	0.082	0.03	0.03	0	0	0.1	1.5	3	6
1/18/2016 21:30	-20.6	-22.4	0.5	1.9	0.135	0.148	0.167	0.082	0.02	0.03	0.01	0	0.1	1.5	3	5.9
1/18/2016 21:45	-19.8	-22.1	0.5	1.9	0.134	0.148	0.167	0.082	0.02	0.03	0	0	0	1.5	3	6
1/18/2016 22:00	-19.8	-22.1	0.5	1.9	0.134	0.147	0.167	0.082	0.02	0.04	0.01	0	0.1	1.5	3	5.9
1/18/2016 22:15	-21	-22.4	0.5	1.9	0.134	0.147	0.167	0.082	0.02	0.03	0.01	0	0.1	1.5	3	6
1/18/2016 22:30	-20.8	-22.1	0.5	1.9	0.134	0.148	0.167	0.082	0.02	0.03	0	0.01	0	1.5	3.1	6
1/18/2016 22:45	-19.9	-22.1	0.5	1.9	0.134	0.148	0.167	0.082	0.02	0.03	0.01	0	0.1	1.5	3	5.9
1/18/2016 23:00	-20	-22.4	0.5	1.9	0.134	0.147	0.167	0.082	0.02	0.03	0.01	0	0.2	1.5	3	6
1/18/2016 23:15	-19.7	-22.4	0.5	1.9	0.134	0.148	0.167	0.082	0.02	0.03	0	0	0.1	1.5	3	6
1/18/2016 23:30	-19.8	-22.4	0.5	1.9	0.134	0.147	0.167	0.082	0.02	0.04	0	0	0.1	1.5	3	6
1/18/2016 23:45	-20.3	-22.4	0.5	1.9	0.134	0.148	0.167	0.082	0.02	0.03	0	0.01	0.1	1.5	3	5.9
1/19/2016 0:00	-19.8	-22.1	0.5	1.9	0.134	0.148	0.167	0.082	0.02	0.03	0	0	0.1	1.5	3	6
1/19/2016 0:15	-21	-22.2	0.5	1.9	0.134	0.147	0.167	0.082	0.02	0.03	0.01	0	0.1	1.5	3	6
1/19/2016 0:30	-20.9	-22.2	0.5	1.9	0.134	0.147	0.167	0.082	0.02	0.03	0.01	0	0	1.5	3	6
1/19/2016 0:45	-20.3	-22.1	0.5	1.9	0.134	0.148	0.167	0.082	0.02	0.03	0.01	0	0	1.5	3	5.9
1/19/2016 1:00	-20.4	-22.3	0.5	1.9	0.134	0.148	0.167	0.082	0.02	0.03	0.01	0	0	1.5	3	6
1/19/2016 1:15	-19.7	-22.3	0.5	1.9	0.135	0.147	0.167	0.082	0.02	0.03	0.01	0	0	1.5	3	5.9
1/19/2016 1:30	-19.8	-22.3	0.5	1.9	0.135	0.147	0.167	0.082	0.03	0.04	0.01	0.01	0.1	1.5	3	5.9
1/19/2016 1:45	-20.9	-22.4	0.5	1.9	0.135	0.148	0.167	0.082	0.03	0.03	0.01	0.01	0.1	1.5	3	6
1/19/2016 2:00	-20.5	-22.4	0.5	1.9	0.134	0.147	0.167	0.082	0.02	0.03	0.01	0	0.1	1.5	3	5.9
1/19/2016 2:15	-19.9	-22.4	0.5	1.9	0.134	0.147	0.167	0.082	0.03	0.03	0.01	0	0.1	1.5	3	6
1/19/2016 2:30	-21	-22.4	0.5	1.9	0.135	0.147	0.167	0.082	0.02	0.03	0.01	0	0.1	1.5	3	6
1/19/2016 2:45	-21	-22.5	0.5	1.9	0.134	0.147	0.167	0.082	0.02	0.03	0	0	0.1	1.5	3	6
1/19/2016 3:00	-19.8	-22.5	0.5	1.9	0.134	0.148	0.167	0.082	0.03	0.03	0.01	0.01	0	1.5	3	5.9
1/19/2016 3:15	-19.7	-22.5	0.5	1.9	0.135	0.147	0.167	0.082	0.02	0.03	0.01	0	0.2	1.5	3	6
1/19/2016 3:30	-20.1	-22.4	0.5	1.9	0.135	0.147	0.167	0.082	0.02	0.03	0	0	0.1	1.5	3.1	6
1/19/2016 3:45	-21	-22.3	0.5	1.9	0.135	0.147	0.167	0.082	0.02	0.03	0.01	0	0	1.5	3	6
1/19/2016 4:00	-21	-22.4	0.5	1.9	0.134	0.147	0.167	0.082	0.02	0.03	0.01	0.01	0	1.5	3	5.9
1/19/2016 4:15	-20.9	-22.5	0.5	1.9	0.135	0.147	0.167	0.082	0.02	0.04	0	0	0	1.5	3	6
1/19/2016 4:30	-19.8	-22.5	0.5	1.9	0.134	0.147	0.167	0.082	0.03	0.04	0.01	0	0	1.5	3	6
1/19/2016 4:45	-20.1	-22.3	0.5	1.9	0.135	0.147	0.167	0.082	0.03	0.03	0.01	0	0	1.5	3	5.9
1/19/2016 5:00	-20.6	-22.2	0.5	1.9	0.135	0.147	0.167	0.082	0.03	0.03	0.01	0	0	1.5	3	5.9
1/19/2016 5:15	-20.9	-22.6	0.5	1.9	0.135	0.147	0.167	0.082	0.02	0.03	0.01	0	0.1	1.5	3.1	6
1/19/2016 5:30	-21	-22.6	0.5	1.9	0.135	0.147	0.167	0.082	0.02	0.03	0	0	0	1.5	3	6
1/19/2016 5:45	-19.9	-22.1	0.5	1.9	0.134	0.147	0.167	0.082	0.02	0.03	0	0.01	0.1	1.5	3	6
1/19/2016 6:00	-20.4	-22.1	0.5	1.9	0.135	0.147	0.167	0.082	0.02	0.03	0	0.01	0.1	1.5	3	5.9
1/19/2016 6:15	-20.7	-22.4	0.5	1.9	0.135	0.147	0.167	0.082	0.03	0.04	0.01	0	0.1	1.5	3	5.9
1/19/2016 6:30	-19.8	-22.1	0.5	1.9	0.135	0.147	0.167	0.082	0.03	0.03	0	0	0.1	1.5	3	5.9
1/19/2016 6:45	-19.9	-22.4	0.5	1.9	0.134	0.147	0.167	0.082	0.02	0.04	0.01	0	0	1.5	3	6
1/19/2016 7:00	-20.1	-22.4	0.5	1.9	0.135	0.148	0.167	0.082	0.02	0.03	0.01	0.01	0.1	1.5	3	6
1/19/2016 7:15	-19.9	-22.4	0.5	1.9	0.135	0.147	0.167	0.082	0.02	0.03	0.01	0	0.1	1.5	3	5.9
1/19/2016 7:30	-20.2	-22.4	0.5	1.9	0.135	0.148	0.167	0.082	0.02	0.04	0.01	0	0.1	1.5	3	5.9
1/19/2016 7:45	-19.9	-22.6	0.5	1.9	0.135	0.147	0.167	0.082	0.02	0.03	0.01	0	0.1	1.5	3	5.9
1/19/2016 8:00	-19.8	-22.4	0.5	1.9	0.135	0.147	0.167	0.082	0.03	0.03	0	0	0	1.5	3	6
1/19/2016 8:15	-19.8	-22.5	0.5	1.9	0.135	0.147	0.167	0.082	0.02	0.03	0	0.01	0	1.5	3	5.9
1/19/2016 8:30	-19.8	-22.1	0.5	1.9	0.135	0.147	0.167	0.082	0.02	0.03	0	0	0.1	1.5	3	5.9
1/19/2016 8:45	-19.8	-22.4	0.6	1.9	0.135	0.147	0.167	0.082	0.02	0.03	0	0.01	0.1	1.5	3	6
1/19/2016 9:00	-20.7	-22.4	0.5	1.9	0.135	0.148	0.167	0.082	0.03	0.03	0.01	0	0	1.5	3	5.9
1/19/2016 9:15	-19.8	-22.5	0.6	1.9	0.134	0.147	0.167	0.082	0.02	0.04	0.01	0	0.1	1.5	3	5.9
1/19/2016 9:30	-20.6	-22.4	0.5	1.9	0.135	0.147	0.167	0.082	0.03	0.03	0.01	0	0.1	1.5	3	5.9
1/19/2016 9:45	-20.9	-22.4	0.5	1.9	0.134	0.148	0.167	0.082	0.03	0.03	0.01	0	0.2	1.5	3	6
1/19/2016 10:00	-20.9	-22.1	0.5	1.9	0.135	0.147	0.167	0.082	0.02	0.03	0.01	0	0	1.5	3	6
1/19/2016 10:15	-20.2	-22.4	0.5	1.9	0.135	0.148	0.167	0.082	0.02	0.03	0.01	0	0.2	1.5	3	5.9
1/19/2016 10:30	-20.8	-22	0.5	1.9	0.135	0.147	0.167	0.082	0.02	0.04	0.01	0.01	0	1.5	3	6
1/19/2016 10:45	-20.9	-22.1	0.5	1.9	0.135	0.147	0.167	0.082	0.02	0.03	0.01	0.01	0.1	1.5	3	6
1/19/2016 11:00	-22	-22.5	0.5	1.9	0.135	0.147	0.167	0.082	0.03	0.03	0.01	0	0.1	1.5	3	6
1/19/2016 11:15	-22	-22.6	0.5	1.9	0.135	0.148	0.167	0.082	0.03	0.03	0	0.01	0.1	1.5	3	5.9
1/19/2016 11:30	-22.1	-22.6	0.5	1.9	0.135	0.147	0.167	0.082	0.03	0.04	0.01	0	0.1	1.5	3	6
1/19/2016 11:45	-22.1	-22.4	0.5	1.9	0.135	0.147	0.167	0.082	0.02	0.03	0.01	0.01	0.1	1.5	3	5.9
1/19/2016 12:00	-22.2	-22.6	0.5	1.9	0.136	0.148	0.167	0.082	0.02	0.03	0	0	0.1	1.5	3	6
1/19/2016 12:15	-22.1	-22.5	0.5	1.9	0.135	0.148	0.167	0.082	0.03	0.04	0.01	0	0	1.5	3	6
1/19/2016 12:30	-22.1	-22.5	0.6	1.9	0.136	0.147	0.167	0.082	0.02	0.04	0	0	0	1.5	3	6
1/19/2016 12:45	-22.1	-22.6	0.6	1.9	0.135	0.148	0.167	0.082	0.02	0.04	0.01	0.01	0	1.5	3	5.9
1/19/2016 13:00	-21.2	-22	0.5	1.9	0.135	0.148	0.167	0.082	0.03	0.03	0	0	0.1	1.5	3	5.9
1/19/2016 13:15	-22.1	-22.5	0.5	1.9	0.136	0.148	0.167	0.082	0.02	0.03	0	0	0	1.6	3	5.9
1/19/2016 13:30	-21.9	-22.6	0.5	1.9	0.135	0.147	0.167	0.082	0.03	0.03	0	0	0.1	1.5	3	6
1/19/2016 13:45	-22.2	-22.6	0.5	1.9	0.135	0.147	0.167	0.082	0.03	0.03	0.01	0.01	0.1	1.5	3	6
1/19/2016 14:00	-22.2	-22.6	0.5	1.9	0.136	0.148	0.167	0.082	0.02	0.03	0.01	0	0.1	1.5	3	5.9
1/19/2016 14:15	-22	-22.6	0.5	1.9	0.136	0.147	0.167	0.082	0.02	0.03	0.01	0.01	0	1.5	3	5.9
1/19/2016 14:30	-22.2	-22.5	0.6	1.9	0.136	0.147	0.167	0.082	0.03	0.03	0.01	0	0.1	1.5	3	5.9
1/19/2016 14:45	-21.4	-22.2	0.6	1.9	0.136	0.147	0.167	0.082	0.02	0.03	0.01	0	0.1	1.5	3	5.9
1/19/2016 15:00	-21.4	-22.2	0.5	1.9	0.136	0.148	0.167	0.082	0.03	0.04	0.01	0.01	0.1	1.5	3	6
1/19/2016 15:15	-21.4	-22.2	0.5	1.9	0.135	0.147	0.167	0.082	0.03	0.03	0.01	0.01	0.1	1.5	3	6
1/19/2016 15:30	-21.4	-22.2	0.6	1.9	0.135	0.147	0.167	0.082	0.03	0.03	0.01	0.01	0.2	1.5	3	5.9
1/19/2016 15:45	-21.5	-22.2	0.5	1.9	0.136	0.147	0.167	0.082	0.03	0.03	0.01	0.01	0	1.5	3	6
1/19/2016 16:00	-21.4	-22.3	0.5	1.9	0.136	0.147	0.167	0.082	0.03	0.03	0.01	0	0.1	1.5	3	5.9
1/19/2016 16:15	-21.4	-21.9	0.6	1.9	0.136	0.148	0.167	0.082	0.02	0.03	0.01	0	0.1	1.5	3	5.9
1/19/2016 16:30	-21.3	-22	0.5	1.9	0.136	0.147	0.167	0.082	0.02	0.03	0.01	0	0.1	1.5	3	6
1/19/2016 16:45	-21.1	-22	0.5	1.9	0.136	0.147	0.167	0.082	0.02	0.03	0.01	0.01	0.1	1.5	3	6
1/19/2016 17:00	-21.1	-22	0.5	1.9	0.136	0.148	0.167	0.082	0.02	0.04	0.01	0	0.1	1.5	3	6
1/19/2016 17:15	-20.7	-22	0.5	1.9	0.136	0.147	0.167	0.082	0.02	0.03	0.01	0	0	1.5	3	5.9
1/19/2016 17:30	-19.8	-22	0.6	1.9	0.136	0.147	0.167	0.082	0.02	0.03	0.01	0	0	1.5	3.1	5.9
1/19/2016 17:45	-20.9	-22.3	0.5	1.9	0.136	0.148	0.167	0.082	0.02	0.03	0.01	0.01	0.1	1.5	3	6
1/19/2016 18:00	-21.1	-22.1	0.5	1.9	0.136	0.147	0.167	0.082	0.02	0.03	0.01	0	0.1	1.5	3	5.9
1/19/2016 18:15	-19.9	-22.2	0.6	1.9	0.136	0.148	0.167	0.082	0.02	0.04	0.01	0	0	1.5	3	6
1/19/2016 18:30	-21.1	-22.1	0.5	1.9	0.136	0.147	0.167	0.082	0.02	0.03	0.01	0	0.1	1.5	3	5.9
1/19/2016 18:45	-19.8	-22.1	0.5	1.9	0.136	0.147	0.167	0.082	0.02	0.03	0.01	0	0.1	1.5	3	6
1/19/2016 19:00	-19.8	-22.2	0.5	1.9	0.136	0.147	0.167	0.082	0.02	0.03	0.01	0	0	1.5	3	5.9
1/19/2016 19:15	-20.4	-22.1	0.5	1.9	0.136	0.147	0.167	0.082	0.02	0.03	0.01	0	0	1.5	3	5.9
1/19/2016 19:30	-21	-22.5	0.5	1.9	0.136	0.147	0.167	0.082	0.03	0.03	0.01	0	0	1.5	3	5.9
1/19/2016 19:45	-21	-22.1	0.5	1.9	0.136	0.148	0.167	0.082	0.02	0.03	0	0.01	0.1	1.5	3	5.9
1/19/2016 20:00	-20.5	-22.4	0.5	1.9	0.136	0.147	0.167	0.082	0.03	0.03	0.01	0	0	1.5	3	5.9
1/19/2016 20:15	-20.5	-22	0.5	1.9	0.136	0.147	0.167	0.082	0.03	0.03	0.01	0	0	1.5	3	5.9
1/19/2016 20:30	-21	-22.5	0.6	1.9	0.136	0.147	0.167	0.082	0.03	0.03	0.01	0.01	0.2	1.5	3	5.9
1/19/2016 20:45	-20.9	-22.4	0.5	1.9	0.136	0.147	0.167	0.082	0.02	0.03	0.01	0	0.1	1.5	3	6
1/19/2016 21:00	-21	-22.1	0.5	1.9	0.137	0.147	0.167	0.082	0.02	0.03	0.01	0	0	1.5	3	5.9
1/19/2016 21:15	-19.8	-22.1	0.6	1.9	0.136	0.147	0.167	0.082	0.02	0.04	0.01	0	0.1	1.5	3	6
1/19/2016 21:30	-19.8	-22.4	0.6	1.9	0.136	0.147	0.167	0.082	0.03	0.03	0.01	0	0.1	1.5	3	6
1/19/2016 21:45	-19.8	-22.5	0.5	1.9	0.137	0.147	0.167	0.082	0.03	0.03	0	0	0	1.5	3	5.9
1/19/2016 22:00	-20.5	-22.5	0.5	1.9	0.137	0.147	0.167	0.082	0.03	0.03	0	0.01	0.1	1.5	3	5.9
1/19/2016 22:15	-20.1	-22.1	0.5	1.9	0.136	0.147	0.167	0.082	0.02	0.03	0	0.01	0.1	1.5	3	5.9
1/19/2016 22:30	-20.9	-22.1	0.5	1.9	0.137	0.147	0.167	0.082	0.03	0.03	0.01	0	0	1.5	3	5.9
1/19/2016 22:45	-19.7	-22.1	0.5	1.9	0.136	0.147	0.167	0.082	0.03	0.03	0.01	0	0.1	1.5	3	5.9
1/19/2016 23:00	-21	-22.1	0.5	1.9	0.137	0.148	0.167	0.082	0.02	0.03	0.01	0	0	1.5	3	6
1/19/2016 23:15	-20.9	-22.1	0.5	1.9	0.137	0.147	0.167	0.082	0.03	0.04	0.01	0	0	1.5	3	5.9
1/19/2016 23:30	-21	-22.3	0.5	1.9	0.137	0.147	0.167	0.082	0.02	0.03	0.01	0.01	0.1	1.5	3	6
1/19/2016 23:45	-20.6	-22.4	0.5	1.9	0.137	0.147	0.167	0.082	0.02	0.03	0.01	0.01	0.1	1.5	3	5.9
1/20/2016 0:00	-19.8	-22.4	0.5	1.9	0.137	0.147	0.167	0.082	0.02	0.03	0.01	0	0.1	1.5	3	6
1/20/2016 0:15	-19.8	-22.1	0.5	1.9	0.137	0.147	0.167	0.082	0.03	0.03	0.01	0	0.1	1.5	3	6
1/20/2016 0:30	-20.7	-22.3	0.5	1.9	0.136	0.147	0.167	0.082	0.03	0.03	0.01	0	0.1	1.5	3	5.9
1/20/2016 0:45	-20.7	-22.2	0.5	1.9	0.137	0.147	0.167	0.082	0.03	0.03	0	0	0.1	1.5	3	5.9
1/20/2016 1:00	-19.8	-22.4	0.5	1.9	0.137	0.147	0.167	0.082	0.03	0.03	0.01	0	0.1	1.5	3	5.9
1/20/2016 1:15	-19.8	-22.3	0.6	1.9	0.137	0.147	0.167	0.082	0.03	0.03	0.01	0	0	1.5	3	5.9
1/20/2016 1:30	-19.8	-22.1	0.5	1.9	0.137	0.147	0.167	0.082	0.03	0.03	0.01	0.01	0.1	1.5	2.9	5.9
1/20/2016 1:45	-20.6	-22.2	0.5	1.9	0.137	0.147	0.167	0.082	0.02	0.03	0.01	0.01	0	1.6	3	5.9
1/20/2016 2:00	-19.7	-22.4	0.5	1.9	0.137	0.148	0.167	0.082	0.03	0.03	0.01	0.01	0.1	1.5	3	5.9
1/20/2016 2:15	-19.9	-22.5	0.5	1.9	0.137	0.147	0.167	0.082	0.02	0.03	0.01	0	0.1	1.5	3	5.9
1/20/2016 2:30	-20.6	-22.5	0.5	1.9	0.137	0.147	0.167	0.082	0.03	0.04	0.01	0	0.1	1.5	3	5.9
1/20/2016 2:45	-19.8	-22.3	0.5	1.9	0.137	0.147	0.167	0.082	0.03	0.03	0.01	0	0.1	1.5	3	5.9
1/20/2016 3:00	-19.9	-22.5	0.6	1.9	0.137	0.147	0.167	0.082	0.02	0.03	0.01	0	0.1	1.5	3	6
1/20/2016 3:15	-19.8	-22.1	0.6	1.9	0.137	0.147	0.167	0.082	0.03	0.03	0.01	0	0.1	1.5	3	6
1/20/2016 3:30	-20.9	-22.5	0.5	1.9	0.137	0.147	0.167	0.082	0.02	0.03	0.01	0	0.1	1.5	3	5.9
1/20/2016 3:45	-21	-22.4	0.5	1.9	0.137	0.147	0.167	0.082	0.02	0.03	0.01	0.01	0.1	1.5	3	5.9
1/20/2016 4:00	-19.8	-22.2	0.5	1.9	0.137	0.147	0.167	0.082	0.03	0.04	0	0	0.1	1.5	3	5.9
1/20/2016 4:15	-20.9	-22.5	0.6	1.9	0.137	0.147	0.167	0.082	0.02	0.03	0	0	0.1	1.5	3	6
1/20/2016 4:30	-19.8	-22.1	0.5	1.9	0.137	0.147	0.167	0.082	0.03	0.03	0.01	0	0.1	1.5	3	5.9
1/20/2016 4:45	-19.9	-22.4	0.6	1.9	0.137	0.147	0.167	0.082	0.02	0.03	0.01	0.01	0	1.5	3	5.9
1/20/2016 5:00	-19.8	-22.4	0.6	1.9	0.138	0.147	0.167	0.082	0.02	0.03	0.01	0	0.1	1.5	3	6
1/20/2016 5:15	-19.9	-22.1	0.5	1.9	0.137	0.147	0.167	0.082	0.03	0.03	0.01	0	0.1	1.5	3	6
1/20/2016 5:30	-19.8	-22.5	0.5	1.9	0.137	0.147	0.167	0.082	0.03	0.03	0.01	0	0.2	1.5	3	5.9
1/20/2016 5:45	-20.3	-22.1	0.5	1.9	0.138	0.147	0.167	0.082	0.03	0.03	0.01	0.01	0	1.5	2.9	5.9
1/20/2016 6:00	-19.8	-22.1	0.5	1.9	0.138	0.147	0.167	0.082	0.02	0.03	0.01	0.01	0	1.5	3	5.9
1/20/2016 6:15	-19.8	-22.1	0.5	1.9	0.138	0.147	0.167	0.082	0.03	0.03	0.01	0	0.1	1.5	3	5.9
1/20/2016 6:30	-21	-22.3	0.5	1.9	0.138	0.147	0.167	0.082	0.03	0.03	0.01	0	0.1	1.5	3	6
1/20/2016 6:45	-20.9	-22.3	0.6	1.9	0.138	0.148	0.167	0.082	0.03	0.03	0.01	0	0.1	1.5	3	5.9
1/20/2016 7:00	-19.8	-22.1	0.5	1.9	0.138	0.147	0.167	0.082	0.02	0.04	0.01	0.01	0	1.5	3	5.9
1/20/2016 7:15	-19.8	-22.1	0.6	1.9	0.137	0.147	0.167	0.082	0.02	0.03	0.01	0	0.1	1.5	3	5.9
1/20/2016 7:30	-20.9	-22.2	0.6	1.9	0.138	0.147	0.167	0.082	0.03	0.04	0	0.01	0.1	1.5	3	5.9
1/20/2016 7:45	-21	-22.4	0.6	1.9	0.138	0.147	0.167	0.082	0.03	0.04	0.01	0	0.1	1.5	3	5.9
1/20/2016 8:00	-20.7	-22.1	0.5	1.9	0.138	0.147	0.167	0.082	0.03	0.03	0.01	0	0.1	1.5	3	5.9
1/20/2016 8:15	-20.1	-22.3	0.5	1.9	0.138	0.147	0.167	0.082	0.03	0.03	0.01	0.01	0.1	1.5	3	5.9
1/20/2016 8:30	-20.8	-22.1	0.6	1.9	0.138	0.147	0.167	0.082	0.02	0.03	0.01	0.01	0.1	1.5	3	5.9
1/20/2016 8:45	-19.8	-22.1	0.5	1.9	0.138	0.147	0.167	0.082	0.03	0.03	0	0.01	0	1.5	3	6
1/20/2016 9:00	-19.8	-22.2	0.6	1.9	0.138	0.147	0.167	0.082	0.03	0.03	0	0.01	0.1	1.5	3	6
1/20/2016 9:15	-19.8	-22.1	0.5	1.9	0.138	0.147	0.167	0.082	0.03	0.03	0	0.01	0	1.5	3	6
1/20/2016 9:30	-19.8	-22.1	0.6	1.9	0.138	0.147	0.167	0.082	0.03	0.04	0.01	0.01	0.1	1.5	3	6
1/20/2016 9:45	-19.8	-22.3	0.5	1.9	0.138	0.147	0.167	0.082	0.02	0.03	0.01	0.01	0	1.5	3	6
1/20/2016 10:00	-19.8	-22.4	0.6	1.9	0.138	0.147	0.167	0.082	0.02	0.03	0	0.01	0	1.5	3	5.9
1/20/2016 10:15	-20.4	-22.5	0.6	1.9	0.138	0.147	0.167	0.082	0.03	0.03	0.01	0	0.1	1.5	3	5.9
1/20/2016 10:30	-19.8	-22.5	0.6	1.9	0.138	0.147	0.167	0.082	0.03	0.04	0.01	0	0.1	1.5	3	6
1/20/2016 10:45	-21	-22.5	0.5	1.9	0.138	0.147	0.167	0.082	0.02	0.03	0.01	0.01	0.1	1.5	3	5.9
1/20/2016 11:00	-21	-22	0.6	1.9	0.138	0.148	0.167	0.082	0.03	0.04	0.01	0	0	1.5	3	5.9
1/20/2016 11:15	-21.1	-22	0.5	1.9	0.138	0.147	0.167	0.082	0.02	0.04	0.01	0	0	1.5	3	5.9
1/20/2016 11:30	-21.2	-22	0.5	1.9	0.138	0.147	0.167	0.082	0.03	0.03	0.01	0	0.1	1.6	3.1	5.9
1/20/2016 11:45	-21.1	-22	0.5	1.9	0.138	0.147	0.167	0.082	0.02	0.03	0.01	0.01	0.1	1.5	3	5.9
1/20/2016 12:00	-22.1	-22.6	0.5	1.9	0.138	0.147	0.167	0.082	0.02	0.03	0	0	0.1	1.5	3	5.9
1/20/2016 12:15	-22.2	-22.6	0.6	1.9	0.139	0.147	0.167	0.082	0.03	0.03	0.01	0.01	0.1	1.5	3	5.9
1/20/2016 12:30	-22.2	-22.6	0.6	1.9	0.138	0.148	0.167	0.082	0.03	0.03	0.01	0	0.1	1.5	3	5.9
1/20/2016 12:45	-22.2	-22.6	0.6	1.9	0.138	0.148	0.167	0.082	0.02	0.04	0.01	0	0	1.5	3	6
1/20/2016 13:00	-22.3	-22.6	0.5	1.9	0.139	0.148	0.167	0.082	0.02	0.03	0.01	0	0.1	1.5	3	6
1/20/2016 13:15	-22.1	-22.6	0.6	1.9	0.139	0.147	0.167	0.082	0.03	0.04	0.01	0	0.1	1.5	3	5.9
1/20/2016 13:30	-22.1	-22.6	0.6	1.9	0.139	0.147	0.167	0.082	0.03	0.03	0.01	0	0	1.5	3	5.9
1/20/2016 13:45	-22.2	-22.6	0.6	1.9	0.139	0.148	0.167	0.082	0.03	0.03	0.01	0.01	0.1	1.5	3	6
1/20/2016 14:00	-22.2	-22.6	0.6	1.9	0.139	0.147	0.167	0.082	0.03	0.03	0	0	0.1	1.5	3	5.9
1/20/2016 14:15	-22.1	-22.6	0.5	1.9	0.139	0.147	0.167	0.082	0.02	0.03	0.01	0.01	0.1	1.5	3	5.9
1/20/2016 14:30	-22.2	-22.6	0.6	1.9	0.139	0.147	0.167	0.082	0.03	0.03	0.01	0	0.1	1.5	3	5.9
1/20/2016 14:45	-22.2	-22	0.6	1.9	0.139	0.148	0.167	0.082	0.03	0.03	0.01	0	0	1.5	3	6
1/20/2016 15:00	-22.2	-22.6	0.6	1.9	0.139	0.147	0.167	0.082	0.03	0.04	0.01	0	0.1	1.5	3	5.9
1/20/2016 15:15	-22.1	-22.5	0.5	1.9	0.139	0.147	0.167	0.082	0.03	0.04	0	0	0	1.5	3	5.9
1/20/2016 15:30	-22.2	-22.5	0.6	1.9	0.139	0.147	0.167	0.082	0.02	0.03	0.01	0.01	0.1	1.5	3	5.9
1/20/2016 15:45	-21.4	-22.3	0.5	1.9	0.139	0.147	0.167	0.082	0.02	0.03	0.01	0	0.1	1.5	3	5.9
1/20/2016 16:00	-21.2	-22	0.6	1.9	0.139	0.147	0.167	0.082	0.03	0.03	0	0	0.1	1.5	3	5.9
1/20/2016 16:15	-20.8	-22	0.6	1.9	0.139	0.148	0.167	0.082	0.02	0.03	0.01	0	0	1.5	3	5.9
1/20/2016 16:30	-21.1	-22	0.5	1.9	0.139	0.148	0.167	0.082	0.02	0.04	0	0.01	0	1.5	3.1	6
1/20/2016 16:45	-21	-22.2	0.6	1.9	0.139	0.147	0.167	0.082	0.03	0.04	0.01	0	0.1	1.5	3	6
1/20/2016 17:00	-21	-22.1	0.5	1.9	0.139	0.147	0.167	0.082	0.02	0.03	0.01	0.01	0	1.5	3	5.9
1/20/2016 17:15	-21.4	-22	0.5	1.9	0.139	0.147	0.167	0.082	0.03	0.03	0.01	0.01	0.1	1.5	3	5.9
1/20/2016 17:30	-20.9	-22	0.6	1.9	0.139	0.147	0.167	0.082	0.02	0.03	0.01	0	0.1	1.5	3	5.9
1/20/2016 17:45	-20.5	-22	0.6	1.9	0.139	0.147	0.167	0.082	0.03	0.03	0.01	0	0.1	1.5	3.1	5.9
1/20/2016 18:00	-21	-22.2	0.5	1.9	0.139	0.147	0.167	0.082	0.03	0.03	0	0	0.1	1.5	3	6
1/20/2016 18:15	-21	-22.4	0.6	1.9	0.139	0.147	0.167	0.082	0.02	0.03	0.01	0	0.1	1.5	3	5.9
1/20/2016 18:30	-20.3	-22.3	0.5	1.9	0.139	0.147	0.167	0.082	0.02	0.03	0.01	0	0.1	1.5	3	5.9
1/20/2016 18:45	-21	-22.4	0.5	1.9	0.139	0.147	0.167	0.082	0.03	0.03	0.01	0	0	1.5	3	5.9
1/20/2016 19:00	-21	-22.3	0.5	1.9	0.139	0.147	0.167	0.082	0.03	0.03	0.01	0	0.1	1.5	3	5.9
1/20/2016 19:15	-20.4	-22.1	0.5	1.9	0.139	0.148	0.167	0.082	0.03	0.03	0.01	0	0	1.5	3	5.9
1/20/2016 19:30	-21	-22.1	0.6	1.9	0.14	0.147	0.167	0.082	0.02	0.03	0.01	0	0.1	1.5	3	5.9
1/20/2016 19:45	-19.7	-22.1	0.5	1.9	0.139	0.147	0.167	0.082	0.03	0.04	0.01	0.01	0.1	1.5	3	5.9
1/20/2016 20:00	-19.7	-22.2	0.6	1.9	0.139	0.147	0.167	0.082	0.02	0.04	0.01	0	0.1	1.5	3	6
1/20/2016 20:15	-21	-22.3	0.6	1.9	0.139	0.147	0.167	0.082	0.03	0.03	0	0	0.1	1.5	3	6
1/20/2016 20:30	-19.7	-22.5	0.5	1.9	0.14	0.147	0.167	0.082	0.03	0.03	0.01	0.01	0.1	1.5	3	6
1/20/2016 20:45	-21	-22.1	0.5	1.9	0.139	0.147	0.167	0.082	0.03	0.03	0.01	0	0.1	1.5	3	5.9
1/20/2016 21:00	-21	-22.1	0.6	1.9	0.139	0.147	0.167	0.082	0.02	0.03	0.01	0	0.1	1.5	3.1	6
1/20/2016 21:15	-19.8	-22.1	0.6	1.9	0.139	0.147	0.167	0.082	0.02	0.04	0.01	0.01	0.1	1.5	3	5.9
1/20/2016 21:30	-21	-22.1	0.6	1.9	0.14	0.147	0.167	0.082	0.03	0.03	0.01	0	0.1	1.5	3	5.9
1/20/2016 21:45	-20.8	-22.1	0.6	1.9	0.14	0.147	0.167	0.082	0.03	0.04	0.01	0	0.1	1.5	3	5.9
1/20/2016 22:00	-20.5	-22.5	0.5	1.9	0.139	0.147	0.167	0.082	0.02	0.04	0.01	0	0.1	1.5	3	5.9
1/20/2016 22:15	-20.9	-22.1	0.5	1.9	0.14	0.147	0.167	0.082	0.02	0.03	0.01	0	0	1.5	3	6
1/20/2016 22:30	-20.8	-22.4	0.5	1.9	0.139	0.147	0.167	0.082	0.02	0.03	0.01	0	0.1	1.5	3	5.9
1/20/2016 22:45	-21	-22.2	0.5	1.9	0.14	0.147	0.167	0.082	0.03	0.03	0.01	0	0.2	1.5	3	5.9
1/20/2016 23:00	-21	-22.1	0.6	1.9	0.139	0.147	0.167	0.082	0.02	0.03	0.01	0	0.1	1.5	3	5.9
1/20/2016 23:15	-20.9	-22.1	0.6	1.9	0.139	0.147	0.167	0.082	0.03	0.03	0.01	0	0	1.5	3	5.9
1/20/2016 23:30	-21	-22.3	0.6	1.9	0.14	0.147	0.167	0.082	0.02	0.04	0.01	0	0.1	1.5	3	5.9
1/20/2016 23:45	-20.9	-22.2	0.5	1.9	0.139	0.147	0.167	0.082	0.03	0.03	0.01	0	0.2	1.5	3	5.9
1/21/2016 0:00	-21	-22.3	0.6	1.9	0.14	0.147	0.167	0.082	0.03	0.03	0.01	0	0	1.5	3	5.9
1/21/2016 0:15	-20	-22.4	0.6	1.9	0.14	0.147	0.167	0.082	0.02	0.04	0.01	0	0.1	1.5	3	6
1/21/2016 0:30	-19.8	-22.4	0.5	1.9	0.14	0.147	0.167	0.082	0.03	0.03	0.01	0	0	1.6	3	5.9
1/21/2016 0:45	-19.7	-22.4	0.6	1.9	0.14	0.147	0.167	0.082	0.02	0.03	0.01	0	0	1.5	3	5.9
1/21/2016 1:00	-19.7	-22.4	0.5	1.9	0.14	0.147	0.167	0.082	0.02	0.03	0	0	0.1	1.5	3	5.9
1/21/2016 1:15	-20.7	-22.1	0.6	1.9	0.14	0.147	0.167	0.082	0.02	0.03	0.01	0	0	1.5	3	6
1/21/2016 1:30	-19.8	-22.3	0.5	1.9	0.14	0.147	0.167	0.082	0.02	0.04	0.01	0	0.1	1.5	3	5.9
1/21/2016 1:45	-19.8	-22.5	0.5	1.9	0.14	0.147	0.167	0.082	0.03	0.03	0	0	0	1.5	3	5.9
1/21/2016 2:00	-21.1	-22.3	0.5	1.9	0.14	0.147	0.167	0.082	0.03	0.04	0.01	0	0.1	1.5	3	5.9
1/21/2016 2:15	-21	-22.2	0.6	1.9	0.14	0.147	0.167	0.082	0.03	0.03	0.01	0	0.1	1.5	3	5.9
1/21/2016 2:30	-20.7	-22.3	0.6	1.9	0.14	0.147	0.167	0.082	0.03	0.03	0.01	0	0.1	1.5	3	5.9
1/21/2016 2:45	-20.9	-22.1	0.5	1.9	0.14	0.147	0.167	0.082	0.02	0.03	0.01	0.01	0.1	1.5	3	5.9
1/21/2016 3:00	-20.9	-22.4	0.6	1.9	0.14	0.147	0.167	0.082	0.03	0.03	0.01	0	0.1	1.5	3	5.9
1/21/2016 3:15	-20.4	-22.4	0.5	1.9	0.14	0.147	0.167	0.082	0.03	0.04	0	0	0.1	1.5	3	5.9
1/21/2016 3:30	-20.9	-22.1	0.5	1.9	0.141	0.147	0.167	0.082	0.03	0.03	0.01	0	0.1	1.5	3	5.9
1/21/2016 3:45	-20.4	-22.3	0.6	1.9	0.14	0.147	0.167	0.082	0.02	0.04	0.01	0	0.1	1.5	3	5.9
1/21/2016 4:00	-19.8	-22.1	0.6	1.9	0.14	0.147	0.167	0.082	0.02	0.04	0.01	0	0.1	1.5	3	5.9
1/21/2016 4:15	-20.4	-22.1	0.6	1.9	0.141	0.147	0.167	0.082	0.03	0.03	0	0.01	0.1	1.5	3	5.9
1/21/2016 4:30	-20.7	-22.5	0.6	1.9	0.14	0.147	0.167	0.082	0.02	0.03	0	0.01	0.1	1.5	3	5.9
1/21/2016 4:45	-19.7	-22.1	0.5	1.9	0.14	0.147	0.167	0.082	0.03	0.03	0.01	0	0.1	1.5	3	5.9
1/21/2016 5:00	-19.7	-22.1	0.6	1.9	0.141	0.147	0.167	0.082	0.03	0.03	0.01	0.01	0.1	1.5	3	5.9
1/21/2016 5:15	-21	-22.5	0.5	1.9	0.141	0.148	0.167	0.082	0.03	0.03	0.01	0	0	1.5	3	5.9
1/21/2016 5:30	-20.8	-22.1	0.6	1.9	0.141	0.147	0.167	0.082	0.02	0.03	0.01	0	0.1	1.5	3	5.9
1/21/2016 5:45	-21	-22.1	0.6	1.9	0.141	0.147	0.167	0.082	0.03	0.03	0.01	0	0	1.5	3	5.9
1/21/2016 6:00	-19.8	-22.3	0.5	1.9	0.141	0.147	0.167	0.082	0.03	0.03	0.01	0.01	0.1	1.5	3	5.9
1/21/2016 6:15	-19.7	-22.1	0.5	1.9	0.141	0.147	0.167	0.082	0.03	0.03	0.01	0	0.1	1.5	3	5.9
1/21/2016 6:30	-20.8	-22.4	0.5	1.9	0.141	0.147	0.167	0.082	0.03	0.03	0.01	0	0.2	1.5	2.9	5.9
1/21/2016 6:45	-21	-22.4	0.6	1.9	0.141	0.147	0.167	0.082	0.03	0.03	0.01	0	0.1	1.5	3	5.9
1/21/2016 7:00	-19.7	-22.2	0.5	1.9	0.141	0.147	0.167	0.082	0.02	0.03	0	0	0.1	1.5	3	5.9
1/21/2016 7:15	-19.7	-22.1	0.5	1.9	0.141	0.147	0.167	0.082	0.03	0.03	0	0	0	1.5	3	5.9
1/21/2016 7:30	-19.7	-22.1	0.6	1.9	0.141	0.147	0.167	0.082	0.03	0.04	0.01	0.01	0.1	1.5	3	5.9
1/21/2016 7:45	-19.8	-22.1	0.6	1.9	0.141	0.147	0.167	0.082	0.02	0.03	0.01	0.01	0	1.5	3	5.9
1/21/2016 8:00	-19.8	-22.6	0.6	1.9	0.141	0.147	0.167	0.082	0.03	0.03	0.01	0	0.1	1.5	3	5.9
1/21/2016 8:15	-19.8	-22.3	0.5	1.9	0.141	0.147	0.167	0.082	0.03	0.04	0	0.01	0.1	1.5	3	5.9
1/21/2016 8:30	-21	-22.4	0.6	1.9	0.141	0.147	0.167	0.082	0.03	0.03	0.01	0	0.1	1.5	3	5.9
1/21/2016 8:45	-20.8	-22.2	0.6	1.9	0.141	0.147	0.167	0.082	0.02	0.04	0.01	0.01	0.1	1.5	3	6
1/21/2016 9:00	-21	-22.2	0.6	1.9	0.14	0.147	0.167	0.082	0.03	0.03	0.01	0.01	0.2	1.5	3	5.9
1/21/2016 9:15	-20.8	-22.1	0.6	1.9	0.141	0.147	0.167	0.082	0.03	0.03	0.01	0	0.1	1.5	3	5.9
1/21/2016 9:30	-19.8	-22.4	0.6	1.9	0.141	0.147	0.167	0.082	0.03	0.03	0	0	0.2	1.5	2.9	5.9
1/21/2016 9:45	-20.4	-22.5	0.5	1.9	0.14	0.147	0.167	0.082	0.03	0.03	0.01	0	0.2	1.5	3	5.9
1/21/2016 10:00	-20.3	-22.2	0.6	1.9	0.141	0.147	0.167	0.082	0.03	0.04	0.01	0	0.1	1.5	3	5.9
1/21/2016 10:15	-20.9	-22.1	0.6	1.9	0.141	0.147	0.167	0.082	0.02	0.04	0.01	0.01	0.1	1.5	3	5.9
1/21/2016 10:30	-20.4	-22.4	0.6	1.9	0.142	0.147	0.167	0.082	0.03	0.03	0	0	0.1	1.5	3	5.9
1/21/2016 10:45	-21.2	-21.9	0.6	1.9	0.142	0.147	0.167	0.082	0.03	0.04	0.01	0	0.1	1.5	3	5.9
1/21/2016 11:00	-21.9	-22.6	0.6	1.9	0.141	0.147	0.167	0.082	0.03	0.04	0.01	0	0.1	1.5	3	5.9
1/21/2016 11:15	-22.2	-22.5	0.6	1.9	0.142	0.147	0.167	0.082	0.02	0.04	0.01	0.01	0.1	1.6	3	5.9
1/21/2016 11:30	-22.1	-22.6	0.5	1.9	0.142	0.147	0.167	0.082	0.03	0.04	0.01	0	0.1	1.5	3	5.9
1/21/2016 11:45	-22.2	-22.6	0.6	1.9	0.142	0.147	0.167	0.082	0.02	0.03	0	0	0.1	1.5	3	5.9
1/21/2016 12:00	-22.2	-22.6	0.6	1.9	0.142	0.147	0.167	0.082	0.03	0.04	0	0	0.1	1.5	3	5.9
1/21/2016 12:15	-22.3	-22.6	0.5	1.9	0.142	0.147	0.167	0.082	0.03	0.03	0	0	0	1.5	3	5.9
1/21/2016 12:30	-22.2	-22.6	0.6	1.9	0.142	0.147	0.167	0.082	0.03	0.04	0.01	0	0.1	1.5	3	5.9
1/21/2016 12:45	-22.1	-22.6	0.5	1.9	0.142	0.147	0.167	0.082	0.03	0.03	0.01	0	0.1	1.5	3	5.9
1/21/2016 13:00	-22	-22.5	0.5	1.9	0.142	0.147	0.167	0.082	0.02	0.03	0.01	0	0.1	1.5	3	5.9
1/21/2016 13:15	-22.2	-22.6	0.6	1.9	0.141	0.147	0.167	0.082	0.03	0.03	0	0	0.2	1.5	3	5.9
1/21/2016 13:30	-22.1	-22.5	0.6	1.9	0.142	0.147	0.167	0.082	0.03	0.03	0.01	0	0	1.5	3	5.9
1/21/2016 13:45	-22	-22.6	0.5	1.9	0.142	0.147	0.167	0.082	0.03	0.03	0	0.01	0.1	1.5	3	5.9
1/21/2016 14:00	-22.1	-22.6	0.6	1.9	0.142	0.147	0.167	0.082	0.03	0.04	0.01	0	0.1	1.5	3	5.9
1/21/2016 14:15	-22.2	-22.5	0.5	1.9	0.141	0.147	0.167	0.082	0.03	0.03	0.01	0.01	0.1	1.5	3	5.9
1/21/2016 14:30	-21.5	-22.2	0.5	1.9	0.142	0.147	0.167	0.082	0.03	0.03	0	0	0.2	1.5	3	5.9
1/21/2016 14:45	-21.4	-22.2	0.6	1.9	0.142	0.147	0.167	0.082	0.03	0.04	0.01	0	0.1	1.5	3	5.9
1/21/2016 15:00	-21.5	-22.3	0.6	1.9	0.142	0.147	0.167	0.082	0.03	0.03	0.01	0	0.1	1.5	3	5.9
1/21/2016 15:15	-21.4	-22.3	0.6	1.9	0.142	0.147	0.167	0.082	0.03	0.03	0.01	0	0.1	1.5	3	5.9
1/21/2016 15:30	-21.5	-22.3	0.6	1.9	0.142	0.147	0.167	0.082	0.03	0.03	0.01	0	0.1	1.5	3	5.9
1/21/2016 15:45	-21.5	-22.3	0.6	1.9	0.142	0.147	0.167	0.082	0.03	0.03	0	0	0.1	1.5	3	5.9
1/21/2016 16:00	-21.1	-21.9	0.6	1.9	0.142	0.147	0.167	0.082	0.03	0.03	0.01	0	0.1	1.5	3	5.9
1/21/2016 16:15	-20	-22	0.6	1.9	0.142	0.147	0.167	0.082	0.03	0.04	0.01	0	0.1	1.5	3	5.9
1/21/2016 16:30	-21	-22	0.6	1.9	0.142	0.147	0.167	0.082	0.03	0.03	0.01	0	0	1.5	3	5.9
1/21/2016 16:45	-20.9	-22.2	0.5	1.9	0.142	0.147	0.167	0.082	0.02	0.03	0.01	0	0.1	1.5	3	5.9
1/21/2016 17:00	-21	-22.3	0.5	1.9	0.142	0.147	0.167	0.082	0.03	0.03	0.01	0	0	1.5	3	5.9
1/21/2016 17:15	-19.7	-22.3	0.6	1.9	0.142	0.147	0.167	0.082	0.03	0.03	0.01	0.01	0.1	1.5	3	5.9
1/21/2016 17:30	-21	-22.4	0.6	1.9	0.142	0.147	0.167	0.082	0.03	0.03	0	0	0.1	1.5	2.9	5.9
1/21/2016 17:45	-21	-22.3	0.6	1.9	0.142	0.147	0.167	0.082	0.03	0.04	0	0	0.1	1.5	3	5.9
1/21/2016 18:00	-19.7	-22.1	0.6	1.9	0.142	0.147	0.167	0.082	0.03	0.04	0	0	0.2	1.5	3	5.9
1/21/2016 18:15	-20.9	-22	0.5	1.9	0.142	0.147	0.167	0.082	0.03	0.03	0.01	0.01	0.1	1.5	3	5.9
1/21/2016 18:30	-21	-22.3	0.6	1.9	0.142	0.147	0.167	0.082	0.03	0.04	0.01	0.01	0.1	1.5	3	5.9
1/21/2016 18:45	-20.8	-22.2	0.6	1.9	0.142	0.147	0.167	0.082	0.03	0.03	0	0	0.1	1.6	3	5.9
1/21/2016 19:00	-19.8	-22.1	0.6	1.9	0.142	0.147	0.167	0.082	0.03	0.03	0.01	0	0.1	1.5	3	5.9
1/21/2016 19:15	-20.9	-22.4	0.6	1.9	0.142	0.147	0.167	0.082	0.03	0.03	0.01	0.01	0.1	1.5	3	5.9
[truncated: 33,006 more rows]

## Sheet: 2017
TIMESTAMP	WP1(10cm)	WP2(30cm)	TempMPS1(10cm)	TempMPS2(30cm)	VWC2(30cm)	VWC1b(10cm)	VWC2b(30cm)	VWC3b(60cm)	VWC4b(135cm)	EC2(30cm)	EC1b(10cm)	EC2b(30cm)	EC3b(60cm)	EC4b135cm)	Temp5TE2(30cm)	Temp5TE1b(10cm)	Temp5TE2b(30cm)	Temp5TE3b(60cm)	Temp5TE4b(135cm)
MST	kPa	kPa	degC	degC	m3/m3	m3/m3	m3/m3	m3/m3	m3/m3	dS/m	dS/m	dS/m	dS/m	dS/m	degC	degC	degC	degC	degC
1/1/2017 0:00	-80.7	-9999	0.7	2.3	0.065	-9999	-9999	-9999	-9999	0.02	-9999	-9999	-9999	-9999	1.7	-9999	-9999	-9999	-9999
1/1/2017 0:15	-80	-9999	0.7	2.2	0.065	-9999	-9999	-9999	-9999	0.01	-9999	-9999	-9999	-9999	1.7	-9999	-9999	-9999	-9999
1/1/2017 0:30	-79.9	-9999	0.7	2.2	0.065	-9999	-9999	-9999	-9999	0.02	-9999	-9999	-9999	-9999	1.8	-9999	-9999	-9999	-9999
1/1/2017 0:45	-72.3	-9999	0.7	2.2	0.065	-9999	-9999	-9999	-9999	0.02	-9999	-9999	-9999	-9999	1.8	-9999	-9999	-9999	-9999
1/1/2017 1:00	-80.7	-9999	0.7	2.3	0.065	-9999	-9999	-9999	-9999	0.02	-9999	-9999	-9999	-9999	1.7	-9999	-9999	-9999	-9999
1/1/2017 1:15	-80.6	-9999	0.7	2.3	0.065	-9999	-9999	-9999	-9999	0.02	-9999	-9999	-9999	-9999	1.7	-9999	-9999	-9999	-9999
1/1/2017 1:30	-80.8	-9999	0.7	2.2	0.065	-9999	-9999	-9999	-9999	0.01	-9999	-9999	-9999	-9999	1.7	-9999	-9999	-9999	-9999
1/1/2017 1:45	-79.1	-9999	0.7	2.3	0.065	-9999	-9999	-9999	-9999	0.02	-9999	-9999	-9999	-9999	1.7	-9999	-9999	-9999	-9999
1/1/2017 2:00	-75	-9999	0.7	2.3	0.065	-9999	-9999	-9999	-9999	0.02	-9999	-9999	-9999	-9999	1.8	-9999	-9999	-9999	-9999
1/1/2017 2:15	-80.6	-9999	0.7	2.3	0.065	-9999	-9999	-9999	-9999	0.02	-9999	-9999	-9999	-9999	1.8	-9999	-9999	-9999	-9999
1/1/2017 2:30	-72.2	-9999	0.7	2.2	0.065	-9999	-9999	-9999	-9999	0.02	-9999	-9999	-9999	-9999	1.7	-9999	-9999	-9999	-9999
1/1/2017 2:45	-77.3	-9999	0.7	2.3	0.065	-9999	-9999	-9999	-9999	0.02	-9999	-9999	-9999	-9999	1.7	-9999	-9999	-9999	-9999
1/1/2017 3:00	-76.2	-9999	0.7	2.3	0.065	-9999	-9999	-9999	-9999	0.01	-9999	-9999	-9999	-9999	1.8	-9999	-9999	-9999	-9999
1/1/2017 3:15	-80.7	-9999	0.7	2.2	0.065	-9999	-9999	-9999	-9999	0.01	-9999	-9999	-9999	-9999	1.8	-9999	-9999	-9999	-9999
1/1/2017 3:30	-80	-9999	0.7	2.3	0.065	-9999	-9999	-9999	-9999	0.02	-9999	-9999	-9999	-9999	1.7	-9999	-9999	-9999	-9999
1/1/2017 3:45	-81.2	-9999	0.7	2.3	0.065	-9999	-9999	-9999	-9999	0.02	-9999	-9999	-9999	-9999	1.7	-9999	-9999	-9999	-9999
1/1/2017 4:00	-80.3	-9999	0.7	2.2	0.065	-9999	-9999	-9999	-9999	0.02	-9999	-9999	-9999	-9999	1.7	-9999	-9999	-9999	-9999
1/1/2017 4:15	-73.7	-9999	0.7	2.2	0.065	-9999	-9999	-9999	-9999	0.02	-9999	-9999	-9999	-9999	1.7	-9999	-9999	-9999	-9999
1/1/2017 4:30	-72.2	-9999	0.7	2.2	0.065	-9999	-9999	-9999	-9999	0.02	-9999	-9999	-9999	-9999	1.7	-9999	-9999	-9999	-9999
1/1/2017 4:45	-74.9	-9999	0.7	2.2	0.065	-9999	-9999	-9999	-9999	0.02	-9999	-9999	-9999	-9999	1.7	-9999	-9999	-9999	-9999
1/1/2017 5:00	-72.2	-9999	0.7	2.2	0.065	-9999	-9999	-9999	-9999	0.02	-9999	-9999	-9999	-9999	1.7	-9999	-9999	-9999	-9999
1/1/2017 5:15	-72.3	-9999	0.7	2.2	0.065	-9999	-9999	-9999	-9999	0.01	-9999	-9999	-9999	-9999	1.7	-9999	-9999	-9999	-9999
1/1/2017 5:30	-81.2	-9999	0.7	2.2	0.065	-9999	-9999	-9999	-9999	0.02	-9999	-9999	-9999	-9999	1.7	-9999	-9999	-9999	-9999
1/1/2017 5:45	-80.3	-9999	0.7	2.2	0.065	-9999	-9999	-9999	-9999	0.02	-9999	-9999	-9999	-9999	1.7	-9999	-9999	-9999	-9999
1/1/2017 6:00	-80.9	-9999	0.7	2.2	0.065	-9999	-9999	-9999	-9999	0.02	-9999	-9999	-9999	-9999	1.7	-9999	-9999	-9999	-9999
1/1/2017 6:15	-73.7	-9999	0.7	2.3	0.065	-9999	-9999	-9999	-9999	0.01	-9999	-9999	-9999	-9999	1.7	-9999	-9999	-9999	-9999
1/1/2017 6:30	-81.3	-9999	0.7	2.2	0.065	-9999	-9999	-9999	-9999	0.01	-9999	-9999	-9999	-9999	1.7	-9999	-9999	-9999	-9999
1/1/2017 6:45	-73.4	-9999	0.7	2.2	0.065	-9999	-9999	-9999	-9999	0.02	-9999	-9999	-9999	-9999	1.7	-9999	-9999	-9999	-9999
1/1/2017 7:00	-79.1	-9999	0.7	2.2	0.065	-9999	-9999	-9999	-9999	0.02	-9999	-9999	-9999	-9999	1.7	-9999	-9999	-9999	-9999
1/1/2017 7:15	-81.3	-9999	0.7	2.2	0.065	-9999	-9999	-9999	-9999	0.02	-9999	-9999	-9999	-9999	1.7	-9999	-9999	-9999	-9999
1/1/2017 7:30	-81.1	-9999	0.7	2.2	0.065	-9999	-9999	-9999	-9999	0.02	-9999	-9999	-9999	-9999	1.7	-9999	-9999	-9999	-9999
1/1/2017 7:45	-75	-9999	0.7	2.2	0.065	-9999	-9999	-9999	-9999	0.02	-9999	-9999	-9999	-9999	1.8	-9999	-9999	-9999	-9999
1/1/2017 8:00	-73.6	-9999	0.7	2.2	0.065	-9999	-9999	-9999	-9999	0.02	-9999	-9999	-9999	-9999	1.7	-9999	-9999	-9999	-9999
1/1/2017 8:15	-79.3	-9999	0.7	2.2	0.065	-9999	-9999	-9999	-9999	0.02	-9999	-9999	-9999	-9999	1.8	-9999	-9999	-9999	-9999
1/1/2017 8:30	-81.1	-9999	0.7	2.2	0.065	-9999	-9999	-9999	-9999	0.02	-9999	-9999	-9999	-9999	1.8	-9999	-9999	-9999	-9999
1/1/2017 8:45	-80.7	-9999	0.7	2.2	0.065	-9999	-9999	-9999	-9999	0.01	-9999	-9999	-9999	-9999	1.7	-9999	-9999	-9999	-9999
1/1/2017 9:00	-80.7	-9999	0.7	2.2	0.065	-9999	-9999	-9999	-9999	0.02	-9999	-9999	-9999	-9999	1.7	-9999	-9999	-9999	-9999
1/1/2017 9:15	-80.6	-9999	0.7	2.2	0.065	-9999	-9999	-9999	-9999	0.01	-9999	-9999	-9999	-9999	1.7	-9999	-9999	-9999	-9999
1/1/2017 9:30	-80	-9999	0.7	2.3	0.065	-9999	-9999	-9999	-9999	0.02	-9999	-9999	-9999	-9999	1.7	-9999	-9999	-9999	-9999
1/1/2017 9:45	-80.1	-9999	0.7	2.3	0.065	-9999	-9999	-9999	-9999	0.02	-9999	-9999	-9999	-9999	1.7	-9999	-9999	-9999	-9999
1/1/2017 10:00	-80	-9999	0.7	2.2	0.065	-9999	-9999	-9999	-9999	0.02	-9999	-9999	-9999	-9999	1.7	-9999	-9999	-9999	-9999
1/1/2017 10:15	-71.9	-9999	0.7	2.2	0.065	-9999	-9999	-9999	-9999	0.01	-9999	-9999	-9999	-9999	1.7	-9999	-9999	-9999	-9999
1/1/2017 10:30	-81.2	-9999	0.7	2.3	0.065	-9999	-9999	-9999	-9999	0.02	-9999	-9999	-9999	-9999	1.7	-9999	-9999	-9999	-9999
1/1/2017 10:45	-78.1	-9999	0.7	2.2	0.065	-9999	-9999	-9999	-9999	0.02	-9999	-9999	-9999	-9999	1.7	-9999	-9999	-9999	-9999
1/1/2017 11:00	-76.1	-9999	0.7	2.2	0.065	-9999	-9999	-9999	-9999	0.02	-9999	-9999	-9999	-9999	1.7	-9999	-9999	-9999	-9999
1/1/2017 11:15	-76	-9999	0.7	2.3	0.065	-9999	-9999	-9999	-9999	0.01	-9999	-9999	-9999	-9999	1.7	-9999	-9999	-9999	-9999
1/1/2017 11:30	-81	-9999	0.7	2.2	0.065	-9999	-9999	-9999	-9999	0.02	-9999	-9999	-9999	-9999	1.7	-9999	-9999	-9999	-9999
1/1/2017 11:45	-80.3	-9999	0.7	2.2	0.065	-9999	-9999	-9999	-9999	0.02	-9999	-9999	-9999	-9999	1.7	-9999	-9999	-9999	-9999
1/1/2017 12:00	-80.2	-9999	0.7	2.3	0.065	-9999	-9999	-9999	-9999	0.02	-9999	-9999	-9999	-9999	1.7	-9999	-9999	-9999	-9999
1/1/2017 12:15	-80.8	-9999	0.7	2.3	0.065	-9999	-9999	-9999	-9999	0.01	-9999	-9999	-9999	-9999	1.7	-9999	-9999	-9999	-9999
1/1/2017 12:30	-79.5	-9999	0.7	2.3	0.065	-9999	-9999	-9999	-9999	0.02	-9999	-9999	-9999	-9999	1.7	-9999	-9999	-9999	-9999
1/1/2017 12:45	-80.6	-9999	0.7	2.2	0.065	-9999	-9999	-9999	-9999	0.02	-9999	-9999	-9999	-9999	1.7	-9999	-9999	-9999	-9999
1/1/2017 13:00	-80.8	-9999	0.7	2.3	0.065	-9999	-9999	-9999	-9999	0.02	-9999	-9999	-9999	-9999	1.7	-9999	-9999	-9999	-9999
1/1/2017 13:15	-73.3	-9999	0.7	2.3	0.065	-9999	-9999	-9999	-9999	0.01	-9999	-9999	-9999	-9999	1.7	-9999	-9999	-9999	-9999
1/1/2017 13:30	-80.7	-9999	0.7	2.3	0.065	-9999	-9999	-9999	-9999	0.02	-9999	-9999	-9999	-9999	1.8	-9999	-9999	-9999	-9999
1/1/2017 13:45	-80.8	-9999	0.7	2.3	0.065	-9999	-9999	-9999	-9999	0.02	-9999	-9999	-9999	-9999	1.8	-9999	-9999	-9999	-9999
1/1/2017 14:00	-81.5	-9999	0.7	2.2	0.065	-9999	-9999	-9999	-9999	0.02	-9999	-9999	-9999	-9999	1.8	-9999	-9999	-9999	-9999
1/1/2017 14:15	-80.4	-9999	0.7	2.2	0.065	-9999	-9999	-9999	-9999	0.02	-9999	-9999	-9999	-9999	1.7	-9999	-9999	-9999	-9999
1/1/2017 14:30	-81.1	-9999	0.7	2.3	0.065	-9999	-9999	-9999	-9999	0.02	-9999	-9999	-9999	-9999	1.7	-9999	-9999	-9999	-9999
1/1/2017 14:45	-80.8	-9999	0.7	2.3	0.065	-9999	-9999	-9999	-9999	0.01	-9999	-9999	-9999	-9999	1.7	-9999	-9999	-9999	-9999
1/1/2017 15:00	-81.3	-9999	0.7	2.2	0.065	-9999	-9999	-9999	-9999	0.01	-9999	-9999	-9999	-9999	1.7	-9999	-9999	-9999	-9999
1/1/2017 15:15	-80.8	-9999	0.7	2.3	0.065	-9999	-9999	-9999	-9999	0.02	-9999	-9999	-9999	-9999	1.7	-9999	-9999	-9999	-9999
1/1/2017 15:30	-81.1	-9999	0.7	2.2	0.065	-9999	-9999	-9999	-9999	0.01	-9999	-9999	-9999	-9999	1.8	-9999	-9999	-9999	-9999
1/1/2017 15:45	-80.5	-9999	0.7	2.3	0.065	-9999	-9999	-9999	-9999	0.02	-9999	-9999	-9999	-9999	1.7	-9999	-9999	-9999	-9999
1/1/2017 16:00	-81.1	-9999	0.7	2.3	0.065	-9999	-9999	-9999	-9999	0.02	-9999	-9999	-9999	-9999	1.8	-9999	-9999	-9999	-9999
1/1/2017 16:15	-80	-9999	0.7	2.2	0.065	-9999	-9999	-9999	-9999	0.02	-9999	-9999	-9999	-9999	1.7	-9999	-9999	-9999	-9999
1/1/2017 16:30	-80.6	-9999	0.7	2.3	0.065	-9999	-9999	-9999	-9999	0.02	-9999	-9999	-9999	-9999	1.7	-9999	-9999	-9999	-9999
1/1/2017 16:45	-78.8	-9999	0.7	2.2	0.065	-9999	-9999	-9999	-9999	0.01	-9999	-9999	-9999	-9999	1.7	-9999	-9999	-9999	-9999
1/1/2017 17:00	-80	-9999	0.7	2.3	0.065	-9999	-9999	-9999	-9999	0.02	-9999	-9999	-9999	-9999	1.8	-9999	-9999	-9999	-9999
1/1/2017 17:15	-79.7	-9999	0.7	2.2	0.065	-9999	-9999	-9999	-9999	0.02	-9999	-9999	-9999	-9999	1.7	-9999	-9999	-9999	-9999
1/1/2017 17:30	-80.9	-9999	0.7	2.3	0.065	-9999	-9999	-9999	-9999	0.02	-9999	-9999	-9999	-9999	1.7	-9999	-9999	-9999	-9999
1/1/2017 17:45	-78.1	-9999	0.7	2.3	0.065	-9999	-9999	-9999	-9999	0.01	-9999	-9999	-9999	-9999	1.7	-9999	-9999	-9999	-9999
1/1/2017 18:00	-80.6	-9999	0.7	2.3	0.065	-9999	-9999	-9999	-9999	0.02	-9999	-9999	-9999	-9999	1.7	-9999	-9999	-9999	-9999
1/1/2017 18:15	-79.2	-9999	0.7	2.3	0.065	-9999	-9999	-9999	-9999	0.02	-9999	-9999	-9999	-9999	1.8	-9999	-9999	-9999	-9999
1/1/2017 18:30	-80	-9999	0.7	2.2	0.065	-9999	-9999	-9999	-9999	0.02	-9999	-9999	-9999	-9999	1.7	-9999	-9999	-9999	-9999
1/1/2017 18:45	-71.7	-9999	0.7	2.2	0.065	-9999	-9999	-9999	-9999	0.02	-9999	-9999	-9999	-9999	1.7	-9999	-9999	-9999	-9999
1/1/2017 19:00	-73.3	-9999	0.7	2.3	0.065	-9999	-9999	-9999	-9999	0.02	-9999	-9999	-9999	-9999	1.8	-9999	-9999	-9999	-9999
1/1/2017 19:15	-75.9	-9999	0.7	2.2	0.065	-9999	-9999	-9999	-9999	0.02	-9999	-9999	-9999	-9999	1.7	-9999	-9999	-9999	-9999
1/1/2017 19:30	-78.9	-9999	0.7	2.2	0.065	-9999	-9999	-9999	-9999	0.02	-9999	-9999	-9999	-9999	1.8	-9999	-9999	-9999	-9999
1/1/2017 19:45	-75.9	-9999	0.7	2.3	0.065	-9999	-9999	-9999	-9999	0.01	-9999	-9999	-9999	-9999	1.7	-9999	-9999	-9999	-9999
1/1/2017 20:00	-80.2	-9999	0.7	2.3	0.065	-9999	-9999	-9999	-9999	0.02	-9999	-9999	-9999	-9999	1.7	-9999	-9999	-9999	-9999
1/1/2017 20:15	-79	-9999	0.7	2.2	0.065	-9999	-9999	-9999	-9999	0.02	-9999	-9999	-9999	-9999	1.7	-9999	-9999	-9999	-9999
1/1/2017 20:30	-77.8	-9999	0.7	2.3	0.065	-9999	-9999	-9999	-9999	0.02	-9999	-9999	-9999	-9999	1.7	-9999	-9999	-9999	-9999
1/1/2017 20:45	-75.5	-9999	0.7	2.3	0.065	-9999	-9999	-9999	-9999	0.02	-9999	-9999	-9999	-9999	1.7	-9999	-9999	-9999	-9999
1/1/2017 21:00	-80	-9999	0.7	2.2	0.065	-9999	-9999	-9999	-9999	0.02	-9999	-9999	-9999	-9999	1.7	-9999	-9999	-9999	-9999
1/1/2017 21:15	-71.6	-9999	0.7	2.3	0.065	-9999	-9999	-9999	-9999	0.02	-9999	-9999	-9999	-9999	1.7	-9999	-9999	-9999	-9999
1/1/2017 21:30	-76.6	-9999	0.7	2.3	0.065	-9999	-9999	-9999	-9999	0.01	-9999	-9999	-9999	-9999	1.8	-9999	-9999	-9999	-9999
1/1/2017 21:45	-80.7	-9999	0.7	2.3	0.065	-9999	-9999	-9999	-9999	0.01	-9999	-9999	-9999	-9999	1.8	-9999	-9999	-9999	-9999
1/1/2017 22:00	-80.5	-9999	0.7	2.2	0.065	-9999	-9999	-9999	-9999	0.01	-9999	-9999	-9999	-9999	1.7	-9999	-9999	-9999	-9999
1/1/2017 22:15	-71.5	-9999	0.7	2.3	0.065	-9999	-9999	-9999	-9999	0.02	-9999	-9999	-9999	-9999	1.8	-9999	-9999	-9999	-9999
1/1/2017 22:30	-75.3	-9999	0.7	2.3	0.065	-9999	-9999	-9999	-9999	0.02	-9999	-9999	-9999	-9999	1.7	-9999	-9999	-9999	-9999
1/1/2017 22:45	-78.7	-9999	0.7	2.3	0.065	-9999	-9999	-9999	-9999	0.02	-9999	-9999	-9999	-9999	1.7	-9999	-9999	-9999	-9999
1/1/2017 23:00	-79.7	-9999	0.7	2.3	0.065	-9999	-9999	-9999	-9999	0.01	-9999	-9999	-9999	-9999	1.7	-9999	-9999	-9999	-9999
1/1/2017 23:15	-77.3	-9999	0.7	2.3	0.065	-9999	-9999	-9999	-9999	0.02	-9999	-9999	-9999	-9999	1.8	-9999	-9999	-9999	-9999
1/1/2017 23:30	-78.3	-9999	0.7	2.3	0.065	-9999	-9999	-9999	-9999	0.01	-9999	-9999	-9999	-9999	1.7	-9999	-9999	-9999	-9999
1/1/2017 23:45	-79.6	-9999	0.7	2.3	0.065	-9999	-9999	-9999	-9999	0.02	-9999	-9999	-9999	-9999	1.8	-9999	-9999	-9999	-9999
1/2/2017 0:00	-76	-9999	0.7	2.3	0.065	-9999	-9999	-9999	-9999	0.02	-9999	-9999	-9999	-9999	1.7	-9999	-9999	-9999	-9999
1/2/2017 0:15	-80.2	-9999	0.7	2.3	0.065	-9999	-9999	-9999	-9999	0.01	-9999	-9999	-9999	-9999	1.7	-9999	-9999	-9999	-9999
1/2/2017 0:30	-79.5	-9999	0.7	2.2	0.065	-9999	-9999	-9999	-9999	0.02	-9999	-9999	-9999	-9999	1.7	-9999	-9999	-9999	-9999
1/2/2017 0:45	-80.7	-9999	0.7	2.3	0.065	-9999	-9999	-9999	-9999	0.02	-9999	-9999	-9999	-9999	1.7	-9999	-9999	-9999	-9999
1/2/2017 1:00	-73.1	-9999	0.7	2.3	0.065	-9999	-9999	-9999	-9999	0.02	-9999	-9999	-9999	-9999	1.7	-9999	-9999	-9999	-9999
1/2/2017 1:15	-79.6	-9999	0.7	2.3	0.065	-9999	-9999	-9999	-9999	0.02	-9999	-9999	-9999	-9999	1.7	-9999	-9999	-9999	-9999
1/2/2017 1:30	-80.8	-9999	0.7	2.3	0.065	-9999	-9999	-9999	-9999	0.01	-9999	-9999	-9999	-9999	1.7	-9999	-9999	-9999	-9999
1/2/2017 1:45	-71.5	-9999	0.7	2.3	0.065	-9999	-9999	-9999	-9999	0.02	-9999	-9999	-9999	-9999	1.8	-9999	-9999	-9999	-9999
1/2/2017 2:00	-77.5	-9999	0.7	2.3	0.065	-9999	-9999	-9999	-9999	0.01	-9999	-9999	-9999	-9999	1.7	-9999	-9999	-9999	-9999
1/2/2017 2:15	-76.6	-9999	0.7	2.3	0.065	-9999	-9999	-9999	-9999	0.02	-9999	-9999	-9999	-9999	1.7	-9999	-9999	-9999	-9999
1/2/2017 2:30	-80	-9999	0.7	2.3	0.065	-9999	-9999	-9999	-9999	0.02	-9999	-9999	-9999	-9999	1.7	-9999	-9999	-9999	-9999
1/2/2017 2:45	-71.6	-9999	0.7	2.2	0.065	-9999	-9999	-9999	-9999	0.02	-9999	-9999	-9999	-9999	1.7	-9999	-9999	-9999	-9999
1/2/2017 3:00	-71.4	-9999	0.7	2.3	0.065	-9999	-9999	-9999	-9999	0.01	-9999	-9999	-9999	-9999	1.7	-9999	-9999	-9999	-9999
1/2/2017 3:15	-80.6	-9999	0.7	2.3	0.065	-9999	-9999	-9999	-9999	0.02	-9999	-9999	-9999	-9999	1.7	-9999	-9999	-9999	-9999
1/2/2017 3:30	-80.1	-9999	0.7	2.3	0.065	-9999	-9999	-9999	-9999	0.02	-9999	-9999	-9999	-9999	1.7	-9999	-9999	-9999	-9999
1/2/2017 3:45	-79.6	-9999	0.7	2.3	0.065	-9999	-9999	-9999	-9999	0.01	-9999	-9999	-9999	-9999	1.7	-9999	-9999	-9999	-9999
1/2/2017 4:00	-76.2	-9999	0.7	2.3	0.065	-9999	-9999	-9999	-9999	0.02	-9999	-9999	-9999	-9999	1.7	-9999	-9999	-9999	-9999
1/2/2017 4:15	-73.4	-9999	0.7	2.3	0.065	-9999	-9999	-9999	-9999	0.02	-9999	-9999	-9999	-9999	1.7	-9999	-9999	-9999	-9999
1/2/2017 4:30	-74	-9999	0.7	2.3	0.065	-9999	-9999	-9999	-9999	0.02	-9999	-9999	-9999	-9999	1.7	-9999	-9999	-9999	-9999
1/2/2017 4:45	-80.4	-9999	0.7	2.3	0.065	-9999	-9999	-9999	-9999	0.01	-9999	-9999	-9999	-9999	1.7	-9999	-9999	-9999	-9999
1/2/2017 5:00	-76.8	-9999	0.7	2.3	0.065	-9999	-9999	-9999	-9999	0.01	-9999	-9999	-9999	-9999	1.8	-9999	-9999	-9999	-9999
1/2/2017 5:15	-76	-9999	0.7	2.3	0.065	-9999	-9999	-9999	-9999	0.02	-9999	-9999	-9999	-9999	1.7	-9999	-9999	-9999	-9999
1/2/2017 5:30	-75.3	-9999	0.7	2.3	0.065	-9999	-9999	-9999	-9999	0.02	-9999	-9999	-9999	-9999	1.7	-9999	-9999	-9999	-9999
1/2/2017 5:45	-79.4	-9999	0.7	2.3	0.065	-9999	-9999	-9999	-9999	0.02	-9999	-9999	-9999	-9999	1.7	-9999	-9999	-9999	-9999
1/2/2017 6:00	-71.4	-9999	0.7	2.3	0.065	-9999	-9999	-9999	-9999	0.01	-9999	-9999	-9999	-9999	1.7	-9999	-9999	-9999	-9999
1/2/2017 6:15	-78.9	-9999	0.7	2.3	0.065	-9999	-9999	-9999	-9999	0.02	-9999	-9999	-9999	-9999	1.7	-9999	-9999	-9999	-9999
1/2/2017 6:30	-78	-9999	0.7	2.3	0.065	-9999	-9999	-9999	-9999	0.02	-9999	-9999	-9999	-9999	1.7	-9999	-9999	-9999	-9999
1/2/2017 6:45	-80.9	-9999	0.7	2.3	0.065	-9999	-9999	-9999	-9999	0.01	-9999	-9999	-9999	-9999	1.8	-9999	-9999	-9999	-9999
1/2/2017 7:00	-79.7	-9999	0.7	2.3	0.065	-9999	-9999	-9999	-9999	0.02	-9999	-9999	-9999	-9999	1.7	-9999	-9999	-9999	-9999
1/2/2017 7:15	-76.6	-9999	0.7	2.3	0.065	-9999	-9999	-9999	-9999	0.02	-9999	-9999	-9999	-9999	1.7	-9999	-9999	-9999	-9999
1/2/2017 7:30	-80.4	-9999	0.7	2.3	0.065	-9999	-9999	-9999	-9999	0.02	-9999	-9999	-9999	-9999	1.7	-9999	-9999	-9999	-9999
1/2/2017 7:45	-79.3	-9999	0.7	2.3	0.065	-9999	-9999	-9999	-9999	0.02	-9999	-9999	-9999	-9999	1.7	-9999	-9999	-9999	-9999
1/2/2017 8:00	-71.4	-9999	0.7	2.3	0.065	-9999	-9999	-9999	-9999	0.02	-9999	-9999	-9999	-9999	1.8	-9999	-9999	-9999	-9999
1/2/2017 8:15	-73.8	-9999	0.7	2.2	0.065	-9999	-9999	-9999	-9999	0.02	-9999	-9999	-9999	-9999	1.7	-9999	-9999	-9999	-9999
1/2/2017 8:30	-80.6	-9999	0.7	2.2	0.065	-9999	-9999	-9999	-9999	0.01	-9999	-9999	-9999	-9999	1.8	-9999	-9999	-9999	-9999
1/2/2017 8:45	-78.9	-9999	0.7	2.3	0.065	-9999	-9999	-9999	-9999	0.02	-9999	-9999	-9999	-9999	1.7	-9999	-9999	-9999	-9999
1/2/2017 9:00	-79.1	-9999	0.7	2.3	0.065	-9999	-9999	-9999	-9999	0.01	-9999	-9999	-9999	-9999	1.7	-9999	-9999	-9999	-9999
1/2/2017 9:15	-75.8	-9999	0.7	2.3	0.065	-9999	-9999	-9999	-9999	0.01	-9999	-9999	-9999	-9999	1.7	-9999	-9999	-9999	-9999
1/2/2017 9:30	-78.8	-9999	0.8	2.2	0.065	-9999	-9999	-9999	-9999	0.01	-9999	-9999	-9999	-9999	1.7	-9999	-9999	-9999	-9999
1/2/2017 9:45	-78.5	-9999	0.7	2.2	0.065	-9999	-9999	-9999	-9999	0.02	-9999	-9999	-9999	-9999	1.7	-9999	-9999	-9999	-9999
1/2/2017 10:00	-79.6	-9999	0.7	2.3	0.065	-9999	-9999	-9999	-9999	0.02	-9999	-9999	-9999	-9999	1.8	-9999	-9999	-9999	-9999
1/2/2017 10:15	-71.4	-9999	0.7	2.3	0.065	-9999	-9999	-9999	-9999	0.02	-9999	-9999	-9999	-9999	1.7	-9999	-9999	-9999	-9999
1/2/2017 10:30	-76.4	-9999	0.7	2.3	0.065	-9999	-9999	-9999	-9999	0.01	-9999	-9999	-9999	-9999	1.7	-9999	-9999	-9999	-9999
1/2/2017 10:45	-80.1	-9999	0.8	2.3	0.065	-9999	-9999	-9999	-9999	0.01	-9999	-9999	-9999	-9999	1.7	-9999	-9999	-9999	-9999
1/2/2017 11:00	-80.4	-9999	0.7	2.2	0.065	-9999	-9999	-9999	-9999	0.02	-9999	-9999	-9999	-9999	1.7	-9999	-9999	-9999	-9999
1/2/2017 11:15	-80.8	-9999	0.7	2.2	0.065	-9999	-9999	-9999	-9999	0.02	-9999	-9999	-9999	-9999	1.7	-9999	-9999	-9999	-9999
1/2/2017 11:30	-80.1	-9999	0.7	2.3	0.065	-9999	-9999	-9999	-9999	0.02	-9999	-9999	-9999	-9999	1.7	-9999	-9999	-9999	-9999
1/2/2017 11:45	-81.2	-9999	0.7	2.3	0.065	-9999	-9999	-9999	-9999	0.01	-9999	-9999	-9999	-9999	1.7	-9999	-9999	-9999	-9999
1/2/2017 12:00	-81.3	-9999	0.7	2.3	0.066	-9999	-9999	-9999	-9999	0.02	-9999	-9999	-9999	-9999	1.8	-9999	-9999	-9999	-9999
1/2/2017 12:15	-80.9	-9999	0.7	2.3	0.065	-9999	-9999	-9999	-9999	0.02	-9999	-9999	-9999	-9999	1.7	-9999	-9999	-9999	-9999
1/2/2017 12:30	-81.2	-9999	0.7	2.3	0.065	-9999	-9999	-9999	-9999	0.02	-9999	-9999	-9999	-9999	1.7	-9999	-9999	-9999	-9999
1/2/2017 12:45	-81.4	-9999	0.7	2.3	0.065	-9999	-9999	-9999	-9999	0.01	-9999	-9999	-9999	-9999	1.8	-9999	-9999	-9999	-9999
1/2/2017 13:00	-81	-9999	0.7	2.3	0.065	-9999	-9999	-9999	-9999	0.02	-9999	-9999	-9999	-9999	1.8	-9999	-9999	-9999	-9999
1/2/2017 13:15	-81.5	-9999	0.7	2.3	0.066	-9999	-9999	-9999	-9999	0.02	-9999	-9999	-9999	-9999	1.8	-9999	-9999	-9999	-9999
1/2/2017 13:30	-81.3	-9999	0.7	2.3	0.065	-9999	-9999	-9999	-9999	0.02	-9999	-9999	-9999	-9999	1.8	-9999	-9999	-9999	-9999
1/2/2017 13:45	-81.4	-9999	0.7	2.3	0.065	-9999	-9999	-9999	-9999	0.02	-9999	-9999	-9999	-9999	1.7	-9999	-9999	-9999	-9999
1/2/2017 14:00	-80.7	-9999	0.7	2.3	0.065	-9999	-9999	-9999	-9999	0.02	-9999	-9999	-9999	-9999	1.7	-9999	-9999	-9999	-9999
1/2/2017 14:15	-81.1	-9999	0.7	2.3	0.066	-9999	-9999	-9999	-9999	0.02	-9999	-9999	-9999	-9999	1.7	-9999	-9999	-9999	-9999
1/2/2017 14:30	-80.1	-9999	0.7	2.3	0.065	-9999	-9999	-9999	-9999	0.01	-9999	-9999	-9999	-9999	1.7	-9999	-9999	-9999	-9999
1/2/2017 14:45	-81.3	-9999	0.7	2.3	0.065	-9999	-9999	-9999	-9999	0.02	-9999	-9999	-9999	-9999	1.8	-9999	-9999	-9999	-9999
1/2/2017 15:00	-81.2	-9999	0.7	2.3	0.066	-9999	-9999	-9999	-9999	0.02	-9999	-9999	-9999	-9999	1.8	-9999	-9999	-9999	-9999
1/2/2017 15:15	-81	-9999	0.7	2.3	0.066	-9999	-9999	-9999	-9999	0.01	-9999	-9999	-9999	-9999	1.7	-9999	-9999	-9999	-9999
1/2/2017 15:30	-80.6	-9999	0.7	2.3	0.066	-9999	-9999	-9999	-9999	0.02	-9999	-9999	-9999	-9999	1.8	-9999	-9999	-9999	-9999
1/2/2017 15:45	-80.9	-9999	0.7	2.2	0.066	-9999	-9999	-9999	-9999	0.02	-9999	-9999	-9999	-9999	1.7	-9999	-9999	-9999	-9999
1/2/2017 16:00	-80.8	-9999	0.7	2.3	0.065	-9999	-9999	-9999	-9999	0.02	-9999	-9999	-9999	-9999	1.7	-9999	-9999	-9999	-9999
1/2/2017 16:15	-80.4	-9999	0.7	2.2	0.066	-9999	-9999	-9999	-9999	0.02	-9999	-9999	-9999	-9999	1.7	-9999	-9999	-9999	-9999
1/2/2017 16:30	-80.4	-9999	0.7	2.2	0.066	-9999	-9999	-9999	-9999	0.01	-9999	-9999	-9999	-9999	1.7	-9999	-9999	-9999	-9999
1/2/2017 16:45	-80.6	-9999	0.7	2.3	0.066	-9999	-9999	-9999	-9999	0.01	-9999	-9999	-9999	-9999	1.7	-9999	-9999	-9999	-9999
1/2/2017 17:00	-80.8	-9999	0.7	2.3	0.066	-9999	-9999	-9999	-9999	0.02	-9999	-9999	-9999	-9999	1.8	-9999	-9999	-9999	-9999
1/2/2017 17:15	-80.2	-9999	0.8	2.3	0.066	-9999	-9999	-9999	-9999	0.02	-9999	-9999	-9999	-9999	1.7	-9999	-9999	-9999	-9999
1/2/2017 17:30	-80.8	-9999	0.7	2.3	0.066	-9999	-9999	-9999	-9999	0.02	-9999	-9999	-9999	-9999	1.7	-9999	-9999	-9999	-9999
1/2/2017 17:45	-80.8	-9999	0.7	2.3	0.066	-9999	-9999	-9999	-9999	0.02	-9999	-9999	-9999	-9999	1.7	-9999	-9999	-9999	-9999
1/2/2017 18:00	-80.9	-9999	0.7	2.3	0.066	-9999	-9999	-9999	-9999	0.02	-9999	-9999	-9999	-9999	1.7	-9999	-9999	-9999	-9999
1/2/2017 18:15	-80	-9999	0.7	2.3	0.066	-9999	-9999	-9999	-9999	0.02	-9999	-9999	-9999	-9999	1.7	-9999	-9999	-9999	-9999
1/2/2017 18:30	-78.5	-9999	0.8	2.3	0.066	-9999	-9999	-9999	-9999	0.02	-9999	-9999	-9999	-9999	1.7	-9999	-9999	-9999	-9999
1/2/2017 18:45	-80.3	-9999	0.8	2.3	0.066	-9999	-9999	-9999	-9999	0.02	-9999	-9999	-9999	-9999	1.7	-9999	-9999	-9999	-9999
1/2/2017 19:00	-75.6	-9999	0.7	2.3	0.066	-9999	-9999	-9999	-9999	0.02	-9999	-9999	-9999	-9999	1.8	-9999	-9999	-9999	-9999
1/2/2017 19:15	-80.2	-9999	0.7	2.3	0.066	-9999	-9999	-9999	-9999	0.02	-9999	-9999	-9999	-9999	1.8	-9999	-9999	-9999	-9999
1/2/2017 19:30	-80.3	-9999	0.7	2.2	0.066	-9999	-9999	-9999	-9999	0.02	-9999	-9999	-9999	-9999	1.7	-9999	-9999	-9999	-9999
1/2/2017 19:45	-80.1	-9999	0.7	2.3	0.066	-9999	-9999	-9999	-9999	0.01	-9999	-9999	-9999	-9999	1.7	-9999	-9999	-9999	-9999
1/2/2017 20:00	-77.4	-9999	0.7	2.3	0.066	-9999	-9999	-9999	-9999	0.02	-9999	-9999	-9999	-9999	1.7	-9999	-9999	-9999	-9999
1/2/2017 20:15	-80.2	-9999	0.7	2.3	0.066	-9999	-9999	-9999	-9999	0.02	-9999	-9999	-9999	-9999	1.7	-9999	-9999	-9999	-9999
1/2/2017 20:30	-80.3	-9999	0.7	2.3	0.066	-9999	-9999	-9999	-9999	0.01	-9999	-9999	-9999	-9999	1.8	-9999	-9999	-9999	-9999
1/2/2017 20:45	-80.1	-9999	0.7	2.3	0.066	-9999	-9999	-9999	-9999	0.02	-9999	-9999	-9999	-9999	1.7	-9999	-9999	-9999	-9999
1/2/2017 21:00	-80.3	-9999	0.7	2.2	0.066	-9999	-9999	-9999	-9999	0.02	-9999	-9999	-9999	-9999	1.8	-9999	-9999	-9999	-9999
1/2/2017 21:15	-79.6	-9999	0.7	2.3	0.066	-9999	-9999	-9999	-9999	0.02	-9999	-9999	-9999	-9999	1.7	-9999	-9999	-9999	-9999
1/2/2017 21:30	-80.2	-9999	0.8	2.3	0.066	-9999	-9999	-9999	-9999	0.02	-9999	-9999	-9999	-9999	1.7	-9999	-9999	-9999	-9999
1/2/2017 21:45	-76.6	-9999	0.7	2.3	0.066	-9999	-9999	-9999	-9999	0.02	-9999	-9999	-9999	-9999	1.7	-9999	-9999	-9999	-9999
1/2/2017 22:00	-80.1	-9999	0.7	2.3	0.066	-9999	-9999	-9999	-9999	0.02	-9999	-9999	-9999	-9999	1.7	-9999	-9999	-9999	-9999
1/2/2017 22:15	-80.5	-9999	0.7	2.3	0.066	-9999	-9999	-9999	-9999	0.01	-9999	-9999	-9999	-9999	1.8	-9999	-9999	-9999	-9999
1/2/2017 22:30	-80.6	-9999	0.7	2.3	0.066	-9999	-9999	-9999	-9999	0.02	-9999	-9999	-9999	-9999	1.8	-9999	-9999	-9999	-9999
1/2/2017 22:45	-78.2	-9999	0.7	2.3	0.066	-9999	-9999	-9999	-9999	0.02	-9999	-9999	-9999	-9999	1.7	-9999	-9999	-9999	-9999
1/2/2017 23:00	-80.7	-9999	0.7	2.3	0.066	-9999	-9999	-9999	-9999	0.02	-9999	-9999	-9999	-9999	1.7	-9999	-9999	-9999	-9999
1/2/2017 23:15	-79.9	-9999	0.7	2.3	0.066	-9999	-9999	-9999	-9999	0.02	-9999	-9999	-9999	-9999	1.7	-9999	-9999	-9999	-9999
1/2/2017 23:30	-80.3	-9999	0.7	2.3	0.066	-9999	-9999	-9999	-9999	0.02	-9999	-9999	-9999	-9999	1.7	-9999	-9999	-9999	-9999
1/2/2017 23:45	-79.9	-9999	0.7	2.3	0.066	-9999	-9999	-9999	-9999	0.02	-9999	-9999	-9999	-9999	1.7	-9999	-9999	-9999	-9999
1/3/2017 0:00	-71.3	-9999	0.7	2.3	0.066	-9999	-9999	-9999	-9999	0.01	-9999	-9999	-9999	-9999	1.8	-9999	-9999	-9999	-9999
1/3/2017 0:15	-71.2	-9999	0.7	2.3	0.066	-9999	-9999	-9999	-9999	0.02	-9999	-9999	-9999	-9999	1.7	-9999	-9999	-9999	-9999
1/3/2017 0:30	-80.4	-9999	0.7	2.3	0.066	-9999	-9999	-9999	-9999	0.02	-9999	-9999	-9999	-9999	1.8	-9999	-9999	-9999	-9999
1/3/2017 0:45	-79.5	-9999	0.8	2.3	0.066	-9999	-9999	-9999	-9999	0.02	-9999	-9999	-9999	-9999	1.7	-9999	-9999	-9999	-9999
1/3/2017 1:00	-80.3	-9999	0.7	2.3	0.066	-9999	-9999	-9999	-9999	0.02	-9999	-9999	-9999	-9999	1.8	-9999	-9999	-9999	-9999
1/3/2017 1:15	-78.9	-9999	0.7	2.3	0.066	-9999	-9999	-9999	-9999	0.02	-9999	-9999	-9999	-9999	1.7	-9999	-9999	-9999	-9999
1/3/2017 1:30	-79.1	-9999	0.7	2.3	0.066	-9999	-9999	-9999	-9999	0.01	-9999	-9999	-9999	-9999	1.8	-9999	-9999	-9999	-9999
1/3/2017 1:45	-78.7	-9999	0.7	2.3	0.066	-9999	-9999	-9999	-9999	0.02	-9999	-9999	-9999	-9999	1.7	-9999	-9999	-9999	-9999
1/3/2017 2:00	-78.8	-9999	0.7	2.3	0.066	-9999	-9999	-9999	-9999	0.02	-9999	-9999	-9999	-9999	1.8	-9999	-9999	-9999	-9999
1/3/2017 2:15	-80.3	-9999	0.7	2.3	0.066	-9999	-9999	-9999	-9999	0.02	-9999	-9999	-9999	-9999	1.7	-9999	-9999	-9999	-9999
1/3/2017 2:30	-80.1	-9999	0.7	2.3	0.066	-9999	-9999	-9999	-9999	0.01	-9999	-9999	-9999	-9999	1.7	-9999	-9999	-9999	-9999
1/3/2017 2:45	-79.2	-9999	0.7	2.3	0.066	-9999	-9999	-9999	-9999	0.01	-9999	-9999	-9999	-9999	1.8	-9999	-9999	-9999	-9999
1/3/2017 3:00	-80.1	-9999	0.7	2.3	0.066	-9999	-9999	-9999	-9999	0.01	-9999	-9999	-9999	-9999	1.7	-9999	-9999	-9999	-9999
1/3/2017 3:15	-80.2	-9999	0.7	2.3	0.066	-9999	-9999	-9999	-9999	0.02	-9999	-9999	-9999	-9999	1.7	-9999	-9999	-9999	-9999
1/3/2017 3:30	-80.4	-9999	0.7	2.3	0.066	-9999	-9999	-9999	-9999	0.02	-9999	-9999	-9999	-9999	1.7	-9999	-9999	-9999	-9999
1/3/2017 3:45	-79.2	-9999	0.7	2.3	0.066	-9999	-9999	-9999	-9999	0.02	-9999	-9999	-9999	-9999	1.7	-9999	-9999	-9999	-9999
1/3/2017 4:00	-80.5	-9999	0.7	2.3	0.066	-9999	-9999	-9999	-9999	0.01	-9999	-9999	-9999	-9999	1.7	-9999	-9999	-9999	-9999
1/3/2017 4:15	-79.9	-9999	0.7	2.3	0.066	-9999	-9999	-9999	-9999	0.02	-9999	-9999	-9999	-9999	1.8	-9999	-9999	-9999	-9999
1/3/2017 4:30	-79	-9999	0.7	2.3	0.066	-9999	-9999	-9999	-9999	0.02	-9999	-9999	-9999	-9999	1.7	-9999	-9999	-9999	-9999
1/3/2017 4:45	-79.8	-9999	0.7	2.3	0.066	-9999	-9999	-9999	-9999	0.02	-9999	-9999	-9999	-9999	1.8	-9999	-9999	-9999	-9999
1/3/2017 5:00	-80.5	-9999	0.7	2.3	0.066	-9999	-9999	-9999	-9999	0.01	-9999	-9999	-9999	-9999	1.7	-9999	-9999	-9999	-9999
1/3/2017 5:15	-73.3	-9999	0.7	2.3	0.066	-9999	-9999	-9999	-9999	0.01	-9999	-9999	-9999	-9999	1.8	-9999	-9999	-9999	-9999
1/3/2017 5:30	-78.8	-9999	0.7	2.3	0.066	-9999	-9999	-9999	-9999	0.02	-9999	-9999	-9999	-9999	1.8	-9999	-9999	-9999	-9999
1/3/2017 5:45	-80.1	-9999	0.7	2.3	0.066	-9999	-9999	-9999	-9999	0.01	-9999	-9999	-9999	-9999	1.8	-9999	-9999	-9999	-9999
1/3/2017 6:00	-75.4	-9999	0.7	2.3	0.066	-9999	-9999	-9999	-9999	0.02	-9999	-9999	-9999	-9999	1.7	-9999	-9999	-9999	-9999
1/3/2017 6:15	-80.4	-9999	0.7	2.3	0.066	-9999	-9999	-9999	-9999	0.02	-9999	-9999	-9999	-9999	1.7	-9999	-9999	-9999	-9999
1/3/2017 6:30	-79.9	-9999	0.7	2.3	0.066	-9999	-9999	-9999	-9999	0.02	-9999	-9999	-9999	-9999	1.8	-9999	-9999	-9999	-9999
1/3/2017 6:45	-73.5	-9999	0.7	2.3	0.066	-9999	-9999	-9999	-9999	0.02	-9999	-9999	-9999	-9999	1.8	-9999	-9999	-9999	-9999
1/3/2017 7:00	-71.1	-9999	0.7	2.3	0.066	-9999	-9999	-9999	-9999	0.01	-9999	-9999	-9999	-9999	1.8	-9999	-9999	-9999	-9999
1/3/2017 7:15	-79.5	-9999	0.7	2.3	0.066	-9999	-9999	-9999	-9999	0.02	-9999	-9999	-9999	-9999	1.8	-9999	-9999	-9999	-9999
1/3/2017 7:30	-79.2	-9999	0.7	2.3	0.066	-9999	-9999	-9999	-9999	0.02	-9999	-9999	-9999	-9999	1.8	-9999	-9999	-9999	-9999
1/3/2017 7:45	-79.1	-9999	0.7	2.3	0.066	-9999	-9999	-9999	-9999	0.01	-9999	-9999	-9999	-9999	1.8	-9999	-9999	-9999	-9999
1/3/2017 8:00	-79.9	-9999	0.7	2.3	0.066	-9999	-9999	-9999	-9999	0.02	-9999	-9999	-9999	-9999	1.8	-9999	-9999	-9999	-9999
1/3/2017 8:15	-79.9	-9999	0.7	2.3	0.066	-9999	-9999	-9999	-9999	0.02	-9999	-9999	-9999	-9999	1.8	-9999	-9999	-9999	-9999
1/3/2017 8:30	-79.7	-9999	0.7	2.3	0.066	-9999	-9999	-9999	-9999	0.02	-9999	-9999	-9999	-9999	1.7	-9999	-9999	-9999	-9999
1/3/2017 8:45	-78.5	-9999	0.7	2.3	0.066	-9999	-9999	-9999	-9999	0.01	-9999	-9999	-9999	-9999	1.7	-9999	-9999	-9999	-9999
1/3/2017 9:00	-80.4	-9999	0.7	2.2	0.066	-9999	-9999	-9999	-9999	0.02	-9999	-9999	-9999	-9999	1.7	-9999	-9999	-9999	-9999
1/3/2017 9:15	-77.9	-9999	0.7	2.3	0.066	-9999	-9999	-9999	-9999	0.01	-9999	-9999	-9999	-9999	1.7	-9999	-9999	-9999	-9999
1/3/2017 9:30	-80.6	-9999	0.8	2.3	0.066	-9999	-9999	-9999	-9999	0.02	-9999	-9999	-9999	-9999	1.7	-9999	-9999	-9999	-9999
1/3/2017 9:45	-80.6	-9999	0.7	2.3	0.066	-9999	-9999	-9999	-9999	0.02	-9999	-9999	-9999	-9999	1.8	-9999	-9999	-9999	-9999
1/3/2017 10:00	-80.9	-9999	0.8	2.3	0.066	-9999	-9999	-9999	-9999	0.02	-9999	-9999	-9999	-9999	1.7	-9999	-9999	-9999	-9999
1/3/2017 10:15	-83.4	-9999	0.7	2.3	0.066	-9999	-9999	-9999	-9999	0.02	-9999	-9999	-9999	-9999	1.8	-9999	-9999	-9999	-9999
1/3/2017 10:30	-81.2	-9999	0.7	2.3	0.066	-9999	-9999	-9999	-9999	0.01	-9999	-9999	-9999	-9999	1.8	-9999	-9999	-9999	-9999
1/3/2017 10:45	-82.6	-9999	0.7	2.3	0.066	-9999	-9999	-9999	-9999	0.02	-9999	-9999	-9999	-9999	1.8	-9999	-9999	-9999	-9999
1/3/2017 11:00	-83.6	-9999	0.7	2.3	0.066	-9999	-9999	-9999	-9999	0.02	-9999	-9999	-9999	-9999	1.8	-9999	-9999	-9999	-9999
1/3/2017 11:15	-84.1	-9999	0.7	2.3	0.066	-9999	-9999	-9999	-9999	0.02	-9999	-9999	-9999	-9999	1.8	-9999	-9999	-9999	-9999
1/3/2017 11:30	-83.5	-9999	0.7	2.3	0.066	-9999	-9999	-9999	-9999	0.02	-9999	-9999	-9999	-9999	1.7	-9999	-9999	-9999	-9999
1/3/2017 11:45	-83.7	-9999	0.8	2.3	0.066	-9999	-9999	-9999	-9999	0.01	-9999	-9999	-9999	-9999	1.8	-9999	-9999	-9999	-9999
1/3/2017 12:00	-82.7	-9999	0.7	2.3	0.066	-9999	-9999	-9999	-9999	0.02	-9999	-9999	-9999	-9999	1.8	-9999	-9999	-9999	-9999
1/3/2017 12:15	-82.9	-9999	0.7	2.3	0.066	-9999	-9999	-9999	-9999	0.02	-9999	-9999	-9999	-9999	1.8	-9999	-9999	-9999	-9999
1/3/2017 12:30	-82.4	-9999	0.7	2.3	0.066	-9999	-9999	-9999	-9999	0.01	-9999	-9999	-9999	-9999	1.7	-9999	-9999	-9999	-9999
1/3/2017 12:45	-83.2	-9999	0.7	2.2	0.066	-9999	-9999	-9999	-9999	0.02	-9999	-9999	-9999	-9999	1.8	-9999	-9999	-9999	-9999
1/3/2017 13:00	-84.1	-9999	0.8	2.3	0.066	-9999	-9999	-9999	-9999	0.02	-9999	-9999	-9999	-9999	1.7	-9999	-9999	-9999	-9999
1/3/2017 13:15	-83.4	-9999	0.7	2.3	0.066	-9999	-9999	-9999	-9999	0.02	-9999	-9999	-9999	-9999	1.8	-9999	-9999	-9999	-9999
1/3/2017 13:30	-82.9	-9999	0.7	2.3	0.066	-9999	-9999	-9999	-9999	0.02	-9999	-9999	-9999	-9999	1.7	-9999	-9999	-9999	-9999
1/3/2017 13:45	-83.9	-9999	0.7	2.3	0.066	-9999	-9999	-9999	-9999	0.02	-9999	-9999	-9999	-9999	1.8	-9999	-9999	-9999	-9999
1/3/2017 14:00	-81.3	-9999	0.8	2.3	0.066	-9999	-9999	-9999	-9999	0.02	-9999	-9999	-9999	-9999	1.8	-9999	-9999	-9999	-9999
1/3/2017 14:15	-81.9	-9999	0.7	2.3	0.066	-9999	-9999	-9999	-9999	0.02	-9999	-9999	-9999	-9999	1.7	-9999	-9999	-9999	-9999
1/3/2017 14:30	-82.1	-9999	0.8	2.3	0.066	-9999	-9999	-9999	-9999	0.02	-9999	-9999	-9999	-9999	1.8	-9999	-9999	-9999	-9999
1/3/2017 14:45	-81.8	-9999	0.7	2.3	0.066	-9999	-9999	-9999	-9999	0.02	-9999	-9999	-9999	-9999	1.7	-9999	-9999	-9999	-9999
1/3/2017 15:00	-81.1	-9999	0.7	2.3	0.066	-9999	-9999	-9999	-9999	0.02	-9999	-9999	-9999	-9999	1.7	-9999	-9999	-9999	-9999
1/3/2017 15:15	-80.7	-9999	0.7	2.3	0.066	-9999	-9999	-9999	-9999	0.02	-9999	-9999	-9999	-9999	1.8	-9999	-9999	-9999	-9999
1/3/2017 15:30	-80.9	-9999	0.8	2.3	0.066	-9999	-9999	-9999	-9999	0.02	-9999	-9999	-9999	-9999	1.7	-9999	-9999	-9999	-9999
1/3/2017 15:45	-80.3	-9999	0.7	2.3	0.066	-9999	-9999	-9999	-9999	0.02	-9999	-9999	-9999	-9999	1.7	-9999	-9999	-9999	-9999
1/3/2017 16:00	-79.3	-9999	0.8	2.3	0.066	-9999	-9999	-9999	-9999	0.02	-9999	-9999	-9999	-9999	1.8	-9999	-9999	-9999	-9999
1/3/2017 16:15	-80	-9999	0.7	2.3	0.066	-9999	-9999	-9999	-9999	0.02	-9999	-9999	-9999	-9999	1.8	-9999	-9999	-9999	-9999
1/3/2017 16:30	-80.3	-9999	0.7	2.3	0.066	-9999	-9999	-9999	-9999	0.02	-9999	-9999	-9999	-9999	1.8	-9999	-9999	-9999	-9999
1/3/2017 16:45	-80.6	-9999	0.7	2.3	0.066	-9999	-9999	-9999	-9999	0.02	-9999	-9999	-9999	-9999	1.8	-9999	-9999	-9999	-9999
1/3/2017 17:00	-80.3	-9999	0.7	2.3	0.066	-9999	-9999	-9999	-9999	0.02	-9999	-9999	-9999	-9999	1.7	-9999	-9999	-9999	-9999
1/3/2017 17:15	-80	-9999	0.8	2.3	0.066	-9999	-9999	-9999	-9999	0.02	-9999	-9999	-9999	-9999	1.7	-9999	-9999	-9999	-9999
1/3/2017 17:30	-80.2	-9999	0.8	2.3	0.066	-9999	-9999	-9999	-9999	0.02	-9999	-9999	-9999	-9999	1.7	-9999	-9999	-9999	-9999
1/3/2017 17:45	-78.5	-9999	0.7	2.3	0.066	-9999	-9999	-9999	-9999	0.02	-9999	-9999	-9999	-9999	1.7	-9999	-9999	-9999	-9999
1/3/2017 18:00	-70.9	-9999	0.7	2.3	0.067	-9999	-9999	-9999	-9999	0.01	-9999	-9999	-9999	-9999	1.7	-9999	-9999	-9999	-9999
1/3/2017 18:15	-80.1	-9999	0.7	2.3	0.066	-9999	-9999	-9999	-9999	0.02	-9999	-9999	-9999	-9999	1.8	-9999	-9999	-9999	-9999
1/3/2017 18:30	-80.2	-9999	0.7	2.3	0.066	-9999	-9999	-9999	-9999	0.02	-9999	-9999	-9999	-9999	1.7	-9999	-9999	-9999	-9999
1/3/2017 18:45	-79.8	-9999	0.7	2.3	0.066	-9999	-9999	-9999	-9999	0.01	-9999	-9999	-9999	-9999	1.7	-9999	-9999	-9999	-9999
1/3/2017 19:00	-71.3	-9999	0.7	2.3	0.066	-9999	-9999	-9999	-9999	0.02	-9999	-9999	-9999	-9999	1.8	-9999	-9999	-9999	-9999
1/3/2017 19:15	-79.7	-9999	0.7	2.3	0.066	-9999	-9999	-9999	-9999	0.01	-9999	-9999	-9999	-9999	1.7	-9999	-9999	-9999	-9999
1/3/2017 19:30	-78.5	-9999	0.8	2.3	0.066	-9999	-9999	-9999	-9999	0.02	-9999	-9999	-9999	-9999	1.7	-9999	-9999	-9999	-9999
1/3/2017 19:45	-78.8	-9999	0.7	2.3	0.066	-9999	-9999	-9999	-9999	0.02	-9999	-9999	-9999	-9999	1.8	-9999	-9999	-9999	-9999
1/3/2017 20:00	-80	-9999	0.7	2.3	0.066	-9999	-9999	-9999	-9999	0.02	-9999	-9999	-9999	-9999	1.7	-9999	-9999	-9999	-9999
1/3/2017 20:15	-80.3	-9999	0.7	2.3	0.067	-9999	-9999	-9999	-9999	0.02	-9999	-9999	-9999	-9999	1.8	-9999	-9999	-9999	-9999
1/3/2017 20:30	-78.8	-9999	0.7	2.3	0.067	-9999	-9999	-9999	-9999	0.01	-9999	-9999	-9999	-9999	1.7	-9999	-9999	-9999	-9999
1/3/2017 20:45	-80.2	-9999	0.7	2.2	0.067	-9999	-9999	-9999	-9999	0.02	-9999	-9999	-9999	-9999	1.7	-9999	-9999	-9999	-9999
1/3/2017 21:00	-79.4	-9999	0.7	2.3	0.067	-9999	-9999	-9999	-9999	0.02	-9999	-9999	-9999	-9999	1.7	-9999	-9999	-9999	-9999
1/3/2017 21:15	-79.7	-9999	0.8	2.3	0.066	-9999	-9999	-9999	-9999	0.01	-9999	-9999	-9999	-9999	1.7	-9999	-9999	-9999	-9999
1/3/2017 21:30	-80.1	-9999	0.7	2.3	0.067	-9999	-9999	-9999	-9999	0.01	-9999	-9999	-9999	-9999	1.7	-9999	-9999	-9999	-9999
1/3/2017 21:45	-79.4	-9999	0.7	2.3	0.067	-9999	-9999	-9999	-9999	0.01	-9999	-9999	-9999	-9999	1.8	-9999	-9999	-9999	-9999
1/3/2017 22:00	-72.5	-9999	0.7	2.3	0.067	-9999	-9999	-9999	-9999	0.02	-9999	-9999	-9999	-9999	1.7	-9999	-9999	-9999	-9999
1/3/2017 22:15	-79.3	-9999	0.7	2.3	0.067	-9999	-9999	-9999	-9999	0.02	-9999	-9999	-9999	-9999	1.7	-9999	-9999	-9999	-9999
1/3/2017 22:30	-79.9	-9999	0.7	2.3	0.067	-9999	-9999	-9999	-9999	0.02	-9999	-9999	-9999	-9999	1.7	-9999	-9999	-9999	-9999
1/3/2017 22:45	-79.8	-9999	0.7	2.3	0.067	-9999	-9999	-9999	-9999	0.02	-9999	-9999	-9999	-9999	1.8	-9999	-9999	-9999	-9999
1/3/2017 23:00	-79	-9999	0.7	2.3	0.067	-9999	-9999	-9999	-9999	0.02	-9999	-9999	-9999	-9999	1.7	-9999	-9999	-9999	-9999
1/3/2017 23:15	-79.6	-9999	0.8	2.3	0.067	-9999	-9999	-9999	-9999	0.02	-9999	-9999	-9999	-9999	1.8	-9999	-9999	-9999	-9999
1/3/2017 23:30	-78.4	-9999	0.8	2.2	0.067	-9999	-9999	-9999	-9999	0.02	-9999	-9999	-9999	-9999	1.7	-9999	-9999	-9999	-9999
1/3/2017 23:45	-80.1	-9999	0.8	2.3	0.067	-9999	-9999	-9999	-9999	0.02	-9999	-9999	-9999	-9999	1.7	-9999	-9999	-9999	-9999
1/4/2017 0:00	-79.9	-9999	0.7	2.3	0.067	-9999	-9999	-9999	-9999	0.02	-9999	-9999	-9999	-9999	1.8	-9999	-9999	-9999	-9999
1/4/2017 0:15	-80.4	-9999	0.7	2.3	0.067	-9999	-9999	-9999	-9999	0.01	-9999	-9999	-9999	-9999	1.8	-9999	-9999	-9999	-9999
1/4/2017 0:30	-71.9	-9999	0.8	2.3	0.067	-9999	-9999	-9999	-9999	0.01	-9999	-9999	-9999	-9999	1.7	-9999	-9999	-9999	-9999
1/4/2017 0:45	-79.9	-9999	0.8	2.3	0.067	-9999	-9999	-9999	-9999	0.01	-9999	-9999	-9999	-9999	1.7	-9999	-9999	-9999	-9999
1/4/2017 1:00	-80	-9999	0.7	2.3	0.067	-9999	-9999	-9999	-9999	0.02	-9999	-9999	-9999	-9999	1.8	-9999	-9999	-9999	-9999
1/4/2017 1:15	-80	-9999	0.7	2.3	0.067	-9999	-9999	-9999	-9999	0.02	-9999	-9999	-9999	-9999	1.7	-9999	-9999	-9999	-9999
1/4/2017 1:30	-80	-9999	0.7	2.3	0.067	-9999	-9999	-9999	-9999	0.01	-9999	-9999	-9999	-9999	1.7	-9999	-9999	-9999	-9999
1/4/2017 1:45	-77.9	-9999	0.7	2.3	0.067	-9999	-9999	-9999	-9999	0.02	-9999	-9999	-9999	-9999	1.7	-9999	-9999	-9999	-9999
1/4/2017 2:00	-79.3	-9999	0.7	2.2	0.067	-9999	-9999	-9999	-9999	0.02	-9999	-9999	-9999	-9999	1.7	-9999	-9999	-9999	-9999
1/4/2017 2:15	-71.8	-9999	0.7	2.3	0.067	-9999	-9999	-9999	-9999	0.02	-9999	-9999	-9999	-9999	1.7	-9999	-9999	-9999	-9999
1/4/2017 2:30	-79.3	-9999	0.8	2.3	0.067	-9999	-9999	-9999	-9999	0.02	-9999	-9999	-9999	-9999	1.7	-9999	-9999	-9999	-9999
1/4/2017 2:45	-79.7	-9999	0.7	2.3	0.067	-9999	-9999	-9999	-9999	0.02	-9999	-9999	-9999	-9999	1.7	-9999	-9999	-9999	-9999
1/4/2017 3:00	-80.2	-9999	0.7	2.3	0.067	-9999	-9999	-9999	-9999	0.02	-9999	-9999	-9999	-9999	1.8	-9999	-9999	-9999	-9999
1/4/2017 3:15	-79.7	-9999	0.8	2.3	0.067	-9999	-9999	-9999	-9999	0.01	-9999	-9999	-9999	-9999	1.7	-9999	-9999	-9999	-9999
1/4/2017 3:30	-78.7	-9999	0.8	2.3	0.067	-9999	-9999	-9999	-9999	0.02	-9999	-9999	-9999	-9999	1.7	-9999	-9999	-9999	-9999
1/4/2017 3:45	-79.3	-9999	0.7	2.3	0.067	-9999	-9999	-9999	-9999	0.02	-9999	-9999	-9999	-9999	1.7	-9999	-9999	-9999	-9999
1/4/2017 4:00	-78.6	-9999	0.7	2.3	0.067	-9999	-9999	-9999	-9999	0.01	-9999	-9999	-9999	-9999	1.7	-9999	-9999	-9999	-9999
1/4/2017 4:15	-79.1	-9999	0.8	2.3	0.067	-9999	-9999	-9999	-9999	0.02	-9999	-9999	-9999	-9999	1.8	-9999	-9999	-9999	-9999
1/4/2017 4:30	-80	-9999	0.8	2.3	0.067	-9999	-9999	-9999	-9999	0.02	-9999	-9999	-9999	-9999	1.7	-9999	-9999	-9999	-9999
1/4/2017 4:45	-80.1	-9999	0.7	2.3	0.067	-9999	-9999	-9999	-9999	0.02	-9999	-9999	-9999	-9999	1.8	-9999	-9999	-9999	-9999
1/4/2017 5:00	-76.8	-9999	0.7	2.3	0.067	-9999	-9999	-9999	-9999	0.02	-9999	-9999	-9999	-9999	1.7	-9999	-9999	-9999	-9999
1/4/2017 5:15	-80.2	-9999	0.7	2.2	0.067	-9999	-9999	-9999	-9999	0.02	-9999	-9999	-9999	-9999	1.8	-9999	-9999	-9999	-9999
1/4/2017 5:30	-79.1	-9999	0.7	2.3	0.067	-9999	-9999	-9999	-9999	0.01	-9999	-9999	-9999	-9999	1.7	-9999	-9999	-9999	-9999
1/4/2017 5:45	-70.9	-9999	0.8	2.3	0.067	-9999	-9999	-9999	-9999	0.01	-9999	-9999	-9999	-9999	1.7	-9999	-9999	-9999	-9999
1/4/2017 6:00	-79.3	-9999	0.8	2.3	0.067	-9999	-9999	-9999	-9999	0.02	-9999	-9999	-9999	-9999	1.8	-9999	-9999	-9999	-9999
1/4/2017 6:15	-79.6	-9999	0.7	2.3	0.067	-9999	-9999	-9999	-9999	0.02	-9999	-9999	-9999	-9999	1.8	-9999	-9999	-9999	-9999
1/4/2017 6:30	-78.8	-9999	0.8	2.3	0.067	-9999	-9999	-9999	-9999	0.02	-9999	-9999	-9999	-9999	1.7	-9999	-9999	-9999	-9999
1/4/2017 6:45	-79.5	-9999	0.7	2.3	0.067	-9999	-9999	-9999	-9999	0.01	-9999	-9999	-9999	-9999	1.8	-9999	-9999	-9999	-9999
1/4/2017 7:00	-78.2	-9999	0.8	2.3	0.067	-9999	-9999	-9999	-9999	0.02	-9999	-9999	-9999	-9999	1.7	-9999	-9999	-9999	-9999
1/4/2017 7:15	-79.7	-9999	0.7	2.3	0.067	-9999	-9999	-9999	-9999	0.02	-9999	-9999	-9999	-9999	1.8	-9999	-9999	-9999	-9999
1/4/2017 7:30	-78.3	-9999	0.8	2.3	0.067	-9999	-9999	-9999	-9999	0.02	-9999	-9999	-9999	-9999	1.8	-9999	-9999	-9999	-9999
1/4/2017 7:45	-78.2	-9999	0.8	2.2	0.067	-9999	-9999	-9999	-9999	0.02	-9999	-9999	-9999	-9999	1.7	-9999	-9999	-9999	-9999
1/4/2017 8:00	-80.2	-9999	0.8	2.3	0.067	-9999	-9999	-9999	-9999	0.02	-9999	-9999	-9999	-9999	1.7	-9999	-9999	-9999	-9999
1/4/2017 8:15	-79.4	-9999	0.7	2.3	0.067	-9999	-9999	-9999	-9999	0.01	-9999	-9999	-9999	-9999	1.8	-9999	-9999	-9999	-9999
1/4/2017 8:30	-79.3	-9999	0.8	2.3	0.067	-9999	-9999	-9999	-9999	0.02	-9999	-9999	-9999	-9999	1.7	-9999	-9999	-9999	-9999
1/4/2017 8:45	-80	-9999	0.7	2.2	0.067	-9999	-9999	-9999	-9999	0.02	-9999	-9999	-9999	-9999	1.8	-9999	-9999	-9999	-9999
1/4/2017 9:00	-80.2	-9999	0.8	2.3	0.067	-9999	-9999	-9999	-9999	0.02	-9999	-9999	-9999	-9999	1.7	-9999	-9999	-9999	-9999
1/4/2017 9:15	-80.7	-9999	0.7	2.3	0.067	-9999	-9999	-9999	-9999	0.02	-9999	-9999	-9999	-9999	1.7	-9999	-9999	-9999	-9999
1/4/2017 9:30	-80.4	-9999	0.7	2.3	0.067	-9999	-9999	-9999	-9999	0.02	-9999	-9999	-9999	-9999	1.8	-9999	-9999	-9999	-9999
1/4/2017 9:45	-80.6	-9999	0.7	2.3	0.067	-9999	-9999	-9999	-9999	0.02	-9999	-9999	-9999	-9999	1.8	-9999	-9999	-9999	-9999
1/4/2017 10:00	-80.9	-9999	0.8	2.3	0.067	-9999	-9999	-9999	-9999	0.02	-9999	-9999	-9999	-9999	1.8	-9999	-9999	-9999	-9999
1/4/2017 10:15	-83	-9999	0.7	2.3	0.067	-9999	-9999	-9999	-9999	0.02	-9999	-9999	-9999	-9999	1.8	-9999	-9999	-9999	-9999
1/4/2017 10:30	-83.9	-9999	0.7	2.3	0.067	-9999	-9999	-9999	-9999	0.02	-9999	-9999	-9999	-9999	1.8	-9999	-9999	-9999	-9999
1/4/2017 10:45	-82.4	-9999	0.8	2.3	0.067	-9999	-9999	-9999	-9999	0.02	-9999	-9999	-9999	-9999	1.8	-9999	-9999	-9999	-9999
1/4/2017 11:00	-80.1	-9999	0.8	2.3	0.067	-9999	-9999	-9999	-9999	0.01	-9999	-9999	-9999	-9999	1.7	-9999	-9999	-9999	-9999
1/4/2017 11:15	-83.1	-9999	0.7	2.3	0.067	-9999	-9999	-9999	-9999	0.02	-9999	-9999	-9999	-9999	1.7	-9999	-9999	-9999	-9999
1/4/2017 11:30	-81.6	-9999	0.8	2.3	0.067	-9999	-9999	-9999	-9999	0.02	-9999	-9999	-9999	-9999	1.8	-9999	-9999	-9999	-9999
1/4/2017 11:45	-82.9	-9999	0.7	2.3	0.067	-9999	-9999	-9999	-9999	0.02	-9999	-9999	-9999	-9999	1.8	-9999	-9999	-9999	-9999
1/4/2017 12:00	-82.7	-9999	0.8	2.3	0.067	-9999	-9999	-9999	-9999	0.01	-9999	-9999	-9999	-9999	1.7	-9999	-9999	-9999	-9999
1/4/2017 12:15	-83.3	-9999	0.7	2.3	0.067	-9999	-9999	-9999	-9999	0.02	-9999	-9999	-9999	-9999	1.8	-9999	-9999	-9999	-9999
1/4/2017 12:30	-83.6	-9999	0.7	2.3	0.067	-9999	-9999	-9999	-9999	0.01	-9999	-9999	-9999	-9999	1.8	-9999	-9999	-9999	-9999
1/4/2017 12:45	-83.1	-9999	0.7	2.3	0.067	-9999	-9999	-9999	-9999	0.02	-9999	-9999	-9999	-9999	1.7	-9999	-9999	-9999	-9999
1/4/2017 13:00	-83.5	-9999	0.7	2.3	0.067	-9999	-9999	-9999	-9999	0.02	-9999	-9999	-9999	-9999	1.8	-9999	-9999	-9999	-9999
1/4/2017 13:15	-81.3	-9999	0.7	2.3	0.067	-9999	-9999	-9999	-9999	0.02	-9999	-9999	-9999	-9999	1.8	-9999	-9999	-9999	-9999
1/4/2017 13:30	-81.1	-9999	0.7	2.3	0.067	-9999	-9999	-9999	-9999	0.02	-9999	-9999	-9999	-9999	1.7	-9999	-9999	-9999	-9999
1/4/2017 13:45	-83.1	-9999	0.8	2.3	0.067	-9999	-9999	-9999	-9999	0.02	-9999	-9999	-9999	-9999	1.7	-9999	-9999	-9999	-9999
1/4/2017 14:00	-83.1	-9999	0.8	2.3	0.067	-9999	-9999	-9999	-9999	0.02	-9999	-9999	-9999	-9999	1.8	-9999	-9999	-9999	-9999
1/4/2017 14:15	-83.6	-9999	0.7	2.2	0.067	-9999	-9999	-9999	-9999	0.02	-9999	-9999	-9999	-9999	1.8	-9999	-9999	-9999	-9999
1/4/2017 14:30	-80.4	-9999	0.7	2.3	0.067	-9999	-9999	-9999	-9999	0.02	-9999	-9999	-9999	-9999	1.8	-9999	-9999	-9999	-9999
1/4/2017 14:45	-80.5	-9999	0.7	2.3	0.067	-9999	-9999	-9999	-9999	0.02	-9999	-9999	-9999	-9999	1.8	-9999	-9999	-9999	-9999
1/4/2017 15:00	-81.6	-9999	0.7	2.3	0.067	-9999	-9999	-9999	-9999	0.02	-9999	-9999	-9999	-9999	1.8	-9999	-9999	-9999	-9999
1/4/2017 15:15	-80.9	-9999	0.7	2.3	0.067	-9999	-9999	-9999	-9999	0.01	-9999	-9999	-9999	-9999	1.8	-9999	-9999	-9999	-9999
1/4/2017 15:30	-80.3	-9999	0.7	2.3	0.067	-9999	-9999	-9999	-9999	0.02	-9999	-9999	-9999	-9999	1.7	-9999	-9999	-9999	-9999
1/4/2017 15:45	-80.4	-9999	0.8	2.3	0.067	-9999	-9999	-9999	-9999	0.01	-9999	-9999	-9999	-9999	1.8	-9999	-9999	-9999	-9999
1/4/2017 16:00	-80.4	-9999	0.8	2.3	0.067	-9999	-9999	-9999	-9999	0.02	-9999	-9999	-9999	-9999	1.8	-9999	-9999	-9999	-9999
1/4/2017 16:15	-80.1	-9999	0.7	2.3	0.067	-9999	-9999	-9999	-9999	0.02	-9999	-9999	-9999	-9999	1.7	-9999	-9999	-9999	-9999
1/4/2017 16:30	-79.9	-9999	0.7	2.3	0.067	-9999	-9999	-9999	-9999	0.02	-9999	-9999	-9999	-9999	1.8	-9999	-9999	-9999	-9999
1/4/2017 16:45	-78.3	-9999	0.7	2.3	0.067	-9999	-9999	-9999	-9999	0.02	-9999	-9999	-9999	-9999	1.7	-9999	-9999	-9999	-9999
1/4/2017 17:00	-80.3	-9999	0.7	2.3	0.067	-9999	-9999	-9999	-9999	0.01	-9999	-9999	-9999	-9999	1.8	-9999	-9999	-9999	-9999
1/4/2017 17:15	-80.4	-9999	0.7	2.3	0.067	-9999	-9999	-9999	-9999	0.02	-9999	-9999	-9999	-9999	1.7	-9999	-9999	-9999	-9999
1/4/2017 17:30	-79.3	-9999	0.7	2.3	0.067	-9999	-9999	-9999	-9999	0.02	-9999	-9999	-9999	-9999	1.8	-9999	-9999	-9999	-9999
1/4/2017 17:45	-79	-9999	0.8	2.3	0.067	-9999	-9999	-9999	-9999	0.02	-9999	-9999	-9999	-9999	1.8	-9999	-9999	-9999	-9999
1/4/2017 18:00	-79.7	-9999	0.7	2.3	0.067	-9999	-9999	-9999	-9999	0.02	-9999	-9999	-9999	-9999	1.7	-9999	-9999	-9999	-9999
1/4/2017 18:15	-79	-9999	0.7	2.3	0.067	-9999	-9999	-9999	-9999	0.02	-9999	-9999	-9999	-9999	1.8	-9999	-9999	-9999	-9999
1/4/2017 18:30	-78.9	-9999	0.8	2.3	0.067	-9999	-9999	-9999	-9999	0.02	-9999	-9999	-9999	-9999	1.8	-9999	-9999	-9999	-9999
1/4/2017 18:45	-80.3	-9999	0.7	2.3	0.067	-9999	-9999	-9999	-9999	0.02	-9999	-9999	-9999	-9999	1.8	-9999	-9999	-9999	-9999
1/4/2017 19:00	-78.9	-9999	0.7	2.3	0.067	-9999	-9999	-9999	-9999	0.02	-9999	-9999	-9999	-9999	1.7	-9999	-9999	-9999	-9999
1/4/2017 19:15	-78.9	-9999	0.7	2.3	0.067	-9999	-9999	-9999	-9999	0.02	-9999	-9999	-9999	-9999	1.8	-9999	-9999	-9999	-9999
1/4/2017 19:30	-79.7	-9999	0.7	2.3	0.067	-9999	-9999	-9999	-9999	0.02	-9999	-9999	-9999	-9999	1.8	-9999	-9999	-9999	-9999
1/4/2017 19:45	-79.5	-9999	0.7	2.3	0.067	-9999	-9999	-9999	-9999	0.02	-9999	-9999	-9999	-9999	1.8	-9999	-9999	-9999	-9999
1/4/2017 20:00	-80.1	-9999	0.7	2.3	0.067	-9999	-9999	-9999	-9999	0.02	-9999	-9999	-9999	-9999	1.7	-9999	-9999	-9999	-9999
1/4/2017 20:15	-77.7	-9999	0.8	2.3	0.067	-9999	-9999	-9999	-9999	0.01	-9999	-9999	-9999	-9999	1.8	-9999	-9999	-9999	-9999
1/4/2017 20:30	-70.3	-9999	0.7	2.3	0.067	-9999	-9999	-9999	-9999	0.02	-9999	-9999	-9999	-9999	1.7	-9999	-9999	-9999	-9999
1/4/2017 20:45	-78.9	-9999	0.7	2.3	0.067	-9999	-9999	-9999	-9999	0.02	-9999	-9999	-9999	-9999	1.7	-9999	-9999	-9999	-9999
1/4/2017 21:00	-79	-9999	0.8	2.3	0.067	-9999	-9999	-9999	-9999	0.02	-9999	-9999	-9999	-9999	1.7	-9999	-9999	-9999	-9999
1/4/2017 21:15	-79.7	-9999	0.7	2.3	0.067	-9999	-9999	-9999	-9999	0.02	-9999	-9999	-9999	-9999	1.8	-9999	-9999	-9999	-9999
1/4/2017 21:30	-79.1	-9999	0.8	2.3	0.067	-9999	-9999	-9999	-9999	0.02	-9999	-9999	-9999	-9999	1.7	-9999	-9999	-9999	-9999
1/4/2017 21:45	-80.3	-9999	0.8	2.3	0.067	-9999	-9999	-9999	-9999	0.02	-9999	-9999	-9999	-9999	1.8	-9999	-9999	-9999	-9999
1/4/2017 22:00	-78.5	-9999	0.7	2.3	0.067	-9999	-9999	-9999	-9999	0.02	-9999	-9999	-9999	-9999	1.7	-9999	-9999	-9999	-9999
1/4/2017 22:15	-79.6	-9999	0.8	2.2	0.067	-9999	-9999	-9999	-9999	0.02	-9999	-9999	-9999	-9999	1.7	-9999	-9999	-9999	-9999
1/4/2017 22:30	-75.9	-9999	0.7	2.3	0.067	-9999	-9999	-9999	-9999	0.01	-9999	-9999	-9999	-9999	1.8	-9999	-9999	-9999	-9999
1/4/2017 22:45	-78.6	-9999	0.7	2.3	0.067	-9999	-9999	-9999	-9999	0.02	-9999	-9999	-9999	-9999	1.7	-9999	-9999	-9999	-9999
1/4/2017 23:00	-79.6	-9999	0.8	2.3	0.067	-9999	-9999	-9999	-9999	0.01	-9999	-9999	-9999	-9999	1.7	-9999	-9999	-9999	-9999
1/4/2017 23:15	-78.2	-9999	0.7	2.3	0.067	-9999	-9999	-9999	-9999	0.02	-9999	-9999	-9999	-9999	1.8	-9999	-9999	-9999	-9999
1/4/2017 23:30	-80	-9999	0.7	2.3	0.067	-9999	-9999	-9999	-9999	0.02	-9999	-9999	-9999	-9999	1.7	-9999	-9999	-9999	-9999
1/4/2017 23:45	-77.5	-9999	0.7	2.3	0.067	-9999	-9999	-9999	-9999	0.02	-9999	-9999	-9999	-9999	1.7	-9999	-9999	-9999	-9999
1/5/2017 0:00	-79.5	-9999	0.7	2.3	0.067	-9999	-9999	-9999	-9999	0.02	-9999	-9999	-9999	-9999	1.8	-9999	-9999	-9999	-9999
1/5/2017 0:15	-76.8	-9999	0.8	2.2	0.067	-9999	-9999	-9999	-9999	0.01	-9999	-9999	-9999	-9999	1.7	-9999	-9999	-9999	-9999
1/5/2017 0:30	-71.9	-9999	0.8	2.3	0.067	-9999	-9999	-9999	-9999	0.02	-9999	-9999	-9999	-9999	1.7	-9999	-9999	-9999	-9999
1/5/2017 0:45	-80	-9999	0.8	2.3	0.067	-9999	-9999	-9999	-9999	0.01	-9999	-9999	-9999	-9999	1.8	-9999	-9999	-9999	-9999
1/5/2017 1:00	-79.8	-9999	0.8	2.3	0.067	-9999	-9999	-9999	-9999	0.02	-9999	-9999	-9999	-9999	1.7	-9999	-9999	-9999	-9999
1/5/2017 1:15	-80.1	-9999	0.8	2.3	0.067	-9999	-9999	-9999	-9999	0.02	-9999	-9999	-9999	-9999	1.8	-9999	-9999	-9999	-9999
1/5/2017 1:30	-78.7	-9999	0.7	2.3	0.067	-9999	-9999	-9999	-9999	0.02	-9999	-9999	-9999	-9999	1.8	-9999	-9999	-9999	-9999
1/5/2017 1:45	-79.6	-9999	0.7	2.3	0.067	-9999	-9999	-9999	-9999	0.02	-9999	-9999	-9999	-9999	1.7	-9999	-9999	-9999	-9999
1/5/2017 2:00	-79.8	-9999	0.7	2.3	0.067	-9999	-9999	-9999	-9999	0.01	-9999	-9999	-9999	-9999	1.8	-9999	-9999	-9999	-9999
1/5/2017 2:15	-79	-9999	0.8	2.3	0.067	-9999	-9999	-9999	-9999	0.02	-9999	-9999	-9999	-9999	1.8	-9999	-9999	-9999	-9999
1/5/2017 2:30	-79.2	-9999	0.7	2.3	0.067	-9999	-9999	-9999	-9999	0.02	-9999	-9999	-9999	-9999	1.8	-9999	-9999	-9999	-9999
1/5/2017 2:45	-70.5	-9999	0.7	2.3	0.067	-9999	-9999	-9999	-9999	0.02	-9999	-9999	-9999	-9999	1.7	-9999	-9999	-9999	-9999
1/5/2017 3:00	-80	-9999	0.8	2.3	0.067	-9999	-9999	-9999	-9999	0.02	-9999	-9999	-9999	-9999	1.7	-9999	-9999	-9999	-9999
1/5/2017 3:15	-78.8	-9999	0.8	2.3	0.067	-9999	-9999	-9999	-9999	0.02	-9999	-9999	-9999	-9999	1.7	-9999	-9999	-9999	-9999
1/5/2017 3:30	-77.9	-9999	0.8	2.3	0.067	-9999	-9999	-9999	-9999	0.02	-9999	-9999	-9999	-9999	1.8	-9999	-9999	-9999	-9999
1/5/2017 3:45	-77	-9999	0.8	2.3	0.067	-9999	-9999	-9999	-9999	0.01	-9999	-9999	-9999	-9999	1.8	-9999	-9999	-9999	-9999
1/5/2017 4:00	-75.7	-9999	0.8	2.3	0.067	-9999	-9999	-9999	-9999	0.02	-9999	-9999	-9999	-9999	1.7	-9999	-9999	-9999	-9999
1/5/2017 4:15	-79.6	-9999	0.8	2.3	0.067	-9999	-9999	-9999	-9999	0.01	-9999	-9999	-9999	-9999	1.7	-9999	-9999	-9999	-9999
1/5/2017 4:30	-70.4	-9999	0.8	2.3	0.067	-9999	-9999	-9999	-9999	0.01	-9999	-9999	-9999	-9999	1.8	-9999	-9999	-9999	-9999
1/5/2017 4:45	-79.6	-9999	0.7	2.3	0.067	-9999	-9999	-9999	-9999	0.02	-9999	-9999	-9999	-9999	1.8	-9999	-9999	-9999	-9999
1/5/2017 5:00	-80	-9999	0.8	2.3	0.067	-9999	-9999	-9999	-9999	0.02	-9999	-9999	-9999	-9999	1.8	-9999	-9999	-9999	-9999
1/5/2017 5:15	-79	-9999	0.8	2.3	0.067	-9999	-9999	-9999	-9999	0.02	-9999	-9999	-9999	-9999	1.8	-9999	-9999	-9999	-9999
1/5/2017 5:30	-78.8	-9999	0.8	2.3	0.067	-9999	-9999	-9999	-9999	0.02	-9999	-9999	-9999	-9999	1.8	-9999	-9999	-9999	-9999
1/5/2017 5:45	-76.6	-9999	0.8	2.3	0.067	-9999	-9999	-9999	-9999	0.02	-9999	-9999	-9999	-9999	1.7	-9999	-9999	-9999	-9999
1/5/2017 6:00	-79.7	-9999	0.7	2.3	0.067	-9999	-9999	-9999	-9999	0.02	-9999	-9999	-9999	-9999	1.7	-9999	-9999	-9999	-9999
1/5/2017 6:15	-78.4	-9999	0.8	2.3	0.067	-9999	-9999	-9999	-9999	0.02	-9999	-9999	-9999	-9999	1.7	-9999	-9999	-9999	-9999
1/5/2017 6:30	-76.2	-9999	0.8	2.3	0.067	-9999	-9999	-9999	-9999	0.02	-9999	-9999	-9999	-9999	1.8	-9999	-9999	-9999	-9999
1/5/2017 6:45	-79.4	-9999	0.8	2.3	0.067	-9999	-9999	-9999	-9999	0.02	-9999	-9999	-9999	-9999	1.7	-9999	-9999	-9999	-9999
1/5/2017 7:00	-70.3	-9999	0.8	2.3	0.067	-9999	-9999	-9999	-9999	0.02	-9999	-9999	-9999	-9999	1.8	-9999	-9999	-9999	-9999
1/5/2017 7:15	-70.2	-9999	0.8	2.3	0.067	-9999	-9999	-9999	-9999	0.02	-9999	-9999	-9999	-9999	1.8	-9999	-9999	-9999	-9999
1/5/2017 7:30	-78.9	-9999	0.8	2.3	0.067	-9999	-9999	-9999	-9999	0.02	-9999	-9999	-9999	-9999	1.8	-9999	-9999	-9999	-9999
1/5/2017 7:45	-70.4	-9999	0.8	2.3	0.067	-9999	-9999	-9999	-9999	0.02	-9999	-9999	-9999	-9999	1.7	-9999	-9999	-9999	-9999
1/5/2017 8:00	-77.1	-9999	0.8	2.3	0.067	-9999	-9999	-9999	-9999	0.02	-9999	-9999	-9999	-9999	1.8	-9999	-9999	-9999	-9999
1/5/2017 8:15	-78.6	-9999	0.8	2.3	0.067	-9999	-9999	-9999	-9999	0.02	-9999	-9999	-9999	-9999	1.8	-9999	-9999	-9999	-9999
1/5/2017 8:30	-70.3	-9999	0.8	2.2	0.067	-9999	-9999	-9999	-9999	0.02	-9999	-9999	-9999	-9999	1.8	-9999	-9999	-9999	-9999
1/5/2017 8:45	-73.1	-9999	0.8	2.3	0.067	-9999	-9999	-9999	-9999	0.02	-9999	-9999	-9999	-9999	1.8	-9999	-9999	-9999	-9999
1/5/2017 9:00	-79	-9999	0.8	2.3	0.067	-9999	-9999	-9999	-9999	0.01	-9999	-9999	-9999	-9999	1.8	-9999	-9999	-9999	-9999
1/5/2017 9:15	-79.8	-9999	0.8	2.3	0.067	-9999	-9999	-9999	-9999	0.01	-9999	-9999	-9999	-9999	1.7	-9999	-9999	-9999	-9999
1/5/2017 9:30	-79.1	-9999	0.8	2.3	0.067	-9999	-9999	-9999	-9999	0.02	-9999	-9999	-9999	-9999	1.8	-9999	-9999	-9999	-9999
1/5/2017 9:45	-78.1	-9999	0.8	2.3	0.067	-9999	-9999	-9999	-9999	0.01	-9999	-9999	-9999	-9999	1.8	-9999	-9999	-9999	-9999
1/5/2017 10:00	-77	-9999	0.8	2.3	0.067	-9999	-9999	-9999	-9999	0.02	-9999	-9999	-9999	-9999	1.7	-9999	-9999	-9999	-9999
1/5/2017 10:15	-78.6	-9999	0.8	2.3	0.067	-9999	-9999	-9999	-9999	0.02	-9999	-9999	-9999	-9999	1.8	-9999	-9999	-9999	-9999
1/5/2017 10:30	-79.1	-9999	0.8	2.3	0.067	-9999	-9999	-9999	-9999	0.02	-9999	-9999	-9999	-9999	1.8	-9999	-9999	-9999	-9999
1/5/2017 10:45	-79.9	-9999	0.8	2.3	0.067	-9999	-9999	-9999	-9999	0.02	-9999	-9999	-9999	-9999	1.8	-9999	-9999	-9999	-9999
1/5/2017 11:00	-78.5	-9999	0.8	2.3	0.067	-9999	-9999	-9999	-9999	0.02	-9999	-9999	-9999	-9999	1.7	-9999	-9999	-9999	-9999
1/5/2017 11:15	-71.4	-9999	0.8	2.2	0.067	-9999	-9999	-9999	-9999	0.01	-9999	-9999	-9999	-9999	1.8	-9999	-9999	-9999	-9999
1/5/2017 11:30	-77.9	-9999	0.8	2.3	0.067	-9999	-9999	-9999	-9999	0.02	-9999	-9999	-9999	-9999	1.7	-9999	-9999	-9999	-9999
1/5/2017 11:45	-79	-9999	0.8	2.3	0.067	-9999	-9999	-9999	-9999	0.02	-9999	-9999	-9999	-9999	1.7	-9999	-9999	-9999	-9999
1/5/2017 12:00	-78.4	-9999	0.8	2.3	0.067	-9999	-9999	-9999	-9999	0.02	-9999	-9999	-9999	-9999	1.7	-9999	-9999	-9999	-9999
1/5/2017 12:15	-79.2	-9999	0.8	2.3	0.067	-9999	-9999	-9999	-9999	0.01	-9999	-9999	-9999	-9999	1.7	-9999	-9999	-9999	-9999
1/5/2017 12:30	-79.3	-9999	0.8	2.3	0.067	-9999	-9999	-9999	-9999	0.02	-9999	-9999	-9999	-9999	1.8	-9999	-9999	-9999	-9999
1/5/2017 12:45	-78.8	-9999	0.8	2.3	0.067	-9999	-9999	-9999	-9999	0.02	-9999	-9999	-9999	-9999	1.7	-9999	-9999	-9999	-9999
1/5/2017 13:00	-79	-9999	0.8	2.3	0.067	-9999	-9999	-9999	-9999	0.02	-9999	-9999	-9999	-9999	1.8	-9999	-9999	-9999	-9999
1/5/2017 13:15	-78.7	-9999	0.8	2.3	0.067	-9999	-9999	-9999	-9999	0.02	-9999	-9999	-9999	-9999	1.7	-9999	-9999	-9999	-9999
1/5/2017 13:30	-78.9	-9999	0.8	2.3	0.067	-9999	-9999	-9999	-9999	0.02	-9999	-9999	-9999	-9999	1.8	-9999	-9999	-9999	-9999
1/5/2017 13:45	-74.3	-9999	0.8	2.3	0.067	-9999	-9999	-9999	-9999	0.02	-9999	-9999	-9999	-9999	1.7	-9999	-9999	-9999	-9999
1/5/2017 14:00	-78	-9999	0.8	2.3	0.067	-9999	-9999	-9999	-9999	0.02	-9999	-9999	-9999	-9999	1.7	-9999	-9999	-9999	-9999
1/5/2017 14:15	-79	-9999	0.8	2.3	0.067	-9999	-9999	-9999	-9999	0.02	-9999	-9999	-9999	-9999	1.8	-9999	-9999	-9999	-9999
1/5/2017 14:30	-78.9	-9999	0.8	2.3	0.067	-9999	-9999	-9999	-9999	0.02	-9999	-9999	-9999	-9999	1.8	-9999	-9999	-9999	-9999
1/5/2017 14:45	-79.8	-7910	0.8	2.3	0.067	-9999	-9999	-9999	-9999	0.02	-9999	-9999	-9999	-9999	1.8	-9999	-9999	-9999	-9999
1/5/2017 15:00	-79	-9999	0.7	2.3	0.067	-9999	-9999	-9999	-9999	0.01	-9999	-9999	-9999	-9999	1.7	-9999	-9999	-9999	-9999
1/5/2017 15:15	-74.9	-9999	0.8	2.3	0.067	-9999	-9999	-9999	-9999	0.02	-9999	-9999	-9999	-9999	1.8	-9999	-9999	-9999	-9999
1/5/2017 15:30	-71.1	-9999	0.8	2.3	0.067	-9999	-9999	-9999	-9999	0.02	-9999	-9999	-9999	-9999	1.7	-9999	-9999	-9999	-9999
1/5/2017 15:45	-78.4	-9999	0.8	2.3	0.067	-9999	-9999	-9999	-9999	0.01	-9999	-9999	-9999	-9999	1.7	-9999	-9999	-9999	-9999
1/5/2017 16:00	-74.1	-9999	0.8	2.3	0.067	-9999	-9999	-9999	-9999	0.01	-9999	-9999	-9999	-9999	1.8	-9999	-9999	-9999	-9999
1/5/2017 16:15	-75.9	-9999	0.8	2.3	0.067	-9999	-9999	-9999	-9999	0.02	-9999	-9999	-9999	-9999	1.8	-9999	-9999	-9999	-9999
1/5/2017 16:30	-70.2	-9999	0.8	2.3	0.067	-9999	-9999	-9999	-9999	0.01	-9999	-9999	-9999	-9999	1.7	-9999	-9999	-9999	-9999
1/5/2017 16:45	-70.2	-9999	0.7	2.3	0.067	-9999	-9999	-9999	-9999	0.02	-9999	-9999	-9999	-9999	1.7	-9999	-9999	-9999	-9999
1/5/2017 17:00	-77.4	-9999	0.8	2.3	0.067	-9999	-9999	-9999	-9999	0.02	-9999	-9999	-9999	-9999	1.8	-9999	-9999	-9999	-9999
1/5/2017 17:15	-70.2	-9999	0.8	2.3	0.067	-9999	-9999	-9999	-9999	0.02	-9999	-9999	-9999	-9999	1.7	-9999	-9999	-9999	-9999
1/5/2017 17:30	-71.5	-9999	0.8	2.3	0.067	-9999	-9999	-9999	-9999	0.02	-9999	-9999	-9999	-9999	1.8	-9999	-9999	-9999	-9999
1/5/2017 17:45	-74.1	-9999	0.8	2.3	0.067	-9999	-9999	-9999	-9999	0.02	-9999	-9999	-9999	-9999	1.8	-9999	-9999	-9999	-9999
1/5/2017 18:00	-70.9	-9999	0.8	2.3	0.067	-9999	-9999	-9999	-9999	0.01	-9999	-9999	-9999	-9999	1.8	-9999	-9999	-9999	-9999
1/5/2017 18:15	-70.1	-9999	0.8	2.3	0.067	-9999	-9999	-9999	-9999	0.02	-9999	-9999	-9999	-9999	1.7	-9999	-9999	-9999	-9999
1/5/2017 18:30	-71.1	-9999	0.8	2.3	0.067	-9999	-9999	-9999	-9999	0.02	-9999	-9999	-9999	-9999	1.8	-9999	-9999	-9999	-9999
1/5/2017 18:45	-70.1	-9999	0.8	2.3	0.067	-9999	-9999	-9999	-9999	0.02	-9999	-9999	-9999	-9999	1.8	-9999	-9999	-9999	-9999
1/5/2017 19:00	-70	-7832	0.8	2.3	0.067	-9999	-9999	-9999	-9999	0.02	-9999	-9999	-9999	-9999	1.7	-9999	-9999	-9999	-9999
1/5/2017 19:15	-78.2	-9999	0.8	2.3	0.067	-9999	-9999	-9999	-9999	0.01	-9999	-9999	-9999	-9999	1.7	-9999	-9999	-9999	-9999
1/5/2017 19:30	-77.7	-9999	0.8	2.3	0.067	-9999	-9999	-9999	-9999	0.02	-9999	-9999	-9999	-9999	1.8	-9999	-9999	-9999	-9999
1/5/2017 19:45	-78.5	-9999	0.8	2.3	0.067	-9999	-9999	-9999	-9999	0.01	-9999	-9999	-9999	-9999	1.8	-9999	-9999	-9999	-9999
1/5/2017 20:00	-70.2	-9999	0.8	2.3	0.067	-9999	-9999	-9999	-9999	0.02	-9999	-9999	-9999	-9999	1.7	-9999	-9999	-9999	-9999
1/5/2017 20:15	-74.2	-9999	0.8	2.3	0.067	-9999	-9999	-9999	-9999	0.02	-9999	-9999	-9999	-9999	1.7	-9999	-9999	-9999	-9999
1/5/2017 20:30	-70.3	-9999	0.8	2.3	0.067	-9999	-9999	-9999	-9999	0.02	-9999	-9999	-9999	-9999	1.8	-9999	-9999	-9999	-9999
1/5/2017 20:45	-70.1	-9999	0.8	2.3	0.067	-9999	-9999	-9999	-9999	0.02	-9999	-9999	-9999	-9999	1.8	-9999	-9999	-9999	-9999
1/5/2017 21:00	-74.8	-9999	0.8	2.3	0.067	-9999	-9999	-9999	-9999	0.02	-9999	-9999	-9999	-9999	1.8	-9999	-9999	-9999	-9999
1/5/2017 21:15	-73.4	-9999	0.8	2.3	0.067	-9999	-9999	-9999	-9999	0.02	-9999	-9999	-9999	-9999	1.8	-9999	-9999	-9999	-9999
1/5/2017 21:30	-71.2	-9999	0.8	2.3	0.067	-9999	-9999	-9999	-9999	0.01	-9999	-9999	-9999	-9999	1.8	-9999	-9999	-9999	-9999
1/5/2017 21:45	-70.2	-9999	0.8	2.3	0.067	-9999	-9999	-9999	-9999	0.02	-9999	-9999	-9999	-9999	1.8	-9999	-9999	-9999	-9999
1/5/2017 22:00	-76.5	-9999	0.8	2.3	0.067	-9999	-9999	-9999	-9999	0.01	-9999	-9999	-9999	-9999	1.7	-9999	-9999	-9999	-9999
1/5/2017 22:15	-77.8	-9999	0.8	2.3	0.067	-9999	-9999	-9999	-9999	0.02	-9999	-9999	-9999	-9999	1.8	-9999	-9999	-9999	-9999
1/5/2017 22:30	-77.3	-9999	0.8	2.3	0.067	-9999	-9999	-9999	-9999	0.02	-9999	-9999	-9999	-9999	1.7	-9999	-9999	-9999	-9999
1/5/2017 22:45	-78	-9999	0.8	2.3	0.067	-9999	-9999	-9999	-9999	0.02	-9999	-9999	-9999	-9999	1.7	-9999	-9999	-9999	-9999
1/5/2017 23:00	-70.1	-9999	0.8	2.3	0.067	-9999	-9999	-9999	-9999	0.02	-9999	-9999	-9999	-9999	1.8	-9999	-9999	-9999	-9999
1/5/2017 23:15	-76.3	-9999	0.8	2.3	0.067	-9999	-9999	-9999	-9999	0.02	-9999	-9999	-9999	-9999	1.8	-9999	-9999	-9999	-9999
1/5/2017 23:30	-70	-9999	0.8	2.3	0.067	-9999	-9999	-9999	-9999	0.02	-9999	-9999	-9999	-9999	1.8	-9999	-9999	-9999	-9999
1/5/2017 23:45	-71.4	-9999	0.8	2.3	0.067	-9999	-9999	-9999	-9999	0.02	-9999	-9999	-9999	-9999	1.8	-9999	-9999	-9999	-9999
1/6/2017 0:00	-70.7	-9999	0.8	2.2	0.067	-9999	-9999	-9999	-9999	0.02	-9999	-9999	-9999	-9999	1.8	-9999	-9999	-9999	-9999
1/6/2017 0:15	-77.3	-9999	0.8	2.3	0.067	-9999	-9999	-9999	-9999	0.02	-9999	-9999	-9999	-9999	1.8	-9999	-9999	-9999	-9999
1/6/2017 0:30	-78.2	-9999	0.8	2.3	0.067	-9999	-9999	-9999	-9999	0.02	-9999	-9999	-9999	-9999	1.7	-9999	-9999	-9999	-9999
1/6/2017 0:45	-77.9	-9999	0.8	2.3	0.067	-9999	-9999	-9999	-9999	0.02	-9999	-9999	-9999	-9999	1.7	-9999	-9999	-9999	-9999
1/6/2017 1:00	-70	-9999	0.8	2.3	0.067	-9999	-9999	-9999	-9999	0.02	-9999	-9999	-9999	-9999	1.8	-9999	-9999	-9999	-9999
1/6/2017 1:15	-79.6	-9999	0.8	2.3	0.067	-9999	-9999	-9999	-9999	0.02	-9999	-9999	-9999	-9999	1.7	-9999	-9999	-9999	-9999
1/6/2017 1:30	-70.8	-9999	0.8	2.3	0.067	-9999	-9999	-9999	-9999	0.02	-9999	-9999	-9999	-9999	1.8	-9999	-9999	-9999	-9999
1/6/2017 1:45	-77.2	-9999	0.8	2.3	0.067	-9999	-9999	-9999	-9999	0.02	-9999	-9999	-9999	-9999	1.8	-9999	-9999	-9999	-9999
1/6/2017 2:00	-79.3	-9999	0.8	2.3	0.067	-9999	-9999	-9999	-9999	0.02	-9999	-9999	-9999	-9999	1.8	-9999	-9999	-9999	-9999
1/6/2017 2:15	-77.8	-7718	0.8	2.3	0.067	-9999	-9999	-9999	-9999	0.02	-9999	-9999	-9999	-9999	1.8	-9999	-9999	-9999	-9999
1/6/2017 2:30	-78	-9999	0.8	2.3	0.067	-9999	-9999	-9999	-9999	0.02	-9999	-9999	-9999	-9999	1.8	-9999	-9999	-9999	-9999
1/6/2017 2:45	-70.1	-9999	0.8	2.3	0.067	-9999	-9999	-9999	-9999	0.02	-9999	-9999	-9999	-9999	1.8	-9999	-9999	-9999	-9999
1/6/2017 3:00	-76.1	-9999	0.8	2.3	0.067	-9999	-9999	-9999	-9999	0.02	-9999	-9999	-9999	-9999	1.8	-9999	-9999	-9999	-9999
1/6/2017 3:15	-79	-9999	0.8	2.3	0.067	-9999	-9999	-9999	-9999	0.02	-9999	-9999	-9999	-9999	1.7	-9999	-9999	-9999	-9999
1/6/2017 3:30	-69.9	-9999	0.8	2.3	0.067	-9999	-9999	-9999	-9999	0.02	-9999	-9999	-9999	-9999	1.8	-9999	-9999	-9999	-9999
1/6/2017 3:45	-78.1	-9999	0.8	2.2	0.067	-9999	-9999	-9999	-9999	0.02	-9999	-9999	-9999	-9999	1.8	-9999	-9999	-9999	-9999
1/6/2017 4:00	-77.3	-9999	0.8	2.3	0.067	-9999	-9999	-9999	-9999	0.02	-9999	-9999	-9999	-9999	1.8	-9999	-9999	-9999	-9999
1/6/2017 4:15	-77.5	-9999	0.8	2.3	0.067	-9999	-9999	-9999	-9999	0.02	-9999	-9999	-9999	-9999	1.8	-9999	-9999	-9999	-9999
1/6/2017 4:30	-70	-9999	0.8	2.3	0.067	-9999	-9999	-9999	-9999	0.02	-9999	-9999	-9999	-9999	1.8	-9999	-9999	-9999	-9999
1/6/2017 4:45	-72.8	-9999	0.8	2.3	0.067	-9999	-9999	-9999	-9999	0.02	-9999	-9999	-9999	-9999	1.8	-9999	-9999	-9999	-9999
1/6/2017 5:00	-73.3	-9999	0.8	2.3	0.067	-9999	-9999	-9999	-9999	0.02	-9999	-9999	-9999	-9999	1.8	-9999	-9999	-9999	-9999
1/6/2017 5:15	-70.8	-9999	0.8	2.3	0.067	-9999	-9999	-9999	-9999	0.02	-9999	-9999	-9999	-9999	1.8	-9999	-9999	-9999	-9999
1/6/2017 5:30	-77.5	-9999	0.8	2.3	0.067	-9999	-9999	-9999	-9999	0.02	-9999	-9999	-9999	-9999	1.7	-9999	-9999	-9999	-9999
1/6/2017 5:45	-77.7	-9999	0.8	2.3	0.067	-9999	-9999	-9999	-9999	0.02	-9999	-9999	-9999	-9999	1.8	-9999	-9999	-9999	-9999
1/6/2017 6:00	-74.8	-9999	0.8	2.3	0.067	-9999	-9999	-9999	-9999	0.02	-9999	-9999	-9999	-9999	1.8	-9999	-9999	-9999	-9999
1/6/2017 6:15	-77.7	-9999	0.8	2.3	0.067	-9999	-9999	-9999	-9999	0.02	-9999	-9999	-9999	-9999	1.8	-9999	-9999	-9999	-9999
1/6/2017 6:30	-78.1	-9999	0.8	2.3	0.067	-9999	-9999	-9999	-9999	0.02	-9999	-9999	-9999	-9999	1.8	-9999	-9999	-9999	-9999
1/6/2017 6:45	-75.7	-9999	0.8	2.3	0.068	-9999	-9999	-9999	-9999	0.02	-9999	-9999	-9999	-9999	1.8	-9999	-9999	-9999	-9999
1/6/2017 7:00	-78.5	-9999	0.8	2.3	0.067	-9999	-9999	-9999	-9999	0.02	-9999	-9999	-9999	-9999	1.8	-9999	-9999	-9999	-9999
1/6/2017 7:15	-69.8	-9999	0.8	2.3	0.067	-9999	-9999	-9999	-9999	0.01	-9999	-9999	-9999	-9999	1.8	-9999	-9999	-9999	-9999
1/6/2017 7:30	-70.9	-9999	0.8	2.3	0.067	-9999	-9999	-9999	-9999	0.01	-9999	-9999	-9999	-9999	1.8	-9999	-9999	-9999	-9999
1/6/2017 7:45	-76.3	-7989	0.8	2.3	0.067	-9999	-9999	-9999	-9999	0.02	-9999	-9999	-9999	-9999	1.8	-9999	-9999	-9999	-9999
1/6/2017 8:00	-75.7	-9999	0.8	2.3	0.067	-9999	-9999	-9999	-9999	0.02	-9999	-9999	-9999	-9999	1.8	-9999	-9999	-9999	-9999
1/6/2017 8:15	-78.9	-7910	0.8	2.3	0.067	-9999	-9999	-9999	-9999	0.01	-9999	-9999	-9999	-9999	1.8	-9999	-9999	-9999	-9999
1/6/2017 8:30	-79.2	-9999	0.8	2.3	0.067	-9999	-9999	-9999	-9999	0.02	-9999	-9999	-9999	-9999	1.7	-9999	-9999	-9999	-9999
1/6/2017 8:45	-73.3	-9999	0.8	2.3	0.068	-9999	-9999	-9999	-9999	0.02	-9999	-9999	-9999	-9999	1.7	-9999	-9999	-9999	-9999
1/6/2017 9:00	-78.8	-9999	0.8	2.3	0.067	-9999	-9999	-9999	-9999	0.02	-9999	-9999	-9999	-9999	1.8	-9999	-9999	-9999	-9999
1/6/2017 9:15	-77.7	-9999	0.8	2.3	0.068	-9999	-9999	-9999	-9999	0.02	-9999	-9999	-9999	-9999	1.7	-9999	-9999	-9999	-9999
1/6/2017 9:30	-69.9	-9999	0.8	2.3	0.067	-9999	-9999	-9999	-9999	0.02	-9999	-9999	-9999	-9999	1.7	-9999	-9999	-9999	-9999
1/6/2017 9:45	-69.8	-9999	0.8	2.2	0.068	-9999	-9999	-9999	-9999	0.02	-9999	-9999	-9999	-9999	1.8	-9999	-9999	-9999	-9999
1/6/2017 10:00	-79.1	-7871	0.8	2.3	0.068	-9999	-9999	-9999	-9999	0.02	-9999	-9999	-9999	-9999	1.8	-9999	-9999	-9999	-9999
1/6/2017 10:15	-69.6	-9999	0.8	2.3	0.068	-9999	-9999	-9999	-9999	0.02	-9999	-9999	-9999	-9999	1.7	-9999	-9999	-9999	-9999
1/6/2017 10:30	-69.7	-9999	0.8	2.3	0.068	-9999	-9999	-9999	-9999	0.02	-9999	-9999	-9999	-9999	1.8	-9999	-9999	-9999	-9999
1/6/2017 10:45	-69.8	-9999	0.8	2.3	0.068	-9999	-9999	-9999	-9999	0.02	-9999	-9999	-9999	-9999	1.8	-9999	-9999	-9999	-9999
1/6/2017 11:00	-76.4	-9999	0.8	2.3	0.068	-9999	-9999	-9999	-9999	0.02	-9999	-9999	-9999	-9999	1.7	-9999	-9999	-9999	-9999
1/6/2017 11:15	-78.8	-9999	0.8	2.3	0.068	-9999	-9999	-9999	-9999	0.02	-9999	-9999	-9999	-9999	1.7	-9999	-9999	-9999	-9999
1/6/2017 11:30	-77.2	-9999	0.8	2.3	0.068	-9999	-9999	-9999	-9999	0.02	-9999	-9999	-9999	-9999	1.8	-9999	-9999	-9999	-9999
1/6/2017 11:45	-69.6	-9999	0.8	2.2	0.068	-9999	-9999	-9999	-9999	0.02	-9999	-9999	-9999	-9999	1.8	-9999	-9999	-9999	-9999
1/6/2017 12:00	-78.6	-9999	0.8	2.3	0.068	-9999	-9999	-9999	-9999	0.02	-9999	-9999	-9999	-9999	1.8	-9999	-9999	-9999	-9999
1/6/2017 12:15	-79.6	-9999	0.8	2.3	0.068	-9999	-9999	-9999	-9999	0.02	-9999	-9999	-9999	-9999	1.8	-9999	-9999	-9999	-9999
1/6/2017 12:30	-80.1	-9999	0.8	2.3	0.068	-9999	-9999	-9999	-9999	0.02	-9999	-9999	-9999	-9999	1.8	-9999	-9999	-9999	-9999
1/6/2017 12:45	-79.8	-9999	0.8	2.3	0.068	-9999	-9999	-9999	-9999	0.02	-9999	-9999	-9999	-9999	1.8	-9999	-9999	-9999	-9999
1/6/2017 13:00	-82.1	-9999	0.8	2.3	0.068	-9999	-9999	-9999	-9999	0.02	-9999	-9999	-9999	-9999	1.7	-9999	-9999	-9999	-9999
1/6/2017 13:15	-82.4	-9999	0.8	2.3	0.068	-9999	-9999	-9999	-9999	0.02	-9999	-9999	-9999	-9999	1.8	-9999	-9999	-9999	-9999
1/6/2017 13:30	-82.2	-9999	0.8	2.3	0.068	-9999	-9999	-9999	-9999	0.02	-9999	-9999	-9999	-9999	1.8	-9999	-9999	-9999	-9999
1/6/2017 13:45	-80.9	-9999	0.8	2.4	0.068	-9999	-9999	-9999	-9999	0.01	-9999	-9999	-9999	-9999	1.8	-9999	-9999	-9999	-9999
1/6/2017 14:00	-83	-9999	0.8	2.3	0.068	-9999	-9999	-9999	-9999	0.02	-9999	-9999	-9999	-9999	1.8	-9999	-9999	-9999	-9999
1/6/2017 14:15	-81.9	-9999	0.8	2.3	0.068	-9999	-9999	-9999	-9999	0.02	-9999	-9999	-9999	-9999	1.8	-9999	-9999	-9999	-9999
1/6/2017 14:30	-81	-9999	0.8	2.3	0.068	-9999	-9999	-9999	-9999	0.02	-9999	-9999	-9999	-9999	1.7	-9999	-9999	-9999	-9999
1/6/2017 14:45	-79.6	-9999	0.8	2.3	0.068	-9999	-9999	-9999	-9999	0.01	-9999	-9999	-9999	-9999	1.8	-9999	-9999	-9999	-9999
1/6/2017 15:00	-79.8	-9999	0.8	2.3	0.068	-9999	-9999	-9999	-9999	0.02	-9999	-9999	-9999	-9999	1.8	-9999	-9999	-9999	-9999
1/6/2017 15:15	-78.6	-9999	0.8	2.3	0.068	-9999	-9999	-9999	-9999	0.02	-9999	-9999	-9999	-9999	1.8	-9999	-9999	-9999	-9999
1/6/2017 15:30	-78.9	-9999	0.8	2.3	0.068	-9999	-9999	-9999	-9999	0.02	-9999	-9999	-9999	-9999	1.8	-9999	-9999	-9999	-9999
1/6/2017 15:45	-79.6	-9999	0.8	2.3	0.068	-9999	-9999	-9999	-9999	0.02	-9999	-9999	-9999	-9999	1.8	-9999	-9999	-9999	-9999
1/6/2017 16:00	-78.8	-9999	0.8	2.3	0.068	-9999	-9999	-9999	-9999	0.02	-9999	-9999	-9999	-9999	1.8	-9999	-9999	-9999	-9999
1/6/2017 16:15	-79.4	-9999	0.8	2.3	0.068	-9999	-9999	-9999	-9999	0.02	-9999	-9999	-9999	-9999	1.7	-9999	-9999	-9999	-9999
1/6/2017 16:30	-78.4	-9999	0.8	2.3	0.068	-9999	-9999	-9999	-9999	0.02	-9999	-9999	-9999	-9999	1.8	-9999	-9999	-9999	-9999
1/6/2017 16:45	-78.7	-9999	0.8	2.3	0.068	-9999	-9999	-9999	-9999	0.02	-9999	-9999	-9999	-9999	1.8	-9999	-9999	-9999	-9999
1/6/2017 17:00	-76	-9999	0.8	2.3	0.068	-9999	-9999	-9999	-9999	0.02	-9999	-9999	-9999	-9999	1.8	-9999	-9999	-9999	-9999
1/6/2017 17:15	-79	-9999	0.8	2.3	0.068	-9999	-9999	-9999	-9999	0.02	-9999	-9999	-9999	-9999	1.8	-9999	-9999	-9999	-9999
1/6/2017 17:30	-79.4	-9999	0.8	2.3	0.068	-9999	-9999	-9999	-9999	0.02	-9999	-9999	-9999	-9999	1.8	-9999	-9999	-9999	-9999
1/6/2017 17:45	-73.4	-9999	0.8	2.3	0.068	-9999	-9999	-9999	-9999	0.01	-9999	-9999	-9999	-9999	1.8	-9999	-9999	-9999	-9999
1/6/2017 18:00	-77.4	-9999	0.8	2.3	0.068	-9999	-9999	-9999	-9999	0.02	-9999	-9999	-9999	-9999	1.7	-9999	-9999	-9999	-9999
1/6/2017 18:15	-79.2	-9999	0.8	2.3	0.068	-9999	-9999	-9999	-9999	0.02	-9999	-9999	-9999	-9999	1.8	-9999	-9999	-9999	-9999
1/6/2017 18:30	-79.2	-9999	0.8	2.3	0.068	-9999	-9999	-9999	-9999	0.02	-9999	-9999	-9999	-9999	1.8	-9999	-9999	-9999	-9999
1/6/2017 18:45	-79.1	-9999	0.8	2.3	0.068	-9999	-9999	-9999	-9999	0.01	-9999	-9999	-9999	-9999	1.8	-9999	-9999	-9999	-9999
1/6/2017 19:00	-77	-9999	0.8	2.3	0.068	-9999	-9999	-9999	-9999	0.02	-9999	-9999	-9999	-9999	1.8	-9999	-9999	-9999	-9999
1/6/2017 19:15	-78.8	-9999	0.8	2.3	0.068	-9999	-9999	-9999	-9999	0.02	-9999	-9999	-9999	-9999	1.8	-9999	-9999	-9999	-9999
1/6/2017 19:30	-78	-9999	0.8	2.3	0.068	-9999	-9999	-9999	-9999	0.01	-9999	-9999	-9999	-9999	1.8	-9999	-9999	-9999	-9999
1/6/2017 19:45	-78.9	-9999	0.8	2.3	0.068	-9999	-9999	-9999	-9999	0.02	-9999	-9999	-9999	-9999	1.8	-9999	-9999	-9999	-9999
1/6/2017 20:00	-78.3	-9999	0.8	2.3	0.068	-9999	-9999	-9999	-9999	0.02	-9999	-9999	-9999	-9999	1.8	-9999	-9999	-9999	-9999
1/6/2017 20:15	-78	-9999	0.8	2.3	0.068	-9999	-9999	-9999	-9999	0.02	-9999	-9999	-9999	-9999	1.8	-9999	-9999	-9999	-9999
1/6/2017 20:30	-79.2	-9999	0.8	2.3	0.068	-9999	-9999	-9999	-9999	0.02	-9999	-9999	-9999	-9999	1.8	-9999	-9999	-9999	-9999
1/6/2017 20:45	-78.6	-9999	0.8	2.3	0.068	-9999	-9999	-9999	-9999	0.02	-9999	-9999	-9999	-9999	1.7	-9999	-9999	-9999	-9999
1/6/2017 21:00	-77.3	-9999	0.8	2.3	0.068	-9999	-9999	-9999	-9999	0.02	-9999	-9999	-9999	-9999	1.8	-9999	-9999	-9999	-9999
1/6/2017 21:15	-78.8	-9999	0.8	2.3	0.068	-9999	-9999	-9999	-9999	0.02	-9999	-9999	-9999	-9999	1.8	-9999	-9999	-9999	-9999
1/6/2017 21:30	-79.2	-9999	0.8	2.3	0.068	-9999	-9999	-9999	-9999	0.02	-9999	-9999	-9999	-9999	1.7	-9999	-9999	-9999	-9999
1/6/2017 21:45	-79	-9999	0.8	2.3	0.068	-9999	-9999	-9999	-9999	0.01	-9999	-9999	-9999	-9999	1.8	-9999	-9999	-9999	-9999
1/6/2017 22:00	-77.9	-9999	0.8	2.3	0.068	-9999	-9999	-9999	-9999	0.02	-9999	-9999	-9999	-9999	1.8	-9999	-9999	-9999	-9999
1/6/2017 22:15	-77	-9999	0.8	2.3	0.068	-9999	-9999	-9999	-9999	0.02	-9999	-9999	-9999	-9999	1.8	-9999	-9999	-9999	-9999
1/6/2017 22:30	-77.8	-9999	0.8	2.3	0.068	-9999	-9999	-9999	-9999	0.02	-9999	-9999	-9999	-9999	1.7	-9999	-9999	-9999	-9999
1/6/2017 22:45	-78.3	-9999	0.8	2.3	0.068	-9999	-9999	-9999	-9999	0.02	-9999	-9999	-9999	-9999	1.8	-9999	-9999	-9999	-9999
1/6/2017 23:00	-78.1	-9999	0.8	2.3	0.068	-9999	-9999	-9999	-9999	0.02	-9999	-9999	-9999	-9999	1.8	-9999	-9999	-9999	-9999
1/6/2017 23:15	-76.5	-9999	0.8	2.3	0.068	-9999	-9999	-9999	-9999	0.02	-9999	-9999	-9999	-9999	1.8	-9999	-9999	-9999	-9999
1/6/2017 23:30	-77.2	-9999	0.8	2.3	0.068	-9999	-9999	-9999	-9999	0.02	-9999	-9999	-9999	-9999	1.7	-9999	-9999	-9999	-9999
1/6/2017 23:45	-69.5	-9999	0.8	2.3	0.068	-9999	-9999	-9999	-9999	0.02	-9999	-9999	-9999	-9999	1.8	-9999	-9999	-9999	-9999
1/7/2017 0:00	-78.2	-9999	0.8	2.3	0.068	-9999	-9999	-9999	-9999	0.02	-9999	-9999	-9999	-9999	1.7	-9999	-9999	-9999	-9999
1/7/2017 0:15	-78.6	-9999	0.8	2.3	0.068	-9999	-9999	-9999	-9999	0.02	-9999	-9999	-9999	-9999	1.8	-9999	-9999	-9999	-9999
1/7/2017 0:30	-79	-9999	0.8	2.3	0.068	-9999	-9999	-9999	-9999	0.02	-9999	-9999	-9999	-9999	1.8	-9999	-9999	-9999	-9999
1/7/2017 0:45	-76.5	-9999	0.8	2.3	0.068	-9999	-9999	-9999	-9999	0.02	-9999	-9999	-9999	-9999	1.8	-9999	-9999	-9999	-9999
1/7/2017 1:00	-77.5	-9999	0.8	2.3	0.068	-9999	-9999	-9999	-9999	0.02	-9999	-9999	-9999	-9999	1.7	-9999	-9999	-9999	-9999
1/7/2017 1:15	-74.4	-9999	0.8	2.3	0.068	-9999	-9999	-9999	-9999	0.01	-9999	-9999	-9999	-9999	1.8	-9999	-9999	-9999	-9999
1/7/2017 1:30	-69.9	-9999	0.8	2.3	0.068	-9999	-9999	-9999	-9999	0.02	-9999	-9999	-9999	-9999	1.8	-9999	-9999	-9999	-9999
1/7/2017 1:45	-78.7	-9999	0.8	2.3	0.068	-9999	-9999	-9999	-9999	0.02	-9999	-9999	-9999	-9999	1.8	-9999	-9999	-9999	-9999
1/7/2017 2:00	-77.5	-9999	0.8	2.3	0.068	-9999	-9999	-9999	-9999	0.02	-9999	-9999	-9999	-9999	1.8	-9999	-9999	-9999	-9999
1/7/2017 2:15	-78.5	-9999	0.8	2.3	0.068	-9999	-9999	-9999	-9999	0.02	-9999	-9999	-9999	-9999	1.8	-9999	-9999	-9999	-9999
1/7/2017 2:30	-77.7	-9999	0.8	2.3	0.068	-9999	-9999	-9999	-9999	0.01	-9999	-9999	-9999	-9999	1.8	-9999	-9999	-9999	-9999
1/7/2017 2:45	-78.5	-9999	0.8	2.3	0.068	-9999	-9999	-9999	-9999	0.02	-9999	-9999	-9999	-9999	1.7	-9999	-9999	-9999	-9999
1/7/2017 3:00	-78.3	-9999	0.8	2.3	0.068	-9999	-9999	-9999	-9999	0.02	-9999	-9999	-9999	-9999	1.8	-9999	-9999	-9999	-9999
1/7/2017 3:15	-78.7	-9999	0.8	2.3	0.068	-9999	-9999	-9999	-9999	0.01	-9999	-9999	-9999	-9999	1.8	-9999	-9999	-9999	-9999
1/7/2017 3:30	-78	-9999	0.8	2.3	0.068	-9999	-9999	-9999	-9999	0.02	-9999	-9999	-9999	-9999	1.8	-9999	-9999	-9999	-9999
1/7/2017 3:45	-77.7	-9999	0.8	2.3	0.068	-9999	-9999	-9999	-9999	0.02	-9999	-9999	-9999	-9999	1.8	-9999	-9999	-9999	-9999
1/7/2017 4:00	-78.3	-9999	0.8	2.3	0.068	-9999	-9999	-9999	-9999	0.02	-9999	-9999	-9999	-9999	1.8	-9999	-9999	-9999	-9999
1/7/2017 4:15	-77	-9999	0.8	2.3	0.068	-9999	-9999	-9999	-9999	0.02	-9999	-9999	-9999	-9999	1.7	-9999	-9999	-9999	-9999
1/7/2017 4:30	-77.2	-9999	0.8	2.3	0.068	-9999	-9999	-9999	-9999	0.02	-9999	-9999	-9999	-9999	1.8	-9999	-9999	-9999	-9999
1/7/2017 4:45	-77.9	-9999	0.8	2.3	0.068	-9999	-9999	-9999	-9999	0.02	-9999	-9999	-9999	-9999	1.8	-9999	-9999	-9999	-9999
1/7/2017 5:00	-78.6	-9999	0.8	2.3	0.068	-9999	-9999	-9999	-9999	0.02	-9999	-9999	-9999	-9999	1.8	-9999	-9999	-9999	-9999
1/7/2017 5:15	-76.6	-9999	0.8	2.3	0.068	-9999	-9999	-9999	-9999	0.02	-9999	-9999	-9999	-9999	1.7	-9999	-9999	-9999	-9999
1/7/2017 5:30	-69.3	-9999	0.8	2.3	0.068	-9999	-9999	-9999	-9999	0.02	-9999	-9999	-9999	-9999	1.8	-9999	-9999	-9999	-9999
1/7/2017 5:45	-75.7	-7643	0.8	2.3	0.068	-9999	-9999	-9999	-9999	0.02	-9999	-9999	-9999	-9999	1.8	-9999	-9999	-9999	-9999
1/7/2017 6:00	-77.7	-9999	0.8	2.3	0.068	-9999	-9999	-9999	-9999	0.02	-9999	-9999	-9999	-9999	1.8	-9999	-9999	-9999	-9999
1/7/2017 6:15	-77.3	-9999	0.8	2.3	0.068	-9999	-9999	-9999	-9999	0.01	-9999	-9999	-9999	-9999	1.8	-9999	-9999	-9999	-9999
1/7/2017 6:30	-76.1	-9999	0.8	2.3	0.068	-9999	-9999	-9999	-9999	0.01	-9999	-9999	-9999	-9999	1.8	-9999	-9999	-9999	-9999
1/7/2017 6:45	-76.6	-9999	0.8	2.3	0.068	-9999	-9999	-9999	-9999	0.02	-9999	-9999	-9999	-9999	1.8	-9999	-9999	-9999	-9999
1/7/2017 7:00	-78.6	-9999	0.8	2.3	0.068	-9999	-9999	-9999	-9999	0.02	-9999	-9999	-9999	-9999	1.8	-9999	-9999	-9999	-9999
1/7/2017 7:15	-77.8	-9999	0.9	2.3	0.068	-9999	-9999	-9999	-9999	0.02	-9999	-9999	-9999	-9999	1.8	-9999	-9999	-9999	-9999
1/7/2017 7:30	-69.2	-9999	0.8	2.3	0.068	-9999	-9999	-9999	-9999	0.02	-9999	-9999	-9999	-9999	1.8	-9999	-9999	-9999	-9999
1/7/2017 7:45	-78.1	-7949	0.8	2.3	0.068	-9999	-9999	-9999	-9999	0.02	-9999	-9999	-9999	-9999	1.8	-9999	-9999	-9999	-9999
1/7/2017 8:00	-78.4	-9999	0.8	2.3	0.068	-9999	-9999	-9999	-9999	0.01	-9999	-9999	-9999	-9999	1.8	-9999	-9999	-9999	-9999
1/7/2017 8:15	-78.3	-9999	0.8	2.3	0.068	-9999	-9999	-9999	-9999	0.02	-9999	-9999	-9999	-9999	1.8	-9999	-9999	-9999	-9999
1/7/2017 8:30	-78.8	-9999	0.8	2.3	0.068	-9999	-9999	-9999	-9999	0.02	-9999	-9999	-9999	-9999	1.7	-9999	-9999	-9999	-9999
1/7/2017 8:45	-77.6	-9999	0.8	2.3	0.068	-9999	-9999	-9999	-9999	0.02	-9999	-9999	-9999	-9999	1.8	-9999	-9999	-9999	-9999
1/7/2017 9:00	-78	-9999	0.8	2.3	0.068	-9999	-9999	-9999	-9999	0.02	-9999	-9999	-9999	-9999	1.8	-9999	-9999	-9999	-9999
1/7/2017 9:15	-78.4	-9999	0.8	2.3	0.068	-9999	-9999	-9999	-9999	0.01	-9999	-9999	-9999	-9999	1.8	-9999	-9999	-9999	-9999
1/7/2017 9:30	-78.3	-9999	0.8	2.3	0.068	-9999	-9999	-9999	-9999	0.02	-9999	-9999	-9999	-9999	1.7	-9999	-9999	-9999	-9999
1/7/2017 9:45	-79.8	-9999	0.8	2.3	0.068	-9999	-9999	-9999	-9999	0.01	-9999	-9999	-9999	-9999	1.8	-9999	-9999	-9999	-9999
1/7/2017 10:00	-81.4	-9999	0.8	2.3	0.068	-9999	-9999	-9999	-9999	0.01	-9999	-9999	-9999	-9999	1.8	-9999	-9999	-9999	-9999
1/7/2017 10:15	-82.9	-9999	0.7	2.3	0.068	-9999	-9999	-9999	-9999	0.02	-9999	-9999	-9999	-9999	1.8	-9999	-9999	-9999	-9999
1/7/2017 10:30	-80.7	-9999	0.8	2.3	0.068	-9999	-9999	-9999	-9999	0.01	-9999	-9999	-9999	-9999	1.8	-9999	-9999	-9999	-9999
1/7/2017 10:45	-81.8	-9999	0.8	2.3	0.068	-9999	-9999	-9999	-9999	0.01	-9999	-9999	-9999	-9999	1.8	-9999	-9999	-9999	-9999
1/7/2017 11:00	-81.8	-9999	0.8	2.3	0.068	-9999	-9999	-9999	-9999	0.02	-9999	-9999	-9999	-9999	1.8	-9999	-9999	-9999	-9999
1/7/2017 11:15	-82.4	-9999	0.8	2.3	0.068	-9999	-9999	-9999	-9999	0.02	-9999	-9999	-9999	-9999	1.8	-9999	-9999	-9999	-9999
1/7/2017 11:30	-82.4	-9999	0.8	2.3	0.068	-9999	-9999	-9999	-9999	0.02	-9999	-9999	-9999	-9999	1.8	-9999	-9999	-9999	-9999
1/7/2017 11:45	-82.2	-9999	0.8	2.3	0.068	-9999	-9999	-9999	-9999	0.02	-9999	-9999	-9999	-9999	1.8	-9999	-9999	-9999	-9999
1/7/2017 12:00	-82.3	-9999	0.8	2.3	0.068	-9999	-9999	-9999	-9999	0.02	-9999	-9999	-9999	-9999	1.8	-9999	-9999	-9999	-9999
1/7/2017 12:15	-81.4	-9999	0.8	2.3	0.068	-9999	-9999	-9999	-9999	0.02	-9999	-9999	-9999	-9999	1.8	-9999	-9999	-9999	-9999
1/7/2017 12:30	-81.7	-9999	0.8	2.3	0.068	-9999	-9999	-9999	-9999	0.02	-9999	-9999	-9999	-9999	1.8	-9999	-9999	-9999	-9999
1/7/2017 12:45	-82.6	-9999	0.8	2.3	0.068	-9999	-9999	-9999	-9999	0.01	-9999	-9999	-9999	-9999	1.8	-9999	-9999	-9999	-9999
1/7/2017 13:00	-81.9	-9999	0.8	2.3	0.068	-9999	-9999	-9999	-9999	0.02	-9999	-9999	-9999	-9999	1.8	-9999	-9999	-9999	-9999
1/7/2017 13:15	-81.9	-9999	0.8	2.3	0.068	-9999	-9999	-9999	-9999	0.02	-9999	-9999	-9999	-9999	1.8	-9999	-9999	-9999	-9999
1/7/2017 13:30	-80.5	-9999	0.8	2.3	0.068	-9999	-9999	-9999	-9999	0.02	-9999	-9999	-9999	-9999	1.8	-9999	-9999	-9999	-9999
1/7/2017 13:45	-80.1	-9999	0.8	2.3	0.068	-9999	-9999	-9999	-9999	0.02	-9999	-9999	-9999	-9999	1.8	-9999	-9999	-9999	-9999
1/7/2017 14:00	-80.4	-9999	0.8	2.3	0.068	-9999	-9999	-9999	-9999	0.02	-9999	-9999	-9999	-9999	1.8	-9999	-9999	-9999	-9999
1/7/2017 14:15	-80.1	-9999	0.8	2.3	0.068	-9999	-9999	-9999	-9999	0.02	-9999	-9999	-9999	-9999	1.8	-9999	-9999	-9999	-9999
1/7/2017 14:30	-79.5	-9999	0.8	2.3	0.068	-9999	-9999	-9999	-9999	0.02	-9999	-9999	-9999	-9999	1.8	-9999	-9999	-9999	-9999
1/7/2017 14:45	-80	-9999	0.8	2.3	0.068	-9999	-9999	-9999	-9999	0.02	-9999	-9999	-9999	-9999	1.8	-9999	-9999	-9999	-9999
1/7/2017 15:00	-78.8	-9999	0.8	2.3	0.068	-9999	-9999	-9999	-9999	0.02	-9999	-9999	-9999	-9999	1.8	-9999	-9999	-9999	-9999
1/7/2017 15:15	-78.8	-9999	0.9	2.3	0.068	-9999	-9999	-9999	-9999	0.02	-9999	-9999	-9999	-9999	1.8	-9999	-9999	-9999	-9999
1/7/2017 15:30	-79.3	-9999	0.8	2.3	0.068	-9999	-9999	-9999	-9999	0.02	-9999	-9999	-9999	-9999	1.8	-9999	-9999	-9999	-9999
1/7/2017 15:45	-77.9	-9999	0.8	2.3	0.068	-9999	-9999	-9999	-9999	0.01	-9999	-9999	-9999	-9999	1.8	-9999	-9999	-9999	-9999
1/7/2017 16:00	-77.4	-9999	0.8	2.3	0.068	-9999	-9999	-9999	-9999	0.02	-9999	-9999	-9999	-9999	1.8	-9999	-9999	-9999	-9999
1/7/2017 16:15	-78.4	-9999	0.8	2.3	0.068	-9999	-9999	-9999	-9999	0.02	-9999	-9999	-9999	-9999	1.8	-9999	-9999	-9999	-9999
1/7/2017 16:30	-77.5	-9999	0.8	2.3	0.068	-9999	-9999	-9999	-9999	0.02	-9999	-9999	-9999	-9999	1.8	-9999	-9999	-9999	-9999
1/7/2017 16:45	-78.2	-9999	0.8	2.3	0.068	-9999	-9999	-9999	-9999	0.02	-9999	-9999	-9999	-9999	1.8	-9999	-9999	-9999	-9999
1/7/2017 17:00	-77.5	-9999	0.8	2.3	0.068	-9999	-9999	-9999	-9999	0.02	-9999	-9999	-9999	-9999	1.8	-9999	-9999	-9999	-9999
1/7/2017 17:15	-77.2	-9999	0.8	2.3	0.068	-9999	-9999	-9999	-9999	0.02	-9999	-9999	-9999	-9999	1.8	-9999	-9999	-9999	-9999
1/7/2017 17:30	-78.6	-9999	0.8	2.3	0.068	-9999	-9999	-9999	-9999	0.02	-9999	-9999	-9999	-9999	1.8	-9999	-9999	-9999	-9999
1/7/2017 17:45	-77.9	-9999	0.8	2.3	0.068	-9999	-9999	-9999	-9999	0.02	-9999	-9999	-9999	-9999	1.8	-9999	-9999	-9999	-9999
1/7/2017 18:00	-77.7	-9999	0.8	2.3	0.068	-9999	-9999	-9999	-9999	0.02	-9999	-9999	-9999	-9999	1.8	-9999	-9999	-9999	-9999
1/7/2017 18:15	-78.2	-9999	0.8	2.3	0.068	-9999	-9999	-9999	-9999	0.02	-9999	-9999	-9999	-9999	1.8	-9999	-9999	-9999	-9999
1/7/2017 18:30	-77.7	-9999	0.8	2.3	0.068	-9999	-9999	-9999	-9999	0.02	-9999	-9999	-9999	-9999	1.8	-9999	-9999	-9999	-9999
1/7/2017 18:45	-75.9	-9999	0.8	2.3	0.068	-9999	-9999	-9999	-9999	0.01	-9999	-9999	-9999	-9999	1.8	-9999	-9999	-9999	-9999
1/7/2017 19:00	-78.5	-9999	0.8	2.3	0.068	-9999	-9999	-9999	-9999	0.02	-9999	-9999	-9999	-9999	1.8	-9999	-9999	-9999	-9999
1/7/2017 19:15	-76.9	-9999	0.8	2.3	0.068	-9999	-9999	-9999	-9999	0.02	-9999	-9999	-9999	-9999	1.8	-9999	-9999	-9999	-9999
1/7/2017 19:30	-76.7	-9999	0.8	2.3	0.068	-9999	-9999	-9999	-9999	0.02	-9999	-9999	-9999	-9999	1.8	-9999	-9999	-9999	-9999
1/7/2017 19:45	-75.9	-9999	0.8	2.3	0.068	-9999	-9999	-9999	-9999	0.02	-9999	-9999	-9999	-9999	1.8	-9999	-9999	-9999	-9999
1/7/2017 20:00	-78.1	-9999	0.8	2.3	0.068	-9999	-9999	-9999	-9999	0.01	-9999	-9999	-9999	-9999	1.8	-9999	-9999	-9999	-9999
1/7/2017 20:15	-77.4	-9999	0.8	2.3	0.068	-9999	-9999	-9999	-9999	0.02	-9999	-9999	-9999	-9999	1.8	-9999	-9999	-9999	-9999
1/7/2017 20:30	-78.3	-9999	0.8	2.3	0.068	-9999	-9999	-9999	-9999	0.02	-9999	-9999	-9999	-9999	1.8	-9999	-9999	-9999	-9999
1/7/2017 20:45	-78	-9999	0.8	2.3	0.068	-9999	-9999	-9999	-9999	0.02	-9999	-9999	-9999	-9999	1.7	-9999	-9999	-9999	-9999
1/7/2017 21:00	-77.5	-9999	0.8	2.3	0.068	-9999	-9999	-9999	-9999	0.02	-9999	-9999	-9999	-9999	1.8	-9999	-9999	-9999	-9999
1/7/2017 21:15	-76.2	-9999	0.8	2.3	0.068	-9999	-9999	-9999	-9999	0.02	-9999	-9999	-9999	-9999	1.8	-9999	-9999	-9999	-9999
1/7/2017 21:30	-78.2	-9999	0.8	2.3	0.068	-9999	-9999	-9999	-9999	0.02	-9999	-9999	-9999	-9999	1.8	-9999	-9999	-9999	-9999
1/7/2017 21:45	-77.6	-9999	0.8	2.3	0.068	-9999	-9999	-9999	-9999	0.01	-9999	-9999	-9999	-9999	1.7	-9999	-9999	-9999	-9999
1/7/2017 22:00	-76.5	-9999	0.8	2.3	0.068	-9999	-9999	-9999	-9999	0.02	-9999	-9999	-9999	-9999	1.7	-9999	-9999	-9999	-9999
1/7/2017 22:15	-72.9	-9999	0.8	2.3	0.068	-9999	-9999	-9999	-9999	0.02	-9999	-9999	-9999	-9999	1.8	-9999	-9999	-9999	-9999
1/7/2017 22:30	-77.2	-9999	0.8	2.3	0.068	-9999	-9999	-9999	-9999	0.02	-9999	-9999	-9999	-9999	1.8	-9999	-9999	-9999	-9999
1/7/2017 22:45	-76.9	-9999	0.8	2.3	0.068	-9999	-9999	-9999	-9999	0.01	-9999	-9999	-9999	-9999	1.8	-9999	-9999	-9999	-9999
1/7/2017 23:00	-77.4	-9999	0.8	2.3	0.068	-9999	-9999	-9999	-9999	0.02	-9999	-9999	-9999	-9999	1.8	-9999	-9999	-9999	-9999
1/7/2017 23:15	-77.1	-9999	0.8	2.3	0.068	-9999	-9999	-9999	-9999	0.01	-9999	-9999	-9999	-9999	1.8	-9999	-9999	-9999	-9999
1/7/2017 23:30	-69	-9999	0.8	2.3	0.068	-9999	-9999	-9999	-9999	0.02	-9999	-9999	-9999	-9999	1.8	-9999	-9999	-9999	-9999
1/7/2017 23:45	-76.4	-9999	0.8	2.3	0.068	-9999	-9999	-9999	-9999	0.02	-9999	-9999	-9999	-9999	1.8	-9999	-9999	-9999	-9999
1/8/2017 0:00	-76.9	-9999	0.8	2.3	0.068	-9999	-9999	-9999	-9999	0.02	-9999	-9999	-9999	-9999	1.8	-9999	-9999	-9999	-9999
1/8/2017 0:15	-75.7	-9999	0.7	2.3	0.068	-9999	-9999	-9999	-9999	0.02	-9999	-9999	-9999	-9999	1.8	-9999	-9999	-9999	-9999
1/8/2017 0:30	-77.8	-9999	0.8	2.3	0.068	-9999	-9999	-9999	-9999	0.02	-9999	-9999	-9999	-9999	1.7	-9999	-9999	-9999	-9999
1/8/2017 0:45	-78.4	-9999	0.8	2.3	0.068	-9999	-9999	-9999	-9999	0.02	-9999	-9999	-9999	-9999	1.8	-9999	-9999	-9999	-9999
1/8/2017 1:00	-77	-9999	0.8	2.3	0.068	-9999	-9999	-9999	-9999	0.02	-9999	-9999	-9999	-9999	1.8	-9999	-9999	-9999	-9999
1/8/2017 1:15	-77.2	-9999	0.8	2.3	0.068	-9999	-9999	-9999	-9999	0.01	-9999	-9999	-9999	-9999	1.8	-9999	-9999	-9999	-9999
1/8/2017 1:30	-78.1	-9999	0.8	2.3	0.068	-9999	-9999	-9999	-9999	0.02	-9999	-9999	-9999	-9999	1.8	-9999	-9999	-9999	-9999
1/8/2017 1:45	-77.7	-9999	0.8	2.3	0.068	-9999	-9999	-9999	-9999	0.01	-9999	-9999	-9999	-9999	1.8	-9999	-9999	-9999	-9999
1/8/2017 2:00	-74.7	-9999	0.8	2.3	0.068	-9999	-9999	-9999	-9999	0.02	-9999	-9999	-9999	-9999	1.8	-9999	-9999	-9999	-9999
1/8/2017 2:15	-76.9	-9999	0.8	2.3	0.068	-9999	-9999	-9999	-9999	0.02	-9999	-9999	-9999	-9999	1.8	-9999	-9999	-9999	-9999
1/8/2017 2:30	-77.1	-9999	0.8	2.3	0.068	-9999	-9999	-9999	-9999	0.02	-9999	-9999	-9999	-9999	1.8	-9999	-9999	-9999	-9999
1/8/2017 2:45	-77.2	-9999	0.8	2.2	0.068	-9999	-9999	-9999	-9999	0.01	-9999	-9999	-9999	-9999	1.8	-9999	-9999	-9999	-9999
1/8/2017 3:00	-78.3	-9999	0.8	2.3	0.068	-9999	-9999	-9999	-9999	0.02	-9999	-9999	-9999	-9999	1.8	-9999	-9999	-9999	-9999
1/8/2017 3:15	-69	-9999	0.8	2.3	0.068	-9999	-9999	-9999	-9999	0.02	-9999	-9999	-9999	-9999	1.8	-9999	-9999	-9999	-9999
1/8/2017 3:30	-76.8	-9999	0.8	2.3	0.068	-9999	-9999	-9999	-9999	0.01	-9999	-9999	-9999	-9999	1.8	-9999	-9999	-9999	-9999
1/8/2017 3:45	-78.1	-9999	0.8	2.3	0.068	-9999	-9999	-9999	-9999	0.02	-9999	-9999	-9999	-9999	1.7	-9999	-9999	-9999	-9999
1/8/2017 4:00	-75.8	-9999	0.8	2.3	0.068	-9999	-9999	-9999	-9999	0.02	-9999	-9999	-9999	-9999	1.8	-9999	-9999	-9999	-9999
1/8/2017 4:15	-76.4	-9999	0.8	2.2	0.068	-9999	-9999	-9999	-9999	0.02	-9999	-9999	-9999	-9999	1.8	-9999	-9999	-9999	-9999
1/8/2017 4:30	-74.3	-9999	0.8	2.3	0.068	-9999	-9999	-9999	-9999	0.02	-9999	-9999	-9999	-9999	1.8	-9999	-9999	-9999	-9999
1/8/2017 4:45	-69.7	-9999	0.8	2.3	0.068	-9999	-9999	-9999	-9999	0.02	-9999	-9999	-9999	-9999	1.8	-9999	-9999	-9999	-9999
1/8/2017 5:00	-77.8	-9999	0.8	2.3	0.068	-9999	-9999	-9999	-9999	0.02	-9999	-9999	-9999	-9999	1.8	-9999	-9999	-9999	-9999
1/8/2017 5:15	-75.2	-9999	0.8	2.3	0.068	-9999	-9999	-9999	-9999	0.02	-9999	-9999	-9999	-9999	1.8	-9999	-9999	-9999	-9999
1/8/2017 5:30	-77.6	-9999	0.8	2.3	0.068	-9999	-9999	-9999	-9999	0.01	-9999	-9999	-9999	-9999	1.8	-9999	-9999	-9999	-9999
1/8/2017 5:45	-72.5	-9999	0.8	2.3	0.068	-9999	-9999	-9999	-9999	0.02	-9999	-9999	-9999	-9999	1.8	-9999	-9999	-9999	-9999
1/8/2017 6:00	-77.3	-9999	0.8	2.3	0.068	-9999	-9999	-9999	-9999	0.02	-9999	-9999	-9999	-9999	1.8	-9999	-9999	-9999	-9999
1/8/2017 6:15	-76.2	-9999	0.8	2.3	0.068	-9999	-9999	-9999	-9999	0.01	-9999	-9999	-9999	-9999	1.8	-9999	-9999	-9999	-9999
1/8/2017 6:30	-77.7	-9999	0.8	2.3	0.068	-9999	-9999	-9999	-9999	0.02	-9999	-9999	-9999	-9999	1.7	-9999	-9999	-9999	-9999
1/8/2017 6:45	-77.3	-9999	0.8	2.3	0.068	-9999	-9999	-9999	-9999	0.02	-9999	-9999	-9999	-9999	1.8	-9999	-9999	-9999	-9999
1/8/2017 7:00	-76.8	-9999	0.8	2.3	0.068	-9999	-9999	-9999	-9999	0.02	-9999	-9999	-9999	-9999	1.8	-9999	-9999	-9999	-9999
1/8/2017 7:15	-77.2	-9999	0.8	2.3	0.068	-9999	-9999	-9999	-9999	0.02	-9999	-9999	-9999	-9999	1.8	-9999	-9999	-9999	-9999
1/8/2017 7:30	-76.9	-9999	0.7	2.3	0.068	-9999	-9999	-9999	-9999	0.02	-9999	-9999	-9999	-9999	1.8	-9999	-9999	-9999	-9999
1/8/2017 7:45	-72.5	-9999	0.8	2.3	0.068	-9999	-9999	-9999	-9999	0.02	-9999	-9999	-9999	-9999	1.7	-9999	-9999	-9999	-9999
1/8/2017 8:00	-68.8	-9999	0.8	2.3	0.068	-9999	-9999	-9999	-9999	0.02	-9999	-9999	-9999	-9999	1.8	-9999	-9999	-9999	-9999
1/8/2017 8:15	-76.9	-9999	0.8	2.3	0.068	-9999	-9999	-9999	-9999	0.02	-9999	-9999	-9999	-9999	1.7	-9999	-9999	-9999	-9999
1/8/2017 8:30	-72.3	-9999	0.8	2.3	0.068	-9999	-9999	-9999	-9999	0.02	-9999	-9999	-9999	-9999	1.8	-9999	-9999	-9999	-9999
1/8/2017 8:45	-77.8	-9999	0.8	2.3	0.068	-9999	-9999	-9999	-9999	0.02	-9999	-9999	-9999	-9999	1.8	-9999	-9999	-9999	-9999
1/8/2017 9:00	-72.2	-9999	0.8	2.2	0.068	-9999	-9999	-9999	-9999	0.01	-9999	-9999	-9999	-9999	1.8	-9999	-9999	-9999	-9999
1/8/2017 9:15	-77.3	-9999	0.8	2.3	0.068	-9999	-9999	-9999	-9999	0.02	-9999	-9999	-9999	-9999	1.8	-9999	-9999	-9999	-9999
1/8/2017 9:30	-76.6	-9999	0.8	2.3	0.068	-9999	-9999	-9999	-9999	0.02	-9999	-9999	-9999	-9999	1.8	-9999	-9999	-9999	-9999
1/8/2017 9:45	-77.6	-9999	0.8	2.3	0.068	-9999	-9999	-9999	-9999	0.02	-9999	-9999	-9999	-9999	1.8	-9999	-9999	-9999	-9999
1/8/2017 10:00	-77.7	-9999	0.8	2.3	0.068	-9999	-9999	-9999	-9999	0.02	-9999	-9999	-9999	-9999	1.8	-9999	-9999	-9999	-9999
1/8/2017 10:15	-78.3	-9999	0.8	2.3	0.068	-9999	-9999	-9999	-9999	0.02	-9999	-9999	-9999	-9999	1.7	-9999	-9999	-9999	-9999
1/8/2017 10:30	-77.7	-9999	0.8	2.3	0.068	-9999	-9999	-9999	-9999	0.02	-9999	-9999	-9999	-9999	1.7	-9999	-9999	-9999	-9999
1/8/2017 10:45	-77.9	-9999	0.8	2.3	0.068	-9999	-9999	-9999	-9999	0.02	-9999	-9999	-9999	-9999	1.7	-9999	-9999	-9999	-9999
1/8/2017 11:00	-78.3	-9999	0.8	2.3	0.068	-9999	-9999	-9999	-9999	0.02	-9999	-9999	-9999	-9999	1.8	-9999	-9999	-9999	-9999
1/8/2017 11:15	-77.6	-9999	0.8	2.3	0.068	-9999	-9999	-9999	-9999	0.02	-9999	-9999	-9999	-9999	1.7	-9999	-9999	-9999	-9999
1/8/2017 11:30	-78.1	-9999	0.8	2.3	0.068	-9999	-9999	-9999	-9999	0.02	-9999	-9999	-9999	-9999	1.8	-9999	-9999	-9999	-9999
1/8/2017 11:45	-77.7	-9999	0.8	2.3	0.068	-9999	-9999	-9999	-9999	0.02	-9999	-9999	-9999	-9999	1.7	-9999	-9999	-9999	-9999
1/8/2017 12:00	-77.8	-9999	0.8	2.3	0.068	-9999	-9999	-9999	-9999	0.01	-9999	-9999	-9999	-9999	1.8	-9999	-9999	-9999	-9999
1/8/2017 12:15	-78.6	-9999	0.8	2.2	0.068	-9999	-9999	-9999	-9999	0.02	-9999	-9999	-9999	-9999	1.8	-9999	-9999	-9999	-9999
1/8/2017 12:30	-76.5	-9999	0.8	2.3	0.068	-9999	-9999	-9999	-9999	0.02	-9999	-9999	-9999	-9999	1.8	-9999	-9999	-9999	-9999
1/8/2017 12:45	-78.5	-9999	0.8	2.3	0.068	-9999	-9999	-9999	-9999	0.01	-9999	-9999	-9999	-9999	1.8	-9999	-9999	-9999	-9999
1/8/2017 13:00	-78	-9999	0.8	2.3	0.068	-9999	-9999	-9999	-9999	0.02	-9999	-9999	-9999	-9999	1.8	-9999	-9999	-9999	-9999
1/8/2017 13:15	-77.9	-9999	0.8	2.3	0.068	-9999	-9999	-9999	-9999	0.02	-9999	-9999	-9999	-9999	1.7	-9999	-9999	-9999	-9999
1/8/2017 13:30	-81.4	-9999	0.8	2.3	0.068	-9999	-9999	-9999	-9999	0.01	-9999	-9999	-9999	-9999	1.8	-9999	-9999	-9999	-9999
1/8/2017 13:45	-80.1	-9999	0.7	2.3	0.068	-9999	-9999	-9999	-9999	0.02	-9999	-9999	-9999	-9999	1.8	-9999	-9999	-9999	-9999
1/8/2017 14:00	-80.9	-9999	0.7	2.3	0.068	-9999	-9999	-9999	-9999	0.02	-9999	-9999	-9999	-9999	1.8	-9999	-9999	-9999	-9999
1/8/2017 14:15	-81.5	-9999	0.8	2.3	0.069	-9999	-9999	-9999	-9999	0.02	-9999	-9999	-9999	-9999	1.8	-9999	-9999	-9999	-9999
1/8/2017 14:30	-78.9	-9999	0.8	2.3	0.069	-9999	-9999	-9999	-9999	0.02	-9999	-9999	-9999	-9999	1.8	-9999	-9999	-9999	-9999
1/8/2017 14:45	-81.4	-9999	0.8	2.3	0.069	-9999	-9999	-9999	-9999	0.02	-9999	-9999	-9999	-9999	1.7	-9999	-9999	-9999	-9999
1/8/2017 15:00	-76.9	-9999	0.8	2.2	0.069	-9999	-9999	-9999	-9999	0.02	-9999	-9999	-9999	-9999	1.8	-9999	-9999	-9999	-9999
1/8/2017 15:15	-77.8	-9999	0.8	2.2	0.069	-9999	-9999	-9999	-9999	0.02	-9999	-9999	-9999	-9999	1.8	-9999	-9999	-9999	-9999
1/8/2017 15:30	-74.6	-9999	0.8	2.3	0.068	-9999	-9999	-9999	-9999	0.02	-9999	-9999	-9999	-9999	1.7	-9999	-9999	-9999	-9999
1/8/2017 15:45	-78.2	-9999	0.8	2.3	0.068	-9999	-9999	-9999	-9999	0.02	-9999	-9999	-9999	-9999	1.8	-9999	-9999	-9999	-9999
1/8/2017 16:00	-78.1	-9999	0.8	2.3	0.068	-9999	-9999	-9999	-9999	0.02	-9999	-9999	-9999	-9999	1.8	-9999	-9999	-9999	-9999
1/8/2017 16:15	-77.6	-9999	0.8	2.3	0.068	-9999	-9999	-9999	-9999	0.02	-9999	-9999	-9999	-9999	1.8	-9999	-9999	-9999	-9999
1/8/2017 16:30	-78.1	-9999	0.8	2.3	0.068	-9999	-9999	-9999	-9999	0.02	-9999	-9999	-9999	-9999	1.7	-9999	-9999	-9999	-9999
1/8/2017 16:45	-77.4	-9999	0.8	2.3	0.069	-9999	-9999	-9999	-9999	0.02	-9999	-9999	-9999	-9999	1.7	-9999	-9999	-9999	-9999
1/8/2017 17:00	-77.7	-9999	0.8	2.3	0.069	-9999	-9999	-9999	-9999	0.02	-9999	-9999	-9999	-9999	1.8	-9999	-9999	-9999	-9999
1/8/2017 17:15	-76.4	-9999	0.8	2.3	0.068	-9999	-9999	-9999	-9999	0.02	-9999	-9999	-9999	-9999	1.7	-9999	-9999	-9999	-9999
1/8/2017 17:30	-74	-9999	0.8	2.3	0.068	-9999	-9999	-9999	-9999	0.02	-9999	-9999	-9999	-9999	1.8	-9999	-9999	-9999	-9999
1/8/2017 17:45	-76.6	-9999	0.8	2.3	0.068	-9999	-9999	-9999	-9999	0.02	-9999	-9999	-9999	-9999	1.7	-9999	-9999	-9999	-9999
1/8/2017 18:00	-76.7	-9999	0.8	2.3	0.069	-9999	-9999	-9999	-9999	0.02	-9999	-9999	-9999	-9999	1.7	-9999	-9999	-9999	-9999
1/8/2017 18:15	-77.4	-9999	0.8	2.3	0.068	-9999	-9999	-9999	-9999	0.02	-9999	-9999	-9999	-9999	1.8	-9999	-9999	-9999	-9999
1/8/2017 18:30	-77.5	-9999	0.8	2.3	0.069	-9999	-9999	-9999	-9999	0.02	-9999	-9999	-9999	-9999	1.7	-9999	-9999	-9999	-9999
1/8/2017 18:45	-77.5	-9999	0.8	2.3	0.069	-9999	-9999	-9999	-9999	0.02	-9999	-9999	-9999	-9999	1.7	-9999	-9999	-9999	-9999
1/8/2017 19:00	-77.8	-9999	0.8	2.3	0.068	-9999	-9999	-9999	-9999	0.02	-9999	-9999	-9999	-9999	1.8	-9999	-9999	-9999	-9999
1/8/2017 19:15	-77.1	-9999	0.8	2.3	0.068	-9999	-9999	-9999	-9999	0.02	-9999	-9999	-9999	-9999	1.8	-9999	-9999	-9999	-9999
1/8/2017 19:30	-76.6	-9999	0.8	2.3	0.068	-9999	-9999	-9999	-9999	0.02	-9999	-9999	-9999	-9999	1.8	-9999	-9999	-9999	-9999
1/8/2017 19:45	-76.7	-9999	0.8	2.3	0.069	-9999	-9999	-9999	-9999	0.02	-9999	-9999	-9999	-9999	1.7	-9999	-9999	-9999	-9999
1/8/2017 20:00	-77	-9999	0.8	2.3	0.068	-9999	-9999	-9999	-9999	0.02	-9999	-9999	-9999	-9999	1.8	-9999	-9999	-9999	-9999
1/8/2017 20:15	-73.6	-9999	0.8	2.3	0.068	-9999	-9999	-9999	-9999	0.02	-9999	-9999	-9999	-9999	1.8	-9999	-9999	-9999	-9999
1/8/2017 20:30	-73.7	-9999	0.8	2.2	0.068	-9999	-9999	-9999	-9999	0.02	-9999	-9999	-9999	-9999	1.8	-9999	-9999	-9999	-9999
1/8/2017 20:45	-75.7	-9999	0.8	2.3	0.069	-9999	-9999	-9999	-9999	0.02	-9999	-9999	-9999	-9999	1.7	-9999	-9999	-9999	-9999
1/8/2017 21:00	-71.6	-9999	0.8	2.3	0.068	-9999	-9999	-9999	-9999	0.02	-9999	-9999	-9999	-9999	1.8	-9999	-9999	-9999	-9999
1/8/2017 21:15	-76	-9999	0.8	2.3	0.068	-9999	-9999	-9999	-9999	0.02	-9999	-9999	-9999	-9999	1.7	-9999	-9999	-9999	-9999
1/8/2017 21:30	-77.6	-9999	0.8	2.3	0.069	-9999	-9999	-9999	-9999	0.02	-9999	-9999	-9999	-9999	1.7	-9999	-9999	-9999	-9999
1/8/2017 21:45	-68.4	-9999	0.8	2.3	0.068	-9999	-9999	-9999	-9999	0.02	-9999	-9999	-9999	-9999	1.7	-9999	-9999	-9999	-9999
1/8/2017 22:00	-74.2	-9999	0.8	2.3	0.068	-9999	-9999	-9999	-9999	0.01	-9999	-9999	-9999	-9999	1.8	-9999	-9999	-9999	-9999
1/8/2017 22:15	-68.3	-9999	0.8	2.3	0.068	-9999	-9999	-9999	-9999	0.02	-9999	-9999	-9999	-9999	1.8	-9999	-9999	-9999	-9999
1/8/2017 22:30	-73.8	-9999	0.8	2.3	0.068	-9999	-9999	-9999	-9999	0.02	-9999	-9999	-9999	-9999	1.8	-9999	-9999	-9999	-9999
1/8/2017 22:45	-76.7	-9999	0.8	2.3	0.069	-9999	-9999	-9999	-9999	0.02	-9999	-9999	-9999	-9999	1.8	-9999	-9999	-9999	-9999
1/8/2017 23:00	-77.2	-9999	0.8	2.3	0.069	-9999	-9999	-9999	-9999	0.02	-9999	-9999	-9999	-9999	1.7	-9999	-9999	-9999	-9999
1/8/2017 23:15	-68.2	-9999	0.8	2.3	0.069	-9999	-9999	-9999	-9999	0.02	-9999	-9999	-9999	-9999	1.8	-9999	-9999	-9999	-9999
1/8/2017 23:30	-76.2	-9999	0.8	2.3	0.069	-9999	-9999	-9999	-9999	0.02	-9999	-9999	-9999	-9999	1.8	-9999	-9999	-9999	-9999
1/8/2017 23:45	-68.4	-9999	0.8	2.3	0.069	-9999	-9999	-9999	-9999	0.02	-9999	-9999	-9999	-9999	1.8	-9999	-9999	-9999	-9999
1/9/2017 0:00	-72	-9999	0.8	2.3	0.068	-9999	-9999	-9999	-9999	0.02	-9999	-9999	-9999	-9999	1.8	-9999	-9999	-9999	-9999
1/9/2017 0:15	-76.8	-9999	0.8	2.3	0.069	-9999	-9999	-9999	-9999	0.02	-9999	-9999	-9999	-9999	1.8	-9999	-9999	-9999	-9999
1/9/2017 0:30	-72.9	-7643	0.8	2.3	0.068	-9999	-9999	-9999	-9999	0.02	-9999	-9999	-9999	-9999	1.8	-9999	-9999	-9999	-9999
1/9/2017 0:45	-77.5	-9999	0.8	2.3	0.069	-9999	-9999	-9999	-9999	0.01	-9999	-9999	-9999	-9999	1.8	-9999	-9999	-9999	-9999
1/9/2017 1:00	-76	-9999	0.8	2.3	0.069	-9999	-9999	-9999	-9999	0.02	-9999	-9999	-9999	-9999	1.8	-9999	-9999	-9999	-9999
1/9/2017 1:15	-77.4	-9999	0.8	2.3	0.068	-9999	-9999	-9999	-9999	0.02	-9999	-9999	-9999	-9999	1.8	-9999	-9999	-9999	-9999
1/9/2017 1:30	-71.2	-9999	0.8	2.3	0.068	-9999	-9999	-9999	-9999	0.02	-9999	-9999	-9999	-9999	1.8	-9999	-9999	-9999	-9999
1/9/2017 1:45	-70.2	-9999	0.8	2.3	0.068	-9999	-9999	-9999	-9999	0.02	-9999	-9999	-9999	-9999	1.7	-9999	-9999	-9999	-9999
1/9/2017 2:00	-77	-9999	0.8	2.3	0.069	-9999	-9999	-9999	-9999	0.02	-9999	-9999	-9999	-9999	1.8	-9999	-9999	-9999	-9999
1/9/2017 2:15	-74.7	-9999	0.8	2.3	0.069	-9999	-9999	-9999	-9999	0.02	-9999	-9999	-9999	-9999	1.8	-9999	-9999	-9999	-9999
1/9/2017 2:30	-72.1	-9999	0.8	2.3	0.069	-9999	-9999	-9999	-9999	0.02	-9999	-9999	-9999	-9999	1.7	-9999	-9999	-9999	-9999
1/9/2017 2:45	-77.3	-9999	0.8	2.3	0.069	-9999	-9999	-9999	-9999	0.02	-9999	-9999	-9999	-9999	1.7	-9999	-9999	-9999	-9999
1/9/2017 3:00	-68.3	-7534	0.8	2.3	0.069	-9999	-9999	-9999	-9999	0.02	-9999	-9999	-9999	-9999	1.8	-9999	-9999	-9999	-9999
1/9/2017 3:15	-76.5	-9999	0.8	2.3	0.069	-9999	-9999	-9999	-9999	0.02	-9999	-9999	-9999	-9999	1.8	-9999	-9999	-9999	-9999
1/9/2017 3:30	-76	-9999	0.8	2.3	0.069	-9999	-9999	-9999	-9999	0.02	-9999	-9999	-9999	-9999	1.7	-9999	-9999	-9999	-9999
1/9/2017 3:45	-76.4	-9999	0.8	2.3	0.069	-9999	-9999	-9999	-9999	0.02	-9999	-9999	-9999	-9999	1.8	-9999	-9999	-9999	-9999
1/9/2017 4:00	-75.7	-9999	0.8	2.2	0.069	-9999	-9999	-9999	-9999	0.02	-9999	-9999	-9999	-9999	1.8	-9999	-9999	-9999	-9999
1/9/2017 4:15	-69.8	-9999	0.8	2.3	0.069	-9999	-9999	-9999	-9999	0.02	-9999	-9999	-9999	-9999	1.8	-9999	-9999	-9999	-9999
1/9/2017 4:30	-77.3	-9999	0.8	2.3	0.069	-9999	-9999	-9999	-9999	0.02	-9999	-9999	-9999	-9999	1.8	-9999	-9999	-9999	-9999
1/9/2017 4:45	-68.4	-9999	0.8	2.3	0.069	-9999	-9999	-9999	-9999	0.02	-9999	-9999	-9999	-9999	1.8	-9999	-9999	-9999	-9999
1/9/2017 5:00	-70.9	-9999	0.8	2.3	0.069	-9999	-9999	-9999	-9999	0.02	-9999	-9999	-9999	-9999	1.8	-9999	-9999	-9999	-9999
1/9/2017 5:15	-74.9	-9999	0.8	2.3	0.069	-9999	-9999	-9999	-9999	0.02	-9999	-9999	-9999	-9999	1.8	-9999	-9999	-9999	-9999
1/9/2017 5:30	-77	-9999	0.8	2.3	0.069	-9999	-9999	-9999	-9999	0.02	-9999	-9999	-9999	-9999	1.8	-9999	-9999	-9999	-9999
1/9/2017 5:45	-76.5	-9999	0.8	2.3	0.069	-9999	-9999	-9999	-9999	0.02	-9999	-9999	-9999	-9999	1.8	-9999	-9999	-9999	-9999
1/9/2017 6:00	-76	-9999	0.8	2.3	0.069	-9999	-9999	-9999	-9999	0.02	-9999	-9999	-9999	-9999	1.8	-9999	-9999	-9999	-9999
1/9/2017 6:15	-68.1	-7462	0.8	2.3	0.069	-9999	-9999	-9999	-9999	0.02	-9999	-9999	-9999	-9999	1.7	-9999	-9999	-9999	-9999
1/9/2017 6:30	-76	-9999	0.8	2.3	0.069	-9999	-9999	-9999	-9999	0.02	-9999	-9999	-9999	-9999	1.7	-9999	-9999	-9999	-9999
1/9/2017 6:45	-73.7	-7756	0.8	2.3	0.069	-9999	-9999	-9999	-9999	0.01	-9999	-9999	-9999	-9999	1.7	-9999	-9999	-9999	-9999
1/9/2017 7:00	-73.5	-9999	0.8	2.2	0.069	-9999	-9999	-9999	-9999	0.02	-9999	-9999	-9999	-9999	1.8	-9999	-9999	-9999	-9999
1/9/2017 7:15	-73.6	-9999	0.8	2.2	0.069	-9999	-9999	-9999	-9999	0.02	-9999	-9999	-9999	-9999	1.8	-9999	-9999	-9999	-9999
1/9/2017 7:30	-75.4	-9999	0.8	2.3	0.069	-9999	-9999	-9999	-9999	0.02	-9999	-9999	-9999	-9999	1.8	-9999	-9999	-9999	-9999
1/9/2017 7:45	-76.8	-9999	0.8	2.3	0.069	-9999	-9999	-9999	-9999	0.02	-9999	-9999	-9999	-9999	1.8	-9999	-9999	-9999	-9999
1/9/2017 8:00	-74	-9999	0.8	2.3	0.069	-9999	-9999	-9999	-9999	0.02	-9999	-9999	-9999	-9999	1.8	-9999	-9999	-9999	-9999
1/9/2017 8:15	-76.5	-9999	0.8	2.3	0.069	-9999	-9999	-9999	-9999	0.02	-9999	-9999	-9999	-9999	1.8	-9999	-9999	-9999	-9999
1/9/2017 8:30	-74	-9999	0.8	2.3	0.069	-9999	-9999	-9999	-9999	0.02	-9999	-9999	-9999	-9999	1.7	-9999	-9999	-9999	-9999
1/9/2017 8:45	-74.4	-9999	0.8	2.3	0.069	-9999	-9999	-9999	-9999	0.02	-9999	-9999	-9999	-9999	1.8	-9999	-9999	-9999	-9999
1/9/2017 9:00	-77.1	-9999	0.8	2.3	0.069	-9999	-9999	-9999	-9999	0.01	-9999	-9999	-9999	-9999	1.7	-9999	-9999	-9999	-9999
1/9/2017 9:15	-74.3	-9999	0.8	2.3	0.069	-9999	-9999	-9999	-9999	0.02	-9999	-9999	-9999	-9999	1.8	-9999	-9999	-9999	-9999
1/9/2017 9:30	-75.9	-9999	0.8	2.3	0.069	-9999	-9999	-9999	-9999	0.02	-9999	-9999	-9999	-9999	1.8	-9999	-9999	-9999	-9999
1/9/2017 9:45	-69.9	-9999	0.8	2.3	0.069	-9999	-9999	-9999	-9999	0.02	-9999	-9999	-9999	-9999	1.7	-9999	-9999	-9999	-9999
1/9/2017 10:00	-75.3	-9999	0.8	2.3	0.069	-9999	-9999	-9999	-9999	0.02	-9999	-9999	-9999	-9999	1.8	-9999	-9999	-9999	-9999
1/9/2017 10:15	-75.3	-9999	0.8	2.3	0.069	-9999	-9999	-9999	-9999	0.02	-9999	-9999	-9999	-9999	1.8	-9999	-9999	-9999	-9999
1/9/2017 10:30	-69.6	-9999	0.8	2.3	0.069	-9999	-9999	-9999	-9999	0.02	-9999	-9999	-9999	-9999	1.8	-9999	-9999	-9999	-9999
1/9/2017 10:45	-76.7	-9999	0.8	2.3	0.069	-9999	-9999	-9999	-9999	0.02	-9999	-9999	-9999	-9999	1.8	-9999	-9999	-9999	-9999
1/9/2017 11:00	-77.1	-9999	0.8	2.3	0.069	-9999	-9999	-9999	-9999	0.02	-9999	-9999	-9999	-9999	1.8	-9999	-9999	-9999	-9999
1/9/2017 11:15	-76.2	-9999	0.8	2.3	0.069	-9999	-9999	-9999	-9999	0.02	-9999	-9999	-9999	-9999	1.8	-9999	-9999	-9999	-9999
1/9/2017 11:30	-76.3	-9999	0.8	2.3	0.069	-9999	-9999	-9999	-9999	0.02	-9999	-9999	-9999	-9999	1.8	-9999	-9999	-9999	-9999
1/9/2017 11:45	-76.4	-9999	0.8	2.3	0.069	-9999	-9999	-9999	-9999	0.02	-9999	-9999	-9999	-9999	1.8	-9999	-9999	-9999	-9999
1/9/2017 12:00	-76.2	-9999	0.8	2.3	0.069	-9999	-9999	-9999	-9999	0.02	-9999	-9999	-9999	-9999	1.8	-9999	-9999	-9999	-9999
1/9/2017 12:15	-73.2	-9999	0.8	2.3	0.069	-9999	-9999	-9999	-9999	0.02	-9999	-9999	-9999	-9999	1.7	-9999	-9999	-9999	-9999
1/9/2017 12:30	-76.3	-9999	0.8	2.2	0.069	-9999	-9999	-9999	-9999	0.02	-9999	-9999	-9999	-9999	1.7	-9999	-9999	-9999	-9999
1/9/2017 12:45	-77.2	-9999	0.8	2.3	0.069	-9999	-9999	-9999	-9999	0.02	-9999	-9999	-9999	-9999	1.8	-9999	-9999	-9999	-9999
1/9/2017 13:00	-77.3	-9999	0.8	2.3	0.069	-9999	-9999	-9999	-9999	0.02	-9999	-9999	-9999	-9999	1.7	-9999	-9999	-9999	-9999
1/9/2017 13:15	-70.7	-9999	0.8	2.3	0.069	-9999	-9999	-9999	-9999	0.01	-9999	-9999	-9999	-9999	1.7	-9999	-9999	-9999	-9999
1/9/2017 13:30	-77.7	-9999	0.8	2.3	0.069	-9999	-9999	-9999	-9999	0.02	-9999	-9999	-9999	-9999	1.8	-9999	-9999	-9999	-9999
1/9/2017 13:45	-77.7	-9999	0.8	2.3	0.069	-9999	-9999	-9999	-9999	0.02	-9999	-9999	-9999	-9999	1.8	-9999	-9999	-9999	-9999
1/9/2017 14:00	-77.3	-9999	0.8	2.3	0.069	-9999	-9999	-9999	-9999	0.01	-9999	-9999	-9999	-9999	1.8	-9999	-9999	-9999	-9999
1/9/2017 14:15	-76.7	-9999	0.8	2.3	0.069	-9999	-9999	-9999	-9999	0.02	-9999	-9999	-9999	-9999	1.8	-9999	-9999	-9999	-9999
1/9/2017 14:30	-76.7	-9999	0.8	2.3	0.069	-9999	-9999	-9999	-9999	0.02	-9999	-9999	-9999	-9999	1.8	-9999	-9999	-9999	-9999
1/9/2017 14:45	-77.2	-9999	0.8	2.3	0.069	-9999	-9999	-9999	-9999	0.02	-9999	-9999	-9999	-9999	1.8	-9999	-9999	-9999	-9999
1/9/2017 15:00	-77.7	-9999	0.8	2.3	0.069	-9999	-9999	-9999	-9999	0.02	-9999	-9999	-9999	-9999	1.8	-9999	-9999	-9999	-9999
1/9/2017 15:15	-77.3	-9999	0.8	2.3	0.069	-9999	-9999	-9999	-9999	0.02	-9999	-9999	-9999	-9999	1.8	-9999	-9999	-9999	-9999
1/9/2017 15:30	-76.6	-9999	0.8	2.3	0.069	-9999	-9999	-9999	-9999	0.02	-9999	-9999	-9999	-9999	1.8	-9999	-9999	-9999	-9999
1/9/2017 15:45	-68.6	-9999	0.9	2.3	0.069	-9999	-9999	-9999	-9999	0.02	-9999	-9999	-9999	-9999	1.7	-9999	-9999	-9999	-9999
1/9/2017 16:00	-76.8	-9999	0.8	2.3	0.069	-9999	-9999	-9999	-9999	0.02	-9999	-9999	-9999	-9999	1.7	-9999	-9999	-9999	-9999
1/9/2017 16:15	-76.2	-9999	0.8	2.3	0.069	-9999	-9999	-9999	-9999	0.02	-9999	-9999	-9999	-9999	1.8	-9999	-9999	-9999	-9999
1/9/2017 16:30	-74	-9999	0.8	2.3	0.069	-9999	-9999	-9999	-9999	0.02	-9999	-9999	-9999	-9999	1.8	-9999	-9999	-9999	-9999
1/9/2017 16:45	-76.7	-9999	0.8	2.3	0.069	-9999	-9999	-9999	-9999	0.02	-9999	-9999	-9999	-9999	1.8	-9999	-9999	-9999	-9999
1/9/2017 17:00	-72.7	-9999	0.8	2.2	0.069	-9999	-9999	-9999	-9999	0.02	-9999	-9999	-9999	-9999	1.8	-9999	-9999	-9999	-9999
1/9/2017 17:15	-76.6	-9999	0.8	2.3	0.069	-9999	-9999	-9999	-9999	0.02	-9999	-9999	-9999	-9999	1.7	-9999	-9999	-9999	-9999
1/9/2017 17:30	-67.7	-9999	0.8	2.3	0.069	-9999	-9999	-9999	-9999	0.02	-9999	-9999	-9999	-9999	1.8	-9999	-9999	-9999	-9999
1/9/2017 17:45	-75.6	-7910	0.8	2.3	0.069	-9999	-9999	-9999	-9999	0.02	-9999	-9999	-9999	-9999	1.8	-9999	-9999	-9999	-9999
1/9/2017 18:00	-76.5	-9999	0.8	2.3	0.069	-9999	-9999	-9999	-9999	0.02	-9999	-9999	-9999	-9999	1.8	-9999	-9999	-9999	-9999
1/9/2017 18:15	-76	-9999	0.8	2.3	0.069	-9999	-9999	-9999	-9999	0.02	-9999	-9999	-9999	-9999	1.7	-9999	-9999	-9999	-9999
1/9/2017 18:30	-71	-9999	0.8	2.3	0.069	-9999	-9999	-9999	-9999	0.02	-9999	-9999	-9999	-9999	1.8	-9999	-9999	-9999	-9999
1/9/2017 18:45	-75	-9999	0.8	2.3	0.069	-9999	-9999	-9999	-9999	0.02	-9999	-9999	-9999	-9999	1.8	-9999	-9999	-9999	-9999
1/9/2017 19:00	-70.3	-9999	0.8	2.3	0.069	-9999	-9999	-9999	-9999	0.02	-9999	-9999	-9999	-9999	1.7	-9999	-9999	-9999	-9999
1/9/2017 19:15	-74.8	-9999	0.8	2.3	0.069	-9999	-9999	-9999	-9999	0.02	-9999	-9999	-9999	-9999	1.8	-9999	-9999	-9999	-9999
1/9/2017 19:30	-76.1	-9999	0.8	2.3	0.069	-9999	-9999	-9999	-9999	0.01	-9999	-9999	-9999	-9999	1.8	-9999	-9999	-9999	-9999
1/9/2017 19:45	-72.7	-9999	0.8	2.2	0.069	-9999	-9999	-9999	-9999	0.02	-9999	-9999	-9999	-9999	1.8	-9999	-9999	-9999	-9999
1/9/2017 20:00	-72.6	-7832	0.8	2.3	0.069	-9999	-9999	-9999	-9999	0.02	-9999	-9999	-9999	-9999	1.7	-9999	-9999	-9999	-9999
1/9/2017 20:15	-72.4	-9999	0.8	2.3	0.069	-9999	-9999	-9999	-9999	0.01	-9999	-9999	-9999	-9999	1.8	-9999	-9999	-9999	-9999
1/9/2017 20:30	-69.6	-9999	0.8	2.3	0.069	-9999	-9999	-9999	-9999	0.02	-9999	-9999	-9999	-9999	1.7	-9999	-9999	-9999	-9999
1/9/2017 20:45	-76.8	-9999	0.8	2.3	0.069	-9999	-9999	-9999	-9999	0.02	-9999	-9999	-9999	-9999	1.8	-9999	-9999	-9999	-9999
1/9/2017 21:00	-67.7	-9999	0.8	2.3	0.069	-9999	-9999	-9999	-9999	0.02	-9999	-9999	-9999	-9999	1.8	-9999	-9999	-9999	-9999
1/9/2017 21:15	-74.2	-7871	0.8	2.3	0.069	-9999	-9999	-9999	-9999	0.02	-9999	-9999	-9999	-9999	1.8	-9999	-9999	-9999	-9999
1/9/2017 21:30	-76.9	-9999	0.8	2.3	0.069	-9999	-9999	-9999	-9999	0.02	-9999	-9999	-9999	-9999	1.7	-9999	-9999	-9999	-9999
1/9/2017 21:45	-75.4	-9999	0.8	2.2	0.069	-9999	-9999	-9999	-9999	0.02	-9999	-9999	-9999	-9999	1.8	-9999	-9999	-9999	-9999
1/9/2017 22:00	-76.6	-9999	0.8	2.3	0.069	-9999	-9999	-9999	-9999	0.01	-9999	-9999	-9999	-9999	1.8	-9999	-9999	-9999	-9999
1/9/2017 22:15	-67.5	-9999	0.8	2.3	0.069	-9999	-9999	-9999	-9999	0.01	-9999	-9999	-9999	-9999	1.8	-9999	-9999	-9999	-9999
1/9/2017 22:30	-76.6	-9999	0.8	2.3	0.069	-9999	-9999	-9999	-9999	0.02	-9999	-9999	-9999	-9999	1.8	-9999	-9999	-9999	-9999
1/9/2017 22:45	-74.4	-9999	0.8	2.3	0.069	-9999	-9999	-9999	-9999	0.02	-9999	-9999	-9999	-9999	1.8	-9999	-9999	-9999	-9999
1/9/2017 23:00	-67.7	-9999	0.8	2.3	0.069	-9999	-9999	-9999	-9999	0.02	-9999	-9999	-9999	-9999	1.8	-9999	-9999	-9999	-9999
1/9/2017 23:15	-69.9	-9999	0.8	2.3	0.069	-9999	-9999	-9999	-9999	0.02	-9999	-9999	-9999	-9999	1.8	-9999	-9999	-9999	-9999
1/9/2017 23:30	-67.5	-9999	0.8	2.3	0.069	-9999	-9999	-9999	-9999	0.02	-9999	-9999	-9999	-9999	1.8	-9999	-9999	-9999	-9999
1/9/2017 23:45	-67.6	-7680	0.8	2.3	0.069	-9999	-9999	-9999	-9999	0.02	-9999	-9999	-9999	-9999	1.7	-9999	-9999	-9999	-9999
1/10/2017 0:00	-74.5	-9999	0.8	2.3	0.069	-9999	-9999	-9999	-9999	0.01	-9999	-9999	-9999	-9999	1.7	-9999	-9999	-9999	-9999
1/10/2017 0:15	-73.3	-9999	0.8	2.3	0.069	-9999	-9999	-9999	-9999	0.02	-9999	-9999	-9999	-9999	1.8	-9999	-9999	-9999	-9999
1/10/2017 0:30	-67.6	-9999	0.8	2.3	0.069	-9999	-9999	-9999	-9999	0.02	-9999	-9999	-9999	-9999	1.8	-9999	-9999	-9999	-9999
1/10/2017 0:45	-76	-7607	0.8	2.3	0.069	-9999	-9999	-9999	-9999	0.02	-9999	-9999	-9999	-9999	1.8	-9999	-9999	-9999	-9999
1/10/2017 1:00	-76.6	-9999	0.8	2.3	0.069	-9999	-9999	-9999	-9999	0.02	-9999	-9999	-9999	-9999	1.8	-9999	-9999	-9999	-9999
1/10/2017 1:15	-67.6	-7534	0.8	2.3	0.069	-9999	-9999	-9999	-9999	0.02	-9999	-9999	-9999	-9999	1.7	-9999	-9999	-9999	-9999
1/10/2017 1:30	-71.2	-9999	0.8	2.3	0.069	-9999	-9999	-9999	-9999	0.02	-9999	-9999	-9999	-9999	1.8	-9999	-9999	-9999	-9999
1/10/2017 1:45	-76.1	-9999	0.8	2.3	0.069	-9999	-9999	-9999	-9999	0.02	-9999	-9999	-9999	-9999	1.8	-9999	-9999	-9999	-9999
1/10/2017 2:00	-72.4	-7570	0.8	2.3	0.069	-9999	-9999	-9999	-9999	0.02	-9999	-9999	-9999	-9999	1.8	-9999	-9999	-9999	-9999
1/10/2017 2:15	-74.7	-9999	0.8	2.3	0.069	-9999	-9999	-9999	-9999	0.02	-9999	-9999	-9999	-9999	1.8	-9999	-9999	-9999	-9999
1/10/2017 2:30	-67.5	-9999	0.8	2.3	0.069	-9999	-9999	-9999	-9999	0.02	-9999	-9999	-9999	-9999	1.8	-9999	-9999	-9999	-9999
1/10/2017 2:45	-74.8	-9999	0.8	2.3	0.069	-9999	-9999	-9999	-9999	0.02	-9999	-9999	-9999	-9999	1.8	-9999	-9999	-9999	-9999
1/10/2017 3:00	-74.2	-9999	0.8	2.3	0.069	-9999	-9999	-9999	-9999	0.02	-9999	-9999	-9999	-9999	1.8	-9999	-9999	-9999	-9999
1/10/2017 3:15	-75.7	-9999	0.8	2.3	0.069	-9999	-9999	-9999	-9999	0.02	-9999	-9999	-9999	-9999	1.8	-9999	-9999	-9999	-9999
1/10/2017 3:30	-75.9	-9999	0.8	2.3	0.069	-9999	-9999	-9999	-9999	0.02	-9999	-9999	-9999	-9999	1.8	-9999	-9999	-9999	-9999
1/10/2017 3:45	-75.7	-7462	0.8	2.3	0.069	-9999	-9999	-9999	-9999	0.02	-9999	-9999	-9999	-9999	1.7	-9999	-9999	-9999	-9999
1/10/2017 4:00	-75	-9999	0.8	2.3	0.069	-9999	-9999	-9999	-9999	0.02	-9999	-9999	-9999	-9999	1.8	-9999	-9999	-9999	-9999
1/10/2017 4:15	-74.6	-9999	0.8	2.3	0.069	-9999	-9999	-9999	-9999	0.02	-9999	-9999	-9999	-9999	1.8	-9999	-9999	-9999	-9999
1/10/2017 4:30	-71.1	-9999	0.8	2.3	0.069	-9999	-9999	-9999	-9999	0.02	-9999	-9999	-9999	-9999	1.8	-9999	-9999	-9999	-9999
1/10/2017 4:45	-74.1	-9999	0.8	2.3	0.069	-9999	-9999	-9999	-9999	0.02	-9999	-9999	-9999	-9999	1.8	-9999	-9999	-9999	-9999
1/10/2017 5:00	-70.2	-9999	0.8	2.3	0.069	-9999	-9999	-9999	-9999	0.02	-9999	-9999	-9999	-9999	1.8	-9999	-9999	-9999	-9999
1/10/2017 5:15	-73.9	-9999	0.8	2.3	0.069	-9999	-9999	-9999	-9999	0.02	-9999	-9999	-9999	-9999	1.7	-9999	-9999	-9999	-9999
1/10/2017 5:30	-67.5	-7794	0.8	2.3	0.069	-9999	-9999	-9999	-9999	0.02	-9999	-9999	-9999	-9999	1.8	-9999	-9999	-9999	-9999
1/10/2017 5:45	-67.4	-9999	0.8	2.3	0.069	-9999	-9999	-9999	-9999	0.02	-9999	-9999	-9999	-9999	1.8	-9999	-9999	-9999	-9999
1/10/2017 6:00	-74.7	-9999	0.8	2.3	0.069	-9999	-9999	-9999	-9999	0.02	-9999	-9999	-9999	-9999	1.8	-9999	-9999	-9999	-9999
1/10/2017 6:15	-73.6	-9999	0.8	2.3	0.069	-9999	-9999	-9999	-9999	0.02	-9999	-9999	-9999	-9999	1.8	-9999	-9999	-9999	-9999
1/10/2017 6:30	-67.5	-9999	0.8	2.3	0.069	-9999	-9999	-9999	-9999	0.02	-9999	-9999	-9999	-9999	1.8	-9999	-9999	-9999	-9999
1/10/2017 6:45	-67.4	-7607	0.8	2.3	0.069	-9999	-9999	-9999	-9999	0.02	-9999	-9999	-9999	-9999	1.8	-9999	-9999	-9999	-9999
1/10/2017 7:00	-67.4	-9999	0.8	2.3	0.069	-9999	-9999	-9999	-9999	0.02	-9999	-9999	-9999	-9999	1.8	-9999	-9999	-9999	-9999
1/10/2017 7:15	-74.3	-9999	0.8	2.3	0.069	-9999	-9999	-9999	-9999	0.02	-9999	-9999	-9999	-9999	1.8	-9999	-9999	-9999	-9999
1/10/2017 7:30	-73.7	-9999	0.8	2.3	0.069	-9999	-9999	-9999	-9999	0.02	-9999	-9999	-9999	-9999	1.9	-9999	-9999	-9999	-9999
1/10/2017 7:45	-68	-9999	0.8	2.3	0.069	-9999	-9999	-9999	-9999	0.02	-9999	-9999	-9999	-9999	1.8	-9999	-9999	-9999	-9999
1/10/2017 8:00	-67.4	-9999	0.8	2.3	0.069	-9999	-9999	-9999	-9999	0.02	-9999	-9999	-9999	-9999	1.8	-9999	-9999	-9999	-9999
1/10/2017 8:15	-76.4	-9999	0.8	2.3	0.069	-9999	-9999	-9999	-9999	0.02	-9999	-9999	-9999	-9999	1.8	-9999	-9999	-9999	-9999
1/10/2017 8:30	-70	-9999	0.8	2.3	0.069	-9999	-9999	-9999	-9999	0.02	-9999	-9999	-9999	-9999	1.8	-9999	-9999	-9999	-9999
1/10/2017 8:45	-76.5	-9999	0.8	2.3	0.069	-9999	-9999	-9999	-9999	0.02	-9999	-9999	-9999	-9999	1.8	-9999	-9999	-9999	-9999
1/10/2017 9:00	-76.7	-9999	0.8	2.3	0.069	-9999	-9999	-9999	-9999	0.02	-9999	-9999	-9999	-9999	1.8	-9999	-9999	-9999	-9999
1/10/2017 9:15	-75.2	-9999	0.8	2.3	0.069	-9999	-9999	-9999	-9999	0.02	-9999	-9999	-9999	-9999	1.8	-9999	-9999	-9999	-9999
1/10/2017 9:30	-76.7	-9999	0.8	2.3	0.069	-9999	-9999	-9999	-9999	0.02	-9999	-9999	-9999	-9999	1.8	-9999	-9999	-9999	-9999
1/10/2017 9:45	-77.3	-9999	0.8	2.3	0.069	-9999	-9999	-9999	-9999	0.02	-9999	-9999	-9999	-9999	1.8	-9999	-9999	-9999	-9999
1/10/2017 10:00	-79	-9999	0.8	2.3	0.069	-9999	-9999	-9999	-9999	0.02	-9999	-9999	-9999	-9999	1.8	-9999	-9999	-9999	-9999
1/10/2017 10:15	-79.9	-9999	0.8	2.3	0.069	-9999	-9999	-9999	-9999	0.02	-9999	-9999	-9999	-9999	1.8	-9999	-9999	-9999	-9999
1/10/2017 10:30	-78.6	-9999	0.8	2.3	0.069	-9999	-9999	-9999	-9999	0.02	-9999	-9999	-9999	-9999	1.8	-9999	-9999	-9999	-9999
1/10/2017 10:45	-79.7	-9999	0.8	2.3	0.069	-9999	-9999	-9999	-9999	0.02	-9999	-9999	-9999	-9999	1.8	-9999	-9999	-9999	-9999
1/10/2017 11:00	-79.2	-9999	0.8	2.3	0.069	-9999	-9999	-9999	-9999	0.02	-9999	-9999	-9999	-9999	1.8	-9999	-9999	-9999	-9999
1/10/2017 11:15	-79.5	-9999	0.8	2.3	0.069	-9999	-9999	-9999	-9999	0.02	-9999	-9999	-9999	-9999	1.8	-9999	-9999	-9999	-9999
1/10/2017 11:30	-81	-9999	0.8	2.3	0.069	-9999	-9999	-9999	-9999	0.02	-9999	-9999	-9999	-9999	1.8	-9999	-9999	-9999	-9999
1/10/2017 11:45	-79.6	-9999	0.8	2.3	0.069	-9999	-9999	-9999	-9999	0.02	-9999	-9999	-9999	-9999	1.8	-9999	-9999	-9999	-9999
1/10/2017 12:00	-80	-9999	0.8	2.3	0.069	-9999	-9999	-9999	-9999	0.02	-9999	-9999	-9999	-9999	1.8	-9999	-9999	-9999	-9999
1/10/2017 12:15	-80.3	-9999	0.8	2.3	0.069	-9999	-9999	-9999	-9999	0.02	-9999	-9999	-9999	-9999	1.8	-9999	-9999	-9999	-9999
1/10/2017 12:30	-80.4	-9999	0.8	2.3	0.069	-9999	-9999	-9999	-9999	0.02	-9999	-9999	-9999	-9999	1.8	-9999	-9999	-9999	-9999
1/10/2017 12:45	-80.3	-9999	0.8	2.3	0.069	-9999	-9999	-9999	-9999	0.02	-9999	-9999	-9999	-9999	1.8	-9999	-9999	-9999	-9999
1/10/2017 13:00	-77.5	-9999	0.8	2.3	0.069	-9999	-9999	-9999	-9999	0.02	-9999	-9999	-9999	-9999	1.8	-9999	-9999	-9999	-9999
1/10/2017 13:15	-79.6	-9999	0.8	2.3	0.069	-9999	-9999	-9999	-9999	0.02	-9999	-9999	-9999	-9999	1.8	-9999	-9999	-9999	-9999
1/10/2017 13:30	-80.4	-9999	0.8	2.3	0.069	-9999	-9999	-9999	-9999	0.01	-9999	-9999	-9999	-9999	1.8	-9999	-9999	-9999	-9999
1/10/2017 13:45	-80.8	-9999	0.8	2.3	0.069	-9999	-9999	-9999	-9999	0.02	-9999	-9999	-9999	-9999	1.8	-9999	-9999	-9999	-9999
1/10/2017 14:00	-80.3	-9999	0.8	2.3	0.069	-9999	-9999	-9999	-9999	0.02	-9999	-9999	-9999	-9999	1.8	-9999	-9999	-9999	-9999
1/10/2017 14:15	-79.2	-9999	0.8	2.3	0.069	-9999	-9999	-9999	-9999	0.02	-9999	-9999	-9999	-9999	1.8	-9999	-9999	-9999	-9999
1/10/2017 14:30	-80.2	-9999	0.8	2.3	0.069	-9999	-9999	-9999	-9999	0.02	-9999	-9999	-9999	-9999	1.8	-9999	-9999	-9999	-9999
1/10/2017 14:45	-80.4	-9999	0.8	2.3	0.069	-9999	-9999	-9999	-9999	0.02	-9999	-9999	-9999	-9999	1.7	-9999	-9999	-9999	-9999
1/10/2017 15:00	-75.8	-9999	0.8	2.3	0.069	-9999	-9999	-9999	-9999	0.02	-9999	-9999	-9999	-9999	1.8	-9999	-9999	-9999	-9999
1/10/2017 15:15	-75.9	-9999	0.8	2.3	0.069	-9999	-9999	-9999	-9999	0.02	-9999	-9999	-9999	-9999	1.8	-9999	-9999	-9999	-9999
1/10/2017 15:30	-76	-9999	0.8	2.3	0.069	-9999	-9999	-9999	-9999	0.02	-9999	-9999	-9999	-9999	1.8	-9999	-9999	-9999	-9999
1/10/2017 15:45	-76.5	-9999	0.8	2.3	0.069	-9999	-9999	-9999	-9999	0.02	-9999	-9999	-9999	-9999	1.8	-9999	-9999	-9999	-9999
1/10/2017 16:00	-76.5	-9999	0.8	2.3	0.069	-9999	-9999	-9999	-9999	0.02	-9999	-9999	-9999	-9999	1.8	-9999	-9999	-9999	-9999
1/10/2017 16:15	-75.6	-9999	0.8	2.3	0.069	-9999	-9999	-9999	-9999	0.02	-9999	-9999	-9999	-9999	1.8	-9999	-9999	-9999	-9999
1/10/2017 16:30	-76.4	-9999	0.8	2.3	0.069	-9999	-9999	-9999	-9999	0.02	-9999	-9999	-9999	-9999	1.8	-9999	-9999	-9999	-9999
1/10/2017 16:45	-74.5	-9999	0.8	2.3	0.069	-9999	-9999	-9999	-9999	0.02	-9999	-9999	-9999	-9999	1.8	-9999	-9999	-9999	-9999
1/10/2017 17:00	-76.2	-9999	0.8	2.3	0.069	-9999	-9999	-9999	-9999	0.01	-9999	-9999	-9999	-9999	1.8	-9999	-9999	-9999	-9999
1/10/2017 17:15	-75.7	-9999	0.8	2.3	0.069	-9999	-9999	-9999	-9999	0.02	-9999	-9999	-9999	-9999	1.8	-9999	-9999	-9999	-9999
1/10/2017 17:30	-75.1	-9999	0.8	2.3	0.069	-9999	-9999	-9999	-9999	0.02	-9999	-9999	-9999	-9999	1.8	-9999	-9999	-9999	-9999
1/10/2017 17:45	-71.8	-9999	0.8	2.3	0.069	-9999	-9999	-9999	-9999	0.02	-9999	-9999	-9999	-9999	1.8	-9999	-9999	-9999	-9999
1/10/2017 18:00	-69.3	-9999	0.8	2.3	0.069	-9999	-9999	-9999	-9999	0.02	-9999	-9999	-9999	-9999	1.8	-9999	-9999	-9999	-9999
1/10/2017 18:15	-75.8	-9999	0.8	2.3	0.069	-9999	-9999	-9999	-9999	0.01	-9999	-9999	-9999	-9999	1.8	-9999	-9999	-9999	-9999
1/10/2017 18:30	-74	-9999	0.8	2.3	0.069	-9999	-9999	-9999	-9999	0.02	-9999	-9999	-9999	-9999	1.8	-9999	-9999	-9999	-9999
1/10/2017 18:45	-75.9	-9999	0.8	2.3	0.069	-9999	-9999	-9999	-9999	0.02	-9999	-9999	-9999	-9999	1.8	-9999	-9999	-9999	-9999
1/10/2017 19:00	-76.2	-9999	0.8	2.3	0.069	-9999	-9999	-9999	-9999	0.02	-9999	-9999	-9999	-9999	1.8	-9999	-9999	-9999	-9999
1/10/2017 19:15	-75.2	-7871	0.8	2.3	0.069	-9999	-9999	-9999	-9999	0.02	-9999	-9999	-9999	-9999	1.8	-9999	-9999	-9999	-9999
1/10/2017 19:30	-71	-9999	0.8	2.3	0.069	-9999	-9999	-9999	-9999	0.02	-9999	-9999	-9999	-9999	1.8	-9999	-9999	-9999	-9999
1/10/2017 19:45	-76	-9999	0.8	2.3	0.069	-9999	-9999	-9999	-9999	0.02	-9999	-9999	-9999	-9999	1.8	-9999	-9999	-9999	-9999
1/10/2017 20:00	-73.9	-9999	0.8	2.3	0.069	-9999	-9999	-9999	-9999	0.02	-9999	-9999	-9999	-9999	1.8	-9999	-9999	-9999	-9999
1/10/2017 20:15	-75.5	-9999	0.8	2.3	0.069	-9999	-9999	-9999	-9999	0.02	-9999	-9999	-9999	-9999	1.8	-9999	-9999	-9999	-9999
1/10/2017 20:30	-75	-9999	0.8	2.3	0.069	-9999	-9999	-9999	-9999	0.02	-9999	-9999	-9999	-9999	1.8	-9999	-9999	-9999	-9999
1/10/2017 20:45	-76.1	-9999	0.8	2.3	0.069	-9999	-9999	-9999	-9999	0.02	-9999	-9999	-9999	-9999	1.8	-9999	-9999	-9999	-9999
1/10/2017 21:00	-73.2	-9999	0.8	2.3	0.069	-9999	-9999	-9999	-9999	0.02	-9999	-9999	-9999	-9999	1.8	-9999	-9999	-9999	-9999
1/10/2017 21:15	-74	-9999	0.8	2.3	0.069	-9999	-9999	-9999	-9999	0.02	-9999	-9999	-9999	-9999	1.8	-9999	-9999	-9999	-9999
1/10/2017 21:30	-75.2	-9999	0.8	2.3	0.069	-9999	-9999	-9999	-9999	0.02	-9999	-9999	-9999	-9999	1.8	-9999	-9999	-9999	-9999
1/10/2017 21:45	-75.7	-9999	0.8	2.3	0.069	-9999	-9999	-9999	-9999	0.02	-9999	-9999	-9999	-9999	1.8	-9999	-9999	-9999	-9999
1/10/2017 22:00	-75.1	-9999	0.8	2.3	0.069	-9999	-9999	-9999	-9999	0.02	-9999	-9999	-9999	-9999	1.7	-9999	-9999	-9999	-9999
1/10/2017 22:15	-75.1	-7949	0.8	2.3	0.069	-9999	-9999	-9999	-9999	0.02	-9999	-9999	-9999	-9999	1.8	-9999	-9999	-9999	-9999
1/10/2017 22:30	-75.3	-9999	0.8	2.3	0.069	-9999	-9999	-9999	-9999	0.02	-9999	-9999	-9999	-9999	1.8	-9999	-9999	-9999	-9999
1/10/2017 22:45	-75.9	-9999	0.8	2.3	0.069	-9999	-9999	-9999	-9999	0.02	-9999	-9999	-9999	-9999	1.8	-9999	-9999	-9999	-9999
1/10/2017 23:00	-75.7	-9999	0.8	2.3	0.069	-9999	-9999	-9999	-9999	0.02	-9999	-9999	-9999	-9999	1.8	-9999	-9999	-9999	-9999
1/10/2017 23:15	-68.2	-9999	0.8	2.3	0.069	-9999	-9999	-9999	-9999	0.02	-9999	-9999	-9999	-9999	1.8	-9999	-9999	-9999	-9999
1/10/2017 23:30	-67.7	-9999	0.8	2.3	0.069	-9999	-9999	-9999	-9999	0.02	-9999	-9999	-9999	-9999	1.8	-9999	-9999	-9999	-9999
1/10/2017 23:45	-76.1	-9999	0.8	2.3	0.069	-9999	-9999	-9999	-9999	0.02	-9999	-9999	-9999	-9999	1.8	-9999	-9999	-9999	-9999
1/11/2017 0:00	-74.9	-9999	0.8	2.3	0.069	-9999	-9999	-9999	-9999	0.02	-9999	-9999	-9999	-9999	1.8	-9999	-9999	-9999	-9999
1/11/2017 0:15	-74.8	-9999	0.8	2.3	0.069	-9999	-9999	-9999	-9999	0.02	-9999	-9999	-9999	-9999	1.8	-9999	-9999	-9999	-9999
1/11/2017 0:30	-74.9	-9999	0.8	2.3	0.069	-9999	-9999	-9999	-9999	0.02	-9999	-9999	-9999	-9999	1.8	-9999	-9999	-9999	-9999
1/11/2017 0:45	-70.9	-7357	0.8	2.3	0.069	-9999	-9999	-9999	-9999	0.02	-9999	-9999	-9999	-9999	1.7	-9999	-9999	-9999	-9999
1/11/2017 1:00	-75	-9999	0.8	2.3	0.069	-9999	-9999	-9999	-9999	0.02	-9999	-9999	-9999	-9999	1.8	-9999	-9999	-9999	-9999
1/11/2017 1:15	-75.1	-9999	0.8	2.3	0.069	-9999	-9999	-9999	-9999	0.02	-9999	-9999	-9999	-9999	1.8	-9999	-9999	-9999	-9999
1/11/2017 1:30	-73.3	-9999	0.8	2.3	0.069	-9999	-9999	-9999	-9999	0.02	-9999	-9999	-9999	-9999	1.8	-9999	-9999	-9999	-9999
1/11/2017 1:45	-75	-9999	0.8	2.3	0.069	-9999	-9999	-9999	-9999	0.02	-9999	-9999	-9999	-9999	1.8	-9999	-9999	-9999	-9999
1/11/2017 2:00	-75.7	-9999	0.8	2.3	0.069	-9999	-9999	-9999	-9999	0.02	-9999	-9999	-9999	-9999	1.8	-9999	-9999	-9999	-9999
1/11/2017 2:15	-74.5	-9999	0.8	2.3	0.069	-9999	-9999	-9999	-9999	0.02	-9999	-9999	-9999	-9999	1.8	-9999	-9999	-9999	-9999
1/11/2017 2:30	-69.7	-9999	0.8	2.3	0.069	-9999	-9999	-9999	-9999	0.02	-9999	-9999	-9999	-9999	1.8	-9999	-9999	-9999	-9999
1/11/2017 2:45	-74.5	-9999	0.8	2.3	0.069	-9999	-9999	-9999	-9999	0.02	-9999	-9999	-9999	-9999	1.8	-9999	-9999	-9999	-9999
1/11/2017 3:00	-75.2	-9999	0.8	2.3	0.069	-9999	-9999	-9999	-9999	0.02	-9999	-9999	-9999	-9999	1.8	-9999	-9999	-9999	-9999
1/11/2017 3:15	-75.2	-9999	0.8	2.3	0.069	-9999	-9999	-9999	-9999	0.02	-9999	-9999	-9999	-9999	1.8	-9999	-9999	-9999	-9999
1/11/2017 3:30	-75.2	-9999	0.8	2.3	0.069	-9999	-9999	-9999	-9999	0.02	-9999	-9999	-9999	-9999	1.8	-9999	-9999	-9999	-9999
1/11/2017 3:45	-72.6	-7392	0.8	2.3	0.069	-9999	-9999	-9999	-9999	0.01	-9999	-9999	-9999	-9999	1.8	-9999	-9999	-9999	-9999
1/11/2017 4:00	-75.4	-9999	0.8	2.3	0.069	-9999	-9999	-9999	-9999	0.01	-9999	-9999	-9999	-9999	1.8	-9999	-9999	-9999	-9999
1/11/2017 4:15	-75.4	-9999	0.8	2.3	0.069	-9999	-9999	-9999	-9999	0.02	-9999	-9999	-9999	-9999	1.8	-9999	-9999	-9999	-9999
1/11/2017 4:30	-72.2	-9999	0.8	2.3	0.069	-9999	-9999	-9999	-9999	0.02	-9999	-9999	-9999	-9999	1.8	-9999	-9999	-9999	-9999
1/11/2017 4:45	-74.9	-9999	0.8	2.3	0.069	-9999	-9999	-9999	-9999	0.02	-9999	-9999	-9999	-9999	1.8	-9999	-9999	-9999	-9999
1/11/2017 5:00	-75	-9999	0.8	2.3	0.069	-9999	-9999	-9999	-9999	0.02	-9999	-9999	-9999	-9999	1.7	-9999	-9999	-9999	-9999
1/11/2017 5:15	-73.9	-9999	0.8	2.3	0.069	-9999	-9999	-9999	-9999	0.02	-9999	-9999	-9999	-9999	1.8	-9999	-9999	-9999	-9999
1/11/2017 5:30	-74	-9999	0.8	2.3	0.069	-9999	-9999	-9999	-9999	0.02	-9999	-9999	-9999	-9999	1.8	-9999	-9999	-9999	-9999
1/11/2017 5:45	-75.1	-9999	0.8	2.3	0.069	-9999	-9999	-9999	-9999	0.02	-9999	-9999	-9999	-9999	1.8	-9999	-9999	-9999	-9999
1/11/2017 6:00	-72.3	-9999	0.8	2.3	0.069	-9999	-9999	-9999	-9999	0.02	-9999	-9999	-9999	-9999	1.8	-9999	-9999	-9999	-9999
1/11/2017 6:15	-66.6	-9999	0.8	2.3	0.069	-9999	-9999	-9999	-9999	0.02	-9999	-9999	-9999	-9999	1.8	-9999	-9999	-9999	-9999
1/11/2017 6:30	-74.4	-9999	0.8	2.3	0.069	-9999	-9999	-9999	-9999	0.02	-9999	-9999	-9999	-9999	1.8	-9999	-9999	-9999	-9999
1/11/2017 6:45	-75.5	-9999	0.8	2.3	0.069	-9999	-9999	-9999	-9999	0.02	-9999	-9999	-9999	-9999	1.8	-9999	-9999	-9999	-9999
1/11/2017 7:00	-74.7	-9999	0.8	2.3	0.069	-9999	-9999	-9999	-9999	0.02	-9999	-9999	-9999	-9999	1.9	-9999	-9999	-9999	-9999
1/11/2017 7:15	-73.5	-9999	0.8	2.3	0.069	-9999	-9999	-9999	-9999	0.02	-9999	-9999	-9999	-9999	1.8	-9999	-9999	-9999	-9999
1/11/2017 7:30	-74.3	-7871	0.8	2.3	0.069	-9999	-9999	-9999	-9999	0.02	-9999	-9999	-9999	-9999	1.7	-9999	-9999	-9999	-9999
1/11/2017 7:45	-74.7	-9999	0.8	2.3	0.069	-9999	-9999	-9999	-9999	0.02	-9999	-9999	-9999	-9999	1.8	-9999	-9999	-9999	-9999
1/11/2017 8:00	-75.6	-9999	0.8	2.3	0.069	-9999	-9999	-9999	-9999	0.01	-9999	-9999	-9999	-9999	1.8	-9999	-9999	-9999	-9999
1/11/2017 8:15	-73.9	-9999	0.8	2.3	0.069	-9999	-9999	-9999	-9999	0.02	-9999	-9999	-9999	-9999	1.8	-9999	-9999	-9999	-9999
1/11/2017 8:30	-75	-9999	0.8	2.3	0.069	-9999	-9999	-9999	-9999	0.02	-9999	-9999	-9999	-9999	1.8	-9999	-9999	-9999	-9999
1/11/2017 8:45	-72.7	-9999	0.8	2.3	0.069	-9999	-9999	-9999	-9999	0.02	-9999	-9999	-9999	-9999	1.8	-9999	-9999	-9999	-9999
1/11/2017 9:00	-70.8	-9999	0.8	2.3	0.069	-9999	-9999	-9999	-9999	0.02	-9999	-9999	-9999	-9999	1.8	-9999	-9999	-9999	-9999
1/11/2017 9:15	-75.4	-9999	0.8	2.3	0.069	-9999	-9999	-9999	-9999	0.02	-9999	-9999	-9999	-9999	1.8	-9999	-9999	-9999	-9999
1/11/2017 9:30	-70.9	-9999	0.8	2.3	0.069	-9999	-9999	-9999	-9999	0.02	-9999	-9999	-9999	-9999	1.8	-9999	-9999	-9999	-9999
1/11/2017 9:45	-73.4	-9999	0.8	2.3	0.069	-9999	-9999	-9999	-9999	0.02	-9999	-9999	-9999	-9999	1.8	-9999	-9999	-9999	-9999
1/11/2017 10:00	-75.1	-9999	0.8	2.3	0.07	-9999	-9999	-9999	-9999	0.02	-9999	-9999	-9999	-9999	1.8	-9999	-9999	-9999	-9999
1/11/2017 10:15	-73.8	-9999	0.8	2.3	0.07	-9999	-9999	-9999	-9999	0.02	-9999	-9999	-9999	-9999	1.8	-9999	-9999	-9999	-9999
1/11/2017 10:30	-75.4	-9999	0.8	2.3	0.069	-9999	-9999	-9999	-9999	0.02	-9999	-9999	-9999	-9999	1.8	-9999	-9999	-9999	-9999
1/11/2017 10:45	-74.1	-9999	0.8	2.3	0.069	-9999	-9999	-9999	-9999	0.02	-9999	-9999	-9999	-9999	1.8	-9999	-9999	-9999	-9999
1/11/2017 11:00	-74.2	-9999	0.8	2.3	0.069	-9999	-9999	-9999	-9999	0.02	-9999	-9999	-9999	-9999	1.7	-9999	-9999	-9999	-9999
1/11/2017 11:15	-75.1	-9999	0.8	2.3	0.07	-9999	-9999	-9999	-9999	0.02	-9999	-9999	-9999	-9999	1.8	-9999	-9999	-9999	-9999
1/11/2017 11:30	-75.1	-9999	0.8	2.3	0.07	-9999	-9999	-9999	-9999	0.02	-9999	-9999	-9999	-9999	1.8	-9999	-9999	-9999	-9999
1/11/2017 11:45	-75.2	-9999	0.8	2.3	0.069	-9999	-9999	-9999	-9999	0.01	-9999	-9999	-9999	-9999	1.8	-9999	-9999	-9999	-9999
1/11/2017 12:00	-75.2	-9999	0.8	2.3	0.07	-9999	-9999	-9999	-9999	0.01	-9999	-9999	-9999	-9999	1.8	-9999	-9999	-9999	-9999
1/11/2017 12:15	-75.2	-9999	0.8	2.3	0.069	-9999	-9999	-9999	-9999	0.02	-9999	-9999	-9999	-9999	1.8	-9999	-9999	-9999	-9999
1/11/2017 12:30	-75.1	-9999	0.8	2.3	0.07	-9999	-9999	-9999	-9999	0.02	-9999	-9999	-9999	-9999	1.8	-9999	-9999	-9999	-9999
1/11/2017 12:45	-75.5	-9999	0.8	2.3	0.07	-9999	-9999	-9999	-9999	0.02	-9999	-9999	-9999	-9999	1.8	-9999	-9999	-9999	-9999
1/11/2017 13:00	-75.3	-9999	0.8	2.3	0.07	-9999	-9999	-9999	-9999	0.02	-9999	-9999	-9999	-9999	1.8	-9999	-9999	-9999	-9999
1/11/2017 13:15	-75.6	-9999	0.8	2.3	0.07	-9999	-9999	-9999	-9999	0.02	-9999	-9999	-9999	-9999	1.8	-9999	-9999	-9999	-9999
1/11/2017 13:30	-75.2	-9999	0.8	2.3	0.07	-9999	-9999	-9999	-9999	0.02	-9999	-9999	-9999	-9999	1.8	-9999	-9999	-9999	-9999
1/11/2017 13:45	-75.1	-9999	0.8	2.3	0.07	-9999	-9999	-9999	-9999	0.02	-9999	-9999	-9999	-9999	1.8	-9999	-9999	-9999	-9999
1/11/2017 14:00	-75	-9999	0.8	2.3	0.069	-9999	-9999	-9999	-9999	0.02	-9999	-9999	-9999	-9999	1.8	-9999	-9999	-9999	-9999
1/11/2017 14:15	-74.4	-9999	0.8	2.3	0.07	-9999	-9999	-9999	-9999	0.01	-9999	-9999	-9999	-9999	1.8	-9999	-9999	-9999	-9999
1/11/2017 14:30	-74.5	-9999	0.8	2.3	0.07	-9999	-9999	-9999	-9999	0.02	-9999	-9999	-9999	-9999	1.8	-9999	-9999	-9999	-9999
1/11/2017 14:45	-74.9	-9999	0.8	2.3	0.069	-9999	-9999	-9999	-9999	0.02	-9999	-9999	-9999	-9999	1.8	-9999	-9999	-9999	-9999
1/11/2017 15:00	-74.6	-9999	0.8	2.3	0.07	-9999	-9999	-9999	-9999	0.02	-9999	-9999	-9999	-9999	1.8	-9999	-9999	-9999	-9999
1/11/2017 15:15	-74.7	-9999	0.8	2.3	0.069	-9999	-9999	-9999	-9999	0.02	-9999	-9999	-9999	-9999	1.8	-9999	-9999	-9999	-9999
1/11/2017 15:30	-74.4	-7643	0.8	2.3	0.07	-9999	-9999	-9999	-9999	0.02	-9999	-9999	-9999	-9999	1.8	-9999	-9999	-9999	-9999
1/11/2017 15:45	-74.9	-9999	0.8	2.3	0.07	-9999	-9999	-9999	-9999	0.02	-9999	-9999	-9999	-9999	1.8	-9999	-9999	-9999	-9999
1/11/2017 16:00	-74.4	-9999	0.8	2.3	0.07	-9999	-9999	-9999	-9999	0.02	-9999	-9999	-9999	-9999	1.8	-9999	-9999	-9999	-9999
1/11/2017 16:15	-74.4	-9999	0.8	2.3	0.07	-9999	-9999	-9999	-9999	0.02	-9999	-9999	-9999	-9999	1.8	-9999	-9999	-9999	-9999
1/11/2017 16:30	-74.4	-9999	0.8	2.3	0.07	-9999	-9999	-9999	-9999	0.02	-9999	-9999	-9999	-9999	1.8	-9999	-9999	-9999	-9999
1/11/2017 16:45	-74.5	-9999	0.8	2.3	0.07	-9999	-9999	-9999	-9999	0.02	-9999	-9999	-9999	-9999	1.8	-9999	-9999	-9999	-9999
1/11/2017 17:00	-72.9	-9999	0.8	2.3	0.07	-9999	-9999	-9999	-9999	0.02	-9999	-9999	-9999	-9999	1.8	-9999	-9999	-9999	-9999
1/11/2017 17:15	-73.2	-9999	0.8	2.3	0.07	-9999	-9999	-9999	-9999	0.02	-9999	-9999	-9999	-9999	1.8	-9999	-9999	-9999	-9999
1/11/2017 17:30	-66.4	-9999	0.8	2.3	0.07	-9999	-9999	-9999	-9999	0.02	-9999	-9999	-9999	-9999	1.8	-9999	-9999	-9999	-9999
1/11/2017 17:45	-66.3	-9999	0.8	2.3	0.07	-9999	-9999	-9999	-9999	0.02	-9999	-9999	-9999	-9999	1.8	-9999	-9999	-9999	-9999
1/11/2017 18:00	-68.6	-9999	0.8	2.3	0.07	-9999	-9999	-9999	-9999	0.02	-9999	-9999	-9999	-9999	1.8	-9999	-9999	-9999	-9999
1/11/2017 18:15	-73.1	-9999	0.8	2.3	0.07	-9999	-9999	-9999	-9999	0.02	-9999	-9999	-9999	-9999	1.8	-9999	-9999	-9999	-9999
1/11/2017 18:30	-73.7	-9999	0.8	2.3	0.069	-9999	-9999	-9999	-9999	0.01	-9999	-9999	-9999	-9999	1.8	-9999	-9999	-9999	-9999
1/11/2017 18:45	-73.1	-9999	0.8	2.3	0.07	-9999	-9999	-9999	-9999	0.02	-9999	-9999	-9999	-9999	1.8	-9999	-9999	-9999	-9999
1/11/2017 19:00	-72.6	-9999	0.8	2.3	0.07	-9999	-9999	-9999	-9999	0.02	-9999	-9999	-9999	-9999	1.8	-9999	-9999	-9999	-9999
1/11/2017 19:15	-73.2	-7607	0.8	2.3	0.07	-9999	-9999	-9999	-9999	0.02	-9999	-9999	-9999	-9999	1.8	-9999	-9999	-9999	-9999
1/11/2017 19:30	-72.6	-9999	0.8	2.3	0.07	-9999	-9999	-9999	-9999	0.02	-9999	-9999	-9999	-9999	1.9	-9999	-9999	-9999	-9999
1/11/2017 19:45	-67.7	-9999	0.8	2.3	0.07	-9999	-9999	-9999	-9999	0.02	-9999	-9999	-9999	-9999	1.8	-9999	-9999	-9999	-9999
1/11/2017 20:00	-73.5	-7607	0.8	2.3	0.07	-9999	-9999	-9999	-9999	0.02	-9999	-9999	-9999	-9999	1.8	-9999	-9999	-9999	-9999
1/11/2017 20:15	-72.1	-9999	0.8	2.3	0.07	-9999	-9999	-9999	-9999	0.02	-9999	-9999	-9999	-9999	1.8	-9999	-9999	-9999	-9999
1/11/2017 20:30	-69.2	-9999	0.8	2.3	0.07	-9999	-9999	-9999	-9999	0.02	-9999	-9999	-9999	-9999	1.8	-9999	-9999	-9999	-9999
1/11/2017 20:45	-73	-9999	0.8	2.3	0.07	-9999	-9999	-9999	-9999	0.02	-9999	-9999	-9999	-9999	1.8	-9999	-9999	-9999	-9999
1/11/2017 21:00	-72.1	-9999	0.8	2.3	0.07	-9999	-9999	-9999	-9999	0.02	-9999	-9999	-9999	-9999	1.8	-9999	-9999	-9999	-9999
1/11/2017 21:15	-72.4	-9999	0.8	2.3	0.07	-9999	-9999	-9999	-9999	0.02	-9999	-9999	-9999	-9999	1.8	-9999	-9999	-9999	-9999
1/11/2017 21:30	-72.2	-9999	0.8	2.3	0.07	-9999	-9999	-9999	-9999	0.02	-9999	-9999	-9999	-9999	1.8	-9999	-9999	-9999	-9999
1/11/2017 21:45	-64.7	-9999	0.8	2.3	0.07	-9999	-9999	-9999	-9999	0.02	-9999	-9999	-9999	-9999	1.8	-9999	-9999	-9999	-9999
1/11/2017 22:00	-64.7	-9999	0.8	2.3	0.07	-9999	-9999	-9999	-9999	0.02	-9999	-9999	-9999	-9999	1.8	-9999	-9999	-9999	-9999
1/11/2017 22:15	-64.7	-9999	0.8	2.3	0.07	-9999	-9999	-9999	-9999	0.02	-9999	-9999	-9999	-9999	1.8	-9999	-9999	-9999	-9999
1/11/2017 22:30	-72.2	-7570	0.8	2.3	0.07	-9999	-9999	-9999	-9999	0.02	-9999	-9999	-9999	-9999	1.8	-9999	-9999	-9999	-9999
1/11/2017 22:45	-72.4	-9999	0.8	2.3	0.07	-9999	-9999	-9999	-9999	0.02	-9999	-9999	-9999	-9999	1.8	-9999	-9999	-9999	-9999
1/11/2017 23:00	-73	-7462	0.8	2.3	0.07	-9999	-9999	-9999	-9999	0.02	-9999	-9999	-9999	-9999	1.8	-9999	-9999	-9999	-9999
1/11/2017 23:15	-73	-9999	0.8	2.3	0.07	-9999	-9999	-9999	-9999	0.02	-9999	-9999	-9999	-9999	1.8	-9999	-9999	-9999	-9999
1/11/2017 23:30	-72.2	-9999	0.8	2.3	0.07	-9999	-9999	-9999	-9999	0.02	-9999	-9999	-9999	-9999	1.8	-9999	-9999	-9999	-9999
1/11/2017 23:45	-72.2	-9999	0.8	2.3	0.07	-9999	-9999	-9999	-9999	0.02	-9999	-9999	-9999	-9999	1.8	-9999	-9999	-9999	-9999
1/12/2017 0:00	-64.1	-9999	0.8	2.3	0.07	-9999	-9999	-9999	-9999	0.02	-9999	-9999	-9999	-9999	1.8	-9999	-9999	-9999	-9999
1/12/2017 0:15	-72.5	-7680	0.8	2.3	0.07	-9999	-9999	-9999	-9999	0.02	-9999	-9999	-9999	-9999	1.8	-9999	-9999	-9999	-9999
1/12/2017 0:30	-70.3	-9999	0.8	2.3	0.07	-9999	-9999	-9999	-9999	0.02	-9999	-9999	-9999	-9999	1.8	-9999	-9999	-9999	-9999
1/12/2017 0:45	-63.9	-9999	0.8	2.3	0.07	-9999	-9999	-9999	-9999	0.02	-9999	-9999	-9999	-9999	1.8	-9999	-9999	-9999	-9999
1/12/2017 1:00	-64	-9999	0.8	2.3	0.07	-9999	-9999	-9999	-9999	0.02	-9999	-9999	-9999	-9999	1.8	-9999	-9999	-9999	-9999
1/12/2017 1:15	-71.4	-7871	0.8	2.3	0.07	-9999	-9999	-9999	-9999	0.02	-9999	-9999	-9999	-9999	1.8	-9999	-9999	-9999	-9999
1/12/2017 1:30	-70.9	-9999	0.8	2.3	0.07	-9999	-9999	-9999	-9999	0.02	-9999	-9999	-9999	-9999	1.8	-9999	-9999	-9999	-9999
1/12/2017 1:45	-71.3	-7794	0.8	2.3	0.07	-9999	-9999	-9999	-9999	0.02	-9999	-9999	-9999	-9999	1.8	-9999	-9999	-9999	-9999
1/12/2017 2:00	-68.6	-9999	0.8	2.3	0.07	-9999	-9999	-9999	-9999	0.01	-9999	-9999	-9999	-9999	1.8	-9999	-9999	-9999	-9999
1/12/2017 2:15	-67.3	-9999	0.8	2.3	0.07	-9999	-9999	-9999	-9999	0.02	-9999	-9999	-9999	-9999	1.8	-9999	-9999	-9999	-9999
1/12/2017 2:30	-71.6	-9999	0.8	2.3	0.07	-9999	-9999	-9999	-9999	0.02	-9999	-9999	-9999	-9999	1.8	-9999	-9999	-9999	-9999
1/12/2017 2:45	-70.7	-9999	0.8	2.3	0.07	-9999	-9999	-9999	-9999	0.02	-9999	-9999	-9999	-9999	1.8	-9999	-9999	-9999	-9999
1/12/2017 3:00	-69.9	-7498	0.8	2.3	0.07	-9999	-9999	-9999	-9999	0.02	-9999	-9999	-9999	-9999	1.8	-9999	-9999	-9999	-9999
1/12/2017 3:15	-63.6	-9999	0.8	2.3	0.07	-9999	-9999	-9999	-9999	0.01	-9999	-9999	-9999	-9999	1.8	-9999	-9999	-9999	-9999
1/12/2017 3:30	-70.7	-9999	0.8	2.3	0.07	-9999	-9999	-9999	-9999	0.02	-9999	-9999	-9999	-9999	1.8	-9999	-9999	-9999	-9999
1/12/2017 3:45	-70.7	-9999	0.8	2.3	0.07	-9999	-9999	-9999	-9999	0.02	-9999	-9999	-9999	-9999	1.8	-9999	-9999	-9999	-9999
1/12/2017 4:00	-70	-7794	0.8	2.3	0.07	-9999	-9999	-9999	-9999	0.02	-9999	-9999	-9999	-9999	1.8	-9999	-9999	-9999	-9999
1/12/2017 4:15	-69.5	-9999	0.8	2.3	0.07	-9999	-9999	-9999	-9999	0.02	-9999	-9999	-9999	-9999	1.7	-9999	-9999	-9999	-9999
1/12/2017 4:30	-71.5	-9999	0.8	2.3	0.07	-9999	-9999	-9999	-9999	0.02	-9999	-9999	-9999	-9999	1.8	-9999	-9999	-9999	-9999
1/12/2017 4:45	-70.1	-7794	0.8	2.3	0.07	-9999	-9999	-9999	-9999	0.02	-9999	-9999	-9999	-9999	1.8	-9999	-9999	-9999	-9999
1/12/2017 5:00	-65.7	-9999	0.8	2.3	0.07	-9999	-9999	-9999	-9999	0.02	-9999	-9999	-9999	-9999	1.8	-9999	-9999	-9999	-9999
1/12/2017 5:15	-70.1	-7427	0.8	2.3	0.07	-9999	-9999	-9999	-9999	0.02	-9999	-9999	-9999	-9999	1.8	-9999	-9999	-9999	-9999
1/12/2017 5:30	-70.7	-9999	0.8	2.3	0.07	-9999	-9999	-9999	-9999	0.02	-9999	-9999	-9999	-9999	1.8	-9999	-9999	-9999	-9999
1/12/2017 5:45	-66.5	-9999	0.8	2.3	0.07	-9999	-9999	-9999	-9999	0.01	-9999	-9999	-9999	-9999	1.8	-9999	-9999	-9999	-9999
1/12/2017 6:00	-71	-9999	0.8	2.3	0.07	-9999	-9999	-9999	-9999	0.02	-9999	-9999	-9999	-9999	1.8	-9999	-9999	-9999	-9999
1/12/2017 6:15	-62.6	-9999	0.8	2.3	0.07	-9999	-9999	-9999	-9999	0.02	-9999	-9999	-9999	-9999	1.8	-9999	-9999	-9999	-9999
1/12/2017 6:30	-68.3	-7794	0.8	2.3	0.07	-9999	-9999	-9999	-9999	0.02	-9999	-9999	-9999	-9999	1.8	-9999	-9999	-9999	-9999
1/12/2017 6:45	-70.6	-7949	0.8	2.3	0.07	-9999	-9999	-9999	-9999	0.02	-9999	-9999	-9999	-9999	1.8	-9999	-9999	-9999	-9999
1/12/2017 7:00	-70.9	-9999	0.8	2.3	0.07	-9999	-9999	-9999	-9999	0.02	-9999	-9999	-9999	-9999	1.8	-9999	-9999	-9999	-9999
1/12/2017 7:15	-69.9	-9999	0.8	2.3	0.07	-9999	-9999	-9999	-9999	0.02	-9999	-9999	-9999	-9999	1.9	-9999	-9999	-9999	-9999
1/12/2017 7:30	-69.9	-9999	0.8	2.3	0.07	-9999	-9999	-9999	-9999	0.02	-9999	-9999	-9999	-9999	1.8	-9999	-9999	-9999	-9999
1/12/2017 7:45	-62.4	-9999	0.9	2.3	0.07	-9999	-9999	-9999	-9999	0.02	-9999	-9999	-9999	-9999	1.8	-9999	-9999	-9999	-9999
1/12/2017 8:00	-71.3	-9999	0.8	2.3	0.07	-9999	-9999	-9999	-9999	0.02	-9999	-9999	-9999	-9999	1.8	-9999	-9999	-9999	-9999
1/12/2017 8:15	-70.5	-9999	0.8	2.3	0.07	-9999	-9999	-9999	-9999	0.02	-9999	-9999	-9999	-9999	1.8	-9999	-9999	-9999	-9999
1/12/2017 8:30	-70.5	-9999	0.8	2.3	0.07	-9999	-9999	-9999	-9999	0.02	-9999	-9999	-9999	-9999	1.8	-9999	-9999	-9999	-9999
1/12/2017 8:45	-70.8	-9999	0.8	2.3	0.07	-9999	-9999	-9999	-9999	0.02	-9999	-9999	-9999	-9999	1.8	-9999	-9999	-9999	-9999
1/12/2017 9:00	-69.7	-9999	0.8	2.3	0.07	-9999	-9999	-9999	-9999	0.02	-9999	-9999	-9999	-9999	1.8	-9999	-9999	-9999	-9999
1/12/2017 9:15	-70.8	-9999	0.8	2.3	0.07	-9999	-9999	-9999	-9999	0.02	-9999	-9999	-9999	-9999	1.8	-9999	-9999	-9999	-9999
1/12/2017 9:30	-70	-9999	0.8	2.3	0.07	-9999	-9999	-9999	-9999	0.02	-9999	-9999	-9999	-9999	1.8	-9999	-9999	-9999	-9999
1/12/2017 9:45	-70.5	-9999	0.8	2.3	0.07	-9999	-9999	-9999	-9999	0.02	-9999	-9999	-9999	-9999	1.8	-9999	-9999	-9999	-9999
1/12/2017 10:00	-73.2	-9999	0.8	2.3	0.07	-9999	-9999	-9999	-9999	0.02	-9999	-9999	-9999	-9999	1.8	-9999	-9999	-9999	-9999
1/12/2017 10:15	-73.8	-9999	0.8	2.3	0.07	-9999	-9999	-9999	-9999	0.02	-9999	-9999	-9999	-9999	1.8	-9999	-9999	-9999	-9999
1/12/2017 10:30	-72	-9999	0.8	2.3	0.07	-9999	-9999	-9999	-9999	0.02	-9999	-9999	-9999	-9999	1.8	-9999	-9999	-9999	-9999
1/12/2017 10:45	-72.4	-9999	0.8	2.3	0.07	-9999	-9999	-9999	-9999	0.02	-9999	-9999	-9999	-9999	1.8	-9999	-9999	-9999	-9999
1/12/2017 11:00	-72.3	-9999	0.8	2.3	0.07	-9999	-9999	-9999	-9999	0.02	-9999	-9999	-9999	-9999	1.8	-9999	-9999	-9999	-9999
1/12/2017 11:15	-72.6	-9999	0.9	2.3	0.07	-9999	-9999	-9999	-9999	0.02	-9999	-9999	-9999	-9999	1.8	-9999	-9999	-9999	-9999
1/12/2017 11:30	-71.7	-9999	0.8	2.3	0.07	-9999	-9999	-9999	-9999	0.02	-9999	-9999	-9999	-9999	1.8	-9999	-9999	-9999	-9999
1/12/2017 11:45	-73.2	-9999	0.8	2.3	0.07	-9999	-9999	-9999	-9999	0.02	-9999	-9999	-9999	-9999	1.8	-9999	-9999	-9999	-9999
1/12/2017 12:00	-72.8	-9999	0.8	2.3	0.07	-9999	-9999	-9999	-9999	0.02	-9999	-9999	-9999	-9999	1.8	-9999	-9999	-9999	-9999
1/12/2017 12:15	-72.6	-9999	0.8	2.3	0.07	-9999	-9999	-9999	-9999	0.02	-9999	-9999	-9999	-9999	1.8	-9999	-9999	-9999	-9999
1/12/2017 12:30	-72.7	-9999	0.9	2.3	0.07	-9999	-9999	-9999	-9999	0.02	-9999	-9999	-9999	-9999	1.8	-9999	-9999	-9999	-9999
1/12/2017 12:45	-71.3	-9999	0.8	2.3	0.07	-9999	-9999	-9999	-9999	0.02	-9999	-9999	-9999	-9999	1.8	-9999	-9999	-9999	-9999
1/12/2017 13:00	-72	-9999	0.8	2.3	0.07	-9999	-9999	-9999	-9999	0.02	-9999	-9999	-9999	-9999	1.8	-9999	-9999	-9999	-9999
1/12/2017 13:15	-71.6	-9999	0.8	2.3	0.07	-9999	-9999	-9999	-9999	0.02	-9999	-9999	-9999	-9999	1.8	-9999	-9999	-9999	-9999
1/12/2017 13:30	-69.4	-9999	0.8	2.3	0.07	-9999	-9999	-9999	-9999	0.02	-9999	-9999	-9999	-9999	1.8	-9999	-9999	-9999	-9999
1/12/2017 13:45	-70.1	-9999	0.8	2.3	0.07	-9999	-9999	-9999	-9999	0.02	-9999	-9999	-9999	-9999	1.8	-9999	-9999	-9999	-9999
1/12/2017 14:00	-70	-9999	0.9	2.3	0.07	-9999	-9999	-9999	-9999	0.02	-9999	-9999	-9999	-9999	1.8	-9999	-9999	-9999	-9999
1/12/2017 14:15	-69.8	-9999	0.9	2.3	0.07	-9999	-9999	-9999	-9999	0.02	-9999	-9999	-9999	-9999	1.8	-9999	-9999	-9999	-9999
1/12/2017 14:30	-69.2	-9999	0.9	2.3	0.07	-9999	-9999	-9999	-9999	0.02	-9999	-9999	-9999	-9999	1.8	-9999	-9999	-9999	-9999
1/12/2017 14:45	-69.4	-9999	0.9	2.3	0.07	-9999	-9999	-9999	-9999	0.02	-9999	-9999	-9999	-9999	1.8	-9999	-9999	-9999	-9999
1/12/2017 15:00	-68.3	-9999	0.8	2.3	0.07	-9999	-9999	-9999	-9999	0.02	-9999	-9999	-9999	-9999	1.8	-9999	-9999	-9999	-9999
1/12/2017 15:15	-67.3	-9999	0.9	2.3	0.07	-9999	-9999	-9999	-9999	0.02	-9999	-9999	-9999	-9999	1.8	-9999	-9999	-9999	-9999
1/12/2017 15:30	-67.5	-9999	0.9	2.3	0.07	-9999	-9999	-9999	-9999	0.02	-9999	-9999	-9999	-9999	1.8	-9999	-9999	-9999	-9999
1/12/2017 15:45	-67.3	-9999	0.9	2.3	0.07	-9999	-9999	-9999	-9999	0.02	-9999	-9999	-9999	-9999	1.8	-9999	-9999	-9999	-9999
1/12/2017 16:00	-67.8	-9999	0.9	2.3	0.07	-9999	-9999	-9999	-9999	0.02	-9999	-9999	-9999	-9999	1.8	-9999	-9999	-9999	-9999
1/12/2017 16:15	-67.5	-9999	0.9	2.3	0.07	-9999	-9999	-9999	-9999	0.02	-9999	-9999	-9999	-9999	1.8	-9999	-9999	-9999	-9999
1/12/2017 16:30	-66.2	-9999	0.9	2.3	0.07	-9999	-9999	-9999	-9999	0.01	-9999	-9999	-9999	-9999	1.7	-9999	-9999	-9999	-9999
1/12/2017 16:45	-66	-9999	0.9	2.3	0.07	-9999	-9999	-9999	-9999	0.02	-9999	-9999	-9999	-9999	1.8	-9999	-9999	-9999	-9999
1/12/2017 17:00	-67	-9999	0.8	2.3	0.07	-9999	-9999	-9999	-9999	0.02	-9999	-9999	-9999	-9999	1.8	-9999	-9999	-9999	-9999
1/12/2017 17:15	-67.3	-9999	0.9	2.4	0.07	-9999	-9999	-9999	-9999	0.01	-9999	-9999	-9999	-9999	1.8	-9999	-9999	-9999	-9999
1/12/2017 17:30	-67.2	-9999	0.9	2.3	0.07	-9999	-9999	-9999	-9999	0.02	-9999	-9999	-9999	-9999	1.8	-9999	-9999	-9999	-9999
1/12/2017 17:45	-66.7	-9999	0.9	2.3	0.07	-9999	-9999	-9999	-9999	0.01	-9999	-9999	-9999	-9999	1.8	-9999	-9999	-9999	-9999
1/12/2017 18:00	-65.7	-9999	0.8	2.3	0.07	-9999	-9999	-9999	-9999	0.01	-9999	-9999	-9999	-9999	1.8	-9999	-9999	-9999	-9999
1/12/2017 18:15	-66	-9999	0.9	2.3	0.07	-9999	-9999	-9999	-9999	0.02	-9999	-9999	-9999	-9999	1.8	-9999	-9999	-9999	-9999
1/12/2017 18:30	-66.8	-9999	0.8	2.4	0.07	-9999	-9999	-9999	-9999	0.02	-9999	-9999	-9999	-9999	1.8	-9999	-9999	-9999	-9999
1/12/2017 18:45	-66.2	-9999	0.9	2.3	0.07	-9999	-9999	-9999	-9999	0.02	-9999	-9999	-9999	-9999	1.8	-9999	-9999	-9999	-9999
1/12/2017 19:00	-66.2	-9999	0.8	2.3	0.07	-9999	-9999	-9999	-9999	0.02	-9999	-9999	-9999	-9999	1.8	-9999	-9999	-9999	-9999
1/12/2017 19:15	-65.3	-9999	0.9	2.3	0.07	-9999	-9999	-9999	-9999	0.02	-9999	-9999	-9999	-9999	1.8	-9999	-9999	-9999	-9999
1/12/2017 19:30	-65	-9999	0.9	2.3	0.07	-9999	-9999	-9999	-9999	0.02	-9999	-9999	-9999	-9999	1.8	-9999	-9999	-9999	-9999
1/12/2017 19:45	-65.9	-9999	0.9	2.3	0.07	-9999	-9999	-9999	-9999	0.02	-9999	-9999	-9999	-9999	1.8	-9999	-9999	-9999	-9999
1/12/2017 20:00	-66.3	-9999	0.9	2.3	0.07	-9999	-9999	-9999	-9999	0.02	-9999	-9999	-9999	-9999	1.9	-9999	-9999	-9999	-9999
1/12/2017 20:15	-65.6	-9999	0.9	2.3	0.07	-9999	-9999	-9999	-9999	0.02	-9999	-9999	-9999	-9999	1.8	-9999	-9999	-9999	-9999
1/12/2017 20:30	-62.9	-9999	0.9	2.3	0.07	-9999	-9999	-9999	-9999	0.02	-9999	-9999	-9999	-9999	1.8	-9999	-9999	-9999	-9999
1/12/2017 20:45	-66	-9999	0.9	2.3	0.07	-9999	-9999	-9999	-9999	0.02	-9999	-9999	-9999	-9999	1.8	-9999	-9999	-9999	-9999
1/12/2017 21:00	-58.6	-9999	0.9	2.3	0.07	-9999	-9999	-9999	-9999	0.02	-9999	-9999	-9999	-9999	1.8	-9999	-9999	-9999	-9999
1/12/2017 21:15	-65.3	-9999	0.9	2.3	0.07	-9999	-9999	-9999	-9999	0.01	-9999	-9999	-9999	-9999	1.8	-9999	-9999	-9999	-9999
1/12/2017 21:30	-63.2	-9999	0.9	2.3	0.07	-9999	-9999	-9999	-9999	0.02	-9999	-9999	-9999	-9999	1.8	-9999	-9999	-9999	-9999
1/12/2017 21:45	-64.8	-7221	0.9	2.3	0.07	-9999	-9999	-9999	-9999	0.02	-9999	-9999	-9999	-9999	1.8	-9999	-9999	-9999	-9999
1/12/2017 22:00	-61.1	-9999	0.9	2.3	0.07	-9999	-9999	-9999	-9999	0.02	-9999	-9999	-9999	-9999	1.8	-9999	-9999	-9999	-9999
1/12/2017 22:15	-65.3	-9999	0.9	2.3	0.07	-9999	-9999	-9999	-9999	0.02	-9999	-9999	-9999	-9999	1.8	-9999	-9999	-9999	-9999
1/12/2017 22:30	-65.3	-9999	0.9	2.3	0.07	-9999	-9999	-9999	-9999	0.02	-9999	-9999	-9999	-9999	1.8	-9999	-9999	-9999	-9999
1/12/2017 22:45	-64.9	-9999	0.9	2.3	0.07	-9999	-9999	-9999	-9999	0.02	-9999	-9999	-9999	-9999	1.8	-9999	-9999	-9999	-9999
1/12/2017 23:00	-64.1	-9999	0.9	2.3	0.07	-9999	-9999	-9999	-9999	0.01	-9999	-9999	-9999	-9999	1.8	-9999	-9999	-9999	-9999
1/12/2017 23:15	-63.9	-9999	0.9	2.3	0.07	-9999	-9999	-9999	-9999	0.02	-9999	-9999	-9999	-9999	1.8	-9999	-9999	-9999	-9999
1/12/2017 23:30	-64.5	-9999	0.9	2.3	0.071	-9999	-9999	-9999	-9999	0.02	-9999	-9999	-9999	-9999	1.8	-9999	-9999	-9999	-9999
1/12/2017 23:45	-63.7	-9999	0.9	2.3	0.07	-9999	-9999	-9999	-9999	0.02	-9999	-9999	-9999	-9999	1.8	-9999	-9999	-9999	-9999
1/13/2017 0:00	-63.7	-9999	0.9	2.3	0.07	-9999	-9999	-9999	-9999	0.02	-9999	-9999	-9999	-9999	1.8	-9999	-9999	-9999	-9999
1/13/2017 0:15	-57.4	-9999	0.9	2.3	0.071	-9999	-9999	-9999	-9999	0.02	-9999	-9999	-9999	-9999	1.8	-9999	-9999	-9999	-9999
1/13/2017 0:30	-59.1	-9999	0.9	2.3	0.07	-9999	-9999	-9999	-9999	0.02	-9999	-9999	-9999	-9999	1.8	-9999	-9999	-9999	-9999
1/13/2017 0:45	-60.8	-9999	0.9	2.3	0.071	-9999	-9999	-9999	-9999	0.02	-9999	-9999	-9999	-9999	1.8	-9999	-9999	-9999	-9999
1/13/2017 1:00	-64	-7534	0.9	2.3	0.07	-9999	-9999	-9999	-9999	0.02	-9999	-9999	-9999	-9999	1.8	-9999	-9999	-9999	-9999
1/13/2017 1:15	-62.8	-7643	0.9	2.3	0.071	-9999	-9999	-9999	-9999	0.02	-9999	-9999	-9999	-9999	1.8	-9999	-9999	-9999	-9999
1/13/2017 1:30	-63.4	-7718	0.9	2.4	0.071	-9999	-9999	-9999	-9999	0.02	-9999	-9999	-9999	-9999	1.8	-9999	-9999	-9999	-9999
1/13/2017 1:45	-62.8	-7794	0.9	2.3	0.071	-9999	-9999	-9999	-9999	0.02	-9999	-9999	-9999	-9999	1.8	-9999	-9999	-9999	-9999
1/13/2017 2:00	-63.1	-9999	0.9	2.3	0.071	-9999	-9999	-9999	-9999	0.02	-9999	-9999	-9999	-9999	1.8	-9999	-9999	-9999	-9999
1/13/2017 2:15	-63.2	-7357	0.9	2.3	0.071	-9999	-9999	-9999	-9999	0.02	-9999	-9999	-9999	-9999	1.8	-9999	-9999	-9999	-9999
1/13/2017 2:30	-62.1	-9999	0.9	2.3	0.071	-9999	-9999	-9999	-9999	0.01	-9999	-9999	-9999	-9999	1.8	-9999	-9999	-9999	-9999
1/13/2017 2:45	-61.2	-9999	0.9	2.3	0.071	-9999	-9999	-9999	-9999	0.02	-9999	-9999	-9999	-9999	1.8	-9999	-9999	-9999	-9999
1/13/2017 3:00	-62.7	-9999	0.9	2.3	0.07	-9999	-9999	-9999	-9999	0.02	-9999	-9999	-9999	-9999	1.8	-9999	-9999	-9999	-9999
1/13/2017 3:15	-63.3	-7534	0.9	2.3	0.071	-9999	-9999	-9999	-9999	0.02	-9999	-9999	-9999	-9999	1.8	-9999	-9999	-9999	-9999
1/13/2017 3:30	-62.6	-9999	0.9	2.3	0.071	-9999	-9999	-9999	-9999	0.02	-9999	-9999	-9999	-9999	1.8	-9999	-9999	-9999	-9999
1/13/2017 3:45	-61.8	-9999	0.9	2.3	0.071	-9999	-9999	-9999	-9999	0.02	-9999	-9999	-9999	-9999	1.8	-9999	-9999	-9999	-9999
1/13/2017 4:00	-60.8	-9999	0.9	2.3	0.071	-9999	-9999	-9999	-9999	0.02	-9999	-9999	-9999	-9999	1.8	-9999	-9999	-9999	-9999
1/13/2017 4:15	-56	-7289	0.9	2.3	0.071	-9999	-9999	-9999	-9999	0.02	-9999	-9999	-9999	-9999	1.8	-9999	-9999	-9999	-9999
1/13/2017 4:30	-61.8	-9999	0.9	2.3	0.071	-9999	-9999	-9999	-9999	0.02	-9999	-9999	-9999	-9999	1.8	-9999	-9999	-9999	-9999
1/13/2017 4:45	-62.7	-9999	0.9	2.3	0.071	-9999	-9999	-9999	-9999	0.02	-9999	-9999	-9999	-9999	1.8	-9999	-9999	-9999	-9999
1/13/2017 5:00	-62.5	-9999	0.9	2.3	0.071	-9999	-9999	-9999	-9999	0.02	-9999	-9999	-9999	-9999	1.8	-9999	-9999	-9999	-9999
1/13/2017 5:15	-55.9	-9999	0.9	2.3	0.071	-9999	-9999	-9999	-9999	0.02	-9999	-9999	-9999	-9999	1.8	-9999	-9999	-9999	-9999
1/13/2017 5:30	-60.3	-9999	0.9	2.3	0.071	-9999	-9999	-9999	-9999	0.02	-9999	-9999	-9999	-9999	1.8	-9999	-9999	-9999	-9999
1/13/2017 5:45	-61.5	-9999	0.9	2.3	0.071	-9999	-9999	-9999	-9999	0.02	-9999	-9999	-9999	-9999	1.8	-9999	-9999	-9999	-9999
1/13/2017 6:00	-59.5	-9999	0.9	2.3	0.071	-9999	-9999	-9999	-9999	0.02	-9999	-9999	-9999	-9999	1.8	-9999	-9999	-9999	-9999
1/13/2017 6:15	-61.3	-9999	0.9	2.3	0.071	-9999	-9999	-9999	-9999	0.02	-9999	-9999	-9999	-9999	1.8	-9999	-9999	-9999	-9999
1/13/2017 6:30	-61.3	-9999	0.9	2.3	0.071	-9999	-9999	-9999	-9999	0.02	-9999	-9999	-9999	-9999	1.8	-9999	-9999	-9999	-9999
1/13/2017 6:45	-58.5	-9999	0.9	2.3	0.071	-9999	-9999	-9999	-9999	0.02	-9999	-9999	-9999	-9999	1.8	-9999	-9999	-9999	-9999
1/13/2017 7:00	-61.2	-9999	0.9	2.3	0.071	-9999	-9999	-9999	-9999	0.02	-9999	-9999	-9999	-9999	1.8	-9999	-9999	-9999	-9999
1/13/2017 7:15	-61.5	-9999	0.9	2.3	0.071	-9999	-9999	-9999	-9999	0.02	-9999	-9999	-9999	-9999	1.8	-9999	-9999	-9999	-9999
1/13/2017 7:30	-55.1	-9999	0.9	2.3	0.071	-9999	-9999	-9999	-9999	0.02	-9999	-9999	-9999	-9999	1.8	-9999	-9999	-9999	-9999
1/13/2017 7:45	-55.1	-7255	0.9	2.3	0.071	-9999	-9999	-9999	-9999	0.02	-9999	-9999	-9999	-9999	1.8	-9999	-9999	-9999	-9999
1/13/2017 8:00	-58.3	-9999	0.9	2.3	0.071	-9999	-9999	-9999	-9999	0.02	-9999	-9999	-9999	-9999	1.8	-9999	-9999	-9999	-9999
1/13/2017 8:15	-54.9	-7871	0.9	2.4	0.071	-9999	-9999	-9999	-9999	0.02	-9999	-9999	-9999	-9999	1.8	-9999	-9999	-9999	-9999
1/13/2017 8:30	-58.2	-7323	0.9	2.3	0.071	-9999	-9999	-9999	-9999	0.02	-9999	-9999	-9999	-9999	1.8	-9999	-9999	-9999	-9999
1/13/2017 8:45	-60.5	-9999	0.9	2.3	0.071	-9999	-9999	-9999	-9999	0.02	-9999	-9999	-9999	-9999	1.8	-9999	-9999	-9999	-9999
1/13/2017 9:00	-60.3	-9999	0.9	2.3	0.071	-9999	-9999	-9999	-9999	0.02	-9999	-9999	-9999	-9999	1.8	-9999	-9999	-9999	-9999
1/13/2017 9:15	-59.4	-7534	0.9	2.3	0.071	-9999	-9999	-9999	-9999	0.02	-9999	-9999	-9999	-9999	1.8	-9999	-9999	-9999	-9999
1/13/2017 9:30	-59.9	-9999	0.9	2.3	0.071	-9999	-9999	-9999	-9999	0.02	-9999	-9999	-9999	-9999	1.8	-9999	-9999	-9999	-9999
1/13/2017 9:45	-60.5	-9999	0.9	2.3	0.071	-9999	-9999	-9999	-9999	0.02	-9999	-9999	-9999	-9999	1.8	-9999	-9999	-9999	-9999
1/13/2017 10:00	-61	-9999	0.9	2.3	0.071	-9999	-9999	-9999	-9999	0.02	-9999	-9999	-9999	-9999	1.8	-9999	-9999	-9999	-9999
1/13/2017 10:15	-61	-9999	0.9	2.3	0.071	-9999	-9999	-9999	-9999	0.01	-9999	-9999	-9999	-9999	1.8	-9999	-9999	-9999	-9999
1/13/2017 10:30	-60.8	-9999	0.9	2.3	0.071	-9999	-9999	-9999	-9999	0.02	-9999	-9999	-9999	-9999	1.8	-9999	-9999	-9999	-9999
1/13/2017 10:45	-60.2	-9999	0.9	2.4	0.071	-9999	-9999	-9999	-9999	0.02	-9999	-9999	-9999	-9999	1.8	-9999	-9999	-9999	-9999
1/13/2017 11:00	-60.2	-9999	0.9	2.3	0.071	-9999	-9999	-9999	-9999	0.02	-9999	-9999	-9999	-9999	1.8	-9999	-9999	-9999	-9999
1/13/2017 11:15	-60.7	-9999	0.9	2.3	0.071	-9999	-9999	-9999	-9999	0.02	-9999	-9999	-9999	-9999	1.8	-9999	-9999	-9999	-9999
1/13/2017 11:30	-59.9	-9999	0.9	2.3	0.071	-9999	-9999	-9999	-9999	0.02	-9999	-9999	-9999	-9999	1.8	-9999	-9999	-9999	-9999
1/13/2017 11:45	-59.9	-9999	0.9	2.4	0.071	-9999	-9999	-9999	-9999	0.02	-9999	-9999	-9999	-9999	1.8	-9999	-9999	-9999	-9999
1/13/2017 12:00	-60.6	-9999	0.9	2.3	0.071	-9999	-9999	-9999	-9999	0.02	-9999	-9999	-9999	-9999	1.8	-9999	-9999	-9999	-9999
1/13/2017 12:15	-60	-9999	0.9	2.3	0.071	-9999	-9999	-9999	-9999	0.02	-9999	-9999	-9999	-9999	1.8	-9999	-9999	-9999	-9999
1/13/2017 12:30	-59.2	-9999	0.9	2.3	0.071	-9999	-9999	-9999	-9999	0.02	-9999	-9999	-9999	-9999	1.8	-9999	-9999	-9999	-9999
1/13/2017 12:45	-60.1	-9999	0.9	2.4	0.071	-9999	-9999	-9999	-9999	0.02	-9999	-9999	-9999	-9999	1.8	-9999	-9999	-9999	-9999
1/13/2017 13:00	-60	-9999	0.9	2.3	0.071	-9999	-9999	-9999	-9999	0.02	-9999	-9999	-9999	-9999	1.8	-9999	-9999	-9999	-9999
1/13/2017 13:15	-60.3	-9999	0.9	2.3	0.071	-9999	-9999	-9999	-9999	0.02	-9999	-9999	-9999	-9999	1.8	-9999	-9999	-9999	-9999
1/13/2017 13:30	-59.7	-9999	0.9	2.3	0.071	-9999	-9999	-9999	-9999	0.02	-9999	-9999	-9999	-9999	1.8	-9999	-9999	-9999	-9999
1/13/2017 13:45	-59.7	-9999	0.9	2.4	0.071	-9999	-9999	-9999	-9999	0.02	-9999	-9999	-9999	-9999	1.8	-9999	-9999	-9999	-9999
1/13/2017 14:00	-59	-9999	0.9	2.3	0.071	-9999	-9999	-9999	-9999	0.02	-9999	-9999	-9999	-9999	1.8	-9999	-9999	-9999	-9999
1/13/2017 14:15	-59.6	-9999	0.9	2.3	0.071	-9999	-9999	-9999	-9999	0.02	-9999	-9999	-9999	-9999	1.8	-9999	-9999	-9999	-9999
1/13/2017 14:30	-59.7	-9999	0.9	2.3	0.071	-9999	-9999	-9999	-9999	0.02	-9999	-9999	-9999	-9999	1.8	-9999	-9999	-9999	-9999
1/13/2017 14:45	-59.2	-9999	0.9	2.3	0.071	-9999	-9999	-9999	-9999	0.02	-9999	-9999	-9999	-9999	1.8	-9999	-9999	-9999	-9999
1/13/2017 15:00	-59.3	-9999	0.9	2.3	0.071	-9999	-9999	-9999	-9999	0.02	-9999	-9999	-9999	-9999	1.8	-9999	-9999	-9999	-9999
1/13/2017 15:15	-59.2	-9999	0.9	2.3	0.071	-9999	-9999	-9999	-9999	0.02	-9999	-9999	-9999	-9999	1.8	-9999	-9999	-9999	-9999
1/13/2017 15:30	-58.7	-9999	0.9	2.3	0.071	-9999	-9999	-9999	-9999	0.02	-9999	-9999	-9999	-9999	1.8	-9999	-9999	-9999	-9999
1/13/2017 15:45	-58.5	-9999	0.9	2.3	0.071	-9999	-9999	-9999	-9999	0.02	-9999	-9999	-9999	-9999	1.8	-9999	-9999	-9999	-9999
1/13/2017 16:00	-57.9	-9999	0.9	2.4	0.071	-9999	-9999	-9999	-9999	0.02	-9999	-9999	-9999	-9999	1.8	-9999	-9999	-9999	-9999
1/13/2017 16:15	-57.4	-9999	0.9	2.3	0.071	-9999	-9999	-9999	-9999	0.02	-9999	-9999	-9999	-9999	1.8	-9999	-9999	-9999	-9999
1/13/2017 16:30	-57.7	-9999	0.9	2.3	0.071	-9999	-9999	-9999	-9999	0.02	-9999	-9999	-9999	-9999	1.8	-9999	-9999	-9999	-9999
1/13/2017 16:45	-57.9	-9999	0.9	2.3	0.071	-9999	-9999	-9999	-9999	0.02	-9999	-9999	-9999	-9999	1.8	-9999	-9999	-9999	-9999
1/13/2017 17:00	-57	-9999	0.9	2.3	0.071	-9999	-9999	-9999	-9999	0.02	-9999	-9999	-9999	-9999	1.8	-9999	-9999	-9999	-9999
1/13/2017 17:15	-58	-9999	0.9	2.3	0.071	-9999	-9999	-9999	-9999	0.02	-9999	-9999	-9999	-9999	1.9	-9999	-9999	-9999	-9999
1/13/2017 17:30	-57.3	-9999	0.9	2.3	0.071	-9999	-9999	-9999	-9999	0.02	-9999	-9999	-9999	-9999	1.8	-9999	-9999	-9999	-9999
1/13/2017 17:45	-57.7	-9999	0.9	2.3	0.071	-9999	-9999	-9999	-9999	0.02	-9999	-9999	-9999	-9999	1.8	-9999	-9999	-9999	-9999
1/13/2017 18:00	-57.6	-9999	0.9	2.3	0.071	-9999	-9999	-9999	-9999	0.02	-9999	-9999	-9999	-9999	1.8	-9999	-9999	-9999	-9999
1/13/2017 18:15	-52	-9999	0.9	2.4	0.071	-9999	-9999	-9999	-9999	0.02	-9999	-9999	-9999	-9999	1.8	-9999	-9999	-9999	-9999
1/13/2017 18:30	-57.8	-9999	0.9	2.3	0.071	-9999	-9999	-9999	-9999	0.02	-9999	-9999	-9999	-9999	1.8	-9999	-9999	-9999	-9999
1/13/2017 18:45	-56.2	-9999	0.9	2.3	0.071	-9999	-9999	-9999	-9999	0.02	-9999	-9999	-9999	-9999	1.8	-9999	-9999	-9999	-9999
1/13/2017 19:00	-55.6	-7357	0.9	2.4	0.071	-9999	-9999	-9999	-9999	0.02	-9999	-9999	-9999	-9999	1.8	-9999	-9999	-9999	-9999
1/13/2017 19:15	-56.3	-9999	0.9	2.3	0.071	-9999	-9999	-9999	-9999	0.02	-9999	-9999	-9999	-9999	1.8	-9999	-9999	-9999	-9999
1/13/2017 19:30	-54.1	-9999	0.9	2.3	0.071	-9999	-9999	-9999	-9999	0.02	-9999	-9999	-9999	-9999	1.8	-9999	-9999	-9999	-9999
1/13/2017 19:45	-51.5	-7289	0.9	2.3	0.071	-9999	-9999	-9999	-9999	0.02	-9999	-9999	-9999	-9999	1.8	-9999	-9999	-9999	-9999
1/13/2017 20:00	-55.4	-9999	0.9	2.3	0.071	-9999	-9999	-9999	-9999	0.02	-9999	-9999	-9999	-9999	1.8	-9999	-9999	-9999	-9999
1/13/2017 20:15	-56.7	-7221	0.9	2.3	0.071	-9999	-9999	-9999	-9999	0.02	-9999	-9999	-9999	-9999	1.8	-9999	-9999	-9999	-9999
1/13/2017 20:30	-57.1	-9999	0.9	2.3	0.071	-9999	-9999	-9999	-9999	0.02	-9999	-9999	-9999	-9999	1.8	-9999	-9999	-9999	-9999
1/13/2017 20:45	-54	-9999	0.9	2.4	0.071	-9999	-9999	-9999	-9999	0.01	-9999	-9999	-9999	-9999	1.8	-9999	-9999	-9999	-9999
1/13/2017 21:00	-56.8	-7832	0.9	2.3	0.071	-9999	-9999	-9999	-9999	0.02	-9999	-9999	-9999	-9999	1.8	-9999	-9999	-9999	-9999
1/13/2017 21:15	-56.2	-7910	0.9	2.3	0.071	-9999	-9999	-9999	-9999	0.02	-9999	-9999	-9999	-9999	1.8	-9999	-9999	-9999	-9999
1/13/2017 21:30	-56.3	-9999	0.9	2.3	0.071	-9999	-9999	-9999	-9999	0.02	-9999	-9999	-9999	-9999	1.8	-9999	-9999	-9999	-9999
1/13/2017 21:45	-53.4	-9999	0.9	2.3	0.071	-9999	-9999	-9999	-9999	0.02	-9999	-9999	-9999	-9999	1.8	-9999	-9999	-9999	-9999
1/13/2017 22:00	-55.5	-9999	0.9	2.4	0.071	-9999	-9999	-9999	-9999	0.02	-9999	-9999	-9999	-9999	1.8	-9999	-9999	-9999	-9999
1/13/2017 22:15	-55.7	-7949	0.9	2.3	0.071	-9999	-9999	-9999	-9999	0.02	-9999	-9999	-9999	-9999	1.8	-9999	-9999	-9999	-9999
1/13/2017 22:30	-51.3	-9999	0.9	2.3	0.071	-9999	-9999	-9999	-9999	0.02	-9999	-9999	-9999	-9999	1.8	-9999	-9999	-9999	-9999
1/13/2017 22:45	-55.8	-9999	0.9	2.3	0.071	-9999	-9999	-9999	-9999	0.02	-9999	-9999	-9999	-9999	1.8	-9999	-9999	-9999	-9999
1/13/2017 23:00	-50.7	-7221	0.9	2.3	0.071	-9999	-9999	-9999	-9999	0.02	-9999	-9999	-9999	-9999	1.8	-9999	-9999	-9999	-9999
1/13/2017 23:15	-55	-9999	0.9	2.3	0.071	-9999	-9999	-9999	-9999	0.02	-9999	-9999	-9999	-9999	1.8	-9999	-9999	-9999	-9999
1/13/2017 23:30	-50.6	-7718	0.9	2.3	0.071	-9999	-9999	-9999	-9999	0.02	-9999	-9999	-9999	-9999	1.8	-9999	-9999	-9999	-9999
1/13/2017 23:45	-53	-7221	0.9	2.3	0.071	-9999	-9999	-9999	-9999	0.02	-9999	-9999	-9999	-9999	1.8	-9999	-9999	-9999	-9999
1/14/2017 0:00	-54.3	-9999	0.9	2.3	0.071	-9999	-9999	-9999	-9999	0.02	-9999	-9999	-9999	-9999	1.8	-9999	-9999	-9999	-9999
1/14/2017 0:15	-55.5	-9999	0.9	2.4	0.071	-9999	-9999	-9999	-9999	0.02	-9999	-9999	-9999	-9999	1.8	-9999	-9999	-9999	-9999
1/14/2017 0:30	-55.8	-7289	0.9	2.3	0.071	-9999	-9999	-9999	-9999	0.02	-9999	-9999	-9999	-9999	1.8	-9999	-9999	-9999	-9999
1/14/2017 0:45	-52.1	-7121	0.9	2.3	0.071	-9999	-9999	-9999	-9999	0.02	-9999	-9999	-9999	-9999	1.8	-9999	-9999	-9999	-9999
1/14/2017 1:00	-52.5	-9999	0.9	2.4	0.071	-9999	-9999	-9999	-9999	0.02	-9999	-9999	-9999	-9999	1.8	-9999	-9999	-9999	-9999
1/14/2017 1:15	-50.1	-9999	0.9	2.3	0.071	-9999	-9999	-9999	-9999	0.02	-9999	-9999	-9999	-9999	1.8	-9999	-9999	-9999	-9999
1/14/2017 1:30	-50.7	-7289	0.9	2.3	0.071	-9999	-9999	-9999	-9999	0.02	-9999	-9999	-9999	-9999	1.8	-9999	-9999	-9999	-9999
1/14/2017 1:45	-50.2	-7392	0.9	2.3	0.071	-9999	-9999	-9999	-9999	0.02	-9999	-9999	-9999	-9999	1.8	-9999	-9999	-9999	-9999
1/14/2017 2:00	-49.9	-7643	0.9	2.4	0.071	-9999	-9999	-9999	-9999	0.02	-9999	-9999	-9999	-9999	1.8	-9999	-9999	-9999	-9999
1/14/2017 2:15	-54.8	-7323	0.9	2.4	0.071	-9999	-9999	-9999	-9999	0.02	-9999	-9999	-9999	-9999	1.8	-9999	-9999	-9999	-9999
1/14/2017 2:30	-54.5	-7323	0.9	2.3	0.071	-9999	-9999	-9999	-9999	0.02	-9999	-9999	-9999	-9999	1.8	-9999	-9999	-9999	-9999
1/14/2017 2:45	-54.8	-7462	0.9	2.3	0.071	-9999	-9999	-9999	-9999	0.02	-9999	-9999	-9999	-9999	1.8	-9999	-9999	-9999	-9999
1/14/2017 3:00	-49.8	-9999	0.9	2.3	0.071	-9999	-9999	-9999	-9999	0.02	-9999	-9999	-9999	-9999	1.8	-9999	-9999	-9999	-9999
1/14/2017 3:15	-50.5	-9999	0.9	2.3	0.071	-9999	-9999	-9999	-9999	0.02	-9999	-9999	-9999	-9999	1.8	-9999	-9999	-9999	-9999
1/14/2017 3:30	-53	-9999	0.9	2.3	0.071	-9999	-9999	-9999	-9999	0.02	-9999	-9999	-9999	-9999	1.8	-9999	-9999	-9999	-9999
1/14/2017 3:45	-52.7	-9999	0.9	2.4	0.071	-9999	-9999	-9999	-9999	0.02	-9999	-9999	-9999	-9999	1.8	-9999	-9999	-9999	-9999
1/14/2017 4:00	-53.5	-7643	0.9	2.4	0.071	-9999	-9999	-9999	-9999	0.02	-9999	-9999	-9999	-9999	1.8	-9999	-9999	-9999	-9999
1/14/2017 4:15	-54.3	-9999	0.9	2.3	0.071	-9999	-9999	-9999	-9999	0.02	-9999	-9999	-9999	-9999	1.8	-9999	-9999	-9999	-9999
1/14/2017 4:30	-49.5	-9999	0.9	2.4	0.071	-9999	-9999	-9999	-9999	0.02	-9999	-9999	-9999	-9999	1.8	-9999	-9999	-9999	-9999
1/14/2017 4:45	-51.2	-7534	0.9	2.3	0.071	-9999	-9999	-9999	-9999	0.02	-9999	-9999	-9999	-9999	1.8	-9999	-9999	-9999	-9999
1/14/2017 5:00	-54.5	-7462	0.9	2.3	0.071	-9999	-9999	-9999	-9999	0.02	-9999	-9999	-9999	-9999	1.8	-9999	-9999	-9999	-9999
1/14/2017 5:15	-49.3	-7323	0.9	2.3	0.071	-9999	-9999	-9999	-9999	0.02	-9999	-9999	-9999	-9999	1.8	-9999	-9999	-9999	-9999
1/14/2017 5:30	-52.5	-7427	0.9	2.3	0.071	-9999	-9999	-9999	-9999	0.02	-9999	-9999	-9999	-9999	1.8	-9999	-9999	-9999	-9999
1/14/2017 5:45	-49.9	-9999	0.9	2.3	0.071	-9999	-9999	-9999	-9999	0.02	-9999	-9999	-9999	-9999	1.8	-9999	-9999	-9999	-9999
1/14/2017 6:00	-52.5	-7323	0.9	2.3	0.071	-9999	-9999	-9999	-9999	0.02	-9999	-9999	-9999	-9999	1.8	-9999	-9999	-9999	-9999
1/14/2017 6:15	-49	-7357	0.9	2.3	0.071	-9999	-9999	-9999	-9999	0.02	-9999	-9999	-9999	-9999	1.8	-9999	-9999	-9999	-9999
1/14/2017 6:30	-53.9	-7498	0.9	2.3	0.071	-9999	-9999	-9999	-9999	0.02	-9999	-9999	-9999	-9999	1.8	-9999	-9999	-9999	-9999
1/14/2017 6:45	-53.3	-9999	0.9	2.4	0.071	-9999	-9999	-9999	-9999	0.02	-9999	-9999	-9999	-9999	1.8	-9999	-9999	-9999	-9999
1/14/2017 7:00	-48.8	-9999	0.9	2.3	0.071	-9999	-9999	-9999	-9999	0.02	-9999	-9999	-9999	-9999	1.8	-9999	-9999	-9999	-9999
1/14/2017 7:15	-53	-9999	0.9	2.3	0.071	-9999	-9999	-9999	-9999	0.02	-9999	-9999	-9999	-9999	1.8	-9999	-9999	-9999	-9999
1/14/2017 7:30	-52	-7323	0.9	2.4	0.071	-9999	-9999	-9999	-9999	0.02	-9999	-9999	-9999	-9999	1.8	-9999	-9999	-9999	-9999
1/14/2017 7:45	-51.2	-9999	0.9	2.4	0.071	-9999	-9999	-9999	-9999	0.02	-9999	-9999	-9999	-9999	1.8	-9999	-9999	-9999	-9999
1/14/2017 8:00	-50.2	-9999	0.9	2.4	0.071	-9999	-9999	-9999	-9999	0.01	-9999	-9999	-9999	-9999	1.8	-9999	-9999	-9999	-9999
1/14/2017 8:15	-52.8	-9999	0.9	2.3	0.071	-9999	-9999	-9999	-9999	0.02	-9999	-9999	-9999	-9999	1.8	-9999	-9999	-9999	-9999
1/14/2017 8:30	-49.2	-9999	0.9	2.4	0.071	-9999	-9999	-9999	-9999	0.02	-9999	-9999	-9999	-9999	1.8	-9999	-9999	-9999	-9999
1/14/2017 8:45	-49.1	-7089	0.9	2.3	0.071	-9999	-9999	-9999	-9999	0.02	-9999	-9999	-9999	-9999	1.8	-9999	-9999	-9999	-9999
1/14/2017 9:00	-53.2	-9999	0.9	2.3	0.071	-9999	-9999	-9999	-9999	0.02	-9999	-9999	-9999	-9999	1.8	-9999	-9999	-9999	-9999
1/14/2017 9:15	-53.3	-9999	0.9	2.3	0.071	-9999	-9999	-9999	-9999	0.02	-9999	-9999	-9999	-9999	1.8	-9999	-9999	-9999	-9999
1/14/2017 9:30	-53.1	-9999	0.9	2.3	0.071	-9999	-9999	-9999	-9999	0.02	-9999	-9999	-9999	-9999	1.8	-9999	-9999	-9999	-9999
1/14/2017 9:45	-53.7	-9999	0.9	2.3	0.071	-9999	-9999	-9999	-9999	0.02	-9999	-9999	-9999	-9999	1.8	-9999	-9999	-9999	-9999
1/14/2017 10:00	-53.7	-9999	0.9	2.3	0.071	-9999	-9999	-9999	-9999	0.02	-9999	-9999	-9999	-9999	1.8	-9999	-9999	-9999	-9999
1/14/2017 10:15	-53.7	-9999	0.9	2.4	0.071	-9999	-9999	-9999	-9999	0.02	-9999	-9999	-9999	-9999	1.8	-9999	-9999	-9999	-9999
1/14/2017 10:30	-55	-9999	0.9	2.4	0.071	-9999	-9999	-9999	-9999	0.02	-9999	-9999	-9999	-9999	1.8	-9999	-9999	-9999	-9999
1/14/2017 10:45	-55.2	-9999	0.9	2.4	0.071	-9999	-9999	-9999	-9999	0.02	-9999	-9999	-9999	-9999	1.8	-9999	-9999	-9999	-9999
1/14/2017 11:00	-55.3	-9999	0.9	2.3	0.071	-9999	-9999	-9999	-9999	0.02	-9999	-9999	-9999	-9999	1.8	-9999	-9999	-9999	-9999
1/14/2017 11:15	-54.6	-9999	0.9	2.4	0.071	-9999	-9999	-9999	-9999	0.02	-9999	-9999	-9999	-9999	1.8	-9999	-9999	-9999	-9999
1/14/2017 11:30	-55.2	-9999	0.9	2.3	0.071	-9999	-9999	-9999	-9999	0.02	-9999	-9999	-9999	-9999	1.8	-9999	-9999	-9999	-9999
1/14/2017 11:45	-54.7	-9999	0.9	2.3	0.071	-9999	-9999	-9999	-9999	0.02	-9999	-9999	-9999	-9999	1.8	-9999	-9999	-9999	-9999
1/14/2017 12:00	-54.6	-9999	0.9	2.3	0.071	-9999	-9999	-9999	-9999	0.02	-9999	-9999	-9999	-9999	1.8	-9999	-9999	-9999	-9999
1/14/2017 12:15	-54.5	-9999	0.9	2.4	0.071	-9999	-9999	-9999	-9999	0.02	-9999	-9999	-9999	-9999	1.8	-9999	-9999	-9999	-9999
1/14/2017 12:30	-55	-9999	0.9	2.3	0.071	-9999	-9999	-9999	-9999	0.02	-9999	-9999	-9999	-9999	1.8	-9999	-9999	-9999	-9999
1/14/2017 12:45	-54.1	-9999	0.9	2.3	0.071	-9999	-9999	-9999	-9999	0.01	-9999	-9999	-9999	-9999	1.8	-9999	-9999	-9999	-9999
1/14/2017 13:00	-54.6	-9999	0.9	2.3	0.071	-9999	-9999	-9999	-9999	0.02	-9999	-9999	-9999	-9999	1.8	-9999	-9999	-9999	-9999
1/14/2017 13:15	-54.1	-9999	0.9	2.4	0.071	-9999	-9999	-9999	-9999	0.02	-9999	-9999	-9999	-9999	1.8	-9999	-9999	-9999	-9999
1/14/2017 13:30	-54.2	-9999	0.9	2.3	0.071	-9999	-9999	-9999	-9999	0.02	-9999	-9999	-9999	-9999	1.8	-9999	-9999	-9999	-9999
1/14/2017 13:45	-54.5	-9999	0.9	2.3	0.071	-9999	-9999	-9999	-9999	0.02	-9999	-9999	-9999	-9999	1.8	-9999	-9999	-9999	-9999
1/14/2017 14:00	-52.2	-9999	0.9	2.4	0.071	-9999	-9999	-9999	-9999	0.02	-9999	-9999	-9999	-9999	1.8	-9999	-9999	-9999	-9999
1/14/2017 14:15	-53.1	-9999	0.9	2.3	0.071	-9999	-9999	-9999	-9999	0.02	-9999	-9999	-9999	-9999	1.8	-9999	-9999	-9999	-9999
1/14/2017 14:30	-52.2	-9999	1	2.4	0.071	-9999	-9999	-9999	-9999	0.02	-9999	-9999	-9999	-9999	1.8	-9999	-9999	-9999	-9999
1/14/2017 14:45	-52.8	-9999	0.9	2.4	0.071	-9999	-9999	-9999	-9999	0.02	-9999	-9999	-9999	-9999	1.8	-9999	-9999	-9999	-9999
1/14/2017 15:00	-52.4	-9999	0.9	2.3	0.071	-9999	-9999	-9999	-9999	0.02	-9999	-9999	-9999	-9999	1.8	-9999	-9999	-9999	-9999
1/14/2017 15:15	-51.5	-9999	0.9	2.4	0.071	-9999	-9999	-9999	-9999	0.02	-9999	-9999	-9999	-9999	1.8	-9999	-9999	-9999	-9999
1/14/2017 15:30	-52.1	-9999	0.9	2.3	0.071	-9999	-9999	-9999	-9999	0.02	-9999	-9999	-9999	-9999	1.8	-9999	-9999	-9999	-9999
1/14/2017 15:45	-52.4	-9999	0.9	2.4	0.071	-9999	-9999	-9999	-9999	0.02	-9999	-9999	-9999	-9999	1.8	-9999	-9999	-9999	-9999
1/14/2017 16:00	-52.2	-9999	0.9	2.3	0.071	-9999	-9999	-9999	-9999	0.02	-9999	-9999	-9999	-9999	1.8	-9999	-9999	-9999	-9999
1/14/2017 16:15	-51.9	-9999	0.9	2.3	0.071	-9999	-9999	-9999	-9999	0.02	-9999	-9999	-9999	-9999	1.8	-9999	-9999	-9999	-9999
1/14/2017 16:30	-51.7	-9999	0.9	2.3	0.071	-9999	-9999	-9999	-9999	0.02	-9999	-9999	-9999	-9999	1.9	-9999	-9999	-9999	-9999
1/14/2017 16:45	-51.9	-9999	0.9	2.4	0.071	-9999	-9999	-9999	-9999	0.02	-9999	-9999	-9999	-9999	1.8	-9999	-9999	-9999	-9999
1/14/2017 17:00	-51.2	-9999	0.9	2.4	0.071	-9999	-9999	-9999	-9999	0.02	-9999	-9999	-9999	-9999	1.8	-9999	-9999	-9999	-9999
1/14/2017 17:15	-51.3	-9999	0.9	2.3	0.071	-9999	-9999	-9999	-9999	0.02	-9999	-9999	-9999	-9999	1.8	-9999	-9999	-9999	-9999
1/14/2017 17:30	-51.4	-9999	0.9	2.4	0.071	-9999	-9999	-9999	-9999	0.02	-9999	-9999	-9999	-9999	1.8	-9999	-9999	-9999	-9999
1/14/2017 17:45	-50.7	-9999	0.9	2.3	0.071	-9999	-9999	-9999	-9999	0.02	-9999	-9999	-9999	-9999	1.8	-9999	-9999	-9999	-9999
1/14/2017 18:00	-51.4	-9999	0.9	2.3	0.071	-9999	-9999	-9999	-9999	0.02	-9999	-9999	-9999	-9999	1.9	-9999	-9999	-9999	-9999
1/14/2017 18:15	-51.5	-9999	0.9	2.4	0.071	-9999	-9999	-9999	-9999	0.02	-9999	-9999	-9999	-9999	1.8	-9999	-9999	-9999	-9999
1/14/2017 18:30	-50.5	-9999	0.9	2.3	0.071	-9999	-9999	-9999	-9999	0.02	-9999	-9999	-9999	-9999	1.8	-9999	-9999	-9999	-9999
1/14/2017 18:45	-50.9	-9999	0.9	2.3	0.071	-9999	-9999	-9999	-9999	0.02	-9999	-9999	-9999	-9999	1.8	-9999	-9999	-9999	-9999
1/14/2017 19:00	-50.3	-9999	0.9	2.3	0.071	-9999	-9999	-9999	-9999	0.02	-9999	-9999	-9999	-9999	1.8	-9999	-9999	-9999	-9999
1/14/2017 19:15	-51.1	-9999	0.9	2.3	0.071	-9999	-9999	-9999	-9999	0.02	-9999	-9999	-9999	-9999	1.8	-9999	-9999	-9999	-9999
1/14/2017 19:30	-51.1	-9999	0.9	2.3	0.071	-9999	-9999	-9999	-9999	0.02	-9999	-9999	-9999	-9999	1.8	-9999	-9999	-9999	-9999
1/14/2017 19:45	-50.9	-9999	0.9	2.4	0.071	-9999	-9999	-9999	-9999	0.02	-9999	-9999	-9999	-9999	1.8	-9999	-9999	-9999	-9999
1/14/2017 20:00	-50.9	-9999	0.9	2.3	0.071	-9999	-9999	-9999	-9999	0.02	-9999	-9999	-9999	-9999	1.8	-9999	-9999	-9999	-9999
1/14/2017 20:15	-50.1	-9999	0.9	2.3	0.071	-9999	-9999	-9999	-9999	0.02	-9999	-9999	-9999	-9999	1.8	-9999	-9999	-9999	-9999
1/14/2017 20:30	-51	-9999	0.9	2.3	0.071	-9999	-9999	-9999	-9999	0.02	-9999	-9999	-9999	-9999	1.8	-9999	-9999	-9999	-9999
1/14/2017 20:45	-49.6	-9999	0.9	2.4	0.071	-9999	-9999	-9999	-9999	0.02	-9999	-9999	-9999	-9999	1.8	-9999	-9999	-9999	-9999
1/14/2017 21:00	-48.7	-9999	0.9	2.3	0.071	-9999	-9999	-9999	-9999	0.02	-9999	-9999	-9999	-9999	1.8	-9999	-9999	-9999	-9999
1/14/2017 21:15	-49.1	-9999	0.9	2.3	0.071	-9999	-9999	-9999	-9999	0.02	-9999	-9999	-9999	-9999	1.8	-9999	-9999	-9999	-9999
1/14/2017 21:30	-48.1	-9999	0.9	2.3	0.071	-9999	-9999	-9999	-9999	0.02	-9999	-9999	-9999	-9999	1.8	-9999	-9999	-9999	-9999
1/14/2017 21:45	-50.8	-9999	0.9	2.3	0.071	-9999	-9999	-9999	-9999	0.02	-9999	-9999	-9999	-9999	1.8	-9999	-9999	-9999	-9999
1/14/2017 22:00	-49.9	-9999	0.9	2.3	0.071	-9999	-9999	-9999	-9999	0.02	-9999	-9999	-9999	-9999	1.8	-9999	-9999	-9999	-9999
1/14/2017 22:15	-46.5	-9999	0.9	2.3	0.071	-9999	-9999	-9999	-9999	0.02	-9999	-9999	-9999	-9999	1.8	-9999	-9999	-9999	-9999
1/14/2017 22:30	-50.4	-7357	0.9	2.3	0.071	-9999	-9999	-9999	-9999	0.02	-9999	-9999	-9999	-9999	1.8	-9999	-9999	-9999	-9999
1/14/2017 22:45	-50.2	-9999	0.9	2.4	0.071	-9999	-9999	-9999	-9999	0.02	-9999	-9999	-9999	-9999	1.8	-9999	-9999	-9999	-9999
1/14/2017 23:00	-50.4	-9999	0.9	2.3	0.071	-9999	-9999	-9999	-9999	0.02	-9999	-9999	-9999	-9999	1.8	-9999	-9999	-9999	-9999
1/14/2017 23:15	-49.8	-9999	0.9	2.4	0.071	-9999	-9999	-9999	-9999	0.02	-9999	-9999	-9999	-9999	1.8	-9999	-9999	-9999	-9999
1/14/2017 23:30	-50	-9999	0.9	2.4	0.071	-9999	-9999	-9999	-9999	0.02	-9999	-9999	-9999	-9999	1.8	-9999	-9999	-9999	-9999
1/14/2017 23:45	-50	-9999	0.9	2.3	0.071	-9999	-9999	-9999	-9999	0.01	-9999	-9999	-9999	-9999	1.8	-9999	-9999	-9999	-9999
1/15/2017 0:00	-46.3	-9999	0.9	2.3	0.071	-9999	-9999	-9999	-9999	0.02	-9999	-9999	-9999	-9999	1.8	-9999	-9999	-9999	-9999
1/15/2017 0:15	-50.2	-9999	0.9	2.3	0.071	-9999	-9999	-9999	-9999	0.02	-9999	-9999	-9999	-9999	1.8	-9999	-9999	-9999	-9999
1/15/2017 0:30	-50.2	-9999	0.9	2.3	0.071	-9999	-9999	-9999	-9999	0.02	-9999	-9999	-9999	-9999	1.8	-9999	-9999	-9999	-9999
1/15/2017 0:45	-49.4	-9999	0.9	2.4	0.071	-9999	-9999	-9999	-9999	0.02	-9999	-9999	-9999	-9999	1.8	-9999	-9999	-9999	-9999
1/15/2017 1:00	-49.8	-9999	0.9	2.4	0.071	-9999	-9999	-9999	-9999	0.02	-9999	-9999	-9999	-9999	1.8	-9999	-9999	-9999	-9999
1/15/2017 1:15	-49.9	-9999	0.9	2.3	0.071	-9999	-9999	-9999	-9999	0.02	-9999	-9999	-9999	-9999	1.8	-9999	-9999	-9999	-9999
1/15/2017 1:30	-49.5	-7570	0.9	2.4	0.071	-9999	-9999	-9999	-9999	0.02	-9999	-9999	-9999	-9999	1.8	-9999	-9999	-9999	-9999
1/15/2017 1:45	-45.7	-7357	0.9	2.3	0.071	-9999	-9999	-9999	-9999	0.02	-9999	-9999	-9999	-9999	1.8	-9999	-9999	-9999	-9999
1/15/2017 2:00	-49.3	-9999	0.9	2.3	0.071	-9999	-9999	-9999	-9999	0.02	-9999	-9999	-9999	-9999	1.8	-9999	-9999	-9999	-9999
1/15/2017 2:15	-49.3	-9999	0.9	2.3	0.071	-9999	-9999	-9999	-9999	0.02	-9999	-9999	-9999	-9999	1.8	-9999	-9999	-9999	-9999
1/15/2017 2:30	-49.4	-9999	0.9	2.4	0.071	-9999	-9999	-9999	-9999	0.02	-9999	-9999	-9999	-9999	1.9	-9999	-9999	-9999	-9999
1/15/2017 2:45	-48.9	-9999	0.9	2.4	0.071	-9999	-9999	-9999	-9999	0.02	-9999	-9999	-9999	-9999	1.9	-9999	-9999	-9999	-9999
1/15/2017 3:00	-47.5	-9999	0.9	2.3	0.071	-9999	-9999	-9999	-9999	0.02	-9999	-9999	-9999	-9999	1.8	-9999	-9999	-9999	-9999
1/15/2017 3:15	-49	-9999	0.9	2.3	0.071	-9999	-9999	-9999	-9999	0.02	-9999	-9999	-9999	-9999	1.8	-9999	-9999	-9999	-9999
1/15/2017 3:30	-49.7	-7187	0.9	2.3	0.071	-9999	-9999	-9999	-9999	0.02	-9999	-9999	-9999	-9999	1.8	-9999	-9999	-9999	-9999
1/15/2017 3:45	-49	-9999	0.9	2.3	0.071	-9999	-9999	-9999	-9999	0.01	-9999	-9999	-9999	-9999	1.8	-9999	-9999	-9999	-9999
1/15/2017 4:00	-49.3	-9999	0.9	2.3	0.071	-9999	-9999	-9999	-9999	0.02	-9999	-9999	-9999	-9999	1.8	-9999	-9999	-9999	-9999
1/15/2017 4:15	-49.1	-9999	0.9	2.3	0.071	-9999	-9999	-9999	-9999	0.02	-9999	-9999	-9999	-9999	1.8	-9999	-9999	-9999	-9999
1/15/2017 4:30	-48.5	-9999	0.9	2.3	0.071	-9999	-9999	-9999	-9999	0.02	-9999	-9999	-9999	-9999	1.8	-9999	-9999	-9999	-9999
1/15/2017 4:45	-47.6	-9999	0.9	2.3	0.071	-9999	-9999	-9999	-9999	0.02	-9999	-9999	-9999	-9999	1.8	-9999	-9999	-9999	-9999
1/15/2017 5:00	-49.1	-9999	0.9	2.4	0.071	-9999	-9999	-9999	-9999	0.02	-9999	-9999	-9999	-9999	1.8	-9999	-9999	-9999	-9999
1/15/2017 5:15	-48.9	-9999	0.9	2.3	0.071	-9999	-9999	-9999	-9999	0.02	-9999	-9999	-9999	-9999	1.8	-9999	-9999	-9999	-9999
1/15/2017 5:30	-48.2	-9999	0.9	2.3	0.071	-9999	-9999	-9999	-9999	0.02	-9999	-9999	-9999	-9999	1.8	-9999	-9999	-9999	-9999
1/15/2017 5:45	-48.3	-9999	0.9	2.4	0.071	-9999	-9999	-9999	-9999	0.02	-9999	-9999	-9999	-9999	1.8	-9999	-9999	-9999	-9999
1/15/2017 6:00	-48.6	-9999	0.9	2.3	0.071	-9999	-9999	-9999	-9999	0.02	-9999	-9999	-9999	-9999	1.8	-9999	-9999	-9999	-9999
1/15/2017 6:15	-47.9	-9999	0.9	2.4	0.071	-9999	-9999	-9999	-9999	0.02	-9999	-9999	-9999	-9999	1.8	-9999	-9999	-9999	-9999
1/15/2017 6:30	-47.3	-7643	0.9	2.3	0.071	-9999	-9999	-9999	-9999	0.02	-9999	-9999	-9999	-9999	1.8	-9999	-9999	-9999	-9999
1/15/2017 6:45	-49	-9999	0.9	2.3	0.071	-9999	-9999	-9999	-9999	0.02	-9999	-9999	-9999	-9999	1.8	-9999	-9999	-9999	-9999
1/15/2017 7:00	-44.7	-9999	0.9	2.3	0.071	-9999	-9999	-9999	-9999	0.02	-9999	-9999	-9999	-9999	1.8	-9999	-9999	-9999	-9999
1/15/2017 7:15	-48.6	-9999	0.9	2.3	0.071	-9999	-9999	-9999	-9999	0.02	-9999	-9999	-9999	-9999	1.8	-9999	-9999	-9999	-9999
1/15/2017 7:30	-47	-7323	0.9	2.3	0.071	-9999	-9999	-9999	-9999	0.02	-9999	-9999	-9999	-9999	1.8	-9999	-9999	-9999	-9999
1/15/2017 7:45	-48	-9999	0.9	2.3	0.071	-9999	-9999	-9999	-9999	0.02	-9999	-9999	-9999	-9999	1.8	-9999	-9999	-9999	-9999
1/15/2017 8:00	-47.7	-9999	0.9	2.3	0.071	-9999	-9999	-9999	-9999	0.02	-9999	-9999	-9999	-9999	1.8	-9999	-9999	-9999	-9999
1/15/2017 8:15	-48.4	-9999	0.9	2.3	0.071	-9999	-9999	-9999	-9999	0.02	-9999	-9999	-9999	-9999	1.8	-9999	-9999	-9999	-9999
1/15/2017 8:30	-48.6	-7534	0.9	2.4	0.071	-9999	-9999	-9999	-9999	0.02	-9999	-9999	-9999	-9999	1.8	-9999	-9999	-9999	-9999
1/15/2017 8:45	-47.5	-9999	0.9	2.3	0.071	-9999	-9999	-9999	-9999	0.02	-9999	-9999	-9999	-9999	1.8	-9999	-9999	-9999	-9999
1/15/2017 9:00	-48.5	-7255	0.9	2.4	0.071	-9999	-9999	-9999	-9999	0.02	-9999	-9999	-9999	-9999	1.8	-9999	-9999	-9999	-9999
1/15/2017 9:15	-47.4	-9999	0.9	2.3	0.071	-9999	-9999	-9999	-9999	0.02	-9999	-9999	-9999	-9999	1.8	-9999	-9999	-9999	-9999
1/15/2017 9:30	-48.3	-9999	0.9	2.3	0.071	-9999	-9999	-9999	-9999	0.02	-9999	-9999	-9999	-9999	1.8	-9999	-9999	-9999	-9999
1/15/2017 9:45	-47.5	-9999	0.9	2.3	0.071	-9999	-9999	-9999	-9999	0.02	-9999	-9999	-9999	-9999	1.8	-9999	-9999	-9999	-9999
1/15/2017 10:00	-47.5	-9999	0.9	2.3	0.071	-9999	-9999	-9999	-9999	0.02	-9999	-9999	-9999	-9999	1.8	-9999	-9999	-9999	-9999
1/15/2017 10:15	-44.2	-7462	0.9	2.4	0.071	-9999	-9999	-9999	-9999	0.02	-9999	-9999	-9999	-9999	1.8	-9999	-9999	-9999	-9999
1/15/2017 10:30	-47.8	-9999	1	2.3	0.072	-9999	-9999	-9999	-9999	0.01	-9999	-9999	-9999	-9999	1.8	-9999	-9999	-9999	-9999
1/15/2017 10:45	-44.2	-9999	0.9	2.4	0.072	-9999	-9999	-9999	-9999	0.02	-9999	-9999	-9999	-9999	1.8	-9999	-9999	-9999	-9999
1/15/2017 11:00	-44.3	-9999	0.9	2.4	0.072	-9999	-9999	-9999	-9999	0.02	-9999	-9999	-9999	-9999	1.8	-9999	-9999	-9999	-9999
1/15/2017 11:15	-46.1	-7462	0.9	2.4	0.071	-9999	-9999	-9999	-9999	0.02	-9999	-9999	-9999	-9999	1.8	-9999	-9999	-9999	-9999
1/15/2017 11:30	-47.1	-7534	0.9	2.3	0.072	-9999	-9999	-9999	-9999	0.02	-9999	-9999	-9999	-9999	1.8	-9999	-9999	-9999	-9999
1/15/2017 11:45	-44	-9999	0.9	2.4	0.072	-9999	-9999	-9999	-9999	0.02	-9999	-9999	-9999	-9999	1.8	-9999	-9999	-9999	-9999
1/15/2017 12:00	-43.9	-9999	0.9	2.4	0.072	-9999	-9999	-9999	-9999	0.02	-9999	-9999	-9999	-9999	1.8	-9999	-9999	-9999	-9999
1/15/2017 12:15	-48	-7392	0.9	2.4	0.072	-9999	-9999	-9999	-9999	0.02	-9999	-9999	-9999	-9999	1.8	-9999	-9999	-9999	-9999
1/15/2017 12:30	-45.2	-9999	0.9	2.3	0.072	-9999	-9999	-9999	-9999	0.02	-9999	-9999	-9999	-9999	1.8	-9999	-9999	-9999	-9999
1/15/2017 12:45	-48	-9999	0.9	2.4	0.072	-9999	-9999	-9999	-9999	0.02	-9999	-9999	-9999	-9999	1.8	-9999	-9999	-9999	-9999
1/15/2017 13:00	-47.6	-7056	0.9	2.3	0.072	-9999	-9999	-9999	-9999	0.02	-9999	-9999	-9999	-9999	1.8	-9999	-9999	-9999	-9999
1/15/2017 13:15	-47.9	-9999	0.9	2.3	0.072	-9999	-9999	-9999	-9999	0.02	-9999	-9999	-9999	-9999	1.8	-9999	-9999	-9999	-9999
1/15/2017 13:30	-47.6	-9999	0.9	2.3	0.072	-9999	-9999	-9999	-9999	0.02	-9999	-9999	-9999	-9999	1.8	-9999	-9999	-9999	-9999
1/15/2017 13:45	-47.9	-9999	0.9	2.4	0.072	-9999	-9999	-9999	-9999	0.02	-9999	-9999	-9999	-9999	1.8	-9999	-9999	-9999	-9999
1/15/2017 14:00	-47.6	-9999	0.9	2.4	0.072	-9999	-9999	-9999	-9999	0.02	-9999	-9999	-9999	-9999	1.8	-9999	-9999	-9999	-9999
1/15/2017 14:15	-47.5	-9999	0.9	2.3	0.072	-9999	-9999	-9999	-9999	0.02	-9999	-9999	-9999	-9999	1.8	-9999	-9999	-9999	-9999
1/15/2017 14:30	-47.3	-9999	0.9	2.4	0.072	-9999	-9999	-9999	-9999	0.02	-9999	-9999	-9999	-9999	1.8	-9999	-9999	-9999	-9999
1/15/2017 14:45	-47.8	-9999	0.9	2.4	0.072	-9999	-9999	-9999	-9999	0.02	-9999	-9999	-9999	-9999	1.8	-9999	-9999	-9999	-9999
1/15/2017 15:00	-47.4	-9999	0.9	2.3	0.072	-9999	-9999	-9999	-9999	0.02	-9999	-9999	-9999	-9999	1.8	-9999	-9999	-9999	-9999
1/15/2017 15:15	-47.6	-9999	0.9	2.4	0.072	-9999	-9999	-9999	-9999	0.01	-9999	-9999	-9999	-9999	1.8	-9999	-9999	-9999	-9999
1/15/2017 15:30	-47.5	-9999	0.9	2.3	0.072	-9999	-9999	-9999	-9999	0.02	-9999	-9999	-9999	-9999	1.8	-9999	-9999	-9999	-9999
1/15/2017 15:45	-47.4	-9999	0.9	2.4	0.072	-9999	-9999	-9999	-9999	0.02	-9999	-9999	-9999	-9999	1.8	-9999	-9999	-9999	-9999
1/15/2017 16:00	-47.6	-9999	0.9	2.3	0.072	-9999	-9999	-9999	-9999	0.02	-9999	-9999	-9999	-9999	1.9	-9999	-9999	-9999	-9999
1/15/2017 16:15	-47.6	-9999	0.9	2.3	0.072	-9999	-9999	-9999	-9999	0.02	-9999	-9999	-9999	-9999	1.8	-9999	-9999	-9999	-9999
1/15/2017 16:30	-46.8	-9999	0.9	2.3	0.072	-9999	-9999	-9999	-9999	0.02	-9999	-9999	-9999	-9999	1.8	-9999	-9999	-9999	-9999
1/15/2017 16:45	-46.7	-6961	0.9	2.3	0.072	-9999	-9999	-9999	-9999	0.02	-9999	-9999	-9999	-9999	1.8	-9999	-9999	-9999	-9999
1/15/2017 17:00	-47.1	-7154	0.9	2.3	0.072	-9999	-9999	-9999	-9999	0.02	-9999	-9999	-9999	-9999	1.8	-9999	-9999	-9999	-9999
1/15/2017 17:15	-46.9	-9999	0.9	2.3	0.072	-9999	-9999	-9999	-9999	0.02	-9999	-9999	-9999	-9999	1.8	-9999	-9999	-9999	-9999
1/15/2017 17:30	-43.2	-7498	0.9	2.4	0.072	-9999	-9999	-9999	-9999	0.02	-9999	-9999	-9999	-9999	1.8	-9999	-9999	-9999	-9999
1/15/2017 17:45	-46.4	-9999	0.9	2.3	0.072	-9999	-9999	-9999	-9999	0.02	-9999	-9999	-9999	-9999	1.8	-9999	-9999	-9999	-9999
1/15/2017 18:00	-47	-7187	0.9	2.4	0.072	-9999	-9999	-9999	-9999	0.02	-9999	-9999	-9999	-9999	1.8	-9999	-9999	-9999	-9999
1/15/2017 18:15	-46.3	-9999	0.9	2.4	0.072	-9999	-9999	-9999	-9999	0.02	-9999	-9999	-9999	-9999	1.8	-9999	-9999	-9999	-9999
1/15/2017 18:30	-46.6	-7089	0.9	2.3	0.072	-9999	-9999	-9999	-9999	0.02	-9999	-9999	-9999	-9999	1.8	-9999	-9999	-9999	-9999
1/15/2017 18:45	-47	-9999	0.9	2.3	0.072	-9999	-9999	-9999	-9999	0.02	-9999	-9999	-9999	-9999	1.8	-9999	-9999	-9999	-9999
1/15/2017 19:00	-46.8	-7089	0.9	2.3	0.072	-9999	-9999	-9999	-9999	0.02	-9999	-9999	-9999	-9999	1.9	-9999	-9999	-9999	-9999
1/15/2017 19:15	-46.4	-9999	0.9	2.3	0.072	-9999	-9999	-9999	-9999	0.02	-9999	-9999	-9999	-9999	1.8	-9999	-9999	-9999	-9999
1/15/2017 19:30	-46.4	-6657	0.9	2.3	0.072	-9999	-9999	-9999	-9999	0.02	-9999	-9999	-9999	-9999	1.8	-9999	-9999	-9999	-9999
1/15/2017 19:45	-45.8	-9999	0.9	2.3	0.072	-9999	-9999	-9999	-9999	0.02	-9999	-9999	-9999	-9999	1.8	-9999	-9999	-9999	-9999
1/15/2017 20:00	-44.6	-9999	0.9	2.3	0.072	-9999	-9999	-9999	-9999	0.02	-9999	-9999	-9999	-9999	1.8	-9999	-9999	-9999	-9999
1/15/2017 20:15	-43.8	-6716	0.9	2.4	0.072	-9999	-9999	-9999	-9999	0.02	-9999	-9999	-9999	-9999	1.8	-9999	-9999	-9999	-9999
1/15/2017 20:30	-46	-9999	0.9	2.4	0.072	-9999	-9999	-9999	-9999	0.02	-9999	-9999	-9999	-9999	1.8	-9999	-9999	-9999	-9999
1/15/2017 20:45	-43.7	-6806	0.9	2.3	0.072	-9999	-9999	-9999	-9999	0.02	-9999	-9999	-9999	-9999	1.8	-9999	-9999	-9999	-9999
1/15/2017 21:00	-45.3	-9999	0.9	2.3	0.072	-9999	-9999	-9999	-9999	0.02	-9999	-9999	-9999	-9999	1.8	-9999	-9999	-9999	-9999
1/15/2017 21:15	-46.6	-7154	0.9	2.3	0.072	-9999	-9999	-9999	-9999	0.02	-9999	-9999	-9999	-9999	1.8	-9999	-9999	-9999	-9999
1/15/2017 21:30	-45.4	-9999	0.9	2.4	0.072	-9999	-9999	-9999	-9999	0.02	-9999	-9999	-9999	-9999	1.8	-9999	-9999	-9999	-9999
1/15/2017 21:45	-42.5	-9999	0.9	2.3	0.072	-9999	-9999	-9999	-9999	0.02	-9999	-9999	-9999	-9999	1.8	-9999	-9999	-9999	-9999
1/15/2017 22:00	-42.5	-7323	0.9	2.3	0.072	-9999	-9999	-9999	-9999	0.02	-9999	-9999	-9999	-9999	1.8	-9999	-9999	-9999	-9999
1/15/2017 22:15	-46.3	-7534	0.9	2.4	0.072	-9999	-9999	-9999	-9999	0.02	-9999	-9999	-9999	-9999	1.8	-9999	-9999	-9999	-9999
1/15/2017 22:30	-46.1	-7187	0.9	2.3	0.072	-9999	-9999	-9999	-9999	0.02	-9999	-9999	-9999	-9999	1.8	-9999	-9999	-9999	-9999
1/15/2017 22:45	-42.8	-7323	0.9	2.4	0.072	-9999	-9999	-9999	-9999	0.02	-9999	-9999	-9999	-9999	1.8	-9999	-9999	-9999	-9999
1/15/2017 23:00	-43.1	-7910	0.9	2.3	0.072	-9999	-9999	-9999	-9999	0.01	-9999	-9999	-9999	-9999	1.8	-9999	-9999	-9999	-9999
1/15/2017 23:15	-42.4	-9999	0.9	2.4	0.072	-9999	-9999	-9999	-9999	0.02	-9999	-9999	-9999	-9999	1.8	-9999	-9999	-9999	-9999
1/15/2017 23:30	-45.7	-9999	0.9	2.3	0.072	-9999	-9999	-9999	-9999	0.02	-9999	-9999	-9999	-9999	1.8	-9999	-9999	-9999	-9999
1/15/2017 23:45	-45.6	-9999	0.9	2.4	0.072	-9999	-9999	-9999	-9999	0.02	-9999	-9999	-9999	-9999	1.8	-9999	-9999	-9999	-9999
1/16/2017 0:00	-43.1	-9999	0.9	2.3	0.072	-9999	-9999	-9999	-9999	0.02	-9999	-9999	-9999	-9999	1.8	-9999	-9999	-9999	-9999
1/16/2017 0:15	-45.6	-7187	0.9	2.4	0.072	-9999	-9999	-9999	-9999	0.02	-9999	-9999	-9999	-9999	1.8	-9999	-9999	-9999	-9999
1/16/2017 0:30	-44.3	-7154	0.9	2.4	0.072	-9999	-9999	-9999	-9999	0.02	-9999	-9999	-9999	-9999	1.8	-9999	-9999	-9999	-9999
1/16/2017 0:45	-43.9	-7643	0.9	2.3	0.072	-9999	-9999	-9999	-9999	0.02	-9999	-9999	-9999	-9999	1.8	-9999	-9999	-9999	-9999
1/16/2017 1:00	-42.1	-7357	0.9	2.4	0.072	-9999	-9999	-9999	-9999	0.02	-9999	-9999	-9999	-9999	1.8	-9999	-9999	-9999	-9999
1/16/2017 1:15	-42.1	-9999	0.9	2.3	0.072	-9999	-9999	-9999	-9999	0.02	-9999	-9999	-9999	-9999	1.8	-9999	-9999	-9999	-9999
1/16/2017 1:30	-42.1	-9999	0.9	2.4	0.072	-9999	-9999	-9999	-9999	0.02	-9999	-9999	-9999	-9999	1.9	-9999	-9999	-9999	-9999
1/16/2017 1:45	-43.1	-9999	0.9	2.3	0.072	-9999	-9999	-9999	-9999	0.02	-9999	-9999	-9999	-9999	1.8	-9999	-9999	-9999	-9999
1/16/2017 2:00	-44.8	-7089	0.9	2.3	0.072	-9999	-9999	-9999	-9999	0.02	-9999	-9999	-9999	-9999	1.8	-9999	-9999	-9999	-9999
1/16/2017 2:15	-43	-9999	0.9	2.3	0.072	-9999	-9999	-9999	-9999	0.02	-9999	-9999	-9999	-9999	1.8	-9999	-9999	-9999	-9999
1/16/2017 2:30	-42	-9999	0.9	2.3	0.072	-9999	-9999	-9999	-9999	0.02	-9999	-9999	-9999	-9999	1.8	-9999	-9999	-9999	-9999
1/16/2017 2:45	-43.2	-7323	0.9	2.3	0.072	-9999	-9999	-9999	-9999	0.02	-9999	-9999	-9999	-9999	1.8	-9999	-9999	-9999	-9999
1/16/2017 3:00	-44.9	-9999	0.9	2.3	0.072	-9999	-9999	-9999	-9999	0.02	-9999	-9999	-9999	-9999	1.8	-9999	-9999	-9999	-9999
1/16/2017 3:15	-44.1	-9999	0.9	2.4	0.072	-9999	-9999	-9999	-9999	0.02	-9999	-9999	-9999	-9999	1.8	-9999	-9999	-9999	-9999
1/16/2017 3:30	-45.5	-7187	0.9	2.3	0.072	-9999	-9999	-9999	-9999	0.02	-9999	-9999	-9999	-9999	1.8	-9999	-9999	-9999	-9999
1/16/2017 3:45	-45.2	-7056	0.9	2.3	0.072	-9999	-9999	-9999	-9999	0.02	-9999	-9999	-9999	-9999	1.8	-9999	-9999	-9999	-9999
1/16/2017 4:00	-41.7	-7794	0.9	2.3	0.072	-9999	-9999	-9999	-9999	0.02	-9999	-9999	-9999	-9999	1.8	-9999	-9999	-9999	-9999
1/16/2017 4:15	-41.8	-9999	0.9	2.3	0.072	-9999	-9999	-9999	-9999	0.02	-9999	-9999	-9999	-9999	1.8	-9999	-9999	-9999	-9999
1/16/2017 4:30	-43.1	-9999	0.9	2.3	0.072	-9999	-9999	-9999	-9999	0.01	-9999	-9999	-9999	-9999	1.8	-9999	-9999	-9999	-9999
1/16/2017 4:45	-45	-9999	0.9	2.3	0.072	-9999	-9999	-9999	-9999	0.02	-9999	-9999	-9999	-9999	1.9	-9999	-9999	-9999	-9999
1/16/2017 5:00	-44.5	-9999	0.9	2.3	0.072	-9999	-9999	-9999	-9999	0.02	-9999	-9999	-9999	-9999	1.8	-9999	-9999	-9999	-9999
1/16/2017 5:15	-45.1	-7255	0.9	2.3	0.072	-9999	-9999	-9999	-9999	0.02	-9999	-9999	-9999	-9999	1.8	-9999	-9999	-9999	-9999
1/16/2017 5:30	-44.1	-9999	0.9	2.3	0.072	-9999	-9999	-9999	-9999	0.02	-9999	-9999	-9999	-9999	1.8	-9999	-9999	-9999	-9999
1/16/2017 5:45	-41.5	-7121	0.9	2.3	0.072	-9999	-9999	-9999	-9999	0.02	-9999	-9999	-9999	-9999	1.8	-9999	-9999	-9999	-9999
1/16/2017 6:00	-41.5	-9999	0.9	2.3	0.072	-9999	-9999	-9999	-9999	0.02	-9999	-9999	-9999	-9999	1.8	-9999	-9999	-9999	-9999
1/16/2017 6:15	-44.9	-9999	0.9	2.4	0.072	-9999	-9999	-9999	-9999	0.02	-9999	-9999	-9999	-9999	1.8	-9999	-9999	-9999	-9999
1/16/2017 6:30	-41.3	-9999	0.9	2.3	0.072	-9999	-9999	-9999	-9999	0.02	-9999	-9999	-9999	-9999	1.8	-9999	-9999	-9999	-9999
1/16/2017 6:45	-44	-9999	0.9	2.3	0.072	-9999	-9999	-9999	-9999	0.02	-9999	-9999	-9999	-9999	1.8	-9999	-9999	-9999	-9999
1/16/2017 7:00	-44.9	-7427	0.9	2.4	0.072	-9999	-9999	-9999	-9999	0.02	-9999	-9999	-9999	-9999	1.8	-9999	-9999	-9999	-9999
1/16/2017 7:15	-44.7	-7024	0.9	2.4	0.072	-9999	-9999	-9999	-9999	0.02	-9999	-9999	-9999	-9999	1.8	-9999	-9999	-9999	-9999
1/16/2017 7:30	-44.7	-7089	0.9	2.4	0.072	-9999	-9999	-9999	-9999	0.02	-9999	-9999	-9999	-9999	1.8	-9999	-9999	-9999	-9999
1/16/2017 7:45	-41.2	-7121	0.9	2.4	0.072	-9999	-9999	-9999	-9999	0.02	-9999	-9999	-9999	-9999	1.8	-9999	-9999	-9999	-9999
1/16/2017 8:00	-43.3	-9999	0.9	2.4	0.072	-9999	-9999	-9999	-9999	0.02	-9999	-9999	-9999	-9999	1.8	-9999	-9999	-9999	-9999
1/16/2017 8:15	-43.5	-6961	0.9	2.4	0.072	-9999	-9999	-9999	-9999	0.02	-9999	-9999	-9999	-9999	1.8	-9999	-9999	-9999	-9999
1/16/2017 8:30	-43.4	-9999	0.9	2.4	0.072	-9999	-9999	-9999	-9999	0.02	-9999	-9999	-9999	-9999	1.8	-9999	-9999	-9999	-9999
1/16/2017 8:45	-42.7	-9999	0.9	2.3	0.072	-9999	-9999	-9999	-9999	0.02	-9999	-9999	-9999	-9999	1.8	-9999	-9999	-9999	-9999
1/16/2017 9:00	-41	-6961	0.9	2.4	0.072	-9999	-9999	-9999	-9999	0.02	-9999	-9999	-9999	-9999	1.8	-9999	-9999	-9999	-9999
1/16/2017 9:15	-41.2	-9999	0.9	2.3	0.072	-9999	-9999	-9999	-9999	0.02	-9999	-9999	-9999	-9999	1.8	-9999	-9999	-9999	-9999
1/16/2017 9:30	-42.5	-9999	0.9	2.4	0.072	-9999	-9999	-9999	-9999	0.02	-9999	-9999	-9999	-9999	1.8	-9999	-9999	-9999	-9999
1/16/2017 9:45	-44	-9999	0.9	2.4	0.072	-9999	-9999	-9999	-9999	0.02	-9999	-9999	-9999	-9999	1.8	-9999	-9999	-9999	-9999
1/16/2017 10:00	-40.9	-9999	0.9	2.3	0.072	-9999	-9999	-9999	-9999	0.02	-9999	-9999	-9999	-9999	1.8	-9999	-9999	-9999	-9999
1/16/2017 10:15	-42.9	-9999	0.9	2.3	0.072	-9999	-9999	-9999	-9999	0.02	-9999	-9999	-9999	-9999	1.8	-9999	-9999	-9999	-9999
1/16/2017 10:30	-41.1	-7187	0.9	2.3	0.072	-9999	-9999	-9999	-9999	0.02	-9999	-9999	-9999	-9999	1.8	-9999	-9999	-9999	-9999
1/16/2017 10:45	-41.2	-9999	0.9	2.4	0.072	-9999	-9999	-9999	-9999	0.02	-9999	-9999	-9999	-9999	1.8	-9999	-9999	-9999	-9999
1/16/2017 11:00	-43.2	-9999	0.9	2.3	0.072	-9999	-9999	-9999	-9999	0.02	-9999	-9999	-9999	-9999	1.8	-9999	-9999	-9999	-9999
1/16/2017 11:15	-40.8	-6992	0.9	2.4	0.072	-9999	-9999	-9999	-9999	0.02	-9999	-9999	-9999	-9999	1.8	-9999	-9999	-9999	-9999
1/16/2017 11:30	-43.5	-9999	0.9	2.3	0.072	-9999	-9999	-9999	-9999	0.02	-9999	-9999	-9999	-9999	1.8	-9999	-9999	-9999	-9999
1/16/2017 11:45	-43.7	-9999	0.9	2.4	0.072	-9999	-9999	-9999	-9999	0.02	-9999	-9999	-9999	-9999	1.8	-9999	-9999	-9999	-9999
1/16/2017 12:00	-44	-9999	0.9	2.3	0.072	-9999	-9999	-9999	-9999	0.02	-9999	-9999	-9999	-9999	1.8	-9999	-9999	-9999	-9999
1/16/2017 12:15	-43	-9999	0.9	2.4	0.072	-9999	-9999	-9999	-9999	0.02	-9999	-9999	-9999	-9999	1.8	-9999	-9999	-9999	-9999
1/16/2017 12:30	-41.7	-7427	0.9	2.4	0.072	-9999	-9999	-9999	-9999	0.02	-9999	-9999	-9999	-9999	1.8	-9999	-9999	-9999	-9999
1/16/2017 12:45	-40.5	-7392	0.9	2.4	0.072	-9999	-9999	-9999	-9999	0.02	-9999	-9999	-9999	-9999	1.8	-9999	-9999	-9999	-9999
1/16/2017 13:00	-41.7	-9999	0.9	2.4	0.072	-9999	-9999	-9999	-9999	0.02	-9999	-9999	-9999	-9999	1.8	-9999	-9999	-9999	-9999
1/16/2017 13:15	-42.2	-9999	0.9	2.4	0.072	-9999	-9999	-9999	-9999	0.02	-9999	-9999	-9999	-9999	1.8	-9999	-9999	-9999	-9999
1/16/2017 13:30	-43.1	-6836	0.9	2.4	0.072	-9999	-9999	-9999	-9999	0.02	-9999	-9999	-9999	-9999	1.8	-9999	-9999	-9999	-9999
1/16/2017 13:45	-43.6	-9999	0.9	2.3	0.072	-9999	-9999	-9999	-9999	0.02	-9999	-9999	-9999	-9999	1.8	-9999	-9999	-9999	-9999
1/16/2017 14:00	-41.3	-9999	0.9	2.3	0.072	-9999	-9999	-9999	-9999	0.02	-9999	-9999	-9999	-9999	1.8	-9999	-9999	-9999	-9999
1/16/2017 14:15	-40.5	-7323	0.9	2.3	0.072	-9999	-9999	-9999	-9999	0.02	-9999	-9999	-9999	-9999	1.8	-9999	-9999	-9999	-9999
1/16/2017 14:30	-40.3	-6898	0.9	2.4	0.072	-9999	-9999	-9999	-9999	0.02	-9999	-9999	-9999	-9999	1.8	-9999	-9999	-9999	-9999
1/16/2017 14:45	-40.2	-9999	0.9	2.3	0.072	-9999	-9999	-9999	-9999	0.02	-9999	-9999	-9999	-9999	1.8	-9999	-9999	-9999	-9999
1/16/2017 15:00	-42.1	-9999	0.9	2.4	0.072	-9999	-9999	-9999	-9999	0.02	-9999	-9999	-9999	-9999	1.8	-9999	-9999	-9999	-9999
1/16/2017 15:15	-40.1	-9999	0.9	2.3	0.072	-9999	-9999	-9999	-9999	0.02	-9999	-9999	-9999	-9999	1.8	-9999	-9999	-9999	-9999
1/16/2017 15:30	-43.5	-7121	0.9	2.4	0.072	-9999	-9999	-9999	-9999	0.02	-9999	-9999	-9999	-9999	1.8	-9999	-9999	-9999	-9999
1/16/2017 15:45	-41	-7221	0.9	2.4	0.072	-9999	-9999	-9999	-9999	0.02	-9999	-9999	-9999	-9999	1.8	-9999	-9999	-9999	-9999
1/16/2017 16:00	-41.5	-9999	0.9	2.3	0.072	-9999	-9999	-9999	-9999	0.01	-9999	-9999	-9999	-9999	1.8	-9999	-9999	-9999	-9999
1/16/2017 16:15	-40.1	-7089	0.9	2.3	0.072	-9999	-9999	-9999	-9999	0.02	-9999	-9999	-9999	-9999	1.8	-9999	-9999	-9999	-9999
1/16/2017 16:30	-42.3	-7089	0.9	2.4	0.072	-9999	-9999	-9999	-9999	0.02	-9999	-9999	-9999	-9999	1.8	-9999	-9999	-9999	-9999
1/16/2017 16:45	-43.1	-9999	0.9	2.4	0.072	-9999	-9999	-9999	-9999	0.02	-9999	-9999	-9999	-9999	1.8	-9999	-9999	-9999	-9999
1/16/2017 17:00	-40.3	-7427	0.9	2.4	0.072	-9999	-9999	-9999	-9999	0.02	-9999	-9999	-9999	-9999	1.8	-9999	-9999	-9999	-9999
1/16/2017 17:15	-43.2	-9999	0.9	2.3	0.072	-9999	-9999	-9999	-9999	0.02	-9999	-9999	-9999	-9999	1.8	-9999	-9999	-9999	-9999
1/16/2017 17:30	-43	-6776	0.9	2.3	0.072	-9999	-9999	-9999	-9999	0.02	-9999	-9999	-9999	-9999	1.8	-9999	-9999	-9999	-9999
1/16/2017 17:45	-41.6	-6961	0.9	2.3	0.072	-9999	-9999	-9999	-9999	0.02	-9999	-9999	-9999	-9999	1.9	-9999	-9999	-9999	-9999
1/16/2017 18:00	-39.5	-9999	0.9	2.4	0.072	-9999	-9999	-9999	-9999	0.02	-9999	-9999	-9999	-9999	1.8	-9999	-9999	-9999	-9999
1/16/2017 18:15	-43.1	-7357	0.9	2.4	0.072	-9999	-9999	-9999	-9999	0.02	-9999	-9999	-9999	-9999	1.8	-9999	-9999	-9999	-9999
1/16/2017 18:30	-40.3	-6929	0.9	2.3	0.072	-9999	-9999	-9999	-9999	0.02	-9999	-9999	-9999	-9999	1.8	-9999	-9999	-9999	-9999
1/16/2017 18:45	-39.4	-9999	0.9	2.3	0.072	-9999	-9999	-9999	-9999	0.02	-9999	-9999	-9999	-9999	1.8	-9999	-9999	-9999	-9999
1/16/2017 19:00	-40.2	-6867	0.9	2.4	0.072	-9999	-9999	-9999	-9999	0.02	-9999	-9999	-9999	-9999	1.8	-9999	-9999	-9999	-9999
1/16/2017 19:15	-39.5	-7255	0.9	2.4	0.072	-9999	-9999	-9999	-9999	0.02	-9999	-9999	-9999	-9999	1.8	-9999	-9999	-9999	-9999
1/16/2017 19:30	-42.8	-9999	0.9	2.4	0.072	-9999	-9999	-9999	-9999	0.02	-9999	-9999	-9999	-9999	1.8	-9999	-9999	-9999	-9999
1/16/2017 19:45	-39.2	-9999	0.9	2.3	0.072	-9999	-9999	-9999	-9999	0.02	-9999	-9999	-9999	-9999	1.8	-9999	-9999	-9999	-9999
1/16/2017 20:00	-41.6	-6836	0.9	2.3	0.072	-9999	-9999	-9999	-9999	0.02	-9999	-9999	-9999	-9999	1.8	-9999	-9999	-9999	-9999
1/16/2017 20:15	-40.3	-9999	0.9	2.3	0.072	-9999	-9999	-9999	-9999	0.02	-9999	-9999	-9999	-9999	1.8	-9999	-9999	-9999	-9999
1/16/2017 20:30	-42.7	-9999	0.9	2.3	0.072	-9999	-9999	-9999	-9999	0.02	-9999	-9999	-9999	-9999	1.8	-9999	-9999	-9999	-9999
1/16/2017 20:45	-42.8	-9999	0.9	2.4	0.072	-9999	-9999	-9999	-9999	0.02	-9999	-9999	-9999	-9999	1.8	-9999	-9999	-9999	-9999
1/16/2017 21:00	-42.5	-7154	0.9	2.3	0.072	-9999	-9999	-9999	-9999	0.02	-9999	-9999	-9999	-9999	1.8	-9999	-9999	-9999	-9999
1/16/2017 21:15	-38.8	-9999	0.9	2.4	0.072	-9999	-9999	-9999	-9999	0.02	-9999	-9999	-9999	-9999	1.8	-9999	-9999	-9999	-9999
1/16/2017 21:30	-41.8	-6867	0.9	2.3	0.072	-9999	-9999	-9999	-9999	0.02	-9999	-9999	-9999	-9999	1.9	-9999	-9999	-9999	-9999
1/16/2017 21:45	-42.7	-9999	0.9	2.3	0.072	-9999	-9999	-9999	-9999	0.02	-9999	-9999	-9999	-9999	1.8	-9999	-9999	-9999	-9999
1/16/2017 22:00	-39.9	-7498	0.9	2.3	0.072	-9999	-9999	-9999	-9999	0.02	-9999	-9999	-9999	-9999	1.8	-9999	-9999	-9999	-9999
1/16/2017 22:15	-40.3	-6657	0.9	2.3	0.072	-9999	-9999	-9999	-9999	0.02	-9999	-9999	-9999	-9999	1.8	-9999	-9999	-9999	-9999
1/16/2017 22:30	-38.6	-7056	0.9	2.3	0.072	-9999	-9999	-9999	-9999	0.02	-9999	-9999	-9999	-9999	1.8	-9999	-9999	-9999	-9999
1/16/2017 22:45	-41.1	-9999	0.9	2.4	0.072	-9999	-9999	-9999	-9999	0.02	-9999	-9999	-9999	-9999	1.8	-9999	-9999	-9999	-9999
1/16/2017 23:00	-38.4	-7121	0.9	2.3	0.072	-9999	-9999	-9999	-9999	0.02	-9999	-9999	-9999	-9999	1.9	-9999	-9999	-9999	-9999
1/16/2017 23:15	-41.9	-6992	1	2.3	0.072	-9999	-9999	-9999	-9999	0.02	-9999	-9999	-9999	-9999	1.8	-9999	-9999	-9999	-9999
1/16/2017 23:30	-38.3	-7680	0.9	2.3	0.072	-9999	-9999	-9999	-9999	0.02	-9999	-9999	-9999	-9999	1.8	-9999	-9999	-9999	-9999
1/16/2017 23:45	-38.2	-9999	0.9	2.4	0.072	-9999	-9999	-9999	-9999	0.02	-9999	-9999	-9999	-9999	1.8	-9999	-9999	-9999	-9999
1/17/2017 0:00	-38.2	-6898	0.9	2.4	0.072	-9999	-9999	-9999	-9999	0.02	-9999	-9999	-9999	-9999	1.8	-9999	-9999	-9999	-9999
1/17/2017 0:15	-41.9	-9999	0.9	2.4	0.072	-9999	-9999	-9999	-9999	0.02	-9999	-9999	-9999	-9999	1.8	-9999	-9999	-9999	-9999
1/17/2017 0:30	-42	-7357	0.9	2.3	0.072	-9999	-9999	-9999	-9999	0.02	-9999	-9999	-9999	-9999	1.8	-9999	-9999	-9999	-9999
1/17/2017 0:45	-41.7	-7498	0.9	2.3	0.072	-9999	-9999	-9999	-9999	0.02	-9999	-9999	-9999	-9999	1.8	-9999	-9999	-9999	-9999
1/17/2017 1:00	-42	-7718	0.9	2.4	0.072	-9999	-9999	-9999	-9999	0.01	-9999	-9999	-9999	-9999	1.8	-9999	-9999	-9999	-9999
1/17/2017 1:15	-41.7	-7154	1	2.3	0.072	-9999	-9999	-9999	-9999	0.02	-9999	-9999	-9999	-9999	1.8	-9999	-9999	-9999	-9999
1/17/2017 1:30	-42.2	-9999	0.9	2.4	0.072	-9999	-9999	-9999	-9999	0.02	-9999	-9999	-9999	-9999	1.8	-9999	-9999	-9999	-9999
1/17/2017 1:45	-41.9	-6686	0.9	2.4	0.072	-9999	-9999	-9999	-9999	0.02	-9999	-9999	-9999	-9999	1.8	-9999	-9999	-9999	-9999
1/17/2017 2:00	-40.8	-9999	0.9	2.3	0.072	-9999	-9999	-9999	-9999	0.02	-9999	-9999	-9999	-9999	1.8	-9999	-9999	-9999	-9999
1/17/2017 2:15	-40.4	-9999	0.9	2.3	0.072	-9999	-9999	-9999	-9999	0.02	-9999	-9999	-9999	-9999	1.8	-9999	-9999	-9999	-9999
1/17/2017 2:30	-37.7	-9999	1	2.3	0.072	-9999	-9999	-9999	-9999	0.02	-9999	-9999	-9999	-9999	1.8	-9999	-9999	-9999	-9999
1/17/2017 2:45	-37.4	-9999	0.9	2.3	0.072	-9999	-9999	-9999	-9999	0.02	-9999	-9999	-9999	-9999	1.8	-9999	-9999	-9999	-9999
1/17/2017 3:00	-41.2	-7357	0.9	2.4	0.072	-9999	-9999	-9999	-9999	0.02	-9999	-9999	-9999	-9999	1.8	-9999	-9999	-9999	-9999
1/17/2017 3:15	-37.2	-9999	0.9	2.4	0.072	-9999	-9999	-9999	-9999	0.02	-9999	-9999	-9999	-9999	1.8	-9999	-9999	-9999	-9999
1/17/2017 3:30	-40.9	-6776	0.9	2.4	0.072	-9999	-9999	-9999	-9999	0.02	-9999	-9999	-9999	-9999	1.8	-9999	-9999	-9999	-9999
1/17/2017 3:45	-37.1	-9999	0.9	2.4	0.072	-9999	-9999	-9999	-9999	0.02	-9999	-9999	-9999	-9999	1.9	-9999	-9999	-9999	-9999
1/17/2017 4:00	-41.7	-9999	0.9	2.3	0.072	-9999	-9999	-9999	-9999	0.02	-9999	-9999	-9999	-9999	1.8	-9999	-9999	-9999	-9999
1/17/2017 4:15	-37.1	-7154	0.9	2.3	0.072	-9999	-9999	-9999	-9999	0.02	-9999	-9999	-9999	-9999	1.8	-9999	-9999	-9999	-9999
1/17/2017 4:30	-37	-9999	0.9	2.4	0.072	-9999	-9999	-9999	-9999	0.02	-9999	-9999	-9999	-9999	1.9	-9999	-9999	-9999	-9999
1/17/2017 4:45	-37	-7323	0.9	2.4	0.072	-9999	-9999	-9999	-9999	0.02	-9999	-9999	-9999	-9999	1.8	-9999	-9999	-9999	-9999
1/17/2017 5:00	-37	-9999	0.9	2.4	0.072	-9999	-9999	-9999	-9999	0.01	-9999	-9999	-9999	-9999	1.8	-9999	-9999	-9999	-9999
1/17/2017 5:15	-39.4	-7089	0.9	2.4	0.072	-9999	-9999	-9999	-9999	0.02	-9999	-9999	-9999	-9999	1.8	-9999	-9999	-9999	-9999
1/17/2017 5:30	-41.2	-7121	0.9	2.4	0.072	-9999	-9999	-9999	-9999	0.02	-9999	-9999	-9999	-9999	1.9	-9999	-9999	-9999	-9999
1/17/2017 5:45	-37.8	-7089	0.9	2.3	0.072	-9999	-9999	-9999	-9999	0.02	-9999	-9999	-9999	-9999	1.8	-9999	-9999	-9999	-9999
1/17/2017 6:00	-37.6	-9999	0.9	2.4	0.072	-9999	-9999	-9999	-9999	0.02	-9999	-9999	-9999	-9999	1.9	-9999	-9999	-9999	-9999
1/17/2017 6:15	-41.3	-7024	0.9	2.4	0.072	-9999	-9999	-9999	-9999	0.02	-9999	-9999	-9999	-9999	1.8	-9999	-9999	-9999	-9999
1/17/2017 6:30	-39.9	-6929	0.9	2.4	0.072	-9999	-9999	-9999	-9999	0.02	-9999	-9999	-9999	-9999	1.8	-9999	-9999	-9999	-9999
1/17/2017 6:45	-38.8	-6992	0.9	2.4	0.072	-9999	-9999	-9999	-9999	0.02	-9999	-9999	-9999	-9999	1.8	-9999	-9999	-9999	-9999
1/17/2017 7:00	-41.5	-9999	0.9	2.3	0.072	-9999	-9999	-9999	-9999	0.02	-9999	-9999	-9999	-9999	1.8	-9999	-9999	-9999	-9999
1/17/2017 7:15	-40.7	-9999	0.9	2.4	0.072	-9999	-9999	-9999	-9999	0.02	-9999	-9999	-9999	-9999	1.8	-9999	-9999	-9999	-9999
1/17/2017 7:30	-38.5	-9999	0.9	2.3	0.072	-9999	-9999	-9999	-9999	0.02	-9999	-9999	-9999	-9999	1.8	-9999	-9999	-9999	-9999
1/17/2017 7:45	-36.3	-7187	0.9	2.4	0.072	-9999	-9999	-9999	-9999	0.02	-9999	-9999	-9999	-9999	1.8	-9999	-9999	-9999	-9999
1/17/2017 8:00	-41	-7255	0.9	2.4	0.072	-9999	-9999	-9999	-9999	0.02	-9999	-9999	-9999	-9999	1.8	-9999	-9999	-9999	-9999
1/17/2017 8:15	-40.3	-9999	0.9	2.4	0.072	-9999	-9999	-9999	-9999	0.02	-9999	-9999	-9999	-9999	1.8	-9999	-9999	-9999	-9999
1/17/2017 8:30	-38.9	-7121	0.9	2.3	0.072	-9999	-9999	-9999	-9999	0.02	-9999	-9999	-9999	-9999	1.8	-9999	-9999	-9999	-9999
1/17/2017 8:45	-39	-7427	1	2.4	0.072	-9999	-9999	-9999	-9999	0.02	-9999	-9999	-9999	-9999	1.9	-9999	-9999	-9999	-9999
1/17/2017 9:00	-35.9	-6746	0.9	2.3	0.072	-9999	-9999	-9999	-9999	0.02	-9999	-9999	-9999	-9999	1.8	-9999	-9999	-9999	-9999
1/17/2017 9:15	-38.9	-9999	0.9	2.3	0.072	-9999	-9999	-9999	-9999	0.02	-9999	-9999	-9999	-9999	1.8	-9999	-9999	-9999	-9999
1/17/2017 9:30	-37.8	-7154	0.9	2.3	0.072	-9999	-9999	-9999	-9999	0.02	-9999	-9999	-9999	-9999	1.8	-9999	-9999	-9999	-9999
1/17/2017 9:45	-40.9	-9999	0.9	2.3	0.072	-9999	-9999	-9999	-9999	0.02	-9999	-9999	-9999	-9999	1.8	-9999	-9999	-9999	-9999
1/17/2017 10:00	-36.6	-6599	0.9	2.4	0.072	-9999	-9999	-9999	-9999	0.02	-9999	-9999	-9999	-9999	1.9	-9999	-9999	-9999	-9999
1/17/2017 10:15	-40.8	-9999	0.9	2.4	0.072	-9999	-9999	-9999	-9999	0.02	-9999	-9999	-9999	-9999	1.8	-9999	-9999	-9999	-9999
1/17/2017 10:30	-41.3	-9999	0.9	2.4	0.072	-9999	-9999	-9999	-9999	0.02	-9999	-9999	-9999	-9999	1.8	-9999	-9999	-9999	-9999
1/17/2017 10:45	-41.3	-9999	0.9	2.4	0.072	-9999	-9999	-9999	-9999	0.02	-9999	-9999	-9999	-9999	1.8	-9999	-9999	-9999	-9999
1/17/2017 11:00	-41.3	-9999	0.9	2.3	0.072	-9999	-9999	-9999	-9999	0.02	-9999	-9999	-9999	-9999	1.8	-9999	-9999	-9999	-9999
1/17/2017 11:15	-41.7	-9999	0.9	2.4	0.072	-9999	-9999	-9999	-9999	0.02	-9999	-9999	-9999	-9999	1.9	-9999	-9999	-9999	-9999
1/17/2017 11:30	-41.2	-9999	0.9	2.3	0.072	-9999	-9999	-9999	-9999	0.02	-9999	-9999	-9999	-9999	1.8	-9999	-9999	-9999	-9999
1/17/2017 11:45	-41	-6992	1	2.4	0.072	-9999	-9999	-9999	-9999	0.02	-9999	-9999	-9999	-9999	1.8	-9999	-9999	-9999	-9999
1/17/2017 12:00	-41.2	-9999	0.9	2.4	0.072	-9999	-9999	-9999	-9999	0.02	-9999	-9999	-9999	-9999	1.9	-9999	-9999	-9999	-9999
1/17/2017 12:15	-41	-9999	1	2.3	0.072	-9999	-9999	-9999	-9999	0.02	-9999	-9999	-9999	-9999	1.8	-9999	-9999	-9999	-9999
1/17/2017 12:30	-41.2	-9999	0.9	2.3	0.072	-9999	-9999	-9999	-9999	0.01	-9999	-9999	-9999	-9999	1.8	-9999	-9999	-9999	-9999
1/17/2017 12:45	-41.6	-9999	0.9	2.4	0.072	-9999	-9999	-9999	-9999	0.02	-9999	-9999	-9999	-9999	1.8	-9999	-9999	-9999	-9999
1/17/2017 13:00	-41.7	-9999	0.9	2.3	0.072	-9999	-9999	-9999	-9999	0.02	-9999	-9999	-9999	-9999	1.8	-9999	-9999	-9999	-9999
1/17/2017 13:15	-41.2	-9999	1	2.4	0.072	-9999	-9999	-9999	-9999	0.02	-9999	-9999	-9999	-9999	1.8	-9999	-9999	-9999	-9999
1/17/2017 13:30	-40.8	-9999	1	2.4	0.072	-9999	-9999	-9999	-9999	0.02	-9999	-9999	-9999	-9999	1.8	-9999	-9999	-9999	-9999
1/17/2017 13:45	-40.8	-9999	0.9	2.3	0.072	-9999	-9999	-9999	-9999	0.02	-9999	-9999	-9999	-9999	1.9	-9999	-9999	-9999	-9999
1/17/2017 14:00	-40.8	-9999	1	2.4	0.072	-9999	-9999	-9999	-9999	0.01	-9999	-9999	-9999	-9999	1.9	-9999	-9999	-9999	-9999
1/17/2017 14:15	-40.8	-9999	0.9	2.4	0.072	-9999	-9999	-9999	-9999	0.02	-9999	-9999	-9999	-9999	1.9	-9999	-9999	-9999	-9999
1/17/2017 14:30	-41.8	-9999	0.9	2.3	0.072	-9999	-9999	-9999	-9999	0.02	-9999	-9999	-9999	-9999	1.8	-9999	-9999	-9999	-9999
1/17/2017 14:45	-40.2	-9999	1	2.3	0.072	-9999	-9999	-9999	-9999	0.02	-9999	-9999	-9999	-9999	1.8	-9999	-9999	-9999	-9999
1/17/2017 15:00	-40.7	-9999	0.9	2.3	0.072	-9999	-9999	-9999	-9999	0.02	-9999	-9999	-9999	-9999	1.8	-9999	-9999	-9999	-9999
1/17/2017 15:15	-40.3	-9999	0.9	2.4	0.072	-9999	-9999	-9999	-9999	0.02	-9999	-9999	-9999	-9999	1.8	-9999	-9999	-9999	-9999
1/17/2017 15:30	-40.5	-9999	0.9	2.3	0.072	-9999	-9999	-9999	-9999	0.02	-9999	-9999	-9999	-9999	1.8	-9999	-9999	-9999	-9999
1/17/2017 15:45	-40.5	-9999	0.9	2.3	0.072	-9999	-9999	-9999	-9999	0.02	-9999	-9999	-9999	-9999	1.9	-9999	-9999	-9999	-9999
1/17/2017 16:00	-40.3	-9999	0.9	2.4	0.072	-9999	-9999	-9999	-9999	0.02	-9999	-9999	-9999	-9999	1.8	-9999	-9999	-9999	-9999
1/17/2017 16:15	-40.3	-9999	0.9	2.4	0.072	-9999	-9999	-9999	-9999	0.02	-9999	-9999	-9999	-9999	1.8	-9999	-9999	-9999	-9999
1/17/2017 16:30	-40.5	-9999	0.9	2.4	0.072	-9999	-9999	-9999	-9999	0.02	-9999	-9999	-9999	-9999	1.8	-9999	-9999	-9999	-9999
1/17/2017 16:45	-40.4	-9999	0.9	2.4	0.072	-9999	-9999	-9999	-9999	0.02	-9999	-9999	-9999	-9999	1.8	-9999	-9999	-9999	-9999
1/17/2017 17:00	-40.1	-9999	1	2.4	0.072	-9999	-9999	-9999	-9999	0.02	-9999	-9999	-9999	-9999	1.8	-9999	-9999	-9999	-9999
1/17/2017 17:15	-39.8	-9999	0.9	2.3	0.072	-9999	-9999	-9999	-9999	0.02	-9999	-9999	-9999	-9999	1.8	-9999	-9999	-9999	-9999
1/17/2017 17:30	-40.2	-9999	0.9	2.4	0.072	-9999	-9999	-9999	-9999	0.02	-9999	-9999	-9999	-9999	1.9	-9999	-9999	-9999	-9999
1/17/2017 17:45	-39.9	-9999	1	2.4	0.072	-9999	-9999	-9999	-9999	0.02	-9999	-9999	-9999	-9999	1.9	-9999	-9999	-9999	-9999
1/17/2017 18:00	-39.5	-9999	1	2.3	0.072	-9999	-9999	-9999	-9999	0.02	-9999	-9999	-9999	-9999	1.8	-9999	-9999	-9999	-9999
1/17/2017 18:15	-39.8	-9999	1	2.4	0.072	-9999	-9999	-9999	-9999	0.02	-9999	-9999	-9999	-9999	1.8	-9999	-9999	-9999	-9999
1/17/2017 18:30	-39.2	-9999	0.9	2.4	0.072	-9999	-9999	-9999	-9999	0.02	-9999	-9999	-9999	-9999	1.8	-9999	-9999	-9999	-9999
1/17/2017 18:45	-39.9	-9999	1	2.4	0.072	-9999	-9999	-9999	-9999	0.02	-9999	-9999	-9999	-9999	1.9	-9999	-9999	-9999	-9999
1/17/2017 19:00	-39.8	-9999	0.9	2.4	0.072	-9999	-9999	-9999	-9999	0.02	-9999	-9999	-9999	-9999	1.8	-9999	-9999	-9999	-9999
1/17/2017 19:15	-40	-9999	1	2.4	0.072	-9999	-9999	-9999	-9999	0.02	-9999	-9999	-9999	-9999	1.8	-9999	-9999	-9999	-9999
1/17/2017 19:30	-39.3	-9999	0.9	2.4	0.072	-9999	-9999	-9999	-9999	0.02	-9999	-9999	-9999	-9999	1.8	-9999	-9999	-9999	-9999
1/17/2017 19:45	-38.9	-9999	1	2.4	0.072	-9999	-9999	-9999	-9999	0.02	-9999	-9999	-9999	-9999	1.8	-9999	-9999	-9999	-9999
1/17/2017 20:00	-39.7	-9999	1	2.4	0.072	-9999	-9999	-9999	-9999	0.02	-9999	-9999	-9999	-9999	1.8	-9999	-9999	-9999	-9999
1/17/2017 20:15	-35.7	-9999	1	2.3	0.073	-9999	-9999	-9999	-9999	0.02	-9999	-9999	-9999	-9999	1.8	-9999	-9999	-9999	-9999
1/17/2017 20:30	-39.9	-9999	1	2.4	0.072	-9999	-9999	-9999	-9999	0.02	-9999	-9999	-9999	-9999	1.8	-9999	-9999	-9999	-9999
1/17/2017 20:45	-37.5	-6898	1	2.4	0.072	-9999	-9999	-9999	-9999	0.02	-9999	-9999	-9999	-9999	1.8	-9999	-9999	-9999	-9999
1/17/2017 21:00	-38.6	-6961	1	2.4	0.072	-9999	-9999	-9999	-9999	0.02	-9999	-9999	-9999	-9999	1.8	-9999	-9999	-9999	-9999
1/17/2017 21:15	-39.5	-9999	0.9	2.4	0.072	-9999	-9999	-9999	-9999	0.02	-9999	-9999	-9999	-9999	1.8	-9999	-9999	-9999	-9999
1/17/2017 21:30	-39	-9999	0.9	2.4	0.072	-9999	-9999	-9999	-9999	0.02	-9999	-9999	-9999	-9999	1.9	-9999	-9999	-9999	-9999
1/17/2017 21:45	-38.7	-9999	1	2.3	0.073	-9999	-9999	-9999	-9999	0.02	-9999	-9999	-9999	-9999	1.9	-9999	-9999	-9999	-9999
1/17/2017 22:00	-38.5	-9999	1	2.3	0.073	-9999	-9999	-9999	-9999	0.02	-9999	-9999	-9999	-9999	1.8	-9999	-9999	-9999	-9999
1/17/2017 22:15	-39.1	-9999	1	2.4	0.072	-9999	-9999	-9999	-9999	0.02	-9999	-9999	-9999	-9999	1.8	-9999	-9999	-9999	-9999
1/17/2017 22:30	-36.1	-6898	0.9	2.4	0.072	-9999	-9999	-9999	-9999	0.02	-9999	-9999	-9999	-9999	1.9	-9999	-9999	-9999	-9999
1/17/2017 22:45	-39.4	-9999	1	2.4	0.072	-9999	-9999	-9999	-9999	0.01	-9999	-9999	-9999	-9999	1.8	-9999	-9999	-9999	-9999
1/17/2017 23:00	-33.2	-9999	1	2.4	0.072	-9999	-9999	-9999	-9999	0.02	-9999	-9999	-9999	-9999	1.8	-9999	-9999	-9999	-9999
1/17/2017 23:15	-37.7	-9999	1	2.3	0.072	-9999	-9999	-9999	-9999	0.02	-9999	-9999	-9999	-9999	1.8	-9999	-9999	-9999	-9999
1/17/2017 23:30	-38.5	-9999	0.9	2.4	0.072	-9999	-9999	-9999	-9999	0.02	-9999	-9999	-9999	-9999	1.9	-9999	-9999	-9999	-9999
1/17/2017 23:45	-38.9	-9999	1	2.3	0.073	-9999	-9999	-9999	-9999	0.02	-9999	-9999	-9999	-9999	1.9	-9999	-9999	-9999	-9999
1/18/2017 0:00	-37.9	-9999	1	2.4	0.073	-9999	-9999	-9999	-9999	0.02	-9999	-9999	-9999	-9999	1.8	-9999	-9999	-9999	-9999
1/18/2017 0:15	-38.1	-9999	1	2.4	0.072	-9999	-9999	-9999	-9999	0.02	-9999	-9999	-9999	-9999	1.8	-9999	-9999	-9999	-9999
1/18/2017 0:30	-35.5	-9999	1	2.4	0.073	-9999	-9999	-9999	-9999	0.02	-9999	-9999	-9999	-9999	1.9	-9999	-9999	-9999	-9999
1/18/2017 0:45	-39	-9999	1	2.4	0.072	-9999	-9999	-9999	-9999	0.02	-9999	-9999	-9999	-9999	1.8	-9999	-9999	-9999	-9999
1/18/2017 1:00	-38.5	-9999	1	2.4	0.073	-9999	-9999	-9999	-9999	0.02	-9999	-9999	-9999	-9999	1.8	-9999	-9999	-9999	-9999
1/18/2017 1:15	-38.4	-9999	1	2.4	0.073	-9999	-9999	-9999	-9999	0.02	-9999	-9999	-9999	-9999	1.8	-9999	-9999	-9999	-9999
1/18/2017 1:30	-37.1	-9999	1	2.3	0.073	-9999	-9999	-9999	-9999	0.02	-9999	-9999	-9999	-9999	1.8	-9999	-9999	-9999	-9999
1/18/2017 1:45	-38.1	-7121	1.1	2.4	0.073	-9999	-9999	-9999	-9999	0.02	-9999	-9999	-9999	-9999	1.8	-9999	-9999	-9999	-9999
1/18/2017 2:00	-33.3	-9999	1	2.3	0.073	-9999	-9999	-9999	-9999	0.02	-9999	-9999	-9999	-9999	1.8	-9999	-9999	-9999	-9999
1/18/2017 2:15	-38.1	-9999	1	2.3	0.073	-9999	-9999	-9999	-9999	0.02	-9999	-9999	-9999	-9999	1.8	-9999	-9999	-9999	-9999
1/18/2017 2:30	-36.7	-9999	1	2.3	0.073	-9999	-9999	-9999	-9999	0.02	-9999	-9999	-9999	-9999	1.8	-9999	-9999	-9999	-9999
1/18/2017 2:45	-37.9	-7187	1	2.4	0.073	-9999	-9999	-9999	-9999	0.02	-9999	-9999	-9999	-9999	1.8	-9999	-9999	-9999	-9999
1/18/2017 3:00	-38	-9999	1	2.4	0.073	-9999	-9999	-9999	-9999	0.02	-9999	-9999	-9999	-9999	1.9	-9999	-9999	-9999	-9999
1/18/2017 3:15	-37	-9999	1	2.4	0.073	-9999	-9999	-9999	-9999	0.02	-9999	-9999	-9999	-9999	1.8	-9999	-9999	-9999	-9999
1/18/2017 3:30	-34.8	-9999	1	2.4	0.073	-9999	-9999	-9999	-9999	0.02	-9999	-9999	-9999	-9999	1.8	-9999	-9999	-9999	-9999
1/18/2017 3:45	-38.1	-7154	1	2.3	0.073	-9999	-9999	-9999	-9999	0.02	-9999	-9999	-9999	-9999	1.8	-9999	-9999	-9999	-9999
1/18/2017 4:00	-37.5	-9999	1	2.3	0.073	-9999	-9999	-9999	-9999	0.02	-9999	-9999	-9999	-9999	1.8	-9999	-9999	-9999	-9999
1/18/2017 4:15	-37.6	-9999	1	2.4	0.073	-9999	-9999	-9999	-9999	0.02	-9999	-9999	-9999	-9999	1.8	-9999	-9999	-9999	-9999
1/18/2017 4:30	-36.5	-9999	1	2.4	0.073	-9999	-9999	-9999	-9999	0.02	-9999	-9999	-9999	-9999	1.8	-9999	-9999	-9999	-9999
1/18/2017 4:45	-37.9	-9999	1	2.4	0.073	-9999	-9999	-9999	-9999	0.02	-9999	-9999	-9999	-9999	1.8	-9999	-9999	-9999	-9999
1/18/2017 5:00	-37.6	-9999	1	2.3	0.073	-9999	-9999	-9999	-9999	0.02	-9999	-9999	-9999	-9999	1.8	-9999	-9999	-9999	-9999
1/18/2017 5:15	-38.1	-9999	1	2.3	0.073	-9999	-9999	-9999	-9999	0.02	-9999	-9999	-9999	-9999	1.9	-9999	-9999	-9999	-9999
1/18/2017 5:30	-35.3	-9999	1	2.3	0.073	-9999	-9999	-9999	-9999	0.02	-9999	-9999	-9999	-9999	1.9	-9999	-9999	-9999	-9999
1/18/2017 5:45	-37.4	-9999	1	2.4	0.073	-9999	-9999	-9999	-9999	0.02	-9999	-9999	-9999	-9999	1.8	-9999	-9999	-9999	-9999
1/18/2017 6:00	-35.1	-6746	1	2.4	0.073	-9999	-9999	-9999	-9999	0.02	-9999	-9999	-9999	-9999	1.8	-9999	-9999	-9999	-9999
1/18/2017 6:15	-36.9	-6806	1	2.4	0.073	-9999	-9999	-9999	-9999	0.02	-9999	-9999	-9999	-9999	1.8	-9999	-9999	-9999	-9999
1/18/2017 6:30	-37.2	-9999	1	2.3	0.073	-9999	-9999	-9999	-9999	0.02	-9999	-9999	-9999	-9999	1.8	-9999	-9999	-9999	-9999
1/18/2017 6:45	-37.6	-9999	1	2.4	0.073	-9999	-9999	-9999	-9999	0.02	-9999	-9999	-9999	-9999	1.9	-9999	-9999	-9999	-9999
1/18/2017 7:00	-35.2	-9999	1	2.4	0.073	-9999	-9999	-9999	-9999	0.02	-9999	-9999	-9999	-9999	1.8	-9999	-9999	-9999	-9999
1/18/2017 7:15	-36.6	-9999	1	2.3	0.073	-9999	-9999	-9999	-9999	0.02	-9999	-9999	-9999	-9999	1.8	-9999	-9999	-9999	-9999
1/18/2017 7:30	-37.6	-7221	1	2.3	0.073	-9999	-9999	-9999	-9999	0.02	-9999	-9999	-9999	-9999	1.8	-9999	-9999	-9999	-9999
1/18/2017 7:45	-36.8	-9999	1	2.3	0.073	-9999	-9999	-9999	-9999	0.02	-9999	-9999	-9999	-9999	1.8	-9999	-9999	-9999	-9999
1/18/2017 8:00	-36.9	-9999	1	2.4	0.073	-9999	-9999	-9999	-9999	0.02	-9999	-9999	-9999	-9999	1.9	-9999	-9999	-9999	-9999
1/18/2017 8:15	-35.7	-9999	1	2.4	0.073	-9999	-9999	-9999	-9999	0.02	-9999	-9999	-9999	-9999	1.8	-9999	-9999	-9999	-9999
1/18/2017 8:30	-36.8	-7255	1	2.4	0.073	-9999	-9999	-9999	-9999	0.02	-9999	-9999	-9999	-9999	1.8	-9999	-9999	-9999	-9999
1/18/2017 8:45	-36.8	-7121	1	2.4	0.073	-9999	-9999	-9999	-9999	0.02	-9999	-9999	-9999	-9999	1.8	-9999	-9999	-9999	-9999
1/18/2017 9:00	-34.8	-9999	1	2.3	0.073	-9999	-9999	-9999	-9999	0.02	-9999	-9999	-9999	-9999	1.8	-9999	-9999	-9999	-9999
1/18/2017 9:15	-36.9	-9999	1	2.4	0.073	-9999	-9999	-9999	-9999	0.02	-9999	-9999	-9999	-9999	1.8	-9999	-9999	-9999	-9999
1/18/2017 9:30	-36.7	-9999	1	2.3	0.073	-9999	-9999	-9999	-9999	0.02	-9999	-9999	-9999	-9999	1.8	-9999	-9999	-9999	-9999
1/18/2017 9:45	-37.1	-9999	1	2.3	0.073	-9999	-9999	-9999	-9999	0.02	-9999	-9999	-9999	-9999	1.8	-9999	-9999	-9999	-9999
1/18/2017 10:00	-37.1	-9999	1	2.4	0.073	-9999	-9999	-9999	-9999	0.02	-9999	-9999	-9999	-9999	1.8	-9999	-9999	-9999	-9999
1/18/2017 10:15	-37.7	-9999	1	2.3	0.073	-9999	-9999	-9999	-9999	0.02	-9999	-9999	-9999	-9999	1.9	-9999	-9999	-9999	-9999
1/18/2017 10:30	-37.1	-9999	1	2.4	0.073	-9999	-9999	-9999	-9999	0.02	-9999	-9999	-9999	-9999	1.8	-9999	-9999	-9999	-9999
1/18/2017 10:45	-37.7	-9999	1	2.3	0.073	-9999	-9999	-9999	-9999	0.01	-9999	-9999	-9999	-9999	1.8	-9999	-9999	-9999	-9999
1/18/2017 11:00	-37	-9999	1	2.3	0.073	-9999	-9999	-9999	-9999	0.02	-9999	-9999	-9999	-9999	1.8	-9999	-9999	-9999	-9999
1/18/2017 11:15	-37.8	-9999	1	2.4	0.073	-9999	-9999	-9999	-9999	0.02	-9999	-9999	-9999	-9999	1.8	-9999	-9999	-9999	-9999
1/18/2017 11:30	-38.5	-9999	1	2.4	0.073	-9999	-9999	-9999	-9999	0.02	-9999	-9999	-9999	-9999	1.8	-9999	-9999	-9999	-9999
1/18/2017 11:45	-39.2	-9999	1	2.4	0.073	-9999	-9999	-9999	-9999	0.02	-9999	-9999	-9999	-9999	1.8	-9999	-9999	-9999	-9999
1/18/2017 12:00	-37.7	-9999	1	2.4	0.073	-9999	-9999	-9999	-9999	0.02	-9999	-9999	-9999	-9999	1.8	-9999	-9999	-9999	-9999
1/18/2017 12:15	-39.3	-9999	1	2.3	0.073	-9999	-9999	-9999	-9999	0.02	-9999	-9999	-9999	-9999	1.8	-9999	-9999	-9999	-9999
1/18/2017 12:30	-38.8	-9999	1	2.3	0.073	-9999	-9999	-9999	-9999	0.02	-9999	-9999	-9999	-9999	1.9	-9999	-9999	-9999	-9999
1/18/2017 12:45	-37.1	-9999	1	2.4	0.073	-9999	-9999	-9999	-9999	0.02	-9999	-9999	-9999	-9999	1.8	-9999	-9999	-9999	-9999
1/18/2017 13:00	-38.8	-9999	1	2.4	0.073	-9999	-9999	-9999	-9999	0.02	-9999	-9999	-9999	-9999	1.8	-9999	-9999	-9999	-9999
1/18/2017 13:15	-37.2	-9999	1	2.4	0.073	-9999	-9999	-9999	-9999	0.02	-9999	-9999	-9999	-9999	1.8	-9999	-9999	-9999	-9999
1/18/2017 13:30	-36.2	-9999	1	2.3	0.073	-9999	-9999	-9999	-9999	0.02	-9999	-9999	-9999	-9999	1.9	-9999	-9999	-9999	-9999
1/18/2017 13:45	-37.1	-9999	1	2.4	0.073	-9999	-9999	-9999	-9999	0.02	-9999	-9999	-9999	-9999	1.8	-9999	-9999	-9999	-9999
1/18/2017 14:00	-36.7	-9999	1	2.4	0.073	-9999	-9999	-9999	-9999	0.02	-9999	-9999	-9999	-9999	1.8	-9999	-9999	-9999	-9999
1/18/2017 14:15	-36.9	-9999	1	2.3	0.073	-9999	-9999	-9999	-9999	0.02	-9999	-9999	-9999	-9999	1.8	-9999	-9999	-9999	-9999
1/18/2017 14:30	-36.9	-9999	1	2.4	0.073	-9999	-9999	-9999	-9999	0.02	-9999	-9999	-9999	-9999	1.8	-9999	-9999	-9999	-9999
1/18/2017 14:45	-36.4	-9999	1	2.4	0.073	-9999	-9999	-9999	-9999	0.02	-9999	-9999	-9999	-9999	1.8	-9999	-9999	-9999	-9999
1/18/2017 15:00	-36.3	-9999	1	2.4	0.073	-9999	-9999	-9999	-9999	0.02	-9999	-9999	-9999	-9999	1.8	-9999	-9999	-9999	-9999
1/18/2017 15:15	-36.3	-9999	1	2.4	0.073	-9999	-9999	-9999	-9999	0.02	-9999	-9999	-9999	-9999	1.8	-9999	-9999	-9999	-9999
1/18/2017 15:30	-36.2	-9999	1	2.4	0.073	-9999	-9999	-9999	-9999	0.02	-9999	-9999	-9999	-9999	1.9	-9999	-9999	-9999	-9999
1/18/2017 15:45	-36.1	-9999	1	2.4	0.073	-9999	-9999	-9999	-9999	0.02	-9999	-9999	-9999	-9999	1.9	-9999	-9999	-9999	-9999
1/18/2017 16:00	-35.5	-9999	1	2.4	0.073	-9999	-9999	-9999	-9999	0.02	-9999	-9999	-9999	-9999	1.8	-9999	-9999	-9999	-9999
1/18/2017 16:15	-36.4	-9999	1	2.4	0.073	-9999	-9999	-9999	-9999	0.02	-9999	-9999	-9999	-9999	1.8	-9999	-9999	-9999	-9999
1/18/2017 16:30	-35.7	-9999	1	2.4	0.073	-9999	-9999	-9999	-9999	0.02	-9999	-9999	-9999	-9999	1.9	-9999	-9999	-9999	-9999
1/18/2017 16:45	-30.4	-9999	1	2.4	0.073	-9999	-9999	-9999	-9999	0.02	-9999	-9999	-9999	-9999	1.9	-9999	-9999	-9999	-9999
1/18/2017 17:00	-35.3	-9999	1	2.4	0.073	-9999	-9999	-9999	-9999	0.02	-9999	-9999	-9999	-9999	1.8	-9999	-9999	-9999	-9999
1/18/2017 17:15	-35	-9999	1	2.4	0.073	-9999	-9999	-9999	-9999	0.02	-9999	-9999	-9999	-9999	1.8	-9999	-9999	-9999	-9999
1/18/2017 17:30	-35.4	-9999	1	2.4	0.073	-9999	-9999	-9999	-9999	0.02	-9999	-9999	-9999	-9999	1.9	-9999	-9999	-9999	-9999
1/18/2017 17:45	-34.9	-9999	1	2.4	0.073	-9999	-9999	-9999	-9999	0.02	-9999	-9999	-9999	-9999	1.8	-9999	-9999	-9999	-9999
1/18/2017 18:00	-34.4	-6746	1	2.4	0.073	-9999	-9999	-9999	-9999	0.02	-9999	-9999	-9999	-9999	1.9	-9999	-9999	-9999	-9999
1/18/2017 18:15	-35	-9999	1	2.4	0.073	-9999	-9999	-9999	-9999	0.02	-9999	-9999	-9999	-9999	1.8	-9999	-9999	-9999	-9999
1/18/2017 18:30	-35	-9999	1	2.4	0.073	-9999	-9999	-9999	-9999	0.02	-9999	-9999	-9999	-9999	1.8	-9999	-9999	-9999	-9999
1/18/2017 18:45	-30.8	-9999	1	2.4	0.073	-9999	-9999	-9999	-9999	0.02	-9999	-9999	-9999	-9999	1.8	-9999	-9999	-9999	-9999
1/18/2017 19:00	-35.1	-9999	1	2.4	0.073	-9999	-9999	-9999	-9999	0.02	-9999	-9999	-9999	-9999	1.8	-9999	-9999	-9999	-9999
1/18/2017 19:15	-30	-9999	1	2.4	0.073	-9999	-9999	-9999	-9999	0.02	-9999	-9999	-9999	-9999	1.9	-9999	-9999	-9999	-9999
1/18/2017 19:30	-35.1	-9999	1	2.4	0.073	-9999	-9999	-9999	-9999	0.02	-9999	-9999	-9999	-9999	1.8	-9999	-9999	-9999	-9999
1/18/2017 19:45	-34.2	-9999	1	2.3	0.073	-9999	-9999	-9999	-9999	0.02	-9999	-9999	-9999	-9999	1.8	-9999	-9999	-9999	-9999
1/18/2017 20:00	-34.7	-9999	1	2.4	0.073	-9999	-9999	-9999	-9999	0.02	-9999	-9999	-9999	-9999	1.8	-9999	-9999	-9999	-9999
1/18/2017 20:15	-30.6	-7056	1	2.4	0.073	-9999	-9999	-9999	-9999	0.02	-9999	-9999	-9999	-9999	1.9	-9999	-9999	-9999	-9999
1/18/2017 20:30	-34.7	-9999	1	2.4	0.073	-9999	-9999	-9999	-9999	0.02	-9999	-9999	-9999	-9999	1.8	-9999	-9999	-9999	-9999
1/18/2017 20:45	-34.2	-9999	1	2.4	0.073	-9999	-9999	-9999	-9999	0.02	-9999	-9999	-9999	-9999	1.8	-9999	-9999	-9999	-9999
1/18/2017 21:00	-34	-9999	1	2.4	0.073	-9999	-9999	-9999	-9999	0.02	-9999	-9999	-9999	-9999	1.8	-9999	-9999	-9999	-9999
1/18/2017 21:15	-34.6	-9999	1	2.4	0.073	-9999	-9999	-9999	-9999	0.02	-9999	-9999	-9999	-9999	1.8	-9999	-9999	-9999	-9999
1/18/2017 21:30	-34.8	-9999	1	2.4	0.073	-9999	-9999	-9999	-9999	0.02	-9999	-9999	-9999	-9999	1.8	-9999	-9999	-9999	-9999
1/18/2017 21:45	-34.2	-9999	1	2.4	0.073	-9999	-9999	-9999	-9999	0.02	-9999	-9999	-9999	-9999	1.9	-9999	-9999	-9999	-9999
1/18/2017 22:00	-34.8	-9999	1	2.3	0.073	-9999	-9999	-9999	-9999	0.02	-9999	-9999	-9999	-9999	1.9	-9999	-9999	-9999	-9999
1/18/2017 22:15	-34.2	-9999	1	2.4	0.073	-9999	-9999	-9999	-9999	0.02	-9999	-9999	-9999	-9999	1.9	-9999	-9999	-9999	-9999
1/18/2017 22:30	-33.5	-9999	1	2.3	0.073	-9999	-9999	-9999	-9999	0.02	-9999	-9999	-9999	-9999	1.9	-9999	-9999	-9999	-9999
1/18/2017 22:45	-33.7	-9999	1	2.4	0.073	-9999	-9999	-9999	-9999	0.02	-9999	-9999	-9999	-9999	1.9	-9999	-9999	-9999	-9999
1/18/2017 23:00	-29.8	-9999	1	2.4	0.073	-9999	-9999	-9999	-9999	0.02	-9999	-9999	-9999	-9999	1.9	-9999	-9999	-9999	-9999
1/18/2017 23:15	-34.6	-9999	1	2.4	0.073	-9999	-9999	-9999	-9999	0.02	-9999	-9999	-9999	-9999	1.9	-9999	-9999	-9999	-9999
1/18/2017 23:30	-33.5	-6992	1	2.4	0.073	-9999	-9999	-9999	-9999	0.02	-9999	-9999	-9999	-9999	1.9	-9999	-9999	-9999	-9999
1/18/2017 23:45	-29.6	-9999	1	2.4	0.073	-9999	-9999	-9999	-9999	0.02	-9999	-9999	-9999	-9999	1.9	-9999	-9999	-9999	-9999
1/19/2017 0:00	-34.8	-9999	1	2.4	0.073	-9999	-9999	-9999	-9999	0.02	-9999	-9999	-9999	-9999	1.9	-9999	-9999	-9999	-9999
1/19/2017 0:15	-33.7	-6746	1	2.4	0.073	-9999	-9999	-9999	-9999	0.02	-9999	-9999	-9999	-9999	1.8	-9999	-9999	-9999	-9999
1/19/2017 0:30	-34.4	-6806	1	2.4	0.073	-9999	-9999	-9999	-9999	0.02	-9999	-9999	-9999	-9999	1.8	-9999	-9999	-9999	-9999
1/19/2017 0:45	-34.3	-9999	1	2.4	0.073	-9999	-9999	-9999	-9999	0.02	-9999	-9999	-9999	-9999	1.8	-9999	-9999	-9999	-9999
1/19/2017 1:00	-33.5	-9999	1	2.4	0.073	-9999	-9999	-9999	-9999	0.02	-9999	-9999	-9999	-9999	1.8	-9999	-9999	-9999	-9999
1/19/2017 1:15	-34	-9999	1	2.4	0.073	-9999	-9999	-9999	-9999	0.02	-9999	-9999	-9999	-9999	1.9	-9999	-9999	-9999	-9999
1/19/2017 1:30	-33.8	-9999	1	2.3	0.073	-9999	-9999	-9999	-9999	0.02	-9999	-9999	-9999	-9999	1.8	-9999	-9999	-9999	-9999
1/19/2017 1:45	-34	-9999	1	2.4	0.073	-9999	-9999	-9999	-9999	0.02	-9999	-9999	-9999	-9999	1.9	-9999	-9999	-9999	-9999
1/19/2017 2:00	-29.1	-9999	1	2.4	0.073	-9999	-9999	-9999	-9999	0.02	-9999	-9999	-9999	-9999	1.9	-9999	-9999	-9999	-9999
1/19/2017 2:15	-29.5	-9999	1	2.4	0.073	-9999	-9999	-9999	-9999	0.02	-9999	-9999	-9999	-9999	1.9	-9999	-9999	-9999	-9999
1/19/2017 2:30	-34	-9999	1	2.4	0.073	-9999	-9999	-9999	-9999	0.02	-9999	-9999	-9999	-9999	1.9	-9999	-9999	-9999	-9999
1/19/2017 2:45	-33.6	-9999	1	2.4	0.073	-9999	-9999	-9999	-9999	0.02	-9999	-9999	-9999	-9999	1.8	-9999	-9999	-9999	-9999
1/19/2017 3:00	-33.5	-6961	1	2.4	0.073	-9999	-9999	-9999	-9999	0.02	-9999	-9999	-9999	-9999	1.9	-9999	-9999	-9999	-9999
1/19/2017 3:15	-33.5	-9999	1	2.4	0.073	-9999	-9999	-9999	-9999	0.02	-9999	-9999	-9999	-9999	1.9	-9999	-9999	-9999	-9999
1/19/2017 3:30	-33.5	-9999	1	2.4	0.073	-9999	-9999	-9999	-9999	0.02	-9999	-9999	-9999	-9999	1.9	-9999	-9999	-9999	-9999
1/19/2017 3:45	-33.4	-6402	1	2.3	0.073	-9999	-9999	-9999	-9999	0.02	-9999	-9999	-9999	-9999	1.9	-9999	-9999	-9999	-9999
1/19/2017 4:00	-33.6	-9999	1	2.3	0.073	-9999	-9999	-9999	-9999	0.02	-9999	-9999	-9999	-9999	1.8	-9999	-9999	-9999	-9999
1/19/2017 4:15	-32.6	-9999	1	2.4	0.073	-9999	-9999	-9999	-9999	0.02	-9999	-9999	-9999	-9999	1.9	-9999	-9999	-9999	-9999
1/19/2017 4:30	-32.3	-9999	1	2.4	0.074	-9999	-9999	-9999	-9999	0.02	-9999	-9999	-9999	-9999	1.9	-9999	-9999	-9999	-9999
1/19/2017 4:45	-33.8	-9999	1	2.4	0.073	-9999	-9999	-9999	-9999	0.02	-9999	-9999	-9999	-9999	1.8	-9999	-9999	-9999	-9999
1/19/2017 5:00	-28.9	-9999	1	2.4	0.074	-9999	-9999	-9999	-9999	0.02	-9999	-9999	-9999	-9999	1.9	-9999	-9999	-9999	-9999
1/19/2017 5:15	-29.2	-9999	1	2.4	0.073	-9999	-9999	-9999	-9999	0.02	-9999	-9999	-9999	-9999	1.8	-9999	-9999	-9999	-9999
1/19/2017 5:30	-33.2	-9999	1	2.4	0.073	-9999	-9999	-9999	-9999	0.02	-9999	-9999	-9999	-9999	1.9	-9999	-9999	-9999	-9999
1/19/2017 5:45	-32.8	-6806	1	2.4	0.073	-9999	-9999	-9999	-9999	0.02	-9999	-9999	-9999	-9999	1.9	-9999	-9999	-9999	-9999
1/19/2017 6:00	-33	-6628	1	2.4	0.073	-9999	-9999	-9999	-9999	0.02	-9999	-9999	-9999	-9999	1.8	-9999	-9999	-9999	-9999
1/19/2017 6:15	-33.4	-9999	1	2.3	0.073	-9999	-9999	-9999	-9999	0.02	-9999	-9999	-9999	-9999	1.9	-9999	-9999	-9999	-9999
1/19/2017 6:30	-32.7	-9999	1	2.4	0.074	-9999	-9999	-9999	-9999	0.02	-9999	-9999	-9999	-9999	1.9	-9999	-9999	-9999	-9999
1/19/2017 6:45	-33.8	-7121	1	2.4	0.074	-9999	-9999	-9999	-9999	0.02	-9999	-9999	-9999	-9999	1.8	-9999	-9999	-9999	-9999
1/19/2017 7:00	-28.5	-9999	1	2.4	0.074	-9999	-9999	-9999	-9999	0.02	-9999	-9999	-9999	-9999	1.8	-9999	-9999	-9999	-9999
1/19/2017 7:15	-31.9	-6716	1	2.4	0.073	-9999	-9999	-9999	-9999	0.02	-9999	-9999	-9999	-9999	1.9	-9999	-9999	-9999	-9999
1/19/2017 7:30	-28.4	-9999	1	2.3	0.074	-9999	-9999	-9999	-9999	0.02	-9999	-9999	-9999	-9999	1.9	-9999	-9999	-9999	-9999
1/19/2017 7:45	-32.9	-9999	1	2.3	0.074	-9999	-9999	-9999	-9999	0.02	-9999	-9999	-9999	-9999	1.9	-9999	-9999	-9999	-9999
1/19/2017 8:00	-33.9	-9999	1	2.3	0.074	-9999	-9999	-9999	-9999	0.02	-9999	-9999	-9999	-9999	1.9	-9999	-9999	-9999	-9999
1/19/2017 8:15	-33.2	-9999	1	2.4	0.074	-9999	-9999	-9999	-9999	0.02	-9999	-9999	-9999	-9999	1.9	-9999	-9999	-9999	-9999
1/19/2017 8:30	-30.5	-9999	1	2.4	0.074	-9999	-9999	-9999	-9999	0.02	-9999	-9999	-9999	-9999	1.9	-9999	-9999	-9999	-9999
1/19/2017 8:45	-33.6	-9999	1	2.4	0.074	-9999	-9999	-9999	-9999	0.02	-9999	-9999	-9999	-9999	1.8	-9999	-9999	-9999	-9999
1/19/2017 9:00	-31.8	-9999	1	2.4	0.074	-9999	-9999	-9999	-9999	0.02	-9999	-9999	-9999	-9999	1.9	-9999	-9999	-9999	-9999
1/19/2017 9:15	-31.7	-9999	1	2.4	0.074	-9999	-9999	-9999	-9999	0.02	-9999	-9999	-9999	-9999	1.9	-9999	-9999	-9999	-9999
1/19/2017 9:30	-33.8	-9999	1	2.4	0.074	-9999	-9999	-9999	-9999	0.01	-9999	-9999	-9999	-9999	1.9	-9999	-9999	-9999	-9999
1/19/2017 9:45	-33.6	-9999	1	2.3	0.074	-9999	-9999	-9999	-9999	0.02	-9999	-9999	-9999	-9999	1.9	-9999	-9999	-9999	-9999
[truncated: 25,369 more rows]

## Sheet: 2018
TIMESTAMP	WP1(10cm)	WP2(30cm)	TempMPS1(10cm)	TempMPS2(30cm)	VWC2(30cm)	VWC1b(10cm)	VWC3b(60cm)	VWC4b(135cm)	EC2(30cm)	EC1b(10cm)	EC3b(60cm)	EC4b135cm)	Temp5TE2(30cm)	Temp5TE1b(10cm)	Temp5TE3b(60cm)	Temp5TE4b(135cm)
[truncated: 22,987 more rows]
