# Supplementary material for: Mineral weathering is linked to microbial priming in the critical zone
Source: Nat Commun. 2023 Jan 20;14:345. doi: 10.1038/s41467-022-35671-x (PMC9860040; doi:10.1038/s41467-022-35671-x)
Supplement: Supplementary file 4 — Supplementary Data 2 [file 41467_2022_35671_MOESM4_ESM.xlsx]

## Sheet: Pit2 2016
TIMESTAMP	WP1(10cm)	WP2(30cm)	TempMPS1(10cm)	TempMPS2(30cm)	VWC1(10cm)	VWC2(30cm)	VWC3(60cm)	VWC4(135cm)	EC1(10cm)	EC2(30cm)	EC3(60cm)	EC4(135cm)	Temp5TE1(10cm)	Temp5TE2(30cm)	Temp5TE3(60cm)	Temp5TE4(135cm)
MST	kPa	kPa	degC	degC	m3/m3	m3/m3	m3/m3	m3/m3	dS/m	dS/m	dS/m	dS/m	degC	degC	degC	degC
1/1/2016 0:00	-16.8	-18.8	1	2.6	0.174	0.099	0.055	0.088	0.04	0.04	0.08	0.34	1.2	2.1	3.6	6
1/1/2016 0:15	-16.6	-18.7	1	2.6	0.173	0.099	0.055	0.088	0.04	0.04	0.08	0.34	1.2	2.1	3.6	6
1/1/2016 0:30	-15.9	-16.7	1	2.6	0.174	0.098	0.055	0.088	0.04	0.04	0.08	0.34	1.2	2.1	3.6	6.1
1/1/2016 0:45	-16.6	-18.9	1	2.6	0.174	0.099	0.055	0.088	0.04	0.04	0.08	0.34	1.2	2.1	3.6	6.1
1/1/2016 1:00	-16.7	-18	1	2.6	0.174	0.099	0.055	0.088	0.03	0.04	0.08	0.33	1.1	2.1	3.7	6
1/1/2016 1:15	-16.6	-18.9	1	2.6	0.174	0.099	0.055	0.088	0.04	0.04	0.08	0.34	1.1	2.1	3.6	6
1/1/2016 1:30	-16.7	-16.8	1	2.6	0.174	0.099	0.055	0.088	0.04	0.03	0.08	0.35	1.2	2.1	3.6	6
1/1/2016 1:45	-16.7	-18.8	1	2.6	0.174	0.099	0.055	0.088	0.04	0.04	0.08	0.35	1.2	2.1	3.6	6
1/1/2016 2:00	-16.8	-18.7	1	2.6	0.174	0.099	0.055	0.088	0.04	0.03	0.08	0.34	1.2	2.1	3.6	6
1/1/2016 2:15	-16.7	-18.6	1	2.6	0.174	0.099	0.055	0.088	0.04	0.04	0.08	0.34	1.2	2.1	3.7	6
1/1/2016 2:30	-16.6	-18.8	1	2.6	0.174	0.099	0.055	0.088	0.04	0.04	0.08	0.34	1.2	2.1	3.6	6
1/1/2016 2:45	-16.7	-16.8	1	2.6	0.174	0.099	0.055	0.088	0.04	0.04	0.08	0.35	1.2	2.1	3.6	6.1
1/1/2016 3:00	-16.8	-18.8	1	2.6	0.174	0.098	0.055	0.088	0.04	0.03	0.08	0.35	1.2	2.1	3.6	6
1/1/2016 3:15	-16.7	-18.9	1	2.6	0.174	0.099	0.055	0.088	0.04	0.04	0.08	0.34	1.2	2.2	3.6	6
1/1/2016 3:30	-16.6	-18.9	1	2.6	0.174	0.099	0.055	0.088	0.03	0.04	0.08	0.34	1.2	2.1	3.6	6
1/1/2016 3:45	-16.8	-18.9	1	2.6	0.174	0.099	0.055	0.088	0.04	0.04	0.08	0.35	1.2	2.1	3.6	6
1/1/2016 4:00	-15.6	-16.8	1	2.6	0.174	0.099	0.055	0.088	0.03	0.04	0.09	0.35	1.2	2.1	3.6	6
1/1/2016 4:15	-16.7	-16.7	1	2.6	0.174	0.099	0.055	0.088	0.04	0.04	0.09	0.35	1.2	2.1	3.6	6
1/1/2016 4:30	-16.6	-16.7	1	2.6	0.174	0.099	0.055	0.088	0.04	0.04	0.08	0.34	1.2	2.1	3.6	6.1
1/1/2016 4:45	-16.8	-18.9	1	2.6	0.174	0.099	0.055	0.088	0.04	0.04	0.08	0.34	1.2	2.1	3.6	6
1/1/2016 5:00	-16.7	-18.8	1	2.6	0.174	0.099	0.055	0.088	0.04	0.04	0.08	0.34	1.2	2.1	3.6	6
1/1/2016 5:15	-16.7	-16.7	1	2.6	0.174	0.099	0.055	0.088	0.04	0.03	0.08	0.34	1.2	2.1	3.6	6
1/1/2016 5:30	-16.6	-17.9	1	2.6	0.174	0.099	0.055	0.088	0.04	0.04	0.08	0.33	1.2	2.1	3.6	6.1
1/1/2016 5:45	-16.7	-16.7	1	2.6	0.174	0.099	0.055	0.088	0.04	0.04	0.08	0.34	1.2	2.1	3.6	6
1/1/2016 6:00	-16.6	-16.7	1	2.6	0.174	0.098	0.055	0.088	0.04	0.04	0.09	0.35	1.2	2.1	3.6	6
1/1/2016 6:15	-16.6	-16.7	1	2.6	0.174	0.099	0.055	0.088	0.04	0.03	0.09	0.34	1.2	2.1	3.6	6
1/1/2016 6:30	-16.8	-18.8	1	2.6	0.174	0.099	0.055	0.088	0.04	0.03	0.09	0.33	1.2	2.1	3.6	6
1/1/2016 6:45	-16.7	-18.8	1	2.6	0.174	0.099	0.055	0.088	0.04	0.03	0.08	0.34	1.2	2.1	3.6	6
1/1/2016 7:00	-16.7	-18.7	1	2.6	0.174	0.099	0.055	0.088	0.04	0.04	0.08	0.34	1.2	2.1	3.6	6
1/1/2016 7:15	-16.7	-18	1	2.6	0.174	0.099	0.055	0.088	0.04	0.04	0.09	0.33	1.2	2.1	3.6	6
1/1/2016 7:30	-16.8	-18.9	1	2.6	0.174	0.099	0.055	0.088	0.04	0.04	0.09	0.34	1.2	2.1	3.6	6
1/1/2016 7:45	-16.2	-16.8	1	2.6	0.174	0.098	0.055	0.088	0.04	0.04	0.08	0.34	1.2	2.1	3.6	6
1/1/2016 8:00	-16.8	-18.5	1	2.6	0.174	0.098	0.055	0.088	0.04	0.04	0.08	0.34	1.2	2.1	3.6	6.1
1/1/2016 8:15	-16.7	-16.9	1	2.6	0.174	0.099	0.055	0.088	0.04	0.03	0.08	0.34	1.2	2.1	3.6	6
1/1/2016 8:30	-16.4	-16.7	1	2.6	0.174	0.099	0.055	0.088	0.04	0.03	0.08	0.34	1.2	2.1	3.6	6.1
1/1/2016 8:45	-16.8	-18.8	1	2.6	0.174	0.099	0.055	0.088	0.04	0.04	0.08	0.34	1.2	2.1	3.6	6
1/1/2016 9:00	-16.6	-16.7	1	2.6	0.174	0.099	0.055	0.088	0.04	0.04	0.08	0.34	1.2	2.1	3.6	6
1/1/2016 9:15	-16.7	-17	1	2.6	0.174	0.099	0.055	0.088	0.03	0.04	0.08	0.34	1.2	2.1	3.6	6
1/1/2016 9:30	-16.8	-16.8	1	2.6	0.174	0.099	0.055	0.088	0.04	0.04	0.08	0.34	1.2	2.1	3.7	6
1/1/2016 9:45	-16.6	-18.9	1	2.6	0.174	0.099	0.055	0.088	0.04	0.04	0.08	0.34	1.2	2.1	3.6	6
1/1/2016 10:00	-16.7	-17.4	1	2.6	0.174	0.099	0.055	0.088	0.04	0.04	0.08	0.34	1.2	2.1	3.6	6
1/1/2016 10:15	-16.8	-16.8	1	2.6	0.174	0.099	0.055	0.088	0.04	0.04	0.08	0.34	1.2	2.1	3.6	6.1
1/1/2016 10:30	-16.8	-18.9	1	2.6	0.174	0.099	0.055	0.088	0.04	0.04	0.08	0.34	1.2	2.1	3.6	6
1/1/2016 10:45	-16.8	-18.5	1	2.6	0.174	0.099	0.055	0.088	0.04	0.04	0.08	0.34	1.2	2.1	3.6	6
1/1/2016 11:00	-16.7	-18.9	1	2.6	0.174	0.099	0.055	0.088	0.03	0.04	0.08	0.34	1.2	2.1	3.6	6
1/1/2016 11:15	-17.4	-19.1	1	2.6	0.174	0.099	0.055	0.088	0.04	0.04	0.08	0.34	1.2	2.1	3.6	6.1
1/1/2016 11:30	-17.2	-19.1	1	2.6	0.174	0.099	0.055	0.088	0.03	0.04	0.08	0.33	1.2	2.1	3.6	6
1/1/2016 11:45	-17.4	-19.2	1	2.6	0.174	0.099	0.055	0.088	0.04	0.04	0.08	0.34	1.2	2.1	3.6	6
1/1/2016 12:00	-16.8	-19	1	2.6	0.174	0.099	0.055	0.088	0.04	0.04	0.08	0.34	1.2	2.1	3.6	6
1/1/2016 12:15	-16.8	-19	1	2.6	0.174	0.099	0.055	0.088	0.04	0.03	0.08	0.34	1.2	2.1	3.6	6
1/1/2016 12:30	-16.7	-19	1	2.6	0.174	0.099	0.055	0.088	0.04	0.03	0.08	0.34	1.2	2.1	3.6	6
1/1/2016 12:45	-16.9	-19.1	1	2.6	0.174	0.099	0.055	0.088	0.04	0.04	0.08	0.34	1.2	2.1	3.6	6
1/1/2016 13:00	-16.9	-19	1	2.6	0.174	0.099	0.055	0.088	0.04	0.04	0.08	0.34	1.2	2.1	3.6	6
1/1/2016 13:15	-16.8	-19.1	1.1	2.6	0.174	0.099	0.055	0.088	0.04	0.04	0.08	0.34	1.1	2.1	3.6	6
1/1/2016 13:30	-16.9	-19.1	1	2.6	0.174	0.099	0.055	0.088	0.04	0.04	0.08	0.33	1.2	2.1	3.6	6
1/1/2016 13:45	-17.3	-19.2	1	2.6	0.174	0.099	0.055	0.088	0.04	0.04	0.08	0.34	1.2	2.1	3.6	6
1/1/2016 14:00	-17.6	-19	1	2.6	0.174	0.099	0.055	0.088	0.04	0.04	0.07	0.34	1.2	2.1	3.6	6
1/1/2016 14:15	-16.9	-19.1	1	2.6	0.174	0.099	0.055	0.088	0.04	0.04	0.08	0.34	1.2	2.1	3.6	6
1/1/2016 14:30	-17.5	-19.1	1	2.6	0.174	0.099	0.055	0.088	0.04	0.04	0.08	0.34	1.2	2.1	3.6	6.1
1/1/2016 14:45	-17.5	-19.3	1	2.6	0.174	0.099	0.055	0.088	0.03	0.03	0.08	0.34	1.1	2.1	3.6	6
1/1/2016 15:00	-17.5	-19.3	1	2.6	0.174	0.099	0.055	0.088	0.04	0.03	0.08	0.33	1.2	2.1	3.6	6
1/1/2016 15:15	-17.4	-19.2	1	2.6	0.174	0.099	0.055	0.088	0.04	0.03	0.08	0.34	1.2	2.1	3.6	6
1/1/2016 15:30	-16.8	-18.9	1	2.6	0.174	0.099	0.055	0.088	0.03	0.04	0.08	0.34	1.2	2.1	3.6	6
1/1/2016 15:45	-16.8	-18.9	1	2.6	0.174	0.099	0.055	0.088	0.04	0.04	0.08	0.33	1.2	2.1	3.6	6
1/1/2016 16:00	-16.8	-19	1	2.6	0.174	0.099	0.055	0.088	0.04	0.04	0.08	0.34	1.2	2.1	3.6	6
1/1/2016 16:15	-16.7	-17.3	1	2.6	0.174	0.099	0.055	0.088	0.04	0.04	0.09	0.34	1.2	2.1	3.6	6
1/1/2016 16:30	-16.8	-16.7	1	2.6	0.174	0.099	0.055	0.088	0.04	0.04	0.08	0.34	1.2	2.1	3.6	6
1/1/2016 16:45	-16.7	-18.4	1	2.6	0.174	0.099	0.055	0.088	0.04	0.03	0.08	0.35	1.2	2.1	3.6	6
1/1/2016 17:00	-16.7	-16.7	1	2.6	0.174	0.099	0.055	0.088	0.04	0.04	0.08	0.34	1.2	2.1	3.6	6
1/1/2016 17:15	-16.8	-18.8	1	2.6	0.174	0.099	0.055	0.088	0.04	0.04	0.08	0.34	1.2	2.1	3.6	6
1/1/2016 17:30	-16.8	-18.5	1	2.6	0.174	0.099	0.055	0.088	0.04	0.04	0.08	0.34	1.2	2.1	3.7	6
1/1/2016 17:45	-16.8	-18.7	1	2.6	0.174	0.099	0.055	0.088	0.04	0.04	0.08	0.34	1.2	2.1	3.6	6
1/1/2016 18:00	-16.8	-18.9	1	2.6	0.174	0.099	0.055	0.088	0.04	0.04	0.08	0.34	1.2	2.1	3.6	6
1/1/2016 18:15	-16.6	-18.8	1	2.6	0.174	0.099	0.055	0.088	0.04	0.04	0.08	0.34	1.2	2.1	3.6	6
1/1/2016 18:30	-16.8	-16.8	1	2.6	0.174	0.099	0.055	0.088	0.04	0.04	0.07	0.34	1.2	2.1	3.6	6
1/1/2016 18:45	-16.7	-18.7	1	2.6	0.174	0.099	0.055	0.088	0.04	0.04	0.08	0.34	1.2	2.1	3.6	6
1/1/2016 19:00	-16.7	-18.9	1	2.6	0.174	0.099	0.055	0.088	0.04	0.04	0.08	0.34	1.2	2.1	3.6	6
1/1/2016 19:15	-16.8	-16.7	1	2.6	0.174	0.099	0.055	0.088	0.04	0.03	0.08	0.34	1.2	2.1	3.6	6
1/1/2016 19:30	-16.8	-16.8	1	2.6	0.174	0.099	0.055	0.088	0.03	0.04	0.08	0.34	1.2	2.1	3.6	6
1/1/2016 19:45	-16.8	-18.8	1	2.6	0.174	0.099	0.055	0.088	0.04	0.04	0.08	0.34	1.2	2.1	3.6	6
1/1/2016 20:00	-16.8	-18.8	1	2.6	0.174	0.099	0.055	0.088	0.04	0.04	0.08	0.34	1.2	2.1	3.6	6
1/1/2016 20:15	-16.5	-17.9	1	2.6	0.174	0.099	0.055	0.088	0.04	0.04	0.08	0.34	1.2	2.1	3.7	6
1/1/2016 20:30	-16.8	-16.7	1	2.6	0.174	0.099	0.055	0.088	0.03	0.04	0.08	0.34	1.2	2.1	3.6	6
1/1/2016 20:45	-16.6	-16.7	1	2.6	0.174	0.099	0.055	0.088	0.03	0.04	0.08	0.35	1.2	2.1	3.6	6
1/1/2016 21:00	-16.8	-18.8	1	2.6	0.174	0.099	0.055	0.088	0.04	0.04	0.08	0.34	1.2	2.1	3.6	6
1/1/2016 21:15	-16.7	-16.8	1	2.6	0.174	0.099	0.055	0.088	0.04	0.04	0.08	0.34	1.2	2.1	3.6	6
1/1/2016 21:30	-16.7	-18.9	1	2.6	0.174	0.099	0.055	0.088	0.04	0.04	0.08	0.34	1.2	2.1	3.6	6
1/1/2016 21:45	-16.8	-18.8	1	2.6	0.174	0.099	0.055	0.088	0.04	0.04	0.08	0.34	1.2	2.1	3.6	6
1/1/2016 22:00	-16.6	-16.7	1	2.6	0.174	0.099	0.055	0.088	0.04	0.04	0.08	0.34	1.2	2.1	3.6	6
1/1/2016 22:15	-16.7	-18.9	1	2.6	0.174	0.099	0.055	0.088	0.04	0.03	0.08	0.34	1.2	2.1	3.6	6
1/1/2016 22:30	-16.5	-17.1	1	2.6	0.174	0.099	0.055	0.088	0.04	0.03	0.08	0.34	1.2	2.1	3.6	6
1/1/2016 22:45	-16.6	-18.8	1	2.6	0.174	0.099	0.055	0.088	0.04	0.04	0.08	0.34	1.2	2.1	3.6	6
1/1/2016 23:00	-16.7	-18.8	1	2.6	0.174	0.099	0.055	0.088	0.04	0.04	0.08	0.34	1.2	2.1	3.6	6
1/1/2016 23:15	-16.8	-18.9	1	2.6	0.174	0.099	0.055	0.088	0.04	0.04	0.08	0.33	1.1	2.1	3.7	6
1/1/2016 23:30	-16.8	-16.7	1	2.6	0.174	0.099	0.055	0.088	0.04	0.04	0.08	0.34	1.2	2.1	3.6	6
1/1/2016 23:45	-16.5	-16.7	1	2.6	0.174	0.099	0.055	0.088	0.04	0.04	0.08	0.34	1.2	2.1	3.6	6
1/2/2016 0:00	-16.6	-18.9	1	2.6	0.174	0.099	0.055	0.088	0.04	0.04	0.08	0.34	1.2	2.1	3.6	6
1/2/2016 0:15	-16.7	-18.8	1	2.6	0.174	0.099	0.055	0.088	0.04	0.04	0.08	0.34	1.2	2.1	3.7	6
1/2/2016 0:30	-16.6	-16.7	1	2.6	0.174	0.099	0.055	0.088	0.03	0.03	0.09	0.34	1.2	2.1	3.6	6
1/2/2016 0:45	-16.8	-16.7	1	2.6	0.174	0.099	0.055	0.088	0.04	0.04	0.07	0.34	1.2	2.1	3.6	6
1/2/2016 1:00	-16.8	-16.8	1	2.6	0.174	0.099	0.055	0.088	0.04	0.04	0.08	0.34	1.2	2.1	3.6	6
1/2/2016 1:15	-16.8	-18.9	1	2.6	0.174	0.099	0.055	0.088	0.04	0.04	0.08	0.35	1.2	2.1	3.6	6
1/2/2016 1:30	-16.5	-16.7	1	2.6	0.174	0.099	0.055	0.088	0.04	0.04	0.08	0.35	1.2	2.1	3.6	6
1/2/2016 1:45	-16.8	-18.9	1	2.6	0.174	0.099	0.055	0.088	0.04	0.03	0.08	0.34	1.2	2.1	3.6	6
1/2/2016 2:00	-16.8	-16.7	1	2.6	0.174	0.099	0.055	0.088	0.04	0.04	0.09	0.34	1.2	2.1	3.6	6
1/2/2016 2:15	-16.8	-18.8	1	2.6	0.174	0.099	0.055	0.088	0.04	0.03	0.08	0.34	1.2	2.1	3.6	6
1/2/2016 2:30	-16.7	-18.6	1	2.6	0.174	0.099	0.055	0.088	0.04	0.04	0.09	0.34	1.2	2.1	3.6	6
1/2/2016 2:45	-16.8	-16.7	1	2.6	0.174	0.099	0.055	0.088	0.04	0.03	0.09	0.34	1.2	2.1	3.6	6
1/2/2016 3:00	-16.6	-18.3	1	2.6	0.174	0.099	0.055	0.088	0.04	0.04	0.08	0.35	1.2	2.1	3.6	6
1/2/2016 3:15	-16.8	-16.7	1	2.6	0.174	0.099	0.055	0.088	0.04	0.04	0.08	0.35	1.2	2	3.6	6
1/2/2016 3:30	-16.8	-17.7	1	2.6	0.174	0.099	0.055	0.088	0.04	0.04	0.08	0.35	1.2	2.1	3.6	6
1/2/2016 3:45	-16.7	-18.8	1	2.6	0.174	0.099	0.055	0.088	0.04	0.03	0.09	0.34	1.2	2.1	3.6	6
1/2/2016 4:00	-16.7	-16.7	1	2.6	0.174	0.099	0.055	0.088	0.03	0.04	0.08	0.34	1.2	2.1	3.6	6
1/2/2016 4:15	-16.3	-18.9	1	2.6	0.174	0.099	0.055	0.088	0.04	0.04	0.08	0.34	1.2	2.1	3.6	6
1/2/2016 4:30	-16.8	-16.7	1	2.6	0.174	0.099	0.055	0.088	0.04	0.04	0.08	0.34	1.2	2.1	3.6	6
1/2/2016 4:45	-16.6	-18.9	1	2.6	0.174	0.099	0.055	0.088	0.03	0.04	0.08	0.34	1.2	2.1	3.6	6
1/2/2016 5:00	-16.5	-16.8	1	2.6	0.174	0.099	0.055	0.088	0.04	0.04	0.09	0.34	1.2	2.1	3.6	6
1/2/2016 5:15	-16.8	-17.1	1	2.6	0.174	0.099	0.055	0.088	0.04	0.04	0.08	0.34	1.2	2.1	3.6	6
1/2/2016 5:30	-16.8	-16.8	1	2.6	0.174	0.099	0.055	0.088	0.04	0.04	0.08	0.34	1.2	2.1	3.6	6
1/2/2016 5:45	-16.7	-18.9	1	2.6	0.174	0.099	0.055	0.088	0.04	0.04	0.08	0.34	1.2	2.1	3.6	6
1/2/2016 6:00	-16.8	-18.4	1	2.6	0.174	0.099	0.055	0.088	0.03	0.04	0.08	0.34	1.2	2.1	3.6	6
1/2/2016 6:15	-16.8	-18.8	1	2.6	0.174	0.099	0.055	0.088	0.04	0.04	0.08	0.35	1.2	2.1	3.6	6
1/2/2016 6:30	-16.8	-16.7	1	2.6	0.174	0.099	0.055	0.088	0.04	0.04	0.08	0.35	1.2	2.1	3.6	6
1/2/2016 6:45	-16.8	-16.7	1	2.6	0.174	0.099	0.055	0.088	0.04	0.04	0.08	0.34	1.2	2.1	3.6	6
1/2/2016 7:00	-16.8	-16.7	1	2.6	0.174	0.099	0.055	0.088	0.03	0.04	0.08	0.34	1.2	2.1	3.6	6
1/2/2016 7:15	-16.7	-16.7	1	2.6	0.174	0.099	0.055	0.088	0.03	0.04	0.08	0.34	1.2	2.1	3.6	6
1/2/2016 7:30	-16.6	-16.7	1	2.6	0.174	0.099	0.055	0.088	0.04	0.04	0.08	0.34	1.2	2.1	3.6	6
1/2/2016 7:45	-16.4	-18.9	1	2.6	0.174	0.099	0.055	0.088	0.03	0.03	0.08	0.34	1.2	2.1	3.6	6
1/2/2016 8:00	-16.6	-18	1	2.6	0.174	0.099	0.055	0.088	0.03	0.04	0.09	0.34	1.2	2.1	3.6	6
1/2/2016 8:15	-16.5	-16.7	1	2.6	0.174	0.099	0.055	0.088	0.04	0.04	0.08	0.35	1.2	2.1	3.6	6
1/2/2016 8:30	-16.8	-18.6	1	2.6	0.174	0.099	0.055	0.088	0.03	0.03	0.09	0.34	1.1	2.1	3.6	6
1/2/2016 8:45	-16.6	-16.7	1	2.6	0.174	0.099	0.055	0.088	0.04	0.04	0.08	0.33	1.2	2.1	3.6	6
1/2/2016 9:00	-16.7	-18.9	1	2.6	0.174	0.099	0.055	0.088	0.04	0.04	0.08	0.34	1.2	2.1	3.6	6
1/2/2016 9:15	-16.2	-16.7	1	2.6	0.174	0.099	0.055	0.088	0.04	0.04	0.09	0.34	1.2	2.1	3.6	6
1/2/2016 9:30	-16.4	-16.7	1	2.6	0.174	0.099	0.055	0.088	0.03	0.04	0.08	0.34	1.2	2.1	3.6	6
1/2/2016 9:45	-16.5	-18.6	1	2.6	0.174	0.099	0.055	0.088	0.04	0.04	0.09	0.34	1.2	2.1	3.6	6
1/2/2016 10:00	-16.7	-17.8	1	2.6	0.174	0.099	0.055	0.088	0.04	0.04	0.09	0.34	1.2	2.1	3.6	6
1/2/2016 10:15	-16.8	-18.9	1	2.6	0.174	0.099	0.055	0.088	0.03	0.04	0.07	0.34	1.2	2.1	3.6	6
1/2/2016 10:30	-16.8	-18.9	1	2.6	0.174	0.099	0.055	0.088	0.04	0.04	0.09	0.34	1.2	2.1	3.6	6
1/2/2016 10:45	-17.5	-19.1	1	2.6	0.174	0.099	0.055	0.088	0.04	0.03	0.08	0.34	1.2	2.1	3.6	6
1/2/2016 11:00	-17.6	-18.8	1	2.6	0.174	0.099	0.055	0.088	0.04	0.03	0.08	0.33	1.2	2.1	3.6	6
1/2/2016 11:15	-17.5	-19.1	1	2.6	0.174	0.099	0.055	0.088	0.04	0.04	0.08	0.33	1.2	2.1	3.6	6
1/2/2016 11:30	-17.6	-19.1	1	2.6	0.174	0.099	0.055	0.088	0.04	0.04	0.08	0.34	1.2	2.1	3.6	6
1/2/2016 11:45	-17.4	-19	1	2.6	0.174	0.099	0.055	0.088	0.04	0.04	0.08	0.34	1.2	2.1	3.6	6
1/2/2016 12:00	-17.5	-18.8	1	2.5	0.174	0.099	0.055	0.088	0.04	0.04	0.08	0.34	1.2	2.1	3.6	6
1/2/2016 12:15	-17.5	-18.8	1	2.6	0.174	0.099	0.055	0.088	0.04	0.03	0.08	0.33	1.2	2.1	3.6	6
1/2/2016 12:30	-17.4	-19.2	1	2.6	0.174	0.099	0.055	0.088	0.03	0.04	0.08	0.34	1.2	2.1	3.6	6
1/2/2016 12:45	-17.5	-19	1	2.6	0.174	0.099	0.055	0.088	0.04	0.04	0.08	0.34	1.2	2.1	3.6	6
1/2/2016 13:00	-17.6	-19.3	1	2.6	0.174	0.099	0.055	0.088	0.04	0.04	0.07	0.33	1.2	2.1	3.6	5.9
1/2/2016 13:15	-17.5	-18.9	1	2.6	0.174	0.099	0.055	0.088	0.04	0.03	0.08	0.34	1.2	2.2	3.6	5.9
1/2/2016 13:30	-17.5	-19	1	2.6	0.174	0.099	0.055	0.088	0.04	0.04	0.08	0.33	1.2	2.1	3.6	6
1/2/2016 13:45	-17.4	-19.2	1	2.6	0.174	0.099	0.055	0.088	0.04	0.04	0.08	0.33	1.2	2.1	3.6	6
1/2/2016 14:00	-17.5	-19.2	1	2.6	0.174	0.099	0.055	0.088	0.03	0.03	0.08	0.34	1.2	2.1	3.6	6
1/2/2016 14:15	-17.4	-19.1	1	2.6	0.174	0.099	0.055	0.088	0.04	0.03	0.08	0.34	1.2	2.1	3.6	6
1/2/2016 14:30	-17.2	-19.2	1	2.6	0.174	0.099	0.055	0.088	0.04	0.04	0.08	0.34	1.2	2.1	3.6	6
1/2/2016 14:45	-17.1	-19.2	1	2.6	0.174	0.099	0.055	0.088	0.03	0.04	0.08	0.34	1.2	2.1	3.6	6
1/2/2016 15:00	-17.2	-19.2	1	2.6	0.174	0.099	0.055	0.088	0.04	0.04	0.08	0.34	1.2	2.1	3.6	6
1/2/2016 15:15	-17.1	-19.2	1	2.6	0.174	0.099	0.055	0.088	0.04	0.04	0.08	0.34	1.2	2.1	3.6	6
1/2/2016 15:30	-17.1	-19.2	1	2.6	0.174	0.099	0.055	0.088	0.04	0.03	0.08	0.34	1.2	2.1	3.6	6
1/2/2016 15:45	-16.9	-19.2	1	2.6	0.174	0.099	0.055	0.088	0.04	0.04	0.08	0.34	1.2	2.1	3.6	6
1/2/2016 16:00	-16.8	-19	1	2.6	0.174	0.099	0.055	0.088	0.04	0.03	0.08	0.34	1.2	2.1	3.6	6
1/2/2016 16:15	-16.9	-19	1	2.6	0.174	0.099	0.055	0.088	0.04	0.03	0.08	0.34	1.2	2.1	3.6	6
1/2/2016 16:30	-16.7	-19	1	2.6	0.174	0.099	0.055	0.088	0.04	0.04	0.08	0.34	1.2	2.1	3.6	6
1/2/2016 16:45	-16.8	-18.9	1	2.6	0.174	0.099	0.055	0.088	0.04	0.03	0.08	0.33	1.2	2.1	3.6	6
1/2/2016 17:00	-16.8	-18.9	1	2.6	0.174	0.099	0.055	0.088	0.04	0.04	0.08	0.34	1.2	2.1	3.6	6
1/2/2016 17:15	-16.8	-18.3	1	2.6	0.174	0.099	0.055	0.088	0.04	0.04	0.08	0.34	1.2	2.1	3.6	5.9
1/2/2016 17:30	-16.7	-18.7	1	2.6	0.174	0.099	0.055	0.088	0.04	0.04	0.08	0.34	1.2	2.1	3.6	6
1/2/2016 17:45	-16.8	-17.7	1	2.6	0.174	0.099	0.055	0.088	0.04	0.04	0.08	0.34	1.2	2.1	3.6	6
1/2/2016 18:00	-16.7	-18.9	1	2.6	0.174	0.099	0.055	0.088	0.04	0.04	0.08	0.34	1.2	2.1	3.6	6
1/2/2016 18:15	-16.8	-18.9	1	2.6	0.174	0.099	0.055	0.088	0.04	0.04	0.08	0.34	1.2	2.1	3.6	6
1/2/2016 18:30	-16.8	-18	1	2.6	0.174	0.099	0.055	0.088	0.04	0.03	0.08	0.34	1.2	2.1	3.6	6
1/2/2016 18:45	-16.8	-16.7	1	2.6	0.174	0.099	0.055	0.088	0.03	0.04	0.09	0.34	1.2	2.1	3.6	6
1/2/2016 19:00	-16.8	-17.8	1	2.6	0.174	0.099	0.055	0.088	0.03	0.04	0.08	0.33	1.2	2.1	3.6	6
1/2/2016 19:15	-16.6	-18.9	1	2.6	0.174	0.099	0.055	0.088	0.04	0.04	0.08	0.34	1.2	2.1	3.6	5.9
1/2/2016 19:30	-16.8	-17.3	1	2.6	0.174	0.099	0.055	0.088	0.04	0.04	0.08	0.34	1.2	2.1	3.6	6
1/2/2016 19:45	-16.8	-18.9	1	2.6	0.174	0.099	0.055	0.088	0.04	0.04	0.08	0.34	1.2	2.1	3.6	5.9
1/2/2016 20:00	-16.7	-18.8	1	2.6	0.174	0.099	0.055	0.088	0.04	0.04	0.09	0.34	1.2	2.1	3.6	6
1/2/2016 20:15	-16.8	-18.9	1	2.6	0.174	0.099	0.055	0.088	0.03	0.04	0.08	0.35	1.2	2.1	3.6	6
1/2/2016 20:30	-16.7	-18.9	1	2.6	0.174	0.099	0.055	0.088	0.04	0.04	0.09	0.34	1.2	2.1	3.6	6
1/2/2016 20:45	-16.8	-18.8	1	2.6	0.174	0.099	0.055	0.088	0.03	0.04	0.08	0.34	1.2	2.1	3.6	6
1/2/2016 21:00	-16.5	-18.1	1	2.6	0.174	0.099	0.055	0.088	0.04	0.03	0.08	0.34	1.2	2.1	3.6	6
1/2/2016 21:15	-16.8	-16.7	1	2.6	0.174	0.099	0.055	0.088	0.03	0.03	0.08	0.34	1.2	2.1	3.6	6
1/2/2016 21:30	-16.6	-18	1	2.6	0.174	0.099	0.055	0.088	0.04	0.04	0.08	0.33	1.2	2.1	3.6	6
1/2/2016 21:45	-16.8	-18.7	1	2.6	0.174	0.099	0.055	0.088	0.04	0.04	0.08	0.34	1.2	2.1	3.6	6
1/2/2016 22:00	-16.4	-18.2	1	2.6	0.174	0.099	0.055	0.088	0.03	0.04	0.08	0.34	1.2	2.1	3.6	6
1/2/2016 22:15	-16.6	-18.7	1	2.6	0.174	0.099	0.055	0.088	0.04	0.04	0.08	0.33	1.2	2.1	3.6	6
1/2/2016 22:30	-16.7	-18.8	1	2.6	0.174	0.099	0.055	0.088	0.04	0.04	0.08	0.34	1.2	2.1	3.6	6
1/2/2016 22:45	-16.8	-16.7	1	2.6	0.174	0.099	0.055	0.088	0.04	0.04	0.08	0.34	1.2	2.1	3.6	5.9
1/2/2016 23:00	-16.3	-16.7	1	2.6	0.174	0.099	0.055	0.088	0.04	0.04	0.08	0.34	1.2	2.1	3.6	6
1/2/2016 23:15	-16.2	-16.7	1	2.6	0.174	0.099	0.055	0.088	0.04	0.04	0.08	0.34	1.2	2.1	3.6	6
1/2/2016 23:30	-16.6	-18.9	1	2.6	0.174	0.099	0.055	0.088	0.03	0.04	0.08	0.34	1.2	2.1	3.6	6
1/2/2016 23:45	-16.7	-16.7	1	2.6	0.174	0.099	0.055	0.088	0.03	0.04	0.08	0.34	1.2	2.1	3.6	6
1/3/2016 0:00	-16.7	-17.8	1	2.6	0.174	0.099	0.055	0.088	0.04	0.04	0.08	0.34	1.2	2.1	3.6	6
1/3/2016 0:15	-16.5	-18.8	1	2.6	0.174	0.099	0.055	0.088	0.04	0.03	0.08	0.33	1.2	2.1	3.6	6
1/3/2016 0:30	-16.8	-18.8	1	2.6	0.174	0.099	0.055	0.088	0.04	0.04	0.08	0.34	1.2	2.1	3.6	6
1/3/2016 0:45	-16.3	-16.6	1	2.6	0.174	0.099	0.055	0.088	0.04	0.04	0.08	0.34	1.2	2.1	3.6	6
1/3/2016 1:00	-16.8	-17.9	1	2.6	0.174	0.099	0.055	0.088	0.04	0.04	0.08	0.34	1.2	2.1	3.6	6
1/3/2016 1:15	-16.7	-18.6	1	2.6	0.174	0.099	0.055	0.088	0.04	0.04	0.08	0.34	1.2	2.1	3.6	6
1/3/2016 1:30	-16.7	-18.1	1	2.6	0.174	0.099	0.055	0.088	0.04	0.04	0.08	0.34	1.2	2.1	3.6	6
1/3/2016 1:45	-16.9	-18.8	1	2.6	0.174	0.099	0.055	0.088	0.04	0.04	0.08	0.34	1.2	2.1	3.6	6
1/3/2016 2:00	-16.6	-16.6	1	2.6	0.174	0.099	0.055	0.088	0.04	0.04	0.08	0.34	1.2	2.1	3.6	6
1/3/2016 2:15	-16.8	-18.8	1	2.6	0.174	0.099	0.055	0.088	0.04	0.04	0.08	0.34	1.2	2.1	3.6	6
1/3/2016 2:30	-16.7	-16.7	1	2.6	0.174	0.099	0.055	0.088	0.04	0.04	0.08	0.34	1.2	2.1	3.6	5.9
1/3/2016 2:45	-16.6	-16.7	1	2.6	0.174	0.099	0.055	0.088	0.04	0.03	0.08	0.34	1.2	2.1	3.6	6
1/3/2016 3:00	-16.8	-16.7	1	2.6	0.174	0.099	0.055	0.088	0.03	0.03	0.08	0.34	1.2	2.1	3.6	6
1/3/2016 3:15	-16.4	-18.9	1	2.6	0.174	0.099	0.055	0.088	0.03	0.03	0.08	0.34	1.2	2.1	3.6	6
1/3/2016 3:30	-16.8	-16.7	1	2.6	0.174	0.099	0.055	0.088	0.04	0.04	0.08	0.34	1.2	2.1	3.6	5.9
1/3/2016 3:45	-16.8	-18.7	1	2.6	0.174	0.099	0.055	0.088	0.04	0.03	0.09	0.34	1.2	2.1	3.6	6
1/3/2016 4:00	-16.8	-18.8	1	2.6	0.174	0.099	0.055	0.088	0.04	0.04	0.08	0.34	1.1	2.1	3.6	6
1/3/2016 4:15	-16.7	-18.9	1	2.6	0.174	0.099	0.055	0.088	0.04	0.04	0.08	0.35	1.2	2.1	3.6	5.9
1/3/2016 4:30	-16.8	-18.8	1	2.6	0.174	0.099	0.055	0.088	0.04	0.03	0.09	0.35	1.2	2.1	3.6	6
1/3/2016 4:45	-16.8	-16.8	1	2.6	0.174	0.099	0.055	0.088	0.04	0.04	0.08	0.34	1.2	2.1	3.6	5.9
1/3/2016 5:00	-16.8	-18.4	1	2.6	0.174	0.099	0.055	0.088	0.04	0.04	0.08	0.34	1.2	2.1	3.6	5.9
1/3/2016 5:15	-16.9	-17	1	2.6	0.174	0.099	0.055	0.088	0.03	0.04	0.09	0.34	1.2	2.1	3.6	6
1/3/2016 5:30	-16.8	-18.9	1	2.6	0.174	0.099	0.055	0.088	0.03	0.04	0.08	0.34	1.2	2.1	3.6	5.9
1/3/2016 5:45	-16.8	-18.2	1	2.6	0.174	0.099	0.055	0.088	0.03	0.04	0.08	0.33	1.1	2.1	3.6	6
1/3/2016 6:00	-16.8	-16.7	1	2.6	0.174	0.099	0.055	0.088	0.04	0.04	0.08	0.34	1.2	2.1	3.6	5.9
1/3/2016 6:15	-16.6	-16.7	1	2.6	0.174	0.099	0.055	0.088	0.04	0.04	0.08	0.34	1.2	2.1	3.6	6
1/3/2016 6:30	-16.6	-16.7	1	2.6	0.174	0.099	0.055	0.088	0.04	0.03	0.08	0.34	1.2	2.1	3.6	6
1/3/2016 6:45	-16.7	-16.7	1	2.6	0.174	0.099	0.055	0.088	0.04	0.04	0.08	0.34	1.2	2.1	3.6	6
1/3/2016 7:00	-16.8	-16.7	1	2.6	0.174	0.099	0.055	0.088	0.04	0.04	0.08	0.34	1.2	2.1	3.6	6
1/3/2016 7:15	-16.1	-16.7	1	2.6	0.174	0.099	0.055	0.088	0.03	0.04	0.08	0.35	1.2	2.1	3.6	5.9
1/3/2016 7:30	-16.8	-18.8	1	2.6	0.174	0.099	0.055	0.088	0.04	0.04	0.08	0.35	1.2	2.1	3.6	5.9
1/3/2016 7:45	-16.5	-18.9	1	2.6	0.174	0.099	0.055	0.088	0.04	0.04	0.09	0.34	1.2	2.1	3.6	5.9
1/3/2016 8:00	-16.6	-16.7	1	2.6	0.174	0.099	0.055	0.088	0.04	0.04	0.08	0.34	1.2	2.1	3.6	6
1/3/2016 8:15	-16.3	-16.7	1	2.6	0.174	0.099	0.055	0.088	0.04	0.04	0.08	0.34	1.2	2.1	3.6	6
1/3/2016 8:30	-16.7	-16.7	1	2.6	0.174	0.099	0.055	0.088	0.04	0.04	0.08	0.34	1.2	2.1	3.6	5.9
1/3/2016 8:45	-16.8	-16.7	1	2.6	0.174	0.099	0.055	0.088	0.04	0.04	0.08	0.34	1.2	2.1	3.6	6
1/3/2016 9:00	-16.7	-16.7	1	2.6	0.174	0.099	0.055	0.088	0.03	0.04	0.08	0.33	1.2	2.1	3.6	6
1/3/2016 9:15	-16.6	-18.6	1	2.6	0.174	0.099	0.055	0.088	0.04	0.03	0.08	0.34	1.2	2.1	3.6	6
1/3/2016 9:30	-16.8	-18.8	1	2.6	0.174	0.099	0.055	0.088	0.04	0.04	0.08	0.34	1.2	2.1	3.6	5.9
1/3/2016 9:45	-16.8	-18.4	1	2.6	0.174	0.099	0.055	0.088	0.04	0.04	0.08	0.34	1.2	2.1	3.6	6
1/3/2016 10:00	-16.8	-18.8	1	2.6	0.174	0.099	0.055	0.088	0.04	0.03	0.08	0.34	1.2	2.1	3.6	5.9
1/3/2016 10:15	-16.8	-17.6	1	2.6	0.174	0.099	0.055	0.088	0.04	0.04	0.08	0.34	1.2	2.1	3.6	5.9
1/3/2016 10:30	-16.8	-18.9	1	2.6	0.174	0.099	0.055	0.088	0.03	0.04	0.08	0.33	1.2	2	3.6	5.9
1/3/2016 10:45	-17.6	-19	1	2.6	0.174	0.099	0.055	0.088	0.04	0.03	0.08	0.33	1.2	2.1	3.6	5.9
1/3/2016 11:00	-17.6	-19.1	1	2.6	0.174	0.099	0.055	0.088	0.04	0.04	0.08	0.33	1.2	2.1	3.6	5.9
1/3/2016 11:15	-17.4	-18.9	1	2.6	0.174	0.099	0.055	0.088	0.04	0.04	0.08	0.33	1.2	2.1	3.6	6
1/3/2016 11:30	-17.3	-19.1	1	2.6	0.174	0.099	0.055	0.088	0.03	0.03	0.08	0.35	1.2	2.1	3.6	6
1/3/2016 11:45	-17.5	-19.2	1	2.6	0.174	0.099	0.055	0.088	0.04	0.03	0.08	0.33	1.2	2.1	3.6	5.9
1/3/2016 12:00	-17.7	-19	1	2.6	0.174	0.099	0.055	0.088	0.03	0.04	0.08	0.34	1.2	2.1	3.6	5.9
1/3/2016 12:15	-17.6	-19.1	1	2.6	0.174	0.099	0.055	0.088	0.04	0.04	0.08	0.33	1.2	2.1	3.6	5.9
1/3/2016 12:30	-17.5	-19.2	1	2.6	0.174	0.099	0.055	0.088	0.04	0.04	0.08	0.34	1.2	2.1	3.6	5.9
1/3/2016 12:45	-17.2	-19.1	1	2.6	0.174	0.099	0.055	0.088	0.03	0.04	0.08	0.34	1.2	2.1	3.6	5.9
1/3/2016 13:00	-17.4	-19.2	1	2.6	0.174	0.099	0.055	0.088	0.04	0.04	0.08	0.34	1.2	2.1	3.6	5.9
1/3/2016 13:15	-17.6	-19.2	1	2.6	0.174	0.099	0.055	0.088	0.04	0.03	0.08	0.33	1.2	2.1	3.6	6
1/3/2016 13:30	-17.4	-19.1	1	2.6	0.174	0.099	0.055	0.088	0.04	0.04	0.08	0.34	1.2	2.1	3.6	5.9
1/3/2016 13:45	-17.4	-19	1	2.6	0.174	0.099	0.055	0.088	0.04	0.04	0.08	0.34	1.2	2.1	3.6	5.9
1/3/2016 14:00	-17.5	-19	1	2.6	0.174	0.099	0.055	0.088	0.04	0.04	0.08	0.34	1.2	2.1	3.6	5.9
1/3/2016 14:15	-17.1	-19.1	1	2.6	0.174	0.099	0.055	0.088	0.04	0.04	0.08	0.34	1.2	2.1	3.6	6
1/3/2016 14:30	-17	-19.1	1	2.6	0.174	0.099	0.055	0.088	0.04	0.04	0.08	0.34	1.2	2.1	3.6	5.9
1/3/2016 14:45	-17.1	-19	1	2.6	0.174	0.099	0.055	0.088	0.04	0.03	0.08	0.33	1.2	2.1	3.6	5.9
1/3/2016 15:00	-17.1	-19.1	1	2.6	0.174	0.099	0.055	0.088	0.04	0.04	0.08	0.34	1.2	2.1	3.6	5.9
1/3/2016 15:15	-17.3	-19.2	1	2.6	0.174	0.099	0.055	0.088	0.04	0.04	0.08	0.34	1.2	2.1	3.6	5.9
1/3/2016 15:30	-17.2	-19.2	1	2.6	0.174	0.099	0.055	0.088	0.04	0.04	0.08	0.33	1.2	2.1	3.6	5.9
1/3/2016 15:45	-17.2	-19.2	1	2.6	0.174	0.099	0.055	0.088	0.04	0.04	0.09	0.34	1.2	2.1	3.6	5.9
1/3/2016 16:00	-16.9	-16.7	1	2.6	0.174	0.099	0.055	0.088	0.04	0.03	0.08	0.34	1.2	2.1	3.6	5.9
1/3/2016 16:15	-16.8	-18.7	1	2.6	0.174	0.1	0.055	0.088	0.03	0.04	0.08	0.34	1.2	2.1	3.6	5.9
1/3/2016 16:30	-16.8	-18.4	1	2.6	0.174	0.099	0.055	0.088	0.04	0.04	0.09	0.33	1.2	2.1	3.6	5.9
1/3/2016 16:45	-16.9	-18.9	1	2.6	0.174	0.099	0.055	0.088	0.03	0.03	0.08	0.34	1.2	2.1	3.6	5.9
1/3/2016 17:00	-16.9	-16.7	1	2.6	0.174	0.099	0.055	0.088	0.04	0.03	0.08	0.34	1.2	2.1	3.6	5.9
1/3/2016 17:15	-16.8	-18.4	1	2.6	0.174	0.099	0.055	0.088	0.04	0.04	0.08	0.34	1.2	2.1	3.6	5.9
1/3/2016 17:30	-16.8	-17.3	1	2.6	0.174	0.099	0.055	0.088	0.04	0.04	0.08	0.33	1.2	2.1	3.6	5.9
1/3/2016 17:45	-16.7	-18.8	1	2.6	0.174	0.099	0.055	0.088	0.04	0.04	0.08	0.34	1.2	2.1	3.6	5.9
1/3/2016 18:00	-16.9	-18.9	1	2.6	0.174	0.099	0.055	0.088	0.04	0.04	0.08	0.35	1.2	2.1	3.6	5.9
1/3/2016 18:15	-15.2	-16.7	1	2.6	0.174	0.099	0.055	0.088	0.04	0.03	0.09	0.34	1.2	2.1	3.6	5.9
1/3/2016 18:30	-16.8	-16.7	1	2.6	0.174	0.099	0.055	0.088	0.04	0.04	0.08	0.34	1.2	2.1	3.6	5.9
1/3/2016 18:45	-16.8	-18.9	1	2.6	0.174	0.099	0.055	0.088	0.04	0.04	0.09	0.34	1.2	2.1	3.6	5.9
1/3/2016 19:00	-16.8	-18.6	1	2.6	0.174	0.099	0.055	0.088	0.04	0.03	0.08	0.34	1.2	2.1	3.6	5.9
1/3/2016 19:15	-16.8	-18.8	1	2.6	0.174	0.099	0.055	0.088	0.04	0.03	0.08	0.34	1.2	2.1	3.6	5.9
1/3/2016 19:30	-16.9	-16.7	1	2.6	0.174	0.099	0.055	0.088	0.04	0.04	0.09	0.34	1.2	2.1	3.6	5.9
1/3/2016 19:45	-16.8	-18.8	1	2.6	0.174	0.099	0.055	0.088	0.04	0.04	0.08	0.34	1.2	2.1	3.6	5.9
1/3/2016 20:00	-16.7	-16.7	1	2.6	0.174	0.099	0.055	0.088	0.03	0.03	0.08	0.33	1.2	2.1	3.6	5.9
1/3/2016 20:15	-16.8	-19	1	2.6	0.174	0.099	0.055	0.088	0.04	0.04	0.08	0.34	1.2	2.1	3.6	5.9
1/3/2016 20:30	-16.8	-16.7	1	2.6	0.174	0.099	0.055	0.088	0.03	0.04	0.08	0.34	1.2	2.1	3.6	5.9
1/3/2016 20:45	-16.7	-18.8	1	2.6	0.174	0.099	0.055	0.088	0.04	0.03	0.09	0.34	1.2	2.1	3.6	5.9
1/3/2016 21:00	-16.7	-16.7	1	2.6	0.174	0.099	0.055	0.088	0.04	0.04	0.09	0.35	1.2	2	3.6	5.9
1/3/2016 21:15	-16.6	-18.8	1	2.6	0.174	0.099	0.055	0.088	0.03	0.04	0.08	0.34	1.2	2.1	3.6	5.9
1/3/2016 21:30	-16.6	-18.8	1	2.6	0.174	0.099	0.055	0.088	0.04	0.04	0.08	0.35	1.2	2.1	3.6	5.9
1/3/2016 21:45	-16.8	-17.8	1	2.6	0.174	0.099	0.055	0.088	0.03	0.03	0.08	0.34	1.2	2.1	3.6	5.9
1/3/2016 22:00	-16.2	-16.7	1	2.6	0.174	0.099	0.055	0.088	0.04	0.04	0.08	0.34	1.2	2.1	3.6	5.9
1/3/2016 22:15	-16.8	-16.7	1	2.6	0.174	0.099	0.055	0.088	0.04	0.04	0.08	0.35	1.2	2.1	3.6	5.9
1/3/2016 22:30	-16.8	-17.8	1	2.6	0.174	0.099	0.055	0.088	0.04	0.03	0.08	0.35	1.2	2.1	3.6	5.9
1/3/2016 22:45	-16.9	-18.8	1	2.6	0.174	0.099	0.055	0.088	0.03	0.04	0.09	0.35	1.2	2.1	3.6	5.9
1/3/2016 23:00	-16.7	-16.6	1	2.6	0.174	0.099	0.055	0.088	0.04	0.04	0.08	0.34	1.2	2.1	3.6	5.9
1/3/2016 23:15	-16.8	-18.8	1	2.6	0.174	0.099	0.055	0.088	0.04	0.04	0.08	0.35	1.2	2.1	3.6	5.9
1/3/2016 23:30	-16.9	-18.8	1	2.6	0.174	0.099	0.055	0.088	0.03	0.04	0.08	0.34	1.2	2.1	3.6	5.9
1/3/2016 23:45	-16.9	-18.9	1	2.6	0.174	0.099	0.055	0.088	0.04	0.03	0.08	0.34	1.2	2.1	3.6	5.9
1/4/2016 0:00	-16.8	-16.7	1	2.6	0.174	0.099	0.055	0.088	0.04	0.04	0.08	0.34	1.2	2.1	3.6	5.9
1/4/2016 0:15	-16.5	-17.4	1	2.6	0.174	0.099	0.055	0.088	0.03	0.04	0.08	0.34	1.2	2.1	3.6	5.9
1/4/2016 0:30	-16.9	-16.7	1	2.6	0.174	0.099	0.055	0.088	0.04	0.04	0.08	0.34	1.2	2.1	3.6	5.9
1/4/2016 0:45	-16.7	-18.7	1	2.6	0.174	0.099	0.055	0.088	0.04	0.04	0.08	0.35	1.2	2.1	3.6	5.9
1/4/2016 1:00	-16.6	-18.9	1	2.6	0.174	0.099	0.055	0.088	0.04	0.04	0.08	0.34	1.2	2	3.6	5.9
1/4/2016 1:15	-16.7	-16.7	1	2.6	0.174	0.099	0.055	0.088	0.04	0.03	0.08	0.35	1.2	2.1	3.6	5.9
1/4/2016 1:30	-16.6	-18.1	1	2.6	0.174	0.099	0.055	0.088	0.04	0.04	0.08	0.34	1.2	2	3.6	5.9
1/4/2016 1:45	-16.8	-16.7	1	2.6	0.174	0.099	0.055	0.088	0.04	0.04	0.09	0.34	1.2	2.1	3.6	5.9
1/4/2016 2:00	-16.9	-18.8	1	2.6	0.174	0.099	0.055	0.088	0.04	0.04	0.08	0.34	1.2	2.1	3.6	5.9
1/4/2016 2:15	-16.9	-16.7	1	2.6	0.174	0.1	0.055	0.088	0.04	0.04	0.08	0.34	1.2	2.1	3.6	5.9
1/4/2016 2:30	-16.6	-16.7	1	2.6	0.174	0.099	0.055	0.088	0.03	0.04	0.08	0.34	1.2	2.1	3.6	5.9
1/4/2016 2:45	-15.3	-16.7	1	2.6	0.174	0.1	0.055	0.088	0.04	0.03	0.08	0.34	1.2	2.1	3.6	5.9
1/4/2016 3:00	-16.8	-16.7	1	2.6	0.174	0.099	0.055	0.088	0.04	0.03	0.08	0.34	1.2	2.1	3.6	5.9
1/4/2016 3:15	-16.8	-16.7	1	2.6	0.174	0.099	0.055	0.088	0.04	0.04	0.09	0.34	1.2	2.1	3.6	5.9
1/4/2016 3:30	-16.8	-16.7	1	2.6	0.174	0.099	0.055	0.088	0.04	0.04	0.08	0.34	1.2	2.1	3.6	5.9
1/4/2016 3:45	-16.8	-16.7	1	2.6	0.174	0.1	0.055	0.088	0.04	0.04	0.08	0.34	1.2	2.1	3.6	5.9
1/4/2016 4:00	-16.8	-18.8	1	2.6	0.174	0.099	0.055	0.088	0.04	0.04	0.09	0.34	1.2	2.1	3.6	5.9
1/4/2016 4:15	-16.9	-16.7	1	2.6	0.174	0.099	0.055	0.088	0.04	0.04	0.08	0.34	1.2	2.1	3.6	5.9
1/4/2016 4:30	-16.8	-16.7	1	2.6	0.174	0.099	0.055	0.088	0.04	0.03	0.09	0.34	1.2	2.1	3.6	5.9
1/4/2016 4:45	-16.8	-16.7	1	2.6	0.174	0.099	0.055	0.088	0.03	0.04	0.08	0.34	1.2	2.1	3.6	5.9
1/4/2016 5:00	-16.8	-18.7	1	2.6	0.174	0.099	0.055	0.088	0.04	0.04	0.08	0.34	1.2	2.1	3.5	5.9
1/4/2016 5:15	-16.5	-18.7	1	2.6	0.174	0.099	0.055	0.088	0.04	0.04	0.08	0.35	1.2	2.1	3.6	5.9
1/4/2016 5:30	-16.9	-17.1	1	2.6	0.174	0.099	0.055	0.088	0.04	0.04	0.08	0.35	1.2	2.1	3.6	5.9
1/4/2016 5:45	-16.5	-16.7	1	2.6	0.174	0.099	0.055	0.088	0.04	0.03	0.08	0.34	1.2	2.1	3.6	5.9
1/4/2016 6:00	-16.9	-16.7	1	2.6	0.174	0.099	0.055	0.088	0.04	0.03	0.09	0.35	1.2	2.1	3.6	5.9
1/4/2016 6:15	-16.9	-18.9	1	2.6	0.174	0.099	0.055	0.088	0.04	0.04	0.08	0.34	1.2	2.1	3.6	5.9
1/4/2016 6:30	-16.9	-18.9	1	2.6	0.174	0.099	0.055	0.088	0.04	0.04	0.08	0.34	1.2	2.1	3.6	5.9
1/4/2016 6:45	-16.5	-16.6	1	2.6	0.174	0.099	0.055	0.088	0.04	0.04	0.08	0.34	1.2	2.1	3.6	5.9
1/4/2016 7:00	-16.8	-18.8	1	2.6	0.174	0.099	0.055	0.088	0.04	0.04	0.08	0.34	1.2	2.1	3.6	5.9
1/4/2016 7:15	-16.2	-16.7	1	2.6	0.174	0.099	0.055	0.088	0.04	0.04	0.08	0.34	1.2	2.1	3.6	5.9
1/4/2016 7:30	-16.7	-18.8	1	2.6	0.174	0.099	0.055	0.088	0.04	0.03	0.08	0.34	1.2	2.1	3.6	5.9
1/4/2016 7:45	-16.9	-18.6	1	2.6	0.174	0.099	0.055	0.088	0.04	0.04	0.08	0.33	1.2	2.1	3.6	5.9
1/4/2016 8:00	-16.8	-16.7	1	2.6	0.174	0.1	0.055	0.088	0.04	0.04	0.08	0.34	1.2	2.1	3.6	5.9
1/4/2016 8:15	-16.7	-16.7	1	2.6	0.174	0.099	0.055	0.088	0.04	0.04	0.09	0.34	1.2	2.1	3.6	5.9
1/4/2016 8:30	-16.8	-16.7	1	2.6	0.174	0.1	0.055	0.088	0.03	0.03	0.08	0.34	1.2	2.1	3.6	5.9
1/4/2016 8:45	-16.8	-16.7	1	2.6	0.174	0.099	0.055	0.088	0.04	0.04	0.08	0.34	1.2	2.1	3.6	5.9
1/4/2016 9:00	-16.8	-17.6	1	2.6	0.174	0.099	0.055	0.088	0.04	0.04	0.08	0.34	1.2	2.1	3.6	5.9
1/4/2016 9:15	-16.8	-18.5	1	2.6	0.174	0.1	0.055	0.088	0.04	0.03	0.08	0.34	1.2	2.1	3.6	5.9
1/4/2016 9:30	-16.8	-18.8	1	2.6	0.174	0.099	0.055	0.088	0.04	0.04	0.08	0.34	1.2	2.1	3.6	5.9
1/4/2016 9:45	-16.8	-16.7	1	2.6	0.174	0.099	0.055	0.088	0.03	0.04	0.07	0.34	1.2	2.1	3.6	5.9
1/4/2016 10:00	-16.8	-18.9	1	2.6	0.174	0.099	0.055	0.088	0.04	0.04	0.09	0.34	1.2	2.1	3.6	5.9
1/4/2016 10:15	-16.9	-18.6	1	2.6	0.174	0.1	0.055	0.088	0.04	0.04	0.08	0.34	1.2	2.1	3.6	5.9
1/4/2016 10:30	-16.9	-19	1	2.6	0.174	0.1	0.055	0.088	0.03	0.04	0.08	0.35	1.2	2.1	3.6	5.9
1/4/2016 10:45	-16.9	-19	1	2.6	0.174	0.099	0.055	0.088	0.04	0.04	0.08	0.34	1.2	2.1	3.6	5.9
1/4/2016 11:00	-17.6	-19.3	1	2.6	0.174	0.1	0.055	0.088	0.04	0.04	0.08	0.33	1.2	2.1	3.6	5.9
1/4/2016 11:15	-17.7	-19.2	1	2.6	0.174	0.1	0.055	0.088	0.04	0.04	0.08	0.34	1.2	2.1	3.6	5.9
1/4/2016 11:30	-17.5	-19.1	1	2.5	0.174	0.099	0.055	0.088	0.04	0.04	0.08	0.34	1.2	2.1	3.6	5.9
1/4/2016 11:45	-17.7	-19.2	1	2.6	0.174	0.1	0.055	0.088	0.03	0.04	0.08	0.33	1.2	2.1	3.6	5.9
1/4/2016 12:00	-17.6	-18.7	1	2.6	0.174	0.1	0.055	0.088	0.03	0.03	0.08	0.34	1.2	2.1	3.6	5.9
1/4/2016 12:15	-17.6	-19.1	1	2.6	0.174	0.099	0.055	0.088	0.04	0.03	0.09	0.34	1.2	2.1	3.6	5.9
1/4/2016 12:30	-17.6	-19.2	1	2.6	0.174	0.099	0.055	0.088	0.03	0.04	0.08	0.33	1.2	2.1	3.6	5.9
1/4/2016 12:45	-17.7	-19.3	1	2.6	0.174	0.099	0.055	0.088	0.04	0.03	0.08	0.34	1.2	2.1	3.5	5.9
1/4/2016 13:00	-17.4	-18.8	1	2.6	0.174	0.099	0.055	0.088	0.04	0.04	0.08	0.34	1.2	2.1	3.6	5.9
1/4/2016 13:15	-17.5	-18.9	1	2.6	0.174	0.1	0.055	0.088	0.04	0.04	0.08	0.33	1.2	2.1	3.6	5.9
1/4/2016 13:30	-17.4	-19.1	1	2.6	0.174	0.099	0.055	0.088	0.03	0.04	0.08	0.34	1.2	2.1	3.6	5.9
1/4/2016 13:45	-17.5	-19.1	1	2.6	0.174	0.1	0.055	0.088	0.04	0.03	0.08	0.34	1.3	2.1	3.6	5.9
1/4/2016 14:00	-17.6	-18.9	1	2.6	0.174	0.1	0.055	0.088	0.04	0.04	0.08	0.34	1.2	2.1	3.6	5.9
1/4/2016 14:15	-17.4	-19	1	2.6	0.174	0.099	0.055	0.088	0.04	0.04	0.08	0.34	1.2	2.1	3.6	5.9
1/4/2016 14:30	-17.5	-19.2	1	2.6	0.174	0.1	0.055	0.088	0.04	0.04	0.08	0.33	1.2	2.1	3.6	5.9
1/4/2016 14:45	-17.3	-19.1	1	2.6	0.174	0.1	0.055	0.088	0.04	0.04	0.08	0.33	1.2	2.1	3.6	5.9
1/4/2016 15:00	-16.9	-18.8	1	2.6	0.174	0.1	0.055	0.088	0.04	0.04	0.08	0.33	1.2	2.1	3.6	5.9
1/4/2016 15:15	-17.2	-19.1	1	2.6	0.174	0.099	0.055	0.088	0.04	0.03	0.08	0.34	1.2	2.1	3.6	6
1/4/2016 15:30	-17	-19.1	1	2.6	0.174	0.099	0.055	0.088	0.04	0.04	0.08	0.34	1.2	2.1	3.6	5.9
1/4/2016 15:45	-16.9	-18.9	1	2.6	0.174	0.099	0.055	0.088	0.04	0.04	0.08	0.34	1.2	2.1	3.6	5.9
1/4/2016 16:00	-16.9	-19	1	2.6	0.174	0.099	0.055	0.088	0.04	0.04	0.08	0.33	1.2	2.1	3.6	5.9
1/4/2016 16:15	-16.9	-18.9	1	2.6	0.174	0.1	0.055	0.088	0.04	0.04	0.08	0.34	1.2	2.1	3.6	5.9
1/4/2016 16:30	-16.9	-18.9	1	2.6	0.174	0.099	0.055	0.088	0.04	0.03	0.08	0.33	1.2	2.1	3.6	5.9
1/4/2016 16:45	-16.8	-18.9	1	2.6	0.174	0.099	0.055	0.088	0.04	0.04	0.08	0.34	1.2	2.1	3.6	5.9
1/4/2016 17:00	-16.8	-18.8	1	2.6	0.174	0.1	0.055	0.088	0.04	0.04	0.08	0.34	1.2	2.1	3.6	5.9
1/4/2016 17:15	-16.8	-16.7	1	2.6	0.174	0.099	0.055	0.088	0.04	0.04	0.08	0.34	1.2	2.1	3.6	5.9
1/4/2016 17:30	-16.9	-16.7	1	2.6	0.174	0.099	0.055	0.088	0.04	0.03	0.08	0.34	1.2	2.1	3.6	5.9
1/4/2016 17:45	-16.7	-18.8	1	2.6	0.174	0.099	0.055	0.088	0.03	0.04	0.08	0.34	1.2	2.1	3.6	5.9
1/4/2016 18:00	-16.8	-16.7	1	2.6	0.174	0.099	0.055	0.088	0.03	0.04	0.08	0.34	1.2	2.1	3.6	5.9
1/4/2016 18:15	-16.9	-18.9	1	2.6	0.174	0.099	0.055	0.088	0.04	0.04	0.08	0.33	1.2	2.1	3.6	5.9
1/4/2016 18:30	-16.6	-18.8	1	2.6	0.174	0.1	0.055	0.088	0.04	0.04	0.08	0.34	1.2	2.1	3.6	5.9
1/4/2016 18:45	-16.8	-16.7	1	2.6	0.174	0.1	0.055	0.088	0.04	0.04	0.08	0.34	1.2	2.1	3.6	5.9
1/4/2016 19:00	-16.8	-16.6	1	2.6	0.174	0.1	0.055	0.088	0.04	0.04	0.08	0.34	1.2	2.1	3.6	5.9
1/4/2016 19:15	-16.8	-16.6	1	2.6	0.174	0.099	0.055	0.088	0.04	0.04	0.08	0.34	1.2	2.1	3.6	5.9
1/4/2016 19:30	-16.9	-16.7	1	2.6	0.174	0.099	0.055	0.088	0.03	0.04	0.08	0.34	1.2	2.1	3.6	5.9
1/4/2016 19:45	-16.8	-18.8	1	2.6	0.174	0.099	0.055	0.088	0.04	0.04	0.08	0.34	1.2	2.1	3.6	5.9
1/4/2016 20:00	-16.7	-18.9	1	2.6	0.174	0.1	0.055	0.088	0.04	0.04	0.09	0.34	1.2	2.1	3.6	5.9
1/4/2016 20:15	-16.8	-18.1	1	2.6	0.174	0.099	0.055	0.088	0.04	0.04	0.09	0.34	1.2	2.1	3.6	5.9
1/4/2016 20:30	-16.9	-18.8	1	2.6	0.174	0.099	0.055	0.088	0.03	0.04	0.09	0.34	1.2	2	3.6	5.9
1/4/2016 20:45	-16.8	-18	1	2.6	0.174	0.099	0.055	0.088	0.04	0.04	0.09	0.35	1.2	2.1	3.6	5.9
1/4/2016 21:00	-16.8	-18.9	1	2.6	0.174	0.099	0.055	0.088	0.04	0.04	0.08	0.35	1.2	2.1	3.5	5.9
1/4/2016 21:15	-16.6	-18.8	1	2.6	0.174	0.099	0.055	0.088	0.04	0.04	0.08	0.35	1.2	2.1	3.6	5.9
1/4/2016 21:30	-16.6	-16.6	1	2.6	0.174	0.1	0.055	0.088	0.04	0.04	0.09	0.34	1.2	2.1	3.6	5.9
1/4/2016 21:45	-16.9	-16.7	1	2.6	0.174	0.099	0.055	0.088	0.03	0.04	0.09	0.34	1.2	2.1	3.6	5.9
1/4/2016 22:00	-15.9	-16.7	1	2.6	0.174	0.1	0.055	0.088	0.04	0.04	0.09	0.34	1.2	2.1	3.6	5.9
1/4/2016 22:15	-16.8	-16.6	1	2.6	0.174	0.1	0.055	0.088	0.04	0.04	0.08	0.33	1.2	2.1	3.6	5.9
1/4/2016 22:30	-16.9	-16.6	1	2.6	0.174	0.099	0.055	0.088	0.04	0.04	0.08	0.35	1.2	2.1	3.6	5.9
1/4/2016 22:45	-16.9	-16.7	1	2.6	0.174	0.099	0.055	0.088	0.04	0.04	0.08	0.34	1.2	2.1	3.6	5.9
1/4/2016 23:00	-16.9	-18.7	1	2.6	0.174	0.1	0.055	0.088	0.04	0.04	0.08	0.34	1.2	2.1	3.6	5.9
1/4/2016 23:15	-16.8	-16.7	1	2.6	0.174	0.099	0.055	0.088	0.04	0.04	0.08	0.34	1.2	2.1	3.6	5.9
1/4/2016 23:30	-16.9	-16.7	1	2.6	0.174	0.1	0.055	0.088	0.03	0.04	0.08	0.34	1.2	2.1	3.6	5.9
1/4/2016 23:45	-16.9	-18.8	1	2.6	0.174	0.099	0.055	0.088	0.03	0.04	0.08	0.34	1.2	2.1	3.6	5.9
1/5/2016 0:00	-16.6	-18.8	1	2.6	0.174	0.099	0.055	0.088	0.04	0.04	0.09	0.35	1.2	2.1	3.5	5.9
1/5/2016 0:15	-16.9	-16.7	1	2.6	0.174	0.1	0.055	0.088	0.04	0.04	0.08	0.34	1.2	2	3.6	5.9
1/5/2016 0:30	-16.8	-16.6	1	2.6	0.174	0.099	0.055	0.088	0.04	0.04	0.08	0.35	1.2	2.1	3.6	5.9
1/5/2016 0:45	-16.8	-16.6	1	2.6	0.174	0.1	0.055	0.088	0.03	0.04	0.09	0.34	1.2	2.1	3.6	5.9
1/5/2016 1:00	-16.8	-16.8	1	2.6	0.174	0.099	0.055	0.088	0.04	0.04	0.08	0.34	1.2	2.1	3.6	5.9
1/5/2016 1:15	-16.8	-16.6	1	2.6	0.174	0.099	0.055	0.088	0.04	0.03	0.08	0.34	1.2	2.1	3.6	5.9
1/5/2016 1:30	-16.9	-16.7	1	2.6	0.174	0.099	0.055	0.088	0.04	0.04	0.08	0.34	1.2	2.1	3.6	5.9
1/5/2016 1:45	-16.9	-18.6	1	2.5	0.174	0.1	0.055	0.088	0.04	0.04	0.08	0.34	1.2	2.1	3.6	5.9
1/5/2016 2:00	-16.9	-18.7	1	2.6	0.174	0.1	0.055	0.088	0.03	0.03	0.08	0.34	1.2	2.1	3.6	5.9
1/5/2016 2:15	-16.8	-16.7	1	2.6	0.174	0.099	0.055	0.088	0.03	0.04	0.08	0.33	1.2	2.1	3.6	5.9
1/5/2016 2:30	-16.9	-16.7	1	2.6	0.174	0.099	0.055	0.088	0.04	0.03	0.08	0.34	1.2	2.1	3.6	5.9
1/5/2016 2:45	-16.9	-16.7	1	2.6	0.174	0.1	0.055	0.088	0.04	0.03	0.09	0.35	1.2	2.1	3.6	5.9
1/5/2016 3:00	-16.8	-16.8	1	2.6	0.174	0.1	0.055	0.088	0.04	0.04	0.09	0.34	1.2	2.1	3.6	5.9
1/5/2016 3:15	-16.5	-16.7	1	2.6	0.174	0.099	0.055	0.088	0.03	0.03	0.09	0.34	1.2	2.1	3.6	5.9
1/5/2016 3:30	-16.5	-18.9	1	2.6	0.174	0.099	0.055	0.088	0.04	0.04	0.08	0.34	1.2	2.1	3.6	5.9
1/5/2016 3:45	-16.6	-16.7	1	2.6	0.174	0.1	0.055	0.088	0.04	0.04	0.08	0.34	1.2	2	3.6	5.8
1/5/2016 4:00	-16.8	-16.7	1	2.6	0.174	0.1	0.055	0.088	0.04	0.04	0.08	0.34	1.2	2.1	3.5	5.9
1/5/2016 4:15	-16.7	-16.6	1	2.6	0.174	0.099	0.055	0.088	0.03	0.04	0.09	0.34	1.2	2.1	3.6	5.9
1/5/2016 4:30	-16.1	-16.7	1	2.6	0.174	0.099	0.055	0.088	0.04	0.03	0.09	0.34	1.2	2	3.6	5.9
1/5/2016 4:45	-15.4	-16.6	1	2.6	0.174	0.1	0.055	0.088	0.03	0.04	0.08	0.34	1.2	2.1	3.6	5.9
1/5/2016 5:00	-16.3	-18.8	1	2.6	0.174	0.099	0.055	0.088	0.03	0.04	0.09	0.34	1.2	2.1	3.6	5.9
1/5/2016 5:15	-16.8	-16.6	1	2.6	0.174	0.1	0.055	0.088	0.03	0.04	0.08	0.34	1.2	2.1	3.6	5.9
1/5/2016 5:30	-16.7	-18.2	1	2.6	0.174	0.1	0.055	0.088	0.04	0.04	0.08	0.35	1.2	2.1	3.6	5.9
1/5/2016 5:45	-16.7	-18.8	1	2.6	0.174	0.099	0.055	0.088	0.04	0.04	0.08	0.34	1.2	2.1	3.6	5.9
1/5/2016 6:00	-16.3	-16.7	1	2.6	0.174	0.099	0.055	0.088	0.04	0.04	0.08	0.34	1.2	2.1	3.6	5.9
1/5/2016 6:15	-16.8	-18.8	1	2.6	0.174	0.1	0.055	0.088	0.04	0.04	0.08	0.34	1.2	2.1	3.6	5.9
1/5/2016 6:30	-16.7	-16.7	1	2.6	0.174	0.1	0.055	0.088	0.04	0.04	0.08	0.35	1.2	2.1	3.6	5.9
1/5/2016 6:45	-16.8	-18.8	1	2.6	0.174	0.1	0.055	0.088	0.04	0.04	0.08	0.34	1.2	2.1	3.6	5.9
1/5/2016 7:00	-16.7	-18.8	1	2.6	0.174	0.099	0.055	0.088	0.03	0.04	0.08	0.34	1.2	2	3.6	5.9
1/5/2016 7:15	-16.8	-16.7	1	2.6	0.174	0.099	0.055	0.088	0.04	0.03	0.08	0.34	1.2	2.1	3.5	5.9
1/5/2016 7:30	-16.8	-16.7	1	2.6	0.174	0.099	0.055	0.088	0.04	0.04	0.08	0.35	1.2	2.1	3.6	5.9
1/5/2016 7:45	-16.8	-16.7	1	2.6	0.174	0.099	0.055	0.088	0.04	0.04	0.09	0.34	1.2	2.1	3.6	5.9
1/5/2016 8:00	-16.8	-18.8	1	2.6	0.174	0.099	0.055	0.088	0.04	0.03	0.08	0.34	1.2	2.1	3.6	5.9
1/5/2016 8:15	-16.6	-16.7	1	2.6	0.174	0.1	0.055	0.088	0.04	0.04	0.08	0.34	1.2	2.1	3.6	5.9
1/5/2016 8:30	-16.8	-16.7	1	2.6	0.174	0.099	0.055	0.088	0.04	0.04	0.08	0.34	1.2	2.1	3.6	5.9
1/5/2016 8:45	-16.8	-16.7	1	2.6	0.174	0.099	0.055	0.088	0.04	0.04	0.08	0.34	1.2	2.1	3.6	5.9
1/5/2016 9:00	-16.4	-16.6	1	2.6	0.174	0.1	0.055	0.088	0.04	0.04	0.08	0.34	1.2	2.1	3.6	5.9
1/5/2016 9:15	-15.3	-16.7	1	2.6	0.174	0.1	0.055	0.088	0.04	0.03	0.09	0.34	1.2	2.1	3.5	5.8
1/5/2016 9:30	-15.8	-18.8	1	2.6	0.174	0.099	0.055	0.088	0.04	0.04	0.08	0.35	1.2	2.1	3.6	5.9
1/5/2016 9:45	-16.8	-16.7	1	2.5	0.174	0.1	0.055	0.088	0.04	0.04	0.08	0.34	1.2	2.1	3.6	5.9
1/5/2016 10:00	-16.6	-16.7	1	2.6	0.174	0.1	0.055	0.088	0.04	0.04	0.09	0.34	1.2	2.1	3.6	5.9
1/5/2016 10:15	-16.7	-16.7	1	2.6	0.174	0.1	0.055	0.088	0.04	0.04	0.09	0.34	1.2	2.1	3.6	5.9
1/5/2016 10:30	-16.8	-17.1	1	2.6	0.174	0.1	0.055	0.088	0.04	0.04	0.08	0.35	1.2	2.1	3.6	5.9
1/5/2016 10:45	-16.8	-16.7	1	2.6	0.174	0.1	0.055	0.088	0.04	0.04	0.08	0.35	1.2	2.1	3.6	5.9
1/5/2016 11:00	-16.7	-16.6	1	2.6	0.174	0.1	0.055	0.088	0.03	0.03	0.08	0.34	1.2	2	3.6	5.9
1/5/2016 11:15	-16.8	-18.4	1	2.6	0.174	0.1	0.055	0.088	0.04	0.04	0.09	0.34	1.2	2.1	3.6	5.9
1/5/2016 11:30	-16.6	-18.8	1	2.6	0.174	0.1	0.055	0.088	0.04	0.04	0.08	0.34	1.2	2.1	3.6	5.9
1/5/2016 11:45	-16.9	-16.7	1	2.6	0.174	0.1	0.055	0.088	0.03	0.03	0.09	0.33	1.2	2.1	3.6	5.9
1/5/2016 12:00	-16.8	-18.9	1	2.6	0.174	0.1	0.055	0.088	0.04	0.04	0.09	0.34	1.2	2.1	3.5	5.8
1/5/2016 12:15	-16.8	-18.8	1	2.6	0.174	0.1	0.055	0.088	0.03	0.03	0.08	0.35	1.2	2.1	3.5	5.8
1/5/2016 12:30	-16.8	-18.7	1	2.6	0.174	0.099	0.055	0.088	0.04	0.03	0.08	0.34	1.2	2.1	3.5	5.9
1/5/2016 12:45	-16.8	-16.6	1	2.6	0.174	0.1	0.055	0.088	0.03	0.04	0.09	0.34	1.2	2.1	3.6	5.9
1/5/2016 13:00	-16.8	-18.8	1	2.6	0.174	0.1	0.055	0.088	0.04	0.03	0.08	0.34	1.2	2.1	3.6	5.9
1/5/2016 13:15	-16.8	-18.8	1	2.6	0.174	0.1	0.055	0.088	0.04	0.04	0.08	0.33	1.2	2.1	3.5	5.9
1/5/2016 13:30	-16.8	-17.2	1	2.6	0.174	0.1	0.055	0.088	0.04	0.03	0.09	0.34	1.2	2.1	3.5	5.9
1/5/2016 13:45	-16.8	-16.6	1	2.6	0.174	0.1	0.055	0.088	0.04	0.04	0.08	0.34	1.2	2.1	3.6	5.9
1/5/2016 14:00	-16.9	-16.7	1	2.6	0.174	0.1	0.055	0.088	0.04	0.03	0.08	0.34	1.2	2.1	3.6	5.8
1/5/2016 14:15	-16.8	-18.5	1	2.6	0.174	0.1	0.055	0.088	0.04	0.04	0.08	0.34	1.2	2.1	3.6	5.9
1/5/2016 14:30	-16.9	-17.3	1	2.6	0.174	0.1	0.055	0.088	0.03	0.04	0.08	0.34	1.2	2	3.6	5.9
1/5/2016 14:45	-16.9	-18.8	1	2.6	0.174	0.1	0.055	0.088	0.03	0.04	0.09	0.33	1.3	2.1	3.6	5.8
1/5/2016 15:00	-16.8	-18.3	1	2.6	0.174	0.1	0.055	0.088	0.04	0.03	0.08	0.34	1.2	2.1	3.5	5.9
1/5/2016 15:15	-16.9	-16.7	1	2.6	0.174	0.1	0.055	0.088	0.04	0.04	0.08	0.34	1.2	2.1	3.6	5.9
1/5/2016 15:30	-16.8	-18.9	1	2.6	0.174	0.1	0.055	0.088	0.04	0.04	0.08	0.33	1.2	2.1	3.5	5.9
1/5/2016 15:45	-16.8	-16.7	1	2.6	0.174	0.1	0.055	0.088	0.04	0.04	0.08	0.35	1.2	2.1	3.5	5.9
1/5/2016 16:00	-16.9	-18.8	1	2.6	0.174	0.1	0.055	0.088	0.03	0.04	0.08	0.34	1.2	2.1	3.6	5.9
1/5/2016 16:15	-16.9	-18.7	1	2.6	0.174	0.1	0.055	0.088	0.03	0.03	0.08	0.34	1.2	2.1	3.6	5.9
1/5/2016 16:30	-16.8	-18.9	1	2.6	0.174	0.1	0.055	0.088	0.04	0.04	0.08	0.35	1.2	2.1	3.6	5.9
1/5/2016 16:45	-16.8	-16.6	1	2.6	0.174	0.1	0.055	0.088	0.04	0.04	0.08	0.33	1.2	2.1	3.5	5.9
1/5/2016 17:00	-16.8	-17.6	1	2.6	0.174	0.1	0.055	0.088	0.04	0.04	0.08	0.34	1.2	2	3.5	5.9
1/5/2016 17:15	-16.9	-16.7	1	2.6	0.174	0.1	0.055	0.088	0.03	0.04	0.08	0.35	1.2	2.1	3.6	5.9
1/5/2016 17:30	-16.7	-16.7	1	2.6	0.174	0.1	0.055	0.088	0.04	0.03	0.08	0.34	1.2	2.1	3.5	5.9
1/5/2016 17:45	-16.6	-16.7	1.1	2.6	0.174	0.1	0.055	0.088	0.04	0.03	0.08	0.34	1.2	2.1	3.6	5.8
1/5/2016 18:00	-15.7	-16.6	1	2.6	0.174	0.1	0.055	0.088	0.03	0.04	0.08	0.34	1.3	2.1	3.6	5.9
1/5/2016 18:15	-16.8	-16.7	1	2.6	0.174	0.1	0.055	0.088	0.04	0.04	0.08	0.35	1.2	2	3.6	5.9
1/5/2016 18:30	-16.6	-16.6	1	2.6	0.174	0.1	0.055	0.088	0.03	0.04	0.09	0.34	1.2	2	3.6	5.8
1/5/2016 18:45	-16.7	-18	1	2.6	0.174	0.1	0.055	0.088	0.04	0.04	0.08	0.35	1.2	2.1	3.5	5.9
1/5/2016 19:00	-16.7	-16.7	1	2.6	0.174	0.1	0.055	0.088	0.03	0.04	0.09	0.34	1.2	2.1	3.6	5.9
1/5/2016 19:15	-15.2	-16.7	1	2.6	0.174	0.1	0.055	0.088	0.04	0.03	0.08	0.34	1.2	2.1	3.6	5.9
1/5/2016 19:30	-16.9	-18.6	1	2.6	0.174	0.1	0.055	0.088	0.04	0.04	0.08	0.34	1.2	2.1	3.6	5.8
1/5/2016 19:45	-16.6	-18.8	1	2.6	0.174	0.1	0.055	0.088	0.04	0.04	0.08	0.34	1.2	2.1	3.6	5.9
1/5/2016 20:00	-16.7	-18.8	1	2.6	0.174	0.1	0.055	0.088	0.03	0.04	0.08	0.34	1.2	2.1	3.6	5.9
1/5/2016 20:15	-15.9	-16.7	1	2.6	0.174	0.1	0.055	0.088	0.04	0.04	0.08	0.34	1.2	2.1	3.6	5.9
1/5/2016 20:30	-16.5	-18.7	1	2.6	0.174	0.1	0.055	0.088	0.04	0.04	0.08	0.34	1.3	2.1	3.5	5.8
1/5/2016 20:45	-16.6	-16.7	1	2.6	0.174	0.1	0.055	0.088	0.03	0.04	0.08	0.34	1.2	2.1	3.6	5.9
1/5/2016 21:00	-16.8	-16.6	1	2.6	0.174	0.099	0.055	0.088	0.04	0.03	0.08	0.34	1.2	2.1	3.6	5.8
1/5/2016 21:15	-15.5	-16.6	1	2.6	0.174	0.1	0.055	0.088	0.04	0.04	0.08	0.34	1.2	2.1	3.6	5.8
1/5/2016 21:30	-16.9	-17.9	1	2.6	0.174	0.1	0.055	0.088	0.04	0.04	0.09	0.34	1.2	2.1	3.6	5.9
1/5/2016 21:45	-16.6	-18.8	1	2.6	0.174	0.1	0.055	0.088	0.04	0.04	0.08	0.34	1.2	2	3.6	5.8
1/5/2016 22:00	-16.5	-16.7	1	2.6	0.174	0.1	0.055	0.088	0.04	0.04	0.08	0.34	1.2	2	3.5	5.8
1/5/2016 22:15	-16.9	-16.6	1	2.6	0.174	0.1	0.055	0.088	0.03	0.04	0.08	0.34	1.2	2	3.6	5.8
1/5/2016 22:30	-16.9	-16.6	1	2.6	0.174	0.099	0.055	0.088	0.04	0.03	0.08	0.34	1.2	2.1	3.6	5.9
1/5/2016 22:45	-16.8	-16.7	1	2.6	0.174	0.1	0.055	0.088	0.04	0.04	0.09	0.34	1.3	2.1	3.6	5.9
1/5/2016 23:00	-16.8	-16.7	1	2.6	0.174	0.1	0.055	0.088	0.03	0.04	0.08	0.34	1.2	2.1	3.6	5.9
1/5/2016 23:15	-16.8	-18.8	1	2.6	0.174	0.1	0.055	0.088	0.04	0.04	0.08	0.34	1.2	2.1	3.5	5.9
1/5/2016 23:30	-16.5	-17.3	1	2.6	0.174	0.1	0.055	0.088	0.04	0.04	0.08	0.34	1.2	2.1	3.5	5.9
1/5/2016 23:45	-16.9	-16.6	1	2.6	0.174	0.1	0.055	0.088	0.03	0.04	0.09	0.34	1.2	2	3.5	5.9
1/6/2016 0:00	-16.7	-17.2	1	2.6	0.174	0.1	0.055	0.088	0.04	0.04	0.08	0.34	1.2	2	3.6	5.9
1/6/2016 0:15	-16.6	-16.7	1	2.6	0.174	0.1	0.055	0.088	0.04	0.04	0.08	0.34	1.2	2.1	3.6	5.8
1/6/2016 0:30	-16.8	-16.7	1	2.6	0.174	0.099	0.055	0.088	0.04	0.03	0.08	0.34	1.2	2.1	3.5	5.9
1/6/2016 0:45	-16.8	-16.7	1	2.6	0.174	0.1	0.055	0.088	0.04	0.04	0.08	0.34	1.2	2.1	3.6	5.9
1/6/2016 1:00	-16.8	-16.6	1	2.6	0.174	0.1	0.055	0.088	0.04	0.04	0.09	0.34	1.2	2.1	3.6	5.9
1/6/2016 1:15	-16.7	-16.7	1	2.6	0.174	0.1	0.055	0.088	0.04	0.04	0.09	0.35	1.2	2.1	3.6	5.9
1/6/2016 1:30	-15.8	-16.6	1	2.6	0.174	0.1	0.055	0.088	0.04	0.04	0.09	0.34	1.2	2.1	3.6	5.9
1/6/2016 1:45	-16.7	-16.7	1	2.5	0.174	0.1	0.055	0.088	0.04	0.04	0.08	0.34	1.2	2.1	3.5	5.9
1/6/2016 2:00	-16.3	-18.8	1	2.6	0.174	0.1	0.055	0.088	0.04	0.04	0.08	0.33	1.2	2.1	3.6	5.8
1/6/2016 2:15	-16.5	-18.7	1	2.6	0.174	0.1	0.055	0.088	0.04	0.03	0.07	0.35	1.2	2.1	3.6	5.9
1/6/2016 2:30	-16.4	-18.8	1	2.6	0.174	0.1	0.055	0.088	0.04	0.04	0.09	0.34	1.2	2.1	3.6	5.9
1/6/2016 2:45	-16.8	-16.7	1	2.6	0.174	0.1	0.055	0.088	0.03	0.04	0.08	0.35	1.2	2.1	3.6	5.9
1/6/2016 3:00	-16.8	-16.6	1	2.6	0.174	0.1	0.055	0.088	0.04	0.04	0.08	0.35	1.2	2.1	3.6	5.8
1/6/2016 3:15	-16.8	-16.6	1	2.6	0.174	0.1	0.055	0.088	0.04	0.04	0.09	0.34	1.2	2.1	3.5	5.9
1/6/2016 3:30	-16.8	-18.8	1	2.6	0.174	0.1	0.055	0.088	0.04	0.04	0.08	0.35	1.2	2.1	3.6	5.9
1/6/2016 3:45	-16.3	-16.7	1	2.6	0.174	0.1	0.055	0.088	0.04	0.04	0.09	0.34	1.2	2.1	3.5	5.9
1/6/2016 4:00	-16.7	-16.7	1	2.6	0.174	0.1	0.055	0.088	0.03	0.04	0.08	0.34	1.2	2.1	3.5	5.9
1/6/2016 4:15	-16.8	-16.6	1	2.6	0.174	0.1	0.055	0.088	0.04	0.04	0.08	0.34	1.2	2	3.5	5.9
1/6/2016 4:30	-16.7	-16.6	1	2.6	0.174	0.1	0.055	0.088	0.03	0.04	0.09	0.34	1.3	2	3.5	5.8
1/6/2016 4:45	-16.8	-18.8	1	2.6	0.174	0.1	0.055	0.088	0.04	0.04	0.08	0.35	1.2	2	3.6	5.8
1/6/2016 5:00	-16.7	-16.7	1	2.6	0.174	0.1	0.055	0.088	0.04	0.04	0.08	0.34	1.2	2.1	3.5	5.9
1/6/2016 5:15	-16.1	-18.8	1	2.5	0.174	0.1	0.055	0.088	0.04	0.04	0.09	0.34	1.2	2.1	3.6	5.8
1/6/2016 5:30	-16.8	-18.8	1	2.6	0.174	0.1	0.055	0.088	0.04	0.03	0.09	0.35	1.2	2.1	3.5	5.8
1/6/2016 5:45	-16.5	-18.8	1	2.6	0.174	0.1	0.055	0.088	0.04	0.03	0.09	0.35	1.2	2.1	3.6	5.8
1/6/2016 6:00	-16.2	-16.7	1	2.6	0.174	0.1	0.055	0.088	0.03	0.04	0.09	0.34	1.2	2	3.5	5.9
1/6/2016 6:15	-16.7	-16.7	1	2.6	0.174	0.1	0.055	0.088	0.04	0.04	0.09	0.35	1.2	2.1	3.5	5.8
1/6/2016 6:30	-16.5	-16.6	1	2.6	0.174	0.1	0.055	0.088	0.04	0.04	0.09	0.35	1.2	2.1	3.6	5.8
1/6/2016 6:45	-16.3	-17.5	1	2.6	0.174	0.1	0.055	0.088	0.04	0.04	0.09	0.35	1.2	2.1	3.5	5.8
1/6/2016 7:00	-16	-16.7	1	2.6	0.174	0.1	0.055	0.088	0.04	0.04	0.08	0.35	1.2	2.1	3.5	5.9
1/6/2016 7:15	-16.8	-16.6	1	2.6	0.174	0.1	0.055	0.088	0.04	0.04	0.09	0.35	1.2	2.1	3.5	5.8
1/6/2016 7:30	-16.3	-16.7	1	2.6	0.174	0.1	0.055	0.088	0.04	0.04	0.08	0.34	1.2	2	3.5	5.8
1/6/2016 7:45	-16.5	-18.7	1	2.6	0.174	0.1	0.055	0.088	0.04	0.04	0.08	0.34	1.2	2.1	3.5	5.9
1/6/2016 8:00	-16.8	-18.8	1	2.6	0.174	0.1	0.055	0.088	0.03	0.04	0.08	0.34	1.2	2	3.5	5.8
1/6/2016 8:15	-16.8	-18.7	1	2.6	0.174	0.1	0.055	0.088	0.04	0.04	0.08	0.34	1.2	2	3.5	5.8
1/6/2016 8:30	-16.5	-18.7	1	2.6	0.174	0.1	0.055	0.088	0.04	0.04	0.09	0.34	1.2	2.1	3.5	5.8
1/6/2016 8:45	-16.6	-16.6	1	2.6	0.174	0.1	0.055	0.088	0.04	0.04	0.09	0.33	1.2	2.1	3.5	5.8
1/6/2016 9:00	-16.8	-16.6	1	2.6	0.174	0.1	0.055	0.088	0.04	0.04	0.09	0.34	1.2	2.1	3.5	5.8
1/6/2016 9:15	-15.2	-16.6	1	2.6	0.174	0.1	0.055	0.088	0.04	0.04	0.08	0.35	1.2	2.1	3.5	5.9
1/6/2016 9:30	-16.5	-16.7	1	2.6	0.174	0.1	0.055	0.088	0.03	0.04	0.08	0.34	1.2	2	3.5	5.8
1/6/2016 9:45	-16.3	-16.6	1	2.6	0.174	0.1	0.055	0.088	0.04	0.04	0.08	0.34	1.2	2.1	3.6	5.9
1/6/2016 10:00	-16.8	-18.3	1	2.6	0.174	0.1	0.055	0.088	0.03	0.04	0.08	0.34	1.2	2.1	3.5	5.8
1/6/2016 10:15	-16.4	-16.6	1	2.6	0.174	0.1	0.055	0.088	0.03	0.04	0.08	0.35	1.2	2.1	3.5	5.8
1/6/2016 10:30	-16.8	-16.7	1	2.6	0.174	0.1	0.055	0.088	0.04	0.04	0.08	0.34	1.2	2.1	3.5	5.8
1/6/2016 10:45	-16.8	-16.6	1	2.6	0.174	0.1	0.055	0.088	0.04	0.04	0.08	0.35	1.2	2.1	3.6	5.9
1/6/2016 11:00	-16.8	-16.6	1	2.6	0.174	0.1	0.055	0.088	0.03	0.04	0.08	0.35	1.2	2.1	3.6	5.8
1/6/2016 11:15	-16.7	-16.7	1	2.6	0.174	0.1	0.055	0.088	0.04	0.04	0.08	0.35	1.2	2.1	3.6	5.8
1/6/2016 11:30	-15.8	-16.7	1	2.6	0.174	0.1	0.055	0.088	0.03	0.04	0.08	0.34	1.2	2.1	3.5	5.8
1/6/2016 11:45	-16.6	-16.6	1	2.6	0.174	0.1	0.055	0.088	0.03	0.04	0.08	0.34	1.2	2.1	3.5	5.8
1/6/2016 12:00	-16.8	-16.6	1	2.6	0.174	0.1	0.055	0.088	0.04	0.04	0.08	0.35	1.2	2.1	3.6	5.8
1/6/2016 12:15	-16.7	-18.6	1	2.6	0.174	0.1	0.055	0.088	0.03	0.04	0.08	0.34	1.2	2.1	3.6	5.9
1/6/2016 12:30	-15.9	-16.7	1	2.6	0.174	0.1	0.055	0.088	0.04	0.03	0.08	0.34	1.2	2.1	3.5	5.8
1/6/2016 12:45	-16.8	-16.6	1	2.6	0.174	0.1	0.055	0.088	0.04	0.04	0.08	0.34	1.3	2.1	3.6	5.8
1/6/2016 13:00	-15.2	-17.5	1	2.6	0.174	0.1	0.055	0.088	0.04	0.04	0.08	0.34	1.2	2.1	3.6	5.8
1/6/2016 13:15	-16.8	-16.7	1	2.6	0.174	0.1	0.055	0.088	0.04	0.04	0.08	0.34	1.2	2.1	3.6	5.8
1/6/2016 13:30	-16.8	-18.2	1	2.6	0.174	0.1	0.055	0.088	0.03	0.04	0.08	0.34	1.2	2.1	3.5	5.8
1/6/2016 13:45	-15.8	-16.6	1	2.6	0.174	0.1	0.055	0.088	0.04	0.04	0.08	0.34	1.2	2	3.6	5.8
1/6/2016 14:00	-16.7	-16.7	1	2.6	0.174	0.1	0.055	0.088	0.04	0.04	0.08	0.34	1.2	2.1	3.5	5.8
1/6/2016 14:15	-16.8	-16.6	1	2.6	0.174	0.1	0.055	0.088	0.04	0.04	0.08	0.34	1.2	2.1	3.6	5.8
1/6/2016 14:30	-15.8	-16.6	1	2.6	0.174	0.1	0.055	0.088	0.03	0.04	0.09	0.34	1.3	2.1	3.6	5.9
1/6/2016 14:45	-16.8	-16.7	1	2.6	0.174	0.1	0.055	0.088	0.04	0.04	0.08	0.34	1.2	2	3.6	5.8
1/6/2016 15:00	-16.6	-18.8	1	2.6	0.174	0.1	0.055	0.088	0.03	0.04	0.09	0.34	1.2	2.1	3.5	5.8
1/6/2016 15:15	-16.7	-16.6	1	2.6	0.174	0.099	0.055	0.088	0.03	0.04	0.08	0.34	1.2	2.1	3.6	5.8
1/6/2016 15:30	-16.4	-18	1	2.6	0.174	0.1	0.055	0.088	0.04	0.04	0.08	0.34	1.2	2.1	3.6	5.8
1/6/2016 15:45	-16.8	-16.7	1	2.6	0.174	0.1	0.055	0.088	0.03	0.04	0.08	0.34	1.2	2.1	3.6	5.8
1/6/2016 16:00	-16.5	-18.8	1	2.6	0.174	0.1	0.055	0.088	0.04	0.04	0.08	0.34	1.3	2.1	3.5	5.8
1/6/2016 16:15	-15.9	-16.7	1	2.5	0.174	0.1	0.055	0.088	0.04	0.04	0.09	0.34	1.2	2.1	3.6	5.8
1/6/2016 16:30	-16.6	-18.8	1	2.6	0.174	0.1	0.055	0.088	0.04	0.04	0.08	0.34	1.2	2.1	3.6	5.9
1/6/2016 16:45	-16.7	-16.6	1	2.6	0.174	0.1	0.055	0.088	0.04	0.04	0.08	0.34	1.2	2.1	3.6	5.8
1/6/2016 17:00	-16.4	-17.8	1	2.6	0.174	0.1	0.055	0.088	0.03	0.04	0.07	0.35	1.2	2	3.6	5.8
1/6/2016 17:15	-16.7	-18	1	2.6	0.174	0.1	0.055	0.088	0.04	0.04	0.08	0.35	1.2	2.1	3.5	5.9
1/6/2016 17:30	-16	-17.5	1	2.6	0.174	0.1	0.055	0.088	0.04	0.04	0.08	0.34	1.2	2.1	3.5	5.8
1/6/2016 17:45	-16.4	-16.6	1	2.6	0.174	0.1	0.055	0.088	0.04	0.04	0.09	0.34	1.2	2.1	3.5	5.9
1/6/2016 18:00	-16.8	-16.6	1	2.6	0.174	0.1	0.055	0.088	0.04	0.04	0.08	0.33	1.2	2.1	3.5	5.8
1/6/2016 18:15	-15.2	-18.7	1	2.5	0.174	0.1	0.055	0.088	0.04	0.03	0.09	0.34	1.2	2.1	3.6	5.8
1/6/2016 18:30	-16.6	-18.7	1	2.6	0.174	0.1	0.055	0.088	0.04	0.04	0.08	0.34	1.2	2.1	3.6	5.8
1/6/2016 18:45	-16.8	-18.8	1	2.6	0.174	0.1	0.055	0.088	0.04	0.04	0.08	0.34	1.2	2	3.6	5.8
1/6/2016 19:00	-15.4	-16.7	1	2.6	0.174	0.1	0.055	0.088	0.04	0.04	0.08	0.34	1.2	2.1	3.5	5.8
1/6/2016 19:15	-16.3	-16.6	1	2.6	0.174	0.1	0.055	0.088	0.04	0.04	0.09	0.34	1.2	2.1	3.5	5.8
1/6/2016 19:30	-16.8	-16.6	1	2.6	0.174	0.1	0.055	0.088	0.04	0.04	0.08	0.34	1.2	2.1	3.5	5.8
1/6/2016 19:45	-15.5	-18.6	1	2.6	0.174	0.1	0.055	0.088	0.03	0.04	0.09	0.35	1.2	2.1	3.5	5.8
1/6/2016 20:00	-16.8	-18.1	1	2.6	0.174	0.1	0.055	0.088	0.03	0.04	0.08	0.35	1.2	2.1	3.6	5.8
1/6/2016 20:15	-16.6	-16.6	1	2.6	0.174	0.1	0.055	0.088	0.04	0.04	0.09	0.34	1.2	2.1	3.6	5.8
1/6/2016 20:30	-16.5	-16.7	1	2.6	0.174	0.1	0.055	0.088	0.04	0.04	0.08	0.35	1.2	2.1	3.5	5.8
1/6/2016 20:45	-15.2	-16.7	1	2.5	0.174	0.1	0.055	0.088	0.04	0.04	0.07	0.34	1.2	2.1	3.6	5.8
1/6/2016 21:00	-15.2	-16.7	1	2.6	0.174	0.1	0.055	0.088	0.04	0.04	0.09	0.35	1.2	2.1	3.5	5.8
1/6/2016 21:15	-16.6	-16.6	1	2.6	0.174	0.1	0.055	0.088	0.04	0.04	0.09	0.34	1.2	2.1	3.5	5.8
1/6/2016 21:30	-16.8	-17.2	1	2.5	0.174	0.1	0.055	0.088	0.03	0.03	0.08	0.34	1.2	2.1	3.6	5.8
1/6/2016 21:45	-15.2	-18.8	1	2.6	0.174	0.1	0.055	0.088	0.04	0.04	0.08	0.34	1.2	2	3.6	5.8
1/6/2016 22:00	-16.4	-16.7	1	2.6	0.174	0.1	0.055	0.088	0.04	0.04	0.08	0.34	1.2	2	3.6	5.8
1/6/2016 22:15	-16.3	-18.4	1	2.6	0.174	0.099	0.055	0.088	0.03	0.04	0.08	0.34	1.2	2.1	3.6	5.8
1/6/2016 22:30	-15.2	-16.7	1	2.6	0.174	0.1	0.055	0.088	0.03	0.04	0.08	0.34	1.2	2.1	3.6	5.8
1/6/2016 22:45	-16.8	-16.6	1	2.6	0.174	0.1	0.055	0.088	0.04	0.04	0.08	0.35	1.2	2.1	3.6	5.8
1/6/2016 23:00	-16.7	-16.7	1	2.6	0.174	0.1	0.055	0.088	0.04	0.04	0.07	0.34	1.3	2.1	3.5	5.8
1/6/2016 23:15	-16.8	-16.6	1	2.6	0.174	0.1	0.055	0.088	0.04	0.04	0.08	0.34	1.2	2.1	3.6	5.8
1/6/2016 23:30	-16.7	-18.7	1	2.5	0.174	0.1	0.055	0.088	0.04	0.04	0.08	0.34	1.2	2.1	3.5	5.8
1/6/2016 23:45	-15.9	-16.6	1	2.6	0.174	0.1	0.055	0.088	0.03	0.04	0.08	0.34	1.2	2.1	3.6	5.8
1/7/2016 0:00	-16.1	-16.6	1	2.6	0.174	0.1	0.055	0.088	0.04	0.04	0.08	0.34	1.2	2.1	3.6	5.8
1/7/2016 0:15	-16.5	-16.7	1	2.6	0.174	0.1	0.055	0.088	0.04	0.04	0.08	0.35	1.2	2.1	3.6	5.8
1/7/2016 0:30	-16.6	-16.6	1	2.6	0.174	0.1	0.055	0.088	0.03	0.04	0.08	0.34	1.2	2.1	3.6	5.8
1/7/2016 0:45	-16.5	-16.7	1	2.6	0.174	0.1	0.055	0.088	0.03	0.04	0.08	0.35	1.2	2.1	3.5	5.8
1/7/2016 1:00	-16.6	-16.6	1	2.6	0.174	0.1	0.055	0.088	0.04	0.03	0.09	0.34	1.2	2.1	3.5	5.8
1/7/2016 1:15	-16.7	-16.7	1	2.6	0.174	0.1	0.055	0.088	0.04	0.04	0.09	0.34	1.2	2	3.5	5.8
1/7/2016 1:30	-16.7	-18.8	1	2.6	0.174	0.1	0.055	0.088	0.04	0.04	0.08	0.34	1.2	2.1	3.6	5.9
1/7/2016 1:45	-16.2	-16.6	1	2.6	0.174	0.1	0.055	0.088	0.04	0.04	0.08	0.34	1.3	2.1	3.5	5.8
1/7/2016 2:00	-15.8	-16.7	1	2.6	0.174	0.1	0.055	0.088	0.03	0.04	0.09	0.34	1.2	2.1	3.5	5.9
1/7/2016 2:15	-16.7	-16.6	1	2.6	0.174	0.1	0.055	0.088	0.03	0.03	0.09	0.34	1.3	2.1	3.5	5.8
1/7/2016 2:30	-16.7	-16.7	1	2.6	0.174	0.1	0.055	0.088	0.03	0.04	0.08	0.34	1.2	2.1	3.5	5.8
1/7/2016 2:45	-16.8	-16.6	1	2.6	0.174	0.1	0.055	0.088	0.03	0.04	0.09	0.35	1.2	2.1	3.6	5.8
1/7/2016 3:00	-15.7	-16.6	1	2.6	0.174	0.1	0.055	0.088	0.03	0.04	0.08	0.34	1.2	2	3.5	5.9
1/7/2016 3:15	-16.7	-18.8	1	2.6	0.174	0.1	0.055	0.088	0.04	0.04	0.09	0.34	1.2	2	3.5	5.8
1/7/2016 3:30	-16.7	-18.8	1	2.6	0.174	0.1	0.055	0.088	0.04	0.04	0.09	0.35	1.2	2	3.5	5.8
1/7/2016 3:45	-16.3	-16.7	1	2.6	0.174	0.1	0.055	0.088	0.04	0.04	0.09	0.34	1.2	2.1	3.5	5.8
1/7/2016 4:00	-16.6	-16.7	1	2.6	0.174	0.1	0.055	0.088	0.04	0.04	0.08	0.34	1.2	2.1	3.6	5.8
1/7/2016 4:15	-15.1	-16.7	1	2.6	0.174	0.1	0.055	0.088	0.04	0.04	0.08	0.34	1.2	2.1	3.5	5.8
1/7/2016 4:30	-16.5	-16.6	1	2.6	0.174	0.1	0.055	0.088	0.03	0.03	0.08	0.34	1.2	2.1	3.5	5.8
1/7/2016 4:45	-16.4	-17.5	1	2.6	0.174	0.1	0.055	0.088	0.04	0.04	0.09	0.34	1.2	2.1	3.5	5.8
1/7/2016 5:00	-16.7	-16.6	1	2.6	0.174	0.1	0.055	0.088	0.04	0.03	0.08	0.34	1.2	2.1	3.6	5.8
1/7/2016 5:15	-16.8	-16.7	1	2.6	0.174	0.1	0.055	0.088	0.04	0.04	0.08	0.33	1.2	2.1	3.5	5.9
1/7/2016 5:30	-16.5	-16.7	1	2.6	0.174	0.1	0.055	0.088	0.04	0.04	0.08	0.35	1.2	2	3.6	5.8
1/7/2016 5:45	-16.7	-16.7	1	2.6	0.174	0.1	0.055	0.088	0.04	0.04	0.08	0.35	1.2	2.1	3.5	5.8
1/7/2016 6:00	-16.4	-16.7	1	2.5	0.174	0.1	0.055	0.088	0.03	0.04	0.08	0.34	1.2	2	3.5	5.8
1/7/2016 6:15	-16.2	-16.7	1	2.6	0.174	0.1	0.055	0.088	0.03	0.03	0.08	0.34	1.2	2.1	3.6	5.8
1/7/2016 6:30	-15.8	-16.6	1	2.6	0.174	0.1	0.055	0.088	0.04	0.04	0.08	0.35	1.3	2.1	3.5	5.8
1/7/2016 6:45	-16.7	-17.3	1	2.5	0.174	0.1	0.055	0.088	0.04	0.04	0.08	0.34	1.2	2.1	3.5	5.8
1/7/2016 7:00	-16.7	-18.8	1	2.5	0.174	0.1	0.055	0.088	0.03	0.03	0.08	0.34	1.2	2	3.6	5.8
1/7/2016 7:15	-15.1	-16.7	1	2.6	0.174	0.1	0.055	0.088	0.03	0.03	0.09	0.34	1.2	2.1	3.5	5.8
1/7/2016 7:30	-15.9	-17.9	1	2.6	0.174	0.1	0.055	0.088	0.04	0.04	0.08	0.34	1.2	2.1	3.5	5.8
1/7/2016 7:45	-16.6	-16.7	1	2.6	0.174	0.1	0.055	0.088	0.04	0.04	0.08	0.35	1.2	2.1	3.5	5.8
1/7/2016 8:00	-16.6	-16.6	1	2.5	0.174	0.1	0.055	0.088	0.04	0.04	0.08	0.34	1.2	2.1	3.5	5.8
1/7/2016 8:15	-16.7	-16.6	1	2.6	0.174	0.1	0.055	0.088	0.04	0.04	0.09	0.35	1.2	2	3.5	5.8
1/7/2016 8:30	-15.7	-16.6	1	2.6	0.174	0.1	0.055	0.088	0.04	0.04	0.08	0.34	1.2	2.1	3.5	5.8
1/7/2016 8:45	-16.6	-18.7	1	2.5	0.174	0.1	0.055	0.088	0.04	0.04	0.08	0.35	1.2	2.1	3.5	5.9
1/7/2016 9:00	-15.1	-16.7	1	2.6	0.174	0.1	0.055	0.088	0.04	0.04	0.08	0.35	1.2	2	3.5	5.8
1/7/2016 9:15	-15.4	-16.7	1	2.6	0.174	0.1	0.055	0.088	0.03	0.04	0.08	0.34	1.2	2.1	3.6	5.8
1/7/2016 9:30	-16.7	-18.8	1	2.6	0.174	0.1	0.055	0.088	0.03	0.04	0.08	0.34	1.2	2	3.5	5.8
1/7/2016 9:45	-16.3	-16.7	1	2.6	0.174	0.1	0.055	0.088	0.03	0.04	0.09	0.34	1.2	2	3.5	5.8
1/7/2016 10:00	-16.7	-16.6	1	2.6	0.174	0.1	0.055	0.088	0.04	0.04	0.09	0.34	1.2	2.1	3.5	5.8
1/7/2016 10:15	-15.5	-16.6	1	2.6	0.174	0.1	0.055	0.088	0.04	0.03	0.09	0.34	1.3	2.1	3.5	5.8
1/7/2016 10:30	-15.5	-16.7	1	2.6	0.174	0.1	0.055	0.088	0.03	0.03	0.08	0.35	1.2	2.1	3.5	5.8
1/7/2016 10:45	-15.8	-18.8	1	2.6	0.174	0.1	0.055	0.088	0.04	0.04	0.08	0.34	1.2	2.1	3.5	5.8
1/7/2016 11:00	-15.8	-16.7	1	2.6	0.174	0.1	0.055	0.088	0.03	0.04	0.09	0.35	1.2	2	3.5	5.8
1/7/2016 11:15	-16	-16.7	1	2.5	0.174	0.1	0.055	0.088	0.04	0.04	0.08	0.34	1.2	2	3.5	5.8
1/7/2016 11:30	-15.9	-16.7	1	2.6	0.174	0.1	0.055	0.088	0.04	0.04	0.08	0.35	1.2	2.1	3.5	5.8
1/7/2016 11:45	-15.8	-16.6	1	2.5	0.174	0.1	0.055	0.088	0.04	0.04	0.09	0.35	1.2	2	3.6	5.8
1/7/2016 12:00	-16.7	-16.6	1	2.6	0.174	0.1	0.055	0.088	0.03	0.04	0.08	0.33	1.2	2.1	3.6	5.8
1/7/2016 12:15	-16.7	-16.7	1	2.6	0.174	0.1	0.055	0.088	0.04	0.04	0.08	0.34	1.2	2.1	3.5	5.8
1/7/2016 12:30	-16.6	-16.6	1	2.6	0.174	0.1	0.055	0.088	0.03	0.04	0.08	0.34	1.2	2.1	3.5	5.8
1/7/2016 12:45	-15.3	-16.7	1	2.6	0.174	0.1	0.055	0.088	0.03	0.04	0.08	0.35	1.2	2.1	3.5	5.8
1/7/2016 13:00	-16.6	-16.6	1	2.6	0.174	0.1	0.055	0.088	0.04	0.04	0.09	0.35	1.2	2.1	3.5	5.8
1/7/2016 13:15	-15.4	-16.7	1	2.5	0.174	0.1	0.055	0.088	0.03	0.04	0.08	0.34	1.2	2.1	3.5	5.8
1/7/2016 13:30	-15.6	-16.7	1	2.6	0.174	0.1	0.055	0.088	0.03	0.04	0.09	0.35	1.2	2	3.5	5.8
1/7/2016 13:45	-15.6	-16.6	1	2.5	0.174	0.1	0.055	0.088	0.04	0.03	0.09	0.35	1.2	2	3.5	5.8
1/7/2016 14:00	-16.7	-16.7	1	2.6	0.174	0.1	0.055	0.088	0.04	0.04	0.08	0.35	1.3	2.1	3.5	5.8
1/7/2016 14:15	-16.2	-16.7	1	2.6	0.174	0.1	0.055	0.088	0.04	0.04	0.09	0.34	1.2	2.1	3.5	5.8
1/7/2016 14:30	-16.3	-16.7	1	2.6	0.174	0.1	0.055	0.088	0.04	0.04	0.09	0.34	1.2	2	3.5	5.8
1/7/2016 14:45	-16.7	-16.6	1	2.5	0.174	0.1	0.055	0.088	0.04	0.04	0.08	0.35	1.2	2	3.5	5.8
1/7/2016 15:00	-15.6	-16.7	1	2.5	0.174	0.1	0.055	0.088	0.04	0.03	0.08	0.34	1.3	2.1	3.5	5.8
1/7/2016 15:15	-16.3	-16.7	1	2.5	0.174	0.1	0.055	0.088	0.04	0.04	0.08	0.34	1.2	2	3.5	5.8
1/7/2016 15:30	-16.5	-16.7	1	2.6	0.174	0.1	0.055	0.088	0.03	0.04	0.08	0.34	1.2	2.1	3.5	5.8
1/7/2016 15:45	-16.7	-18.8	1	2.5	0.174	0.1	0.055	0.088	0.03	0.04	0.08	0.34	1.2	2.1	3.5	5.8
1/7/2016 16:00	-15.2	-18.8	1	2.6	0.174	0.1	0.055	0.088	0.04	0.04	0.08	0.34	1.2	2.1	3.5	5.8
1/7/2016 16:15	-16.2	-17.4	1	2.6	0.174	0.1	0.055	0.088	0.04	0.03	0.08	0.34	1.2	2.1	3.5	5.8
1/7/2016 16:30	-16.6	-16.6	1	2.5	0.174	0.1	0.055	0.088	0.04	0.04	0.08	0.34	1.2	2	3.5	5.8
1/7/2016 16:45	-16.4	-18.7	1	2.6	0.174	0.1	0.055	0.088	0.04	0.04	0.09	0.35	1.2	2.1	3.5	5.8
1/7/2016 17:00	-15.2	-16.6	1	2.6	0.174	0.1	0.055	0.088	0.04	0.04	0.08	0.34	1.2	2.1	3.5	5.8
1/7/2016 17:15	-16.2	-16.6	1	2.6	0.174	0.1	0.055	0.088	0.04	0.03	0.09	0.35	1.2	2.1	3.5	5.8
1/7/2016 17:30	-16.4	-16.6	1	2.6	0.174	0.1	0.055	0.088	0.04	0.04	0.08	0.35	1.3	2.1	3.6	5.8
1/7/2016 17:45	-15.3	-16.7	1	2.6	0.174	0.1	0.055	0.088	0.03	0.04	0.08	0.35	1.2	2.1	3.5	5.8
1/7/2016 18:00	-16.7	-16.7	1	2.5	0.174	0.1	0.055	0.088	0.03	0.04	0.08	0.34	1.2	2.1	3.5	5.8
1/7/2016 18:15	-16.7	-16.7	1	2.6	0.174	0.1	0.055	0.088	0.03	0.04	0.08	0.34	1.2	2.1	3.5	5.8
1/7/2016 18:30	-16.5	-16.6	1	2.5	0.174	0.1	0.055	0.088	0.04	0.04	0.08	0.34	1.2	2.1	3.6	5.8
1/7/2016 18:45	-16.6	-17.3	1	2.6	0.174	0.1	0.055	0.088	0.03	0.04	0.09	0.34	1.2	2.1	3.5	5.8
1/7/2016 19:00	-15.1	-16.7	1	2.6	0.174	0.1	0.055	0.088	0.04	0.04	0.08	0.35	1.2	2.1	3.5	5.8
1/7/2016 19:15	-16.5	-16.6	1	2.6	0.174	0.1	0.055	0.088	0.04	0.04	0.09	0.34	1.2	2.1	3.5	5.8
1/7/2016 19:30	-16.1	-17.4	1	2.6	0.174	0.1	0.055	0.088	0.04	0.04	0.08	0.35	1.3	2.1	3.5	5.8
1/7/2016 19:45	-16.7	-16.6	1	2.5	0.174	0.1	0.055	0.088	0.04	0.04	0.09	0.35	1.2	2.1	3.5	5.8
1/7/2016 20:00	-16.5	-16.6	1	2.6	0.174	0.1	0.055	0.088	0.04	0.04	0.09	0.34	1.2	2.1	3.5	5.8
1/7/2016 20:15	-15.9	-16.6	1	2.5	0.174	0.1	0.055	0.088	0.04	0.04	0.09	0.35	1.2	2.1	3.5	5.8
1/7/2016 20:30	-15.1	-16.6	1	2.6	0.174	0.1	0.055	0.088	0.04	0.04	0.08	0.34	1.2	2.1	3.5	5.8
1/7/2016 20:45	-15.3	-16.6	1	2.6	0.174	0.1	0.055	0.088	0.03	0.04	0.09	0.34	1.2	2	3.5	5.8
1/7/2016 21:00	-15.1	-16.7	1	2.6	0.174	0.1	0.055	0.088	0.04	0.03	0.08	0.34	1.2	2.1	3.5	5.8
1/7/2016 21:15	-15.9	-16.6	1	2.6	0.174	0.1	0.055	0.088	0.04	0.04	0.09	0.33	1.2	2	3.5	5.8
1/7/2016 21:30	-15.1	-16.6	1	2.6	0.174	0.1	0.055	0.088	0.04	0.04	0.08	0.34	1.2	2.1	3.5	5.8
1/7/2016 21:45	-15.1	-16.7	1	2.5	0.174	0.1	0.055	0.088	0.04	0.03	0.09	0.34	1.2	2	3.5	5.8
1/7/2016 22:00	-15.3	-18.7	1	2.5	0.174	0.1	0.055	0.088	0.04	0.04	0.08	0.34	1.2	2	3.5	5.8
1/7/2016 22:15	-16.7	-16.6	1	2.5	0.174	0.1	0.055	0.088	0.04	0.04	0.09	0.34	1.2	2.1	3.5	5.8
1/7/2016 22:30	-16.6	-16.7	1	2.6	0.174	0.1	0.055	0.088	0.04	0.04	0.08	0.34	1.2	2	3.5	5.8
1/7/2016 22:45	-16.3	-16.7	1	2.6	0.174	0.1	0.055	0.088	0.03	0.04	0.08	0.34	1.2	2.1	3.6	5.8
1/7/2016 23:00	-15.1	-16.6	1	2.6	0.174	0.1	0.055	0.088	0.04	0.04	0.08	0.34	1.2	2.1	3.5	5.8
1/7/2016 23:15	-15.2	-16.7	1	2.6	0.174	0.1	0.055	0.088	0.04	0.04	0.08	0.34	1.2	2.1	3.5	5.8
1/7/2016 23:30	-16.7	-16.6	1	2.5	0.174	0.1	0.055	0.088	0.03	0.04	0.09	0.34	1.2	2.1	3.5	5.8
1/7/2016 23:45	-16.3	-16.6	1	2.5	0.174	0.1	0.055	0.088	0.04	0.04	0.08	0.34	1.2	2.1	3.5	5.8
1/8/2016 0:00	-15.2	-16.7	1	2.5	0.174	0.1	0.055	0.088	0.04	0.03	0.08	0.35	1.2	2.1	3.5	5.8
1/8/2016 0:15	-15.1	-16.7	1	2.6	0.174	0.1	0.055	0.088	0.04	0.04	0.08	0.34	1.2	2.1	3.5	5.8
1/8/2016 0:30	-16.1	-16.6	1	2.5	0.174	0.1	0.055	0.088	0.04	0.04	0.08	0.35	1.2	2.1	3.5	5.8
1/8/2016 0:45	-15.2	-16.6	1	2.6	0.174	0.1	0.055	0.088	0.04	0.04	0.08	0.35	1.2	2	3.5	5.8
1/8/2016 1:00	-15	-16.7	1	2.6	0.174	0.1	0.055	0.088	0.03	0.03	0.08	0.34	1.2	2.1	3.5	5.8
1/8/2016 1:15	-16.7	-16.6	1	2.5	0.174	0.1	0.055	0.088	0.04	0.04	0.09	0.34	1.2	2.1	3.5	5.8
1/8/2016 1:30	-15.8	-16.7	1	2.6	0.174	0.1	0.055	0.088	0.03	0.04	0.08	0.35	1.2	2.1	3.5	5.8
1/8/2016 1:45	-15.1	-16.7	1	2.6	0.174	0.1	0.055	0.088	0.04	0.03	0.08	0.33	1.2	2.1	3.5	5.8
1/8/2016 2:00	-16.5	-16.7	1	2.6	0.174	0.1	0.055	0.088	0.04	0.04	0.08	0.34	1.2	2.1	3.6	5.8
1/8/2016 2:15	-16.4	-16.6	1	2.5	0.174	0.1	0.055	0.088	0.04	0.04	0.08	0.34	1.2	2	3.6	5.8
1/8/2016 2:30	-16.7	-16.7	1	2.5	0.174	0.1	0.055	0.088	0.04	0.04	0.08	0.34	1.2	2.1	3.5	5.8
1/8/2016 2:45	-16.7	-16.7	1	2.5	0.174	0.1	0.055	0.088	0.04	0.04	0.08	0.34	1.2	2	3.5	5.8
1/8/2016 3:00	-16.5	-16.6	1	2.5	0.174	0.1	0.055	0.088	0.04	0.04	0.08	0.34	1.2	2	3.5	5.8
1/8/2016 3:15	-16.5	-16.6	1	2.5	0.174	0.1	0.055	0.088	0.04	0.04	0.08	0.34	1.2	2.1	3.5	5.8
1/8/2016 3:30	-16.2	-16.7	1	2.6	0.174	0.1	0.055	0.088	0.04	0.04	0.09	0.33	1.2	2	3.5	5.8
1/8/2016 3:45	-16.1	-18.7	1	2.5	0.174	0.1	0.055	0.088	0.03	0.04	0.08	0.34	1.2	2	3.5	5.8
1/8/2016 4:00	-16.4	-16.6	1	2.6	0.174	0.1	0.055	0.088	0.03	0.03	0.08	0.34	1.2	2	3.5	5.8
1/8/2016 4:15	-15.6	-16.6	1	2.5	0.174	0.1	0.055	0.088	0.04	0.04	0.08	0.34	1.2	2.1	3.5	5.8
1/8/2016 4:30	-15	-16.7	1	2.6	0.174	0.1	0.055	0.088	0.03	0.04	0.08	0.34	1.2	2	3.6	5.8
1/8/2016 4:45	-15	-16.7	1	2.6	0.174	0.1	0.055	0.088	0.04	0.04	0.08	0.34	1.2	2	3.5	5.8
1/8/2016 5:00	-15.1	-18.8	1	2.5	0.174	0.1	0.055	0.088	0.03	0.04	0.09	0.34	1.2	2.1	3.5	5.8
1/8/2016 5:15	-16.3	-16.7	1	2.5	0.174	0.1	0.055	0.088	0.04	0.04	0.08	0.35	1.2	2	3.5	5.8
1/8/2016 5:30	-15.1	-16.7	1	2.6	0.174	0.1	0.055	0.088	0.03	0.04	0.09	0.34	1.2	2.1	3.5	5.8
1/8/2016 5:45	-15.1	-16.7	1	2.5	0.174	0.1	0.055	0.088	0.04	0.04	0.08	0.34	1.2	2.1	3.5	5.8
1/8/2016 6:00	-16.5	-16.6	1	2.5	0.174	0.1	0.055	0.088	0.03	0.04	0.09	0.34	1.2	2	3.5	5.8
1/8/2016 6:15	-15.7	-16.6	1	2.5	0.174	0.1	0.055	0.088	0.04	0.03	0.08	0.34	1.2	2.1	3.5	5.8
1/8/2016 6:30	-16.6	-16.6	1	2.5	0.174	0.1	0.055	0.088	0.03	0.04	0.08	0.34	1.2	2	3.5	5.8
1/8/2016 6:45	-16.7	-18.3	1	2.5	0.174	0.1	0.055	0.088	0.03	0.04	0.08	0.35	1.2	2	3.5	5.8
1/8/2016 7:00	-16.5	-16.6	1	2.6	0.174	0.1	0.055	0.088	0.04	0.04	0.08	0.34	1.2	2.1	3.6	5.8
1/8/2016 7:15	-15.1	-16.6	1	2.5	0.174	0.1	0.055	0.088	0.04	0.04	0.08	0.34	1.2	2.1	3.5	5.8
1/8/2016 7:30	-16.4	-16.6	1	2.6	0.174	0.1	0.055	0.088	0.03	0.03	0.08	0.35	1.2	2	3.5	5.8
1/8/2016 7:45	-16.3	-16.6	1	2.5	0.174	0.1	0.055	0.088	0.03	0.03	0.08	0.35	1.2	2.1	3.5	5.8
1/8/2016 8:00	-15.9	-18.2	1	2.5	0.174	0.1	0.055	0.088	0.04	0.04	0.08	0.34	1.2	2.1	3.5	5.8
1/8/2016 8:15	-16.5	-16.7	1	2.6	0.174	0.1	0.055	0.088	0.03	0.04	0.08	0.34	1.2	2	3.5	5.8
1/8/2016 8:30	-15.5	-16.6	1	2.5	0.174	0.1	0.055	0.088	0.03	0.04	0.09	0.34	1.2	2	3.5	5.8
1/8/2016 8:45	-16.5	-16.6	1	2.6	0.174	0.1	0.055	0.088	0.04	0.04	0.09	0.34	1.2	2.1	3.5	5.8
1/8/2016 9:00	-15.6	-16.6	1	2.6	0.174	0.1	0.055	0.088	0.03	0.04	0.08	0.34	1.2	2.1	3.5	5.8
1/8/2016 9:15	-15.1	-17.1	1	2.6	0.174	0.1	0.055	0.088	0.04	0.04	0.09	0.35	1.2	2.1	3.5	5.8
1/8/2016 9:30	-15.1	-16.7	1	2.5	0.174	0.1	0.055	0.088	0.03	0.04	0.09	0.35	1.2	2	3.5	5.8
1/8/2016 9:45	-16.6	-16.6	1	2.6	0.174	0.1	0.055	0.088	0.04	0.04	0.09	0.34	1.2	2.1	3.5	5.8
1/8/2016 10:00	-15.1	-16.6	1	2.5	0.174	0.1	0.055	0.088	0.04	0.04	0.09	0.34	1.2	2.1	3.5	5.8
1/8/2016 10:15	-16	-16.7	1	2.5	0.174	0.1	0.055	0.088	0.03	0.03	0.08	0.34	1.2	2.1	3.5	5.8
1/8/2016 10:30	-16.5	-16.7	1	2.5	0.174	0.1	0.055	0.088	0.03	0.04	0.08	0.34	1.3	2	3.5	5.8
1/8/2016 10:45	-15	-16.6	1	2.5	0.174	0.1	0.055	0.088	0.04	0.03	0.08	0.34	1.2	2.1	3.5	5.8
1/8/2016 11:00	-15.5	-16.7	1	2.5	0.174	0.1	0.055	0.088	0.04	0.04	0.08	0.34	1.2	2	3.5	5.8
1/8/2016 11:15	-15.7	-16.7	1	2.5	0.175	0.1	0.055	0.088	0.04	0.03	0.09	0.35	1.3	2.1	3.5	5.8
1/8/2016 11:30	-16.4	-16.7	1	2.5	0.174	0.1	0.055	0.088	0.03	0.03	0.08	0.34	1.2	2	3.5	5.8
1/8/2016 11:45	-15	-16.6	1	2.5	0.174	0.1	0.055	0.088	0.04	0.04	0.08	0.34	1.3	2.1	3.5	5.8
1/8/2016 12:00	-15.1	-16.7	1	2.5	0.174	0.1	0.055	0.088	0.04	0.04	0.08	0.34	1.2	2.1	3.5	5.8
1/8/2016 12:15	-16.4	-16.6	1	2.5	0.174	0.1	0.055	0.088	0.04	0.04	0.08	0.34	1.2	2.1	3.5	5.8
1/8/2016 12:30	-15	-16.6	1	2.5	0.174	0.1	0.055	0.088	0.03	0.04	0.08	0.34	1.2	2	3.5	5.8
1/8/2016 12:45	-16.4	-16.7	1	2.5	0.174	0.1	0.055	0.088	0.04	0.04	0.08	0.34	1.2	2	3.5	5.8
1/8/2016 13:00	-15.1	-16.6	1	2.5	0.175	0.1	0.055	0.088	0.03	0.04	0.08	0.34	1.2	2.1	3.6	5.8
1/8/2016 13:15	-16.5	-16.6	1	2.5	0.175	0.1	0.055	0.088	0.03	0.04	0.08	0.35	1.2	2.1	3.5	5.8
1/8/2016 13:30	-16.6	-16.7	1	2.5	0.174	0.1	0.055	0.088	0.03	0.04	0.08	0.34	1.2	2	3.5	5.8
1/8/2016 13:45	-16.5	-16.7	1	2.5	0.174	0.1	0.055	0.088	0.04	0.04	0.08	0.34	1.2	2	3.5	5.8
1/8/2016 14:00	-16.1	-18.7	1	2.5	0.174	0.1	0.055	0.088	0.04	0.04	0.08	0.33	1.2	2.1	3.5	5.8
1/8/2016 14:15	-15.7	-16.6	1	2.5	0.174	0.1	0.055	0.088	0.03	0.03	0.09	0.35	1.2	2.1	3.5	5.8
1/8/2016 14:30	-15	-16.7	1	2.5	0.174	0.1	0.055	0.088	0.04	0.04	0.08	0.34	1.2	2.1	3.5	5.8
1/8/2016 14:45	-15	-16.6	1	2.5	0.174	0.1	0.055	0.088	0.03	0.04	0.08	0.34	1.2	2.1	3.5	5.8
1/8/2016 15:00	-15	-16.6	1	2.5	0.174	0.1	0.055	0.088	0.04	0.04	0.09	0.34	1.2	2.1	3.5	5.8
1/8/2016 15:15	-16.6	-16.6	1	2.5	0.174	0.1	0.055	0.088	0.03	0.04	0.09	0.34	1.2	2.1	3.5	5.8
1/8/2016 15:30	-15	-16.7	1	2.5	0.174	0.1	0.055	0.088	0.03	0.04	0.09	0.34	1.2	2.1	3.5	5.8
1/8/2016 15:45	-15	-16.6	1	2.5	0.174	0.1	0.055	0.088	0.03	0.04	0.09	0.34	1.2	2	3.5	5.8
1/8/2016 16:00	-16.2	-16.7	1	2.5	0.175	0.1	0.055	0.088	0.03	0.04	0.09	0.34	1.2	2.1	3.5	5.8
1/8/2016 16:15	-15.5	-16.7	1	2.5	0.174	0.1	0.055	0.088	0.03	0.04	0.08	0.34	1.2	2	3.5	5.8
1/8/2016 16:30	-15.8	-16.6	1	2.5	0.175	0.1	0.055	0.088	0.04	0.04	0.08	0.35	1.2	2.1	3.5	5.8
1/8/2016 16:45	-15.2	-16.6	1	2.5	0.175	0.1	0.055	0.088	0.04	0.04	0.08	0.35	1.2	2	3.5	5.8
1/8/2016 17:00	-15	-16.7	1	2.5	0.174	0.1	0.055	0.088	0.04	0.04	0.08	0.34	1.2	2	3.5	5.8
1/8/2016 17:15	-15	-16.6	1	2.5	0.175	0.1	0.055	0.088	0.04	0.04	0.08	0.34	1.2	2.1	3.5	5.8
1/8/2016 17:30	-15.5	-16.6	1	2.5	0.174	0.1	0.055	0.088	0.04	0.03	0.08	0.34	1.2	2	3.5	5.8
1/8/2016 17:45	-16.1	-16.7	1	2.5	0.174	0.1	0.055	0.088	0.04	0.04	0.08	0.34	1.2	2	3.5	5.8
1/8/2016 18:00	-15.6	-16.7	1	2.5	0.174	0.1	0.055	0.088	0.03	0.04	0.09	0.34	1.2	2.1	3.5	5.8
1/8/2016 18:15	-16	-16.7	1	2.5	0.174	0.1	0.055	0.088	0.04	0.04	0.08	0.34	1.2	2.1	3.5	5.8
1/8/2016 18:30	-16.6	-16.6	1	2.5	0.174	0.1	0.055	0.088	0.03	0.04	0.08	0.34	1.2	2.1	3.5	5.8
1/8/2016 18:45	-15.5	-16.7	1	2.5	0.174	0.1	0.055	0.088	0.04	0.04	0.08	0.35	1.2	2	3.5	5.8
1/8/2016 19:00	-16.6	-16.6	1	2.5	0.174	0.1	0.055	0.088	0.04	0.03	0.08	0.34	1.2	2.1	3.5	5.8
1/8/2016 19:15	-15	-16.7	1	2.5	0.174	0.1	0.055	0.088	0.04	0.04	0.08	0.34	1.2	2.1	3.5	5.8
1/8/2016 19:30	-15.1	-16.7	1	2.5	0.174	0.1	0.055	0.088	0.04	0.04	0.08	0.34	1.2	2	3.5	5.8
1/8/2016 19:45	-16.6	-16.7	1	2.5	0.175	0.1	0.055	0.088	0.04	0.03	0.09	0.35	1.2	2.1	3.5	5.8
1/8/2016 20:00	-15	-16.7	1	2.5	0.174	0.1	0.055	0.088	0.04	0.03	0.08	0.34	1.2	2.1	3.5	5.8
1/8/2016 20:15	-15	-16.6	1	2.5	0.174	0.1	0.055	0.088	0.04	0.04	0.08	0.35	1.2	2.1	3.5	5.8
1/8/2016 20:30	-15.6	-16.7	1	2.5	0.174	0.1	0.055	0.088	0.03	0.04	0.08	0.34	1.2	2.1	3.5	5.8
1/8/2016 20:45	-16.3	-16.7	1	2.5	0.174	0.1	0.055	0.088	0.03	0.04	0.08	0.35	1.2	2.1	3.5	5.8
1/8/2016 21:00	-15	-16.6	1	2.5	0.175	0.1	0.055	0.088	0.04	0.03	0.08	0.35	1.2	2.1	3.5	5.8
1/8/2016 21:15	-15	-16.6	1	2.5	0.174	0.1	0.055	0.088	0.04	0.04	0.09	0.34	1.3	2	3.5	5.8
1/8/2016 21:30	-16	-16.7	1	2.5	0.175	0.1	0.055	0.088	0.04	0.03	0.08	0.34	1.2	2.1	3.5	5.8
1/8/2016 21:45	-16.4	-16.6	1	2.5	0.175	0.1	0.055	0.088	0.04	0.04	0.09	0.34	1.2	2.1	3.5	5.8
1/8/2016 22:00	-16.3	-16.7	1	2.5	0.175	0.1	0.055	0.088	0.04	0.04	0.09	0.34	1.2	2.1	3.5	5.8
1/8/2016 22:15	-16.4	-16.7	1	2.5	0.175	0.1	0.055	0.088	0.04	0.04	0.09	0.34	1.2	2.1	3.5	5.8
1/8/2016 22:30	-16.5	-16.7	1	2.5	0.174	0.1	0.055	0.088	0.04	0.04	0.09	0.35	1.2	2	3.5	5.8
1/8/2016 22:45	-15	-16.7	1	2.6	0.174	0.1	0.055	0.088	0.04	0.03	0.09	0.34	1.2	2.1	3.5	5.8
1/8/2016 23:00	-16.4	-16.7	1	2.5	0.174	0.1	0.055	0.088	0.04	0.04	0.08	0.34	1.2	2.1	3.5	5.8
1/8/2016 23:15	-15.6	-16.7	1	2.5	0.175	0.1	0.055	0.088	0.04	0.04	0.08	0.34	1.2	2.1	3.5	5.8
1/8/2016 23:30	-16.4	-16.7	1	2.5	0.175	0.1	0.055	0.088	0.04	0.04	0.09	0.34	1.2	2.1	3.5	5.7
1/8/2016 23:45	-15.9	-16.6	1	2.5	0.174	0.1	0.055	0.088	0.03	0.04	0.08	0.34	1.2	2.1	3.5	5.8
1/9/2016 0:00	-16.6	-18	1	2.5	0.174	0.1	0.055	0.088	0.04	0.04	0.08	0.34	1.2	2	3.5	5.8
1/9/2016 0:15	-16.5	-16.6	1	2.5	0.175	0.1	0.055	0.088	0.04	0.04	0.08	0.34	1.2	2.1	3.5	5.8
1/9/2016 0:30	-15	-16.7	1	2.5	0.175	0.1	0.055	0.088	0.03	0.04	0.08	0.34	1.2	2	3.5	5.8
1/9/2016 0:45	-16.5	-16.7	1	2.5	0.174	0.1	0.055	0.088	0.03	0.04	0.09	0.35	1.2	2.1	3.5	5.8
1/9/2016 1:00	-16.4	-18.7	1	2.5	0.175	0.1	0.055	0.088	0.04	0.04	0.09	0.34	1.2	2.1	3.5	5.8
1/9/2016 1:15	-15	-16.7	1	2.5	0.175	0.1	0.055	0.088	0.04	0.04	0.08	0.34	1.2	2	3.5	5.8
1/9/2016 1:30	-16.4	-16.7	1	2.5	0.175	0.1	0.055	0.088	0.03	0.04	0.08	0.35	1.2	2.1	3.5	5.8
1/9/2016 1:45	-16.5	-16.7	1	2.5	0.174	0.1	0.055	0.088	0.03	0.04	0.08	0.34	1.2	2	3.5	5.8
1/9/2016 2:00	-15	-16.6	1	2.5	0.174	0.1	0.055	0.088	0.04	0.04	0.09	0.35	1.2	2.1	3.5	5.8
1/9/2016 2:15	-16.6	-18.5	1	2.5	0.175	0.1	0.055	0.088	0.03	0.04	0.08	0.34	1.2	2.1	3.5	5.8
1/9/2016 2:30	-15	-16.7	1	2.5	0.175	0.1	0.055	0.088	0.03	0.04	0.08	0.35	1.3	2	3.5	5.8
1/9/2016 2:45	-15	-18.5	1	2.5	0.175	0.1	0.055	0.088	0.04	0.04	0.08	0.35	1.2	2	3.5	5.8
1/9/2016 3:00	-15	-16.6	1	2.5	0.175	0.1	0.055	0.088	0.03	0.04	0.09	0.36	1.3	2.1	3.5	5.8
1/9/2016 3:15	-15	-16.6	1	2.5	0.175	0.1	0.056	0.088	0.04	0.04	0.09	0.34	1.2	2.1	3.5	5.8
1/9/2016 3:30	-15	-16.6	1	2.5	0.175	0.1	0.055	0.088	0.04	0.03	0.09	0.35	1.2	2.1	3.5	5.8
1/9/2016 3:45	-15	-16.6	1	2.5	0.175	0.1	0.055	0.088	0.04	0.04	0.09	0.34	1.2	2.1	3.5	5.8
1/9/2016 4:00	-15	-16.7	1	2.5	0.175	0.1	0.055	0.088	0.04	0.04	0.09	0.34	1.2	2.1	3.5	5.8
1/9/2016 4:15	-15	-16.6	1	2.5	0.175	0.1	0.055	0.088	0.04	0.04	0.09	0.35	1.2	2.1	3.5	5.8
1/9/2016 4:30	-15.3	-16.6	1	2.5	0.175	0.1	0.055	0.088	0.04	0.04	0.09	0.34	1.2	2.1	3.5	5.8
1/9/2016 4:45	-15	-16.6	1	2.5	0.175	0.1	0.055	0.088	0.04	0.04	0.08	0.34	1.2	2	3.5	5.8
1/9/2016 5:00	-16.4	-16.6	1	2.5	0.175	0.1	0.055	0.088	0.04	0.03	0.08	0.35	1.2	2.1	3.5	5.8
1/9/2016 5:15	-14.9	-16.6	1	2.5	0.175	0.1	0.055	0.088	0.04	0.04	0.08	0.34	1.2	2	3.5	5.7
1/9/2016 5:30	-15	-16.6	1	2.5	0.175	0.1	0.055	0.088	0.03	0.04	0.08	0.35	1.2	2.1	3.5	5.8
1/9/2016 5:45	-14.9	-16.6	1	2.5	0.175	0.1	0.056	0.088	0.03	0.04	0.08	0.35	1.2	2.1	3.5	5.8
1/9/2016 6:00	-15	-16.6	1	2.5	0.175	0.1	0.055	0.088	0.04	0.04	0.09	0.35	1.2	2.1	3.5	5.8
1/9/2016 6:15	-15	-16.7	1	2.5	0.175	0.1	0.055	0.088	0.04	0.04	0.09	0.34	1.2	2.1	3.5	5.8
1/9/2016 6:30	-15.8	-16.7	1	2.5	0.175	0.1	0.055	0.088	0.04	0.04	0.08	0.34	1.2	2.1	3.5	5.8
1/9/2016 6:45	-15.4	-16.7	1	2.5	0.174	0.1	0.055	0.088	0.04	0.04	0.08	0.34	1.2	2.1	3.5	5.8
1/9/2016 7:00	-15.5	-16.7	1	2.5	0.175	0.1	0.055	0.088	0.03	0.04	0.08	0.33	1.2	2.1	3.5	5.8
1/9/2016 7:15	-16.5	-16.7	1	2.5	0.175	0.1	0.055	0.088	0.04	0.04	0.08	0.34	1.2	2	3.5	5.8
1/9/2016 7:30	-15.4	-16.7	1	2.5	0.175	0.1	0.055	0.088	0.03	0.04	0.08	0.34	1.3	2.1	3.5	5.8
1/9/2016 7:45	-16.1	-16.7	1	2.5	0.175	0.1	0.055	0.088	0.04	0.04	0.08	0.35	1.2	2	3.5	5.8
1/9/2016 8:00	-16.5	-16.6	1	2.5	0.175	0.1	0.055	0.088	0.04	0.04	0.08	0.34	1.2	2.1	3.5	5.8
1/9/2016 8:15	-15	-16.6	1	2.5	0.175	0.1	0.055	0.088	0.04	0.04	0.08	0.34	1.2	2.1	3.5	5.8
1/9/2016 8:30	-14.9	-16.7	1	2.5	0.175	0.1	0.055	0.088	0.03	0.04	0.09	0.34	1.2	2.1	3.5	5.8
1/9/2016 8:45	-16.1	-16.7	1	2.5	0.175	0.1	0.055	0.088	0.04	0.04	0.09	0.34	1.2	2	3.5	5.8
1/9/2016 9:00	-15	-16.7	1	2.5	0.175	0.1	0.055	0.088	0.03	0.04	0.08	0.34	1.2	2.1	3.5	5.8
1/9/2016 9:15	-16.5	-16.9	1	2.5	0.175	0.1	0.055	0.088	0.04	0.04	0.08	0.34	1.2	2.1	3.5	5.8
1/9/2016 9:30	-16.4	-16.7	1.1	2.5	0.175	0.1	0.055	0.088	0.03	0.04	0.08	0.34	1.2	2.1	3.5	5.8
1/9/2016 9:45	-15	-16.7	1	2.5	0.175	0.1	0.055	0.088	0.03	0.04	0.09	0.34	1.2	2.1	3.5	5.8
1/9/2016 10:00	-15.6	-16.6	1	2.5	0.175	0.1	0.055	0.088	0.04	0.04	0.08	0.35	1.2	2.1	3.5	5.8
1/9/2016 10:15	-16.2	-16.7	1	2.5	0.175	0.1	0.055	0.088	0.03	0.04	0.09	0.35	1.2	2	3.5	5.8
1/9/2016 10:30	-15	-16.7	1	2.5	0.175	0.1	0.055	0.088	0.03	0.04	0.08	0.34	1.2	2	3.5	5.8
1/9/2016 10:45	-16.1	-16.6	1	2.5	0.175	0.1	0.055	0.088	0.04	0.03	0.09	0.34	1.2	2.1	3.5	5.8
1/9/2016 11:00	-16.4	-16.7	1	2.5	0.175	0.1	0.055	0.088	0.04	0.03	0.08	0.34	1.2	2.1	3.5	5.8
1/9/2016 11:15	-16.5	-16.7	1	2.5	0.175	0.1	0.055	0.088	0.03	0.04	0.08	0.34	1.2	2	3.5	5.8
1/9/2016 11:30	-15.1	-16.6	1	2.5	0.175	0.1	0.055	0.088	0.03	0.04	0.08	0.35	1.3	2.1	3.5	5.8
1/9/2016 11:45	-15	-16.6	1	2.5	0.175	0.1	0.055	0.088	0.04	0.04	0.09	0.33	1.2	2.1	3.5	5.8
1/9/2016 12:00	-16.4	-16.6	1	2.5	0.175	0.1	0.056	0.088	0.04	0.03	0.08	0.35	1.2	2.1	3.5	5.8
1/9/2016 12:15	-15	-16.6	1	2.5	0.175	0.1	0.055	0.088	0.04	0.04	0.08	0.34	1.2	2.1	3.5	5.8
1/9/2016 12:30	-16.3	-16.6	1	2.5	0.175	0.1	0.056	0.088	0.03	0.04	0.09	0.34	1.2	2.1	3.5	5.8
1/9/2016 12:45	-14.9	-16.6	1	2.5	0.175	0.1	0.055	0.088	0.03	0.04	0.09	0.34	1.2	2.1	3.5	5.8
1/9/2016 13:00	-15.2	-16.6	1	2.5	0.175	0.1	0.055	0.088	0.04	0.04	0.08	0.34	1.2	2.1	3.5	5.8
1/9/2016 13:15	-14.9	-16.6	1	2.5	0.175	0.1	0.055	0.088	0.04	0.04	0.09	0.34	1.2	2.1	3.5	5.8
1/9/2016 13:30	-15.8	-16.6	1	2.5	0.175	0.1	0.055	0.088	0.03	0.04	0.08	0.34	1.2	2.1	3.5	5.8
1/9/2016 13:45	-14.9	-16.7	1	2.5	0.175	0.1	0.055	0.088	0.04	0.03	0.08	0.34	1.2	2.1	3.5	5.8
1/9/2016 14:00	-15.2	-16.6	1	2.5	0.175	0.1	0.055	0.088	0.04	0.03	0.08	0.34	1.3	2	3.5	5.8
1/9/2016 14:15	-14.9	-16.7	1	2.5	0.175	0.1	0.055	0.088	0.04	0.04	0.09	0.34	1.3	2	3.5	5.8
1/9/2016 14:30	-15.3	-16.6	1	2.5	0.175	0.1	0.055	0.088	0.04	0.04	0.08	0.34	1.2	2	3.5	5.8
1/9/2016 14:45	-14.9	-16.6	1	2.5	0.175	0.1	0.055	0.088	0.03	0.04	0.08	0.34	1.3	2.1	3.5	5.8
1/9/2016 15:00	-14.9	-16.6	1	2.5	0.175	0.1	0.055	0.088	0.03	0.04	0.09	0.35	1.2	2.1	3.5	5.8
1/9/2016 15:15	-14.9	-16.7	1	2.5	0.175	0.1	0.055	0.088	0.04	0.04	0.08	0.34	1.2	2.1	3.5	5.8
1/9/2016 15:30	-14.9	-16.6	1	2.5	0.175	0.1	0.055	0.088	0.04	0.04	0.09	0.34	1.2	2	3.5	5.8
1/9/2016 15:45	-16.3	-16.6	1	2.5	0.175	0.1	0.055	0.088	0.03	0.04	0.09	0.35	1.2	2	3.5	5.8
1/9/2016 16:00	-14.9	-16.7	1	2.5	0.175	0.1	0.055	0.088	0.03	0.04	0.08	0.34	1.3	2.1	3.5	5.8
1/9/2016 16:15	-14.9	-16.6	1	2.5	0.175	0.1	0.055	0.088	0.04	0.04	0.08	0.35	1.2	2.1	3.5	5.8
1/9/2016 16:30	-16	-16.7	1	2.5	0.175	0.1	0.055	0.088	0.04	0.04	0.09	0.34	1.2	2.1	3.5	5.8
1/9/2016 16:45	-14.9	-16.6	1	2.5	0.175	0.1	0.055	0.088	0.04	0.04	0.08	0.34	1.2	2	3.5	5.7
1/9/2016 17:00	-14.9	-18.1	1	2.5	0.175	0.1	0.055	0.088	0.04	0.04	0.08	0.34	1.2	2.1	3.5	5.7
1/9/2016 17:15	-16	-16.7	1	2.5	0.175	0.1	0.055	0.088	0.03	0.03	0.09	0.34	1.2	2.1	3.5	5.8
1/9/2016 17:30	-14.9	-16.6	1	2.5	0.175	0.1	0.055	0.088	0.03	0.04	0.09	0.34	1.2	2.1	3.5	5.8
1/9/2016 17:45	-16.4	-16.6	1	2.5	0.175	0.1	0.055	0.088	0.04	0.04	0.09	0.33	1.2	2	3.5	5.7
1/9/2016 18:00	-14.9	-17.6	1	2.5	0.175	0.1	0.055	0.088	0.03	0.04	0.09	0.34	1.2	2.1	3.5	5.8
1/9/2016 18:15	-14.9	-16.6	1	2.5	0.175	0.1	0.055	0.088	0.03	0.03	0.08	0.34	1.2	2.1	3.5	5.7
1/9/2016 18:30	-14.9	-16.6	1	2.5	0.175	0.1	0.055	0.088	0.03	0.04	0.09	0.33	1.3	2.1	3.5	5.8
1/9/2016 18:45	-14.9	-16.6	1	2.5	0.175	0.1	0.055	0.088	0.03	0.04	0.08	0.34	1.2	2	3.5	5.8
1/9/2016 19:00	-16.4	-16.6	1	2.5	0.175	0.1	0.055	0.088	0.04	0.04	0.09	0.34	1.3	2.1	3.5	5.8
1/9/2016 19:15	-15.9	-16.7	1	2.5	0.175	0.1	0.055	0.088	0.04	0.04	0.08	0.34	1.2	2.1	3.5	5.8
1/9/2016 19:30	-14.9	-16.6	1	2.5	0.175	0.1	0.055	0.088	0.03	0.04	0.08	0.34	1.2	2.1	3.5	5.8
1/9/2016 19:45	-14.9	-16.6	1	2.5	0.175	0.1	0.055	0.088	0.03	0.04	0.09	0.34	1.3	2.1	3.5	5.8
1/9/2016 20:00	-14.9	-16.6	1	2.5	0.175	0.1	0.055	0.088	0.04	0.04	0.08	0.35	1.2	2	3.5	5.7
1/9/2016 20:15	-14.9	-16.6	1	2.5	0.175	0.1	0.055	0.088	0.04	0.04	0.08	0.35	1.2	2	3.5	5.8
1/9/2016 20:30	-15.5	-16.6	1	2.5	0.175	0.1	0.055	0.088	0.03	0.04	0.08	0.35	1.2	2	3.5	5.8
1/9/2016 20:45	-16.4	-16.6	1	2.5	0.175	0.1	0.055	0.088	0.04	0.04	0.08	0.35	1.2	2.1	3.5	5.8
1/9/2016 21:00	-16.5	-16.7	1	2.5	0.175	0.1	0.056	0.088	0.04	0.04	0.08	0.34	1.2	2.1	3.5	5.8
1/9/2016 21:15	-14.9	-18	1	2.5	0.175	0.1	0.055	0.088	0.03	0.04	0.08	0.34	1.2	2.1	3.5	5.8
1/9/2016 21:30	-16.4	-16.6	1	2.5	0.175	0.1	0.055	0.088	0.04	0.03	0.08	0.34	1.2	2.1	3.5	5.8
1/9/2016 21:45	-15.6	-16.7	1	2.5	0.175	0.1	0.055	0.088	0.04	0.04	0.09	0.35	1.2	2.1	3.5	5.8
1/9/2016 22:00	-14.9	-16.6	1	2.5	0.175	0.1	0.055	0.088	0.04	0.04	0.09	0.34	1.2	2.1	3.5	5.7
1/9/2016 22:15	-14.9	-16.6	1	2.5	0.175	0.1	0.055	0.088	0.04	0.04	0.08	0.34	1.2	2.1	3.5	5.7
1/9/2016 22:30	-14.9	-16.7	1	2.5	0.175	0.1	0.055	0.088	0.03	0.04	0.09	0.34	1.2	2.1	3.5	5.7
1/9/2016 22:45	-14.9	-16.7	1	2.5	0.175	0.1	0.055	0.088	0.04	0.04	0.08	0.35	1.3	2.1	3.5	5.8
1/9/2016 23:00	-14.9	-16.7	1	2.5	0.175	0.1	0.055	0.088	0.04	0.04	0.09	0.34	1.2	2.1	3.5	5.7
1/9/2016 23:15	-16.3	-16.6	1	2.5	0.175	0.1	0.055	0.088	0.04	0.04	0.08	0.34	1.2	2.1	3.5	5.8
1/9/2016 23:30	-14.9	-16.6	1	2.5	0.175	0.1	0.055	0.088	0.04	0.04	0.08	0.35	1.3	2.1	3.5	5.8
1/9/2016 23:45	-14.9	-16.6	1	2.5	0.175	0.1	0.055	0.088	0.04	0.04	0.09	0.34	1.3	2.1	3.5	5.8
1/10/2016 0:00	-16.4	-16.6	1	2.5	0.175	0.1	0.055	0.088	0.03	0.04	0.08	0.35	1.2	2	3.5	5.8
1/10/2016 0:15	-14.9	-16.6	1	2.5	0.175	0.1	0.055	0.088	0.03	0.04	0.09	0.34	1.2	2.1	3.5	5.8
1/10/2016 0:30	-16.2	-16.6	1	2.5	0.175	0.1	0.055	0.088	0.04	0.04	0.08	0.35	1.2	2	3.5	5.7
1/10/2016 0:45	-14.8	-16.7	1	2.5	0.175	0.1	0.055	0.088	0.04	0.04	0.08	0.35	1.2	2	3.5	5.8
1/10/2016 1:00	-14.9	-16.6	1	2.5	0.175	0.1	0.055	0.088	0.03	0.04	0.09	0.34	1.2	2	3.5	5.7
1/10/2016 1:15	-14.9	-16.6	1	2.5	0.175	0.1	0.055	0.088	0.04	0.04	0.09	0.35	1.3	2.1	3.5	5.7
1/10/2016 1:30	-15.4	-16.7	1	2.5	0.175	0.1	0.055	0.088	0.03	0.04	0.08	0.34	1.2	2	3.5	5.8
1/10/2016 1:45	-15.1	-16.7	1	2.5	0.175	0.1	0.055	0.088	0.04	0.04	0.08	0.35	1.2	2	3.5	5.8
1/10/2016 2:00	-14.9	-16.6	1	2.5	0.175	0.1	0.055	0.088	0.04	0.04	0.08	0.34	1.2	2	3.5	5.8
1/10/2016 2:15	-14.8	-16.7	1	2.5	0.175	0.1	0.055	0.088	0.04	0.04	0.08	0.34	1.3	2.1	3.5	5.8
1/10/2016 2:30	-14.8	-16.6	1	2.5	0.175	0.1	0.055	0.088	0.04	0.04	0.08	0.34	1.2	2.1	3.5	5.8
1/10/2016 2:45	-16.4	-16.6	1	2.5	0.175	0.1	0.055	0.088	0.03	0.03	0.08	0.34	1.2	2.1	3.5	5.8
1/10/2016 3:00	-14.9	-16.7	1	2.5	0.175	0.1	0.055	0.088	0.04	0.04	0.09	0.34	1.3	2.1	3.5	5.8
1/10/2016 3:15	-16.4	-16.6	1	2.5	0.175	0.1	0.055	0.088	0.03	0.04	0.08	0.34	1.2	2.1	3.5	5.8
1/10/2016 3:30	-14.8	-16.6	1	2.5	0.175	0.1	0.055	0.088	0.04	0.04	0.08	0.34	1.2	2.1	3.5	5.8
1/10/2016 3:45	-15.2	-16.6	1	2.5	0.175	0.1	0.055	0.088	0.04	0.04	0.09	0.34	1.2	2.1	3.5	5.7
1/10/2016 4:00	-16.2	-16.6	1	2.5	0.175	0.1	0.055	0.088	0.04	0.04	0.09	0.34	1.2	2.1	3.5	5.7
1/10/2016 4:15	-14.9	-17.5	1	2.5	0.175	0.1	0.055	0.088	0.03	0.04	0.08	0.34	1.2	2.1	3.5	5.7
1/10/2016 4:30	-14.9	-16.6	1	2.5	0.175	0.1	0.055	0.088	0.04	0.04	0.08	0.35	1.2	2.1	3.5	5.8
1/10/2016 4:45	-14.9	-16.6	1	2.5	0.175	0.1	0.055	0.088	0.03	0.04	0.08	0.34	1.2	2.1	3.5	5.7
1/10/2016 5:00	-15.9	-16.6	1	2.5	0.175	0.1	0.055	0.088	0.03	0.04	0.08	0.35	1.2	2	3.5	5.8
1/10/2016 5:15	-16.2	-16.6	1	2.5	0.175	0.1	0.055	0.088	0.04	0.04	0.08	0.34	1.2	2.1	3.5	5.7
1/10/2016 5:30	-16.2	-16.6	1	2.5	0.175	0.1	0.055	0.088	0.04	0.04	0.08	0.34	1.3	2.1	3.5	5.7
1/10/2016 5:45	-15.7	-16.7	1	2.5	0.175	0.1	0.055	0.088	0.04	0.04	0.09	0.34	1.2	2.1	3.5	5.7
1/10/2016 6:00	-14.8	-16.6	1	2.5	0.175	0.1	0.055	0.088	0.03	0.04	0.08	0.34	1.2	2.1	3.5	5.8
1/10/2016 6:15	-14.8	-16.6	1	2.5	0.175	0.1	0.055	0.088	0.04	0.04	0.09	0.34	1.2	2.1	3.5	5.8
1/10/2016 6:30	-14.8	-18.6	1	2.5	0.175	0.1	0.055	0.088	0.04	0.04	0.09	0.34	1.2	2.1	3.5	5.7
1/10/2016 6:45	-14.8	-16.6	1	2.5	0.175	0.1	0.055	0.088	0.04	0.04	0.08	0.34	1.2	2.1	3.5	5.7
1/10/2016 7:00	-14.8	-16.6	1	2.5	0.175	0.1	0.055	0.088	0.04	0.04	0.09	0.35	1.2	2	3.5	5.8
1/10/2016 7:15	-14.8	-16.6	1	2.5	0.175	0.1	0.055	0.088	0.04	0.04	0.08	0.34	1.2	2.1	3.5	5.8
1/10/2016 7:30	-15.7	-16.6	1	2.5	0.175	0.1	0.055	0.088	0.03	0.04	0.09	0.34	1.2	2.1	3.5	5.7
1/10/2016 7:45	-14.8	-16.6	1	2.5	0.175	0.1	0.055	0.088	0.03	0.04	0.09	0.34	1.3	2.1	3.5	5.7
1/10/2016 8:00	-14.8	-16.7	1	2.5	0.175	0.1	0.055	0.088	0.04	0.04	0.09	0.34	1.2	2	3.5	5.7
1/10/2016 8:15	-15	-16.7	1	2.5	0.175	0.101	0.055	0.088	0.04	0.04	0.09	0.35	1.2	2.1	3.5	5.8
1/10/2016 8:30	-14.8	-16.6	1	2.5	0.175	0.1	0.055	0.088	0.04	0.04	0.09	0.35	1.2	2.1	3.5	5.7
1/10/2016 8:45	-14.8	-16.6	1	2.5	0.175	0.1	0.055	0.088	0.04	0.03	0.08	0.34	1.2	2.1	3.5	5.7
1/10/2016 9:00	-14.8	-16.6	1	2.5	0.175	0.1	0.055	0.088	0.04	0.04	0.09	0.34	1.2	2.1	3.5	5.7
1/10/2016 9:15	-14.8	-16.6	1	2.5	0.175	0.1	0.055	0.088	0.04	0.04	0.09	0.34	1.2	2.1	3.5	5.7
1/10/2016 9:30	-14.8	-16.6	1	2.5	0.175	0.1	0.055	0.088	0.03	0.04	0.09	0.34	1.2	2.1	3.5	5.7
1/10/2016 9:45	-14.8	-16.6	1	2.5	0.175	0.101	0.055	0.088	0.03	0.04	0.09	0.35	1.2	2.1	3.5	5.7
1/10/2016 10:00	-14.8	-16.7	1	2.5	0.175	0.1	0.055	0.088	0.04	0.04	0.08	0.34	1.3	2.1	3.5	5.7
1/10/2016 10:15	-14.8	-16.6	1	2.5	0.175	0.1	0.056	0.088	0.04	0.04	0.08	0.35	1.2	2.1	3.5	5.7
1/10/2016 10:30	-16.3	-16.6	1	2.5	0.175	0.1	0.055	0.088	0.03	0.04	0.08	0.34	1.2	2.1	3.5	5.8
1/10/2016 10:45	-14.8	-16.6	1	2.5	0.175	0.1	0.055	0.088	0.03	0.04	0.09	0.34	1.2	2.1	3.5	5.8
1/10/2016 11:00	-14.8	-16.7	1	2.5	0.175	0.1	0.055	0.088	0.04	0.04	0.08	0.35	1.2	2.1	3.5	5.7
1/10/2016 11:15	-14.8	-16.6	1	2.5	0.175	0.101	0.055	0.088	0.04	0.04	0.08	0.35	1.2	2.1	3.5	5.7
1/10/2016 11:30	-14.8	-16.6	1	2.5	0.175	0.1	0.055	0.088	0.04	0.04	0.08	0.35	1.2	2.1	3.5	5.7
1/10/2016 11:45	-14.8	-16.6	1	2.5	0.175	0.101	0.055	0.088	0.03	0.04	0.09	0.34	1.2	2.1	3.5	5.7
1/10/2016 12:00	-14.8	-16.6	1	2.5	0.175	0.1	0.055	0.088	0.03	0.04	0.09	0.35	1.3	2	3.5	5.7
1/10/2016 12:15	-16.3	-16.6	1	2.5	0.175	0.101	0.055	0.088	0.04	0.04	0.08	0.34	1.2	2	3.5	5.7
1/10/2016 12:30	-16.3	-16.6	1	2.5	0.175	0.1	0.056	0.088	0.03	0.04	0.09	0.34	1.3	2.1	3.5	5.7
1/10/2016 12:45	-16.3	-16.6	1	2.5	0.175	0.1	0.055	0.088	0.03	0.04	0.09	0.34	1.2	2.1	3.5	5.7
1/10/2016 13:00	-16.3	-16.9	1	2.5	0.175	0.101	0.056	0.088	0.03	0.03	0.08	0.34	1.2	2.1	3.5	5.7
1/10/2016 13:15	-16.3	-18.5	1	2.5	0.175	0.1	0.055	0.088	0.04	0.03	0.08	0.33	1.2	2	3.5	5.8
1/10/2016 13:30	-16.4	-18.6	1	2.5	0.175	0.101	0.056	0.088	0.03	0.04	0.08	0.34	1.2	2.1	3.5	5.7
1/10/2016 13:45	-16.4	-18.9	1	2.5	0.175	0.101	0.055	0.088	0.04	0.04	0.08	0.35	1.3	2.1	3.5	5.7
1/10/2016 14:00	-16.4	-18.9	1	2.5	0.175	0.101	0.055	0.088	0.04	0.04	0.08	0.34	1.3	2.1	3.5	5.8
1/10/2016 14:15	-16.4	-18.9	1	2.5	0.175	0.1	0.055	0.088	0.04	0.04	0.08	0.34	1.3	2.1	3.5	5.8
1/10/2016 14:30	-16.3	-16.6	1	2.5	0.175	0.101	0.055	0.088	0.03	0.04	0.08	0.33	1.2	2.1	3.5	5.7
1/10/2016 14:45	-16.2	-16.7	1	2.5	0.175	0.1	0.055	0.088	0.04	0.04	0.08	0.35	1.3	2.1	3.5	5.7
1/10/2016 15:00	-16.4	-18.9	1	2.5	0.175	0.101	0.055	0.088	0.04	0.03	0.08	0.34	1.2	2	3.5	5.8
1/10/2016 15:15	-16.3	-18.7	1	2.5	0.175	0.101	0.055	0.088	0.04	0.04	0.08	0.34	1.2	2.1	3.5	5.7
1/10/2016 15:30	-16.3	-18.6	1	2.5	0.175	0.1	0.055	0.088	0.03	0.04	0.08	0.34	1.2	2.1	3.5	5.7
1/10/2016 15:45	-16.3	-18.8	1.1	2.5	0.175	0.101	0.055	0.088	0.04	0.04	0.08	0.34	1.2	2.1	3.5	5.7
1/10/2016 16:00	-16.3	-18.7	1.1	2.5	0.175	0.101	0.055	0.088	0.04	0.04	0.08	0.34	1.2	2.1	3.5	5.7
1/10/2016 16:15	-16.2	-18.8	1	2.5	0.175	0.101	0.055	0.088	0.03	0.03	0.09	0.34	1.2	2	3.5	5.8
1/10/2016 16:30	-15.8	-18.3	1	2.5	0.175	0.101	0.055	0.088	0.04	0.04	0.08	0.34	1.2	2.1	3.5	5.7
1/10/2016 16:45	-16.3	-18.7	1	2.5	0.175	0.101	0.055	0.088	0.04	0.04	0.08	0.34	1.3	2.1	3.5	5.7
1/10/2016 17:00	-16.3	-17.7	1	2.5	0.175	0.101	0.055	0.088	0.04	0.04	0.08	0.34	1.3	2.1	3.5	5.7
1/10/2016 17:15	-16.3	-18.7	1	2.5	0.175	0.101	0.055	0.088	0.04	0.04	0.09	0.34	1.3	2.1	3.5	5.7
1/10/2016 17:30	-16.1	-17.5	1	2.5	0.175	0.1	0.055	0.088	0.04	0.04	0.09	0.34	1.3	2.1	3.5	5.7
1/10/2016 17:45	-16	-16.6	1	2.5	0.175	0.101	0.055	0.088	0.04	0.04	0.08	0.34	1.3	2.1	3.5	5.7
1/10/2016 18:00	-16.3	-16.6	1	2.5	0.175	0.101	0.055	0.088	0.04	0.04	0.08	0.34	1.3	2.1	3.5	5.7
1/10/2016 18:15	-16.3	-16.6	1	2.5	0.175	0.101	0.055	0.088	0.04	0.04	0.08	0.34	1.3	2.1	3.5	5.7
1/10/2016 18:30	-16.2	-16.6	1	2.5	0.175	0.101	0.055	0.088	0.03	0.03	0.08	0.34	1.2	2	3.5	5.7
1/10/2016 18:45	-15.8	-16.7	1	2.5	0.175	0.101	0.055	0.088	0.03	0.03	0.08	0.35	1.2	2.1	3.5	5.7
1/10/2016 19:00	-16.2	-16.6	1	2.5	0.175	0.101	0.056	0.088	0.03	0.04	0.08	0.34	1.3	2.1	3.5	5.7
1/10/2016 19:15	-16.1	-16.6	1	2.5	0.175	0.101	0.055	0.088	0.03	0.04	0.08	0.33	1.3	2.1	3.5	5.7
1/10/2016 19:30	-15.9	-16.6	1	2.5	0.175	0.101	0.055	0.088	0.04	0.04	0.08	0.34	1.3	2.1	3.5	5.7
1/10/2016 19:45	-16.3	-16.6	1	2.5	0.175	0.101	0.055	0.088	0.04	0.04	0.08	0.34	1.2	2.1	3.5	5.7
1/10/2016 20:00	-16.2	-18.8	1	2.5	0.175	0.101	0.055	0.088	0.03	0.04	0.09	0.33	1.2	2.1	3.5	5.7
1/10/2016 20:15	-16.1	-18.8	1	2.5	0.175	0.101	0.055	0.088	0.03	0.04	0.08	0.35	1.2	2.1	3.5	5.7
1/10/2016 20:30	-16.2	-16.6	1	2.5	0.175	0.101	0.055	0.088	0.03	0.04	0.08	0.34	1.2	2.1	3.5	5.7
1/10/2016 20:45	-16.3	-18.7	1	2.5	0.175	0.101	0.056	0.088	0.04	0.04	0.09	0.35	1.3	2.1	3.5	5.7
1/10/2016 21:00	-16.1	-17.1	1	2.5	0.175	0.101	0.055	0.088	0.04	0.04	0.09	0.34	1.2	2.1	3.5	5.7
1/10/2016 21:15	-16.1	-16.7	1	2.5	0.175	0.101	0.055	0.088	0.03	0.04	0.08	0.34	1.3	2.1	3.5	5.7
1/10/2016 21:30	-16.1	-18.8	1	2.5	0.175	0.101	0.056	0.088	0.03	0.04	0.08	0.35	1.2	2.1	3.5	5.7
1/10/2016 21:45	-16.3	-16.6	1	2.5	0.175	0.101	0.056	0.088	0.04	0.03	0.08	0.35	1.3	2.1	3.5	5.7
1/10/2016 22:00	-15.9	-16.6	1	2.5	0.175	0.101	0.056	0.088	0.03	0.04	0.08	0.34	1.2	2.1	3.5	5.7
1/10/2016 22:15	-16.3	-16.6	1	2.5	0.175	0.1	0.055	0.088	0.03	0.04	0.09	0.34	1.2	2.1	3.5	5.7
1/10/2016 22:30	-16.1	-16.6	1	2.5	0.175	0.101	0.055	0.088	0.03	0.03	0.09	0.34	1.2	2.1	3.5	5.7
1/10/2016 22:45	-16.2	-16.6	1	2.5	0.175	0.101	0.055	0.088	0.04	0.03	0.09	0.34	1.3	2.1	3.5	5.7
1/10/2016 23:00	-15.5	-16.6	1	2.5	0.175	0.101	0.056	0.088	0.03	0.04	0.08	0.34	1.3	2.1	3.5	5.7
1/10/2016 23:15	-16.2	-18.5	1	2.5	0.175	0.101	0.056	0.088	0.03	0.04	0.08	0.34	1.3	2.1	3.5	5.7
1/10/2016 23:30	-15.4	-16.6	1	2.5	0.175	0.101	0.056	0.088	0.04	0.04	0.08	0.34	1.2	2.1	3.5	5.7
1/10/2016 23:45	-16.2	-17.1	1	2.5	0.175	0.101	0.055	0.088	0.04	0.04	0.08	0.34	1.2	2	3.5	5.7
1/11/2016 0:00	-16.2	-16.6	1	2.5	0.175	0.101	0.055	0.088	0.03	0.04	0.08	0.34	1.2	2.1	3.5	5.7
1/11/2016 0:15	-16.2	-16.6	1	2.5	0.175	0.101	0.055	0.088	0.04	0.04	0.08	0.34	1.3	2.1	3.5	5.7
1/11/2016 0:30	-16.1	-18.3	1	2.5	0.175	0.101	0.055	0.088	0.04	0.04	0.09	0.34	1.2	2.1	3.5	5.7
1/11/2016 0:45	-16.1	-16.6	1	2.5	0.175	0.101	0.055	0.088	0.04	0.04	0.08	0.35	1.2	2.1	3.5	5.7
1/11/2016 1:00	-15.3	-16.6	1	2.5	0.175	0.101	0.055	0.088	0.03	0.04	0.09	0.35	1.2	2.1	3.5	5.7
1/11/2016 1:15	-16.1	-16.6	1	2.5	0.176	0.101	0.055	0.088	0.03	0.04	0.08	0.34	1.3	2.1	3.5	5.7
1/11/2016 1:30	-15.6	-16.6	1	2.5	0.175	0.1	0.055	0.088	0.03	0.04	0.09	0.34	1.2	2.1	3.5	5.7
1/11/2016 1:45	-16	-16.6	1	2.5	0.175	0.101	0.055	0.088	0.04	0.03	0.09	0.34	1.2	2	3.5	5.7
1/11/2016 2:00	-16.2	-16.6	1	2.5	0.175	0.101	0.055	0.088	0.04	0.04	0.08	0.33	1.2	2.1	3.5	5.7
1/11/2016 2:15	-16.3	-16.6	1	2.5	0.175	0.101	0.055	0.088	0.04	0.03	0.08	0.34	1.3	2.1	3.4	5.7
1/11/2016 2:30	-15.5	-16.6	1	2.5	0.175	0.101	0.055	0.088	0.04	0.03	0.08	0.34	1.3	2.1	3.5	5.7
1/11/2016 2:45	-14.8	-16.6	1	2.5	0.175	0.101	0.055	0.088	0.03	0.04	0.08	0.35	1.3	2.1	3.5	5.7
1/11/2016 3:00	-14.7	-18.7	1	2.5	0.175	0.101	0.055	0.088	0.03	0.04	0.08	0.34	1.3	2.1	3.5	5.7
1/11/2016 3:15	-15.9	-16.6	1	2.5	0.175	0.101	0.056	0.088	0.03	0.04	0.09	0.35	1.2	2.1	3.5	5.7
1/11/2016 3:30	-14.8	-16.6	1	2.5	0.176	0.101	0.055	0.088	0.03	0.04	0.08	0.34	1.3	2	3.5	5.7
1/11/2016 3:45	-16.2	-16.6	1	2.5	0.175	0.101	0.055	0.088	0.04	0.04	0.09	0.34	1.3	2.1	3.5	5.7
1/11/2016 4:00	-16.1	-16.6	1	2.5	0.176	0.101	0.055	0.088	0.03	0.04	0.09	0.34	1.2	2.1	3.5	5.7
1/11/2016 4:15	-14.8	-18.7	1	2.5	0.175	0.101	0.056	0.088	0.03	0.04	0.08	0.34	1.2	2.1	3.5	5.7
1/11/2016 4:30	-15.3	-16.6	1	2.5	0.176	0.101	0.055	0.088	0.04	0.03	0.09	0.35	1.2	2.1	3.5	5.7
1/11/2016 4:45	-16.2	-16.6	1	2.5	0.175	0.101	0.055	0.088	0.04	0.04	0.09	0.34	1.3	2.1	3.5	5.7
1/11/2016 5:00	-14.7	-18.2	1	2.5	0.175	0.101	0.055	0.088	0.04	0.04	0.08	0.34	1.2	2.1	3.5	5.7
1/11/2016 5:15	-15.7	-16.6	1	2.5	0.175	0.101	0.056	0.088	0.03	0.04	0.09	0.35	1.3	2.1	3.5	5.7
1/11/2016 5:30	-15.9	-18.6	1	2.5	0.175	0.1	0.055	0.088	0.03	0.04	0.08	0.34	1.3	2.1	3.5	5.7
1/11/2016 5:45	-16	-16.6	1	2.5	0.176	0.101	0.055	0.088	0.03	0.04	0.08	0.34	1.2	2.1	3.5	5.7
1/11/2016 6:00	-15.4	-16.6	1	2.5	0.176	0.101	0.056	0.088	0.04	0.04	0.09	0.34	1.3	2.1	3.5	5.7
1/11/2016 6:15	-16.1	-16.7	1	2.5	0.175	0.101	0.055	0.088	0.03	0.04	0.08	0.34	1.2	2.1	3.5	5.7
1/11/2016 6:30	-16.3	-16.6	1	2.5	0.176	0.101	0.055	0.088	0.03	0.04	0.08	0.35	1.3	2.1	3.5	5.7
1/11/2016 6:45	-14.7	-16.6	1	2.5	0.175	0.101	0.055	0.088	0.04	0.04	0.09	0.35	1.2	2.1	3.5	5.7
1/11/2016 7:00	-16.2	-16.6	1	2.5	0.175	0.101	0.055	0.088	0.04	0.04	0.09	0.35	1.3	2.1	3.5	5.7
1/11/2016 7:15	-15.2	-16.7	1	2.5	0.175	0.101	0.055	0.088	0.03	0.04	0.09	0.34	1.2	2.1	3.5	5.7
1/11/2016 7:30	-16	-16.6	1	2.5	0.175	0.101	0.055	0.088	0.03	0.04	0.09	0.35	1.2	2.1	3.5	5.7
1/11/2016 7:45	-15.4	-16.6	1	2.5	0.176	0.101	0.055	0.088	0.04	0.04	0.09	0.34	1.3	2	3.5	5.7
1/11/2016 8:00	-16	-16.6	1	2.5	0.175	0.101	0.055	0.088	0.03	0.04	0.08	0.34	1.3	2.1	3.5	5.7
1/11/2016 8:15	-14.7	-16.6	1	2.5	0.176	0.101	0.055	0.088	0.04	0.04	0.09	0.34	1.3	2	3.5	5.7
1/11/2016 8:30	-15.5	-16.6	1	2.5	0.175	0.101	0.055	0.088	0.03	0.04	0.09	0.34	1.3	2.1	3.5	5.7
1/11/2016 8:45	-14.8	-16.6	1	2.5	0.175	0.101	0.055	0.088	0.04	0.04	0.09	0.34	1.3	2.1	3.5	5.7
1/11/2016 9:00	-16.2	-16.6	1	2.5	0.176	0.101	0.055	0.088	0.04	0.04	0.08	0.34	1.2	2.1	3.4	5.7
1/11/2016 9:15	-16	-16.6	1	2.5	0.176	0.101	0.055	0.088	0.04	0.03	0.08	0.34	1.2	2	3.5	5.7
1/11/2016 9:30	-15.2	-16.6	1	2.5	0.176	0.101	0.056	0.088	0.04	0.04	0.09	0.35	1.3	2.1	3.5	5.7
1/11/2016 9:45	-16.1	-16.6	1	2.5	0.175	0.101	0.055	0.088	0.03	0.04	0.09	0.34	1.2	2.1	3.5	5.7
1/11/2016 10:00	-16.2	-16.6	1	2.5	0.175	0.101	0.056	0.088	0.04	0.04	0.08	0.35	1.3	2.1	3.5	5.7
1/11/2016 10:15	-15.5	-16.6	1	2.5	0.176	0.101	0.056	0.088	0.03	0.04	0.08	0.34	1.3	2.1	3.5	5.7
1/11/2016 10:30	-14.7	-16.6	1	2.5	0.176	0.101	0.055	0.088	0.04	0.04	0.09	0.34	1.2	2.1	3.5	5.7
1/11/2016 10:45	-16	-18.8	1	2.5	0.176	0.101	0.055	0.088	0.04	0.04	0.08	0.34	1.2	2.1	3.5	5.7
1/11/2016 11:00	-16.3	-18.8	1	2.5	0.176	0.101	0.055	0.088	0.03	0.04	0.09	0.34	1.3	2.1	3.5	5.7
1/11/2016 11:15	-16.3	-18.9	1	2.5	0.175	0.101	0.055	0.088	0.03	0.04	0.08	0.34	1.2	2.1	3.5	5.7
1/11/2016 11:30	-16.3	-18.9	1	2.5	0.175	0.101	0.056	0.088	0.03	0.03	0.08	0.34	1.3	2.1	3.5	5.7
1/11/2016 11:45	-16.4	-18.9	1	2.5	0.175	0.101	0.055	0.088	0.03	0.03	0.08	0.34	1.2	2.1	3.5	5.7
1/11/2016 12:00	-16.3	-19	1	2.5	0.175	0.101	0.055	0.088	0.04	0.03	0.08	0.34	1.2	2.1	3.5	5.7
1/11/2016 12:15	-16.3	-19	1	2.5	0.175	0.101	0.055	0.088	0.04	0.04	0.08	0.34	1.2	2	3.5	5.7
1/11/2016 12:30	-16.4	-19	1	2.5	0.175	0.101	0.055	0.088	0.04	0.03	0.08	0.34	1.2	2	3.5	5.7
1/11/2016 12:45	-16.6	-19	1	2.5	0.175	0.101	0.055	0.088	0.03	0.04	0.08	0.34	1.3	2	3.5	5.7
1/11/2016 13:00	-16.8	-19.2	1	2.5	0.176	0.101	0.055	0.088	0.03	0.04	0.08	0.34	1.3	2.1	3.5	5.7
1/11/2016 13:15	-16.8	-19.2	1	2.5	0.176	0.101	0.055	0.088	0.04	0.04	0.09	0.34	1.2	2	3.5	5.7
1/11/2016 13:30	-16.8	-19.1	1	2.5	0.176	0.101	0.055	0.088	0.03	0.04	0.08	0.34	1.3	2	3.5	5.7
1/11/2016 13:45	-16.6	-19	1.1	2.5	0.176	0.101	0.055	0.088	0.04	0.04	0.08	0.33	1.2	2.1	3.5	5.7
1/11/2016 14:00	-16.7	-19.1	1	2.5	0.176	0.101	0.055	0.088	0.03	0.03	0.08	0.34	1.2	2.1	3.5	5.7
1/11/2016 14:15	-16.9	-19.1	1	2.5	0.176	0.101	0.055	0.088	0.03	0.04	0.08	0.33	1.3	2	3.4	5.7
1/11/2016 14:30	-17	-19.1	1	2.5	0.176	0.101	0.055	0.088	0.03	0.04	0.08	0.34	1.3	2.1	3.5	5.7
1/11/2016 14:45	-16.6	-19.2	1	2.5	0.176	0.101	0.055	0.088	0.04	0.04	0.09	0.34	1.3	2	3.5	5.7
1/11/2016 15:00	-16.7	-19.1	1	2.5	0.176	0.101	0.055	0.088	0.04	0.04	0.08	0.33	1.2	2	3.5	5.7
1/11/2016 15:15	-16.9	-19.1	1	2.5	0.176	0.101	0.055	0.088	0.03	0.04	0.08	0.34	1.2	2.1	3.5	5.7
1/11/2016 15:30	-17	-19.1	1	2.5	0.175	0.101	0.055	0.088	0.04	0.04	0.08	0.33	1.3	2.1	3.5	5.7
1/11/2016 15:45	-16.3	-19	1	2.5	0.176	0.101	0.055	0.088	0.03	0.04	0.08	0.34	1.3	2.1	3.5	5.7
1/11/2016 16:00	-16.2	-18	1	2.5	0.176	0.101	0.055	0.088	0.03	0.04	0.08	0.35	1.3	2	3.5	5.7
1/11/2016 16:15	-16.2	-18.8	1	2.5	0.176	0.101	0.055	0.088	0.03	0.04	0.08	0.34	1.2	2.1	3.5	5.7
1/11/2016 16:30	-16	-18.8	1	2.5	0.176	0.101	0.056	0.088	0.04	0.04	0.08	0.34	1.2	2	3.5	5.7
1/11/2016 16:45	-16.2	-18.8	1	2.5	0.176	0.101	0.055	0.088	0.03	0.03	0.09	0.35	1.2	2.1	3.5	5.7
1/11/2016 17:00	-16.2	-18.8	1	2.5	0.176	0.101	0.055	0.088	0.04	0.04	0.08	0.34	1.2	2	3.5	5.7
1/11/2016 17:15	-16.1	-18.8	1	2.5	0.176	0.101	0.056	0.088	0.03	0.04	0.08	0.34	1.3	2.1	3.5	5.7
1/11/2016 17:30	-16.3	-18.6	1	2.5	0.176	0.101	0.056	0.088	0.03	0.04	0.08	0.34	1.3	2.1	3.5	5.7
1/11/2016 17:45	-16.2	-18.8	1	2.5	0.176	0.101	0.056	0.088	0.04	0.03	0.08	0.34	1.2	2.1	3.5	5.7
1/11/2016 18:00	-16	-18.6	1	2.5	0.176	0.101	0.056	0.088	0.03	0.04	0.08	0.35	1.3	2.1	3.5	5.7
1/11/2016 18:15	-16.2	-18.3	1	2.5	0.175	0.101	0.055	0.088	0.04	0.04	0.08	0.34	1.3	2.1	3.5	5.7
1/11/2016 18:30	-16.2	-18.7	1	2.5	0.176	0.101	0.055	0.088	0.03	0.04	0.08	0.34	1.3	2.1	3.5	5.7
1/11/2016 18:45	-16.2	-18.6	1	2.5	0.176	0.101	0.055	0.088	0.04	0.04	0.08	0.34	1.2	2.1	3.5	5.7
1/11/2016 19:00	-16.3	-18.8	1	2.5	0.176	0.101	0.056	0.088	0.03	0.04	0.08	0.34	1.2	2.1	3.5	5.7
1/11/2016 19:15	-16.2	-18.7	1	2.5	0.176	0.101	0.055	0.088	0.04	0.04	0.08	0.34	1.3	2	3.5	5.7
1/11/2016 19:30	-16.1	-16.7	1	2.5	0.176	0.101	0.055	0.088	0.03	0.04	0.08	0.35	1.3	2	3.5	5.7
1/11/2016 19:45	-16.2	-18.7	1	2.5	0.176	0.101	0.055	0.088	0.03	0.04	0.09	0.34	1.3	2	3.5	5.7
1/11/2016 20:00	-16	-18.4	1	2.5	0.176	0.101	0.055	0.088	0.04	0.04	0.08	0.35	1.2	2.1	3.5	5.7
1/11/2016 20:15	-16.1	-18.4	1	2.5	0.176	0.101	0.056	0.088	0.03	0.04	0.09	0.33	1.2	2.1	3.5	5.7
1/11/2016 20:30	-16.1	-18.8	1	2.5	0.176	0.101	0.055	0.088	0.03	0.04	0.08	0.34	1.3	2.1	3.5	5.7
1/11/2016 20:45	-16.1	-16.6	1	2.5	0.176	0.101	0.055	0.088	0.04	0.04	0.08	0.34	1.2	2.1	3.5	5.7
1/11/2016 21:00	-16.1	-17.9	1	2.5	0.176	0.101	0.055	0.088	0.03	0.04	0.08	0.35	1.2	2	3.5	5.7
1/11/2016 21:15	-16.1	-17.8	1	2.5	0.176	0.101	0.055	0.088	0.04	0.04	0.08	0.34	1.2	2	3.5	5.7
1/11/2016 21:30	-16.2	-18.7	1	2.5	0.176	0.101	0.055	0.088	0.04	0.04	0.08	0.34	1.2	2.1	3.5	5.7
1/11/2016 21:45	-16.2	-16.6	1.1	2.5	0.175	0.101	0.055	0.088	0.03	0.04	0.08	0.34	1.3	2.1	3.5	5.7
1/11/2016 22:00	-16.1	-17.5	1	2.5	0.176	0.101	0.056	0.088	0.03	0.04	0.08	0.33	1.2	2.1	3.5	5.7
1/11/2016 22:15	-16.2	-18.5	1	2.5	0.176	0.101	0.055	0.088	0.04	0.04	0.08	0.35	1.3	2	3.5	5.7
1/11/2016 22:30	-16.2	-16.6	1	2.5	0.176	0.101	0.055	0.088	0.03	0.04	0.08	0.34	1.3	2.1	3.5	5.7
1/11/2016 22:45	-16.2	-16.6	1	2.5	0.176	0.101	0.055	0.088	0.04	0.04	0.08	0.34	1.3	2.1	3.5	5.7
1/11/2016 23:00	-16.1	-16.6	1.1	2.5	0.176	0.101	0.055	0.088	0.04	0.04	0.08	0.34	1.3	2.1	3.5	5.7
1/11/2016 23:15	-16.2	-18.7	1	2.5	0.176	0.101	0.056	0.088	0.03	0.04	0.08	0.34	1.3	2.1	3.5	5.7
1/11/2016 23:30	-16.2	-16.6	1	2.5	0.176	0.101	0.055	0.088	0.03	0.04	0.08	0.34	1.2	2.1	3.4	5.7
1/11/2016 23:45	-16.2	-16.6	1	2.5	0.176	0.101	0.055	0.088	0.03	0.04	0.08	0.34	1.3	2.1	3.5	5.7
1/12/2016 0:00	-16.1	-18.7	1	2.5	0.176	0.101	0.055	0.088	0.04	0.04	0.09	0.33	1.3	2.1	3.5	5.7
1/12/2016 0:15	-16	-16.7	1	2.5	0.175	0.101	0.055	0.088	0.03	0.04	0.08	0.34	1.3	2.1	3.5	5.7
1/12/2016 0:30	-16.2	-18.6	1	2.5	0.176	0.101	0.056	0.088	0.04	0.04	0.08	0.34	1.3	2	3.5	5.7
1/12/2016 0:45	-16.2	-16.6	1.1	2.5	0.176	0.101	0.055	0.088	0.04	0.04	0.09	0.34	1.2	2	3.5	5.7
1/12/2016 1:00	-16.2	-16.6	1.1	2.5	0.176	0.101	0.055	0.088	0.04	0.04	0.08	0.34	1.2	2.1	3.5	5.7
1/12/2016 1:15	-16.1	-16.6	1	2.5	0.176	0.101	0.055	0.088	0.03	0.04	0.08	0.35	1.3	2	3.5	5.7
1/12/2016 1:30	-16.2	-17.8	1	2.5	0.176	0.101	0.056	0.088	0.04	0.04	0.09	0.35	1.2	2.1	3.5	5.7
1/12/2016 1:45	-16	-16.6	1	2.5	0.176	0.101	0.055	0.088	0.03	0.03	0.09	0.34	1.3	2.1	3.5	5.7
1/12/2016 2:00	-16.2	-16.6	1	2.5	0.176	0.101	0.055	0.088	0.04	0.04	0.08	0.33	1.3	2	3.5	5.7
1/12/2016 2:15	-16	-16.6	1	2.5	0.176	0.101	0.055	0.088	0.03	0.04	0.08	0.34	1.3	2	3.5	5.7
1/12/2016 2:30	-16.1	-17.8	1	2.5	0.176	0.101	0.055	0.088	0.03	0.04	0.08	0.34	1.2	2	3.5	5.7
1/12/2016 2:45	-16.1	-16.6	1	2.5	0.176	0.101	0.055	0.088	0.03	0.04	0.08	0.34	1.3	2	3.5	5.7
1/12/2016 3:00	-16.1	-17.6	1.1	2.5	0.176	0.101	0.056	0.089	0.05	0.04	0.08	0.34	1.2	2	3.5	5.7
1/12/2016 3:15	-16.1	-16.6	1	2.5	0.176	0.101	0.055	0.088	0.04	0.04	0.08	0.34	1.3	2	3.5	5.7
1/12/2016 3:30	-16.2	-18.7	1	2.5	0.176	0.101	0.055	0.088	0.04	0.04	0.09	0.34	1.2	2.1	3.5	5.7
1/12/2016 3:45	-16.1	-18.7	1	2.5	0.176	0.101	0.056	0.088	0.03	0.04	0.08	0.34	1.3	2.1	3.5	5.7
1/12/2016 4:00	-16.1	-18.5	1	2.5	0.176	0.101	0.055	0.088	0.03	0.04	0.08	0.34	1.2	2.1	3.5	5.7
1/12/2016 4:15	-16	-18.8	1	2.5	0.176	0.101	0.055	0.088	0.04	0.04	0.08	0.34	1.3	2.1	3.5	5.7
1/12/2016 4:30	-16.2	-18.8	1	2.5	0.176	0.101	0.055	0.088	0.03	0.03	0.08	0.34	1.3	2.1	3.5	5.7
1/12/2016 4:45	-16	-18.1	1	2.5	0.176	0.101	0.056	0.088	0.04	0.04	0.08	0.35	1.3	2.1	3.5	5.7
1/12/2016 5:00	-16.2	-16.6	1	2.5	0.176	0.101	0.055	0.088	0.03	0.04	0.08	0.34	1.3	2	3.5	5.7
1/12/2016 5:15	-16.2	-18.3	1	2.5	0.176	0.101	0.055	0.088	0.04	0.04	0.08	0.34	1.3	2.1	3.5	5.7
1/12/2016 5:30	-16	-18.6	1	2.5	0.176	0.101	0.056	0.088	0.04	0.04	0.08	0.34	1.3	2	3.5	5.7
1/12/2016 5:45	-16	-16.6	1	2.5	0.176	0.101	0.055	0.088	0.04	0.04	0.08	0.34	1.3	2.1	3.5	5.7
1/12/2016 6:00	-15.4	-16.6	1	2.5	0.176	0.101	0.055	0.088	0.03	0.04	0.09	0.34	1.3	2.1	3.5	5.7
1/12/2016 6:15	-16	-18.6	1	2.5	0.176	0.101	0.055	0.088	0.03	0.04	0.08	0.35	1.2	2.1	3.5	5.7
1/12/2016 6:30	-16	-16.6	1.1	2.5	0.176	0.101	0.055	0.088	0.04	0.04	0.08	0.35	1.3	2.1	3.5	5.7
1/12/2016 6:45	-16.2	-16.7	1	2.5	0.176	0.101	0.055	0.088	0.04	0.04	0.08	0.34	1.3	2.1	3.4	5.7
1/12/2016 7:00	-16.2	-18.7	1	2.5	0.176	0.101	0.055	0.088	0.04	0.04	0.08	0.34	1.3	2.1	3.5	5.7
1/12/2016 7:15	-16.2	-16.6	1	2.5	0.176	0.101	0.055	0.088	0.03	0.03	0.08	0.34	1.3	2.1	3.5	5.7
1/12/2016 7:30	-16.2	-18.6	1	2.5	0.176	0.101	0.055	0.088	0.04	0.04	0.09	0.34	1.3	2.1	3.5	5.7
1/12/2016 7:45	-16.1	-16.6	1	2.5	0.176	0.101	0.055	0.088	0.03	0.04	0.09	0.34	1.3	2.1	3.5	5.7
1/12/2016 8:00	-16.2	-18.7	1	2.5	0.176	0.101	0.055	0.088	0.03	0.04	0.08	0.34	1.2	2.1	3.5	5.7
1/12/2016 8:15	-16.2	-18.4	1	2.5	0.176	0.101	0.055	0.088	0.03	0.04	0.08	0.34	1.3	2.1	3.5	5.7
1/12/2016 8:30	-16.2	-18.1	1	2.5	0.176	0.101	0.056	0.088	0.03	0.03	0.09	0.34	1.3	2.1	3.4	5.7
1/12/2016 8:45	-16.2	-17.9	1	2.5	0.176	0.101	0.055	0.088	0.03	0.04	0.08	0.35	1.2	2.1	3.5	5.7
1/12/2016 9:00	-16.1	-18.8	1	2.5	0.176	0.101	0.055	0.088	0.04	0.04	0.09	0.34	1.2	2.1	3.5	5.7
1/12/2016 9:15	-16.2	-18.5	1	2.5	0.176	0.101	0.055	0.088	0.03	0.04	0.08	0.35	1.3	2	3.5	5.7
1/12/2016 9:30	-16.3	-16.6	1	2.5	0.176	0.101	0.056	0.088	0.04	0.04	0.08	0.35	1.3	2.1	3.5	5.7
1/12/2016 9:45	-16	-18.7	1.1	2.5	0.176	0.101	0.055	0.088	0.04	0.04	0.08	0.34	1.3	2	3.5	5.7
1/12/2016 10:00	-16.1	-16.6	1	2.5	0.176	0.101	0.055	0.088	0.04	0.04	0.08	0.34	1.2	2	3.5	5.7
1/12/2016 10:15	-16.2	-18.7	1	2.5	0.176	0.101	0.056	0.088	0.03	0.03	0.09	0.34	1.3	2	3.5	5.7
1/12/2016 10:30	-16.2	-16.6	1	2.5	0.176	0.101	0.055	0.088	0.03	0.04	0.09	0.34	1.2	2	3.5	5.7
1/12/2016 10:45	-16.3	-18.8	1	2.5	0.176	0.101	0.055	0.088	0.04	0.04	0.08	0.34	1.3	2.1	3.5	5.7
1/12/2016 11:00	-16.9	-19	1	2.5	0.176	0.101	0.055	0.088	0.04	0.04	0.08	0.34	1.3	2.1	3.5	5.7
1/12/2016 11:15	-16.8	-19.1	1	2.5	0.176	0.101	0.055	0.088	0.04	0.04	0.08	0.34	1.3	2	3.5	5.7
1/12/2016 11:30	-16.9	-19.1	1	2.5	0.176	0.101	0.056	0.088	0.03	0.04	0.08	0.34	1.3	2.1	3.5	5.7
1/12/2016 11:45	-17	-19.1	1	2.5	0.176	0.101	0.055	0.088	0.03	0.04	0.08	0.33	1.2	2.1	3.5	5.7
1/12/2016 12:00	-17	-19.1	1.1	2.5	0.176	0.101	0.055	0.088	0.03	0.04	0.08	0.34	1.3	2	3.5	5.7
1/12/2016 12:15	-16.8	-19	1	2.5	0.176	0.101	0.055	0.088	0.03	0.04	0.08	0.34	1.3	2.1	3.5	5.7
1/12/2016 12:30	-16.8	-18.9	1	2.5	0.176	0.101	0.055	0.088	0.03	0.04	0.08	0.34	1.3	2.1	3.5	5.7
1/12/2016 12:45	-16.8	-19	1	2.5	0.176	0.101	0.055	0.088	0.04	0.04	0.08	0.34	1.3	2.1	3.5	5.7
1/12/2016 13:00	-16.5	-18.8	1	2.5	0.176	0.101	0.055	0.088	0.03	0.04	0.08	0.34	1.2	2.1	3.5	5.7
1/12/2016 13:15	-16.9	-19.1	1	2.5	0.176	0.101	0.055	0.088	0.04	0.04	0.08	0.34	1.3	2.1	3.5	5.7
1/12/2016 13:30	-16.8	-19	1	2.5	0.176	0.101	0.055	0.088	0.04	0.04	0.08	0.34	1.2	2	3.5	5.7
1/12/2016 13:45	-16.9	-19.2	1	2.5	0.176	0.101	0.055	0.088	0.03	0.04	0.08	0.34	1.3	2.1	3.5	5.7
1/12/2016 14:00	-16.5	-19	1	2.5	0.176	0.101	0.055	0.088	0.03	0.03	0.08	0.34	1.2	2.1	3.5	5.7
1/12/2016 14:15	-16.6	-19.1	1	2.5	0.176	0.101	0.055	0.088	0.03	0.04	0.08	0.33	1.3	2	3.5	5.7
1/12/2016 14:30	-16.5	-19	1	2.5	0.176	0.101	0.055	0.088	0.04	0.04	0.08	0.33	1.3	2	3.5	5.7
1/12/2016 14:45	-16.5	-19	1.1	2.5	0.176	0.101	0.055	0.088	0.04	0.04	0.08	0.34	1.3	2	3.5	5.7
1/12/2016 15:00	-16.5	-19	1	2.5	0.176	0.101	0.055	0.088	0.04	0.04	0.08	0.33	1.3	2.1	3.5	5.7
1/12/2016 15:15	-16.6	-19	1	2.5	0.176	0.101	0.056	0.088	0.03	0.04	0.08	0.34	1.3	2.1	3.5	5.7
1/12/2016 15:30	-16.5	-19	1	2.5	0.176	0.101	0.055	0.088	0.03	0.04	0.08	0.33	1.3	2	3.5	5.7
1/12/2016 15:45	-16.5	-19	1	2.5	0.176	0.101	0.055	0.088	0.03	0.04	0.08	0.34	1.3	2	3.5	5.7
1/12/2016 16:00	-16.2	-18.8	1	2.5	0.176	0.101	0.056	0.088	0.03	0.03	0.08	0.34	1.3	2.1	3.5	5.7
1/12/2016 16:15	-16.2	-16.6	1.1	2.5	0.176	0.101	0.055	0.088	0.03	0.04	0.09	0.33	1.2	2.1	3.5	5.7
1/12/2016 16:30	-16.2	-18.7	1	2.5	0.176	0.101	0.055	0.088	0.04	0.04	0.09	0.33	1.3	2.1	3.5	5.7
1/12/2016 16:45	-16.2	-18.7	1	2.5	0.176	0.101	0.055	0.088	0.03	0.04	0.08	0.35	1.3	2.1	3.5	5.7
1/12/2016 17:00	-16.2	-18.7	1	2.5	0.176	0.101	0.055	0.088	0.04	0.04	0.08	0.34	1.3	2.1	3.5	5.7
1/12/2016 17:15	-16.2	-16.6	1	2.5	0.176	0.101	0.055	0.088	0.03	0.03	0.08	0.34	1.3	2.1	3.5	5.7
1/12/2016 17:30	-16.2	-18.7	1	2.5	0.176	0.101	0.055	0.088	0.03	0.04	0.08	0.34	1.3	2.1	3.5	5.7
1/12/2016 17:45	-16.2	-17	1.1	2.5	0.176	0.101	0.055	0.088	0.03	0.04	0.08	0.34	1.3	2.1	3.5	5.7
1/12/2016 18:00	-16.2	-18.7	1	2.5	0.176	0.101	0.055	0.088	0.04	0.04	0.09	0.33	1.3	2	3.5	5.7
1/12/2016 18:15	-16.2	-16.6	1	2.5	0.176	0.101	0.055	0.088	0.03	0.04	0.08	0.35	1.3	2	3.5	5.7
1/12/2016 18:30	-16.2	-16.6	1	2.5	0.176	0.101	0.055	0.088	0.04	0.04	0.09	0.35	1.3	2.1	3.5	5.7
1/12/2016 18:45	-16.1	-16.6	1.1	2.5	0.176	0.101	0.056	0.088	0.04	0.03	0.08	0.34	1.3	2.1	3.5	5.7
1/12/2016 19:00	-16.2	-18	1	2.5	0.176	0.101	0.055	0.088	0.03	0.04	0.08	0.34	1.3	2.1	3.4	5.7
1/12/2016 19:15	-16	-18.3	1	2.5	0.176	0.101	0.056	0.089	0.03	0.04	0.08	0.34	1.3	2	3.4	5.7
1/12/2016 19:30	-16	-16.8	1	2.5	0.176	0.101	0.055	0.088	0.04	0.04	0.09	0.34	1.3	2	3.5	5.7
1/12/2016 19:45	-16.2	-16.6	1	2.5	0.176	0.101	0.056	0.088	0.03	0.04	0.08	0.34	1.3	2.1	3.5	5.7
1/12/2016 20:00	-16.2	-17.4	1	2.5	0.176	0.101	0.055	0.088	0.03	0.04	0.09	0.35	1.3	2	3.5	5.7
1/12/2016 20:15	-15.9	-18.7	1	2.5	0.176	0.101	0.055	0.089	0.03	0.04	0.08	0.34	1.3	2.1	3.5	5.7
1/12/2016 20:30	-16.1	-16.6	1	2.5	0.176	0.101	0.055	0.088	0.04	0.04	0.08	0.34	1.2	2	3.5	5.7
1/12/2016 20:45	-16.2	-18.6	1	2.5	0.176	0.101	0.055	0.088	0.04	0.03	0.08	0.35	1.3	2	3.5	5.7
1/12/2016 21:00	-16.1	-18.3	1	2.5	0.176	0.101	0.056	0.089	0.04	0.04	0.09	0.34	1.3	2.1	3.5	5.7
1/12/2016 21:15	-16.1	-18.7	1	2.5	0.176	0.101	0.055	0.089	0.04	0.03	0.08	0.34	1.3	2.1	3.4	5.7
1/12/2016 21:30	-16.2	-18.7	1.1	2.5	0.176	0.101	0.056	0.089	0.03	0.04	0.08	0.34	1.3	2.1	3.5	5.7
1/12/2016 21:45	-16.2	-17.4	1	2.5	0.176	0.101	0.055	0.088	0.04	0.03	0.08	0.34	1.3	2.1	3.5	5.7
1/12/2016 22:00	-16.1	-18.6	1	2.5	0.176	0.101	0.055	0.088	0.04	0.03	0.08	0.33	1.3	2.1	3.5	5.7
1/12/2016 22:15	-16.2	-18.7	1	2.5	0.176	0.101	0.055	0.089	0.03	0.04	0.09	0.34	1.3	2	3.5	5.7
1/12/2016 22:30	-16.2	-16.6	1	2.5	0.176	0.101	0.056	0.088	0.03	0.04	0.08	0.33	1.3	2.1	3.5	5.7
1/12/2016 22:45	-16.3	-17.3	1	2.5	0.176	0.101	0.056	0.088	0.03	0.04	0.08	0.34	1.3	2.1	3.5	5.7
1/12/2016 23:00	-16.2	-16.5	1	2.5	0.176	0.101	0.056	0.088	0.03	0.03	0.09	0.34	1.3	2	3.5	5.7
1/12/2016 23:15	-16.2	-16.6	1	2.5	0.176	0.101	0.055	0.089	0.03	0.04	0.08	0.34	1.3	2	3.5	5.7
1/12/2016 23:30	-16.2	-17.8	1	2.5	0.176	0.101	0.055	0.089	0.04	0.03	0.08	0.35	1.3	2	3.5	5.7
1/12/2016 23:45	-16.2	-16.6	1	2.5	0.176	0.101	0.055	0.088	0.04	0.04	0.08	0.35	1.3	2	3.5	5.7
1/13/2016 0:00	-16.3	-18.8	1	2.5	0.176	0.101	0.055	0.088	0.03	0.04	0.08	0.34	1.3	2	3.5	5.7
1/13/2016 0:15	-16.2	-18.7	1	2.5	0.176	0.101	0.055	0.088	0.03	0.04	0.09	0.34	1.2	2	3.5	5.7
1/13/2016 0:30	-16.1	-16.6	1	2.5	0.176	0.101	0.055	0.089	0.03	0.04	0.09	0.34	1.3	2	3.5	5.7
1/13/2016 0:45	-16.2	-16.6	1	2.5	0.176	0.101	0.055	0.088	0.04	0.04	0.08	0.34	1.3	2	3.5	5.7
1/13/2016 1:00	-16.2	-16.6	1	2.5	0.176	0.101	0.055	0.088	0.03	0.04	0.08	0.33	1.3	2.1	3.4	5.7
1/13/2016 1:15	-16.2	-18.8	1	2.5	0.176	0.101	0.055	0.088	0.03	0.03	0.08	0.34	1.3	2.1	3.5	5.7
1/13/2016 1:30	-16.2	-16.6	1	2.5	0.176	0.101	0.055	0.089	0.03	0.04	0.08	0.34	1.3	2	3.5	5.7
1/13/2016 1:45	-16.1	-16.6	1	2.5	0.176	0.101	0.055	0.088	0.04	0.04	0.08	0.34	1.2	2.1	3.5	5.7
1/13/2016 2:00	-16.2	-17.7	1.1	2.5	0.176	0.101	0.055	0.088	0.04	0.04	0.09	0.34	1.2	2.1	3.5	5.7
1/13/2016 2:15	-16.3	-17.2	1	2.5	0.176	0.101	0.055	0.088	0.03	0.04	0.08	0.34	1.3	2.1	3.4	5.7
1/13/2016 2:30	-16.2	-18.7	1	2.5	0.176	0.101	0.055	0.088	0.03	0.04	0.08	0.34	1.3	2	3.5	5.7
1/13/2016 2:45	-16.1	-18.7	1	2.5	0.176	0.101	0.055	0.088	0.03	0.04	0.08	0.34	1.3	2.1	3.5	5.7
1/13/2016 3:00	-16.2	-18.7	1	2.5	0.176	0.101	0.055	0.088	0.03	0.04	0.08	0.34	1.3	2.1	3.4	5.7
1/13/2016 3:15	-16.2	-18.2	1	2.5	0.176	0.101	0.055	0.089	0.04	0.04	0.08	0.34	1.3	2	3.5	5.7
1/13/2016 3:30	-16.2	-16.8	1	2.5	0.176	0.101	0.056	0.089	0.04	0.03	0.08	0.34	1.3	2.1	3.5	5.7
1/13/2016 3:45	-16.2	-17.8	1	2.5	0.176	0.101	0.055	0.089	0.04	0.04	0.08	0.35	1.3	2.1	3.5	5.6
1/13/2016 4:00	-16.1	-16.6	1	2.5	0.176	0.101	0.056	0.088	0.04	0.04	0.09	0.34	1.3	2	3.5	5.7
1/13/2016 4:15	-16.3	-16.9	1	2.5	0.176	0.101	0.056	0.088	0.04	0.04	0.08	0.34	1.3	2.1	3.5	5.7
1/13/2016 4:30	-16.2	-18.6	1	2.5	0.176	0.101	0.056	0.089	0.04	0.04	0.08	0.34	1.3	2.1	3.5	5.7
1/13/2016 4:45	-16.1	-18.6	1	2.5	0.176	0.101	0.055	0.088	0.04	0.04	0.08	0.34	1.3	2.1	3.4	5.7
1/13/2016 5:00	-16.2	-18.7	1	2.5	0.176	0.101	0.055	0.088	0.03	0.04	0.09	0.36	1.3	2	3.5	5.7
1/13/2016 5:15	-16.2	-18.6	1	2.5	0.176	0.101	0.056	0.089	0.04	0.04	0.08	0.34	1.3	2	3.4	5.7
1/13/2016 5:30	-16.2	-16.6	1	2.5	0.176	0.101	0.055	0.088	0.03	0.04	0.08	0.34	1.3	2	3.5	5.7
1/13/2016 5:45	-16.2	-16.6	1	2.5	0.176	0.101	0.055	0.088	0.03	0.03	0.08	0.34	1.3	2	3.5	5.6
1/13/2016 6:00	-16.2	-16.6	1	2.5	0.176	0.101	0.056	0.089	0.04	0.03	0.09	0.34	1.3	2	3.5	5.6
1/13/2016 6:15	-16.2	-16.5	1	2.5	0.176	0.101	0.056	0.089	0.03	0.04	0.09	0.34	1.2	2	3.5	5.7
1/13/2016 6:30	-16.2	-18.7	1	2.5	0.176	0.101	0.055	0.089	0.04	0.04	0.08	0.35	1.3	2.1	3.4	5.7
1/13/2016 6:45	-16.2	-18.6	1.1	2.5	0.176	0.101	0.055	0.089	0.04	0.04	0.09	0.35	1.3	2.1	3.5	5.6
1/13/2016 7:00	-15.6	-16.6	1	2.5	0.176	0.101	0.055	0.088	0.04	0.04	0.08	0.34	1.3	2	3.5	5.7
1/13/2016 7:15	-16.2	-18.7	1.1	2.5	0.176	0.101	0.056	0.088	0.04	0.04	0.08	0.34	1.3	2.1	3.5	5.6
1/13/2016 7:30	-16.1	-16.6	1	2.5	0.176	0.101	0.056	0.089	0.03	0.04	0.08	0.34	1.3	2.1	3.5	5.7
1/13/2016 7:45	-16.2	-18.7	1	2.5	0.176	0.101	0.055	0.089	0.03	0.04	0.08	0.34	1.3	2.1	3.5	5.7
1/13/2016 8:00	-15.9	-16.6	1	2.5	0.176	0.101	0.056	0.088	0.03	0.04	0.08	0.35	1.3	2.1	3.5	5.7
1/13/2016 8:15	-16.2	-16.6	1	2.5	0.176	0.101	0.056	0.088	0.04	0.04	0.08	0.34	1.2	2.1	3.5	5.7
1/13/2016 8:30	-16	-16.6	1	2.5	0.176	0.101	0.055	0.088	0.03	0.03	0.08	0.34	1.3	2	3.4	5.6
1/13/2016 8:45	-16.2	-16.6	1	2.5	0.176	0.101	0.055	0.089	0.04	0.04	0.08	0.34	1.3	2.1	3.5	5.7
1/13/2016 9:00	-16.2	-16.6	1	2.5	0.176	0.101	0.056	0.089	0.04	0.04	0.08	0.35	1.3	2.1	3.4	5.7
1/13/2016 9:15	-16.3	-18.8	1	2.5	0.176	0.101	0.055	0.088	0.03	0.04	0.08	0.34	1.3	2.1	3.5	5.7
1/13/2016 9:30	-16.1	-18.7	1	2.5	0.176	0.101	0.055	0.089	0.04	0.04	0.09	0.34	1.3	2.1	3.4	5.7
1/13/2016 9:45	-16.2	-17.1	1	2.5	0.176	0.101	0.055	0.089	0.03	0.04	0.09	0.34	1.3	2.1	3.5	5.7
1/13/2016 10:00	-16.2	-16.6	1	2.5	0.176	0.101	0.056	0.089	0.04	0.04	0.08	0.34	1.3	2	3.5	5.7
1/13/2016 10:15	-16	-16.6	1	2.5	0.176	0.101	0.055	0.089	0.03	0.04	0.08	0.34	1.3	2	3.4	5.7
1/13/2016 10:30	-16.2	-18.7	1	2.5	0.176	0.101	0.056	0.088	0.03	0.04	0.09	0.34	1.3	2	3.4	5.7
1/13/2016 10:45	-16.5	-19	1	2.5	0.176	0.101	0.056	0.088	0.04	0.04	0.08	0.34	1.3	2	3.5	5.7
1/13/2016 11:00	-17.1	-18.8	1	2.5	0.176	0.101	0.055	0.088	0.03	0.03	0.08	0.34	1.2	2.1	3.4	5.6
1/13/2016 11:15	-17	-18.9	1.1	2.5	0.176	0.101	0.055	0.088	0.04	0.04	0.08	0.34	1.3	2	3.5	5.6
1/13/2016 11:30	-16.8	-18.9	1	2.5	0.176	0.101	0.055	0.088	0.03	0.04	0.08	0.33	1.2	2	3.5	5.7
1/13/2016 11:45	-16.8	-19	1.1	2.5	0.176	0.101	0.055	0.088	0.04	0.04	0.08	0.34	1.3	2	3.4	5.7
1/13/2016 12:00	-16.8	-19	1	2.5	0.176	0.101	0.055	0.088	0.03	0.03	0.08	0.34	1.3	2.1	3.4	5.7
1/13/2016 12:15	-17	-19.1	1	2.5	0.176	0.101	0.055	0.088	0.04	0.03	0.08	0.33	1.3	2.1	3.4	5.7
1/13/2016 12:30	-17	-19	1	2.5	0.176	0.101	0.055	0.088	0.03	0.03	0.08	0.34	1.3	2	3.5	5.6
1/13/2016 12:45	-16.9	-19	1	2.5	0.176	0.101	0.055	0.088	0.03	0.04	0.08	0.34	1.3	2.1	3.5	5.7
1/13/2016 13:00	-16.9	-19.1	1	2.5	0.176	0.101	0.055	0.089	0.03	0.04	0.09	0.34	1.3	2	3.5	5.7
1/13/2016 13:15	-16.8	-18.7	1.1	2.5	0.176	0.101	0.055	0.088	0.03	0.04	0.08	0.34	1.3	2	3.5	5.7
1/13/2016 13:30	-17	-19.1	1	2.5	0.176	0.101	0.055	0.088	0.03	0.04	0.08	0.34	1.3	2	3.5	5.7
1/13/2016 13:45	-17	-19.1	1.1	2.5	0.176	0.101	0.056	0.088	0.04	0.04	0.08	0.34	1.3	2.1	3.4	5.7
1/13/2016 14:00	-17	-19	1	2.5	0.176	0.101	0.055	0.088	0.03	0.04	0.08	0.34	1.3	2.1	3.5	5.7
1/13/2016 14:15	-16.6	-19	1	2.5	0.176	0.101	0.055	0.088	0.04	0.04	0.08	0.34	1.3	2	3.4	5.7
1/13/2016 14:30	-16.4	-19	1	2.5	0.176	0.101	0.056	0.089	0.04	0.04	0.08	0.34	1.3	2.1	3.5	5.7
1/13/2016 14:45	-16.5	-19	1	2.5	0.176	0.101	0.055	0.089	0.03	0.04	0.08	0.34	1.3	2	3.5	5.6
1/13/2016 15:00	-16.6	-19	1	2.5	0.176	0.101	0.055	0.088	0.03	0.03	0.08	0.33	1.3	2.1	3.5	5.7
1/13/2016 15:15	-16.6	-19	1	2.5	0.176	0.101	0.055	0.088	0.03	0.04	0.08	0.34	1.2	2.1	3.4	5.7
1/13/2016 15:30	-16.6	-19	1	2.5	0.176	0.101	0.055	0.089	0.03	0.04	0.08	0.34	1.3	2.1	3.4	5.7
1/13/2016 15:45	-16.6	-19.1	1	2.5	0.176	0.101	0.056	0.089	0.03	0.04	0.08	0.33	1.3	2.1	3.5	5.6
1/13/2016 16:00	-16.3	-18.7	1	2.5	0.176	0.101	0.055	0.089	0.03	0.04	0.08	0.33	1.3	2.1	3.4	5.6
1/13/2016 16:15	-16.3	-18.4	1	2.5	0.176	0.101	0.055	0.089	0.03	0.03	0.08	0.33	1.3	2.1	3.4	5.6
1/13/2016 16:30	-16.2	-17.6	1	2.5	0.176	0.101	0.056	0.089	0.03	0.03	0.08	0.35	1.3	2.1	3.4	5.7
1/13/2016 16:45	-16.2	-16.6	1	2.5	0.176	0.101	0.055	0.088	0.03	0.04	0.08	0.34	1.3	2.1	3.4	5.7
1/13/2016 17:00	-16.3	-16.6	1.1	2.5	0.176	0.101	0.056	0.088	0.03	0.04	0.09	0.33	1.3	2.1	3.4	5.7
1/13/2016 17:15	-16.2	-18.6	1	2.5	0.176	0.101	0.056	0.088	0.04	0.04	0.08	0.34	1.3	2.1	3.5	5.7
1/13/2016 17:30	-15.9	-18.6	1	2.5	0.176	0.101	0.055	0.089	0.03	0.04	0.09	0.34	1.3	2	3.4	5.7
1/13/2016 17:45	-16.2	-18.5	1	2.5	0.176	0.101	0.056	0.089	0.03	0.03	0.08	0.35	1.3	2.1	3.5	5.6
1/13/2016 18:00	-16.2	-18.3	1	2.5	0.176	0.101	0.055	0.089	0.04	0.04	0.08	0.34	1.2	2.1	3.5	5.7
1/13/2016 18:15	-16.1	-18.4	1	2.5	0.176	0.101	0.056	0.088	0.04	0.03	0.08	0.34	1.3	2	3.5	5.7
1/13/2016 18:30	-16.2	-16.6	1.1	2.5	0.176	0.101	0.055	0.089	0.04	0.04	0.09	0.34	1.3	2	3.4	5.7
1/13/2016 18:45	-16.2	-18.7	1	2.5	0.176	0.101	0.055	0.089	0.03	0.03	0.08	0.34	1.3	2	3.5	5.7
1/13/2016 19:00	-16.2	-16.8	1.1	2.5	0.176	0.101	0.055	0.089	0.04	0.04	0.08	0.35	1.3	2.1	3.5	5.6
1/13/2016 19:15	-16.2	-18.7	1	2.5	0.176	0.101	0.055	0.088	0.03	0.04	0.08	0.34	1.3	2	3.4	5.6
1/13/2016 19:30	-16.3	-18.7	1	2.5	0.176	0.101	0.055	0.089	0.03	0.04	0.08	0.33	1.3	2.1	3.4	5.7
1/13/2016 19:45	-16.2	-18.7	1	2.5	0.176	0.101	0.055	0.089	0.03	0.04	0.08	0.34	1.3	2	3.4	5.6
1/13/2016 20:00	-16.2	-16.6	1	2.5	0.176	0.101	0.055	0.088	0.03	0.03	0.09	0.34	1.3	2	3.4	5.6
1/13/2016 20:15	-16.2	-16.6	1.1	2.5	0.176	0.101	0.055	0.089	0.03	0.04	0.09	0.35	1.3	2	3.5	5.6
1/13/2016 20:30	-16.2	-16.5	1	2.5	0.176	0.101	0.055	0.089	0.04	0.04	0.09	0.34	1.3	2	3.4	5.6
1/13/2016 20:45	-16.2	-16.6	1	2.5	0.176	0.101	0.055	0.088	0.04	0.04	0.08	0.34	1.3	2.1	3.4	5.7
1/13/2016 21:00	-16.2	-18.6	1	2.5	0.176	0.101	0.055	0.089	0.04	0.04	0.09	0.33	1.3	2	3.4	5.6
1/13/2016 21:15	-16.3	-18.5	1	2.5	0.176	0.101	0.055	0.089	0.03	0.04	0.09	0.34	1.3	2.1	3.5	5.7
1/13/2016 21:30	-16.1	-18.7	1	2.5	0.176	0.101	0.055	0.088	0.04	0.04	0.09	0.34	1.3	2	3.5	5.7
1/13/2016 21:45	-16.2	-18.7	1	2.5	0.176	0.101	0.055	0.088	0.03	0.04	0.09	0.34	1.3	2.1	3.4	5.7
1/13/2016 22:00	-16.2	-18.6	1	2.5	0.176	0.101	0.056	0.088	0.04	0.04	0.08	0.34	1.3	2	3.5	5.6
1/13/2016 22:15	-16.2	-16.6	1	2.5	0.176	0.101	0.055	0.088	0.03	0.04	0.08	0.34	1.3	2.1	3.4	5.7
1/13/2016 22:30	-16.3	-18.6	1	2.5	0.176	0.101	0.056	0.089	0.04	0.04	0.08	0.35	1.3	2.1	3.4	5.7
1/13/2016 22:45	-16.3	-18.3	1	2.5	0.176	0.101	0.055	0.089	0.03	0.04	0.08	0.33	1.3	2	3.5	5.6
1/13/2016 23:00	-16.2	-18.4	1	2.5	0.176	0.101	0.055	0.089	0.04	0.03	0.08	0.34	1.3	2	3.4	5.7
1/13/2016 23:15	-16.2	-18.7	1	2.5	0.176	0.101	0.055	0.089	0.03	0.04	0.09	0.34	1.3	2	3.4	5.6
1/13/2016 23:30	-16.2	-18.7	1	2.5	0.176	0.101	0.056	0.089	0.03	0.04	0.08	0.34	1.3	2	3.4	5.7
1/13/2016 23:45	-16.2	-16.6	1	2.5	0.176	0.101	0.056	0.088	0.04	0.04	0.08	0.35	1.3	2.1	3.5	5.7
1/14/2016 0:00	-16.1	-16.6	1	2.5	0.176	0.101	0.055	0.088	0.03	0.04	0.08	0.34	1.3	2.1	3.4	5.6
1/14/2016 0:15	-16.2	-16.6	1	2.5	0.176	0.101	0.056	0.089	0.04	0.04	0.08	0.35	1.3	2	3.5	5.6
1/14/2016 0:30	-16.2	-18.8	1	2.5	0.176	0.101	0.055	0.089	0.04	0.04	0.08	0.35	1.3	2.1	3.4	5.7
1/14/2016 0:45	-16.2	-16.6	1	2.5	0.176	0.101	0.055	0.089	0.04	0.04	0.08	0.34	1.2	2.1	3.4	5.6
1/14/2016 1:00	-16.3	-18.6	1	2.5	0.176	0.101	0.055	0.088	0.04	0.04	0.08	0.34	1.3	2	3.4	5.7
1/14/2016 1:15	-16.1	-16.5	1	2.5	0.176	0.101	0.055	0.089	0.03	0.04	0.09	0.36	1.3	2	3.4	5.7
1/14/2016 1:30	-16.2	-16.5	1	2.5	0.176	0.101	0.055	0.088	0.03	0.04	0.08	0.34	1.3	2.1	3.4	5.6
1/14/2016 1:45	-16.1	-16.5	1	2.5	0.176	0.101	0.055	0.088	0.03	0.04	0.09	0.34	1.3	2.1	3.4	5.6
1/14/2016 2:00	-16.2	-16.6	1.1	2.5	0.176	0.101	0.056	0.089	0.03	0.03	0.09	0.34	1.3	2	3.4	5.6
1/14/2016 2:15	-16.2	-16.5	1	2.5	0.176	0.101	0.055	0.088	0.03	0.04	0.08	0.34	1.3	2.1	3.5	5.6
1/14/2016 2:30	-16.3	-16.6	1	2.5	0.176	0.101	0.055	0.088	0.03	0.04	0.08	0.34	1.3	2.1	3.4	5.7
1/14/2016 2:45	-16.1	-16.6	1	2.5	0.176	0.101	0.056	0.089	0.03	0.04	0.08	0.34	1.2	2	3.4	5.6
1/14/2016 3:00	-16.2	-18.7	1	2.5	0.176	0.101	0.055	0.089	0.03	0.04	0.08	0.34	1.3	2.1	3.4	5.7
1/14/2016 3:15	-16.2	-18.7	1	2.5	0.176	0.101	0.056	0.089	0.04	0.03	0.08	0.34	1.3	2.1	3.4	5.6
1/14/2016 3:30	-16.1	-18.5	1	2.5	0.176	0.101	0.055	0.089	0.03	0.04	0.08	0.33	1.3	2	3.5	5.7
1/14/2016 3:45	-16.2	-17.9	1	2.5	0.176	0.101	0.056	0.088	0.04	0.04	0.08	0.34	1.3	2.1	3.4	5.6
1/14/2016 4:00	-16.2	-16.6	1	2.5	0.176	0.101	0.055	0.089	0.03	0.03	0.09	0.34	1.3	2.1	3.5	5.7
1/14/2016 4:15	-16.3	-18.7	1	2.5	0.176	0.101	0.056	0.089	0.04	0.04	0.08	0.34	1.2	2.1	3.5	5.6
1/14/2016 4:30	-16.3	-18.6	1	2.5	0.176	0.101	0.055	0.088	0.03	0.04	0.08	0.34	1.2	2.1	3.5	5.7
1/14/2016 4:45	-16.2	-16.5	1.1	2.5	0.176	0.101	0.056	0.089	0.04	0.04	0.09	0.34	1.3	2.1	3.5	5.6
1/14/2016 5:00	-16	-16.6	1	2.5	0.176	0.101	0.056	0.089	0.03	0.03	0.09	0.34	1.3	2	3.4	5.6
1/14/2016 5:15	-16.2	-16.6	1	2.5	0.176	0.101	0.056	0.089	0.04	0.04	0.08	0.34	1.3	2	3.5	5.7
1/14/2016 5:30	-16.2	-16.6	1	2.5	0.176	0.101	0.056	0.089	0.03	0.04	0.08	0.34	1.3	2.1	3.5	5.6
1/14/2016 5:45	-16.2	-16.6	1	2.5	0.176	0.101	0.055	0.089	0.03	0.03	0.08	0.35	1.3	2	3.4	5.6
1/14/2016 6:00	-16.2	-16.6	1.1	2.5	0.176	0.101	0.056	0.089	0.03	0.03	0.09	0.34	1.3	2.1	3.5	5.7
1/14/2016 6:15	-15.7	-16.8	1.1	2.5	0.176	0.101	0.056	0.088	0.04	0.04	0.08	0.34	1.3	2.1	3.4	5.6
1/14/2016 6:30	-16.2	-17.7	1	2.5	0.176	0.101	0.056	0.089	0.04	0.04	0.08	0.34	1.3	2	3.5	5.7
1/14/2016 6:45	-16.2	-16.5	1	2.5	0.176	0.101	0.056	0.089	0.04	0.04	0.08	0.34	1.3	2.1	3.5	5.6
1/14/2016 7:00	-16.2	-16.7	1	2.5	0.176	0.101	0.056	0.089	0.03	0.04	0.08	0.34	1.3	2	3.5	5.6
1/14/2016 7:15	-16	-18.6	1	2.5	0.176	0.101	0.055	0.088	0.03	0.04	0.08	0.33	1.3	2.1	3.5	5.6
1/14/2016 7:30	-16.2	-18.6	1	2.5	0.176	0.101	0.055	0.088	0.03	0.04	0.08	0.34	1.3	2	3.5	5.6
1/14/2016 7:45	-16	-18.8	1.1	2.5	0.176	0.101	0.055	0.088	0.04	0.04	0.09	0.35	1.3	2.1	3.4	5.6
1/14/2016 8:00	-16.2	-16.6	1	2.5	0.176	0.101	0.055	0.088	0.03	0.04	0.08	0.34	1.3	2.1	3.4	5.6
1/14/2016 8:15	-16	-16.6	1	2.5	0.176	0.101	0.055	0.088	0.04	0.03	0.08	0.35	1.3	2.1	3.4	5.6
1/14/2016 8:30	-16.2	-18.7	1	2.5	0.176	0.101	0.055	0.088	0.03	0.03	0.09	0.34	1.3	2.1	3.5	5.6
1/14/2016 8:45	-16.2	-18.5	1	2.5	0.176	0.101	0.056	0.089	0.04	0.04	0.08	0.34	1.3	2	3.4	5.7
1/14/2016 9:00	-16.3	-17.9	1.1	2.5	0.176	0.101	0.055	0.088	0.03	0.04	0.08	0.34	1.3	2	3.4	5.6
1/14/2016 9:15	-16.3	-18.7	1	2.5	0.176	0.101	0.055	0.089	0.04	0.04	0.08	0.34	1.3	2.1	3.4	5.6
1/14/2016 9:30	-16.1	-16.6	1	2.5	0.176	0.101	0.055	0.089	0.03	0.04	0.08	0.35	1.3	2.1	3.5	5.6
1/14/2016 9:45	-16.1	-18.6	1	2.5	0.176	0.101	0.055	0.089	0.03	0.04	0.09	0.35	1.3	2.1	3.4	5.6
1/14/2016 10:00	-16.3	-16.5	1	2.5	0.176	0.101	0.055	0.088	0.04	0.04	0.08	0.35	1.3	2.1	3.4	5.6
1/14/2016 10:15	-16.3	-18.6	1	2.5	0.176	0.101	0.055	0.089	0.03	0.04	0.08	0.33	1.3	2	3.4	5.6
1/14/2016 10:30	-15.8	-16.6	1	2.5	0.176	0.101	0.055	0.089	0.03	0.04	0.08	0.34	1.3	2	3.4	5.6
1/14/2016 10:45	-16.7	-19.1	1.1	2.5	0.176	0.101	0.055	0.088	0.04	0.04	0.09	0.34	1.3	2	3.4	5.6
1/14/2016 11:00	-16.9	-19.1	1.1	2.5	0.176	0.101	0.055	0.088	0.03	0.04	0.08	0.34	1.3	2	3.4	5.6
1/14/2016 11:15	-16.8	-18.8	1	2.5	0.176	0.101	0.055	0.088	0.04	0.04	0.08	0.34	1.3	2.1	3.5	5.6
1/14/2016 11:30	-17	-18.9	1	2.5	0.176	0.101	0.055	0.088	0.03	0.04	0.08	0.34	1.3	2	3.5	5.7
1/14/2016 11:45	-16.9	-19	1	2.5	0.176	0.101	0.055	0.088	0.03	0.04	0.08	0.35	1.3	2	3.5	5.6
1/14/2016 12:00	-16.6	-19	1	2.5	0.176	0.101	0.055	0.088	0.04	0.04	0.08	0.34	1.3	2.1	3.4	5.6
1/14/2016 12:15	-17	-18.9	1	2.5	0.176	0.101	0.055	0.088	0.04	0.04	0.08	0.34	1.3	2.1	3.4	5.6
1/14/2016 12:30	-16.9	-18.7	1	2.5	0.176	0.101	0.055	0.089	0.03	0.04	0.08	0.33	1.3	2.1	3.4	5.6
1/14/2016 12:45	-16.9	-18.9	1	2.5	0.176	0.101	0.055	0.089	0.03	0.04	0.09	0.34	1.2	2.1	3.4	5.6
1/14/2016 13:00	-16.7	-19	1.1	2.5	0.176	0.101	0.055	0.089	0.04	0.04	0.08	0.33	1.3	2	3.5	5.6
1/14/2016 13:15	-17.1	-19.1	1	2.5	0.176	0.101	0.056	0.088	0.04	0.04	0.08	0.33	1.3	2	3.4	5.6
1/14/2016 13:30	-16.9	-19	1	2.5	0.176	0.101	0.055	0.088	0.03	0.04	0.08	0.33	1.3	2.1	3.5	5.6
1/14/2016 13:45	-17	-18.9	1.1	2.5	0.176	0.101	0.055	0.088	0.03	0.04	0.08	0.34	1.3	2.1	3.5	5.6
1/14/2016 14:00	-16.8	-19	1	2.5	0.176	0.101	0.055	0.088	0.03	0.03	0.08	0.33	1.3	2.1	3.5	5.7
1/14/2016 14:15	-17.1	-18.9	1.1	2.5	0.176	0.101	0.055	0.088	0.03	0.04	0.08	0.34	1.3	2	3.4	5.6
1/14/2016 14:30	-16.5	-18.9	1	2.5	0.176	0.101	0.055	0.088	0.03	0.04	0.08	0.34	1.3	2.1	3.4	5.6
1/14/2016 14:45	-16.5	-19	1.1	2.5	0.176	0.101	0.055	0.088	0.03	0.03	0.08	0.34	1.3	2.1	3.4	5.6
1/14/2016 15:00	-16.6	-19	1	2.5	0.176	0.101	0.055	0.088	0.04	0.04	0.08	0.34	1.3	2.1	3.4	5.6
1/14/2016 15:15	-16.6	-18.9	1	2.5	0.176	0.101	0.055	0.088	0.04	0.04	0.08	0.34	1.3	2.1	3.4	5.6
1/14/2016 15:30	-16.6	-19	1.1	2.5	0.176	0.101	0.056	0.088	0.04	0.04	0.09	0.34	1.3	2.1	3.4	5.6
1/14/2016 15:45	-16.6	-18.9	1	2.5	0.176	0.101	0.055	0.089	0.03	0.04	0.09	0.33	1.3	2.1	3.4	5.6
1/14/2016 16:00	-16.3	-18.8	1	2.5	0.176	0.101	0.056	0.088	0.04	0.04	0.08	0.34	1.2	2	3.4	5.6
1/14/2016 16:15	-16.2	-18.7	1.1	2.5	0.176	0.101	0.055	0.089	0.03	0.04	0.08	0.34	1.3	2	3.4	5.6
1/14/2016 16:30	-16.2	-18.8	1.1	2.5	0.176	0.101	0.055	0.089	0.03	0.04	0.08	0.34	1.3	2.1	3.5	5.6
1/14/2016 16:45	-16.3	-18.6	1.1	2.5	0.176	0.101	0.056	0.088	0.03	0.04	0.08	0.34	1.3	2	3.5	5.6
1/14/2016 17:00	-16.3	-18.7	1	2.5	0.176	0.101	0.055	0.088	0.03	0.04	0.08	0.33	1.3	2.1	3.4	5.7
1/14/2016 17:15	-16.1	-18.7	1	2.5	0.176	0.101	0.056	0.089	0.03	0.04	0.08	0.34	1.3	2	3.4	5.6
1/14/2016 17:30	-16.2	-18.2	1	2.5	0.176	0.101	0.055	0.089	0.04	0.04	0.08	0.34	1.3	2.1	3.4	5.6
1/14/2016 17:45	-16.2	-18.7	1	2.5	0.176	0.101	0.056	0.088	0.04	0.03	0.08	0.34	1.3	2.1	3.5	5.6
1/14/2016 18:00	-16.2	-18.7	1	2.5	0.176	0.101	0.056	0.088	0.03	0.04	0.08	0.34	1.3	2.1	3.4	5.6
1/14/2016 18:15	-16.1	-18.6	1	2.5	0.176	0.101	0.056	0.088	0.03	0.04	0.08	0.34	1.3	2.1	3.4	5.6
1/14/2016 18:30	-16.1	-17.5	1	2.5	0.176	0.101	0.056	0.089	0.04	0.04	0.08	0.34	1.3	2	3.5	5.6
1/14/2016 18:45	-16.2	-18.4	1	2.5	0.176	0.101	0.055	0.088	0.03	0.04	0.08	0.34	1.3	2.1	3.4	5.6
1/14/2016 19:00	-16.1	-18.7	1	2.5	0.176	0.101	0.055	0.088	0.04	0.03	0.08	0.34	1.3	2.1	3.4	5.6
1/14/2016 19:15	-16.1	-16.6	1	2.5	0.176	0.101	0.056	0.089	0.03	0.04	0.08	0.34	1.3	2.1	3.4	5.6
1/14/2016 19:30	-16.2	-18.6	1	2.5	0.176	0.101	0.056	0.088	0.03	0.04	0.08	0.34	1.3	2	3.4	5.7
1/14/2016 19:45	-16.2	-17.2	1	2.5	0.176	0.101	0.055	0.088	0.03	0.04	0.08	0.34	1.3	2.1	3.4	5.6
1/14/2016 20:00	-16.2	-18.7	1	2.5	0.176	0.101	0.055	0.088	0.03	0.04	0.08	0.33	1.3	2	3.4	5.6
1/14/2016 20:15	-16.2	-16.7	1	2.5	0.176	0.102	0.056	0.088	0.04	0.04	0.08	0.34	1.2	2	3.4	5.6
1/14/2016 20:30	-16.2	-18.7	1	2.5	0.176	0.101	0.056	0.088	0.04	0.04	0.08	0.35	1.3	2.1	3.4	5.6
1/14/2016 20:45	-16.1	-16.6	1	2.5	0.176	0.101	0.056	0.088	0.03	0.04	0.09	0.34	1.3	2.1	3.4	5.6
1/14/2016 21:00	-16	-18	1	2.5	0.176	0.101	0.055	0.089	0.03	0.04	0.08	0.34	1.3	2.1	3.5	5.6
1/14/2016 21:15	-16.2	-16.6	1	2.5	0.176	0.102	0.056	0.089	0.04	0.04	0.08	0.35	1.2	2	3.4	5.6
1/14/2016 21:30	-15.9	-18.7	1.1	2.5	0.176	0.101	0.056	0.089	0.04	0.04	0.08	0.34	1.3	2.1	3.5	5.6
1/14/2016 21:45	-16.2	-16.6	1	2.5	0.176	0.101	0.055	0.088	0.03	0.03	0.08	0.35	1.3	2.1	3.4	5.6
1/14/2016 22:00	-16.2	-18.7	1	2.5	0.176	0.102	0.055	0.089	0.04	0.04	0.08	0.34	1.3	2.1	3.5	5.6
1/14/2016 22:15	-16.2	-16.6	1	2.5	0.176	0.101	0.056	0.089	0.04	0.04	0.08	0.34	1.3	2	3.5	5.6
1/14/2016 22:30	-16.1	-16.5	1	2.5	0.176	0.101	0.056	0.089	0.03	0.04	0.08	0.34	1.2	2.1	3.5	5.6
1/14/2016 22:45	-16.2	-16.5	1	2.5	0.176	0.101	0.056	0.088	0.04	0.04	0.08	0.34	1.3	2	3.5	5.6
1/14/2016 23:00	-16.3	-16.5	1.1	2.5	0.176	0.102	0.055	0.088	0.03	0.04	0.08	0.35	1.3	2.1	3.4	5.6
1/14/2016 23:15	-16.2	-16.6	1.1	2.5	0.176	0.101	0.056	0.089	0.03	0.04	0.08	0.34	1.2	2.1	3.4	5.6
1/14/2016 23:30	-16.2	-17.2	1	2.5	0.176	0.101	0.056	0.088	0.03	0.04	0.08	0.33	1.3	2.1	3.4	5.6
1/14/2016 23:45	-16.3	-16.5	1	2.5	0.176	0.101	0.055	0.089	0.04	0.04	0.08	0.34	1.3	2.1	3.4	5.6
1/15/2016 0:00	-16.1	-16.5	1	2.5	0.176	0.101	0.056	0.089	0.03	0.04	0.08	0.34	1.3	2	3.4	5.6
1/15/2016 0:15	-16.2	-16.6	1	2.5	0.176	0.101	0.056	0.089	0.03	0.03	0.08	0.34	1.3	2	3.5	5.6
1/15/2016 0:30	-16.2	-18.7	1	2.5	0.176	0.101	0.056	0.088	0.03	0.04	0.08	0.34	1.3	2	3.4	5.6
1/15/2016 0:45	-16.1	-18.4	1	2.5	0.176	0.101	0.056	0.089	0.03	0.04	0.08	0.34	1.3	2.1	3.4	5.6
1/15/2016 1:00	-16.1	-16.5	1.1	2.5	0.176	0.101	0.056	0.089	0.03	0.04	0.08	0.34	1.3	2	3.4	5.6
1/15/2016 1:15	-16.1	-18.7	1	2.5	0.176	0.102	0.056	0.088	0.04	0.04	0.08	0.34	1.3	2	3.4	5.6
1/15/2016 1:30	-16.2	-17.8	1.1	2.5	0.176	0.101	0.055	0.088	0.03	0.03	0.08	0.34	1.3	2.1	3.4	5.6
1/15/2016 1:45	-16.2	-18.6	1.1	2.5	0.176	0.101	0.055	0.089	0.04	0.04	0.09	0.34	1.3	2.1	3.4	5.6
1/15/2016 2:00	-16.2	-16.5	1	2.5	0.176	0.101	0.056	0.089	0.03	0.04	0.09	0.34	1.3	2.1	3.4	5.6
1/15/2016 2:15	-16.2	-18.5	1.1	2.5	0.176	0.102	0.056	0.089	0.04	0.04	0.09	0.34	1.3	2.1	3.4	5.6
1/15/2016 2:30	-16.1	-18.5	1	2.5	0.176	0.101	0.056	0.089	0.04	0.04	0.08	0.34	1.3	2.1	3.5	5.6
1/15/2016 2:45	-16.1	-16.5	1	2.5	0.176	0.102	0.056	0.089	0.03	0.04	0.08	0.35	1.3	2	3.4	5.6
1/15/2016 3:00	-16.1	-16.6	1	2.5	0.176	0.101	0.055	0.088	0.03	0.04	0.08	0.35	1.2	2	3.4	5.6
1/15/2016 3:15	-15.9	-16.6	1	2.5	0.176	0.101	0.055	0.088	0.03	0.04	0.08	0.34	1.3	2.1	3.4	5.6
1/15/2016 3:30	-16.1	-16.6	1.1	2.5	0.176	0.101	0.056	0.089	0.03	0.04	0.08	0.35	1.3	2.1	3.5	5.6
1/15/2016 3:45	-16.2	-18.6	1	2.5	0.176	0.101	0.055	0.089	0.03	0.04	0.08	0.34	1.2	2.1	3.5	5.6
1/15/2016 4:00	-16.2	-18.7	1	2.5	0.176	0.101	0.056	0.088	0.03	0.03	0.08	0.34	1.3	2.1	3.4	5.6
1/15/2016 4:15	-15.8	-16.6	1	2.5	0.176	0.102	0.056	0.088	0.03	0.04	0.08	0.34	1.3	2	3.4	5.6
1/15/2016 4:30	-16.2	-16.5	1	2.5	0.176	0.101	0.055	0.089	0.04	0.04	0.09	0.34	1.3	2	3.4	5.6
1/15/2016 4:45	-16.2	-18.7	1.1	2.5	0.176	0.101	0.055	0.089	0.03	0.04	0.09	0.35	1.3	2.1	3.4	5.6
1/15/2016 5:00	-15.9	-18.7	1.1	2.5	0.176	0.101	0.055	0.088	0.03	0.04	0.08	0.34	1.3	2	3.4	5.6
1/15/2016 5:15	-16.2	-18.2	1	2.5	0.176	0.102	0.056	0.089	0.03	0.04	0.08	0.34	1.3	2.1	3.4	5.6
1/15/2016 5:30	-16.2	-16.5	1	2.5	0.176	0.102	0.056	0.089	0.04	0.04	0.08	0.34	1.3	2.1	3.5	5.6
1/15/2016 5:45	-16.2	-16.6	1	2.5	0.176	0.101	0.056	0.089	0.04	0.04	0.08	0.34	1.3	2.1	3.4	5.6
1/15/2016 6:00	-16	-16.5	1	2.5	0.176	0.102	0.055	0.088	0.04	0.04	0.08	0.34	1.3	2.1	3.4	5.6
1/15/2016 6:15	-16	-18.6	1	2.5	0.176	0.101	0.056	0.088	0.03	0.04	0.08	0.34	1.3	2.1	3.4	5.6
1/15/2016 6:30	-16.2	-17.6	1.1	2.5	0.176	0.102	0.056	0.089	0.03	0.04	0.08	0.34	1.3	2.1	3.5	5.6
1/15/2016 6:45	-16.2	-18.1	1	2.5	0.176	0.101	0.056	0.089	0.03	0.04	0.09	0.35	1.3	2.1	3.4	5.6
1/15/2016 7:00	-15.9	-16.5	1.1	2.5	0.177	0.102	0.056	0.089	0.03	0.04	0.08	0.35	1.3	2	3.5	5.6
1/15/2016 7:15	-16.1	-17.3	1	2.5	0.176	0.102	0.056	0.089	0.03	0.04	0.07	0.34	1.3	2.1	3.4	5.6
1/15/2016 7:30	-16.2	-16.5	1	2.5	0.176	0.102	0.056	0.089	0.03	0.04	0.09	0.34	1.3	2	3.4	5.6
1/15/2016 7:45	-16.3	-16.6	1	2.5	0.176	0.102	0.056	0.089	0.03	0.04	0.08	0.34	1.3	2	3.4	5.6
1/15/2016 8:00	-16.1	-17.5	1	2.5	0.176	0.102	0.056	0.089	0.03	0.04	0.08	0.34	1.3	2	3.4	5.6
1/15/2016 8:15	-16.2	-18.6	1	2.5	0.177	0.101	0.056	0.088	0.03	0.04	0.08	0.34	1.3	2	3.5	5.6
1/15/2016 8:30	-16.2	-18.6	1	2.5	0.176	0.102	0.056	0.088	0.03	0.04	0.08	0.34	1.3	2.1	3.4	5.6
1/15/2016 8:45	-16.2	-18.4	1	2.5	0.176	0.102	0.056	0.089	0.03	0.04	0.08	0.33	1.3	2.1	3.4	5.6
1/15/2016 9:00	-16.2	-18.8	1.1	2.5	0.177	0.102	0.056	0.088	0.03	0.03	0.08	0.34	1.3	2.1	3.4	5.6
1/15/2016 9:15	-16.2	-16.5	1	2.5	0.176	0.102	0.056	0.088	0.04	0.03	0.07	0.34	1.3	2	3.4	5.6
1/15/2016 9:30	-16.2	-16.6	1	2.5	0.176	0.102	0.056	0.089	0.03	0.04	0.09	0.34	1.3	2	3.4	5.6
1/15/2016 9:45	-16.2	-16.5	1.1	2.5	0.176	0.102	0.056	0.088	0.03	0.04	0.08	0.34	1.3	2	3.4	5.6
1/15/2016 10:00	-16.2	-18.1	1	2.5	0.176	0.102	0.055	0.089	0.03	0.04	0.08	0.34	1.3	2	3.5	5.6
1/15/2016 10:15	-16.3	-16.5	1	2.5	0.176	0.102	0.056	0.089	0.04	0.04	0.08	0.35	1.3	2	3.4	5.6
1/15/2016 10:30	-16.3	-18.9	1	2.5	0.176	0.102	0.056	0.088	0.03	0.03	0.08	0.34	1.3	2.1	3.4	5.6
1/15/2016 10:45	-16.7	-19	1	2.5	0.176	0.102	0.056	0.089	0.04	0.04	0.08	0.34	1.3	2.1	3.4	5.6
1/15/2016 11:00	-16.3	-18.8	1	2.5	0.176	0.102	0.055	0.089	0.03	0.04	0.08	0.34	1.3	2	3.4	5.6
1/15/2016 11:15	-16.6	-19	1	2.5	0.177	0.101	0.056	0.089	0.03	0.04	0.08	0.34	1.3	2	3.4	5.6
1/15/2016 11:30	-17	-18.9	1	2.5	0.176	0.101	0.056	0.089	0.03	0.04	0.08	0.33	1.3	2	3.5	5.6
1/15/2016 11:45	-17	-18.6	1	2.5	0.176	0.101	0.056	0.088	0.04	0.04	0.08	0.34	1.3	2	3.4	5.6
1/15/2016 12:00	-17	-19.1	1.1	2.5	0.176	0.102	0.056	0.088	0.04	0.04	0.08	0.33	1.2	2	3.4	5.6
1/15/2016 12:15	-17.1	-18.8	1	2.5	0.177	0.102	0.056	0.089	0.03	0.04	0.08	0.33	1.3	2	3.4	5.6
1/15/2016 12:30	-16.8	-19	1.1	2.5	0.176	0.102	0.056	0.088	0.03	0.04	0.08	0.33	1.3	2	3.5	5.6
1/15/2016 12:45	-16.3	-18.8	1	2.5	0.176	0.102	0.056	0.089	0.04	0.04	0.08	0.34	1.3	2.1	3.4	5.6
1/15/2016 13:00	-16.3	-18.8	1	2.5	0.177	0.102	0.056	0.088	0.04	0.04	0.08	0.35	1.3	2	3.4	5.6
1/15/2016 13:15	-16.2	-18.8	1.1	2.5	0.176	0.102	0.056	0.089	0.04	0.03	0.08	0.34	1.3	2.1	3.4	5.6
1/15/2016 13:30	-16.2	-18.8	1.1	2.5	0.176	0.102	0.056	0.089	0.04	0.04	0.08	0.33	1.3	2.1	3.4	5.6
1/15/2016 13:45	-16.2	-18.7	1.1	2.5	0.176	0.102	0.055	0.089	0.03	0.04	0.09	0.33	1.3	2	3.4	5.6
1/15/2016 14:00	-16.3	-18.7	1	2.5	0.176	0.102	0.056	0.088	0.04	0.04	0.08	0.34	1.3	2	3.4	5.6
1/15/2016 14:15	-16.3	-18.8	1	2.5	0.176	0.102	0.056	0.089	0.04	0.04	0.08	0.33	1.3	2	3.4	5.6
1/15/2016 14:30	-16.3	-18.8	1.1	2.5	0.176	0.102	0.056	0.089	0.03	0.04	0.08	0.34	1.3	2.1	3.4	5.6
1/15/2016 14:45	-16.3	-18.7	1	2.5	0.176	0.102	0.056	0.089	0.03	0.04	0.08	0.33	1.3	2	3.4	5.6
1/15/2016 15:00	-16.3	-18.4	1	2.5	0.176	0.102	0.056	0.089	0.03	0.04	0.08	0.33	1.3	2.1	3.4	5.6
1/15/2016 15:15	-16.3	-18.8	1	2.5	0.176	0.102	0.056	0.088	0.04	0.04	0.08	0.33	1.3	2.1	3.4	5.6
1/15/2016 15:30	-16.2	-17.7	1.1	2.5	0.177	0.102	0.055	0.089	0.04	0.03	0.08	0.34	1.3	2.1	3.5	5.6
1/15/2016 15:45	-16.3	-18.7	1	2.5	0.177	0.102	0.056	0.088	0.03	0.04	0.08	0.34	1.3	2	3.4	5.6
1/15/2016 16:00	-16.2	-18.7	1	2.5	0.176	0.102	0.056	0.088	0.03	0.04	0.08	0.34	1.3	2	3.4	5.6
1/15/2016 16:15	-16.2	-18.5	1	2.5	0.177	0.102	0.056	0.089	0.04	0.04	0.08	0.34	1.2	2	3.4	5.6
1/15/2016 16:30	-16.2	-18	1	2.5	0.176	0.102	0.055	0.088	0.03	0.04	0.08	0.34	1.3	2.1	3.4	5.6
1/15/2016 16:45	-16.1	-18.5	1	2.5	0.176	0.102	0.056	0.088	0.03	0.04	0.08	0.34	1.3	2.1	3.5	5.6
1/15/2016 17:00	-16.2	-18.5	1.1	2.5	0.176	0.102	0.055	0.088	0.03	0.03	0.08	0.34	1.3	2.1	3.4	5.6
1/15/2016 17:15	-16.2	-18.7	1	2.5	0.176	0.102	0.056	0.088	0.03	0.04	0.08	0.34	1.3	2	3.4	5.6
1/15/2016 17:30	-16.2	-18.6	1	2.5	0.177	0.102	0.056	0.089	0.03	0.03	0.08	0.33	1.3	2.1	3.4	5.6
1/15/2016 17:45	-16.2	-18.6	1.1	2.5	0.177	0.101	0.056	0.089	0.04	0.04	0.08	0.34	1.3	2.1	3.4	5.6
1/15/2016 18:00	-16.2	-18.7	1.1	2.5	0.176	0.102	0.056	0.088	0.04	0.04	0.08	0.35	1.2	2.1	3.5	5.6
1/15/2016 18:15	-16.2	-18.6	1.1	2.5	0.176	0.102	0.055	0.089	0.03	0.03	0.08	0.35	1.3	2	3.4	5.6
1/15/2016 18:30	-16.2	-16.6	1	2.5	0.176	0.102	0.056	0.089	0.04	0.04	0.08	0.34	1.3	2	3.4	5.6
1/15/2016 18:45	-16.3	-16.6	1	2.5	0.177	0.102	0.056	0.089	0.03	0.04	0.08	0.34	1.3	2.1	3.4	5.6
1/15/2016 19:00	-16.2	-18.7	1	2.5	0.177	0.102	0.056	0.089	0.04	0.04	0.09	0.34	1.3	2.1	3.4	5.6
1/15/2016 19:15	-16.3	-18.6	1	2.5	0.177	0.102	0.056	0.089	0.03	0.03	0.08	0.34	1.3	2	3.4	5.6
1/15/2016 19:30	-16.2	-17.1	1	2.5	0.176	0.102	0.056	0.089	0.03	0.03	0.08	0.34	1.3	2.1	3.4	5.6
1/15/2016 19:45	-16.2	-18.1	1	2.5	0.176	0.101	0.056	0.089	0.03	0.04	0.08	0.34	1.3	2	3.4	5.6
1/15/2016 20:00	-16.3	-16.6	1	2.5	0.176	0.102	0.055	0.089	0.04	0.04	0.09	0.34	1.3	2	3.4	5.6
1/15/2016 20:15	-16.2	-16.5	1	2.5	0.176	0.102	0.056	0.089	0.04	0.04	0.08	0.35	1.3	2	3.4	5.6
1/15/2016 20:30	-16.2	-18.7	1	2.5	0.177	0.102	0.056	0.089	0.03	0.04	0.08	0.34	1.3	2.1	3.4	5.6
1/15/2016 20:45	-16.2	-16.7	1	2.5	0.176	0.102	0.056	0.088	0.04	0.04	0.08	0.34	1.3	2.1	3.4	5.6
1/15/2016 21:00	-16.2	-16.6	1.1	2.5	0.177	0.102	0.056	0.088	0.03	0.04	0.08	0.34	1.3	2	3.4	5.6
1/15/2016 21:15	-16.3	-18.5	1.1	2.5	0.176	0.102	0.055	0.089	0.03	0.04	0.08	0.34	1.3	2	3.4	5.6
1/15/2016 21:30	-16.2	-16.6	1	2.5	0.176	0.102	0.055	0.088	0.03	0.04	0.08	0.34	1.3	2	3.4	5.6
1/15/2016 21:45	-16.2	-16.6	1	2.5	0.177	0.102	0.055	0.089	0.03	0.04	0.09	0.34	1.2	2.1	3.4	5.6
1/15/2016 22:00	-16.3	-18.7	1	2.5	0.176	0.102	0.056	0.088	0.03	0.04	0.09	0.33	1.3	2	3.4	5.6
1/15/2016 22:15	-16.3	-16.5	1	2.5	0.176	0.102	0.056	0.088	0.03	0.04	0.08	0.33	1.3	2	3.4	5.6
1/15/2016 22:30	-15.8	-17.9	1	2.5	0.177	0.102	0.056	0.089	0.03	0.04	0.08	0.34	1.3	2	3.4	5.6
1/15/2016 22:45	-16.1	-16.6	1	2.5	0.177	0.102	0.056	0.089	0.04	0.04	0.09	0.34	1.3	2.1	3.4	5.6
1/15/2016 23:00	-15.9	-18.3	1	2.5	0.177	0.102	0.056	0.089	0.03	0.04	0.09	0.34	1.3	2	3.4	5.6
1/15/2016 23:15	-16.2	-18.7	1	2.5	0.176	0.102	0.055	0.088	0.04	0.04	0.08	0.34	1.3	2	3.4	5.6
1/15/2016 23:30	-16.2	-16.5	1	2.5	0.176	0.102	0.056	0.089	0.03	0.04	0.08	0.34	1.3	2	3.4	5.6
1/15/2016 23:45	-16.1	-18.4	1.1	2.5	0.176	0.102	0.055	0.089	0.04	0.04	0.09	0.34	1.3	2	3.4	5.6
1/16/2016 0:00	-16.2	-16.5	1	2.5	0.176	0.102	0.056	0.088	0.03	0.04	0.08	0.34	1.3	2	3.4	5.6
1/16/2016 0:15	-16	-16.5	1	2.5	0.177	0.102	0.055	0.088	0.03	0.04	0.08	0.33	1.3	2	3.4	5.6
1/16/2016 0:30	-16.3	-16.5	1.1	2.5	0.177	0.102	0.055	0.089	0.03	0.04	0.09	0.34	1.3	2.1	3.4	5.6
1/16/2016 0:45	-16.2	-16.6	1	2.5	0.177	0.102	0.055	0.089	0.04	0.04	0.09	0.34	1.2	2.1	3.4	5.6
1/16/2016 1:00	-15.8	-16.6	1	2.5	0.177	0.102	0.055	0.088	0.04	0.04	0.09	0.35	1.3	2	3.4	5.6
1/16/2016 1:15	-16.3	-16.6	1	2.5	0.176	0.102	0.056	0.088	0.03	0.03	0.09	0.34	1.3	2.1	3.4	5.6
1/16/2016 1:30	-15.9	-18.6	1	2.5	0.176	0.102	0.056	0.089	0.04	0.04	0.08	0.34	1.3	2	3.4	5.6
1/16/2016 1:45	-16.3	-18.7	1	2.5	0.176	0.102	0.056	0.088	0.03	0.04	0.08	0.34	1.3	2.1	3.4	5.6
1/16/2016 2:00	-16	-17.3	1.1	2.5	0.176	0.102	0.056	0.089	0.03	0.04	0.08	0.34	1.3	2	3.4	5.6
1/16/2016 2:15	-16.1	-16.6	1.1	2.5	0.176	0.102	0.056	0.089	0.03	0.03	0.08	0.34	1.3	2	3.5	5.6
1/16/2016 2:30	-15.9	-16.6	1	2.5	0.176	0.102	0.056	0.089	0.04	0.03	0.08	0.34	1.3	2	3.4	5.6
1/16/2016 2:45	-16.2	-16.6	1	2.5	0.177	0.102	0.056	0.089	0.03	0.04	0.08	0.34	1.3	2	3.4	5.6
1/16/2016 3:00	-16.2	-16.5	1.1	2.5	0.177	0.102	0.056	0.088	0.03	0.04	0.08	0.34	1.3	2.1	3.4	5.6
1/16/2016 3:15	-16	-17.9	1	2.5	0.176	0.102	0.055	0.088	0.04	0.04	0.08	0.34	1.3	2	3.4	5.6
1/16/2016 3:30	-16.3	-16.6	1	2.5	0.177	0.102	0.056	0.088	0.03	0.04	0.08	0.35	1.3	2.1	3.4	5.6
1/16/2016 3:45	-16.2	-16.5	1	2.5	0.176	0.102	0.055	0.088	0.03	0.04	0.09	0.34	1.3	2	3.4	5.6
1/16/2016 4:00	-15.9	-18.6	1	2.5	0.177	0.102	0.055	0.089	0.03	0.04	0.09	0.34	1.3	2.1	3.4	5.6
1/16/2016 4:15	-16.2	-16.6	1	2.5	0.177	0.102	0.056	0.089	0.03	0.04	0.09	0.33	1.3	2	3.4	5.6
1/16/2016 4:30	-16.2	-18.6	1	2.5	0.177	0.102	0.056	0.088	0.04	0.04	0.08	0.34	1.3	2	3.4	5.6
1/16/2016 4:45	-16.2	-16.6	1	2.5	0.176	0.102	0.056	0.089	0.04	0.04	0.08	0.34	1.3	2	3.4	5.6
1/16/2016 5:00	-16.3	-16.5	1	2.5	0.176	0.102	0.055	0.088	0.03	0.04	0.09	0.33	1.3	2.1	3.4	5.6
1/16/2016 5:15	-16.3	-16.6	1	2.5	0.176	0.102	0.055	0.089	0.03	0.04	0.09	0.34	1.3	2	3.4	5.6
1/16/2016 5:30	-16.2	-18.7	1.1	2.5	0.177	0.102	0.056	0.089	0.03	0.04	0.08	0.34	1.3	2.1	3.4	5.6
1/16/2016 5:45	-16.2	-16.6	1.1	2.5	0.177	0.102	0.056	0.089	0.03	0.04	0.08	0.34	1.3	2	3.4	5.6
1/16/2016 6:00	-16.2	-18.5	1.1	2.5	0.177	0.102	0.056	0.089	0.03	0.04	0.09	0.35	1.3	2.1	3.4	5.6
1/16/2016 6:15	-16.1	-16.6	1	2.5	0.177	0.102	0.056	0.089	0.03	0.03	0.08	0.35	1.3	2.1	3.4	5.6
1/16/2016 6:30	-16.2	-16.6	1	2.5	0.177	0.102	0.056	0.089	0.03	0.04	0.08	0.34	1.3	2.1	3.4	5.6
1/16/2016 6:45	-16.1	-18.6	1	2.5	0.176	0.102	0.056	0.089	0.03	0.04	0.08	0.35	1.3	2.1	3.4	5.6
1/16/2016 7:00	-15.5	-18.7	1	2.5	0.177	0.102	0.056	0.088	0.03	0.04	0.09	0.34	1.3	2.1	3.4	5.6
1/16/2016 7:15	-16.1	-18.6	1	2.5	0.177	0.102	0.056	0.089	0.03	0.04	0.09	0.34	1.3	2.1	3.4	5.6
1/16/2016 7:30	-16.2	-16.6	1	2.5	0.177	0.102	0.056	0.089	0.03	0.04	0.08	0.35	1.3	2	3.4	5.6
1/16/2016 7:45	-16.1	-17.3	1	2.5	0.177	0.102	0.056	0.088	0.03	0.04	0.09	0.34	1.3	2	3.4	5.6
1/16/2016 8:00	-15.5	-16.5	1	2.5	0.177	0.102	0.056	0.089	0.03	0.04	0.08	0.34	1.3	2.1	3.5	5.6
1/16/2016 8:15	-15.9	-18.6	1	2.5	0.177	0.102	0.056	0.089	0.03	0.03	0.08	0.34	1.3	2	3.4	5.6
1/16/2016 8:30	-16.3	-17.1	1	2.5	0.177	0.102	0.056	0.089	0.03	0.04	0.08	0.34	1.3	2.1	3.5	5.6
1/16/2016 8:45	-16.3	-16.6	1	2.5	0.176	0.102	0.056	0.088	0.03	0.03	0.08	0.35	1.3	2	3.4	5.6
1/16/2016 9:00	-16.3	-18.6	1	2.5	0.177	0.102	0.056	0.089	0.04	0.04	0.08	0.33	1.3	2	3.4	5.6
1/16/2016 9:15	-16.2	-16.5	1	2.5	0.177	0.102	0.056	0.089	0.03	0.04	0.09	0.34	1.3	2	3.4	5.6
1/16/2016 9:30	-16.3	-18.6	1	2.5	0.177	0.102	0.055	0.089	0.03	0.04	0.09	0.35	1.3	2	3.4	5.6
1/16/2016 9:45	-16.2	-16.5	1	2.5	0.177	0.102	0.056	0.089	0.04	0.04	0.08	0.34	1.3	2.1	3.4	5.6
1/16/2016 10:00	-15.8	-16.5	1	2.5	0.177	0.102	0.056	0.089	0.04	0.03	0.08	0.34	1.3	2.1	3.4	5.6
1/16/2016 10:15	-16.1	-17.1	1	2.5	0.177	0.102	0.056	0.089	0.03	0.04	0.08	0.34	1.3	2	3.4	5.6
1/16/2016 10:30	-16.1	-16.6	1	2.5	0.177	0.102	0.056	0.089	0.04	0.04	0.08	0.34	1.3	2.1	3.4	5.6
1/16/2016 10:45	-16.3	-18.6	1	2.5	0.177	0.102	0.056	0.089	0.03	0.04	0.08	0.34	1.3	2	3.4	5.6
1/16/2016 11:00	-17	-19.1	1.1	2.5	0.177	0.102	0.056	0.089	0.03	0.04	0.08	0.34	1.3	2	3.4	5.6
1/16/2016 11:15	-16.9	-19	1.1	2.5	0.176	0.102	0.056	0.089	0.03	0.04	0.08	0.34	1.3	2.1	3.4	5.6
1/16/2016 11:30	-17	-18.8	1.1	2.5	0.177	0.102	0.056	0.089	0.04	0.04	0.08	0.34	1.3	2.1	3.4	5.6
1/16/2016 11:45	-16.8	-18.8	1.1	2.5	0.176	0.102	0.056	0.088	0.03	0.04	0.08	0.33	1.3	2.1	3.4	5.6
1/16/2016 12:00	-17.1	-19	1	2.5	0.176	0.102	0.056	0.088	0.04	0.04	0.08	0.34	1.3	2	3.4	5.6
1/16/2016 12:15	-16.8	-18.9	1.1	2.5	0.177	0.102	0.056	0.089	0.04	0.04	0.08	0.33	1.3	2	3.4	5.6
1/16/2016 12:30	-16.9	-18.6	1	2.5	0.177	0.102	0.056	0.089	0.04	0.04	0.08	0.34	1.3	2.1	3.4	5.6
1/16/2016 12:45	-16.7	-18.9	1	2.5	0.176	0.102	0.056	0.089	0.04	0.04	0.08	0.34	1.3	2	3.4	5.6
1/16/2016 13:00	-16.9	-18.8	1	2.5	0.177	0.102	0.056	0.089	0.04	0.04	0.08	0.33	1.3	2.1	3.4	5.6
1/16/2016 13:15	-16.8	-18.9	1.1	2.5	0.177	0.102	0.056	0.089	0.03	0.04	0.08	0.34	1.3	2	3.4	5.6
1/16/2016 13:30	-16.9	-18.7	1.1	2.5	0.177	0.102	0.055	0.088	0.04	0.04	0.08	0.33	1.3	2	3.4	5.6
1/16/2016 13:45	-17	-19	1	2.5	0.177	0.102	0.056	0.088	0.04	0.03	0.08	0.33	1.3	2.1	3.4	5.6
1/16/2016 14:00	-16.9	-18.9	1	2.5	0.177	0.102	0.056	0.088	0.04	0.04	0.08	0.34	1.3	2	3.4	5.6
1/16/2016 14:15	-17.1	-18.8	1	2.5	0.177	0.102	0.056	0.089	0.04	0.04	0.08	0.33	1.3	2.1	3.4	5.6
1/16/2016 14:30	-16.7	-19	1	2.5	0.177	0.102	0.056	0.089	0.03	0.04	0.09	0.33	1.3	2	3.5	5.6
1/16/2016 14:45	-16.7	-19	1.1	2.5	0.177	0.102	0.056	0.088	0.03	0.04	0.08	0.34	1.3	2	3.5	5.6
1/16/2016 15:00	-16.6	-18.9	1.1	2.5	0.176	0.102	0.056	0.088	0.03	0.04	0.08	0.33	1.3	2	3.4	5.6
1/16/2016 15:15	-16.7	-19	1	2.5	0.177	0.102	0.056	0.089	0.03	0.04	0.08	0.34	1.3	2	3.4	5.6
1/16/2016 15:30	-16.7	-19	1.1	2.5	0.176	0.102	0.056	0.089	0.03	0.04	0.08	0.34	1.3	2.1	3.4	5.6
1/16/2016 15:45	-16.7	-19	1	2.5	0.177	0.102	0.056	0.088	0.03	0.04	0.08	0.33	1.3	2.1	3.4	5.6
1/16/2016 16:00	-16.3	-18.8	1	2.5	0.177	0.102	0.056	0.088	0.04	0.04	0.09	0.34	1.3	2	3.4	5.6
1/16/2016 16:15	-16.3	-18.7	1	2.5	0.177	0.102	0.056	0.088	0.04	0.04	0.08	0.34	1.3	2	3.4	5.6
1/16/2016 16:30	-16.3	-18.7	1	2.5	0.177	0.102	0.056	0.089	0.04	0.03	0.08	0.34	1.3	2.1	3.5	5.6
1/16/2016 16:45	-16.3	-16.6	1	2.5	0.177	0.102	0.056	0.089	0.04	0.04	0.09	0.34	1.2	2.1	3.4	5.6
1/16/2016 17:00	-16.2	-18	1.1	2.5	0.177	0.102	0.056	0.089	0.04	0.04	0.08	0.34	1.3	2	3.4	5.6
1/16/2016 17:15	-16.3	-18.7	1.1	2.5	0.177	0.102	0.055	0.089	0.04	0.04	0.08	0.34	1.3	2.1	3.4	5.6
1/16/2016 17:30	-16.2	-18.6	1	2.5	0.177	0.102	0.056	0.089	0.03	0.04	0.08	0.34	1.3	2.1	3.5	5.6
1/16/2016 17:45	-16.1	-18.7	1	2.5	0.177	0.102	0.056	0.089	0.03	0.04	0.08	0.35	1.3	2	3.4	5.6
1/16/2016 18:00	-16.2	-16.6	1	2.5	0.177	0.102	0.056	0.089	0.03	0.03	0.08	0.34	1.3	2.1	3.4	5.6
1/16/2016 18:15	-16.3	-18.7	1.1	2.5	0.177	0.102	0.056	0.089	0.03	0.04	0.08	0.33	1.3	2	3.4	5.6
1/16/2016 18:30	-16.3	-18.7	1	2.5	0.177	0.102	0.056	0.088	0.04	0.03	0.08	0.34	1.3	2.1	3.4	5.6
1/16/2016 18:45	-16.3	-18.7	1.1	2.5	0.177	0.102	0.056	0.088	0.03	0.04	0.08	0.35	1.3	2.1	3.4	5.6
1/16/2016 19:00	-16.3	-18.7	1	2.5	0.177	0.102	0.056	0.089	0.04	0.04	0.08	0.34	1.3	2.1	3.4	5.6
1/16/2016 19:15	-16.2	-17.3	1	2.5	0.177	0.102	0.056	0.089	0.04	0.04	0.08	0.34	1.3	2	3.4	5.6
1/16/2016 19:30	-16.2	-18.5	1	2.5	0.177	0.102	0.056	0.089	0.04	0.04	0.08	0.34	1.3	2.1	3.4	5.6
1/16/2016 19:45	-16.3	-16.5	1.1	2.5	0.177	0.102	0.056	0.089	0.03	0.04	0.08	0.34	1.3	2	3.4	5.6
1/16/2016 20:00	-16.3	-18.7	1.1	2.5	0.177	0.102	0.056	0.089	0.04	0.04	0.08	0.34	1.3	2.1	3.4	5.6
1/16/2016 20:15	-16.3	-18.7	1	2.5	0.177	0.102	0.056	0.088	0.03	0.04	0.08	0.35	1.3	2	3.4	5.6
1/16/2016 20:30	-16.3	-16.6	1	2.5	0.177	0.102	0.056	0.089	0.03	0.04	0.08	0.35	1.3	2.1	3.5	5.6
1/16/2016 20:45	-16.3	-18.6	1.1	2.5	0.177	0.102	0.056	0.089	0.04	0.04	0.08	0.34	1.3	2	3.5	5.6
1/16/2016 21:00	-16.3	-16.5	1	2.5	0.177	0.102	0.056	0.089	0.03	0.04	0.08	0.35	1.3	2.1	3.4	5.6
1/16/2016 21:15	-16.3	-16.6	1	2.5	0.177	0.102	0.056	0.088	0.03	0.04	0.09	0.34	1.3	2.1	3.4	5.6
1/16/2016 21:30	-16.3	-18.6	1	2.5	0.177	0.102	0.056	0.089	0.04	0.04	0.08	0.34	1.3	2.1	3.4	5.6
1/16/2016 21:45	-16.3	-18.7	1	2.5	0.177	0.102	0.056	0.089	0.03	0.04	0.08	0.34	1.3	2	3.4	5.6
1/16/2016 22:00	-16.2	-16.6	1	2.5	0.177	0.102	0.056	0.089	0.04	0.04	0.08	0.34	1.3	2.1	3.5	5.5
1/16/2016 22:15	-16.2	-18.6	1.1	2.5	0.177	0.102	0.056	0.089	0.04	0.04	0.08	0.35	1.3	2.1	3.5	5.6
1/16/2016 22:30	-16.1	-16.6	1	2.5	0.177	0.102	0.056	0.088	0.04	0.04	0.09	0.34	1.3	2.1	3.5	5.6
1/16/2016 22:45	-16.2	-16.6	1.1	2.5	0.177	0.102	0.056	0.089	0.03	0.03	0.08	0.34	1.3	2	3.4	5.6
1/16/2016 23:00	-16.3	-18.7	1	2.5	0.176	0.102	0.056	0.089	0.03	0.03	0.08	0.34	1.3	2	3.4	5.6
1/16/2016 23:15	-16.2	-18.2	1	2.5	0.177	0.102	0.056	0.089	0.03	0.03	0.08	0.35	1.3	2.1	3.4	5.6
1/16/2016 23:30	-16.1	-16.6	1	2.5	0.177	0.102	0.056	0.089	0.03	0.03	0.09	0.33	1.3	2	3.4	5.6
1/16/2016 23:45	-16.3	-16.5	1	2.5	0.177	0.102	0.055	0.089	0.03	0.04	0.08	0.34	1.3	2.1	3.4	5.6
1/17/2016 0:00	-16.3	-16.5	1.1	2.5	0.177	0.102	0.056	0.089	0.03	0.04	0.08	0.33	1.3	2	3.4	5.6
1/17/2016 0:15	-16.2	-16.5	1	2.5	0.177	0.102	0.056	0.089	0.03	0.04	0.08	0.34	1.3	2	3.4	5.6
1/17/2016 0:30	-16.2	-16.5	1	2.5	0.177	0.102	0.056	0.088	0.04	0.04	0.09	0.34	1.3	2.1	3.4	5.6
1/17/2016 0:45	-16.1	-16.5	1.1	2.5	0.177	0.102	0.056	0.089	0.03	0.04	0.08	0.34	1.3	2.1	3.4	5.6
1/17/2016 1:00	-16.3	-17.8	1	2.5	0.177	0.102	0.056	0.089	0.04	0.04	0.08	0.34	1.3	2	3.4	5.6
1/17/2016 1:15	-16.3	-18.7	1.1	2.5	0.177	0.102	0.056	0.089	0.03	0.04	0.09	0.35	1.3	2.1	3.4	5.5
1/17/2016 1:30	-16.2	-16.5	1	2.5	0.177	0.102	0.056	0.088	0.03	0.04	0.08	0.35	1.3	2	3.4	5.6
1/17/2016 1:45	-16.3	-16.6	1	2.5	0.177	0.102	0.056	0.089	0.03	0.04	0.08	0.34	1.3	2	3.4	5.6
1/17/2016 2:00	-16.2	-16.6	1	2.5	0.177	0.102	0.056	0.088	0.03	0.04	0.08	0.35	1.3	2.1	3.5	5.6
1/17/2016 2:15	-16.1	-16.6	1.1	2.5	0.177	0.102	0.056	0.089	0.04	0.04	0.09	0.35	1.3	2	3.4	5.6
1/17/2016 2:30	-16.2	-18.5	1	2.5	0.177	0.102	0.056	0.088	0.04	0.04	0.08	0.34	1.3	2	3.4	5.6
1/17/2016 2:45	-16.3	-16.6	1.1	2.5	0.177	0.102	0.056	0.089	0.03	0.04	0.08	0.35	1.3	2	3.4	5.6
1/17/2016 3:00	-16.2	-16.5	1.1	2.5	0.177	0.102	0.056	0.088	0.03	0.04	0.08	0.33	1.3	2.1	3.4	5.6
1/17/2016 3:15	-16.2	-18.6	1.1	2.5	0.177	0.102	0.056	0.089	0.04	0.04	0.09	0.34	1.3	2	3.4	5.6
1/17/2016 3:30	-16.3	-18.7	1	2.5	0.177	0.102	0.056	0.089	0.04	0.04	0.08	0.35	1.3	2	3.4	5.5
1/17/2016 3:45	-16.2	-16.6	1.1	2.5	0.177	0.102	0.056	0.089	0.03	0.04	0.08	0.34	1.3	2	3.4	5.6
1/17/2016 4:00	-16.3	-17.4	1	2.5	0.177	0.102	0.056	0.089	0.03	0.04	0.08	0.34	1.3	2	3.4	5.6
1/17/2016 4:15	-16	-18.7	1	2.5	0.177	0.102	0.056	0.089	0.03	0.04	0.08	0.35	1.3	2.1	3.4	5.6
1/17/2016 4:30	-16.3	-16.5	1.1	2.5	0.177	0.102	0.056	0.089	0.03	0.04	0.08	0.34	1.3	2	3.4	5.6
1/17/2016 4:45	-16.2	-16.9	1.1	2.5	0.177	0.102	0.056	0.089	0.04	0.04	0.08	0.34	1.3	2	3.4	5.6
1/17/2016 5:00	-16.2	-18.7	1	2.5	0.177	0.102	0.056	0.089	0.04	0.04	0.09	0.35	1.3	2.1	3.4	5.6
1/17/2016 5:15	-16.3	-18.6	1.1	2.5	0.177	0.102	0.056	0.089	0.04	0.04	0.09	0.34	1.3	2.1	3.4	5.6
1/17/2016 5:30	-15.9	-18.6	1	2.5	0.177	0.102	0.056	0.088	0.04	0.04	0.08	0.34	1.3	2	3.4	5.6
1/17/2016 5:45	-16.1	-16.5	1	2.5	0.177	0.102	0.056	0.089	0.03	0.04	0.08	0.35	1.3	2.1	3.4	5.6
1/17/2016 6:00	-16.2	-18.7	1	2.5	0.177	0.102	0.056	0.088	0.03	0.04	0.08	0.35	1.3	2	3.4	5.6
1/17/2016 6:15	-16.3	-18.6	1.1	2.5	0.177	0.102	0.056	0.089	0.04	0.04	0.08	0.34	1.3	2.1	3.4	5.6
1/17/2016 6:30	-16.2	-16.5	1.1	2.5	0.177	0.102	0.056	0.089	0.03	0.04	0.09	0.34	1.3	2	3.4	5.6
1/17/2016 6:45	-16	-16.6	1.1	2.5	0.176	0.102	0.056	0.088	0.03	0.04	0.08	0.34	1.3	2	3.4	5.6
1/17/2016 7:00	-16.2	-18	1.1	2.5	0.177	0.102	0.055	0.089	0.03	0.04	0.09	0.34	1.3	2.1	3.4	5.6
1/17/2016 7:15	-16	-16.5	1	2.5	0.177	0.102	0.056	0.089	0.04	0.04	0.09	0.35	1.3	2.1	3.4	5.6
1/17/2016 7:30	-16.3	-16.5	1.1	2.5	0.177	0.102	0.056	0.089	0.04	0.04	0.08	0.34	1.3	2	3.4	5.6
1/17/2016 7:45	-16.2	-18.1	1.1	2.5	0.177	0.102	0.056	0.089	0.03	0.03	0.08	0.34	1.3	2.1	3.4	5.6
1/17/2016 8:00	-15.5	-18.7	1.1	2.5	0.177	0.102	0.056	0.089	0.04	0.03	0.08	0.34	1.3	2.1	3.4	5.6
1/17/2016 8:15	-16.2	-18.6	1.1	2.5	0.177	0.102	0.056	0.089	0.04	0.04	0.09	0.34	1.3	2.1	3.4	5.6
1/17/2016 8:30	-16.2	-16.5	1	2.5	0.177	0.102	0.056	0.089	0.03	0.04	0.09	0.35	1.3	2.1	3.4	5.6
1/17/2016 8:45	-16.3	-16.5	1	2.5	0.177	0.102	0.056	0.089	0.03	0.04	0.09	0.34	1.3	2.1	3.4	5.6
1/17/2016 9:00	-16.3	-16.5	1	2.5	0.177	0.102	0.056	0.089	0.03	0.04	0.08	0.34	1.3	2.1	3.4	5.6
1/17/2016 9:15	-16.2	-16.6	1.1	2.5	0.177	0.102	0.055	0.089	0.04	0.04	0.08	0.34	1.3	2.1	3.4	5.6
1/17/2016 9:30	-16.3	-16.5	1.1	2.5	0.177	0.102	0.055	0.089	0.03	0.04	0.09	0.34	1.3	2	3.4	5.6
1/17/2016 9:45	-16.3	-18.7	1.1	2.5	0.177	0.102	0.055	0.089	0.03	0.04	0.08	0.34	1.3	2.1	3.5	5.6
1/17/2016 10:00	-16.3	-18.7	1	2.5	0.177	0.102	0.056	0.089	0.03	0.04	0.09	0.34	1.3	2	3.4	5.6
1/17/2016 10:15	-16.3	-16.6	1.1	2.5	0.177	0.102	0.056	0.089	0.03	0.04	0.08	0.34	1.3	2.1	3.4	5.6
1/17/2016 10:30	-16.3	-17.6	1.1	2.5	0.177	0.102	0.056	0.089	0.03	0.04	0.08	0.33	1.3	2	3.4	5.6
1/17/2016 10:45	-16.3	-18.6	1	2.5	0.177	0.102	0.056	0.089	0.03	0.03	0.09	0.35	1.3	2	3.4	5.6
1/17/2016 11:00	-16.3	-16.5	1.1	2.5	0.177	0.102	0.056	0.089	0.04	0.04	0.09	0.34	1.3	2.1	3.4	5.6
1/17/2016 11:15	-16.2	-18.3	1	2.5	0.177	0.102	0.056	0.089	0.04	0.04	0.08	0.34	1.3	2	3.4	5.6
1/17/2016 11:30	-16.3	-16.5	1.1	2.5	0.177	0.102	0.056	0.088	0.03	0.04	0.08	0.34	1.3	2	3.4	5.5
1/17/2016 11:45	-16.3	-18.5	1.1	2.5	0.177	0.102	0.055	0.089	0.03	0.04	0.09	0.34	1.3	2.1	3.4	5.6
1/17/2016 12:00	-16.9	-18.9	1.1	2.5	0.177	0.102	0.056	0.089	0.04	0.03	0.09	0.33	1.2	2	3.4	5.6
1/17/2016 12:15	-16.6	-18.9	1.1	2.5	0.177	0.102	0.056	0.089	0.03	0.04	0.08	0.33	1.3	2.1	3.4	5.6
1/17/2016 12:30	-16.7	-18.9	1.1	2.5	0.177	0.102	0.056	0.089	0.03	0.03	0.08	0.34	1.3	2	3.4	5.5
1/17/2016 12:45	-17.1	-18.9	1.1	2.5	0.177	0.102	0.056	0.088	0.03	0.04	0.09	0.34	1.3	2	3.4	5.6
1/17/2016 13:00	-16.4	-18.8	1.1	2.5	0.177	0.102	0.056	0.089	0.04	0.04	0.08	0.34	1.3	2.1	3.4	5.6
1/17/2016 13:15	-16.3	-18.8	1.1	2.5	0.177	0.102	0.056	0.089	0.03	0.04	0.08	0.34	1.3	2	3.4	5.6
1/17/2016 13:30	-16.9	-18.9	1.1	2.5	0.177	0.102	0.056	0.088	0.04	0.04	0.08	0.34	1.2	2.1	3.4	5.6
1/17/2016 13:45	-16.7	-18.9	1.1	2.5	0.177	0.102	0.056	0.089	0.03	0.03	0.08	0.33	1.3	2.1	3.4	5.6
1/17/2016 14:00	-17.1	-18.7	1.1	2.5	0.177	0.102	0.055	0.089	0.03	0.03	0.08	0.34	1.3	2	3.4	5.6
1/17/2016 14:15	-17.1	-19	1.1	2.5	0.177	0.102	0.055	0.088	0.04	0.04	0.09	0.34	1.3	2.1	3.4	5.5
1/17/2016 14:30	-17.1	-19	1.1	2.5	0.177	0.102	0.055	0.088	0.03	0.04	0.08	0.33	1.3	2.1	3.4	5.6
1/17/2016 14:45	-17	-19	1.1	2.5	0.177	0.102	0.056	0.088	0.04	0.03	0.08	0.35	1.3	2.1	3.4	5.6
1/17/2016 15:00	-17.1	-18.9	1.1	2.5	0.177	0.102	0.055	0.089	0.03	0.04	0.08	0.34	1.3	2	3.4	5.6
1/17/2016 15:15	-16.9	-18.8	1.1	2.5	0.177	0.102	0.056	0.088	0.03	0.04	0.08	0.33	1.3	2.1	3.4	5.6
1/17/2016 15:30	-17.2	-18.8	1.1	2.5	0.177	0.102	0.056	0.089	0.03	0.04	0.08	0.33	1.3	2	3.4	5.5
1/17/2016 15:45	-17	-18.8	1	2.5	0.177	0.102	0.056	0.088	0.03	0.04	0.08	0.34	1.3	2	3.4	5.6
1/17/2016 16:00	-16.4	-18.6	1	2.5	0.177	0.102	0.056	0.089	0.03	0.04	0.08	0.33	1.3	2.1	3.4	5.5
1/17/2016 16:15	-16.3	-16.5	1	2.5	0.177	0.102	0.056	0.088	0.03	0.04	0.08	0.34	1.3	2	3.4	5.6
1/17/2016 16:30	-16.4	-16.5	1.1	2.5	0.177	0.102	0.056	0.089	0.04	0.04	0.08	0.33	1.3	2	3.4	5.5
1/17/2016 16:45	-16.3	-18.6	1.1	2.5	0.177	0.102	0.056	0.089	0.03	0.04	0.08	0.34	1.3	2	3.4	5.6
1/17/2016 17:00	-16.3	-18.7	1.1	2.5	0.177	0.102	0.056	0.088	0.03	0.04	0.08	0.35	1.3	2	3.4	5.6
1/17/2016 17:15	-16.2	-18.7	1.1	2.5	0.177	0.102	0.056	0.089	0.03	0.04	0.09	0.34	1.3	2	3.4	5.6
1/17/2016 17:30	-16.3	-18.6	1	2.5	0.177	0.102	0.056	0.089	0.03	0.04	0.08	0.34	1.3	2.1	3.4	5.6
1/17/2016 17:45	-16.3	-16.6	1.1	2.5	0.177	0.102	0.056	0.089	0.04	0.04	0.08	0.34	1.3	2.1	3.4	5.6
1/17/2016 18:00	-16.3	-16.5	1.1	2.5	0.177	0.102	0.055	0.088	0.03	0.04	0.08	0.34	1.3	2.1	3.4	5.6
1/17/2016 18:15	-16.3	-16.5	1.1	2.5	0.177	0.102	0.055	0.088	0.03	0.03	0.09	0.34	1.3	2	3.4	5.6
1/17/2016 18:30	-16.3	-16.6	1	2.5	0.177	0.102	0.056	0.088	0.03	0.03	0.08	0.34	1.3	2	3.4	5.6
1/17/2016 18:45	-16.2	-18.7	1.1	2.5	0.177	0.102	0.056	0.088	0.04	0.03	0.09	0.33	1.3	2.1	3.4	5.6
1/17/2016 19:00	-16.3	-18.6	1.1	2.5	0.177	0.102	0.056	0.088	0.04	0.03	0.08	0.34	1.3	2	3.4	5.5
1/17/2016 19:15	-16.3	-16.6	1.1	2.5	0.177	0.102	0.056	0.089	0.03	0.04	0.09	0.34	1.3	2.1	3.4	5.5
1/17/2016 19:30	-16.2	-18.1	1	2.5	0.177	0.102	0.056	0.089	0.04	0.03	0.08	0.35	1.3	2	3.4	5.6
1/17/2016 19:45	-16.3	-18.7	1.1	2.5	0.177	0.102	0.056	0.088	0.03	0.04	0.08	0.35	1.3	2.1	3.4	5.6
1/17/2016 20:00	-16.3	-18.5	1.1	2.5	0.177	0.102	0.055	0.088	0.03	0.04	0.08	0.34	1.3	2.1	3.4	5.6
1/17/2016 20:15	-16.3	-18.7	1	2.5	0.177	0.102	0.056	0.088	0.03	0.04	0.08	0.35	1.2	2	3.4	5.6
1/17/2016 20:30	-16.3	-18.6	1.1	2.5	0.177	0.102	0.056	0.088	0.03	0.04	0.08	0.34	1.3	2	3.4	5.6
1/17/2016 20:45	-16.4	-16.6	1.1	2.5	0.177	0.102	0.056	0.089	0.03	0.04	0.09	0.34	1.3	2	3.5	5.5
1/17/2016 21:00	-16.3	-17.9	1.1	2.5	0.177	0.102	0.056	0.089	0.03	0.03	0.08	0.34	1.3	2.1	3.4	5.6
1/17/2016 21:15	-16.2	-16.6	1.1	2.5	0.177	0.102	0.056	0.088	0.03	0.04	0.08	0.34	1.3	2	3.4	5.6
1/17/2016 21:30	-16.3	-18.6	1.1	2.5	0.177	0.102	0.056	0.089	0.03	0.04	0.09	0.35	1.3	2.1	3.4	5.6
1/17/2016 21:45	-16	-18.6	1.1	2.5	0.177	0.102	0.056	0.089	0.03	0.03	0.08	0.34	1.3	2	3.4	5.6
1/17/2016 22:00	-16.3	-18.5	1.1	2.5	0.177	0.102	0.056	0.089	0.03	0.04	0.08	0.34	1.3	2	3.4	5.6
1/17/2016 22:15	-16.1	-16.5	1	2.5	0.177	0.102	0.056	0.089	0.04	0.04	0.08	0.35	1.3	2	3.4	5.6
1/17/2016 22:30	-16.3	-16.5	1.1	2.5	0.177	0.102	0.056	0.089	0.03	0.04	0.08	0.35	1.3	2	3.4	5.6
1/17/2016 22:45	-16.3	-16.6	1.1	2.5	0.177	0.102	0.056	0.089	0.03	0.04	0.09	0.34	1.3	2	3.4	5.6
1/17/2016 23:00	-16.2	-16.5	1.1	2.5	0.177	0.102	0.056	0.088	0.03	0.04	0.08	0.34	1.3	2	3.4	5.6
1/17/2016 23:15	-16.3	-18.5	1.1	2.5	0.177	0.102	0.056	0.088	0.03	0.04	0.08	0.34	1.3	2	3.4	5.6
1/17/2016 23:30	-16.4	-16.5	1.1	2.5	0.177	0.102	0.056	0.089	0.03	0.04	0.08	0.35	1.3	2	3.4	5.6
1/17/2016 23:45	-16.3	-18.6	1	2.5	0.177	0.102	0.056	0.089	0.03	0.04	0.08	0.34	1.3	2	3.4	5.6
1/18/2016 0:00	-16.2	-18.3	1.1	2.5	0.177	0.102	0.056	0.089	0.03	0.04	0.08	0.35	1.3	2	3.4	5.6
1/18/2016 0:15	-16.3	-18.6	1.1	2.5	0.177	0.102	0.056	0.089	0.03	0.03	0.09	0.34	1.3	2	3.4	5.6
1/18/2016 0:30	-16.1	-16.6	1.1	2.5	0.177	0.102	0.056	0.088	0.03	0.04	0.08	0.34	1.3	2.1	3.4	5.6
1/18/2016 0:45	-16.3	-16.5	1.1	2.5	0.177	0.102	0.056	0.089	0.03	0.04	0.08	0.34	1.3	2	3.4	5.5
1/18/2016 1:00	-16.3	-18.6	1	2.5	0.177	0.102	0.056	0.089	0.03	0.04	0.08	0.34	1.3	2	3.4	5.6
1/18/2016 1:15	-16.3	-16.5	1.1	2.5	0.177	0.102	0.056	0.088	0.03	0.04	0.08	0.35	1.3	2	3.4	5.5
1/18/2016 1:30	-16.2	-18.6	1.1	2.5	0.177	0.102	0.056	0.089	0.03	0.04	0.08	0.34	1.3	2	3.4	5.6
1/18/2016 1:45	-16.1	-18.6	1.1	2.5	0.177	0.102	0.056	0.089	0.04	0.04	0.08	0.34	1.3	2.1	3.4	5.6
1/18/2016 2:00	-16.3	-18.7	1.1	2.5	0.177	0.102	0.056	0.089	0.03	0.04	0.09	0.34	1.3	2	3.4	5.6
1/18/2016 2:15	-16.3	-16.6	1	2.5	0.177	0.102	0.056	0.089	0.04	0.04	0.08	0.34	1.2	2.1	3.4	5.5
1/18/2016 2:30	-16.4	-16.5	1.1	2.5	0.177	0.102	0.056	0.089	0.03	0.03	0.08	0.34	1.3	2	3.4	5.6
1/18/2016 2:45	-16.2	-16.5	1.1	2.5	0.177	0.102	0.056	0.088	0.04	0.04	0.09	0.34	1.3	2.1	3.4	5.6
1/18/2016 3:00	-16.4	-18.5	1.1	2.5	0.177	0.102	0.056	0.089	0.04	0.04	0.08	0.35	1.3	2.1	3.4	5.5
1/18/2016 3:15	-16.3	-18	1.1	2.5	0.177	0.102	0.056	0.088	0.04	0.03	0.08	0.34	1.3	2	3.4	5.5
1/18/2016 3:30	-16	-16.6	1.1	2.5	0.177	0.102	0.056	0.089	0.03	0.04	0.08	0.34	1.3	2.1	3.4	5.6
1/18/2016 3:45	-15.6	-16.5	1.1	2.5	0.177	0.102	0.056	0.089	0.03	0.03	0.08	0.34	1.3	2	3.4	5.5
1/18/2016 4:00	-16.3	-18.7	1.1	2.5	0.177	0.102	0.056	0.089	0.03	0.04	0.08	0.34	1.3	2	3.4	5.5
1/18/2016 4:15	-16.3	-18	1.1	2.5	0.177	0.102	0.056	0.089	0.03	0.04	0.08	0.35	1.3	2.1	3.4	5.5
1/18/2016 4:30	-15.5	-18.7	1.1	2.5	0.177	0.102	0.056	0.089	0.03	0.04	0.09	0.34	1.3	2	3.4	5.5
1/18/2016 4:45	-16.3	-16.6	1.1	2.5	0.177	0.102	0.056	0.088	0.03	0.04	0.08	0.34	1.3	2	3.4	5.5
1/18/2016 5:00	-15.7	-18.6	1.1	2.5	0.177	0.102	0.056	0.089	0.03	0.04	0.08	0.34	1.3	2	3.4	5.5
1/18/2016 5:15	-16.3	-16.5	1.1	2.5	0.177	0.102	0.056	0.089	0.03	0.04	0.08	0.35	1.3	2	3.4	5.5
1/18/2016 5:30	-16.3	-16.5	1.1	2.5	0.177	0.102	0.056	0.089	0.03	0.04	0.08	0.34	1.3	2	3.4	5.5
1/18/2016 5:45	-16.4	-16.7	1.1	2.4	0.177	0.102	0.056	0.089	0.03	0.04	0.08	0.34	1.3	2	3.5	5.6
1/18/2016 6:00	-16.3	-16.5	1.1	2.5	0.177	0.102	0.056	0.089	0.03	0.04	0.08	0.34	1.3	2	3.4	5.6
1/18/2016 6:15	-16.1	-16.5	1.1	2.5	0.177	0.102	0.056	0.089	0.03	0.03	0.08	0.35	1.3	2	3.4	5.6
1/18/2016 6:30	-16.3	-17.5	1.1	2.5	0.177	0.102	0.056	0.088	0.04	0.04	0.08	0.34	1.3	2.1	3.4	5.5
1/18/2016 6:45	-16.2	-18.6	1.1	2.5	0.177	0.102	0.056	0.089	0.03	0.04	0.08	0.34	1.3	2.1	3.4	5.5
1/18/2016 7:00	-16.2	-16.5	1.1	2.5	0.177	0.102	0.055	0.088	0.03	0.04	0.08	0.34	1.3	2.1	3.4	5.6
1/18/2016 7:15	-16.3	-16.5	1.1	2.5	0.177	0.102	0.056	0.089	0.03	0.04	0.09	0.34	1.3	2	3.4	5.6
1/18/2016 7:30	-16.3	-16.5	1.1	2.5	0.177	0.102	0.056	0.089	0.03	0.04	0.08	0.34	1.3	2	3.4	5.6
1/18/2016 7:45	-16.2	-17	1.1	2.5	0.177	0.102	0.056	0.089	0.03	0.04	0.09	0.33	1.3	2	3.4	5.5
1/18/2016 8:00	-16.3	-16.5	1.1	2.5	0.177	0.102	0.056	0.089	0.03	0.04	0.08	0.34	1.3	2	3.4	5.5
1/18/2016 8:15	-16.1	-18.6	1.1	2.5	0.177	0.102	0.056	0.089	0.03	0.04	0.08	0.34	1.3	2	3.4	5.5
1/18/2016 8:30	-16.3	-16.5	1.1	2.5	0.177	0.102	0.056	0.089	0.03	0.04	0.09	0.34	1.3	2.1	3.4	5.5
1/18/2016 8:45	-16.3	-16.5	1.1	2.5	0.177	0.102	0.056	0.089	0.03	0.04	0.08	0.34	1.3	2	3.4	5.6
1/18/2016 9:00	-16.3	-18.7	1.1	2.5	0.177	0.102	0.056	0.089	0.04	0.03	0.09	0.34	1.3	2	3.4	5.5
1/18/2016 9:15	-16.3	-18.7	1.1	2.5	0.177	0.102	0.056	0.088	0.03	0.04	0.08	0.33	1.2	2	3.4	5.6
1/18/2016 9:30	-16.2	-16.8	1.1	2.5	0.177	0.102	0.056	0.089	0.03	0.04	0.08	0.33	1.3	2.1	3.4	5.5
1/18/2016 9:45	-16.3	-18.5	1.1	2.5	0.177	0.102	0.056	0.089	0.04	0.04	0.08	0.34	1.3	2.1	3.4	5.5
1/18/2016 10:00	-16.4	-17.4	1.1	2.5	0.177	0.102	0.056	0.089	0.03	0.04	0.08	0.34	1.3	2	3.4	5.5
1/18/2016 10:15	-16.2	-18.7	1.1	2.5	0.177	0.102	0.056	0.089	0.03	0.04	0.08	0.34	1.3	2.1	3.4	5.5
1/18/2016 10:30	-16.3	-17.8	1.1	2.5	0.177	0.102	0.056	0.089	0.03	0.04	0.08	0.33	1.3	2.1	3.4	5.5
1/18/2016 10:45	-16.6	-18.8	1.1	2.5	0.177	0.102	0.056	0.089	0.03	0.04	0.08	0.34	1.3	2.1	3.4	5.6
1/18/2016 11:00	-17	-19	1.1	2.5	0.177	0.102	0.056	0.088	0.03	0.03	0.08	0.34	1.3	2.1	3.4	5.6
1/18/2016 11:15	-17	-18.8	1.1	2.5	0.177	0.102	0.056	0.088	0.03	0.04	0.08	0.34	1.3	2.1	3.4	5.5
1/18/2016 11:30	-16.9	-19	1.1	2.5	0.177	0.102	0.056	0.088	0.03	0.04	0.08	0.34	1.3	2.1	3.4	5.6
1/18/2016 11:45	-17.1	-18.7	1.1	2.5	0.177	0.102	0.056	0.089	0.03	0.04	0.08	0.34	1.3	2.1	3.4	5.5
1/18/2016 12:00	-17.1	-19	1.1	2.5	0.177	0.102	0.056	0.088	0.03	0.04	0.08	0.33	1.3	2	3.4	5.6
1/18/2016 12:15	-16.9	-19	1.1	2.5	0.177	0.102	0.056	0.088	0.03	0.04	0.08	0.33	1.3	2.1	3.4	5.5
1/18/2016 12:30	-17.1	-19	1.1	2.5	0.177	0.102	0.056	0.089	0.02	0.04	0.08	0.33	1.3	2	3.4	5.6
1/18/2016 12:45	-16.9	-18.9	1.1	2.5	0.177	0.102	0.056	0.088	0.04	0.04	0.08	0.34	1.3	2.1	3.4	5.6
1/18/2016 13:00	-17.1	-19	1.1	2.5	0.177	0.102	0.056	0.088	0.03	0.03	0.08	0.33	1.3	2	3.4	5.6
1/18/2016 13:15	-17	-19	1.1	2.5	0.177	0.102	0.056	0.088	0.04	0.04	0.09	0.34	1.3	2.1	3.4	5.6
1/18/2016 13:30	-16.9	-19	1.1	2.5	0.177	0.102	0.056	0.088	0.03	0.03	0.08	0.34	1.3	2	3.4	5.5
1/18/2016 13:45	-16.8	-19	1.1	2.5	0.177	0.102	0.056	0.089	0.03	0.04	0.08	0.34	1.3	2.1	3.4	5.5
1/18/2016 14:00	-17	-18.8	1.1	2.5	0.177	0.102	0.056	0.088	0.03	0.04	0.08	0.34	1.3	2	3.4	5.5
1/18/2016 14:15	-16.7	-18.8	1.1	2.5	0.177	0.102	0.056	0.089	0.03	0.04	0.08	0.33	1.3	2.1	3.4	5.5
1/18/2016 14:30	-16.7	-19	1.1	2.5	0.177	0.102	0.056	0.088	0.03	0.04	0.08	0.34	1.3	2.1	3.4	5.6
1/18/2016 14:45	-16.8	-18.9	1.1	2.5	0.177	0.102	0.056	0.088	0.03	0.04	0.08	0.34	1.3	2	3.4	5.5
1/18/2016 15:00	-16.7	-19	1.1	2.5	0.177	0.102	0.056	0.088	0.03	0.04	0.08	0.33	1.3	2.1	3.4	5.5
1/18/2016 15:15	-16.8	-18.9	1.1	2.5	0.177	0.102	0.056	0.089	0.03	0.03	0.08	0.33	1.3	2	3.4	5.5
1/18/2016 15:30	-16.6	-18.9	1.1	2.5	0.177	0.102	0.056	0.088	0.03	0.04	0.08	0.34	1.3	2	3.4	5.5
1/18/2016 15:45	-16.5	-18.9	1.1	2.5	0.177	0.102	0.056	0.088	0.03	0.03	0.09	0.34	1.3	2.1	3.4	5.5
1/18/2016 16:00	-16.4	-18.8	1.1	2.5	0.177	0.102	0.056	0.089	0.03	0.04	0.09	0.33	1.3	2	3.4	5.6
1/18/2016 16:15	-16.4	-16.6	1.1	2.5	0.177	0.102	0.056	0.089	0.03	0.04	0.08	0.34	1.3	2	3.4	5.6
1/18/2016 16:30	-16.3	-18.7	1.1	2.5	0.177	0.102	0.056	0.089	0.03	0.04	0.08	0.35	1.3	2	3.4	5.5
1/18/2016 16:45	-16.3	-18.5	1.1	2.5	0.177	0.103	0.056	0.089	0.03	0.04	0.08	0.34	1.3	2	3.4	5.5
1/18/2016 17:00	-16.3	-18.5	1.1	2.5	0.177	0.102	0.056	0.088	0.04	0.04	0.08	0.34	1.3	2.1	3.4	5.5
1/18/2016 17:15	-16.3	-18.6	1.1	2.5	0.177	0.102	0.056	0.089	0.03	0.04	0.08	0.35	1.3	2	3.4	5.5
1/18/2016 17:30	-16.2	-18.4	1.1	2.5	0.177	0.102	0.056	0.088	0.04	0.04	0.08	0.33	1.3	2	3.4	5.5
1/18/2016 17:45	-16.3	-18.6	1.1	2.5	0.177	0.102	0.056	0.089	0.03	0.04	0.08	0.34	1.3	2	3.4	5.6
1/18/2016 18:00	-16.3	-18.6	1.1	2.5	0.177	0.102	0.056	0.089	0.03	0.04	0.08	0.34	1.3	2	3.4	5.5
1/18/2016 18:15	-16.3	-18.6	1.1	2.5	0.177	0.103	0.056	0.088	0.03	0.04	0.08	0.34	1.3	2	3.5	5.6
1/18/2016 18:30	-16.4	-18.7	1.1	2.5	0.177	0.103	0.056	0.088	0.03	0.04	0.08	0.35	1.3	2	3.4	5.5
1/18/2016 18:45	-16.4	-18	1.1	2.5	0.177	0.102	0.056	0.088	0.03	0.04	0.08	0.34	1.3	2	3.4	5.5
1/18/2016 19:00	-16.3	-18.6	1.1	2.5	0.177	0.102	0.056	0.089	0.03	0.04	0.08	0.34	1.3	2	3.4	5.5
1/18/2016 19:15	-16.4	-17.8	1.1	2.5	0.177	0.103	0.056	0.088	0.03	0.04	0.08	0.34	1.3	2.1	3.4	5.6
1/18/2016 19:30	-16.3	-16.9	1.1	2.5	0.177	0.102	0.056	0.088	0.03	0.03	0.08	0.34	1.3	2.1	3.4	5.5
1/18/2016 19:45	-16.4	-16.5	1.1	2.5	0.177	0.102	0.056	0.089	0.03	0.04	0.08	0.34	1.3	2	3.4	5.5
1/18/2016 20:00	-16.4	-18.5	1.1	2.5	0.177	0.102	0.056	0.089	0.03	0.04	0.08	0.34	1.3	2.1	3.4	5.5
1/18/2016 20:15	-16.3	-16.5	1.1	2.5	0.177	0.103	0.056	0.088	0.03	0.04	0.08	0.34	1.3	2.1	3.4	5.5
1/18/2016 20:30	-16.1	-16.5	1.1	2.5	0.177	0.102	0.056	0.089	0.03	0.04	0.09	0.34	1.3	2	3.4	5.5
1/18/2016 20:45	-16.2	-18.5	1.1	2.5	0.177	0.102	0.056	0.089	0.03	0.04	0.09	0.34	1.3	2.1	3.4	5.5
1/18/2016 21:00	-16.3	-17.6	1.1	2.5	0.177	0.102	0.056	0.088	0.03	0.04	0.09	0.34	1.3	2	3.4	5.6
1/18/2016 21:15	-16.4	-16.5	1.1	2.5	0.177	0.102	0.056	0.089	0.03	0.03	0.08	0.34	1.3	2.1	3.4	5.5
1/18/2016 21:30	-16.4	-18.6	1.1	2.5	0.177	0.102	0.056	0.089	0.03	0.04	0.09	0.34	1.3	2	3.4	5.5
1/18/2016 21:45	-16.3	-16.5	1.1	2.5	0.177	0.102	0.056	0.089	0.03	0.03	0.09	0.34	1.3	2	3.4	5.5
1/18/2016 22:00	-16.3	-18.6	1	2.5	0.177	0.102	0.056	0.089	0.03	0.03	0.09	0.34	1.3	2.1	3.4	5.5
1/18/2016 22:15	-16.2	-18.7	1.1	2.5	0.177	0.102	0.056	0.089	0.03	0.04	0.08	0.34	1.3	2	3.4	5.5
1/18/2016 22:30	-16.4	-18.7	1.1	2.5	0.177	0.103	0.056	0.088	0.03	0.04	0.08	0.35	1.3	2	3.4	5.6
1/18/2016 22:45	-16.2	-18.6	1.1	2.5	0.177	0.102	0.055	0.089	0.03	0.04	0.08	0.34	1.3	2	3.4	5.5
1/18/2016 23:00	-16.3	-18.6	1.1	2.5	0.177	0.103	0.056	0.089	0.03	0.04	0.08	0.34	1.2	2	3.4	5.6
1/18/2016 23:15	-16.4	-18.7	1.1	2.5	0.177	0.103	0.056	0.089	0.03	0.04	0.09	0.34	1.3	2	3.4	5.5
1/18/2016 23:30	-16.4	-17.1	1.1	2.5	0.177	0.102	0.056	0.089	0.03	0.04	0.09	0.34	1.3	2	3.4	5.6
1/18/2016 23:45	-15.9	-18.7	1.1	2.5	0.177	0.103	0.056	0.088	0.03	0.04	0.08	0.34	1.3	2	3.4	5.5
1/19/2016 0:00	-16.4	-16.9	1.1	2.5	0.177	0.102	0.055	0.089	0.03	0.04	0.09	0.34	1.3	2	3.4	5.5
1/19/2016 0:15	-16.3	-17.7	1.1	2.5	0.177	0.103	0.056	0.089	0.03	0.04	0.09	0.33	1.3	2	3.4	5.5
1/19/2016 0:30	-16.3	-16.5	1.1	2.5	0.177	0.102	0.056	0.089	0.03	0.04	0.09	0.34	1.3	2	3.4	5.5
1/19/2016 0:45	-16.2	-18.7	1.1	2.5	0.177	0.103	0.056	0.089	0.04	0.03	0.08	0.34	1.3	2.1	3.4	5.5
1/19/2016 1:00	-16.4	-16.5	1.1	2.5	0.177	0.103	0.056	0.089	0.03	0.04	0.08	0.34	1.3	2.1	3.4	5.5
1/19/2016 1:15	-16.4	-17.3	1.1	2.5	0.177	0.103	0.056	0.089	0.04	0.04	0.09	0.35	1.3	2	3.4	5.5
1/19/2016 1:30	-16.3	-16.5	1.1	2.5	0.177	0.103	0.056	0.088	0.03	0.04	0.08	0.34	1.3	2.1	3.4	5.5
1/19/2016 1:45	-16.3	-16.9	1.1	2.5	0.177	0.103	0.056	0.089	0.03	0.04	0.09	0.34	1.3	2	3.4	5.6
1/19/2016 2:00	-16.1	-17.2	1.1	2.5	0.177	0.103	0.056	0.089	0.03	0.04	0.08	0.35	1.3	2	3.5	5.5
1/19/2016 2:15	-16.3	-16.5	1.1	2.5	0.177	0.102	0.056	0.089	0.03	0.04	0.08	0.35	1.3	2	3.4	5.6
1/19/2016 2:30	-16.4	-18	1.1	2.5	0.177	0.103	0.056	0.089	0.03	0.04	0.08	0.34	1.3	2	3.4	5.5
1/19/2016 2:45	-16.4	-18.5	1.1	2.5	0.177	0.103	0.056	0.089	0.04	0.03	0.08	0.34	1.3	2.1	3.4	5.5
1/19/2016 3:00	-16.2	-16.5	1.1	2.5	0.177	0.103	0.056	0.089	0.04	0.04	0.08	0.33	1.3	2.1	3.4	5.5
1/19/2016 3:15	-16.4	-18.1	1.1	2.5	0.177	0.103	0.056	0.089	0.03	0.04	0.08	0.34	1.3	2.1	3.4	5.5
1/19/2016 3:30	-16.2	-16.5	1.1	2.5	0.177	0.103	0.056	0.089	0.03	0.04	0.09	0.34	1.3	2.1	3.4	5.5
1/19/2016 3:45	-16.3	-16.5	1.1	2.5	0.177	0.103	0.055	0.088	0.03	0.04	0.08	0.35	1.3	2.1	3.4	5.5
1/19/2016 4:00	-16.3	-16.5	1.1	2.5	0.177	0.103	0.056	0.089	0.03	0.03	0.09	0.34	1.3	2.1	3.4	5.5
1/19/2016 4:15	-16.3	-18.7	1.1	2.5	0.177	0.102	0.055	0.088	0.03	0.04	0.08	0.34	1.3	2	3.4	5.5
1/19/2016 4:30	-16.4	-16.5	1.1	2.5	0.177	0.103	0.056	0.089	0.03	0.04	0.09	0.34	1.3	2	3.4	5.5
1/19/2016 4:45	-16.1	-16.5	1.1	2.5	0.177	0.103	0.056	0.089	0.03	0.04	0.08	0.34	1.3	2	3.4	5.5
1/19/2016 5:00	-16.3	-16.5	1.1	2.5	0.177	0.103	0.056	0.089	0.04	0.04	0.08	0.34	1.3	2.1	3.4	5.5
1/19/2016 5:15	-16.2	-16.5	1.1	2.5	0.177	0.103	0.056	0.089	0.03	0.03	0.09	0.34	1.3	2	3.4	5.5
1/19/2016 5:30	-16.1	-16.5	1.1	2.5	0.177	0.103	0.056	0.089	0.03	0.04	0.09	0.34	1.3	2.1	3.4	5.5
1/19/2016 5:45	-16.3	-16.5	1.1	2.5	0.177	0.103	0.056	0.088	0.04	0.04	0.09	0.34	1.3	2	3.4	5.5
1/19/2016 6:00	-16.1	-16.5	1.1	2.5	0.177	0.103	0.056	0.089	0.03	0.04	0.09	0.34	1.3	2.1	3.4	5.5
1/19/2016 6:15	-15.8	-16.5	1.1	2.5	0.177	0.103	0.056	0.088	0.04	0.04	0.09	0.34	1.3	2	3.4	5.5
1/19/2016 6:30	-16.2	-18.7	1.1	2.5	0.177	0.102	0.056	0.089	0.03	0.04	0.09	0.34	1.3	2.1	3.4	5.5
1/19/2016 6:45	-16.2	-18.6	1.1	2.5	0.177	0.103	0.056	0.089	0.03	0.04	0.08	0.34	1.3	2.1	3.4	5.5
1/19/2016 7:00	-16.4	-17.8	1.1	2.5	0.177	0.102	0.056	0.089	0.04	0.04	0.08	0.35	1.3	2	3.4	5.5
1/19/2016 7:15	-16.4	-16.5	1.1	2.5	0.177	0.103	0.056	0.089	0.03	0.04	0.08	0.34	1.3	2.1	3.4	5.5
1/19/2016 7:30	-15.4	-16.5	1.1	2.5	0.177	0.103	0.056	0.089	0.03	0.03	0.09	0.35	1.3	2	3.4	5.5
1/19/2016 7:45	-15.9	-18.4	1.1	2.5	0.177	0.103	0.056	0.089	0.03	0.04	0.08	0.34	1.3	2.1	3.4	5.5
1/19/2016 8:00	-16.4	-16.5	1.1	2.5	0.177	0.102	0.056	0.089	0.03	0.04	0.09	0.34	1.3	2	3.4	5.5
1/19/2016 8:15	-16.4	-16.5	1.1	2.5	0.177	0.103	0.056	0.089	0.03	0.04	0.08	0.34	1.3	2	3.4	5.5
1/19/2016 8:30	-16.3	-16.5	1.1	2.5	0.177	0.103	0.056	0.089	0.03	0.04	0.08	0.34	1.3	2.1	3.4	5.5
1/19/2016 8:45	-16.3	-16.5	1.1	2.5	0.177	0.103	0.056	0.089	0.03	0.04	0.08	0.34	1.3	2	3.4	5.5
1/19/2016 9:00	-16.3	-16.5	1.1	2.5	0.177	0.102	0.056	0.088	0.03	0.04	0.08	0.34	1.3	2	3.4	5.5
1/19/2016 9:15	-16.3	-16.5	1.1	2.5	0.177	0.103	0.056	0.089	0.04	0.04	0.09	0.34	1.3	2	3.4	5.5
1/19/2016 9:30	-16.4	-18.7	1.1	2.5	0.177	0.103	0.056	0.089	0.03	0.04	0.09	0.35	1.3	2.1	3.4	5.5
1/19/2016 9:45	-16.3	-16.5	1.1	2.5	0.177	0.102	0.056	0.089	0.03	0.04	0.08	0.34	1.3	2	3.4	5.5
1/19/2016 10:00	-16.3	-18.7	1.1	2.5	0.177	0.103	0.056	0.089	0.03	0.04	0.08	0.34	1.3	2	3.4	5.5
1/19/2016 10:15	-16.2	-18.6	1.1	2.5	0.177	0.103	0.056	0.089	0.03	0.04	0.08	0.34	1.3	2	3.4	5.5
1/19/2016 10:30	-16.2	-18.7	1.1	2.5	0.177	0.103	0.056	0.089	0.03	0.03	0.08	0.34	1.3	2.1	3.4	5.5
1/19/2016 10:45	-16.4	-18.5	1.1	2.5	0.177	0.103	0.056	0.089	0.04	0.04	0.08	0.35	1.3	2.1	3.4	5.5
1/19/2016 11:00	-17.1	-18.9	1.1	2.5	0.177	0.102	0.056	0.089	0.04	0.04	0.08	0.34	1.3	2.1	3.4	5.5
1/19/2016 11:15	-16.9	-18.9	1.1	2.5	0.177	0.103	0.055	0.088	0.03	0.04	0.08	0.34	1.3	2	3.4	5.5
1/19/2016 11:30	-17.1	-18.8	1.1	2.5	0.177	0.103	0.056	0.088	0.03	0.03	0.08	0.34	1.3	2	3.4	5.5
1/19/2016 11:45	-17.2	-18.8	1.1	2.5	0.177	0.103	0.056	0.089	0.03	0.04	0.08	0.34	1.3	2.1	3.4	5.5
1/19/2016 12:00	-17.2	-18.6	1.1	2.5	0.177	0.103	0.056	0.088	0.03	0.04	0.08	0.34	1.3	2.1	3.4	5.5
1/19/2016 12:15	-16.9	-18.9	1.1	2.5	0.177	0.103	0.056	0.088	0.03	0.04	0.08	0.34	1.3	2.1	3.4	5.5
1/19/2016 12:30	-17	-18.9	1.1	2.5	0.177	0.103	0.056	0.089	0.04	0.04	0.08	0.34	1.3	2.1	3.4	5.5
1/19/2016 12:45	-17.2	-19	1.1	2.5	0.177	0.103	0.056	0.089	0.03	0.04	0.08	0.33	1.3	2.1	3.4	5.5
1/19/2016 13:00	-16.4	-18.8	1.1	2.5	0.177	0.103	0.056	0.089	0.03	0.04	0.09	0.34	1.3	2	3.4	5.5
1/19/2016 13:15	-16.9	-19	1.1	2.5	0.177	0.103	0.056	0.089	0.03	0.04	0.08	0.34	1.2	2	3.4	5.5
1/19/2016 13:30	-17.2	-18.6	1.1	2.5	0.177	0.103	0.056	0.088	0.03	0.04	0.08	0.34	1.3	2.1	3.4	5.5
1/19/2016 13:45	-17.1	-19	1.1	2.5	0.177	0.103	0.056	0.088	0.04	0.04	0.08	0.33	1.3	2	3.4	5.5
1/19/2016 14:00	-17.1	-18.9	1.1	2.5	0.177	0.103	0.056	0.089	0.03	0.04	0.08	0.34	1.3	2.1	3.4	5.5
1/19/2016 14:15	-17.1	-18.7	1.1	2.5	0.177	0.103	0.056	0.089	0.03	0.04	0.08	0.33	1.3	2	3.4	5.5
1/19/2016 14:30	-17	-18.7	1.1	2.5	0.177	0.103	0.056	0.089	0.04	0.04	0.09	0.34	1.3	2.1	3.4	5.5
1/19/2016 14:45	-16.8	-18.9	1.1	2.5	0.177	0.103	0.056	0.089	0.03	0.04	0.09	0.34	1.3	2.1	3.4	5.5
1/19/2016 15:00	-16.8	-19	1.1	2.5	0.177	0.103	0.056	0.088	0.03	0.04	0.08	0.35	1.3	2.1	3.4	5.5
1/19/2016 15:15	-16.7	-18.9	1.1	2.5	0.177	0.103	0.056	0.088	0.04	0.03	0.08	0.34	1.3	2.1	3.4	5.5
1/19/2016 15:30	-16.8	-18.9	1.1	2.5	0.177	0.103	0.056	0.089	0.04	0.04	0.09	0.34	1.3	2.1	3.4	5.5
1/19/2016 15:45	-16.8	-18.9	1.1	2.5	0.177	0.103	0.056	0.088	0.04	0.04	0.08	0.34	1.3	2.1	3.4	5.5
1/19/2016 16:00	-16.7	-18.9	1.1	2.5	0.177	0.103	0.056	0.088	0.04	0.04	0.08	0.34	1.3	2	3.4	5.5
1/19/2016 16:15	-16.4	-18.8	1.1	2.5	0.177	0.103	0.056	0.089	0.04	0.04	0.08	0.34	1.3	2.1	3.4	5.5
1/19/2016 16:30	-16.5	-18.9	1.1	2.5	0.177	0.103	0.056	0.089	0.03	0.04	0.09	0.33	1.3	2.1	3.4	5.5
1/19/2016 16:45	-16.4	-18.7	1.1	2.5	0.177	0.103	0.055	0.088	0.03	0.03	0.08	0.34	1.3	2	3.4	5.5
1/19/2016 17:00	-16.5	-18.7	1.1	2.5	0.177	0.103	0.056	0.088	0.03	0.04	0.08	0.34	1.3	2.1	3.4	5.5
1/19/2016 17:15	-16.4	-18.8	1.1	2.5	0.177	0.103	0.056	0.088	0.03	0.04	0.09	0.34	1.3	2	3.4	5.5
1/19/2016 17:30	-16.3	-17	1.1	2.5	0.177	0.103	0.056	0.089	0.03	0.04	0.08	0.34	1.3	2	3.4	5.5
1/19/2016 17:45	-16.4	-18.1	1.1	2.5	0.177	0.103	0.056	0.089	0.03	0.04	0.08	0.34	1.3	2.1	3.4	5.5
1/19/2016 18:00	-16.4	-18.6	1.1	2.5	0.177	0.103	0.056	0.089	0.04	0.04	0.08	0.34	1.3	2.1	3.4	5.5
1/19/2016 18:15	-16.3	-18.7	1.1	2.5	0.177	0.103	0.056	0.089	0.04	0.04	0.08	0.34	1.3	2	3.4	5.5
1/19/2016 18:30	-16.4	-18.7	1.1	2.5	0.177	0.103	0.056	0.089	0.03	0.04	0.08	0.33	1.3	2.1	3.4	5.5
1/19/2016 18:45	-16.4	-16.6	1.1	2.5	0.177	0.103	0.056	0.089	0.04	0.04	0.09	0.34	1.3	2	3.4	5.5
1/19/2016 19:00	-16.2	-16.6	1.1	2.5	0.177	0.103	0.056	0.089	0.04	0.04	0.09	0.34	1.3	2.1	3.4	5.5
1/19/2016 19:15	-16.3	-18.1	1.1	2.5	0.177	0.103	0.056	0.089	0.03	0.04	0.08	0.35	1.3	2	3.4	5.5
1/19/2016 19:30	-16.2	-18.6	1.1	2.5	0.177	0.103	0.055	0.088	0.03	0.04	0.08	0.34	1.3	2.1	3.4	5.5
1/19/2016 19:45	-16.3	-18.4	1.1	2.5	0.177	0.103	0.056	0.089	0.03	0.04	0.09	0.34	1.3	2	3.4	5.5
1/19/2016 20:00	-16.4	-16.5	1.1	2.5	0.177	0.103	0.055	0.089	0.03	0.04	0.08	0.34	1.3	2	3.4	5.5
1/19/2016 20:15	-16.2	-18.6	1.1	2.5	0.177	0.103	0.056	0.089	0.03	0.04	0.08	0.34	1.3	2	3.4	5.5
1/19/2016 20:30	-16.4	-18.7	1.1	2.5	0.177	0.103	0.056	0.089	0.03	0.04	0.08	0.34	1.3	2.1	3.4	5.5
1/19/2016 20:45	-16.4	-17.7	1.1	2.5	0.177	0.103	0.056	0.089	0.03	0.04	0.08	0.34	1.3	2	3.4	5.5
1/19/2016 21:00	-16.4	-18.7	1.1	2.5	0.177	0.103	0.056	0.089	0.04	0.03	0.09	0.34	1.3	2	3.4	5.5
1/19/2016 21:15	-16.3	-18.7	1.1	2.5	0.177	0.103	0.056	0.089	0.03	0.04	0.08	0.34	1.3	2	3.4	5.5
1/19/2016 21:30	-16.3	-16.5	1.1	2.5	0.177	0.103	0.056	0.089	0.03	0.04	0.08	0.34	1.3	2	3.4	5.5
1/19/2016 21:45	-16.3	-16.5	1.1	2.5	0.177	0.103	0.055	0.089	0.03	0.04	0.08	0.34	1.3	2.1	3.4	5.5
1/19/2016 22:00	-16.4	-18.6	1.1	2.5	0.177	0.103	0.056	0.089	0.03	0.03	0.08	0.34	1.3	2	3.4	5.5
1/19/2016 22:15	-16.4	-17.1	1.1	2.5	0.177	0.103	0.056	0.089	0.04	0.04	0.09	0.34	1.3	2.1	3.4	5.5
1/19/2016 22:30	-16.4	-16.5	1.1	2.5	0.177	0.103	0.056	0.089	0.03	0.04	0.08	0.33	1.3	2	3.4	5.5
1/19/2016 22:45	-16.4	-16.6	1.1	2.5	0.177	0.103	0.056	0.089	0.03	0.04	0.08	0.34	1.3	2	3.4	5.5
1/19/2016 23:00	-16.4	-16.5	1.1	2.5	0.177	0.103	0.056	0.089	0.04	0.04	0.08	0.34	1.3	2.1	3.4	5.5
1/19/2016 23:15	-16.4	-18.7	1.1	2.5	0.177	0.103	0.056	0.089	0.03	0.03	0.09	0.35	1.3	2	3.4	5.5
1/19/2016 23:30	-16.2	-18.7	1.1	2.5	0.177	0.103	0.056	0.088	0.03	0.03	0.08	0.34	1.3	2	3.4	5.5
1/19/2016 23:45	-16.3	-16.5	1.1	2.5	0.177	0.103	0.056	0.089	0.04	0.04	0.08	0.34	1.3	2	3.4	5.5
1/20/2016 0:00	-16.4	-18.6	1.1	2.5	0.177	0.103	0.056	0.089	0.03	0.04	0.08	0.34	1.3	2	3.4	5.5
1/20/2016 0:15	-16.4	-17.3	1.1	2.5	0.177	0.103	0.056	0.089	0.03	0.03	0.08	0.34	1.3	2.1	3.4	5.5
1/20/2016 0:30	-16.1	-18.6	1.1	2.5	0.177	0.103	0.056	0.089	0.04	0.03	0.09	0.34	1.3	2	3.4	5.5
1/20/2016 0:45	-16.4	-16.5	1.1	2.5	0.177	0.103	0.056	0.089	0.03	0.04	0.08	0.35	1.3	2	3.4	5.5
1/20/2016 1:00	-15.9	-16.9	1.1	2.5	0.177	0.103	0.056	0.089	0.03	0.03	0.08	0.35	1.3	2	3.4	5.5
1/20/2016 1:15	-16.3	-18.4	1.1	2.5	0.177	0.103	0.056	0.089	0.04	0.04	0.08	0.34	1.3	2.1	3.4	5.5
1/20/2016 1:30	-16.1	-18.6	1.1	2.5	0.177	0.103	0.056	0.089	0.04	0.04	0.08	0.34	1.3	2.1	3.4	5.5
1/20/2016 1:45	-16.4	-17.7	1.1	2.5	0.177	0.103	0.056	0.088	0.03	0.04	0.09	0.34	1.3	2	3.4	5.5
1/20/2016 2:00	-16.3	-16.5	1.1	2.5	0.177	0.103	0.056	0.089	0.03	0.04	0.08	0.34	1.3	2	3.4	5.5
1/20/2016 2:15	-16.2	-16.5	1.1	2.5	0.177	0.103	0.056	0.089	0.03	0.04	0.08	0.35	1.3	2	3.4	5.5
1/20/2016 2:30	-16.1	-16.5	1.1	2.5	0.177	0.103	0.056	0.089	0.03	0.04	0.09	0.34	1.3	2.1	3.4	5.5
1/20/2016 2:45	-16.2	-16.5	1.1	2.5	0.177	0.103	0.056	0.088	0.03	0.04	0.08	0.34	1.3	2.1	3.4	5.5
1/20/2016 3:00	-16.4	-18.1	1.1	2.5	0.177	0.103	0.056	0.088	0.03	0.03	0.09	0.35	1.3	2	3.4	5.5
1/20/2016 3:15	-16.1	-16.5	1.1	2.5	0.177	0.103	0.056	0.089	0.03	0.04	0.09	0.35	1.3	2.1	3.4	5.5
1/20/2016 3:30	-16.3	-18.4	1.1	2.5	0.177	0.103	0.056	0.089	0.03	0.04	0.08	0.33	1.3	2.1	3.4	5.5
1/20/2016 3:45	-16.3	-16.6	1.1	2.5	0.177	0.103	0.056	0.089	0.03	0.04	0.09	0.34	1.3	2	3.4	5.5
1/20/2016 4:00	-16.4	-16.5	1.1	2.5	0.177	0.103	0.056	0.088	0.03	0.04	0.08	0.34	1.3	2	3.4	5.5
1/20/2016 4:15	-16.2	-18.6	1.1	2.5	0.177	0.103	0.056	0.089	0.03	0.04	0.08	0.34	1.3	2.1	3.4	5.5
1/20/2016 4:30	-16.4	-17.8	1.1	2.5	0.177	0.103	0.056	0.089	0.03	0.04	0.09	0.34	1.3	2	3.4	5.5
1/20/2016 4:45	-15.8	-17.7	1.1	2.5	0.177	0.103	0.056	0.089	0.04	0.04	0.08	0.33	1.3	2.1	3.4	5.5
1/20/2016 5:00	-16.1	-16.5	1.1	2.5	0.177	0.103	0.056	0.088	0.03	0.04	0.08	0.34	1.3	2.1	3.4	5.5
1/20/2016 5:15	-16.4	-16.5	1.1	2.5	0.177	0.103	0.056	0.089	0.03	0.04	0.08	0.35	1.3	2	3.4	5.5
1/20/2016 5:30	-16.4	-16.5	1.1	2.5	0.177	0.103	0.056	0.088	0.03	0.04	0.08	0.34	1.3	2	3.4	5.5
1/20/2016 5:45	-16.2	-18.2	1.1	2.5	0.177	0.103	0.056	0.088	0.03	0.04	0.08	0.34	1.3	2	3.4	5.5
1/20/2016 6:00	-16.4	-16.5	1.1	2.5	0.177	0.103	0.056	0.089	0.03	0.04	0.08	0.34	1.3	2.1	3.4	5.5
1/20/2016 6:15	-15.8	-18.5	1.1	2.5	0.177	0.103	0.056	0.088	0.03	0.04	0.08	0.34	1.3	2.1	3.4	5.5
1/20/2016 6:30	-16.4	-18.6	1.1	2.5	0.177	0.103	0.056	0.088	0.04	0.04	0.08	0.34	1.3	2	3.4	5.5
1/20/2016 6:45	-16.1	-18.6	1.1	2.5	0.177	0.103	0.056	0.089	0.04	0.04	0.08	0.35	1.3	2.1	3.4	5.5
1/20/2016 7:00	-16	-18.6	1.1	2.5	0.177	0.103	0.056	0.089	0.03	0.04	0.08	0.34	1.3	2	3.4	5.5
1/20/2016 7:15	-16.1	-16.5	1.1	2.5	0.177	0.103	0.056	0.089	0.04	0.04	0.08	0.34	1.3	2.1	3.4	5.5
1/20/2016 7:30	-16.4	-16.5	1.1	2.5	0.177	0.103	0.056	0.089	0.03	0.04	0.08	0.34	1.3	2	3.4	5.5
1/20/2016 7:45	-16.4	-16.5	1.1	2.5	0.177	0.103	0.056	0.089	0.03	0.04	0.08	0.34	1.2	2	3.4	5.5
1/20/2016 8:00	-16.1	-16.5	1.1	2.5	0.177	0.103	0.056	0.088	0.03	0.04	0.08	0.35	1.3	2.1	3.4	5.5
1/20/2016 8:15	-16.3	-18.6	1.1	2.5	0.177	0.103	0.056	0.089	0.03	0.04	0.08	0.34	1.3	2	3.4	5.5
1/20/2016 8:30	-16.3	-16.5	1.1	2.5	0.177	0.103	0.056	0.089	0.04	0.04	0.08	0.34	1.3	2	3.4	5.5
1/20/2016 8:45	-16.4	-18.6	1.1	2.5	0.177	0.103	0.056	0.089	0.03	0.03	0.08	0.34	1.3	2.1	3.4	5.5
1/20/2016 9:00	-16.4	-16.5	1.1	2.5	0.177	0.103	0.056	0.089	0.03	0.03	0.08	0.34	1.3	2	3.4	5.5
1/20/2016 9:15	-16.1	-16.5	1.1	2.5	0.177	0.103	0.056	0.089	0.03	0.04	0.09	0.34	1.3	2	3.4	5.5
1/20/2016 9:30	-15.5	-18.6	1.1	2.5	0.177	0.103	0.056	0.088	0.04	0.04	0.08	0.35	1.3	2.1	3.4	5.5
1/20/2016 9:45	-16.4	-18	1.1	2.5	0.177	0.103	0.056	0.089	0.03	0.04	0.08	0.35	1.3	2.1	3.4	5.5
1/20/2016 10:00	-16.3	-18.6	1.1	2.5	0.177	0.103	0.056	0.089	0.03	0.04	0.09	0.34	1.2	2.1	3.4	5.5
1/20/2016 10:15	-14.8	-16.5	1.1	2.5	0.177	0.103	0.056	0.089	0.04	0.04	0.08	0.35	1.3	2.1	3.4	5.5
1/20/2016 10:30	-16.3	-18.4	1.1	2.5	0.177	0.103	0.056	0.089	0.03	0.04	0.09	0.34	1.3	2	3.4	5.5
1/20/2016 10:45	-16.4	-18.7	1.1	2.5	0.177	0.103	0.056	0.089	0.03	0.04	0.08	0.34	1.3	2	3.4	5.5
1/20/2016 11:00	-16.4	-18.7	1.1	2.5	0.177	0.103	0.056	0.089	0.04	0.04	0.08	0.34	1.3	2	3.4	5.5
1/20/2016 11:15	-16.3	-18.7	1.1	2.5	0.177	0.103	0.056	0.089	0.03	0.04	0.08	0.35	1.3	2	3.4	5.5
1/20/2016 11:30	-16.3	-18.7	1.1	2.5	0.177	0.103	0.056	0.089	0.04	0.04	0.09	0.34	1.3	2	3.4	5.5
1/20/2016 11:45	-16.4	-18.7	1.1	2.5	0.177	0.103	0.056	0.089	0.03	0.04	0.08	0.34	1.3	2.1	3.4	5.5
1/20/2016 12:00	-17	-19	1.1	2.5	0.177	0.103	0.056	0.089	0.03	0.04	0.08	0.34	1.3	2.1	3.4	5.5
1/20/2016 12:15	-17.2	-19	1.1	2.5	0.177	0.103	0.056	0.089	0.03	0.04	0.08	0.34	1.3	2	3.4	5.5
1/20/2016 12:30	-17	-18.8	1.1	2.5	0.177	0.103	0.056	0.089	0.03	0.04	0.08	0.33	1.3	2.1	3.4	5.5
1/20/2016 12:45	-17	-18.9	1.1	2.5	0.177	0.103	0.056	0.088	0.03	0.03	0.08	0.33	1.3	2	3.4	5.5
1/20/2016 13:00	-16.9	-19	1.1	2.5	0.177	0.103	0.056	0.089	0.03	0.04	0.08	0.34	1.3	2.1	3.4	5.5
1/20/2016 13:15	-17.2	-19	1.1	2.5	0.177	0.103	0.056	0.088	0.03	0.04	0.08	0.34	1.3	2.1	3.4	5.5
1/20/2016 13:30	-17.1	-18.8	1.1	2.5	0.177	0.103	0.056	0.088	0.04	0.04	0.08	0.34	1.3	2	3.4	5.5
1/20/2016 13:45	-17.2	-19	1.1	2.5	0.177	0.103	0.056	0.088	0.04	0.04	0.08	0.34	1.3	2	3.4	5.5
1/20/2016 14:00	-17.1	-18.8	1.1	2.5	0.177	0.103	0.056	0.089	0.03	0.04	0.08	0.34	1.3	2	3.4	5.5
1/20/2016 14:15	-17.1	-18.8	1.1	2.5	0.177	0.103	0.056	0.089	0.04	0.04	0.08	0.34	1.3	2.1	3.4	5.5
1/20/2016 14:30	-17	-18.8	1.1	2.5	0.177	0.103	0.056	0.089	0.03	0.04	0.08	0.34	1.3	2	3.4	5.5
1/20/2016 14:45	-16.9	-18.9	1.1	2.5	0.177	0.103	0.056	0.088	0.04	0.03	0.08	0.34	1.3	2.1	3.4	5.5
1/20/2016 15:00	-17.2	-18.8	1.1	2.5	0.177	0.103	0.056	0.089	0.03	0.04	0.08	0.33	1.3	2.1	3.4	5.5
1/20/2016 15:15	-17.1	-18.9	1.1	2.5	0.177	0.103	0.056	0.089	0.03	0.04	0.07	0.33	1.3	2	3.4	5.5
1/20/2016 15:30	-17	-18.7	1.1	2.5	0.177	0.103	0.056	0.089	0.03	0.03	0.09	0.34	1.3	2.1	3.4	5.5
1/20/2016 15:45	-16.5	-18.9	1.1	2.5	0.177	0.103	0.056	0.089	0.03	0.04	0.08	0.35	1.3	2.1	3.4	5.5
1/20/2016 16:00	-16.4	-18.8	1.1	2.5	0.177	0.103	0.055	0.089	0.03	0.04	0.08	0.34	1.3	2	3.4	5.5
1/20/2016 16:15	-16.3	-18.6	1.1	2.5	0.177	0.103	0.056	0.089	0.03	0.04	0.08	0.34	1.3	2	3.4	5.5
1/20/2016 16:30	-16.3	-18.6	1.1	2.5	0.177	0.103	0.056	0.089	0.03	0.04	0.08	0.34	1.3	2.1	3.4	5.5
1/20/2016 16:45	-16.3	-18	1.1	2.5	0.177	0.103	0.056	0.089	0.03	0.04	0.09	0.34	1.3	2	3.4	5.5
1/20/2016 17:00	-16.3	-18.6	1.1	2.5	0.177	0.103	0.056	0.089	0.03	0.04	0.08	0.35	1.3	2	3.4	5.5
1/20/2016 17:15	-16.5	-18.8	1.1	2.5	0.177	0.103	0.056	0.088	0.03	0.03	0.08	0.34	1.3	2	3.4	5.5
1/20/2016 17:30	-16.3	-18.7	1.1	2.5	0.177	0.103	0.055	0.089	0.03	0.04	0.08	0.34	1.3	2	3.4	5.5
1/20/2016 17:45	-16.3	-18.5	1.1	2.5	0.177	0.103	0.056	0.089	0.03	0.04	0.09	0.34	1.3	2	3.4	5.5
1/20/2016 18:00	-16.4	-18.6	1.1	2.5	0.177	0.103	0.056	0.089	0.03	0.04	0.08	0.34	1.3	2	3.4	5.5
1/20/2016 18:15	-16.2	-16.5	1.1	2.5	0.177	0.103	0.056	0.089	0.03	0.04	0.09	0.34	1.3	2	3.4	5.5
1/20/2016 18:30	-16.3	-18.6	1.1	2.5	0.177	0.103	0.056	0.089	0.03	0.04	0.08	0.34	1.3	2	3.4	5.5
1/20/2016 18:45	-16.2	-18.6	1.1	2.5	0.177	0.103	0.055	0.088	0.04	0.04	0.08	0.34	1.3	2.1	3.4	5.5
1/20/2016 19:00	-16.3	-18.6	1.1	2.5	0.177	0.103	0.056	0.089	0.04	0.04	0.09	0.34	1.3	2.1	3.4	5.5
1/20/2016 19:15	-16.3	-16.5	1.1	2.5	0.177	0.103	0.056	0.089	0.03	0.04	0.09	0.34	1.3	2	3.4	5.5
1/20/2016 19:30	-16.3	-18.7	1.1	2.5	0.177	0.103	0.056	0.089	0.03	0.04	0.08	0.34	1.3	2	3.4	5.5
1/20/2016 19:45	-16.1	-17.3	1.1	2.5	0.177	0.103	0.056	0.088	0.03	0.04	0.08	0.35	1.3	2.1	3.4	5.5
1/20/2016 20:00	-16.3	-17	1.1	2.5	0.177	0.103	0.056	0.089	0.04	0.04	0.08	0.34	1.3	2.1	3.4	5.5
1/20/2016 20:15	-16.3	-17.7	1.1	2.5	0.177	0.103	0.056	0.089	0.04	0.04	0.08	0.33	1.3	2	3.4	5.5
1/20/2016 20:30	-16.3	-18.4	1.1	2.5	0.177	0.103	0.056	0.089	0.04	0.04	0.09	0.34	1.3	2.1	3.4	5.5
1/20/2016 20:45	-16.3	-16.5	1.1	2.5	0.177	0.103	0.056	0.089	0.03	0.04	0.09	0.34	1.3	2.1	3.4	5.5
1/20/2016 21:00	-16.4	-18.6	1.1	2.5	0.177	0.103	0.056	0.089	0.03	0.04	0.08	0.34	1.3	2	3.4	5.5
1/20/2016 21:15	-16.3	-16.5	1.1	2.5	0.177	0.103	0.056	0.089	0.03	0.04	0.09	0.34	1.3	2.1	3.4	5.5
1/20/2016 21:30	-16.3	-16.5	1.1	2.5	0.177	0.103	0.056	0.089	0.03	0.04	0.09	0.34	1.3	2	3.4	5.5
1/20/2016 21:45	-16.3	-16.5	1.1	2.5	0.177	0.103	0.056	0.089	0.03	0.04	0.08	0.34	1.3	2	3.4	5.5
1/20/2016 22:00	-16.2	-18.7	1.1	2.5	0.177	0.103	0.056	0.089	0.03	0.04	0.09	0.33	1.3	2	3.4	5.5
1/20/2016 22:15	-16.3	-18.6	1.1	2.5	0.177	0.103	0.056	0.089	0.03	0.04	0.08	0.35	1.3	2	3.4	5.5
1/20/2016 22:30	-16.1	-18.7	1.1	2.5	0.177	0.103	0.056	0.089	0.03	0.04	0.08	0.34	1.3	2.1	3.4	5.5
1/20/2016 22:45	-16.3	-18.6	1.1	2.5	0.177	0.103	0.056	0.089	0.03	0.04	0.08	0.34	1.3	2	3.4	5.5
1/20/2016 23:00	-16.3	-18.6	1.1	2.5	0.177	0.103	0.056	0.089	0.03	0.04	0.09	0.34	1.3	2	3.4	5.4
1/20/2016 23:15	-16.3	-16.5	1.1	2.5	0.177	0.103	0.056	0.089	0.04	0.04	0.08	0.34	1.3	2	3.4	5.4
1/20/2016 23:30	-16.3	-16.5	1.1	2.5	0.177	0.103	0.056	0.088	0.03	0.04	0.08	0.33	1.3	2	3.4	5.5
1/20/2016 23:45	-16.3	-18.7	1.1	2.5	0.177	0.103	0.056	0.089	0.03	0.04	0.08	0.34	1.3	2	3.4	5.5
1/21/2016 0:00	-16.3	-18	1.1	2.5	0.177	0.103	0.056	0.089	0.03	0.03	0.09	0.34	1.3	2	3.4	5.4
1/21/2016 0:15	-16.3	-18.7	1.1	2.5	0.177	0.103	0.056	0.089	0.03	0.04	0.08	0.34	1.3	2.1	3.4	5.5
1/21/2016 0:30	-16.3	-18.7	1.1	2.5	0.177	0.103	0.056	0.089	0.04	0.04	0.08	0.35	1.3	2.1	3.4	5.5
1/21/2016 0:45	-16.2	-18.5	1.1	2.5	0.177	0.103	0.056	0.089	0.03	0.04	0.08	0.35	1.3	2	3.4	5.5
1/21/2016 1:00	-16.3	-18.2	1.1	2.5	0.177	0.103	0.056	0.088	0.04	0.04	0.08	0.35	1.3	2	3.4	5.5
1/21/2016 1:15	-16.3	-16.5	1.1	2.5	0.177	0.103	0.056	0.088	0.03	0.03	0.08	0.34	1.3	2.1	3.4	5.5
1/21/2016 1:30	-16.1	-16.5	1.1	2.5	0.177	0.103	0.056	0.089	0.03	0.04	0.08	0.35	1.3	2.1	3.4	5.5
1/21/2016 1:45	-16.2	-16.5	1.1	2.5	0.177	0.103	0.056	0.089	0.03	0.04	0.08	0.34	1.3	2	3.4	5.5
1/21/2016 2:00	-16.3	-16.5	1.1	2.5	0.177	0.103	0.056	0.088	0.03	0.04	0.09	0.34	1.3	2.1	3.4	5.5
1/21/2016 2:15	-16.2	-18.3	1.1	2.5	0.177	0.103	0.056	0.089	0.03	0.04	0.08	0.35	1.3	2.1	3.4	5.5
1/21/2016 2:30	-16.3	-18.5	1.1	2.5	0.177	0.103	0.056	0.088	0.03	0.04	0.08	0.34	1.3	2.1	3.4	5.5
1/21/2016 2:45	-16.3	-18.6	1.1	2.5	0.177	0.103	0.056	0.088	0.03	0.04	0.08	0.34	1.3	2	3.4	5.5
1/21/2016 3:00	-16.2	-18.5	1.1	2.5	0.177	0.103	0.056	0.088	0.03	0.03	0.08	0.34	1.3	2	3.4	5.5
1/21/2016 3:15	-16.1	-16.5	1.1	2.5	0.177	0.103	0.056	0.089	0.03	0.04	0.09	0.34	1.3	2	3.4	5.4
1/21/2016 3:30	-16.1	-18.4	1.1	2.5	0.177	0.103	0.056	0.089	0.03	0.04	0.08	0.34	1.3	2	3.4	5.5
1/21/2016 3:45	-16.2	-16.5	1.1	2.5	0.177	0.103	0.056	0.089	0.03	0.04	0.08	0.34	1.3	2	3.4	5.5
1/21/2016 4:00	-16	-16.7	1.1	2.5	0.177	0.103	0.056	0.089	0.03	0.04	0.08	0.34	1.3	2	3.4	5.5
1/21/2016 4:15	-16	-16.5	1.1	2.5	0.177	0.103	0.056	0.089	0.03	0.04	0.08	0.34	1.3	2	3.4	5.5
1/21/2016 4:30	-16.3	-17.1	1.1	2.5	0.177	0.103	0.056	0.089	0.04	0.03	0.08	0.34	1.3	2	3.4	5.5
1/21/2016 4:45	-16.1	-17.4	1.1	2.5	0.177	0.103	0.056	0.089	0.04	0.04	0.08	0.34	1.3	2.1	3.4	5.5
1/21/2016 5:00	-16.2	-16.5	1.1	2.5	0.177	0.103	0.056	0.089	0.04	0.04	0.08	0.34	1.3	2.1	3.4	5.4
1/21/2016 5:15	-16.2	-18.6	1.1	2.5	0.177	0.103	0.056	0.088	0.04	0.04	0.08	0.34	1.3	2	3.4	5.5
1/21/2016 5:30	-15.6	-16.4	1.1	2.5	0.177	0.103	0.056	0.089	0.03	0.04	0.08	0.34	1.3	2.1	3.4	5.5
1/21/2016 5:45	-16.2	-16.8	1.1	2.5	0.177	0.103	0.056	0.089	0.03	0.04	0.08	0.35	1.3	2	3.4	5.5
1/21/2016 6:00	-16.3	-18.6	1.1	2.5	0.177	0.103	0.056	0.089	0.03	0.04	0.08	0.34	1.3	2	3.4	5.5
1/21/2016 6:15	-16.2	-18.6	1.1	2.5	0.177	0.099	0.056	0.088	0.03	0.04	0.09	0.33	1.3	2	3.4	5.5
1/21/2016 6:30	-16.2	-18.2	1.1	2.4	0.177	0.099	0.056	0.088	0.03	0.04	0.08	0.34	1.3	2	3.4	5.5
1/21/2016 6:45	-16.2	-18.4	1.1	2.5	0.177	0.099	0.056	0.089	0.03	0.04	0.09	0.35	1.3	2	3.4	5.4
1/21/2016 7:00	-16.1	-16.5	1.1	2.5	0.177	0.099	0.056	0.089	0.03	0.04	0.08	0.35	1.3	2	3.4	5.5
1/21/2016 7:15	-16.2	-18.4	1.1	2.5	0.177	0.099	0.056	0.089	0.03	0.04	0.09	0.34	1.3	2	3.4	5.5
1/21/2016 7:30	-16.2	-16.5	1.1	2.5	0.177	0.099	0.056	0.089	0.03	0.03	0.08	0.35	1.3	2	3.4	5.5
1/21/2016 7:45	-16.3	-18.5	1.1	2.5	0.177	0.099	0.056	0.089	0.04	0.04	0.09	0.34	1.3	2	3.4	5.5
1/21/2016 8:00	-16.3	-16.5	1.1	2.5	0.177	0.099	0.056	0.089	0.03	0.04	0.08	0.35	1.3	2.1	3.4	5.5
1/21/2016 8:15	-16.2	-16.5	1.1	2.5	0.177	0.099	0.056	0.089	0.03	0.04	0.09	0.35	1.3	2	3.4	5.5
1/21/2016 8:30	-16.3	-18.6	1.1	2.5	0.177	0.099	0.056	0.088	0.03	0.04	0.08	0.34	1.3	2	3.4	5.5
1/21/2016 8:45	-16.2	-18.6	1.1	2.5	0.177	0.099	0.056	0.089	0.03	0.04	0.09	0.34	1.3	2	3.4	5.4
1/21/2016 9:00	-16.2	-16.5	1.1	2.5	0.177	0.099	0.056	0.089	0.04	0.04	0.08	0.34	1.3	2.1	3.4	5.5
1/21/2016 9:15	-16.3	-18.7	1.1	2.5	0.177	0.099	0.056	0.089	0.03	0.04	0.08	0.35	1.3	2.1	3.4	5.4
1/21/2016 9:30	-16.3	-16.5	1.1	2.5	0.177	0.099	0.056	0.088	0.03	0.04	0.09	0.34	1.3	2	3.4	5.5
1/21/2016 9:45	-16.3	-17.6	1.1	2.5	0.177	0.099	0.056	0.088	0.04	0.04	0.08	0.34	1.3	2	3.4	5.5
1/21/2016 10:00	-16.3	-18.6	1.1	2.5	0.177	0.099	0.056	0.089	0.03	0.04	0.08	0.34	1.3	2	3.4	5.5
1/21/2016 10:15	-16.3	-16.5	1.1	2.5	0.177	0.099	0.056	0.089	0.04	0.04	0.08	0.34	1.3	2	3.4	5.5
1/21/2016 10:30	-16.3	-18.6	1.1	2.5	0.177	0.099	0.056	0.089	0.03	0.04	0.08	0.35	1.3	2	3.4	5.5
1/21/2016 10:45	-16.3	-18.6	1.1	2.5	0.177	0.099	0.056	0.089	0.03	0.04	0.08	0.34	1.3	2	3.4	5.5
1/21/2016 11:00	-16.9	-18.7	1.1	2.5	0.177	0.099	0.056	0.089	0.04	0.04	0.08	0.34	1.3	2.1	3.4	5.4
1/21/2016 11:15	-17.1	-18.8	1.1	2.5	0.177	0.099	0.056	0.089	0.03	0.03	0.08	0.34	1.3	2	3.4	5.4
1/21/2016 11:30	-17.1	-18.8	1.1	2.5	0.177	0.099	0.055	0.088	0.03	0.03	0.08	0.34	1.3	2	3.4	5.5
1/21/2016 11:45	-17.1	-18.9	1.1	2.5	0.177	0.099	0.056	0.089	0.04	0.03	0.08	0.34	1.3	2	3.4	5.5
1/21/2016 12:00	-16.7	-18.6	1.1	2.5	0.177	0.099	0.056	0.089	0.03	0.04	0.09	0.34	1.3	2	3.4	5.5
1/21/2016 12:15	-17	-18.9	1.1	2.5	0.177	0.099	0.056	0.088	0.03	0.04	0.08	0.33	1.3	2	3.4	5.5
1/21/2016 12:30	-17.2	-18.7	1.1	2.5	0.177	0.099	0.056	0.088	0.03	0.04	0.08	0.34	1.3	2	3.4	5.5
1/21/2016 12:45	-17	-18.6	1.1	2.5	0.177	0.099	0.056	0.089	0.04	0.04	0.08	0.34	1.3	2	3.4	5.5
1/21/2016 13:00	-17.1	-19	1.1	2.5	0.177	0.099	0.056	0.089	0.03	0.04	0.08	0.33	1.3	2	3.4	5.5
1/21/2016 13:15	-17.1	-18.7	1.1	2.5	0.177	0.099	0.056	0.089	0.03	0.04	0.08	0.34	1.3	2	3.4	5.5
1/21/2016 13:30	-17.1	-18.9	1.1	2.5	0.177	0.099	0.056	0.089	0.03	0.04	0.08	0.34	1.3	2	3.4	5.5
1/21/2016 13:45	-16.7	-18.8	1.1	2.5	0.177	0.099	0.056	0.089	0.04	0.04	0.08	0.34	1.3	2	3.4	5.5
1/21/2016 14:00	-17.1	-18.9	1.1	2.5	0.177	0.099	0.056	0.089	0.04	0.04	0.08	0.33	1.3	2	3.4	5.4
1/21/2016 14:15	-16.9	-18.9	1.1	2.5	0.177	0.099	0.056	0.088	0.03	0.03	0.08	0.33	1.3	2	3.4	5.4
1/21/2016 14:30	-16.6	-18.9	1.1	2.5	0.177	0.099	0.056	0.089	0.03	0.03	0.08	0.34	1.3	2	3.4	5.4
1/21/2016 14:45	-16.6	-18.9	1.1	2.5	0.177	0.099	0.056	0.089	0.03	0.03	0.08	0.33	1.3	2	3.4	5.5
1/21/2016 15:00	-16.8	-19	1.1	2.5	0.177	0.099	0.056	0.089	0.04	0.04	0.08	0.34	1.3	2	3.4	5.5
1/21/2016 15:15	-16.7	-18.9	1.1	2.5	0.177	0.099	0.056	0.089	0.04	0.04	0.08	0.34	1.3	2.1	3.4	5.5
1/21/2016 15:30	-16.7	-18.9	1.1	2.5	0.177	0.099	0.056	0.088	0.03	0.03	0.08	0.33	1.3	2	3.4	5.5
1/21/2016 15:45	-16.6	-19	1.1	2.5	0.177	0.099	0.055	0.089	0.04	0.04	0.08	0.34	1.3	2	3.4	5.5
1/21/2016 16:00	-16.3	-18.7	1.1	2.5	0.177	0.099	0.056	0.089	0.04	0.04	0.08	0.34	1.3	2	3.4	5.5
1/21/2016 16:15	-16.3	-18.7	1.1	2.5	0.177	0.099	0.056	0.088	0.03	0.04	0.08	0.35	1.3	2.1	3.4	5.5
1/21/2016 16:30	-16.3	-18.7	1.1	2.5	0.177	0.099	0.056	0.088	0.03	0.04	0.08	0.34	1.3	2	3.4	5.4
1/21/2016 16:45	-16.3	-18.4	1.1	2.5	0.177	0.099	0.056	0.089	0.02	0.03	0.08	0.34	1.3	2	3.4	5.5
1/21/2016 17:00	-16.2	-16.5	1.1	2.5	0.177	0.099	0.056	0.089	0.04	0.04	0.08	0.34	1.3	2.1	3.4	5.5
1/21/2016 17:15	-16.3	-16.5	1.1	2.5	0.177	0.099	0.056	0.089	0.03	0.04	0.08	0.34	1.3	2	3.4	5.5
1/21/2016 17:30	-16.3	-16.5	1.1	2.5	0.177	0.099	0.056	0.088	0.03	0.04	0.08	0.35	1.3	2	3.4	5.5
1/21/2016 17:45	-16.1	-18.7	1.1	2.5	0.177	0.099	0.056	0.088	0.03	0.04	0.08	0.36	1.4	2.1	3.4	5.4
1/21/2016 18:00	-16.3	-16.5	1.1	2.5	0.177	0.099	0.056	0.089	0.03	0.04	0.08	0.34	1.3	2	3.4	5.5
1/21/2016 18:15	-16.3	-18.6	1.1	2.5	0.177	0.099	0.056	0.089	0.03	0.04	0.08	0.35	1.3	2	3.4	5.4
1/21/2016 18:30	-16.3	-16.5	1.1	2.5	0.177	0.099	0.056	0.088	0.04	0.04	0.08	0.35	1.3	2.1	3.4	5.4
1/21/2016 18:45	-16.3	-18.7	1.1	2.5	0.177	0.099	0.056	0.089	0.04	0.04	0.08	0.35	1.3	2	3.4	5.4
1/21/2016 19:00	-16.2	-18.6	1.1	2.5	0.177	0.099	0.056	0.089	0.03	0.04	0.08	0.35	1.3	2	3.4	5.4
1/21/2016 19:15	-16.3	-18.7	1.1	2.5	0.177	0.099	0.056	0.089	0.03	0.04	0.09	0.34	1.3	2	3.4	5.5
[truncated: 33,138 more rows]

## Sheet: 2017
TIMESTAMP	WP1(10cm)	WP2(30cm)	TempMPS1(10cm)	TempMPS2(30cm)	VWC1(10cm)	VWC2(30cm)	VWC3(60cm)	VWC4(135cm)	EC1(10cm)	EC2(30cm)	EC3(60cm)	EC4(135cm)	Temp5TE1(10cm)	Temp5TE2(30cm)	Temp5TE3(60cm)	Temp5TE4(135cm)
MST	kPa	kPa	degC	degC	m3/m3	m3/m3	m3/m3	m3/m3	dS/m	dS/m	dS/m	dS/m	degC	degC	degC	degC
1/1/2017 0:00	-19.6	-44.6	1.4	2.9	0.138	0.078	0.148	0.136	0.02	0.04	0.13	0.41	1.6	2.5	4	6.3
1/1/2017 0:15	-19.5	-46.5	1.4	2.9	0.138	0.078	0.148	0.136	0.02	0.04	0.14	0.41	1.7	2.5	3.9	6.3
1/1/2017 0:30	-19.6	-48.9	1.4	2.9	0.138	0.079	0.148	0.136	0.02	0.04	0.13	0.41	1.6	2.5	4	6.3
1/1/2017 0:45	-19.6	-44.6	1.4	2.9	0.138	0.078	0.148	0.136	0.02	0.04	0.14	0.42	1.6	2.5	4	6.3
1/1/2017 1:00	-19.6	-44.6	1.4	3	0.138	0.079	0.148	0.136	0.02	0.04	0.14	0.41	1.6	2.5	4	6.3
1/1/2017 1:15	-19.5	-44.6	1.4	2.9	0.138	0.078	0.148	0.136	0.02	0.05	0.14	0.41	1.6	2.5	4	6.3
1/1/2017 1:30	-19.6	-44.6	1.4	2.9	0.138	0.079	0.148	0.136	0.02	0.05	0.14	0.41	1.6	2.5	4	6.3
1/1/2017 1:45	-19.6	-44.5	1.4	2.9	0.138	0.078	0.148	0.136	0.03	0.04	0.13	0.41	1.7	2.5	4	6.3
1/1/2017 2:00	-19.6	-49.3	1.4	2.9	0.139	0.078	0.148	0.136	0.02	0.04	0.14	0.41	1.6	2.5	4	6.3
1/1/2017 2:15	-19.5	-44.6	1.4	2.9	0.138	0.078	0.148	0.136	0.02	0.04	0.14	0.41	1.7	2.5	4	6.3
1/1/2017 2:30	-19.5	-49.5	1.4	2.9	0.139	0.078	0.148	0.136	0.02	0.04	0.13	0.41	1.7	2.5	4	6.3
1/1/2017 2:45	-19.6	-44.5	1.4	2.9	0.138	0.078	0.148	0.136	0.02	0.04	0.13	0.41	1.6	2.5	4	6.3
1/1/2017 3:00	-19.4	-47.3	1.4	2.9	0.138	0.079	0.148	0.136	0.02	0.04	0.13	0.41	1.7	2.5	4	6.3
1/1/2017 3:15	-19.6	-49	1.4	2.9	0.138	0.078	0.148	0.136	0.02	0.04	0.14	0.41	1.6	2.5	4	6.3
1/1/2017 3:30	-19.7	-44.5	1.4	2.9	0.138	0.079	0.148	0.136	0.02	0.04	0.13	0.41	1.6	2.5	4	6.3
1/1/2017 3:45	-19.5	-44.5	1.4	2.9	0.138	0.078	0.148	0.136	0.02	0.04	0.14	0.41	1.7	2.5	4	6.3
1/1/2017 4:00	-19.6	-44.5	1.4	2.9	0.138	0.079	0.148	0.136	0.02	0.04	0.13	0.42	1.6	2.5	4	6.2
1/1/2017 4:15	-19.5	-44.5	1.4	2.9	0.138	0.079	0.148	0.136	0.02	0.04	0.13	0.42	1.6	2.5	4	6.3
1/1/2017 4:30	-19.6	-49.4	1.4	2.9	0.139	0.079	0.148	0.136	0.02	0.04	0.14	0.41	1.6	2.5	4	6.3
1/1/2017 4:45	-19.6	-49.2	1.4	2.9	0.138	0.079	0.148	0.136	0.03	0.04	0.14	0.41	1.7	2.5	4	6.3
1/1/2017 5:00	-19.6	-49.1	1.4	2.9	0.138	0.079	0.148	0.136	0.02	0.04	0.14	0.41	1.7	2.5	4	6.3
1/1/2017 5:15	-19.6	-44.5	1.4	2.9	0.138	0.078	0.148	0.136	0.02	0.04	0.14	0.42	1.6	2.5	4	6.3
1/1/2017 5:30	-19.6	-44.4	1.4	3	0.138	0.078	0.148	0.136	0.02	0.05	0.14	0.41	1.7	2.5	4	6.3
1/1/2017 5:45	-19.6	-49.3	1.4	2.9	0.138	0.078	0.148	0.136	0.02	0.04	0.14	0.42	1.7	2.5	4	6.2
1/1/2017 6:00	-19.6	-46.2	1.4	2.9	0.138	0.078	0.148	0.136	0.02	0.04	0.13	0.42	1.6	2.5	4	6.3
1/1/2017 6:15	-19.6	-44.4	1.4	2.9	0.139	0.079	0.148	0.136	0.02	0.04	0.14	0.41	1.6	2.5	4	6.3
1/1/2017 6:30	-19.6	-44.5	1.4	2.9	0.138	0.078	0.148	0.136	0.02	0.04	0.13	0.41	1.6	2.5	4	6.3
1/1/2017 6:45	-19.6	-44.5	1.4	2.9	0.138	0.079	0.148	0.136	0.02	0.05	0.14	0.42	1.7	2.5	4	6.3
1/1/2017 7:00	-19.6	-48.2	1.4	2.9	0.138	0.079	0.148	0.136	0.02	0.04	0.14	0.41	1.7	2.5	4	6.3
1/1/2017 7:15	-19.6	-49	1.4	2.9	0.138	0.079	0.148	0.136	0.02	0.04	0.14	0.41	1.6	2.5	4	6.3
1/1/2017 7:30	-19.5	-46.9	1.4	2.9	0.138	0.079	0.148	0.136	0.02	0.05	0.14	0.41	1.7	2.5	3.9	6.2
1/1/2017 7:45	-19.6	-49	1.4	2.9	0.139	0.079	0.148	0.136	0.03	0.04	0.14	0.42	1.7	2.5	3.9	6.2
1/1/2017 8:00	-19.6	-49.3	1.4	2.9	0.139	0.079	0.148	0.136	0.02	0.04	0.14	0.41	1.6	2.5	4	6.3
1/1/2017 8:15	-19.6	-49.3	1.4	2.9	0.139	0.079	0.148	0.136	0.02	0.05	0.14	0.42	1.6	2.5	4	6.3
1/1/2017 8:30	-19.6	-44.4	1.4	2.9	0.138	0.079	0.148	0.136	0.02	0.04	0.14	0.41	1.6	2.5	4	6.3
1/1/2017 8:45	-19.6	-48.9	1.4	2.9	0.138	0.079	0.148	0.136	0.02	0.04	0.14	0.41	1.7	2.5	4	6.3
1/1/2017 9:00	-19.6	-49.1	1.4	2.9	0.138	0.079	0.148	0.136	0.02	0.04	0.14	0.42	1.7	2.6	4	6.3
1/1/2017 9:15	-19.6	-47.2	1.4	2.9	0.139	0.079	0.148	0.136	0.02	0.04	0.13	0.41	1.7	2.5	4	6.3
1/1/2017 9:30	-19.6	-49.3	1.4	2.9	0.138	0.079	0.148	0.136	0.02	0.04	0.13	0.41	1.6	2.5	4	6.3
1/1/2017 9:45	-19.6	-44.3	1.4	2.9	0.138	0.079	0.148	0.136	0.02	0.04	0.14	0.42	1.6	2.5	4	6.3
1/1/2017 10:00	-19.6	-49	1.4	3	0.138	0.078	0.148	0.136	0.02	0.04	0.14	0.42	1.7	2.5	4	6.3
1/1/2017 10:15	-19.6	-44.3	1.4	2.9	0.138	0.079	0.148	0.136	0.02	0.04	0.14	0.41	1.7	2.5	3.9	6.3
1/1/2017 10:30	-19.6	-49.1	1.4	2.9	0.139	0.078	0.148	0.136	0.02	0.04	0.14	0.41	1.7	2.5	3.9	6.3
1/1/2017 10:45	-19.6	-45.4	1.4	2.9	0.139	0.079	0.148	0.136	0.02	0.04	0.14	0.41	1.6	2.5	4	6.2
1/1/2017 11:00	-19.6	-48.1	1.4	2.9	0.138	0.079	0.148	0.136	0.02	0.04	0.14	0.41	1.6	2.5	4	6.3
1/1/2017 11:15	-19.5	-47.5	1.4	2.9	0.138	0.079	0.148	0.136	0.02	0.04	0.13	0.41	1.7	2.5	4	6.3
1/1/2017 11:30	-19.6	-44.4	1.4	2.9	0.139	0.079	0.148	0.136	0.03	0.04	0.14	0.42	1.6	2.5	4	6.3
1/1/2017 11:45	-19.6	-44.5	1.4	2.9	0.139	0.079	0.148	0.136	0.02	0.04	0.14	0.41	1.7	2.5	4	6.2
1/1/2017 12:00	-19.6	-47.1	1.4	2.9	0.139	0.079	0.148	0.136	0.02	0.04	0.14	0.42	1.7	2.5	3.9	6.3
1/1/2017 12:15	-19.5	-44.2	1.4	2.9	0.138	0.079	0.148	0.136	0.02	0.04	0.14	0.41	1.7	2.5	3.9	6.3
1/1/2017 12:30	-19.6	-44.3	1.4	2.9	0.138	0.079	0.148	0.136	0.02	0.04	0.14	0.42	1.7	2.5	4	6.2
1/1/2017 12:45	-19.6	-49	1.4	2.9	0.139	0.079	0.148	0.136	0.02	0.04	0.14	0.42	1.7	2.5	4	6.3
1/1/2017 13:00	-19.6	-47.7	1.4	2.9	0.139	0.079	0.148	0.136	0.02	0.04	0.14	0.41	1.6	2.5	4	6.3
1/1/2017 13:15	-19.5	-44.3	1.4	2.9	0.138	0.079	0.148	0.136	0.02	0.04	0.14	0.41	1.6	2.5	4	6.3
1/1/2017 13:30	-19.6	-48.3	1.4	2.9	0.139	0.079	0.148	0.136	0.02	0.04	0.14	0.41	1.7	2.5	3.9	6.3
1/1/2017 13:45	-19.6	-49	1.4	2.9	0.139	0.079	0.148	0.136	0.02	0.04	0.14	0.41	1.7	2.5	3.9	6.3
1/1/2017 14:00	-19.6	-49.3	1.4	2.9	0.139	0.079	0.148	0.136	0.02	0.04	0.13	0.42	1.7	2.5	4	6.3
1/1/2017 14:15	-19.6	-49	1.4	2.9	0.139	0.079	0.148	0.136	0.02	0.04	0.14	0.42	1.6	2.5	3.9	6.3
1/1/2017 14:30	-19.6	-47.8	1.4	2.9	0.138	0.079	0.148	0.135	0.01	0.04	0.13	0.41	1.7	2.5	4	6.3
1/1/2017 14:45	-19.6	-49.2	1.4	3	0.139	0.079	0.148	0.136	0.03	0.04	0.14	0.41	1.6	2.5	3.9	6.2
1/1/2017 15:00	-19.6	-49.3	1.4	2.9	0.138	0.079	0.148	0.136	0.02	0.04	0.14	0.41	1.7	2.5	4	6.2
1/1/2017 15:15	-19.6	-49.1	1.4	2.9	0.139	0.079	0.148	0.136	0.02	0.04	0.13	0.41	1.6	2.5	3.9	6.3
1/1/2017 15:30	-19.6	-49.1	1.4	2.9	0.139	0.079	0.148	0.135	0.02	0.04	0.13	0.41	1.7	2.5	3.9	6.3
1/1/2017 15:45	-19.7	-49.1	1.4	2.9	0.139	0.079	0.148	0.136	0.02	0.04	0.13	0.41	1.6	2.5	4	6.3
1/1/2017 16:00	-19.6	-44.2	1.4	2.9	0.139	0.079	0.148	0.136	0.02	0.04	0.13	0.41	1.7	2.5	3.9	6.2
1/1/2017 16:15	-19.5	-44.7	1.4	2.9	0.138	0.079	0.148	0.136	0.02	0.04	0.13	0.42	1.7	2.5	4	6.3
1/1/2017 16:30	-19.6	-48.7	1.4	2.9	0.139	0.079	0.148	0.136	0.02	0.04	0.13	0.41	1.7	2.5	4	6.3
1/1/2017 16:45	-19.6	-46.8	1.4	2.9	0.138	0.079	0.148	0.136	0.02	0.04	0.13	0.41	1.7	2.5	4	6.3
1/1/2017 17:00	-19.6	-49.1	1.4	2.9	0.139	0.079	0.148	0.136	0.02	0.04	0.13	0.42	1.7	2.5	4	6.3
1/1/2017 17:15	-19.6	-49.1	1.4	3	0.139	0.079	0.148	0.136	0.02	0.04	0.13	0.41	1.7	2.5	3.9	6.3
1/1/2017 17:30	-19.5	-49	1.4	2.9	0.138	0.079	0.148	0.136	0.02	0.04	0.14	0.41	1.7	2.5	3.9	6.2
1/1/2017 17:45	-19.6	-48.9	1.4	2.9	0.139	0.079	0.148	0.136	0.02	0.04	0.14	0.41	1.7	2.5	3.9	6.2
1/1/2017 18:00	-19.6	-44.7	1.4	2.9	0.138	0.079	0.148	0.136	0.02	0.04	0.13	0.42	1.7	2.5	3.9	6.2
1/1/2017 18:15	-19.5	-48.9	1.4	2.9	0.139	0.079	0.148	0.136	0.02	0.04	0.14	0.41	1.7	2.5	3.9	6.2
1/1/2017 18:30	-19.5	-48.8	1.4	2.9	0.138	0.079	0.148	0.136	0.02	0.04	0.14	0.41	1.7	2.5	4	6.2
1/1/2017 18:45	-19.6	-45.2	1.4	2.9	0.139	0.079	0.148	0.136	0.02	0.04	0.14	0.42	1.6	2.5	4	6.2
1/1/2017 19:00	-19.6	-44.2	1.4	2.9	0.139	0.079	0.148	0.136	0.02	0.04	0.14	0.41	1.7	2.5	4	6.3
1/1/2017 19:15	-19.6	-48	1.4	2.9	0.139	0.079	0.148	0.136	0.02	0.04	0.14	0.41	1.7	2.5	3.9	6.2
1/1/2017 19:30	-19.5	-44.2	1.4	2.9	0.139	0.079	0.148	0.136	0.02	0.04	0.14	0.41	1.7	2.5	3.9	6.2
1/1/2017 19:45	-19.6	-44.2	1.4	2.9	0.139	0.079	0.148	0.136	0.02	0.04	0.14	0.42	1.6	2.5	4	6.2
1/1/2017 20:00	-19.5	-48.9	1.4	2.9	0.139	0.079	0.148	0.136	0.02	0.04	0.14	0.41	1.7	2.5	4	6.3
1/1/2017 20:15	-19.6	-49.1	1.4	2.9	0.139	0.079	0.148	0.136	0.02	0.04	0.13	0.42	1.7	2.5	4	6.2
1/1/2017 20:30	-19.6	-49.1	1.4	2.9	0.139	0.079	0.148	0.136	0.02	0.04	0.13	0.42	1.7	2.5	3.9	6.2
1/1/2017 20:45	-19.5	-49.1	1.4	2.9	0.139	0.079	0.148	0.136	0.03	0.04	0.14	0.42	1.7	2.5	4	6.2
1/1/2017 21:00	-19.6	-46.2	1.4	2.9	0.138	0.079	0.148	0.136	0.02	0.05	0.14	0.42	1.7	2.5	3.9	6.2
1/1/2017 21:15	-19.6	-44.2	1.4	2.9	0.139	0.079	0.148	0.136	0.02	0.04	0.14	0.42	1.7	2.5	3.9	6.2
1/1/2017 21:30	-19.6	-44.2	1.4	2.9	0.139	0.079	0.148	0.136	0.02	0.04	0.14	0.42	1.6	2.5	3.9	6.2
1/1/2017 21:45	-19.6	-44.2	1.4	2.9	0.139	0.079	0.148	0.136	0.03	0.05	0.14	0.41	1.7	2.5	3.9	6.2
1/1/2017 22:00	-19.6	-47	1.4	2.9	0.138	0.079	0.148	0.135	0.02	0.05	0.14	0.42	1.6	2.5	3.9	6.3
1/1/2017 22:15	-19.6	-47.1	1.4	3	0.139	0.079	0.148	0.136	0.02	0.04	0.13	0.41	1.7	2.5	4	6.2
1/1/2017 22:30	-19.5	-48.5	1.4	2.9	0.138	0.079	0.148	0.136	0.02	0.04	0.14	0.41	1.7	2.5	4	6.2
1/1/2017 22:45	-19.6	-44.2	1.4	2.9	0.139	0.079	0.148	0.136	0.02	0.05	0.14	0.42	1.7	2.5	3.9	6.3
1/1/2017 23:00	-19.5	-44.2	1.4	2.9	0.139	0.079	0.148	0.136	0.02	0.04	0.14	0.41	1.7	2.5	3.9	6.2
1/1/2017 23:15	-19.6	-44.1	1.4	2.9	0.138	0.079	0.148	0.136	0.02	0.04	0.14	0.41	1.7	2.6	3.9	6.2
1/1/2017 23:30	-19.5	-48.6	1.4	2.9	0.139	0.079	0.148	0.136	0.02	0.04	0.14	0.41	1.7	2.5	3.9	6.2
1/1/2017 23:45	-19.5	-44.2	1.4	2.9	0.139	0.079	0.148	0.136	0.02	0.04	0.14	0.41	1.7	2.5	4	6.2
1/2/2017 0:00	-19.5	-44.2	1.4	2.9	0.139	0.079	0.148	0.136	0.02	0.04	0.13	0.42	1.7	2.5	4	6.2
1/2/2017 0:15	-19.5	-44.1	1.4	2.9	0.139	0.079	0.148	0.136	0.02	0.04	0.13	0.42	1.7	2.5	3.9	6.2
1/2/2017 0:30	-19.6	-44.2	1.4	2.9	0.139	0.079	0.148	0.136	0.02	0.04	0.13	0.41	1.7	2.5	3.9	6.2
1/2/2017 0:45	-19.6	-44.1	1.4	2.9	0.139	0.079	0.148	0.136	0.02	0.04	0.13	0.42	1.7	2.5	3.9	6.2
1/2/2017 1:00	-19.5	-44.2	1.4	2.9	0.139	0.079	0.148	0.136	0.02	0.04	0.13	0.41	1.7	2.5	4	6.2
1/2/2017 1:15	-19.6	-49.1	1.4	2.9	0.139	0.079	0.148	0.136	0.02	0.04	0.13	0.42	1.7	2.5	4	6.2
1/2/2017 1:30	-19.5	-48.8	1.4	2.9	0.139	0.079	0.148	0.136	0.02	0.04	0.14	0.42	1.7	2.5	3.9	6.2
1/2/2017 1:45	-19.6	-48.6	1.4	2.9	0.139	0.079	0.148	0.136	0.02	0.04	0.14	0.41	1.7	2.5	3.9	6.3
1/2/2017 2:00	-19.6	-47.9	1.4	2.9	0.139	0.079	0.148	0.136	0.02	0.04	0.14	0.41	1.7	2.5	3.9	6.2
1/2/2017 2:15	-19.6	-44.1	1.4	2.9	0.138	0.079	0.148	0.136	0.02	0.04	0.14	0.41	1.7	2.5	3.9	6.2
1/2/2017 2:30	-19.5	-46.5	1.4	2.9	0.139	0.079	0.148	0.136	0.02	0.04	0.14	0.42	1.7	2.5	4	6.2
1/2/2017 2:45	-19.6	-48.4	1.4	2.9	0.139	0.079	0.148	0.136	0.02	0.04	0.13	0.41	1.7	2.5	3.9	6.2
1/2/2017 3:00	-19.5	-45.8	1.4	2.9	0.139	0.079	0.148	0.136	0.02	0.04	0.13	0.41	1.6	2.5	3.9	6.2
1/2/2017 3:15	-19.6	-44.2	1.4	2.9	0.139	0.079	0.148	0.136	0.02	0.04	0.14	0.42	1.7	2.5	4	6.2
1/2/2017 3:30	-19.6	-44.1	1.4	2.9	0.139	0.079	0.148	0.136	0.02	0.04	0.14	0.41	1.7	2.5	3.9	6.2
1/2/2017 3:45	-19.6	-48.8	1.4	2.9	0.139	0.079	0.148	0.136	0.02	0.04	0.13	0.41	1.7	2.5	3.9	6.2
1/2/2017 4:00	-19.6	-48.8	1.4	2.9	0.139	0.079	0.148	0.136	0.02	0.04	0.13	0.42	1.7	2.5	3.9	6.2
1/2/2017 4:15	-19.6	-48.1	1.4	3	0.139	0.079	0.148	0.136	0.02	0.04	0.14	0.41	1.7	2.5	3.9	6.2
1/2/2017 4:30	-19.5	-44.1	1.4	2.9	0.139	0.079	0.148	0.136	0.02	0.04	0.13	0.41	1.7	2.5	3.9	6.2
1/2/2017 4:45	-19.5	-44.1	1.4	2.9	0.139	0.079	0.148	0.136	0.02	0.04	0.13	0.42	1.7	2.5	3.9	6.2
1/2/2017 5:00	-19.6	-44.1	1.4	2.9	0.139	0.079	0.148	0.136	0.02	0.04	0.14	0.41	1.7	2.5	4	6.3
1/2/2017 5:15	-19.6	-48.3	1.4	2.9	0.139	0.079	0.148	0.136	0.02	0.04	0.14	0.42	1.6	2.5	3.9	6.2
1/2/2017 5:30	-19.6	-48.8	1.4	2.9	0.139	0.079	0.148	0.136	0.02	0.04	0.14	0.4	1.7	2.5	3.9	6.2
1/2/2017 5:45	-19.5	-44.1	1.4	2.9	0.139	0.079	0.148	0.136	0.02	0.04	0.14	0.42	1.6	2.5	3.9	6.2
1/2/2017 6:00	-19.6	-48.6	1.4	2.9	0.139	0.079	0.148	0.136	0.02	0.04	0.14	0.42	1.7	2.5	3.9	6.2
1/2/2017 6:15	-19.6	-46.3	1.4	2.9	0.139	0.079	0.148	0.136	0.02	0.04	0.14	0.42	1.7	2.5	3.9	6.2
1/2/2017 6:30	-19.6	-47.5	1.4	2.9	0.139	0.079	0.148	0.136	0.01	0.04	0.14	0.41	1.7	2.5	4	6.2
1/2/2017 6:45	-19.6	-44.1	1.4	2.9	0.139	0.079	0.148	0.136	0.02	0.04	0.14	0.42	1.7	2.5	3.9	6.2
1/2/2017 7:00	-19.6	-44	1.4	2.9	0.138	0.079	0.148	0.136	0.02	0.04	0.14	0.41	1.6	2.5	3.9	6.2
1/2/2017 7:15	-19.6	-44.7	1.4	2.9	0.139	0.079	0.148	0.136	0.02	0.04	0.14	0.42	1.7	2.5	3.9	6.2
1/2/2017 7:30	-19.3	-48.2	1.4	2.9	0.139	0.079	0.148	0.136	0.02	0.04	0.13	0.42	1.7	2.5	3.9	6.2
1/2/2017 7:45	-19.6	-48.8	1.4	2.9	0.139	0.079	0.148	0.136	0.02	0.04	0.13	0.41	1.7	2.5	4	6.2
1/2/2017 8:00	-19.6	-44.1	1.4	2.9	0.139	0.079	0.148	0.136	0.02	0.04	0.14	0.41	1.7	2.5	3.9	6.2
1/2/2017 8:15	-19.6	-44.1	1.4	2.9	0.139	0.079	0.148	0.136	0.02	0.04	0.13	0.42	1.7	2.5	4	6.2
1/2/2017 8:30	-19.6	-47.2	1.4	2.9	0.139	0.079	0.148	0.135	0.02	0.04	0.13	0.42	1.7	2.5	3.9	6.2
1/2/2017 8:45	-19.5	-48.6	1.4	2.9	0.139	0.079	0.148	0.136	0.02	0.04	0.14	0.42	1.7	2.5	3.9	6.2
1/2/2017 9:00	-19.6	-44	1.4	2.9	0.139	0.079	0.148	0.136	0.02	0.04	0.14	0.42	1.7	2.5	4	6.2
1/2/2017 9:15	-19.6	-44.1	1.4	2.9	0.139	0.079	0.148	0.136	0.02	0.04	0.13	0.41	1.7	2.5	3.9	6.2
1/2/2017 9:30	-19.6	-48.6	1.4	2.9	0.139	0.079	0.148	0.136	0.02	0.04	0.13	0.42	1.7	2.5	3.9	6.2
1/2/2017 9:45	-19.6	-48.1	1.4	2.9	0.139	0.079	0.148	0.136	0.01	0.04	0.13	0.42	1.7	2.5	3.9	6.2
1/2/2017 10:00	-19.6	-47.4	1.4	2.9	0.139	0.079	0.148	0.136	0.02	0.04	0.14	0.42	1.7	2.5	3.9	6.2
1/2/2017 10:15	-19.5	-44	1.4	2.9	0.139	0.079	0.148	0.136	0.02	0.04	0.14	0.42	1.7	2.5	4	6.2
1/2/2017 10:30	-19.5	-44.5	1.4	2.9	0.139	0.079	0.148	0.136	0.02	0.04	0.13	0.42	1.7	2.5	3.9	6.2
1/2/2017 10:45	-19.6	-43.9	1.4	2.9	0.139	0.079	0.148	0.136	0.02	0.04	0.14	0.41	1.7	2.5	3.9	6.2
1/2/2017 11:00	-19.6	-48.5	1.4	2.9	0.139	0.079	0.148	0.136	0.03	0.04	0.13	0.41	1.7	2.5	3.9	6.2
1/2/2017 11:15	-19.6	-48.6	1.4	2.9	0.139	0.079	0.148	0.136	0.02	0.04	0.14	0.41	1.7	2.5	3.9	6.2
1/2/2017 11:30	-19.6	-48.9	1.4	2.9	0.139	0.079	0.148	0.136	0.03	0.04	0.14	0.41	1.7	2.5	3.9	6.2
1/2/2017 11:45	-19.6	-49	1.4	2.9	0.139	0.079	0.148	0.136	0.02	0.04	0.13	0.41	1.7	2.5	3.9	6.2
1/2/2017 12:00	-19.6	-48.9	1.4	2.9	0.139	0.079	0.148	0.136	0.02	0.04	0.13	0.41	1.7	2.5	4	6.2
1/2/2017 12:15	-19.6	-48.9	1.4	2.9	0.139	0.079	0.148	0.136	0.02	0.04	0.13	0.42	1.7	2.5	3.9	6.2
1/2/2017 12:30	-19.6	-49.1	1.4	2.9	0.139	0.079	0.148	0.135	0.02	0.04	0.13	0.41	1.7	2.5	3.9	6.2
1/2/2017 12:45	-19.6	-49.1	1.4	2.9	0.139	0.079	0.148	0.136	0.03	0.04	0.13	0.41	1.7	2.5	4	6.2
1/2/2017 13:00	-19.6	-48.9	1.4	2.9	0.139	0.079	0.148	0.135	0.02	0.04	0.13	0.41	1.7	2.5	3.9	6.2
1/2/2017 13:15	-19.6	-49	1.4	2.9	0.139	0.079	0.148	0.136	0.02	0.04	0.13	0.41	1.7	2.5	3.9	6.2
1/2/2017 13:30	-19.6	-49	1.4	2.9	0.139	0.079	0.148	0.136	0.03	0.04	0.13	0.41	1.7	2.5	3.9	6.2
1/2/2017 13:45	-19.6	-49.1	1.4	2.9	0.139	0.079	0.148	0.136	0.02	0.04	0.14	0.41	1.7	2.5	3.9	6.2
1/2/2017 14:00	-19.6	-48.8	1.4	2.9	0.139	0.079	0.148	0.136	0.02	0.04	0.13	0.4	1.7	2.5	3.9	6.2
1/2/2017 14:15	-19.6	-48.8	1.4	2.9	0.139	0.079	0.148	0.136	0.01	0.04	0.14	0.42	1.7	2.5	3.9	6.2
1/2/2017 14:30	-19.5	-48.8	1.4	2.9	0.139	0.079	0.148	0.136	0.02	0.04	0.13	0.41	1.7	2.5	3.9	6.2
1/2/2017 14:45	-19.6	-48.8	1.4	2.9	0.139	0.079	0.148	0.136	0.02	0.04	0.13	0.41	1.7	2.5	3.9	6.2
1/2/2017 15:00	-19.6	-48.8	1.4	2.9	0.139	0.079	0.148	0.136	0.02	0.04	0.14	0.41	1.7	2.5	3.9	6.2
1/2/2017 15:15	-19.5	-48.6	1.4	2.9	0.139	0.079	0.148	0.136	0.02	0.04	0.14	0.41	1.7	2.5	3.9	6.2
1/2/2017 15:30	-19.6	-48.2	1.4	2.9	0.139	0.079	0.148	0.136	0.02	0.04	0.14	0.41	1.7	2.5	3.9	6.2
1/2/2017 15:45	-19.5	-47	1.4	2.9	0.139	0.079	0.148	0.136	0.02	0.04	0.13	0.42	1.7	2.5	3.9	6.2
1/2/2017 16:00	-19.6	-48.6	1.4	2.9	0.139	0.079	0.148	0.136	0.02	0.04	0.14	0.4	1.7	2.5	3.9	6.2
1/2/2017 16:15	-19.5	-48	1.4	2.9	0.139	0.079	0.148	0.136	0.02	0.04	0.14	0.41	1.6	2.5	3.9	6.2
1/2/2017 16:30	-19.6	-48.4	1.4	2.9	0.139	0.079	0.148	0.136	0.02	0.04	0.13	0.42	1.7	2.5	4	6.2
1/2/2017 16:45	-19.5	-47.6	1.4	2.9	0.139	0.079	0.148	0.136	0.02	0.04	0.14	0.41	1.7	2.5	3.9	6.2
1/2/2017 17:00	-19.5	-48.6	1.4	2.9	0.139	0.079	0.148	0.136	0.02	0.04	0.14	0.41	1.7	2.5	3.9	6.2
1/2/2017 17:15	-19.5	-48.6	1.4	2.9	0.139	0.079	0.148	0.136	0.02	0.04	0.13	0.42	1.7	2.5	3.9	6.2
1/2/2017 17:30	-19.6	-48.1	1.4	2.9	0.139	0.079	0.148	0.136	0.02	0.04	0.13	0.42	1.7	2.5	3.9	6.2
1/2/2017 17:45	-19.6	-48.7	1.4	2.9	0.139	0.079	0.148	0.136	0.01	0.04	0.14	0.42	1.7	2.5	3.9	6.2
1/2/2017 18:00	-19.5	-47.8	1.4	2.9	0.139	0.079	0.148	0.136	0.02	0.04	0.13	0.41	1.7	2.5	3.9	6.2
1/2/2017 18:15	-19.6	-44.9	1.4	2.9	0.139	0.079	0.148	0.136	0.01	0.04	0.13	0.41	1.7	2.5	4	6.2
1/2/2017 18:30	-19.6	-48.5	1.4	2.9	0.139	0.079	0.148	0.136	0.02	0.04	0.14	0.41	1.7	2.5	3.9	6.2
1/2/2017 18:45	-19.5	-48.3	1.4	2.9	0.139	0.079	0.148	0.135	0.02	0.04	0.13	0.41	1.7	2.5	4	6.2
1/2/2017 19:00	-19.4	-47	1.4	2.9	0.139	0.079	0.148	0.136	0.03	0.04	0.13	0.41	1.7	2.5	3.9	6.2
1/2/2017 19:15	-19.6	-48.6	1.4	2.9	0.139	0.079	0.148	0.136	0.02	0.04	0.14	0.41	1.7	2.5	3.9	6.2
1/2/2017 19:30	-19.5	-43.8	1.4	2.9	0.139	0.079	0.148	0.136	0.02	0.04	0.14	0.42	1.7	2.5	3.9	6.2
1/2/2017 19:45	-19.5	-48	1.4	2.9	0.139	0.079	0.148	0.136	0.02	0.04	0.14	0.41	1.7	2.5	3.9	6.2
1/2/2017 20:00	-19.5	-48.6	1.4	2.9	0.139	0.079	0.148	0.136	0.02	0.04	0.14	0.42	1.7	2.5	3.9	6.2
1/2/2017 20:15	-19.5	-44.7	1.4	2.9	0.139	0.079	0.148	0.136	0.02	0.04	0.13	0.41	1.7	2.5	3.9	6.2
1/2/2017 20:30	-19.5	-44.7	1.4	2.9	0.139	0.079	0.148	0.136	0.03	0.04	0.14	0.41	1.7	2.5	3.9	6.2
1/2/2017 20:45	-19.6	-48	1.4	2.9	0.139	0.079	0.148	0.136	0.02	0.04	0.13	0.42	1.7	2.5	3.9	6.2
1/2/2017 21:00	-19.5	-44.6	1.4	2.9	0.139	0.08	0.148	0.135	0.02	0.04	0.14	0.42	1.7	2.5	3.9	6.2
1/2/2017 21:15	-19.6	-48.5	1.4	2.9	0.139	0.079	0.148	0.136	0.02	0.04	0.13	0.41	1.7	2.5	3.9	6.2
1/2/2017 21:30	-19.5	-43.8	1.4	2.9	0.139	0.08	0.148	0.136	0.02	0.04	0.14	0.41	1.7	2.5	3.9	6.2
1/2/2017 21:45	-19.5	-48.5	1.4	2.9	0.139	0.08	0.148	0.136	0.02	0.04	0.14	0.41	1.7	2.5	3.9	6.2
1/2/2017 22:00	-19.5	-44.8	1.4	2.9	0.139	0.079	0.148	0.136	0.02	0.04	0.14	0.42	1.7	2.5	3.9	6.2
1/2/2017 22:15	-19.6	-48.5	1.4	2.9	0.139	0.079	0.148	0.136	0.02	0.04	0.13	0.42	1.7	2.5	3.9	6.2
1/2/2017 22:30	-19.5	-48.6	1.4	2.9	0.139	0.08	0.148	0.135	0.02	0.04	0.13	0.41	1.7	2.5	3.9	6.2
1/2/2017 22:45	-19.5	-46.4	1.4	2.9	0.139	0.079	0.148	0.136	0.02	0.04	0.13	0.41	1.7	2.5	4	6.2
1/2/2017 23:00	-19.6	-48.2	1.4	2.9	0.139	0.079	0.148	0.136	0.02	0.04	0.13	0.41	1.7	2.5	3.9	6.2
1/2/2017 23:15	-19.5	-47.9	1.4	2.9	0.139	0.079	0.148	0.136	0.02	0.04	0.13	0.42	1.7	2.5	3.9	6.2
1/2/2017 23:30	-19.5	-48.3	1.4	2.9	0.139	0.079	0.148	0.136	0.02	0.04	0.14	0.42	1.7	2.5	3.9	6.2
1/2/2017 23:45	-19.6	-43.8	1.4	2.9	0.139	0.08	0.148	0.136	0.02	0.04	0.13	0.42	1.7	2.5	3.9	6.2
1/3/2017 0:00	-19.5	-47	1.4	2.9	0.139	0.08	0.148	0.135	0.02	0.04	0.14	0.41	1.7	2.5	3.9	6.2
1/3/2017 0:15	-19.5	-44.8	1.4	2.9	0.139	0.079	0.148	0.136	0.02	0.04	0.14	0.41	1.7	2.5	3.9	6.2
1/3/2017 0:30	-19.6	-48.4	1.4	2.9	0.139	0.079	0.148	0.136	0.02	0.04	0.14	0.41	1.7	2.5	4	6.2
1/3/2017 0:45	-19.4	-48.4	1.4	2.9	0.139	0.08	0.148	0.135	0.02	0.04	0.14	0.42	1.7	2.5	3.9	6.2
1/3/2017 1:00	-19.6	-48.2	1.4	2.9	0.139	0.08	0.148	0.136	0.02	0.04	0.14	0.42	1.7	2.5	3.9	6.2
1/3/2017 1:15	-19.5	-48.5	1.4	2.9	0.139	0.08	0.148	0.135	0.02	0.04	0.14	0.42	1.7	2.5	3.9	6.2
1/3/2017 1:30	-19.5	-47.1	1.4	2.9	0.139	0.079	0.148	0.136	0.02	0.04	0.14	0.41	1.7	2.5	3.9	6.2
1/3/2017 1:45	-19.6	-48	1.4	2.9	0.139	0.08	0.148	0.136	0.02	0.05	0.13	0.41	1.7	2.5	3.9	6.2
1/3/2017 2:00	-19.4	-47.8	1.4	2.9	0.139	0.08	0.148	0.136	0.02	0.04	0.13	0.41	1.7	2.5	3.9	6.2
1/3/2017 2:15	-19.5	-48.3	1.4	2.9	0.139	0.08	0.148	0.136	0.02	0.04	0.14	0.41	1.7	2.5	3.9	6.2
1/3/2017 2:30	-19.5	-44	1.4	2.9	0.139	0.08	0.148	0.136	0.02	0.04	0.14	0.42	1.7	2.5	3.9	6.2
1/3/2017 2:45	-19.5	-47.1	1.4	2.9	0.139	0.079	0.148	0.135	0.02	0.04	0.14	0.41	1.7	2.5	3.9	6.2
1/3/2017 3:00	-19.4	-43.7	1.4	2.9	0.139	0.08	0.148	0.136	0.02	0.04	0.14	0.41	1.7	2.5	3.9	6.2
1/3/2017 3:15	-19.5	-43.7	1.4	2.9	0.139	0.079	0.148	0.135	0.02	0.04	0.14	0.42	1.7	2.5	3.9	6.2
1/3/2017 3:30	-19.5	-48.3	1.4	2.9	0.139	0.08	0.148	0.136	0.02	0.04	0.13	0.41	1.7	2.5	3.9	6.2
1/3/2017 3:45	-19.5	-48.3	1.4	2.9	0.139	0.08	0.148	0.136	0.02	0.04	0.14	0.42	1.7	2.5	3.9	6.2
1/3/2017 4:00	-19.5	-43.7	1.4	2.9	0.139	0.079	0.148	0.136	0.02	0.04	0.14	0.42	1.7	2.5	3.9	6.2
1/3/2017 4:15	-19.5	-48.4	1.4	2.9	0.139	0.079	0.148	0.136	0.02	0.04	0.13	0.42	1.7	2.5	4	6.2
1/3/2017 4:30	-19.5	-48.5	1.4	2.9	0.139	0.08	0.148	0.136	0.02	0.04	0.13	0.41	1.7	2.5	3.9	6.2
1/3/2017 4:45	-19.6	-46.1	1.4	2.9	0.139	0.08	0.148	0.136	0.02	0.04	0.14	0.41	1.7	2.5	3.9	6.2
1/3/2017 5:00	-19.5	-43.7	1.4	2.9	0.139	0.08	0.148	0.136	0.02	0.04	0.13	0.41	1.7	2.5	3.9	6.2
1/3/2017 5:15	-19.5	-48	1.4	2.9	0.139	0.08	0.148	0.136	0.02	0.04	0.14	0.42	1.7	2.5	3.9	6.2
1/3/2017 5:30	-19.5	-48.3	1.4	2.9	0.139	0.08	0.148	0.135	0.02	0.04	0.14	0.41	1.7	2.5	3.9	6.2
1/3/2017 5:45	-19.5	-48.3	1.4	2.9	0.139	0.08	0.148	0.136	0.02	0.04	0.13	0.41	1.7	2.5	3.9	6.2
1/3/2017 6:00	-19.4	-45.1	1.5	2.9	0.139	0.08	0.148	0.136	0.02	0.04	0.14	0.41	1.6	2.5	3.9	6.2
1/3/2017 6:15	-19.5	-46.4	1.4	2.9	0.139	0.08	0.148	0.135	0.02	0.04	0.14	0.42	1.7	2.5	3.9	6.2
1/3/2017 6:30	-19.5	-43.6	1.4	2.9	0.139	0.08	0.148	0.135	0.02	0.04	0.13	0.42	1.7	2.5	3.9	6.2
1/3/2017 6:45	-19.5	-43.5	1.4	2.9	0.139	0.08	0.148	0.136	0.02	0.04	0.13	0.41	1.7	2.5	3.9	6.2
1/3/2017 7:00	-19.5	-48.1	1.4	2.9	0.139	0.08	0.148	0.136	0.02	0.04	0.14	0.42	1.7	2.5	3.9	6.2
1/3/2017 7:15	-19.5	-48.3	1.4	2.9	0.139	0.08	0.148	0.136	0.02	0.04	0.14	0.41	1.7	2.5	3.9	6.2
1/3/2017 7:30	-19.5	-48.3	1.4	2.9	0.139	0.08	0.148	0.136	0.02	0.04	0.14	0.42	1.7	2.5	3.9	6.2
1/3/2017 7:45	-19.5	-48.4	1.4	2.9	0.139	0.08	0.148	0.136	0.02	0.04	0.14	0.41	1.7	2.5	3.9	6.2
1/3/2017 8:00	-19.5	-43.6	1.4	2.9	0.139	0.079	0.148	0.135	0.02	0.04	0.13	0.42	1.7	2.5	3.9	6.2
1/3/2017 8:15	-19.5	-43.7	1.4	2.9	0.139	0.08	0.148	0.136	0.02	0.04	0.13	0.41	1.6	2.5	3.9	6.2
1/3/2017 8:30	-19.4	-43.6	1.4	2.9	0.139	0.08	0.148	0.136	0.02	0.04	0.14	0.42	1.7	2.5	3.9	6.2
1/3/2017 8:45	-19.5	-48.5	1.4	2.9	0.139	0.08	0.148	0.136	0.02	0.04	0.14	0.41	1.7	2.5	3.9	6.2
1/3/2017 9:00	-19.5	-43.5	1.5	2.9	0.139	0.08	0.148	0.135	0.02	0.04	0.13	0.41	1.7	2.5	3.9	6.2
1/3/2017 9:15	-19.4	-43.5	1.4	2.9	0.139	0.08	0.148	0.136	0.02	0.04	0.14	0.41	1.7	2.5	3.9	6.2
1/3/2017 9:30	-19.5	-47.8	1.4	2.9	0.139	0.08	0.148	0.135	0.02	0.04	0.13	0.41	1.7	2.5	3.9	6.2
1/3/2017 9:45	-19.6	-48.1	1.4	2.9	0.139	0.08	0.148	0.135	0.02	0.05	0.14	0.41	1.7	2.5	3.9	6.2
1/3/2017 10:00	-19.5	-48.6	1.4	2.9	0.139	0.08	0.148	0.136	0.02	0.04	0.13	0.41	1.7	2.5	3.9	6.2
1/3/2017 10:15	-20.3	-48.9	1.4	2.9	0.139	0.08	0.148	0.136	0.02	0.04	0.13	0.4	1.7	2.5	4	6.2
1/3/2017 10:30	-19.5	-48.5	1.4	2.9	0.139	0.08	0.148	0.135	0.02	0.04	0.14	0.41	1.7	2.5	3.9	6.2
1/3/2017 10:45	-20.1	-49	1.4	2.9	0.139	0.08	0.148	0.136	0.02	0.04	0.13	0.41	1.7	2.5	3.9	6.2
1/3/2017 11:00	-20.3	-48.9	1.5	2.9	0.139	0.08	0.148	0.136	0.02	0.04	0.13	0.41	1.7	2.5	3.9	6.2
1/3/2017 11:15	-20.2	-49	1.4	2.9	0.139	0.08	0.148	0.136	0.02	0.04	0.14	0.4	1.7	2.5	3.9	6.2
1/3/2017 11:30	-20.4	-48.9	1.5	3	0.139	0.08	0.148	0.136	0.02	0.04	0.13	0.41	1.7	2.5	3.9	6.2
1/3/2017 11:45	-20.3	-48.9	1.5	2.9	0.139	0.08	0.148	0.136	0.02	0.05	0.13	0.41	1.7	2.5	3.9	6.2
1/3/2017 12:00	-20.2	-49.2	1.4	2.9	0.139	0.08	0.148	0.136	0.03	0.04	0.13	0.41	1.7	2.5	3.9	6.2
1/3/2017 12:15	-20.2	-49	1.4	2.9	0.139	0.08	0.148	0.136	0.02	0.04	0.13	0.4	1.7	2.5	3.9	6.2
1/3/2017 12:30	-20.1	-49.1	1.4	2.9	0.139	0.08	0.148	0.135	0.02	0.04	0.13	0.41	1.7	2.5	3.9	6.2
1/3/2017 12:45	-20.4	-49	1.5	2.9	0.139	0.08	0.148	0.135	0.02	0.04	0.14	0.4	1.7	2.5	3.9	6.2
1/3/2017 13:00	-20.3	-48.9	1.4	2.9	0.139	0.08	0.148	0.136	0.02	0.04	0.13	0.41	1.7	2.5	3.9	6.2
1/3/2017 13:15	-20	-49.1	1.4	2.9	0.139	0.08	0.148	0.136	0.02	0.04	0.13	0.41	1.7	2.5	3.9	6.2
1/3/2017 13:30	-20.2	-49.1	1.4	2.9	0.139	0.08	0.148	0.135	0.02	0.04	0.14	0.41	1.7	2.5	3.9	6.2
1/3/2017 13:45	-20.5	-48.9	1.5	2.9	0.139	0.08	0.148	0.136	0.02	0.04	0.14	0.41	1.7	2.5	3.9	6.2
1/3/2017 14:00	-19.7	-49.2	1.5	2.9	0.139	0.08	0.148	0.136	0.02	0.04	0.13	0.41	1.7	2.5	3.9	6.2
1/3/2017 14:15	-19.7	-48.9	1.4	2.9	0.139	0.08	0.148	0.136	0.02	0.04	0.13	0.41	1.7	2.5	3.9	6.2
1/3/2017 14:30	-19.7	-48.9	1.5	2.9	0.139	0.08	0.148	0.135	0.02	0.04	0.13	0.41	1.7	2.5	3.9	6.2
1/3/2017 14:45	-19.6	-49.4	1.5	2.9	0.139	0.08	0.148	0.136	0.02	0.04	0.13	0.41	1.7	2.5	3.9	6.2
1/3/2017 15:00	-19.5	-48.4	1.4	2.9	0.139	0.08	0.148	0.136	0.02	0.04	0.13	0.41	1.7	2.5	3.9	6.2
1/3/2017 15:15	-19.5	-48.6	1.5	2.9	0.139	0.08	0.148	0.136	0.03	0.04	0.13	0.41	1.7	2.5	3.9	6.2
1/3/2017 15:30	-19.5	-48.3	1.5	2.9	0.139	0.08	0.148	0.136	0.02	0.04	0.14	0.41	1.7	2.5	3.9	6.2
1/3/2017 15:45	-19.5	-48.2	1.4	2.9	0.139	0.08	0.148	0.136	0.02	0.04	0.14	0.41	1.7	2.5	3.9	6.2
1/3/2017 16:00	-19.5	-48.2	1.5	2.9	0.139	0.08	0.148	0.135	0.02	0.04	0.13	0.42	1.7	2.5	3.9	6.2
1/3/2017 16:15	-19.5	-48.1	1.5	2.9	0.139	0.08	0.148	0.135	0.02	0.04	0.14	0.41	1.7	2.5	3.9	6.2
1/3/2017 16:30	-19.5	-48.1	1.5	2.9	0.139	0.08	0.148	0.136	0.02	0.04	0.14	0.41	1.6	2.5	3.9	6.2
1/3/2017 16:45	-19.5	-48.3	1.4	2.9	0.139	0.08	0.148	0.136	0.03	0.04	0.13	0.41	1.7	2.5	3.9	6.2
1/3/2017 17:00	-19.5	-48	1.4	2.9	0.139	0.08	0.148	0.136	0.03	0.04	0.14	0.42	1.7	2.5	3.9	6.2
1/3/2017 17:15	-19.5	-48.1	1.5	2.9	0.139	0.08	0.148	0.136	0.02	0.04	0.13	0.42	1.7	2.5	3.9	6.2
1/3/2017 17:30	-19.5	-48	1.5	2.9	0.139	0.08	0.148	0.135	0.02	0.04	0.14	0.41	1.7	2.5	3.9	6.2
1/3/2017 17:45	-19.5	-48.3	1.5	2.9	0.139	0.08	0.148	0.136	0.02	0.04	0.13	0.41	1.7	2.5	3.9	6.2
1/3/2017 18:00	-19.4	-48.1	1.4	2.9	0.139	0.08	0.148	0.135	0.02	0.04	0.14	0.42	1.7	2.5	3.9	6.2
1/3/2017 18:15	-19.5	-48.3	1.4	2.9	0.139	0.08	0.148	0.136	0.02	0.04	0.14	0.42	1.7	2.5	3.9	6.2
1/3/2017 18:30	-19.5	-47.4	1.5	2.9	0.139	0.08	0.148	0.135	0.02	0.04	0.13	0.42	1.7	2.5	3.9	6.2
1/3/2017 18:45	-19.5	-46.3	1.5	2.9	0.139	0.08	0.148	0.135	0.02	0.04	0.14	0.41	1.7	2.5	3.9	6.2
1/3/2017 19:00	-19.5	-47.6	1.5	2.9	0.139	0.08	0.148	0.136	0.02	0.04	0.13	0.41	1.6	2.5	3.9	6.2
1/3/2017 19:15	-19.5	-48	1.5	2.9	0.139	0.08	0.148	0.136	0.02	0.04	0.14	0.42	1.7	2.5	3.9	6.2
1/3/2017 19:30	-19.5	-48.1	1.5	2.9	0.139	0.08	0.148	0.136	0.02	0.04	0.13	0.41	1.7	2.5	3.9	6.2
1/3/2017 19:45	-19.5	-47.1	1.5	2.9	0.139	0.08	0.148	0.136	0.03	0.04	0.14	0.41	1.7	2.5	3.9	6.2
1/3/2017 20:00	-19.5	-47.7	1.5	2.9	0.139	0.08	0.148	0.135	0.02	0.04	0.13	0.41	1.7	2.5	3.9	6.2
1/3/2017 20:15	-19.5	-46.6	1.4	2.9	0.139	0.08	0.148	0.136	0.02	0.04	0.14	0.4	1.7	2.5	3.9	6.2
1/3/2017 20:30	-19.5	-48	1.5	2.9	0.139	0.08	0.148	0.135	0.02	0.04	0.13	0.42	1.7	2.5	4	6.2
1/3/2017 20:45	-19.5	-43.4	1.5	2.9	0.139	0.08	0.148	0.136	0.02	0.04	0.13	0.41	1.7	2.5	3.9	6.2
1/3/2017 21:00	-19.5	-48.1	1.5	2.9	0.139	0.08	0.148	0.136	0.02	0.04	0.13	0.41	1.7	2.5	3.9	6.2
1/3/2017 21:15	-19.5	-47.6	1.5	2.9	0.139	0.08	0.148	0.136	0.03	0.04	0.14	0.42	1.7	2.5	3.9	6.2
1/3/2017 21:30	-19.5	-46	1.5	2.9	0.139	0.08	0.148	0.136	0.02	0.04	0.14	0.42	1.7	2.5	3.9	6.2
1/3/2017 21:45	-19.5	-48.2	1.5	2.9	0.139	0.08	0.148	0.135	0.02	0.04	0.14	0.41	1.7	2.5	3.9	6.2
1/3/2017 22:00	-19.5	-43.4	1.5	2.9	0.139	0.08	0.148	0.135	0.02	0.04	0.14	0.41	1.7	2.5	3.9	6.2
1/3/2017 22:15	-19.5	-46.4	1.4	2.9	0.139	0.08	0.148	0.135	0.02	0.04	0.14	0.41	1.7	2.5	3.9	6.2
1/3/2017 22:30	-19.5	-47.3	1.5	2.9	0.139	0.08	0.148	0.135	0.02	0.04	0.14	0.41	1.7	2.5	3.9	6.2
1/3/2017 22:45	-19.5	-48	1.5	2.9	0.139	0.08	0.149	0.135	0.02	0.04	0.14	0.42	1.7	2.5	3.9	6.2
1/3/2017 23:00	-19.4	-48.2	1.5	2.9	0.139	0.08	0.149	0.135	0.02	0.04	0.14	0.41	1.6	2.5	3.9	6.2
1/3/2017 23:15	-19.4	-48.1	1.4	2.9	0.139	0.08	0.148	0.136	0.02	0.04	0.14	0.41	1.7	2.5	3.9	6.2
1/3/2017 23:30	-19.5	-47.4	1.5	2.9	0.139	0.08	0.148	0.136	0.02	0.04	0.14	0.41	1.7	2.5	3.9	6.2
1/3/2017 23:45	-19.5	-44.6	1.5	2.9	0.139	0.08	0.148	0.135	0.02	0.04	0.13	0.42	1.7	2.5	3.9	6.2
1/4/2017 0:00	-19.5	-48	1.5	2.9	0.139	0.08	0.149	0.135	0.02	0.04	0.14	0.41	1.7	2.5	3.9	6.2
1/4/2017 0:15	-19.5	-48.3	1.5	2.9	0.139	0.08	0.148	0.135	0.02	0.04	0.14	0.41	1.7	2.5	3.9	6.2
1/4/2017 0:30	-19.5	-43.3	1.5	2.9	0.139	0.08	0.148	0.136	0.02	0.04	0.13	0.41	1.7	2.5	3.9	6.2
1/4/2017 0:45	-19.5	-47.9	1.5	2.9	0.139	0.08	0.148	0.135	0.02	0.04	0.13	0.41	1.7	2.5	3.9	6.2
1/4/2017 1:00	-19.5	-48	1.4	2.9	0.139	0.08	0.148	0.136	0.03	0.05	0.14	0.41	1.7	2.5	3.9	6.2
1/4/2017 1:15	-19.5	-47.9	1.4	2.9	0.139	0.08	0.148	0.136	0.02	0.04	0.13	0.42	1.7	2.5	3.9	6.2
1/4/2017 1:30	-19.4	-48.2	1.5	2.9	0.139	0.08	0.148	0.135	0.02	0.04	0.14	0.41	1.7	2.5	3.9	6.2
1/4/2017 1:45	-19.5	-48	1.5	2.9	0.139	0.08	0.148	0.136	0.02	0.04	0.14	0.42	1.7	2.5	3.9	6.2
1/4/2017 2:00	-19.5	-47.5	1.5	2.9	0.139	0.08	0.148	0.136	0.01	0.04	0.14	0.41	1.7	2.5	3.9	6.2
1/4/2017 2:15	-19.5	-43.3	1.5	2.9	0.139	0.08	0.148	0.136	0.02	0.04	0.14	0.41	1.7	2.5	3.9	6.2
1/4/2017 2:30	-19.5	-47.9	1.5	2.9	0.139	0.08	0.148	0.136	0.02	0.04	0.14	0.41	1.7	2.5	3.9	6.2
1/4/2017 2:45	-19.5	-48	1.5	2.9	0.139	0.08	0.148	0.135	0.02	0.04	0.14	0.41	1.7	2.5	3.9	6.2
1/4/2017 3:00	-19.5	-48	1.5	2.9	0.139	0.08	0.148	0.136	0.02	0.04	0.13	0.41	1.7	2.5	3.9	6.2
1/4/2017 3:15	-19.5	-44.5	1.5	2.9	0.139	0.08	0.148	0.135	0.03	0.04	0.13	0.4	1.7	2.5	3.9	6.2
1/4/2017 3:30	-19.5	-47.9	1.5	2.9	0.139	0.08	0.148	0.136	0.02	0.04	0.14	0.41	1.7	2.5	3.9	6.2
1/4/2017 3:45	-19.5	-47.9	1.5	2.9	0.139	0.08	0.148	0.135	0.02	0.04	0.13	0.42	1.7	2.5	3.9	6.2
1/4/2017 4:00	-19.5	-47.4	1.5	2.9	0.139	0.08	0.148	0.136	0.02	0.04	0.14	0.41	1.7	2.5	3.9	6.2
1/4/2017 4:15	-19.5	-47.1	1.5	2.9	0.139	0.08	0.148	0.135	0.02	0.04	0.14	0.41	1.7	2.5	3.9	6.2
1/4/2017 4:30	-19.5	-47.2	1.4	2.9	0.139	0.08	0.148	0.135	0.02	0.04	0.14	0.42	1.7	2.5	3.9	6.2
1/4/2017 4:45	-19.5	-46.7	1.5	2.9	0.139	0.08	0.148	0.136	0.02	0.05	0.13	0.41	1.7	2.5	3.9	6.2
1/4/2017 5:00	-19.5	-48	1.5	2.9	0.139	0.08	0.148	0.136	0.02	0.05	0.14	0.42	1.7	2.5	3.9	6.2
1/4/2017 5:15	-19.4	-47.9	1.5	2.9	0.139	0.08	0.148	0.136	0.02	0.04	0.13	0.41	1.7	2.5	3.9	6.2
1/4/2017 5:30	-19.5	-47.9	1.5	2.9	0.139	0.08	0.148	0.136	0.02	0.04	0.14	0.42	1.7	2.5	3.9	6.2
1/4/2017 5:45	-19.4	-47.5	1.5	2.9	0.139	0.08	0.148	0.136	0.02	0.04	0.13	0.41	1.7	2.5	3.9	6.2
1/4/2017 6:00	-19.5	-47.8	1.5	2.9	0.139	0.08	0.149	0.136	0.02	0.04	0.13	0.41	1.7	2.5	3.9	6.2
1/4/2017 6:15	-19.5	-43.3	1.5	2.9	0.139	0.08	0.148	0.135	0.02	0.04	0.14	0.42	1.7	2.5	3.9	6.2
1/4/2017 6:30	-19.5	-43.8	1.5	2.9	0.139	0.08	0.148	0.136	0.02	0.04	0.14	0.41	1.7	2.6	3.9	6.2
1/4/2017 6:45	-19.4	-47.7	1.4	2.9	0.139	0.08	0.148	0.136	0.02	0.04	0.13	0.42	1.7	2.5	3.9	6.2
1/4/2017 7:00	-19.5	-47.9	1.5	2.9	0.139	0.08	0.148	0.136	0.02	0.04	0.14	0.41	1.7	2.5	3.9	6.2
1/4/2017 7:15	-19.5	-47.6	1.5	2.9	0.139	0.08	0.149	0.136	0.02	0.04	0.14	0.42	1.7	2.5	3.9	6.2
1/4/2017 7:30	-19.5	-46.9	1.4	2.9	0.139	0.08	0.148	0.135	0.02	0.04	0.14	0.41	1.7	2.5	3.9	6.2
1/4/2017 7:45	-19.5	-43.3	1.5	2.9	0.139	0.08	0.148	0.135	0.02	0.04	0.14	0.42	1.7	2.5	3.9	6.2
1/4/2017 8:00	-19.4	-47.8	1.4	2.9	0.139	0.08	0.148	0.135	0.02	0.04	0.14	0.41	1.7	2.5	3.9	6.2
1/4/2017 8:15	-19.5	-47.7	1.5	2.9	0.139	0.08	0.149	0.136	0.02	0.04	0.14	0.41	1.7	2.5	3.9	6.2
1/4/2017 8:30	-19.4	-48.1	1.5	2.9	0.139	0.08	0.148	0.136	0.02	0.04	0.14	0.41	1.7	2.5	3.9	6.2
1/4/2017 8:45	-19.6	-47.1	1.5	2.9	0.139	0.08	0.148	0.136	0.02	0.05	0.13	0.41	1.7	2.5	3.9	6.2
1/4/2017 9:00	-19.5	-48	1.4	2.9	0.139	0.08	0.149	0.136	0.02	0.04	0.13	0.41	1.7	2.5	3.9	6.2
1/4/2017 9:15	-19.5	-47.7	1.5	2.9	0.139	0.08	0.149	0.136	0.02	0.04	0.14	0.42	1.7	2.5	3.9	6.2
1/4/2017 9:30	-19.5	-48.1	1.5	2.9	0.139	0.08	0.148	0.136	0.02	0.04	0.13	0.41	1.7	2.5	3.9	6.2
1/4/2017 9:45	-19.5	-47.8	1.5	2.9	0.139	0.08	0.148	0.136	0.02	0.04	0.13	0.41	1.7	2.5	3.9	6.2
1/4/2017 10:00	-20.1	-48.5	1.5	2.9	0.139	0.08	0.148	0.136	0.02	0.04	0.13	0.41	1.7	2.5	3.9	6.2
1/4/2017 10:15	-20.3	-48.7	1.5	2.9	0.139	0.08	0.148	0.136	0.02	0.04	0.13	0.41	1.7	2.5	3.9	6.2
1/4/2017 10:30	-20.5	-48.5	1.5	2.9	0.139	0.08	0.148	0.135	0.02	0.04	0.13	0.41	1.7	2.5	3.9	6.2
1/4/2017 10:45	-20.4	-48.6	1.5	2.9	0.139	0.08	0.148	0.136	0.02	0.04	0.13	0.41	1.7	2.5	3.9	6.2
1/4/2017 11:00	-19.5	-48.2	1.5	2.9	0.139	0.08	0.148	0.135	0.02	0.05	0.14	0.41	1.7	2.5	3.9	6.2
1/4/2017 11:15	-20.2	-48.5	1.5	2.9	0.139	0.08	0.148	0.135	0.02	0.04	0.14	0.4	1.7	2.5	3.9	6.2
1/4/2017 11:30	-19.5	-48.5	1.5	2.9	0.139	0.08	0.148	0.136	0.03	0.04	0.13	0.41	1.7	2.5	3.9	6.2
1/4/2017 11:45	-20	-48.8	1.5	2.9	0.139	0.08	0.148	0.135	0.02	0.04	0.13	0.4	1.7	2.5	3.9	6.2
1/4/2017 12:00	-20.5	-48.4	1.5	2.9	0.139	0.08	0.148	0.136	0.02	0.04	0.13	0.41	1.7	2.5	3.9	6.2
1/4/2017 12:15	-20.3	-48.4	1.5	2.9	0.139	0.08	0.148	0.135	0.02	0.04	0.13	0.41	1.7	2.5	3.9	6.2
1/4/2017 12:30	-20.2	-48.6	1.5	2.9	0.139	0.08	0.148	0.135	0.02	0.04	0.13	0.41	1.7	2.5	3.9	6.2
1/4/2017 12:45	-20.2	-48.4	1.5	2.9	0.139	0.08	0.148	0.136	0.02	0.04	0.13	0.41	1.7	2.5	3.9	6.2
1/4/2017 13:00	-20.1	-48.8	1.5	2.9	0.139	0.08	0.149	0.136	0.02	0.04	0.14	0.41	1.7	2.5	3.9	6.2
1/4/2017 13:15	-19.6	-48	1.4	2.9	0.139	0.08	0.149	0.135	0.03	0.04	0.13	0.41	1.7	2.5	3.9	6.2
1/4/2017 13:30	-19.5	-47.9	1.5	2.9	0.139	0.08	0.148	0.136	0.03	0.04	0.13	0.41	1.7	2.5	3.9	6.2
1/4/2017 13:45	-20	-48.3	1.5	2.9	0.139	0.08	0.148	0.135	0.03	0.04	0.13	0.41	1.7	2.5	3.9	6.2
1/4/2017 14:00	-20.2	-48.5	1.5	2.9	0.139	0.08	0.148	0.136	0.02	0.04	0.13	0.41	1.7	2.5	3.9	6.2
1/4/2017 14:15	-20.3	-48.5	1.5	2.9	0.139	0.08	0.148	0.136	0.02	0.04	0.13	0.41	1.7	2.5	3.9	6.2
1/4/2017 14:30	-20.4	-48.5	1.5	2.9	0.139	0.08	0.149	0.135	0.02	0.04	0.14	0.41	1.7	2.5	3.9	6.2
1/4/2017 14:45	-19.5	-47.9	1.5	2.9	0.139	0.08	0.148	0.135	0.02	0.04	0.13	0.41	1.7	2.5	3.9	6.2
1/4/2017 15:00	-19.8	-48.7	1.5	2.9	0.139	0.08	0.148	0.135	0.02	0.04	0.13	0.41	1.7	2.5	3.9	6.2
1/4/2017 15:15	-19.5	-47.7	1.5	2.9	0.139	0.08	0.149	0.136	0.02	0.04	0.13	0.41	1.7	2.5	3.9	6.2
1/4/2017 15:30	-19.5	-47.6	1.5	2.9	0.139	0.08	0.148	0.135	0.02	0.04	0.13	0.41	1.7	2.5	3.9	6.2
1/4/2017 15:45	-19.5	-47.7	1.5	2.9	0.139	0.08	0.149	0.136	0.02	0.04	0.13	0.41	1.7	2.6	3.9	6.2
1/4/2017 16:00	-19.5	-48	1.5	2.9	0.139	0.08	0.148	0.136	0.02	0.04	0.13	0.41	1.7	2.5	3.9	6.2
1/4/2017 16:15	-19.5	-47.8	1.4	2.9	0.139	0.08	0.148	0.136	0.02	0.05	0.13	0.41	1.7	2.5	3.9	6.2
1/4/2017 16:30	-19.5	-45.5	1.5	2.9	0.139	0.08	0.148	0.136	0.02	0.04	0.14	0.41	1.7	2.5	3.9	6.2
1/4/2017 16:45	-19.5	-47.7	1.5	2.9	0.139	0.08	0.148	0.135	0.02	0.04	0.14	0.41	1.7	2.5	3.9	6.1
1/4/2017 17:00	-19.5	-47.9	1.5	2.9	0.139	0.08	0.148	0.136	0.02	0.04	0.14	0.41	1.7	2.5	3.9	6.2
1/4/2017 17:15	-19.4	-47.6	1.5	2.9	0.139	0.08	0.148	0.136	0.02	0.05	0.13	0.41	1.7	2.5	3.9	6.2
1/4/2017 17:30	-19.5	-47.8	1.5	2.9	0.139	0.08	0.148	0.136	0.02	0.04	0.13	0.41	1.7	2.5	3.9	6.2
1/4/2017 17:45	-19.4	-47.8	1.5	2.9	0.139	0.08	0.148	0.136	0.02	0.04	0.14	0.41	1.7	2.5	3.9	6.2
1/4/2017 18:00	-19.5	-47.4	1.5	2.9	0.139	0.08	0.148	0.136	0.02	0.04	0.13	0.41	1.7	2.5	3.9	6.2
1/4/2017 18:15	-19.5	-46.8	1.5	2.9	0.139	0.08	0.148	0.136	0.02	0.04	0.14	0.41	1.7	2.5	3.9	6.2
1/4/2017 18:30	-19.5	-47.8	1.5	2.9	0.139	0.08	0.148	0.135	0.02	0.04	0.14	0.41	1.7	2.5	3.9	6.2
1/4/2017 18:45	-19.5	-46.8	1.4	2.9	0.139	0.08	0.148	0.136	0.02	0.04	0.13	0.41	1.7	2.5	3.9	6.2
1/4/2017 19:00	-19.5	-47.6	1.5	2.9	0.139	0.08	0.148	0.135	0.02	0.04	0.14	0.42	1.7	2.5	3.9	6.2
1/4/2017 19:15	-19.5	-47.6	1.5	2.9	0.139	0.08	0.149	0.136	0.02	0.04	0.13	0.42	1.7	2.5	3.9	6.2
1/4/2017 19:30	-19.4	-47.7	1.5	2.9	0.139	0.08	0.149	0.135	0.02	0.04	0.13	0.41	1.7	2.5	3.9	6.2
1/4/2017 19:45	-19.5	-46.2	1.5	2.9	0.139	0.08	0.148	0.135	0.02	0.04	0.14	0.41	1.7	2.5	3.9	6.2
1/4/2017 20:00	-19.5	-47.7	1.5	2.9	0.139	0.08	0.148	0.135	0.02	0.04	0.13	0.42	1.7	2.5	3.9	6.2
1/4/2017 20:15	-19.5	-47.7	1.4	2.9	0.139	0.08	0.148	0.136	0.02	0.04	0.13	0.41	1.7	2.5	3.9	6.2
1/4/2017 20:30	-19.5	-47.4	1.5	2.9	0.139	0.08	0.148	0.136	0.02	0.04	0.13	0.41	1.7	2.5	3.9	6.2
1/4/2017 20:45	-19.5	-45.9	1.5	2.9	0.139	0.08	0.148	0.136	0.02	0.05	0.13	0.41	1.7	2.5	3.9	6.2
1/4/2017 21:00	-19.5	-45.5	1.5	2.9	0.139	0.08	0.148	0.136	0.02	0.04	0.13	0.41	1.7	2.5	3.9	6.2
1/4/2017 21:15	-19.5	-47.9	1.5	2.9	0.139	0.08	0.148	0.135	0.02	0.04	0.14	0.41	1.7	2.5	3.9	6.2
1/4/2017 21:30	-19.4	-47.6	1.5	2.9	0.139	0.08	0.148	0.135	0.02	0.04	0.13	0.41	1.7	2.5	3.9	6.2
1/4/2017 21:45	-19.5	-46.2	1.5	2.9	0.139	0.08	0.148	0.136	0.02	0.04	0.14	0.41	1.7	2.5	3.9	6.2
1/4/2017 22:00	-19.5	-47.7	1.5	2.9	0.139	0.08	0.148	0.136	0.02	0.04	0.14	0.42	1.7	2.5	3.9	6.2
1/4/2017 22:15	-19.4	-47.6	1.5	2.9	0.139	0.08	0.148	0.135	0.02	0.04	0.13	0.41	1.7	2.5	3.9	6.2
1/4/2017 22:30	-19.5	-47.5	1.5	2.9	0.139	0.08	0.148	0.135	0.02	0.04	0.14	0.42	1.7	2.5	3.9	6.2
1/4/2017 22:45	-19.5	-46.4	1.5	2.9	0.139	0.08	0.148	0.136	0.02	0.04	0.13	0.41	1.7	2.5	3.9	6.2
1/4/2017 23:00	-19.5	-47.7	1.5	2.9	0.139	0.08	0.149	0.136	0.03	0.04	0.13	0.41	1.7	2.5	3.9	6.1
1/4/2017 23:15	-19.5	-43	1.5	2.9	0.139	0.08	0.149	0.136	0.02	0.04	0.14	0.41	1.7	2.5	3.9	6.2
1/4/2017 23:30	-19.5	-43	1.5	2.9	0.139	0.08	0.148	0.136	0.02	0.04	0.14	0.41	1.7	2.5	3.9	6.2
1/4/2017 23:45	-19.5	-47.5	1.5	2.9	0.139	0.08	0.149	0.135	0.02	0.05	0.13	0.41	1.7	2.5	3.9	6.2
1/5/2017 0:00	-19.4	-47.3	1.5	2.9	0.139	0.08	0.148	0.135	0.03	0.04	0.13	0.41	1.7	2.5	3.9	6.2
1/5/2017 0:15	-19.5	-43.1	1.5	2.9	0.139	0.08	0.148	0.136	0.02	0.04	0.14	0.42	1.7	2.5	3.9	6.2
1/5/2017 0:30	-19.5	-47.4	1.5	2.9	0.139	0.08	0.149	0.136	0.02	0.04	0.14	0.42	1.7	2.5	3.9	6.2
1/5/2017 0:45	-19.5	-43	1.5	2.9	0.139	0.08	0.148	0.136	0.02	0.04	0.14	0.41	1.7	2.5	3.9	6.2
1/5/2017 1:00	-19.4	-44.3	1.5	2.9	0.139	0.08	0.148	0.136	0.02	0.04	0.13	0.41	1.7	2.5	3.9	6.2
1/5/2017 1:15	-19.5	-45.7	1.5	2.9	0.139	0.08	0.148	0.136	0.02	0.04	0.14	0.41	1.7	2.5	3.9	6.2
1/5/2017 1:30	-19.5	-47.5	1.5	2.9	0.139	0.08	0.149	0.136	0.02	0.04	0.14	0.41	1.7	2.5	3.9	6.2
1/5/2017 1:45	-19.5	-43	1.5	2.9	0.139	0.08	0.148	0.135	0.02	0.05	0.13	0.42	1.7	2.5	3.9	6.1
1/5/2017 2:00	-19.5	-43	1.5	2.9	0.139	0.08	0.148	0.135	0.02	0.04	0.13	0.42	1.7	2.5	3.9	6.2
1/5/2017 2:15	-19.5	-46.1	1.5	2.9	0.139	0.08	0.148	0.135	0.02	0.04	0.13	0.42	1.7	2.5	3.9	6.2
1/5/2017 2:30	-19.5	-43	1.5	2.9	0.139	0.08	0.148	0.135	0.02	0.04	0.14	0.41	1.7	2.5	3.9	6.2
1/5/2017 2:45	-19.5	-47.5	1.5	2.9	0.139	0.08	0.148	0.136	0.02	0.04	0.14	0.41	1.7	2.5	3.9	6.2
1/5/2017 3:00	-19.5	-47.5	1.5	2.9	0.139	0.08	0.148	0.136	0.02	0.05	0.13	0.42	1.7	2.5	3.9	6.2
1/5/2017 3:15	-19.5	-47.4	1.5	2.9	0.139	0.08	0.149	0.135	0.02	0.04	0.13	0.41	1.6	2.5	3.9	6.2
1/5/2017 3:30	-19.5	-42.9	1.5	2.9	0.139	0.08	0.148	0.135	0.02	0.04	0.13	0.41	1.7	2.5	3.9	6.1
1/5/2017 3:45	-19.5	-47.5	1.5	2.9	0.139	0.08	0.148	0.136	0.02	0.04	0.13	0.41	1.7	2.5	3.9	6.2
1/5/2017 4:00	-19.5	-43	1.5	2.9	0.139	0.08	0.148	0.136	0.02	0.04	0.13	0.42	1.7	2.5	3.9	6.2
1/5/2017 4:15	-19.4	-46.9	1.5	2.9	0.139	0.08	0.149	0.135	0.02	0.04	0.14	0.42	1.7	2.5	3.9	6.2
1/5/2017 4:30	-19.5	-44.9	1.5	2.9	0.139	0.08	0.149	0.135	0.02	0.04	0.14	0.41	1.7	2.5	3.9	6.2
1/5/2017 4:45	-19.5	-47.5	1.5	2.9	0.139	0.08	0.149	0.135	0.02	0.05	0.14	0.41	1.7	2.5	3.9	6.1
1/5/2017 5:00	-19.5	-46.5	1.5	2.9	0.139	0.08	0.148	0.135	0.02	0.04	0.14	0.42	1.7	2.5	3.9	6.2
1/5/2017 5:15	-19.4	-44.8	1.5	2.9	0.139	0.08	0.148	0.135	0.02	0.04	0.14	0.41	1.7	2.5	3.9	6.2
1/5/2017 5:30	-19.5	-42.9	1.5	2.9	0.139	0.08	0.149	0.136	0.02	0.04	0.13	0.41	1.7	2.5	3.9	6.1
1/5/2017 5:45	-19.5	-43.8	1.5	2.9	0.139	0.08	0.148	0.136	0.02	0.04	0.14	0.42	1.7	2.5	3.9	6.2
1/5/2017 6:00	-19.5	-42.8	1.5	2.9	0.139	0.08	0.148	0.135	0.02	0.04	0.14	0.41	1.7	2.5	3.9	6.2
1/5/2017 6:15	-19.5	-47.6	1.5	2.9	0.139	0.08	0.148	0.136	0.02	0.04	0.14	0.42	1.7	2.5	3.9	6.2
1/5/2017 6:30	-19.5	-42.9	1.5	2.9	0.139	0.08	0.148	0.136	0.02	0.04	0.14	0.42	1.7	2.5	3.9	6.2
1/5/2017 6:45	-19.5	-47.4	1.5	2.9	0.139	0.08	0.149	0.136	0.03	0.04	0.14	0.42	1.7	2.5	3.9	6.2
1/5/2017 7:00	-19.5	-42.8	1.5	2.9	0.139	0.08	0.149	0.135	0.02	0.04	0.14	0.42	1.7	2.5	3.9	6.2
1/5/2017 7:15	-19.4	-47.4	1.5	2.9	0.139	0.08	0.149	0.135	0.02	0.04	0.14	0.41	1.7	2.5	3.9	6.2
1/5/2017 7:30	-19.5	-45.5	1.5	2.9	0.139	0.08	0.149	0.135	0.02	0.04	0.14	0.41	1.7	2.5	3.9	6.2
1/5/2017 7:45	-19.4	-47.4	1.5	2.9	0.139	0.08	0.148	0.136	0.02	0.04	0.13	0.41	1.7	2.5	3.9	6.2
1/5/2017 8:00	-19.4	-47.4	1.5	2.9	0.139	0.08	0.149	0.135	0.02	0.04	0.13	0.41	1.7	2.5	3.9	6.1
1/5/2017 8:15	-19.4	-42.8	1.5	2.9	0.139	0.08	0.148	0.136	0.02	0.04	0.14	0.41	1.7	2.5	3.9	6.2
1/5/2017 8:30	-19.5	-46.9	1.5	2.9	0.139	0.08	0.149	0.135	0.02	0.04	0.14	0.41	1.7	2.5	3.9	6.2
1/5/2017 8:45	-19.5	-42.7	1.4	2.9	0.139	0.08	0.149	0.136	0.02	0.04	0.14	0.42	1.7	2.5	3.9	6.2
1/5/2017 9:00	-19.4	-44.9	1.5	2.9	0.139	0.08	0.148	0.136	0.02	0.04	0.14	0.42	1.7	2.5	3.9	6.2
1/5/2017 9:15	-19.5	-47.5	1.5	2.9	0.139	0.08	0.149	0.136	0.02	0.04	0.14	0.42	1.7	2.5	3.9	6.2
1/5/2017 9:30	-19.5	-47.4	1.5	2.9	0.139	0.08	0.149	0.135	0.02	0.05	0.13	0.42	1.7	2.5	3.9	6.1
1/5/2017 9:45	-19.4	-47	1.5	2.9	0.139	0.08	0.149	0.135	0.03	0.04	0.14	0.42	1.7	2.5	3.9	6.2
1/5/2017 10:00	-19.4	-47.5	1.5	2.9	0.139	0.08	0.148	0.136	0.02	0.04	0.14	0.42	1.7	2.5	3.9	6.2
1/5/2017 10:15	-19.5	-47.3	1.5	2.9	0.139	0.08	0.149	0.136	0.02	0.04	0.13	0.42	1.7	2.5	3.9	6.2
1/5/2017 10:30	-19.5	-47.2	1.5	2.9	0.139	0.08	0.149	0.136	0.02	0.04	0.14	0.41	1.7	2.5	3.9	6.2
1/5/2017 10:45	-19.5	-47.3	1.5	2.9	0.139	0.08	0.149	0.135	0.02	0.04	0.14	0.42	1.7	2.5	3.9	6.2
1/5/2017 11:00	-19.5	-47.5	1.5	2.9	0.139	0.08	0.148	0.136	0.02	0.04	0.14	0.42	1.7	2.5	3.9	6.2
1/5/2017 11:15	-19.5	-43.1	1.5	3	0.139	0.08	0.148	0.135	0.02	0.04	0.14	0.42	1.7	2.5	3.9	6.1
1/5/2017 11:30	-19.5	-42.7	1.5	2.9	0.139	0.08	0.149	0.135	0.02	0.04	0.14	0.41	1.7	2.5	3.9	6.1
1/5/2017 11:45	-19.5	-46.6	1.5	2.9	0.139	0.08	0.149	0.135	0.02	0.04	0.14	0.41	1.7	2.5	3.9	6.2
1/5/2017 12:00	-19.5	-47.3	1.5	2.9	0.139	0.08	0.149	0.135	0.03	0.04	0.13	0.41	1.7	2.5	3.9	6.1
1/5/2017 12:15	-19.5	-47.2	1.5	2.9	0.139	0.08	0.149	0.136	0.02	0.04	0.14	0.42	1.7	2.5	3.9	6.1
1/5/2017 12:30	-19.5	-46	1.5	2.9	0.139	0.08	0.149	0.136	0.02	0.04	0.14	0.41	1.7	2.5	3.9	6.2
1/5/2017 12:45	-19.5	-47.3	1.5	2.9	0.139	0.081	0.148	0.136	0.02	0.04	0.14	0.41	1.7	2.5	3.9	6.1
1/5/2017 13:00	-19.4	-42.8	1.5	2.9	0.139	0.081	0.149	0.136	0.02	0.04	0.13	0.41	1.7	2.5	3.9	6.2
1/5/2017 13:15	-19.5	-47.1	1.5	2.9	0.139	0.08	0.149	0.136	0.02	0.04	0.14	0.41	1.7	2.5	3.9	6.2
1/5/2017 13:30	-19.4	-46.7	1.5	2.9	0.139	0.08	0.149	0.136	0.02	0.04	0.14	0.41	1.7	2.5	3.9	6.1
1/5/2017 13:45	-19.4	-47.3	1.5	2.9	0.139	0.08	0.149	0.135	0.02	0.04	0.13	0.41	1.7	2.5	3.9	6.2
1/5/2017 14:00	-19.4	-46.9	1.4	2.9	0.139	0.08	0.149	0.136	0.02	0.04	0.13	0.42	1.7	2.5	3.9	6.1
1/5/2017 14:15	-19.5	-47.1	1.5	2.9	0.139	0.081	0.149	0.135	0.02	0.04	0.14	0.42	1.7	2.5	3.9	6.1
1/5/2017 14:30	-19.5	-45.7	1.5	2.9	0.139	0.081	0.148	0.136	0.02	0.04	0.14	0.41	1.7	2.5	3.9	6.1
1/5/2017 14:45	-19.4	-43	1.5	2.9	0.139	0.081	0.149	0.136	0.02	0.04	0.14	0.42	1.7	2.5	3.9	6.1
1/5/2017 15:00	-19.4	-42.8	1.5	2.9	0.139	0.081	0.149	0.135	0.02	0.04	0.13	0.41	1.7	2.5	3.9	6.1
1/5/2017 15:15	-19.5	-42.7	1.5	2.9	0.139	0.081	0.148	0.135	0.02	0.04	0.14	0.42	1.7	2.5	3.9	6.2
1/5/2017 15:30	-19.4	-42.7	1.5	2.9	0.139	0.081	0.148	0.136	0.02	0.04	0.14	0.42	1.7	2.5	3.9	6.2
1/5/2017 15:45	-19.5	-42.8	1.5	2.9	0.139	0.08	0.148	0.135	0.02	0.04	0.13	0.41	1.7	2.5	3.9	6.1
1/5/2017 16:00	-19.5	-47.4	1.5	2.9	0.139	0.081	0.148	0.135	0.02	0.04	0.13	0.42	1.7	2.5	3.9	6.1
1/5/2017 16:15	-19.4	-47.4	1.5	2.9	0.139	0.081	0.148	0.135	0.02	0.04	0.14	0.41	1.7	2.5	3.9	6.2
1/5/2017 16:30	-19.5	-42.7	1.5	2.9	0.139	0.08	0.148	0.135	0.02	0.04	0.14	0.42	1.7	2.5	3.9	6.1
1/5/2017 16:45	-19.5	-47.1	1.5	2.9	0.139	0.081	0.148	0.136	0.03	0.04	0.14	0.41	1.7	2.5	3.9	6.1
1/5/2017 17:00	-19.5	-45.1	1.5	2.9	0.139	0.081	0.148	0.136	0.02	0.05	0.14	0.42	1.7	2.5	3.9	6.1
1/5/2017 17:15	-19.5	-42.7	1.5	2.9	0.139	0.08	0.148	0.135	0.02	0.04	0.14	0.42	1.7	2.5	3.9	6.1
1/5/2017 17:30	-19.5	-47.3	1.5	2.9	0.139	0.081	0.149	0.136	0.02	0.04	0.13	0.42	1.7	2.5	3.9	6.1
1/5/2017 17:45	-19.5	-42.7	1.5	2.9	0.139	0.08	0.148	0.135	0.02	0.04	0.14	0.41	1.7	2.5	3.9	6.2
1/5/2017 18:00	-19.5	-42.7	1.5	2.9	0.139	0.081	0.149	0.135	0.02	0.04	0.14	0.41	1.7	2.5	3.9	6.2
1/5/2017 18:15	-19.5	-43.3	1.5	2.9	0.139	0.081	0.148	0.136	0.02	0.04	0.13	0.41	1.7	2.5	3.9	6.1
1/5/2017 18:30	-19.5	-47.2	1.5	2.9	0.139	0.08	0.148	0.135	0.02	0.04	0.14	0.41	1.7	2.5	3.9	6.2
1/5/2017 18:45	-19.5	-47.3	1.5	2.9	0.139	0.081	0.149	0.136	0.02	0.04	0.14	0.41	1.7	2.5	3.9	6.1
1/5/2017 19:00	-19.5	-47.3	1.5	2.9	0.139	0.081	0.149	0.136	0.03	0.04	0.13	0.42	1.7	2.5	3.9	6.1
1/5/2017 19:15	-19.5	-44.4	1.5	2.9	0.139	0.081	0.148	0.135	0.02	0.04	0.14	0.41	1.7	2.5	3.9	6.1
1/5/2017 19:30	-19.4	-47	1.5	2.9	0.139	0.081	0.148	0.135	0.02	0.04	0.14	0.41	1.7	2.5	3.9	6.2
1/5/2017 19:45	-19.5	-42.6	1.5	2.9	0.139	0.081	0.148	0.136	0.02	0.04	0.14	0.42	1.7	2.5	3.9	6.1
1/5/2017 20:00	-19.5	-47	1.5	2.9	0.139	0.081	0.149	0.135	0.03	0.04	0.14	0.42	1.7	2.5	3.9	6.1
1/5/2017 20:15	-19.5	-46.4	1.5	2.9	0.139	0.081	0.148	0.136	0.02	0.04	0.14	0.42	1.7	2.5	3.9	6.1
1/5/2017 20:30	-19.4	-45.9	1.5	2.9	0.139	0.081	0.149	0.135	0.02	0.04	0.13	0.41	1.7	2.5	3.9	6.2
1/5/2017 20:45	-19.5	-42.6	1.5	2.9	0.139	0.081	0.149	0.135	0.02	0.04	0.14	0.42	1.7	2.5	3.9	6.1
1/5/2017 21:00	-19.4	-42.6	1.5	2.9	0.139	0.081	0.149	0.136	0.02	0.04	0.14	0.41	1.7	2.5	3.9	6.1
1/5/2017 21:15	-19.5	-47	1.5	2.9	0.139	0.081	0.149	0.135	0.02	0.04	0.14	0.42	1.7	2.5	3.9	6.1
1/5/2017 21:30	-19.5	-42.7	1.5	2.9	0.139	0.081	0.149	0.135	0.02	0.04	0.14	0.42	1.7	2.5	3.9	6.1
1/5/2017 21:45	-19.5	-43.8	1.5	2.9	0.139	0.081	0.149	0.136	0.03	0.04	0.14	0.41	1.7	2.5	3.9	6.1
1/5/2017 22:00	-19.5	-47	1.5	2.9	0.139	0.081	0.149	0.136	0.02	0.04	0.13	0.41	1.7	2.5	3.9	6.1
1/5/2017 22:15	-19.5	-42.6	1.5	2.9	0.139	0.081	0.149	0.136	0.02	0.04	0.13	0.41	1.7	2.5	3.9	6.1
1/5/2017 22:30	-19.5	-47.1	1.5	2.9	0.139	0.081	0.149	0.135	0.02	0.04	0.14	0.41	1.7	2.5	3.9	6.1
1/5/2017 22:45	-19.5	-46.7	1.5	2.9	0.139	0.081	0.149	0.135	0.02	0.04	0.14	0.41	1.7	2.5	3.9	6.1
1/5/2017 23:00	-19.5	-47.2	1.5	2.9	0.139	0.08	0.149	0.135	0.02	0.04	0.14	0.41	1.7	2.5	3.9	6.1
1/5/2017 23:15	-19.4	-42.6	1.5	2.9	0.139	0.081	0.149	0.135	0.02	0.04	0.13	0.41	1.7	2.5	3.9	6.1
1/5/2017 23:30	-19.4	-47	1.5	2.9	0.139	0.081	0.148	0.135	0.02	0.04	0.14	0.41	1.7	2.5	3.9	6.1
1/5/2017 23:45	-19.4	-42.6	1.5	2.9	0.139	0.081	0.148	0.136	0.02	0.04	0.14	0.42	1.7	2.5	3.9	6.1
1/6/2017 0:00	-19.5	-42.6	1.5	2.9	0.139	0.081	0.148	0.135	0.02	0.04	0.13	0.42	1.7	2.5	3.9	6.1
1/6/2017 0:15	-19.5	-43.1	1.5	2.9	0.139	0.081	0.148	0.136	0.02	0.04	0.14	0.41	1.7	2.5	3.9	6.1
1/6/2017 0:30	-19.4	-47	1.5	2.9	0.139	0.081	0.149	0.136	0.02	0.04	0.14	0.41	1.7	2.5	3.9	6.1
1/6/2017 0:45	-19.4	-42.6	1.5	2.9	0.139	0.081	0.148	0.136	0.02	0.04	0.13	0.41	1.7	2.5	3.9	6.1
1/6/2017 1:00	-19.5	-47.1	1.5	2.9	0.139	0.081	0.148	0.136	0.02	0.04	0.14	0.41	1.7	2.5	3.9	6.1
1/6/2017 1:15	-19.4	-46.1	1.5	2.9	0.139	0.081	0.149	0.135	0.02	0.04	0.14	0.41	1.7	2.5	3.9	6.1
1/6/2017 1:30	-19.5	-42.6	1.5	2.9	0.139	0.081	0.149	0.136	0.02	0.04	0.14	0.41	1.7	2.5	3.9	6.1
1/6/2017 1:45	-19.4	-46.9	1.5	2.9	0.139	0.081	0.149	0.136	0.02	0.04	0.14	0.41	1.7	2.5	3.9	6.1
1/6/2017 2:00	-19.5	-42.6	1.5	2.9	0.139	0.081	0.148	0.135	0.02	0.04	0.14	0.41	1.7	2.5	3.9	6.1
1/6/2017 2:15	-19.5	-42.6	1.5	2.9	0.139	0.081	0.149	0.136	0.02	0.04	0.14	0.42	1.7	2.5	3.9	6.1
1/6/2017 2:30	-19.4	-47.1	1.5	2.9	0.139	0.081	0.149	0.135	0.02	0.04	0.14	0.42	1.7	2.5	3.9	6.1
1/6/2017 2:45	-19.5	-42.6	1.5	2.9	0.139	0.081	0.148	0.136	0.02	0.04	0.13	0.41	1.7	2.5	3.9	6.1
1/6/2017 3:00	-19.5	-42.6	1.5	2.9	0.139	0.081	0.149	0.136	0.02	0.04	0.14	0.42	1.7	2.5	3.9	6.1
1/6/2017 3:15	-19.5	-42.5	1.5	2.9	0.139	0.081	0.149	0.136	0.02	0.04	0.14	0.41	1.7	2.5	3.9	6.1
1/6/2017 3:30	-19.4	-47.2	1.5	2.9	0.139	0.081	0.149	0.136	0.02	0.04	0.14	0.41	1.7	2.5	3.9	6.1
1/6/2017 3:45	-19.4	-42.6	1.5	2.9	0.139	0.081	0.149	0.135	0.02	0.04	0.13	0.42	1.7	2.5	3.9	6.1
1/6/2017 4:00	-19.3	-47.2	1.5	2.9	0.139	0.081	0.149	0.135	0.02	0.04	0.14	0.41	1.7	2.5	3.9	6.1
1/6/2017 4:15	-19.4	-42.6	1.5	2.9	0.139	0.081	0.148	0.135	0.02	0.04	0.13	0.41	1.7	2.5	3.9	6.1
1/6/2017 4:30	-19.5	-42.6	1.5	2.9	0.139	0.081	0.149	0.135	0.02	0.04	0.14	0.42	1.7	2.5	3.9	6.1
1/6/2017 4:45	-19.5	-42.6	1.5	2.9	0.139	0.08	0.149	0.135	0.02	0.05	0.14	0.41	1.7	2.5	3.9	6.1
1/6/2017 5:00	-19.4	-42.6	1.4	2.9	0.139	0.08	0.149	0.135	0.02	0.04	0.14	0.41	1.7	2.5	3.9	6.1
1/6/2017 5:15	-19.5	-47	1.5	2.9	0.139	0.08	0.149	0.135	0.03	0.04	0.14	0.42	1.7	2.5	3.9	6.1
1/6/2017 5:30	-19.4	-47.2	1.5	2.9	0.139	0.08	0.149	0.136	0.03	0.04	0.13	0.42	1.7	2.5	3.9	6.1
1/6/2017 5:45	-19.4	-47.1	1.5	2.9	0.139	0.08	0.149	0.136	0.03	0.04	0.14	0.42	1.7	2.5	3.9	6.1
1/6/2017 6:00	-19.5	-47.1	1.5	2.9	0.139	0.08	0.149	0.136	0.02	0.04	0.13	0.41	1.7	2.5	3.9	6.1
1/6/2017 6:15	-19.4	-47.1	1.5	2.9	0.139	0.08	0.149	0.135	0.02	0.04	0.14	0.42	1.7	2.5	3.9	6.1
1/6/2017 6:30	-19.4	-45.5	1.5	2.9	0.139	0.08	0.149	0.135	0.02	0.04	0.14	0.41	1.7	2.5	3.9	6.1
1/6/2017 6:45	-19.4	-42.5	1.5	2.9	0.139	0.08	0.149	0.136	0.03	0.05	0.13	0.42	1.7	2.5	3.9	6.1
1/6/2017 7:00	-19.5	-43.9	1.5	2.9	0.139	0.08	0.149	0.135	0.02	0.04	0.14	0.42	1.7	2.5	3.9	6.1
1/6/2017 7:15	-19.5	-46.3	1.5	2.9	0.139	0.08	0.149	0.135	0.02	0.04	0.14	0.42	1.7	2.5	3.9	6.1
1/6/2017 7:30	-19.5	-46.1	1.5	2.9	0.139	0.08	0.148	0.135	0.03	0.04	0.14	0.42	1.7	2.5	3.9	6.1
1/6/2017 7:45	-19.5	-45.3	1.5	2.9	0.139	0.08	0.148	0.135	0.02	0.04	0.14	0.41	1.7	2.5	3.9	6.1
1/6/2017 8:00	-19.4	-42.5	1.5	2.9	0.139	0.08	0.149	0.135	0.02	0.04	0.14	0.4	1.7	2.5	3.9	6.1
1/6/2017 8:15	-19.4	-42.8	1.5	2.9	0.139	0.08	0.149	0.135	0.02	0.04	0.13	0.41	1.7	2.5	3.9	6.1
1/6/2017 8:30	-19.5	-46.8	1.5	2.9	0.139	0.08	0.149	0.135	0.02	0.04	0.14	0.41	1.7	2.5	3.9	6.1
1/6/2017 8:45	-19.4	-43.9	1.5	2.9	0.139	0.08	0.148	0.135	0.02	0.04	0.13	0.42	1.7	2.5	3.9	6.1
1/6/2017 9:00	-19.5	-42.6	1.5	2.9	0.139	0.08	0.148	0.135	0.02	0.04	0.14	0.42	1.7	2.5	3.9	6.1
1/6/2017 9:15	-19.3	-45.5	1.5	2.9	0.139	0.08	0.149	0.135	0.02	0.04	0.13	0.41	1.7	2.5	3.9	6.1
1/6/2017 9:30	-19.5	-42.5	1.5	2.9	0.139	0.08	0.149	0.135	0.02	0.04	0.13	0.42	1.7	2.5	3.9	6.1
1/6/2017 9:45	-19.4	-42.5	1.5	2.9	0.139	0.08	0.149	0.135	0.02	0.04	0.13	0.42	1.7	2.5	3.9	6.1
1/6/2017 10:00	-19.4	-44.4	1.5	2.9	0.139	0.08	0.148	0.135	0.02	0.04	0.14	0.41	1.7	2.5	3.9	6.1
1/6/2017 10:15	-19.5	-42.6	1.5	2.9	0.139	0.08	0.149	0.135	0.02	0.04	0.14	0.41	1.7	2.5	3.9	6.1
1/6/2017 10:30	-19.5	-42.5	1.5	2.9	0.139	0.08	0.148	0.136	0.02	0.04	0.13	0.42	1.7	2.5	3.9	6.1
1/6/2017 10:45	-19.4	-46.9	1.5	2.9	0.139	0.08	0.149	0.136	0.02	0.04	0.13	0.41	1.7	2.5	3.9	6.1
1/6/2017 11:00	-19.4	-43.3	1.5	2.9	0.139	0.08	0.149	0.136	0.02	0.05	0.13	0.42	1.7	2.5	3.9	6.1
1/6/2017 11:15	-19.5	-47	1.5	2.9	0.139	0.08	0.149	0.136	0.03	0.04	0.14	0.42	1.7	2.5	3.9	6.1
1/6/2017 11:30	-19.4	-46.8	1.5	2.9	0.139	0.08	0.149	0.135	0.02	0.04	0.14	0.41	1.7	2.5	3.9	6.1
1/6/2017 11:45	-19.4	-47	1.5	2.9	0.139	0.08	0.148	0.135	0.03	0.04	0.13	0.41	1.7	2.5	3.9	6.1
1/6/2017 12:00	-19.4	-46.6	1.5	2.9	0.139	0.08	0.149	0.136	0.02	0.04	0.14	0.41	1.7	2.5	3.9	6.1
1/6/2017 12:15	-19.5	-47.1	1.5	2.9	0.139	0.08	0.149	0.135	0.03	0.04	0.14	0.42	1.7	2.5	3.9	6.1
1/6/2017 12:30	-19.5	-47.1	1.5	2.9	0.139	0.08	0.148	0.135	0.02	0.04	0.13	0.41	1.7	2.5	3.9	6.1
1/6/2017 12:45	-19.5	-47.5	1.5	2.9	0.139	0.08	0.149	0.136	0.02	0.04	0.14	0.41	1.7	2.5	3.9	6.1
1/6/2017 13:00	-19.7	-47.7	1.5	2.9	0.139	0.08	0.149	0.136	0.03	0.04	0.13	0.41	1.7	2.5	3.9	6.1
1/6/2017 13:15	-19.9	-47.7	1.5	2.9	0.139	0.08	0.148	0.135	0.02	0.04	0.13	0.4	1.7	2.5	3.9	6.1
1/6/2017 13:30	-20.3	-47.8	1.5	2.9	0.139	0.08	0.149	0.135	0.02	0.04	0.13	0.41	1.7	2.5	3.9	6.1
1/6/2017 13:45	-19.9	-48.1	1.5	2.9	0.139	0.08	0.149	0.135	0.02	0.04	0.13	0.41	1.7	2.5	3.9	6.1
1/6/2017 14:00	-20.4	-47.9	1.5	2.9	0.139	0.08	0.149	0.135	0.02	0.04	0.13	0.42	1.7	2.5	3.9	6.1
1/6/2017 14:15	-20.1	-47.6	1.5	2.9	0.14	0.08	0.148	0.136	0.02	0.04	0.13	0.4	1.7	2.5	3.9	6.1
1/6/2017 14:30	-20.2	-47.9	1.5	2.9	0.139	0.08	0.148	0.135	0.02	0.04	0.13	0.41	1.7	2.5	3.9	6.1
1/6/2017 14:45	-19.6	-47.6	1.4	2.9	0.139	0.08	0.149	0.135	0.02	0.04	0.13	0.4	1.7	2.6	3.9	6.1
1/6/2017 15:00	-19.4	-46.5	1.5	2.9	0.14	0.08	0.148	0.135	0.03	0.05	0.14	0.41	1.7	2.5	3.9	6.1
1/6/2017 15:15	-19.5	-47	1.5	2.9	0.139	0.08	0.149	0.135	0.02	0.04	0.13	0.41	1.7	2.5	3.9	6.1
1/6/2017 15:30	-19.5	-47.1	1.4	3	0.139	0.08	0.149	0.135	0.02	0.04	0.14	0.41	1.7	2.6	3.9	6.1
1/6/2017 15:45	-19.5	-46.9	1.5	2.9	0.139	0.08	0.149	0.136	0.03	0.04	0.13	0.41	1.7	2.5	3.9	6.1
1/6/2017 16:00	-19.5	-46.9	1.5	2.9	0.14	0.08	0.149	0.135	0.02	0.04	0.14	0.41	1.7	2.5	3.9	6.1
1/6/2017 16:15	-19.4	-46.1	1.5	2.9	0.139	0.08	0.148	0.135	0.03	0.04	0.14	0.41	1.7	2.5	3.9	6.1
1/6/2017 16:30	-19.4	-46.7	1.5	2.9	0.139	0.08	0.149	0.135	0.02	0.04	0.14	0.41	1.7	2.5	3.9	6.1
1/6/2017 16:45	-19.4	-46.8	1.5	2.9	0.139	0.08	0.149	0.135	0.03	0.05	0.14	0.41	1.7	2.5	3.9	6.1
1/6/2017 17:00	-19.5	-46.5	1.5	2.9	0.139	0.08	0.149	0.136	0.02	0.04	0.14	0.41	1.7	2.5	3.9	6.1
1/6/2017 17:15	-19.4	-46.8	1.5	2.9	0.139	0.08	0.149	0.135	0.02	0.04	0.14	0.41	1.7	2.5	3.9	6.1
1/6/2017 17:30	-19.4	-47	1.5	2.9	0.139	0.08	0.149	0.135	0.03	0.04	0.14	0.41	1.7	2.5	3.9	6.1
1/6/2017 17:45	-19.4	-46.9	1.5	2.9	0.139	0.08	0.149	0.135	0.02	0.04	0.13	0.42	1.7	2.5	3.9	6.1
1/6/2017 18:00	-19.6	-46.7	1.5	2.9	0.139	0.08	0.149	0.135	0.02	0.04	0.13	0.42	1.7	2.5	3.9	6.1
1/6/2017 18:15	-19.4	-47	1.5	2.9	0.139	0.08	0.149	0.136	0.02	0.04	0.14	0.41	1.7	2.5	3.9	6.1
1/6/2017 18:30	-19.4	-46.8	1.5	2.9	0.139	0.08	0.149	0.135	0.03	0.04	0.13	0.41	1.7	2.5	3.9	6.1
1/6/2017 18:45	-19.4	-45.7	1.5	2.9	0.139	0.08	0.149	0.135	0.02	0.04	0.14	0.42	1.7	2.5	3.9	6.1
1/6/2017 19:00	-19.5	-46.2	1.5	2.9	0.139	0.081	0.148	0.135	0.02	0.04	0.14	0.41	1.7	2.5	3.9	6.1
1/6/2017 19:15	-19.4	-47	1.5	2.9	0.139	0.08	0.148	0.135	0.02	0.04	0.13	0.41	1.7	2.5	3.9	6.1
1/6/2017 19:30	-19.4	-46.9	1.5	2.9	0.139	0.08	0.149	0.135	0.02	0.04	0.13	0.42	1.7	2.5	3.9	6.1
1/6/2017 19:45	-19.5	-47.1	1.5	2.9	0.139	0.08	0.149	0.135	0.02	0.04	0.13	0.42	1.7	2.5	3.9	6.1
1/6/2017 20:00	-19.4	-46.7	1.5	2.9	0.139	0.08	0.148	0.135	0.02	0.04	0.14	0.41	1.7	2.5	3.9	6.1
1/6/2017 20:15	-19.4	-46.4	1.5	2.9	0.139	0.08	0.149	0.136	0.02	0.04	0.14	0.42	1.7	2.5	3.9	6.1
1/6/2017 20:30	-19.5	-46.6	1.5	2.9	0.139	0.08	0.149	0.135	0.02	0.04	0.13	0.42	1.7	2.5	3.9	6.1
1/6/2017 20:45	-19.4	-46.8	1.5	2.9	0.139	0.08	0.149	0.135	0.02	0.04	0.13	0.42	1.7	2.5	3.9	6.1
1/6/2017 21:00	-19.4	-46.9	1.5	2.9	0.139	0.081	0.149	0.135	0.03	0.04	0.13	0.41	1.7	2.5	3.9	6.1
1/6/2017 21:15	-19.4	-43.1	1.5	2.9	0.14	0.08	0.148	0.135	0.02	0.04	0.14	0.42	1.7	2.5	3.9	6.1
1/6/2017 21:30	-19.5	-46.8	1.5	2.9	0.139	0.08	0.149	0.135	0.02	0.04	0.13	0.41	1.7	2.5	3.9	6.1
1/6/2017 21:45	-19.5	-47	1.5	2.9	0.139	0.081	0.148	0.135	0.02	0.04	0.14	0.42	1.7	2.5	3.9	6.1
1/6/2017 22:00	-19.4	-42.3	1.5	2.9	0.139	0.08	0.149	0.135	0.02	0.04	0.14	0.42	1.7	2.5	3.9	6.1
1/6/2017 22:15	-19.4	-47.1	1.5	2.9	0.139	0.08	0.149	0.135	0.02	0.04	0.13	0.42	1.7	2.5	3.9	6.1
1/6/2017 22:30	-19.4	-46.8	1.5	2.9	0.14	0.08	0.149	0.135	0.03	0.04	0.14	0.41	1.7	2.5	3.9	6.1
1/6/2017 22:45	-19.4	-45.2	1.5	2.9	0.139	0.08	0.148	0.135	0.02	0.04	0.13	0.41	1.7	2.5	3.9	6.1
1/6/2017 23:00	-19.5	-46.8	1.5	2.9	0.139	0.081	0.149	0.135	0.02	0.04	0.13	0.41	1.7	2.5	3.9	6.1
1/6/2017 23:15	-19.4	-46.6	1.5	2.9	0.139	0.081	0.149	0.136	0.02	0.04	0.14	0.42	1.7	2.5	3.9	6.1
1/6/2017 23:30	-19.4	-46.8	1.5	2.9	0.139	0.08	0.148	0.135	0.03	0.04	0.14	0.42	1.7	2.5	3.9	6.1
1/6/2017 23:45	-19.5	-46.7	1.5	2.9	0.14	0.08	0.148	0.135	0.02	0.04	0.14	0.41	1.7	2.5	3.9	6.1
1/7/2017 0:00	-19.5	-42.2	1.5	2.9	0.139	0.081	0.149	0.135	0.02	0.04	0.14	0.41	1.7	2.5	3.9	6.1
1/7/2017 0:15	-19.4	-46.6	1.5	2.9	0.139	0.081	0.149	0.135	0.02	0.04	0.13	0.41	1.7	2.5	3.9	6.1
1/7/2017 0:30	-19.4	-43.4	1.5	2.9	0.14	0.08	0.149	0.135	0.02	0.04	0.14	0.41	1.7	2.5	3.9	6.1
1/7/2017 0:45	-19.4	-46.8	1.5	2.9	0.139	0.08	0.149	0.135	0.02	0.05	0.13	0.41	1.7	2.5	3.9	6.1
1/7/2017 1:00	-19.5	-46.7	1.5	2.9	0.139	0.08	0.148	0.135	0.02	0.04	0.14	0.41	1.7	2.5	3.9	6.1
1/7/2017 1:15	-19.5	-46.1	1.5	2.9	0.139	0.081	0.149	0.135	0.02	0.04	0.13	0.41	1.7	2.5	3.9	6.1
1/7/2017 1:30	-19.4	-46.7	1.5	2.9	0.139	0.08	0.149	0.135	0.02	0.04	0.14	0.41	1.7	2.5	3.9	6.1
1/7/2017 1:45	-19.4	-46.8	1.5	2.9	0.139	0.081	0.149	0.135	0.02	0.04	0.13	0.41	1.7	2.5	3.9	6.1
1/7/2017 2:00	-19.4	-42.8	1.5	2.9	0.139	0.08	0.149	0.136	0.02	0.04	0.13	0.41	1.7	2.5	3.9	6.1
1/7/2017 2:15	-19.4	-43.2	1.5	2.9	0.139	0.081	0.149	0.135	0.03	0.04	0.14	0.41	1.7	2.5	3.9	6.1
1/7/2017 2:30	-19.4	-46.5	1.5	3	0.139	0.08	0.149	0.135	0.02	0.04	0.14	0.41	1.7	2.5	3.9	6.1
1/7/2017 2:45	-19.4	-46.7	1.5	2.9	0.14	0.08	0.149	0.135	0.02	0.04	0.14	0.42	1.7	2.5	3.9	6.1
1/7/2017 3:00	-19.4	-46.1	1.5	2.9	0.14	0.08	0.148	0.136	0.02	0.04	0.14	0.42	1.7	2.5	3.9	6.1
1/7/2017 3:15	-19.4	-44.7	1.5	2.9	0.14	0.08	0.148	0.135	0.01	0.04	0.14	0.41	1.7	2.5	3.9	6.1
1/7/2017 3:30	-19.4	-46.8	1.5	2.9	0.139	0.081	0.149	0.135	0.02	0.04	0.14	0.41	1.7	2.5	3.9	6.1
1/7/2017 3:45	-19.4	-46.8	1.5	2.9	0.14	0.081	0.149	0.135	0.03	0.04	0.14	0.41	1.7	2.5	3.9	6.1
1/7/2017 4:00	-19.4	-46.7	1.5	2.9	0.139	0.08	0.149	0.135	0.02	0.04	0.14	0.41	1.7	2.5	3.9	6.1
1/7/2017 4:15	-19.4	-42.2	1.5	2.9	0.139	0.08	0.149	0.135	0.02	0.04	0.13	0.41	1.7	2.5	3.9	6.1
1/7/2017 4:30	-19.4	-46.5	1.5	2.9	0.139	0.081	0.149	0.136	0.02	0.04	0.14	0.42	1.7	2.5	3.9	6.1
1/7/2017 4:45	-19.4	-46.7	1.5	2.9	0.14	0.08	0.149	0.135	0.01	0.04	0.13	0.42	1.7	2.5	3.9	6.1
1/7/2017 5:00	-19.4	-42.1	1.5	2.9	0.139	0.081	0.148	0.135	0.02	0.04	0.14	0.41	1.7	2.5	3.9	6.1
1/7/2017 5:15	-19.4	-42.2	1.5	2.9	0.139	0.08	0.149	0.135	0.02	0.04	0.13	0.42	1.7	2.5	3.9	6.1
1/7/2017 5:30	-19.4	-42.2	1.5	2.9	0.14	0.081	0.149	0.135	0.02	0.04	0.13	0.41	1.7	2.5	3.9	6.1
1/7/2017 5:45	-19.4	-46.5	1.5	2.9	0.14	0.081	0.149	0.135	0.02	0.04	0.13	0.42	1.7	2.5	3.9	6.1
1/7/2017 6:00	-19.5	-46.6	1.5	2.9	0.139	0.081	0.149	0.135	0.02	0.04	0.14	0.41	1.7	2.5	3.9	6.1
1/7/2017 6:15	-19.4	-46.6	1.5	2.9	0.14	0.081	0.149	0.135	0.02	0.05	0.14	0.42	1.7	2.5	3.9	6.1
1/7/2017 6:30	-19.5	-46.7	1.5	2.9	0.139	0.081	0.149	0.135	0.02	0.04	0.14	0.41	1.7	2.5	3.9	6.1
1/7/2017 6:45	-19.4	-46.6	1.5	2.9	0.14	0.081	0.149	0.136	0.02	0.04	0.13	0.41	1.7	2.5	3.9	6.1
1/7/2017 7:00	-19.4	-46.5	1.5	2.9	0.14	0.08	0.148	0.135	0.02	0.04	0.13	0.42	1.7	2.5	3.9	6.1
1/7/2017 7:15	-19.4	-43.1	1.5	2.9	0.139	0.081	0.149	0.135	0.02	0.04	0.14	0.41	1.7	2.5	3.9	6.1
1/7/2017 7:30	-19.4	-46.7	1.5	2.9	0.139	0.081	0.149	0.135	0.03	0.04	0.14	0.42	1.7	2.5	3.9	6.1
1/7/2017 7:45	-19.4	-42.2	1.5	2.9	0.139	0.08	0.149	0.135	0.02	0.04	0.14	0.41	1.7	2.5	3.9	6.1
1/7/2017 8:00	-19.4	-46.3	1.5	2.9	0.14	0.08	0.148	0.135	0.02	0.04	0.13	0.41	1.7	2.5	3.9	6.1
1/7/2017 8:15	-19.4	-46.6	1.5	2.9	0.14	0.081	0.149	0.135	0.02	0.04	0.13	0.41	1.7	2.5	3.9	6.1
1/7/2017 8:30	-19.5	-46.8	1.5	2.9	0.139	0.081	0.149	0.135	0.02	0.04	0.13	0.41	1.7	2.5	3.9	6.1
1/7/2017 8:45	-19.4	-46.8	1.5	2.9	0.14	0.081	0.149	0.135	0.02	0.04	0.13	0.42	1.7	2.5	3.9	6.1
1/7/2017 9:00	-19.4	-46.6	1.5	2.9	0.139	0.081	0.149	0.136	0.02	0.04	0.13	0.41	1.7	2.5	3.9	6.1
1/7/2017 9:15	-19.5	-45.2	1.5	2.9	0.14	0.081	0.149	0.135	0.02	0.04	0.13	0.42	1.7	2.5	3.9	6.1
1/7/2017 9:30	-19.4	-46.5	1.5	2.9	0.139	0.081	0.148	0.136	0.02	0.04	0.14	0.41	1.7	2.5	3.9	6.1
1/7/2017 9:45	-19.4	-46.7	1.5	2.9	0.14	0.081	0.149	0.135	0.02	0.04	0.13	0.41	1.7	2.5	3.9	6.1
1/7/2017 10:00	-20.1	-47.3	1.5	2.9	0.14	0.081	0.149	0.135	0.03	0.04	0.13	0.41	1.7	2.5	3.9	6.1
1/7/2017 10:15	-20	-47.3	1.5	2.9	0.14	0.081	0.149	0.135	0.02	0.04	0.13	0.42	1.7	2.5	3.9	6.1
1/7/2017 10:30	-20	-47.3	1.5	2.9	0.14	0.081	0.149	0.134	0.02	0.04	0.13	0.41	1.7	2.5	3.9	6.1
1/7/2017 10:45	-20.3	-47.2	1.5	2.9	0.14	0.081	0.148	0.135	0.03	0.04	0.14	0.41	1.7	2.5	3.9	6.1
1/7/2017 11:00	-19.9	-47.3	1.5	2.9	0.14	0.081	0.148	0.135	0.01	0.04	0.13	0.4	1.7	2.5	3.9	6.1
1/7/2017 11:15	-20.1	-47.1	1.5	2.9	0.14	0.081	0.149	0.135	0.02	0.04	0.13	0.41	1.7	2.5	3.9	6.1
1/7/2017 11:30	-20	-47.5	1.5	2.9	0.14	0.081	0.148	0.135	0.02	0.04	0.13	0.41	1.7	2.5	3.9	6.1
1/7/2017 11:45	-20.2	-46.7	1.5	2.9	0.14	0.081	0.149	0.135	0.02	0.04	0.13	0.41	1.7	2.5	3.9	6.1
1/7/2017 12:00	-19.9	-47.3	1.5	2.9	0.14	0.081	0.149	0.135	0.03	0.04	0.13	0.41	1.7	2.5	3.9	6.1
1/7/2017 12:15	-20.3	-47.1	1.5	2.9	0.14	0.081	0.149	0.135	0.02	0.04	0.13	0.4	1.7	2.5	3.9	6.1
1/7/2017 12:30	-20.1	-47.4	1.5	2.9	0.14	0.081	0.148	0.135	0.02	0.04	0.14	0.4	1.7	2.5	3.9	6.1
1/7/2017 12:45	-20.3	-47.1	1.5	2.9	0.14	0.081	0.148	0.135	0.03	0.04	0.14	0.41	1.7	2.5	3.9	6.1
1/7/2017 13:00	-20.2	-47.4	1.5	2.9	0.14	0.081	0.148	0.135	0.02	0.04	0.13	0.41	1.6	2.5	3.9	6.1
1/7/2017 13:15	-20.2	-46.7	1.5	2.9	0.14	0.081	0.149	0.135	0.02	0.04	0.13	0.41	1.7	2.5	3.9	6.1
1/7/2017 13:30	-19.9	-47.5	1.5	2.9	0.14	0.081	0.149	0.135	0.02	0.04	0.14	0.41	1.7	2.5	3.9	6.1
1/7/2017 13:45	-19.8	-47.6	1.5	2.9	0.14	0.081	0.149	0.135	0.02	0.04	0.13	0.41	1.7	2.5	3.9	6
1/7/2017 14:00	-19.8	-47.5	1.5	2.9	0.14	0.081	0.149	0.135	0.03	0.04	0.13	0.41	1.7	2.5	3.9	6.1
1/7/2017 14:15	-19.7	-47.3	1.5	2.9	0.14	0.081	0.149	0.135	0.03	0.04	0.13	0.41	1.7	2.5	3.9	6.1
1/7/2017 14:30	-19.5	-47	1.5	2.9	0.14	0.081	0.149	0.135	0.02	0.04	0.13	0.41	1.7	2.5	3.9	6.1
1/7/2017 14:45	-19.4	-46.9	1.5	2.9	0.14	0.081	0.148	0.135	0.02	0.04	0.13	0.41	1.7	2.5	3.9	6.1
1/7/2017 15:00	-19.5	-46.6	1.5	2.9	0.14	0.081	0.149	0.135	0.02	0.04	0.13	0.42	1.7	2.5	3.9	6.1
1/7/2017 15:15	-19.4	-46.9	1.5	2.9	0.14	0.081	0.148	0.136	0.02	0.04	0.13	0.4	1.7	2.5	3.9	6.1
1/7/2017 15:30	-19.4	-46.6	1.5	2.9	0.14	0.081	0.148	0.135	0.02	0.04	0.14	0.41	1.7	2.5	3.9	6
1/7/2017 15:45	-19.5	-46.5	1.5	2.9	0.14	0.081	0.148	0.135	0.02	0.04	0.13	0.41	1.7	2.5	3.9	6.1
1/7/2017 16:00	-19.4	-46.7	1.5	2.9	0.14	0.081	0.149	0.135	0.02	0.04	0.13	0.41	1.7	2.5	3.9	6.1
1/7/2017 16:15	-19.5	-46.6	1.5	2.9	0.14	0.081	0.149	0.135	0.02	0.04	0.14	0.42	1.7	2.5	3.9	6.1
1/7/2017 16:30	-19.4	-46.4	1.5	2.9	0.14	0.081	0.149	0.136	0.02	0.04	0.13	0.41	1.7	2.5	3.9	6.1
1/7/2017 16:45	-19.4	-46.2	1.5	2.9	0.14	0.081	0.149	0.135	0.02	0.04	0.14	0.41	1.7	2.5	3.9	6.1
1/7/2017 17:00	-19.4	-46.6	1.5	2.9	0.14	0.081	0.149	0.135	0.02	0.04	0.14	0.41	1.7	2.5	3.9	6.1
1/7/2017 17:15	-19.4	-46.7	1.5	2.9	0.14	0.081	0.149	0.135	0.03	0.04	0.14	0.42	1.7	2.5	3.9	6.1
1/7/2017 17:30	-19.4	-46.6	1.5	2.9	0.14	0.081	0.149	0.135	0.02	0.04	0.13	0.41	1.7	2.5	3.9	6.1
1/7/2017 17:45	-19.4	-46.6	1.5	2.9	0.14	0.081	0.149	0.135	0.02	0.04	0.14	0.41	1.7	2.5	3.9	6.1
1/7/2017 18:00	-19.5	-46.5	1.5	2.9	0.14	0.081	0.149	0.135	0.02	0.04	0.13	0.42	1.7	2.5	3.9	6
1/7/2017 18:15	-19.4	-46.6	1.5	2.9	0.14	0.081	0.149	0.135	0.03	0.04	0.13	0.42	1.7	2.5	3.9	6
1/7/2017 18:30	-19.4	-46.7	1.5	2.9	0.14	0.081	0.148	0.135	0.02	0.04	0.13	0.42	1.7	2.5	3.9	6.1
1/7/2017 18:45	-19.4	-46.3	1.5	2.9	0.14	0.081	0.149	0.135	0.02	0.04	0.14	0.41	1.7	2.5	3.9	6.1
1/7/2017 19:00	-19.5	-46.4	1.5	2.9	0.14	0.081	0.149	0.135	0.02	0.04	0.14	0.41	1.7	2.5	3.9	6.1
1/7/2017 19:15	-19.4	-46.3	1.5	2.9	0.14	0.081	0.149	0.135	0.02	0.04	0.13	0.41	1.7	2.5	3.9	6.1
1/7/2017 19:30	-19.4	-46.4	1.5	2.9	0.14	0.081	0.149	0.135	0.02	0.04	0.14	0.41	1.7	2.5	3.9	6.1
1/7/2017 19:45	-19.4	-45.9	1.5	2.9	0.14	0.081	0.149	0.135	0.02	0.04	0.14	0.41	1.7	2.5	3.9	6.1
1/7/2017 20:00	-19.4	-44.3	1.5	2.9	0.14	0.081	0.149	0.135	0.02	0.04	0.14	0.42	1.7	2.5	3.9	6.1
1/7/2017 20:15	-19.4	-46.4	1.5	2.9	0.14	0.081	0.149	0.135	0.02	0.04	0.14	0.41	1.7	2.5	3.9	6.1
1/7/2017 20:30	-19.4	-46.6	1.5	2.9	0.14	0.081	0.149	0.135	0.02	0.04	0.14	0.41	1.7	2.5	3.9	6.1
1/7/2017 20:45	-19.4	-46.4	1.5	2.9	0.14	0.081	0.149	0.135	0.02	0.04	0.13	0.42	1.7	2.5	3.9	6.1
1/7/2017 21:00	-19.4	-45	1.5	2.9	0.14	0.081	0.149	0.135	0.02	0.04	0.14	0.41	1.7	2.5	3.9	6.1
1/7/2017 21:15	-19.4	-46.1	1.5	2.9	0.14	0.081	0.148	0.135	0.02	0.04	0.14	0.41	1.7	2.5	3.9	6.1
1/7/2017 21:30	-19.4	-46.4	1.5	2.9	0.14	0.081	0.149	0.135	0.03	0.04	0.14	0.41	1.7	2.5	3.9	6
1/7/2017 21:45	-19.4	-46.7	1.5	2.9	0.14	0.081	0.149	0.136	0.03	0.04	0.14	0.41	1.7	2.5	3.9	6.1
1/7/2017 22:00	-19.4	-46.4	1.5	2.9	0.14	0.081	0.149	0.135	0.02	0.04	0.13	0.41	1.7	2.5	3.9	6.1
1/7/2017 22:15	-19.4	-46.4	1.5	2.9	0.14	0.081	0.149	0.136	0.02	0.04	0.14	0.41	1.7	2.5	3.9	6.1
1/7/2017 22:30	-19.4	-45.6	1.5	2.9	0.14	0.081	0.149	0.135	0.02	0.04	0.14	0.41	1.7	2.5	3.9	6
1/7/2017 22:45	-19.4	-46.3	1.5	2.9	0.14	0.081	0.149	0.136	0.02	0.04	0.13	0.41	1.7	2.5	3.9	6.1
1/7/2017 23:00	-19.4	-46.5	1.5	2.9	0.14	0.081	0.149	0.135	0.02	0.04	0.14	0.41	1.7	2.5	3.9	6.1
1/7/2017 23:15	-19.4	-46.3	1.5	2.9	0.14	0.081	0.149	0.135	0.02	0.04	0.13	0.41	1.7	2.5	3.9	6.1
1/7/2017 23:30	-19.4	-46.4	1.5	2.9	0.14	0.081	0.149	0.135	0.02	0.04	0.14	0.42	1.7	2.5	3.9	6.1
1/7/2017 23:45	-19.4	-46.2	1.5	2.9	0.14	0.081	0.149	0.135	0.02	0.04	0.14	0.41	1.7	2.5	3.9	6.1
1/8/2017 0:00	-19.4	-46.4	1.5	2.9	0.14	0.081	0.149	0.135	0.02	0.04	0.13	0.41	1.7	2.5	3.9	6.1
1/8/2017 0:15	-19.4	-46.4	1.5	2.9	0.14	0.081	0.149	0.135	0.02	0.04	0.14	0.41	1.7	2.5	3.9	6
1/8/2017 0:30	-19.4	-45	1.5	2.9	0.14	0.081	0.149	0.135	0.02	0.04	0.13	0.41	1.7	2.5	3.9	6.1
1/8/2017 0:45	-19.4	-46.4	1.5	2.9	0.14	0.081	0.149	0.135	0.02	0.05	0.14	0.41	1.7	2.5	3.9	6.1
1/8/2017 1:00	-19.4	-46.1	1.5	2.9	0.14	0.081	0.149	0.135	0.02	0.05	0.14	0.41	1.7	2.5	3.9	6.1
1/8/2017 1:15	-19.4	-41.9	1.5	2.9	0.14	0.081	0.149	0.135	0.02	0.04	0.13	0.41	1.7	2.5	3.9	6.1
1/8/2017 1:30	-19.4	-46.4	1.5	2.9	0.14	0.081	0.149	0.135	0.02	0.04	0.14	0.41	1.7	2.5	3.9	6.1
1/8/2017 1:45	-19.4	-46.4	1.5	2.9	0.14	0.081	0.149	0.135	0.02	0.04	0.14	0.42	1.7	2.5	3.9	6.1
1/8/2017 2:00	-19.4	-46.5	1.5	2.9	0.14	0.081	0.149	0.135	0.03	0.04	0.13	0.41	1.7	2.5	3.9	6.1
1/8/2017 2:15	-19.5	-44.9	1.5	2.9	0.14	0.081	0.149	0.135	0.02	0.04	0.13	0.41	1.7	2.5	3.9	6.1
1/8/2017 2:30	-19.4	-46.1	1.5	2.9	0.14	0.081	0.149	0.135	0.02	0.04	0.14	0.42	1.7	2.5	3.9	6.1
1/8/2017 2:45	-19.4	-46.4	1.5	2.9	0.14	0.081	0.149	0.135	0.02	0.04	0.13	0.41	1.7	2.5	3.9	6.1
1/8/2017 3:00	-19.4	-46.4	1.5	2.9	0.14	0.081	0.149	0.135	0.02	0.04	0.14	0.41	1.7	2.5	3.9	6.1
1/8/2017 3:15	-19.4	-45.3	1.5	2.9	0.14	0.081	0.149	0.136	0.02	0.04	0.14	0.41	1.7	2.5	3.9	6
1/8/2017 3:30	-19.4	-45.9	1.5	2.9	0.14	0.081	0.149	0.135	0.02	0.04	0.13	0.41	1.7	2.5	3.9	6.1
1/8/2017 3:45	-19.4	-41.9	1.5	2.9	0.14	0.081	0.148	0.135	0.02	0.04	0.14	0.41	1.7	2.5	3.9	6
1/8/2017 4:00	-19.3	-46.3	1.5	2.9	0.14	0.081	0.149	0.135	0.02	0.05	0.14	0.41	1.7	2.5	3.9	6.1
1/8/2017 4:15	-19.4	-46.1	1.5	2.9	0.14	0.081	0.149	0.135	0.02	0.04	0.14	0.42	1.7	2.5	3.9	6.1
1/8/2017 4:30	-19.5	-46.2	1.5	2.9	0.14	0.081	0.149	0.135	0.02	0.04	0.13	0.41	1.7	2.5	3.9	6.1
1/8/2017 4:45	-19.4	-41.9	1.5	2.9	0.14	0.081	0.149	0.135	0.02	0.04	0.14	0.41	1.7	2.5	3.9	6.1
1/8/2017 5:00	-19.4	-46.2	1.5	2.9	0.14	0.081	0.149	0.135	0.02	0.04	0.13	0.41	1.7	2.5	3.9	6.1
1/8/2017 5:15	-19.4	-46.3	1.5	2.9	0.14	0.081	0.149	0.135	0.02	0.04	0.13	0.41	1.7	2.5	3.9	6
1/8/2017 5:30	-19.4	-44.4	1.5	2.9	0.14	0.081	0.149	0.135	0.02	0.04	0.14	0.41	1.7	2.5	3.9	6.1
1/8/2017 5:45	-19.4	-46.5	1.5	2.9	0.14	0.081	0.149	0.136	0.02	0.04	0.14	0.42	1.7	2.5	3.9	6
1/8/2017 6:00	-19.4	-45.6	1.5	2.9	0.14	0.081	0.149	0.135	0.02	0.05	0.14	0.41	1.7	2.5	3.9	6.1
1/8/2017 6:15	-19.4	-46.3	1.5	2.9	0.14	0.081	0.149	0.135	0.02	0.04	0.14	0.42	1.7	2.5	3.9	6.1
1/8/2017 6:30	-19.4	-46.2	1.5	2.9	0.14	0.081	0.149	0.135	0.02	0.04	0.14	0.41	1.7	2.5	3.9	6
1/8/2017 6:45	-19.4	-41.9	1.5	2.9	0.14	0.081	0.149	0.135	0.02	0.04	0.13	0.41	1.7	2.5	3.9	6.1
1/8/2017 7:00	-19.4	-41.9	1.5	2.9	0.14	0.081	0.149	0.135	0.02	0.04	0.14	0.41	1.7	2.5	3.9	6.1
1/8/2017 7:15	-19.4	-46.3	1.5	2.9	0.14	0.081	0.149	0.135	0.03	0.04	0.14	0.42	1.7	2.5	3.9	6
1/8/2017 7:30	-19.4	-45.5	1.5	2.9	0.14	0.081	0.149	0.135	0.02	0.04	0.14	0.41	1.7	2.5	3.9	6.1
1/8/2017 7:45	-19.4	-46.2	1.5	2.9	0.14	0.081	0.149	0.135	0.02	0.04	0.14	0.42	1.7	2.5	3.9	6.1
1/8/2017 8:00	-19.4	-46.2	1.5	2.9	0.14	0.081	0.149	0.135	0.02	0.04	0.13	0.41	1.7	2.5	3.9	6.1
1/8/2017 8:15	-19.5	-46	1.5	2.9	0.14	0.081	0.149	0.135	0.02	0.04	0.13	0.42	1.7	2.5	3.9	6.1
1/8/2017 8:30	-19.4	-46.2	1.5	2.9	0.14	0.081	0.149	0.135	0.02	0.04	0.13	0.42	1.7	2.5	3.9	6.1
1/8/2017 8:45	-19.4	-46.1	1.5	2.9	0.14	0.081	0.149	0.135	0.02	0.04	0.13	0.42	1.7	2.5	3.9	6.1
1/8/2017 9:00	-19.4	-41.8	1.5	2.9	0.14	0.081	0.149	0.135	0.02	0.04	0.14	0.42	1.7	2.5	3.9	6.1
1/8/2017 9:15	-19.4	-43.3	1.5	2.9	0.14	0.081	0.149	0.135	0.02	0.04	0.14	0.41	1.7	2.5	3.9	6
1/8/2017 9:30	-19.4	-46.2	1.5	2.9	0.14	0.081	0.149	0.135	0.02	0.05	0.13	0.42	1.7	2.5	3.9	6.1
1/8/2017 9:45	-19.4	-45.6	1.5	2.9	0.14	0.081	0.149	0.135	0.02	0.04	0.13	0.42	1.7	2.5	3.9	6.1
1/8/2017 10:00	-19.4	-45.7	1.5	2.9	0.14	0.081	0.149	0.135	0.02	0.04	0.13	0.42	1.7	2.5	3.9	6.1
1/8/2017 10:15	-19.4	-46.5	1.5	2.9	0.14	0.081	0.149	0.135	0.02	0.04	0.13	0.42	1.7	2.5	3.9	6.1
1/8/2017 10:30	-19.4	-46.4	1.5	2.9	0.14	0.081	0.149	0.135	0.02	0.04	0.13	0.41	1.7	2.5	3.9	6
1/8/2017 10:45	-19.4	-46.3	1.5	2.9	0.14	0.081	0.149	0.135	0.02	0.04	0.14	0.41	1.7	2.5	3.9	6.1
1/8/2017 11:00	-19.5	-46.2	1.5	2.9	0.14	0.081	0.149	0.135	0.02	0.04	0.14	0.41	1.7	2.5	3.9	6.1
1/8/2017 11:15	-19.5	-46	1.5	2.9	0.14	0.081	0.149	0.135	0.02	0.04	0.14	0.41	1.7	2.5	3.9	6
1/8/2017 11:30	-19.4	-46.3	1.5	2.9	0.14	0.081	0.149	0.135	0.02	0.04	0.13	0.4	1.7	2.5	3.9	6.1
1/8/2017 11:45	-19.4	-46.1	1.5	2.9	0.14	0.081	0.148	0.135	0.02	0.04	0.13	0.41	1.7	2.5	3.9	6
1/8/2017 12:00	-19.4	-46.5	1.5	2.9	0.14	0.081	0.148	0.135	0.02	0.04	0.14	0.41	1.7	2.5	3.9	6
1/8/2017 12:15	-19.4	-46.2	1.5	2.9	0.14	0.081	0.149	0.135	0.02	0.04	0.13	0.41	1.7	2.5	3.9	6.1
1/8/2017 12:30	-19.5	-46.1	1.5	2.9	0.14	0.081	0.149	0.135	0.03	0.04	0.14	0.41	1.7	2.5	3.9	6.1
1/8/2017 12:45	-19.5	-46.5	1.5	2.9	0.14	0.081	0.149	0.135	0.01	0.04	0.13	0.41	1.7	2.5	3.9	6
1/8/2017 13:00	-19.4	-46.3	1.5	2.9	0.14	0.081	0.148	0.135	0.02	0.04	0.13	0.41	1.7	2.5	3.9	6.1
1/8/2017 13:15	-19.5	-46.5	1.5	2.9	0.14	0.081	0.149	0.135	0.02	0.05	0.13	0.42	1.7	2.5	3.9	6.1
1/8/2017 13:30	-20.4	-46.8	1.5	2.9	0.14	0.081	0.149	0.135	0.03	0.04	0.13	0.41	1.7	2.5	3.9	6
1/8/2017 13:45	-20.1	-46.8	1.5	2.9	0.14	0.081	0.149	0.135	0.02	0.04	0.13	0.41	1.7	2.5	3.9	6
1/8/2017 14:00	-20.4	-47	1.5	2.9	0.14	0.081	0.149	0.135	0.02	0.04	0.14	0.41	1.7	2.5	3.9	6.1
1/8/2017 14:15	-20.1	-47	1.5	2.9	0.14	0.081	0.149	0.135	0.03	0.04	0.13	0.4	1.7	2.5	3.9	6.1
1/8/2017 14:30	-20.2	-46.3	1.5	2.9	0.14	0.081	0.149	0.135	0.02	0.04	0.13	0.41	1.7	2.5	3.9	6
1/8/2017 14:45	-19.5	-46.6	1.5	2.9	0.14	0.081	0.149	0.135	0.02	0.04	0.14	0.41	1.7	2.5	3.9	6.1
1/8/2017 15:00	-19.5	-46.2	1.5	2.9	0.14	0.081	0.149	0.136	0.02	0.04	0.13	0.41	1.7	2.5	3.9	6
1/8/2017 15:15	-19.4	-46.1	1.5	2.9	0.14	0.081	0.149	0.135	0.02	0.04	0.13	0.42	1.7	2.5	3.9	6.1
1/8/2017 15:30	-19.5	-45.6	1.5	2.9	0.14	0.081	0.149	0.135	0.02	0.04	0.14	0.41	1.7	2.5	3.9	6
1/8/2017 15:45	-19.5	-46.1	1.5	2.9	0.14	0.081	0.149	0.135	0.02	0.04	0.13	0.42	1.7	2.5	3.9	6.1
1/8/2017 16:00	-19.4	-46.3	1.5	2.9	0.14	0.081	0.149	0.135	0.02	0.04	0.14	0.41	1.7	2.5	3.9	6.1
1/8/2017 16:15	-19.5	-46.3	1.5	2.9	0.14	0.081	0.149	0.135	0.02	0.05	0.14	0.41	1.7	2.5	3.9	6
1/8/2017 16:30	-19.4	-45.9	1.5	2.9	0.14	0.081	0.149	0.135	0.02	0.04	0.13	0.42	1.7	2.5	3.9	6.1
1/8/2017 16:45	-19.5	-43.8	1.5	2.9	0.14	0.081	0.149	0.135	0.02	0.04	0.13	0.41	1.7	2.5	3.9	6
1/8/2017 17:00	-19.4	-46.1	1.5	2.9	0.14	0.081	0.148	0.135	0.02	0.05	0.13	0.41	1.7	2.5	3.9	6.1
1/8/2017 17:15	-19.4	-46.3	1.5	2.9	0.14	0.081	0.149	0.135	0.02	0.04	0.13	0.41	1.7	2.5	3.9	6.1
1/8/2017 17:30	-19.4	-46	1.5	2.9	0.14	0.08	0.149	0.135	0.02	0.04	0.14	0.41	1.7	2.5	3.9	6
1/8/2017 17:45	-19.4	-46.1	1.5	2.9	0.14	0.08	0.149	0.135	0.02	0.04	0.13	0.41	1.7	2.5	3.9	6.1
1/8/2017 18:00	-19.4	-45.7	1.5	2.9	0.14	0.08	0.149	0.135	0.03	0.04	0.14	0.41	1.7	2.5	3.9	6.1
1/8/2017 18:15	-19.4	-41.7	1.5	2.9	0.14	0.08	0.149	0.135	0.02	0.04	0.13	0.41	1.7	2.5	3.9	6
1/8/2017 18:30	-19.5	-46	1.5	2.9	0.14	0.08	0.149	0.135	0.02	0.04	0.14	0.41	1.7	2.5	3.9	6
1/8/2017 18:45	-19.4	-42.7	1.5	2.9	0.14	0.08	0.149	0.135	0.03	0.04	0.14	0.41	1.7	2.5	3.9	6
1/8/2017 19:00	-19.4	-45.9	1.5	2.9	0.14	0.08	0.149	0.135	0.02	0.04	0.13	0.42	1.7	2.5	3.9	6.1
1/8/2017 19:15	-19.4	-46.1	1.5	2.9	0.14	0.08	0.149	0.135	0.02	0.04	0.14	0.41	1.7	2.5	3.9	6
1/8/2017 19:30	-19.4	-41.7	1.5	2.9	0.14	0.08	0.149	0.135	0.02	0.04	0.13	0.41	1.7	2.5	3.9	6.1
1/8/2017 19:45	-19.4	-46.1	1.5	2.9	0.14	0.08	0.149	0.135	0.02	0.04	0.14	0.42	1.7	2.5	3.9	6
1/8/2017 20:00	-19.5	-46.1	1.5	2.9	0.14	0.08	0.149	0.135	0.03	0.04	0.14	0.41	1.7	2.5	3.9	6.1
1/8/2017 20:15	-19.3	-45.7	1.5	2.9	0.14	0.08	0.149	0.135	0.02	0.04	0.14	0.41	1.7	2.5	3.9	6
1/8/2017 20:30	-19.4	-41.8	1.5	2.9	0.14	0.08	0.149	0.135	0.02	0.04	0.13	0.41	1.7	2.5	3.9	6
1/8/2017 20:45	-19.4	-46.2	1.5	2.9	0.14	0.08	0.149	0.135	0.02	0.04	0.13	0.41	1.7	2.5	3.9	6.1
1/8/2017 21:00	-19.4	-46	1.5	2.9	0.14	0.08	0.149	0.135	0.03	0.04	0.14	0.42	1.7	2.5	3.9	6
1/8/2017 21:15	-19.3	-46	1.5	2.9	0.14	0.08	0.149	0.135	0.02	0.04	0.13	0.41	1.7	2.5	3.9	6.1
1/8/2017 21:30	-19.4	-46	1.5	2.9	0.14	0.08	0.149	0.135	0.02	0.04	0.14	0.41	1.7	2.5	3.9	6
1/8/2017 21:45	-19.5	-45.7	1.5	2.9	0.14	0.08	0.149	0.135	0.02	0.04	0.13	0.42	1.7	2.5	3.9	6
1/8/2017 22:00	-19.5	-41.7	1.5	2.9	0.14	0.08	0.149	0.135	0.02	0.04	0.14	0.42	1.7	2.5	3.9	6.1
1/8/2017 22:15	-19.4	-41.6	1.5	2.9	0.14	0.08	0.149	0.135	0.02	0.04	0.14	0.41	1.7	2.5	3.9	6
1/8/2017 22:30	-19.4	-45.5	1.5	2.9	0.14	0.08	0.149	0.135	0.02	0.04	0.13	0.41	1.7	2.5	3.9	6
1/8/2017 22:45	-19.4	-45.9	1.5	2.9	0.14	0.08	0.149	0.135	0.02	0.04	0.13	0.41	1.7	2.5	3.9	6
1/8/2017 23:00	-19.4	-41.6	1.5	2.9	0.14	0.08	0.149	0.135	0.02	0.04	0.14	0.41	1.7	2.5	3.9	6.1
1/8/2017 23:15	-19.4	-45.6	1.5	2.9	0.14	0.08	0.149	0.135	0.02	0.04	0.14	0.41	1.7	2.5	3.9	6.1
1/8/2017 23:30	-19.5	-41.7	1.5	2.9	0.14	0.08	0.149	0.135	0.02	0.04	0.14	0.42	1.7	2.5	3.9	6
1/8/2017 23:45	-19.4	-41.7	1.5	2.9	0.14	0.08	0.149	0.135	0.02	0.04	0.14	0.41	1.7	2.5	3.9	6
1/9/2017 0:00	-19.4	-46.1	1.5	2.9	0.14	0.08	0.149	0.135	0.02	0.04	0.14	0.42	1.7	2.5	3.9	6
1/9/2017 0:15	-19.4	-46.1	1.5	2.9	0.14	0.08	0.149	0.135	0.02	0.04	0.13	0.41	1.7	2.5	3.9	6
1/9/2017 0:30	-19.4	-45.5	1.5	2.9	0.14	0.08	0.149	0.135	0.02	0.04	0.14	0.42	1.7	2.5	3.9	6
1/9/2017 0:45	-19.4	-44.1	1.5	2.9	0.14	0.08	0.149	0.135	0.02	0.04	0.13	0.41	1.7	2.5	3.9	6
1/9/2017 1:00	-19.4	-44	1.5	2.9	0.14	0.08	0.149	0.135	0.02	0.05	0.14	0.42	1.7	2.5	3.9	6
1/9/2017 1:15	-19.5	-46.1	1.5	2.9	0.14	0.08	0.149	0.135	0.02	0.04	0.14	0.42	1.7	2.5	3.9	6
1/9/2017 1:30	-19.4	-45.9	1.5	2.9	0.14	0.08	0.149	0.135	0.02	0.04	0.14	0.4	1.7	2.5	3.9	6
1/9/2017 1:45	-19.5	-46	1.5	2.9	0.14	0.08	0.149	0.135	0.01	0.04	0.14	0.41	1.7	2.5	3.9	6
1/9/2017 2:00	-19.5	-46.1	1.5	2.9	0.14	0.08	0.149	0.135	0.02	0.04	0.14	0.41	1.7	2.5	3.9	6
1/9/2017 2:15	-19.3	-45.6	1.5	2.9	0.14	0.08	0.149	0.135	0.02	0.04	0.14	0.42	1.7	2.5	3.9	6.1
1/9/2017 2:30	-19.4	-41.5	1.5	2.9	0.14	0.08	0.149	0.135	0.02	0.04	0.13	0.42	1.7	2.5	3.9	6
1/9/2017 2:45	-19.4	-41.5	1.5	2.9	0.14	0.08	0.149	0.135	0.02	0.04	0.14	0.42	1.7	2.5	3.9	6
1/9/2017 3:00	-19.5	-45.9	1.5	2.9	0.14	0.08	0.149	0.135	0.02	0.04	0.13	0.42	1.7	2.5	3.9	6
1/9/2017 3:15	-19.4	-41.5	1.5	2.9	0.14	0.08	0.149	0.135	0.01	0.04	0.14	0.42	1.7	2.5	3.9	6
1/9/2017 3:30	-19.5	-44.9	1.5	2.9	0.14	0.08	0.149	0.135	0.02	0.04	0.14	0.41	1.7	2.5	3.9	6
1/9/2017 3:45	-19.3	-46	1.5	2.9	0.14	0.08	0.149	0.135	0.02	0.04	0.14	0.41	1.7	2.5	3.9	6
1/9/2017 4:00	-19.4	-45.9	1.5	2.9	0.14	0.08	0.149	0.135	0.02	0.04	0.14	0.42	1.7	2.5	3.9	6
1/9/2017 4:15	-19.3	-41.6	1.5	2.9	0.14	0.08	0.149	0.135	0.02	0.04	0.14	0.41	1.7	2.5	3.9	6
1/9/2017 4:30	-19.4	-45.1	1.5	2.9	0.14	0.08	0.149	0.135	0.02	0.04	0.13	0.42	1.7	2.5	3.9	6
1/9/2017 4:45	-19.5	-45.8	1.5	2.9	0.14	0.08	0.149	0.135	0.02	0.04	0.14	0.41	1.7	2.5	3.9	6
1/9/2017 5:00	-19.4	-45.9	1.5	2.9	0.14	0.08	0.149	0.135	0.03	0.04	0.14	0.41	1.7	2.5	3.9	6
1/9/2017 5:15	-19.5	-41.6	1.5	2.9	0.14	0.08	0.149	0.135	0.02	0.04	0.14	0.41	1.7	2.5	3.9	6
1/9/2017 5:30	-19.4	-45.8	1.5	2.9	0.14	0.08	0.149	0.135	0.02	0.04	0.14	0.41	1.7	2.5	3.9	6
1/9/2017 5:45	-19.5	-41.6	1.5	2.9	0.14	0.08	0.149	0.135	0.02	0.04	0.14	0.42	1.7	2.5	3.9	6
1/9/2017 6:00	-19.3	-41.5	1.5	2.9	0.14	0.08	0.149	0.135	0.02	0.04	0.13	0.42	1.7	2.5	3.8	6
1/9/2017 6:15	-19.4	-44.8	1.5	2.9	0.14	0.08	0.149	0.135	0.02	0.04	0.14	0.42	1.7	2.5	3.9	6
1/9/2017 6:30	-19.4	-46.1	1.5	2.9	0.14	0.08	0.149	0.135	0.02	0.04	0.13	0.41	1.7	2.5	3.9	6.1
1/9/2017 6:45	-19.4	-46	1.5	2.9	0.14	0.08	0.149	0.135	0.02	0.05	0.13	0.41	1.7	2.5	3.9	6
1/9/2017 7:00	-19.4	-42.5	1.5	2.9	0.14	0.08	0.149	0.135	0.02	0.04	0.14	0.41	1.7	2.5	3.9	6
1/9/2017 7:15	-19.2	-41.5	1.5	2.9	0.14	0.08	0.149	0.135	0.02	0.04	0.14	0.42	1.7	2.5	3.9	6
1/9/2017 7:30	-19.5	-44.7	1.5	2.9	0.14	0.08	0.149	0.135	0.02	0.04	0.14	0.41	1.7	2.5	3.9	6
1/9/2017 7:45	-19.5	-41.5	1.5	2.9	0.14	0.08	0.149	0.135	0.02	0.04	0.14	0.41	1.7	2.5	3.9	6
1/9/2017 8:00	-19.4	-42.9	1.5	2.9	0.14	0.08	0.149	0.135	0.02	0.04	0.14	0.42	1.7	2.5	3.9	6
1/9/2017 8:15	-19.4	-41.5	1.5	2.9	0.14	0.08	0.149	0.135	0.02	0.05	0.14	0.41	1.7	2.5	3.9	6
1/9/2017 8:30	-19.4	-41.5	1.5	2.9	0.14	0.08	0.149	0.135	0.02	0.04	0.14	0.41	1.7	2.5	3.9	6
1/9/2017 8:45	-19.4	-45.6	1.5	2.9	0.14	0.08	0.149	0.135	0.02	0.04	0.13	0.42	1.7	2.5	3.9	6
1/9/2017 9:00	-19.5	-41.4	1.5	2.9	0.14	0.08	0.149	0.135	0.02	0.04	0.14	0.41	1.7	2.5	3.9	6
1/9/2017 9:15	-19.5	-41.5	1.5	2.9	0.14	0.08	0.149	0.135	0.02	0.04	0.14	0.41	1.7	2.5	3.9	6
1/9/2017 9:30	-19.4	-45.9	1.5	2.9	0.14	0.08	0.149	0.135	0.02	0.04	0.14	0.41	1.7	2.5	3.9	6
1/9/2017 9:45	-19.4	-45.7	1.5	2.9	0.14	0.08	0.149	0.135	0.02	0.04	0.13	0.41	1.7	2.5	3.9	6
1/9/2017 10:00	-19.5	-43.5	1.5	2.9	0.14	0.08	0.149	0.135	0.02	0.04	0.13	0.41	1.7	2.5	3.9	6
1/9/2017 10:15	-19.4	-45.8	1.5	2.9	0.14	0.08	0.149	0.135	0.02	0.04	0.14	0.42	1.7	2.5	3.9	6
1/9/2017 10:30	-19.4	-45.8	1.5	2.9	0.14	0.08	0.149	0.135	0.02	0.04	0.14	0.41	1.7	2.5	3.9	6
1/9/2017 10:45	-19.5	-45.9	1.5	2.9	0.14	0.08	0.149	0.135	0.02	0.04	0.14	0.41	1.7	2.5	3.9	6
1/9/2017 11:00	-19.5	-45.2	1.5	2.9	0.14	0.08	0.149	0.135	0.02	0.04	0.14	0.41	1.7	2.5	3.9	6
1/9/2017 11:15	-19.4	-45.9	1.5	2.9	0.14	0.08	0.149	0.135	0.02	0.05	0.14	0.41	1.7	2.5	3.9	6
1/9/2017 11:30	-19.4	-45.9	1.5	2.9	0.14	0.08	0.149	0.135	0.02	0.04	0.14	0.41	1.7	2.5	3.9	6
1/9/2017 11:45	-19.4	-45.9	1.5	2.9	0.14	0.08	0.149	0.135	0.03	0.04	0.14	0.41	1.7	2.5	3.9	6.1
1/9/2017 12:00	-19.4	-46	1.5	2.9	0.14	0.08	0.149	0.135	0.02	0.04	0.13	0.42	1.7	2.5	3.9	6
1/9/2017 12:15	-19.4	-45.8	1.5	2.9	0.14	0.08	0.149	0.135	0.02	0.04	0.13	0.41	1.7	2.5	3.9	6
1/9/2017 12:30	-19.4	-44.9	1.5	2.9	0.14	0.08	0.149	0.135	0.02	0.04	0.14	0.42	1.7	2.5	3.9	6
1/9/2017 12:45	-19.5	-45.9	1.5	2.9	0.14	0.08	0.149	0.135	0.02	0.05	0.14	0.41	1.7	2.5	3.9	6
1/9/2017 13:00	-19.5	-45.9	1.5	2.9	0.14	0.08	0.149	0.135	0.02	0.04	0.13	0.41	1.7	2.5	3.9	6
1/9/2017 13:15	-19.6	-45.1	1.5	2.9	0.14	0.08	0.149	0.136	0.02	0.04	0.14	0.41	1.7	2.5	3.9	6
1/9/2017 13:30	-19.4	-45.8	1.5	2.9	0.14	0.08	0.149	0.135	0.02	0.04	0.14	0.41	1.7	2.5	3.9	6
1/9/2017 13:45	-19.4	-45.8	1.5	2.9	0.14	0.08	0.149	0.135	0.02	0.04	0.14	0.41	1.7	2.5	3.9	6
1/9/2017 14:00	-19.5	-46.2	1.5	2.9	0.14	0.08	0.149	0.135	0.02	0.04	0.13	0.41	1.7	2.5	3.9	6
1/9/2017 14:15	-19.5	-46	1.5	2.9	0.14	0.08	0.149	0.135	0.02	0.04	0.13	0.42	1.7	2.5	3.8	6
1/9/2017 14:30	-19.4	-45.5	1.5	2.9	0.14	0.08	0.149	0.135	0.02	0.04	0.13	0.41	1.7	2.5	3.9	6
1/9/2017 14:45	-19.4	-45.9	1.5	2.9	0.14	0.08	0.149	0.135	0.03	0.04	0.13	0.41	1.8	2.5	3.9	6
1/9/2017 15:00	-19.4	-45.8	1.5	2.9	0.14	0.08	0.149	0.135	0.02	0.05	0.13	0.41	1.7	2.5	3.9	6
1/9/2017 15:15	-19.5	-45.7	1.5	2.9	0.14	0.08	0.149	0.135	0.02	0.04	0.13	0.41	1.7	2.5	3.9	6
1/9/2017 15:30	-19.4	-45.7	1.5	2.9	0.14	0.08	0.149	0.135	0.02	0.04	0.13	0.41	1.7	2.5	3.9	6
1/9/2017 15:45	-19.4	-44.8	1.5	2.9	0.14	0.08	0.149	0.135	0.02	0.04	0.14	0.42	1.7	2.5	3.9	6
1/9/2017 16:00	-19.4	-45.7	1.5	2.9	0.14	0.08	0.149	0.135	0.02	0.04	0.13	0.42	1.7	2.5	3.9	6
1/9/2017 16:15	-19.5	-45.5	1.5	2.9	0.14	0.08	0.149	0.135	0.02	0.04	0.13	0.41	1.7	2.5	3.9	6
1/9/2017 16:30	-19.4	-43.3	1.5	2.9	0.14	0.08	0.149	0.135	0.02	0.04	0.14	0.42	1.7	2.5	3.9	6
1/9/2017 16:45	-19.4	-41.4	1.5	2.9	0.14	0.08	0.149	0.135	0.02	0.04	0.14	0.42	1.7	2.5	3.9	6
1/9/2017 17:00	-19.3	-44.7	1.5	2.9	0.14	0.08	0.149	0.135	0.02	0.04	0.13	0.41	1.7	2.5	3.9	6
1/9/2017 17:15	-19.5	-45.9	1.5	2.9	0.14	0.08	0.149	0.135	0.02	0.04	0.14	0.42	1.7	2.5	3.9	6
1/9/2017 17:30	-19.4	-45.7	1.5	2.9	0.14	0.08	0.149	0.136	0.02	0.04	0.13	0.42	1.7	2.5	3.9	6
1/9/2017 17:45	-19.4	-45.8	1.5	2.9	0.14	0.08	0.149	0.135	0.02	0.04	0.14	0.42	1.7	2.5	3.9	6
1/9/2017 18:00	-19.5	-41.4	1.5	2.9	0.14	0.08	0.149	0.135	0.02	0.04	0.14	0.42	1.7	2.5	3.9	6
1/9/2017 18:15	-19.4	-44.8	1.5	2.9	0.14	0.08	0.149	0.135	0.02	0.04	0.13	0.41	1.7	2.5	3.9	6
1/9/2017 18:30	-19.4	-45.1	1.5	2.9	0.14	0.08	0.15	0.135	0.02	0.04	0.14	0.41	1.7	2.5	3.9	6
1/9/2017 18:45	-19.4	-45.5	1.5	2.9	0.14	0.08	0.149	0.135	0.02	0.04	0.14	0.42	1.7	2.5	3.9	6
1/9/2017 19:00	-19.4	-41.4	1.5	2.9	0.14	0.08	0.149	0.135	0.02	0.04	0.14	0.41	1.7	2.5	3.9	6
1/9/2017 19:15	-19.4	-44.9	1.5	2.9	0.14	0.08	0.149	0.136	0.02	0.04	0.14	0.41	1.7	2.5	3.9	6
1/9/2017 19:30	-19.4	-45.7	1.5	2.9	0.14	0.08	0.149	0.135	0.03	0.04	0.14	0.41	1.7	2.5	3.9	6
1/9/2017 19:45	-19.4	-45	1.5	2.9	0.14	0.08	0.149	0.135	0.02	0.04	0.14	0.41	1.7	2.5	3.9	6
1/9/2017 20:00	-19.4	-41.4	1.5	2.9	0.14	0.08	0.149	0.135	0.03	0.04	0.14	0.41	1.7	2.5	3.9	5.9
1/9/2017 20:15	-19.4	-41.4	1.5	2.9	0.14	0.08	0.149	0.135	0.02	0.04	0.14	0.41	1.7	2.5	3.9	6
1/9/2017 20:30	-19.5	-41.3	1.5	2.9	0.14	0.08	0.149	0.135	0.02	0.04	0.14	0.41	1.7	2.5	3.9	6
1/9/2017 20:45	-19.5	-45.8	1.5	2.9	0.14	0.08	0.149	0.135	0.02	0.04	0.14	0.41	1.7	2.5	3.9	6
1/9/2017 21:00	-19.4	-41.4	1.5	2.9	0.14	0.08	0.149	0.135	0.02	0.04	0.14	0.41	1.7	2.5	3.9	6
1/9/2017 21:15	-19.4	-44.6	1.5	2.9	0.14	0.08	0.149	0.135	0.02	0.04	0.14	0.42	1.7	2.5	3.8	6
1/9/2017 21:30	-19.4	-41.3	1.5	2.9	0.14	0.08	0.149	0.135	0.02	0.04	0.14	0.42	1.7	2.5	3.9	6
1/9/2017 21:45	-19.4	-43.1	1.5	2.9	0.14	0.08	0.149	0.135	0.02	0.05	0.14	0.42	1.7	2.5	3.8	6
1/9/2017 22:00	-19.4	-41.3	1.5	2.9	0.14	0.08	0.149	0.135	0.02	0.04	0.14	0.41	1.7	2.5	3.8	6
1/9/2017 22:15	-19.4	-41.3	1.5	2.9	0.14	0.08	0.149	0.135	0.02	0.04	0.14	0.42	1.7	2.5	3.9	6
1/9/2017 22:30	-19.4	-41.3	1.5	2.9	0.14	0.08	0.149	0.135	0.02	0.04	0.14	0.41	1.7	2.5	3.8	6
1/9/2017 22:45	-19.5	-42.2	1.5	2.9	0.14	0.08	0.149	0.135	0.02	0.04	0.14	0.42	1.7	2.5	3.8	6
1/9/2017 23:00	-19.5	-45.5	1.5	2.9	0.14	0.08	0.149	0.135	0.02	0.04	0.14	0.41	1.7	2.5	3.9	6
1/9/2017 23:15	-19.4	-44.4	1.5	2.9	0.14	0.08	0.149	0.135	0.02	0.04	0.14	0.42	1.7	2.5	3.9	6
1/9/2017 23:30	-19.3	-45.7	1.5	2.9	0.14	0.08	0.149	0.135	0.02	0.04	0.13	0.42	1.7	2.5	3.9	6
1/9/2017 23:45	-19.4	-45.6	1.5	2.9	0.14	0.08	0.149	0.135	0.02	0.04	0.14	0.42	1.7	2.5	3.9	6
1/10/2017 0:00	-19.3	-41.3	1.5	2.9	0.14	0.08	0.149	0.135	0.02	0.04	0.14	0.42	1.7	2.5	3.9	6
1/10/2017 0:15	-19.3	-45	1.5	2.9	0.14	0.08	0.149	0.135	0.02	0.04	0.14	0.42	1.7	2.5	3.9	5.9
1/10/2017 0:30	-19.4	-42.6	1.5	2.9	0.14	0.08	0.149	0.135	0.02	0.05	0.14	0.42	1.7	2.5	3.9	6
1/10/2017 0:45	-19.4	-45.5	1.5	2.9	0.14	0.08	0.149	0.135	0.03	0.04	0.14	0.41	1.7	2.5	3.9	6
1/10/2017 1:00	-19.2	-45.6	1.5	2.9	0.14	0.08	0.149	0.136	0.02	0.04	0.14	0.42	1.7	2.5	3.9	6
1/10/2017 1:15	-19.4	-44.5	1.5	2.9	0.14	0.08	0.149	0.135	0.03	0.04	0.14	0.41	1.7	2.5	3.8	6
1/10/2017 1:30	-19.4	-45.7	1.5	2.9	0.14	0.08	0.149	0.135	0.02	0.04	0.13	0.41	1.7	2.5	3.8	6
1/10/2017 1:45	-19.3	-45.5	1.4	2.9	0.14	0.08	0.149	0.135	0.02	0.04	0.14	0.41	1.7	2.5	3.9	6
1/10/2017 2:00	-19.5	-44.1	1.5	2.9	0.14	0.08	0.149	0.135	0.02	0.04	0.14	0.41	1.7	2.5	3.9	6
1/10/2017 2:15	-19.3	-45.2	1.5	2.9	0.14	0.08	0.149	0.135	0.02	0.04	0.14	0.42	1.7	2.5	3.9	6
1/10/2017 2:30	-19.4	-45.5	1.5	2.9	0.14	0.08	0.149	0.135	0.02	0.04	0.14	0.42	1.7	2.5	3.9	6
1/10/2017 2:45	-19.3	-41.3	1.4	2.9	0.14	0.08	0.149	0.135	0.02	0.04	0.13	0.41	1.7	2.5	3.9	6
1/10/2017 3:00	-19.3	-41.3	1.4	2.9	0.14	0.08	0.149	0.135	0.02	0.04	0.14	0.41	1.7	2.5	3.9	6
1/10/2017 3:15	-19.4	-41.3	1.4	2.9	0.14	0.08	0.149	0.135	0.02	0.04	0.13	0.41	1.7	2.5	3.9	6
1/10/2017 3:30	-19.4	-45.5	1.5	2.9	0.14	0.08	0.149	0.136	0.03	0.04	0.14	0.41	1.7	2.5	3.9	6
1/10/2017 3:45	-19.4	-44.6	1.4	2.9	0.14	0.08	0.149	0.135	0.02	0.04	0.14	0.42	1.7	2.5	3.9	6
1/10/2017 4:00	-19.4	-41.2	1.5	2.9	0.14	0.08	0.149	0.135	0.02	0.04	0.14	0.41	1.7	2.5	3.9	6
1/10/2017 4:15	-19.4	-45.7	1.5	2.9	0.14	0.08	0.149	0.135	0.02	0.05	0.13	0.41	1.7	2.5	3.9	6
1/10/2017 4:30	-19.4	-45.4	1.5	2.9	0.14	0.08	0.149	0.135	0.02	0.04	0.14	0.42	1.7	2.5	3.9	6
1/10/2017 4:45	-19.4	-45.4	1.5	2.9	0.14	0.08	0.149	0.135	0.02	0.04	0.14	0.42	1.7	2.5	3.9	6
1/10/2017 5:00	-19.4	-45.4	1.5	2.9	0.14	0.08	0.149	0.135	0.03	0.04	0.14	0.41	1.7	2.5	3.9	6
1/10/2017 5:15	-19.4	-42.8	1.5	2.9	0.14	0.08	0.149	0.135	0.02	0.04	0.13	0.41	1.7	2.5	3.8	6
1/10/2017 5:30	-19.4	-41.3	1.5	2.9	0.14	0.08	0.149	0.135	0.02	0.04	0.14	0.42	1.7	2.5	3.9	6
1/10/2017 5:45	-19.4	-41.2	1.4	2.9	0.14	0.08	0.149	0.135	0.02	0.04	0.14	0.42	1.7	2.5	3.8	6
1/10/2017 6:00	-19.4	-41.2	1.5	2.9	0.14	0.08	0.149	0.135	0.02	0.04	0.14	0.41	1.7	2.5	3.9	6
1/10/2017 6:15	-19.3	-41.3	1.5	2.9	0.14	0.08	0.149	0.135	0.02	0.04	0.13	0.41	1.7	2.6	3.8	6
1/10/2017 6:30	-19.4	-45.5	1.5	2.9	0.14	0.08	0.149	0.135	0.02	0.04	0.13	0.41	1.7	2.5	3.9	6
1/10/2017 6:45	-19.4	-41.2	1.5	2.9	0.14	0.08	0.149	0.135	0.02	0.04	0.13	0.42	1.7	2.5	3.9	6
1/10/2017 7:00	-19.4	-41.2	1.5	2.9	0.14	0.08	0.149	0.135	0.02	0.04	0.13	0.42	1.7	2.5	3.9	6
1/10/2017 7:15	-19.4	-41.3	1.4	2.9	0.14	0.08	0.149	0.135	0.02	0.04	0.13	0.42	1.7	2.5	3.9	6
1/10/2017 7:30	-19.4	-41.3	1.5	2.9	0.14	0.08	0.149	0.135	0.02	0.04	0.13	0.41	1.7	2.5	3.9	5.9
1/10/2017 7:45	-19.4	-41.2	1.5	2.9	0.14	0.08	0.149	0.135	0.02	0.04	0.14	0.42	1.7	2.5	3.9	6
1/10/2017 8:00	-19.4	-41.2	1.5	2.9	0.14	0.08	0.149	0.135	0.02	0.04	0.14	0.41	1.7	2.5	3.8	6
1/10/2017 8:15	-19.4	-42.7	1.5	2.9	0.14	0.08	0.149	0.135	0.02	0.04	0.13	0.41	1.7	2.5	3.9	6
1/10/2017 8:30	-19.4	-41.2	1.5	2.9	0.14	0.08	0.149	0.135	0.02	0.05	0.14	0.41	1.7	2.5	3.9	6
1/10/2017 8:45	-19.4	-45.7	1.4	2.9	0.14	0.08	0.149	0.135	0.02	0.04	0.13	0.41	1.7	2.5	3.9	5.9
1/10/2017 9:00	-19.3	-45.7	1.5	2.9	0.14	0.08	0.149	0.135	0.02	0.04	0.14	0.42	1.7	2.5	3.9	6
1/10/2017 9:15	-19.4	-45.7	1.5	2.9	0.14	0.08	0.149	0.135	0.02	0.04	0.14	0.41	1.7	2.5	3.9	6
1/10/2017 9:30	-19.4	-44.9	1.4	2.9	0.14	0.08	0.149	0.135	0.02	0.04	0.14	0.41	1.7	2.5	3.9	6
1/10/2017 9:45	-19.4	-45.7	1.5	2.9	0.14	0.08	0.149	0.135	0.03	0.04	0.13	0.4	1.7	2.5	3.8	6
1/10/2017 10:00	-19.4	-46	1.4	2.9	0.14	0.08	0.149	0.135	0.02	0.04	0.13	0.41	1.7	2.5	3.9	6
1/10/2017 10:15	-20	-46.4	1.4	2.9	0.14	0.08	0.149	0.135	0.03	0.04	0.13	0.41	1.7	2.5	3.8	6
1/10/2017 10:30	-20.2	-46.4	1.5	2.9	0.14	0.08	0.149	0.135	0.02	0.04	0.13	0.41	1.7	2.5	3.8	6
1/10/2017 10:45	-20	-45.9	1.4	2.9	0.14	0.08	0.149	0.135	0.02	0.04	0.13	0.41	1.7	2.5	3.9	6
1/10/2017 11:00	-20.1	-46.2	1.5	2.9	0.14	0.08	0.149	0.135	0.02	0.04	0.13	0.41	1.7	2.5	3.8	5.9
1/10/2017 11:15	-20.2	-46.3	1.5	2.9	0.14	0.08	0.149	0.135	0.02	0.04	0.13	0.41	1.7	2.5	3.8	6
1/10/2017 11:30	-19.6	-46.3	1.4	2.9	0.14	0.08	0.149	0.135	0.02	0.04	0.13	0.41	1.7	2.5	3.9	6
1/10/2017 11:45	-19.9	-46.4	1.4	2.9	0.14	0.08	0.149	0.135	0.02	0.04	0.13	0.41	1.7	2.5	3.9	6
1/10/2017 12:00	-20	-46.2	1.5	2.9	0.14	0.08	0.149	0.135	0.02	0.04	0.13	0.41	1.7	2.5	3.9	6
1/10/2017 12:15	-20.2	-46.2	1.4	2.9	0.14	0.08	0.149	0.135	0.03	0.04	0.13	0.41	1.7	2.5	3.9	6
1/10/2017 12:30	-19.6	-46.4	1.4	2.9	0.14	0.08	0.149	0.135	0.02	0.04	0.13	0.41	1.7	2.5	3.9	6
1/10/2017 12:45	-19.9	-46.3	1.4	2.9	0.14	0.08	0.149	0.135	0.02	0.04	0.13	0.41	1.7	2.5	3.9	6
1/10/2017 13:00	-20	-46.3	1.4	2.9	0.14	0.08	0.149	0.135	0.02	0.04	0.13	0.41	1.7	2.5	3.9	5.9
1/10/2017 13:15	-19.9	-46.4	1.4	2.9	0.14	0.08	0.149	0.135	0.02	0.04	0.13	0.41	1.7	2.5	3.9	6
1/10/2017 13:30	-20	-46.4	1.4	2.9	0.14	0.08	0.149	0.135	0.03	0.04	0.13	0.41	1.7	2.5	3.9	6
1/10/2017 13:45	-20.1	-46.2	1.4	2.9	0.14	0.08	0.149	0.135	0.02	0.04	0.13	0.41	1.7	2.5	3.8	6
1/10/2017 14:00	-20.2	-46.1	1.5	2.9	0.14	0.08	0.149	0.135	0.03	0.04	0.13	0.41	1.7	2.5	3.9	6
1/10/2017 14:15	-20.2	-46.3	1.4	2.9	0.14	0.08	0.149	0.135	0.03	0.04	0.13	0.41	1.7	2.5	3.9	6
1/10/2017 14:30	-20	-46.2	1.4	2.9	0.14	0.08	0.149	0.135	0.03	0.04	0.14	0.4	1.7	2.5	3.9	6
1/10/2017 14:45	-19.8	-46	1.4	2.9	0.14	0.08	0.149	0.135	0.02	0.04	0.13	0.41	1.7	2.5	3.9	6
1/10/2017 15:00	-19.3	-45.4	1.4	2.9	0.14	0.08	0.149	0.135	0.02	0.04	0.14	0.41	1.7	2.5	3.8	6
1/10/2017 15:15	-19.3	-45.5	1.4	2.9	0.14	0.08	0.149	0.135	0.03	0.04	0.14	0.41	1.7	2.5	3.9	6
1/10/2017 15:30	-19.3	-45.5	1.4	2.9	0.14	0.08	0.149	0.135	0.02	0.04	0.13	0.41	1.7	2.5	3.9	6
1/10/2017 15:45	-19.3	-45.2	1.4	2.9	0.14	0.08	0.149	0.135	0.02	0.04	0.14	0.41	1.7	2.5	3.8	6
1/10/2017 16:00	-19.3	-45.5	1.4	2.9	0.14	0.08	0.15	0.135	0.02	0.04	0.13	0.42	1.7	2.5	3.8	6
1/10/2017 16:15	-19.3	-45.6	1.4	2.9	0.14	0.08	0.149	0.135	0.02	0.04	0.14	0.41	1.7	2.5	3.8	5.9
1/10/2017 16:30	-19.2	-45.6	1.4	2.9	0.14	0.08	0.149	0.135	0.02	0.04	0.14	0.41	1.7	2.5	3.9	6
1/10/2017 16:45	-19.3	-45.2	1.4	2.9	0.14	0.08	0.149	0.135	0.02	0.04	0.14	0.41	1.7	2.5	3.8	6
1/10/2017 17:00	-19.3	-45.3	1.4	2.9	0.14	0.08	0.15	0.135	0.02	0.04	0.14	0.41	1.7	2.5	3.8	6
1/10/2017 17:15	-19.3	-45.5	1.4	2.9	0.14	0.08	0.149	0.135	0.02	0.04	0.14	0.41	1.7	2.5	3.9	6
1/10/2017 17:30	-19.3	-43.6	1.4	2.9	0.14	0.08	0.149	0.135	0.02	0.04	0.14	0.41	1.7	2.5	3.8	6
1/10/2017 17:45	-19.3	-44.9	1.4	2.9	0.14	0.08	0.149	0.135	0.02	0.04	0.14	0.41	1.7	2.5	3.8	6
1/10/2017 18:00	-19.3	-45.5	1.4	2.9	0.14	0.08	0.149	0.135	0.02	0.04	0.14	0.41	1.7	2.5	3.9	6
1/10/2017 18:15	-19.2	-44.3	1.4	2.9	0.14	0.08	0.149	0.135	0.02	0.04	0.13	0.41	1.7	2.5	3.9	5.9
1/10/2017 18:30	-19.2	-42.6	1.4	2.9	0.14	0.08	0.149	0.135	0.02	0.04	0.14	0.41	1.7	2.5	3.9	6
1/10/2017 18:45	-19.3	-45	1.4	2.9	0.14	0.08	0.149	0.135	0.03	0.04	0.14	0.41	1.7	2.5	3.9	6
1/10/2017 19:00	-19.2	-45.5	1.4	2.9	0.14	0.08	0.149	0.135	0.03	0.04	0.14	0.41	1.7	2.5	3.8	6
1/10/2017 19:15	-19.2	-45.4	1.4	2.9	0.14	0.08	0.149	0.135	0.02	0.04	0.14	0.42	1.7	2.5	3.8	6
1/10/2017 19:30	-19.2	-42.4	1.4	2.9	0.14	0.08	0.149	0.135	0.02	0.04	0.13	0.41	1.7	2.5	3.8	6
1/10/2017 19:45	-19.3	-45.4	1.4	2.9	0.14	0.08	0.149	0.135	0.03	0.04	0.14	0.41	1.7	2.5	3.8	6
1/10/2017 20:00	-19.3	-45.3	1.4	2.9	0.14	0.08	0.149	0.135	0.02	0.04	0.13	0.41	1.7	2.5	3.9	6
1/10/2017 20:15	-19.2	-45.1	1.4	2.9	0.14	0.08	0.149	0.135	0.02	0.04	0.13	0.41	1.7	2.5	3.9	6
1/10/2017 20:30	-19.3	-45.1	1.4	2.9	0.14	0.081	0.149	0.135	0.02	0.04	0.14	0.41	1.7	2.5	3.8	6
1/10/2017 20:45	-19.2	-45.4	1.4	2.9	0.14	0.08	0.149	0.135	0.02	0.04	0.14	0.41	1.7	2.5	3.9	6
1/10/2017 21:00	-19.2	-44.8	1.4	2.9	0.14	0.08	0.149	0.135	0.02	0.04	0.14	0.41	1.7	2.5	3.9	6
1/10/2017 21:15	-19.2	-43.6	1.4	2.9	0.14	0.081	0.149	0.135	0.02	0.04	0.14	0.41	1.7	2.5	3.9	6
1/10/2017 21:30	-19.2	-45.2	1.4	2.9	0.14	0.081	0.149	0.135	0.02	0.04	0.14	0.42	1.7	2.5	3.8	6
1/10/2017 21:45	-19.2	-45.1	1.4	2.9	0.141	0.081	0.149	0.135	0.02	0.04	0.14	0.42	1.7	2.5	3.8	6
1/10/2017 22:00	-19.2	-44.8	1.4	2.9	0.14	0.08	0.149	0.135	0.02	0.04	0.14	0.41	1.7	2.5	3.8	6
1/10/2017 22:15	-19.2	-45.2	1.4	2.9	0.14	0.081	0.149	0.135	0.02	0.04	0.14	0.41	1.6	2.5	3.8	6
1/10/2017 22:30	-19.2	-44.5	1.4	2.9	0.14	0.08	0.149	0.135	0.02	0.04	0.14	0.41	1.7	2.5	3.8	6
1/10/2017 22:45	-19.2	-45.2	1.4	2.9	0.14	0.08	0.149	0.135	0.02	0.05	0.14	0.42	1.7	2.5	3.8	6
1/10/2017 23:00	-19.2	-45.3	1.4	2.9	0.14	0.081	0.149	0.135	0.02	0.04	0.14	0.41	1.7	2.5	3.8	6
1/10/2017 23:15	-19.2	-41.1	1.4	2.9	0.14	0.08	0.149	0.135	0.02	0.04	0.14	0.41	1.7	2.5	3.9	5.9
1/10/2017 23:30	-19.2	-41	1.4	2.9	0.14	0.08	0.149	0.135	0.02	0.04	0.13	0.41	1.7	2.5	3.8	5.9
1/10/2017 23:45	-19.2	-45	1.4	2.9	0.14	0.08	0.149	0.135	0.02	0.04	0.14	0.41	1.7	2.5	3.9	6
1/11/2017 0:00	-19.2	-41	1.4	2.9	0.14	0.081	0.149	0.135	0.02	0.04	0.14	0.4	1.7	2.5	3.8	5.9
1/11/2017 0:15	-19.2	-45.4	1.4	2.9	0.14	0.081	0.149	0.135	0.02	0.04	0.13	0.42	1.7	2.5	3.8	6
1/11/2017 0:30	-19.2	-45.1	1.4	2.9	0.141	0.081	0.149	0.135	0.03	0.04	0.13	0.41	1.7	2.5	3.8	6
1/11/2017 0:45	-19.2	-45.6	1.4	2.9	0.141	0.081	0.15	0.135	0.02	0.04	0.14	0.42	1.7	2.5	3.9	6
1/11/2017 1:00	-19.2	-41.1	1.4	2.9	0.14	0.081	0.15	0.135	0.02	0.04	0.14	0.42	1.7	2.5	3.8	5.9
1/11/2017 1:15	-19.2	-45.3	1.4	2.9	0.14	0.081	0.149	0.135	0.02	0.04	0.13	0.42	1.7	2.5	3.9	6
1/11/2017 1:30	-19.2	-43.3	1.4	2.9	0.14	0.08	0.149	0.135	0.02	0.04	0.14	0.41	1.7	2.5	3.8	6
1/11/2017 1:45	-19.2	-45.2	1.4	2.9	0.141	0.081	0.15	0.135	0.02	0.04	0.13	0.41	1.7	2.5	3.8	6
1/11/2017 2:00	-19.2	-45.3	1.4	2.9	0.141	0.081	0.149	0.135	0.02	0.04	0.13	0.42	1.7	2.5	3.9	6
1/11/2017 2:15	-19.1	-41	1.4	2.9	0.141	0.081	0.149	0.135	0.02	0.04	0.14	0.41	1.7	2.5	3.9	6
1/11/2017 2:30	-19.2	-45.3	1.4	2.9	0.141	0.08	0.149	0.135	0.02	0.04	0.14	0.42	1.7	2.5	3.8	5.9
1/11/2017 2:45	-19.2	-41	1.4	2.9	0.141	0.081	0.149	0.135	0.02	0.04	0.14	0.41	1.7	2.5	3.8	6
1/11/2017 3:00	-19.1	-44.8	1.4	2.9	0.141	0.081	0.15	0.135	0.02	0.04	0.14	0.41	1.7	2.5	3.8	5.9
1/11/2017 3:15	-19.1	-45.4	1.4	2.9	0.141	0.081	0.149	0.135	0.02	0.04	0.14	0.42	1.7	2.5	3.8	6
1/11/2017 3:30	-19.2	-42.6	1.4	2.9	0.141	0.081	0.149	0.135	0.02	0.04	0.14	0.41	1.7	2.5	3.8	6
1/11/2017 3:45	-19.2	-44.9	1.4	2.9	0.14	0.081	0.149	0.135	0.02	0.04	0.13	0.41	1.7	2.5	3.8	6
1/11/2017 4:00	-19.2	-45.3	1.4	2.9	0.141	0.081	0.149	0.135	0.02	0.04	0.14	0.4	1.7	2.5	3.8	5.9
1/11/2017 4:15	-19.2	-41	1.4	2.9	0.141	0.081	0.149	0.135	0.02	0.04	0.14	0.41	1.7	2.5	3.8	6
1/11/2017 4:30	-19.2	-41	1.4	2.9	0.141	0.081	0.149	0.135	0.02	0.04	0.14	0.41	1.7	2.5	3.8	6
1/11/2017 4:45	-19.1	-43.8	1.4	2.9	0.141	0.081	0.149	0.135	0.02	0.04	0.14	0.41	1.7	2.5	3.8	6
1/11/2017 5:00	-19.2	-44.8	1.4	2.9	0.14	0.081	0.149	0.135	0.02	0.04	0.13	0.41	1.7	2.5	3.8	6
1/11/2017 5:15	-19.2	-44.8	1.4	2.9	0.141	0.081	0.149	0.135	0.03	0.04	0.13	0.41	1.7	2.5	3.8	5.9
1/11/2017 5:30	-19.1	-45.2	1.4	2.9	0.14	0.081	0.149	0.135	0.02	0.04	0.13	0.42	1.7	2.5	3.9	6
1/11/2017 5:45	-19.2	-43.9	1.4	2.9	0.141	0.081	0.149	0.135	0.02	0.04	0.13	0.42	1.7	2.5	3.8	5.9
1/11/2017 6:00	-19.1	-45.2	1.4	2.9	0.141	0.081	0.149	0.135	0.02	0.04	0.13	0.41	1.7	2.5	3.9	5.9
1/11/2017 6:15	-19.1	-45.4	1.4	2.9	0.141	0.081	0.149	0.135	0.02	0.04	0.13	0.41	1.7	2.5	3.9	6
1/11/2017 6:30	-19.1	-45.2	1.4	2.9	0.141	0.081	0.149	0.135	0.02	0.04	0.14	0.41	1.7	2.5	3.9	6
1/11/2017 6:45	-19.1	-45.2	1.4	2.9	0.141	0.081	0.149	0.135	0.02	0.04	0.14	0.41	1.7	2.5	3.9	6
1/11/2017 7:00	-19.2	-40.9	1.4	2.9	0.141	0.081	0.149	0.135	0.02	0.04	0.13	0.42	1.7	2.5	3.8	5.9
1/11/2017 7:15	-19.1	-45.3	1.4	2.9	0.141	0.081	0.149	0.135	0.02	0.04	0.13	0.41	1.7	2.5	3.9	5.9
1/11/2017 7:30	-19.1	-40.8	1.4	2.9	0.141	0.081	0.149	0.135	0.02	0.04	0.13	0.41	1.7	2.5	3.9	5.9
1/11/2017 7:45	-19.2	-44.8	1.4	2.9	0.141	0.081	0.149	0.135	0.02	0.04	0.14	0.41	1.7	2.5	3.9	6
1/11/2017 8:00	-19.1	-45.4	1.4	2.9	0.141	0.081	0.149	0.135	0.02	0.04	0.13	0.41	1.7	2.5	3.9	5.9
1/11/2017 8:15	-19.1	-45.1	1.4	2.9	0.141	0.081	0.149	0.135	0.03	0.04	0.13	0.42	1.7	2.5	3.9	5.9
1/11/2017 8:30	-19.2	-45.1	1.4	2.9	0.141	0.081	0.149	0.135	0.02	0.04	0.14	0.41	1.7	2.5	3.8	6
1/11/2017 8:45	-19.1	-45.1	1.4	2.9	0.141	0.081	0.149	0.135	0.02	0.04	0.14	0.42	1.7	2.5	3.8	5.9
1/11/2017 9:00	-19.2	-45.3	1.4	2.9	0.141	0.081	0.149	0.135	0.02	0.04	0.14	0.41	1.7	2.5	3.8	6
1/11/2017 9:15	-19.1	-44.7	1.4	2.9	0.141	0.081	0.149	0.135	0.02	0.04	0.14	0.41	1.7	2.5	3.8	6
1/11/2017 9:30	-19.1	-45.1	1.4	2.9	0.141	0.081	0.15	0.135	0.02	0.04	0.14	0.41	1.7	2.5	3.8	5.9
1/11/2017 9:45	-19.2	-44.4	1.4	2.9	0.141	0.081	0.15	0.135	0.02	0.04	0.14	0.42	1.7	2.5	3.8	5.9
1/11/2017 10:00	-19.1	-40.9	1.4	2.9	0.141	0.081	0.149	0.135	0.02	0.04	0.13	0.41	1.7	2.5	3.8	5.9
1/11/2017 10:15	-19.1	-45.1	1.4	2.9	0.141	0.081	0.149	0.135	0.02	0.04	0.14	0.41	1.7	2.5	3.8	5.9
1/11/2017 10:30	-19.1	-45.4	1.4	2.9	0.141	0.081	0.149	0.135	0.02	0.04	0.14	0.42	1.7	2.5	3.8	5.9
1/11/2017 10:45	-19.1	-45.2	1.4	2.9	0.141	0.081	0.15	0.135	0.02	0.04	0.14	0.41	1.7	2.5	3.8	6
1/11/2017 11:00	-19.1	-45.2	1.4	2.9	0.141	0.081	0.149	0.135	0.02	0.04	0.14	0.41	1.7	2.5	3.8	5.9
1/11/2017 11:15	-19.1	-45.1	1.4	2.9	0.141	0.081	0.149	0.135	0.02	0.04	0.14	0.41	1.7	2.5	3.8	6
1/11/2017 11:30	-19.1	-45.5	1.4	2.9	0.141	0.081	0.149	0.135	0.02	0.04	0.13	0.4	1.7	2.5	3.8	5.9
1/11/2017 11:45	-19.1	-45.2	1.4	2.9	0.141	0.081	0.149	0.135	0.02	0.04	0.13	0.41	1.7	2.5	3.8	5.9
1/11/2017 12:00	-19.1	-45.5	1.4	2.9	0.141	0.081	0.149	0.135	0.02	0.04	0.13	0.41	1.7	2.5	3.8	6
1/11/2017 12:15	-19.1	-45.2	1.4	2.9	0.141	0.081	0.149	0.135	0.02	0.04	0.13	0.4	1.7	2.5	3.8	5.9
1/11/2017 12:30	-19.1	-44.9	1.4	2.9	0.141	0.081	0.149	0.135	0.02	0.04	0.14	0.41	1.7	2.5	3.8	5.9
1/11/2017 12:45	-19.1	-45.3	1.4	2.9	0.141	0.081	0.149	0.135	0.02	0.04	0.14	0.41	1.7	2.5	3.8	6
1/11/2017 13:00	-19.1	-45.5	1.4	2.9	0.141	0.081	0.149	0.135	0.02	0.04	0.13	0.41	1.7	2.5	3.8	5.9
1/11/2017 13:15	-19.1	-45.2	1.4	2.9	0.141	0.081	0.149	0.135	0.02	0.04	0.13	0.41	1.7	2.4	3.8	5.9
1/11/2017 13:30	-19.1	-45.5	1.4	2.9	0.141	0.081	0.149	0.135	0.02	0.04	0.14	0.41	1.7	2.5	3.8	5.9
1/11/2017 13:45	-19.1	-45.4	1.4	2.9	0.141	0.081	0.15	0.135	0.02	0.04	0.13	0.4	1.7	2.5	3.8	5.9
1/11/2017 14:00	-19.1	-45.4	1.4	2.9	0.141	0.081	0.15	0.135	0.02	0.04	0.14	0.42	1.7	2.5	3.8	5.9
1/11/2017 14:15	-19.1	-45.1	1.4	2.9	0.141	0.081	0.149	0.135	0.03	0.04	0.13	0.41	1.7	2.5	3.9	5.9
1/11/2017 14:30	-19.1	-45.3	1.4	2.9	0.141	0.081	0.149	0.135	0.02	0.04	0.13	0.41	1.7	2.5	3.9	6
1/11/2017 14:45	-19.1	-45.3	1.4	2.9	0.141	0.081	0.149	0.135	0.02	0.04	0.13	0.4	1.7	2.5	3.9	5.9
1/11/2017 15:00	-19.1	-45.5	1.4	2.9	0.141	0.081	0.149	0.135	0.02	0.04	0.13	0.41	1.7	2.5	3.8	6
1/11/2017 15:15	-19.1	-45.1	1.4	2.9	0.141	0.081	0.148	0.135	0.02	0.04	0.13	0.41	1.7	2.5	3.9	5.9
1/11/2017 15:30	-19.2	-45.3	1.4	2.9	0.141	0.081	0.149	0.135	0.02	0.04	0.13	0.41	1.7	2.5	3.9	5.9
1/11/2017 15:45	-19.1	-45.3	1.4	2.9	0.141	0.081	0.149	0.135	0.03	0.04	0.14	0.41	1.7	2.5	3.8	5.9
1/11/2017 16:00	-19.1	-45.2	1.4	2.9	0.141	0.081	0.149	0.135	0.02	0.04	0.14	0.41	1.7	2.5	3.8	5.9
1/11/2017 16:15	-19.1	-45.2	1.4	2.9	0.141	0.081	0.149	0.135	0.02	0.04	0.14	0.41	1.7	2.5	3.8	5.9
1/11/2017 16:30	-19.1	-44.8	1.4	2.9	0.141	0.081	0.149	0.135	0.02	0.04	0.13	0.41	1.7	2.5	3.8	5.9
1/11/2017 16:45	-19.1	-43.9	1.4	2.9	0.141	0.081	0.149	0.135	0.02	0.04	0.14	0.41	1.7	2.5	3.9	5.9
1/11/2017 17:00	-19.1	-45.1	1.4	2.9	0.141	0.081	0.15	0.135	0.02	0.04	0.14	0.41	1.7	2.5	3.8	5.9
1/11/2017 17:15	-19.1	-45.2	1.4	2.9	0.141	0.081	0.149	0.135	0.02	0.04	0.13	0.42	1.7	2.5	3.8	5.9
1/11/2017 17:30	-19.1	-45.1	1.4	2.9	0.141	0.081	0.15	0.135	0.02	0.04	0.14	0.41	1.7	2.5	3.8	6
1/11/2017 17:45	-19.2	-45.2	1.4	2.9	0.141	0.081	0.15	0.135	0.02	0.04	0.13	0.41	1.7	2.5	3.9	5.9
1/11/2017 18:00	-19.1	-40.8	1.4	2.9	0.141	0.081	0.15	0.135	0.02	0.04	0.14	0.42	1.7	2.5	3.8	5.9
1/11/2017 18:15	-19.1	-44.6	1.4	2.9	0.141	0.081	0.149	0.135	0.02	0.04	0.13	0.41	1.7	2.5	3.8	5.9
1/11/2017 18:30	-19.1	-45.1	1.4	2.9	0.141	0.081	0.149	0.135	0.02	0.05	0.13	0.42	1.7	2.5	3.9	5.9
1/11/2017 18:45	-19.1	-45.1	1.4	2.9	0.141	0.081	0.149	0.135	0.02	0.04	0.14	0.41	1.7	2.4	3.8	5.9
1/11/2017 19:00	-19.1	-44.1	1.4	2.9	0.141	0.081	0.149	0.135	0.02	0.04	0.14	0.42	1.7	2.5	3.9	5.9
1/11/2017 19:15	-19.1	-40.8	1.4	2.9	0.141	0.081	0.149	0.135	0.02	0.04	0.14	0.41	1.7	2.5	3.8	5.9
1/11/2017 19:30	-19.1	-40.7	1.4	2.9	0.141	0.081	0.149	0.135	0.03	0.04	0.13	0.41	1.7	2.5	3.9	5.9
1/11/2017 19:45	-19	-45	1.4	2.9	0.141	0.081	0.149	0.135	0.02	0.04	0.14	0.41	1.7	2.5	3.8	5.9
1/11/2017 20:00	-19	-44.6	1.4	2.9	0.141	0.081	0.149	0.135	0.02	0.04	0.13	0.42	1.7	2.5	3.9	5.9
1/11/2017 20:15	-19.1	-43.9	1.4	2.9	0.141	0.081	0.149	0.135	0.02	0.04	0.13	0.42	1.7	2.5	3.8	5.9
1/11/2017 20:30	-19.1	-45.1	1.4	2.9	0.141	0.081	0.149	0.135	0.02	0.04	0.14	0.41	1.7	2.5	3.8	5.9
1/11/2017 20:45	-19.1	-41.3	1.4	2.9	0.141	0.081	0.149	0.135	0.03	0.04	0.14	0.41	1.7	2.5	3.8	5.9
1/11/2017 21:00	-19	-44.3	1.4	2.9	0.141	0.081	0.149	0.135	0.02	0.04	0.14	0.42	1.7	2.5	3.8	5.9
1/11/2017 21:15	-19.1	-40.8	1.4	2.9	0.141	0.081	0.149	0.135	0.02	0.04	0.13	0.42	1.7	2.5	3.8	5.9
1/11/2017 21:30	-19	-44.9	1.4	2.9	0.141	0.081	0.149	0.135	0.02	0.04	0.14	0.42	1.7	2.5	3.8	5.9
1/11/2017 21:45	-19.1	-40.8	1.4	2.9	0.141	0.081	0.149	0.135	0.02	0.04	0.13	0.41	1.7	2.5	3.8	5.9
1/11/2017 22:00	-19.1	-44.9	1.4	2.9	0.141	0.081	0.149	0.135	0.02	0.04	0.14	0.41	1.7	2.4	3.8	6
1/11/2017 22:15	-19.1	-45.1	1.4	2.9	0.141	0.081	0.149	0.135	0.02	0.04	0.14	0.41	1.7	2.5	3.8	6
1/11/2017 22:30	-19.1	-43.4	1.4	2.9	0.141	0.081	0.149	0.135	0.02	0.04	0.14	0.41	1.7	2.5	3.8	5.9
1/11/2017 22:45	-19.1	-44.8	1.4	2.9	0.141	0.081	0.149	0.135	0.02	0.04	0.14	0.41	1.7	2.4	3.8	5.9
1/11/2017 23:00	-19.1	-44.9	1.4	2.9	0.141	0.081	0.149	0.135	0.02	0.04	0.13	0.41	1.7	2.5	3.8	5.9
1/11/2017 23:15	-19.1	-45.1	1.4	2.9	0.141	0.081	0.149	0.135	0.02	0.04	0.14	0.42	1.7	2.5	3.8	6
1/11/2017 23:30	-19.1	-40.7	1.4	2.9	0.141	0.081	0.149	0.135	0.02	0.04	0.14	0.42	1.7	2.5	3.8	5.9
1/11/2017 23:45	-19.1	-45	1.4	2.9	0.141	0.081	0.149	0.135	0.02	0.04	0.13	0.42	1.7	2.5	3.8	5.9
1/12/2017 0:00	-19.1	-44.8	1.4	2.9	0.141	0.081	0.149	0.135	0.02	0.04	0.13	0.42	1.7	2.5	3.8	5.9
1/12/2017 0:15	-19.1	-45	1.4	2.9	0.141	0.081	0.149	0.135	0.02	0.04	0.14	0.42	1.7	2.5	3.8	5.9
1/12/2017 0:30	-19	-45.1	1.4	2.9	0.141	0.081	0.149	0.135	0.02	0.04	0.14	0.41	1.7	2.5	3.8	5.9
1/12/2017 0:45	-19.1	-45	1.4	2.9	0.141	0.081	0.149	0.135	0.02	0.04	0.14	0.41	1.7	2.5	3.9	5.9
1/12/2017 1:00	-19	-44.4	1.4	2.9	0.141	0.081	0.15	0.135	0.02	0.04	0.14	0.41	1.7	2.5	3.8	5.9
1/12/2017 1:15	-19.1	-45.1	1.4	2.9	0.141	0.081	0.149	0.135	0.02	0.04	0.13	0.41	1.7	2.5	3.8	5.9
1/12/2017 1:30	-19.1	-40.7	1.4	2.9	0.141	0.081	0.149	0.135	0.02	0.05	0.14	0.41	1.7	2.5	3.8	5.9
1/12/2017 1:45	-19.1	-44.7	1.4	2.9	0.141	0.081	0.149	0.135	0.02	0.04	0.13	0.41	1.7	2.5	3.8	5.9
1/12/2017 2:00	-19.1	-42.4	1.4	2.9	0.141	0.081	0.149	0.135	0.02	0.04	0.13	0.41	1.7	2.5	3.8	5.9
1/12/2017 2:15	-19.1	-41.2	1.4	2.9	0.141	0.081	0.15	0.135	0.02	0.04	0.14	0.41	1.7	2.5	3.8	5.9
1/12/2017 2:30	-19.1	-40.7	1.4	2.9	0.141	0.081	0.149	0.135	0.02	0.04	0.13	0.42	1.7	2.5	3.8	5.9
1/12/2017 2:45	-19.1	-40.7	1.4	2.9	0.141	0.081	0.149	0.135	0.03	0.04	0.14	0.41	1.7	2.5	3.9	5.9
1/12/2017 3:00	-19.1	-40.7	1.4	2.9	0.141	0.081	0.15	0.135	0.02	0.04	0.13	0.42	1.7	2.5	3.8	5.9
1/12/2017 3:15	-19.1	-40.6	1.4	2.9	0.141	0.081	0.15	0.135	0.02	0.04	0.14	0.41	1.7	2.5	3.8	6
1/12/2017 3:30	-19.1	-40.6	1.4	2.9	0.141	0.081	0.15	0.135	0.02	0.04	0.13	0.42	1.7	2.5	3.8	5.9
1/12/2017 3:45	-19	-41	1.4	2.9	0.141	0.081	0.149	0.135	0.02	0.04	0.14	0.41	1.7	2.5	3.8	6
1/12/2017 4:00	-19	-40.7	1.4	2.9	0.141	0.081	0.149	0.135	0.03	0.04	0.14	0.42	1.7	2.5	3.8	5.9
1/12/2017 4:15	-19.1	-44.3	1.4	2.9	0.141	0.081	0.15	0.135	0.02	0.04	0.13	0.42	1.7	2.5	3.8	5.9
1/12/2017 4:30	-19.1	-43.8	1.4	2.9	0.141	0.081	0.149	0.135	0.02	0.04	0.14	0.42	1.7	2.5	3.8	5.9
1/12/2017 4:45	-19.1	-44.7	1.4	2.9	0.142	0.081	0.15	0.135	0.02	0.04	0.14	0.42	1.7	2.5	3.8	5.9
1/12/2017 5:00	-19	-45	1.4	2.9	0.141	0.081	0.149	0.135	0.02	0.04	0.14	0.41	1.7	2.5	3.8	5.9
1/12/2017 5:15	-19.1	-44.9	1.4	2.9	0.141	0.081	0.149	0.135	0.02	0.04	0.14	0.41	1.7	2.5	3.8	5.9
1/12/2017 5:30	-19.1	-42	1.4	2.9	0.141	0.081	0.15	0.135	0.03	0.04	0.14	0.41	1.7	2.5	3.8	5.9
1/12/2017 5:45	-19	-43.5	1.4	2.9	0.142	0.081	0.149	0.135	0.02	0.04	0.14	0.42	1.7	2.5	3.8	5.9
1/12/2017 6:00	-19.1	-44.4	1.4	2.9	0.141	0.081	0.15	0.135	0.02	0.04	0.14	0.42	1.7	2.5	3.8	5.9
1/12/2017 6:15	-19.1	-44	1.4	2.9	0.142	0.081	0.149	0.135	0.02	0.04	0.14	0.42	1.7	2.5	3.8	5.9
1/12/2017 6:30	-19.1	-40.6	1.4	2.9	0.141	0.081	0.15	0.135	0.02	0.04	0.14	0.42	1.7	2.5	3.8	5.9
1/12/2017 6:45	-19.1	-41.7	1.4	2.9	0.141	0.081	0.149	0.135	0.02	0.04	0.14	0.41	1.7	2.5	3.8	5.9
1/12/2017 7:00	-19	-44.8	1.4	2.9	0.141	0.081	0.15	0.135	0.02	0.05	0.14	0.42	1.7	2.5	3.8	5.9
1/12/2017 7:15	-19.1	-44.9	1.4	2.9	0.141	0.081	0.15	0.135	0.02	0.04	0.14	0.42	1.7	2.5	3.8	5.9
1/12/2017 7:30	-19.1	-40.6	1.4	2.9	0.142	0.081	0.149	0.135	0.02	0.04	0.14	0.41	1.7	2.5	3.8	5.9
1/12/2017 7:45	-19	-42.4	1.4	2.9	0.142	0.081	0.149	0.135	0.02	0.04	0.13	0.42	1.7	2.5	3.8	5.9
1/12/2017 8:00	-19.1	-45.2	1.4	2.9	0.142	0.081	0.149	0.135	0.02	0.04	0.13	0.41	1.7	2.5	3.8	6
1/12/2017 8:15	-19.1	-45	1.4	2.9	0.142	0.081	0.149	0.135	0.02	0.04	0.13	0.41	1.7	2.5	3.9	5.9
1/12/2017 8:30	-19.1	-45.2	1.4	2.9	0.141	0.081	0.149	0.135	0.02	0.05	0.13	0.41	1.7	2.5	3.8	5.9
1/12/2017 8:45	-19.1	-44.7	1.4	2.9	0.142	0.081	0.149	0.135	0.02	0.04	0.14	0.41	1.7	2.5	3.8	5.9
1/12/2017 9:00	-19.1	-45	1.4	2.9	0.141	0.081	0.149	0.135	0.02	0.04	0.13	0.41	1.7	2.5	3.8	5.9
1/12/2017 9:15	-19.1	-45.1	1.4	2.9	0.141	0.081	0.149	0.135	0.02	0.04	0.14	0.41	1.7	2.5	3.8	5.9
1/12/2017 9:30	-19.1	-45	1.4	2.9	0.142	0.081	0.149	0.135	0.02	0.04	0.13	0.41	1.7	2.5	3.8	5.9
1/12/2017 9:45	-19.1	-45	1.4	2.9	0.142	0.081	0.149	0.135	0.03	0.04	0.14	0.41	1.7	2.5	3.8	5.9
1/12/2017 10:00	-19.7	-45.6	1.4	2.9	0.142	0.081	0.15	0.135	0.02	0.04	0.14	0.4	1.7	2.5	3.8	5.9
1/12/2017 10:15	-19.6	-45.6	1.4	2.9	0.141	0.081	0.149	0.135	0.02	0.04	0.13	0.41	1.7	2.5	3.8	5.9
1/12/2017 10:30	-19.7	-45.6	1.4	2.9	0.142	0.081	0.149	0.135	0.02	0.04	0.13	0.41	1.7	2.5	3.9	5.9
1/12/2017 10:45	-19.9	-45.5	1.4	2.9	0.142	0.081	0.149	0.135	0.03	0.04	0.13	0.41	1.7	2.5	3.8	5.9
1/12/2017 11:00	-19.5	-45.3	1.4	2.9	0.142	0.081	0.149	0.135	0.02	0.04	0.13	0.41	1.7	2.5	3.8	5.9
1/12/2017 11:15	-19.6	-45.6	1.4	2.9	0.141	0.081	0.15	0.135	0.03	0.04	0.13	0.41	1.7	2.5	3.8	5.9
1/12/2017 11:30	-19.7	-45.6	1.4	2.9	0.142	0.081	0.15	0.135	0.02	0.04	0.13	0.41	1.7	2.5	3.8	5.9
1/12/2017 11:45	-19.9	-45.5	1.5	2.9	0.142	0.081	0.149	0.135	0.02	0.04	0.13	0.41	1.7	2.5	3.8	6
1/12/2017 12:00	-19.6	-45.4	1.5	2.9	0.142	0.081	0.149	0.135	0.02	0.04	0.13	0.41	1.7	2.5	3.8	5.9
1/12/2017 12:15	-19.7	-45.5	1.4	2.9	0.142	0.081	0.149	0.135	0.02	0.04	0.14	0.41	1.7	2.5	3.8	5.9
1/12/2017 12:30	-19.5	-45.6	1.4	2.9	0.142	0.081	0.149	0.135	0.02	0.04	0.13	0.41	1.7	2.5	3.8	5.9
1/12/2017 12:45	-19.7	-45.6	1.4	2.9	0.142	0.081	0.149	0.135	0.02	0.04	0.14	0.41	1.7	2.5	3.8	5.9
1/12/2017 13:00	-19.7	-45.5	1.5	2.9	0.142	0.081	0.149	0.135	0.02	0.04	0.13	0.41	1.7	2.5	3.8	5.9
1/12/2017 13:15	-19.6	-45.6	1.4	2.9	0.142	0.081	0.149	0.135	0.02	0.05	0.14	0.4	1.7	2.5	3.8	6
1/12/2017 13:30	-19.3	-45.8	1.4	2.9	0.142	0.081	0.15	0.135	0.02	0.04	0.14	0.41	1.7	2.5	3.8	5.9
1/12/2017 13:45	-19.4	-45.8	1.5	2.9	0.142	0.081	0.15	0.135	0.02	0.04	0.13	0.41	1.7	2.5	3.8	5.9
1/12/2017 14:00	-19.4	-45.6	1.5	2.9	0.142	0.081	0.15	0.135	0.02	0.04	0.13	0.41	1.7	2.5	3.8	5.9
1/12/2017 14:15	-19.2	-45.4	1.4	2.9	0.142	0.081	0.15	0.135	0.02	0.04	0.13	0.41	1.7	2.5	3.8	5.9
1/12/2017 14:30	-19.4	-45.5	1.4	2.9	0.142	0.081	0.15	0.135	0.03	0.04	0.14	0.41	1.7	2.5	3.8	5.9
1/12/2017 14:45	-19.3	-45.4	1.5	2.9	0.142	0.081	0.15	0.134	0.02	0.04	0.14	0.41	1.7	2.5	3.8	5.9
1/12/2017 15:00	-19.1	-44.9	1.4	2.9	0.142	0.081	0.15	0.135	0.02	0.04	0.14	0.41	1.7	2.5	3.8	5.9
1/12/2017 15:15	-19.1	-44.8	1.4	2.9	0.142	0.081	0.149	0.135	0.03	0.04	0.14	0.42	1.7	2.4	3.8	5.9
1/12/2017 15:30	-19.1	-44.7	1.4	2.9	0.142	0.081	0.15	0.135	0.02	0.04	0.13	0.42	1.7	2.5	3.8	5.9
1/12/2017 15:45	-19.1	-44.8	1.5	2.9	0.142	0.081	0.149	0.135	0.03	0.04	0.14	0.42	1.7	2.5	3.8	5.9
1/12/2017 16:00	-19.1	-45	1.5	2.9	0.142	0.081	0.149	0.135	0.02	0.04	0.13	0.41	1.7	2.5	3.8	5.9
1/12/2017 16:15	-19.1	-44.5	1.4	2.9	0.142	0.081	0.149	0.135	0.02	0.04	0.13	0.41	1.7	2.5	3.8	5.9
1/12/2017 16:30	-19	-44.7	1.5	2.9	0.142	0.081	0.149	0.135	0.02	0.04	0.14	0.41	1.7	2.5	3.9	5.9
1/12/2017 16:45	-19.1	-43.7	1.5	2.9	0.142	0.081	0.149	0.135	0.02	0.04	0.13	0.41	1.7	2.5	3.8	5.9
1/12/2017 17:00	-19.1	-44.8	1.4	2.9	0.142	0.081	0.149	0.135	0.02	0.04	0.14	0.41	1.7	2.5	3.8	5.9
1/12/2017 17:15	-19.1	-44.8	1.5	2.9	0.142	0.081	0.149	0.135	0.02	0.04	0.13	0.41	1.7	2.5	3.8	5.9
1/12/2017 17:30	-19.1	-44.8	1.4	2.9	0.142	0.081	0.149	0.135	0.02	0.04	0.13	0.41	1.7	2.5	3.9	5.9
1/12/2017 17:45	-19.1	-40.4	1.4	2.9	0.142	0.081	0.149	0.135	0.02	0.04	0.13	0.42	1.7	2.5	3.8	5.9
1/12/2017 18:00	-19.1	-44.8	1.5	2.9	0.142	0.081	0.149	0.135	0.03	0.04	0.14	0.41	1.7	2.5	3.8	5.9
1/12/2017 18:15	-19.1	-44.7	1.5	2.9	0.142	0.081	0.149	0.135	0.02	0.04	0.14	0.41	1.7	2.5	3.9	5.9
1/12/2017 18:30	-19	-40.5	1.4	2.9	0.142	0.081	0.149	0.135	0.02	0.04	0.14	0.41	1.7	2.5	3.8	5.9
1/12/2017 18:45	-19.1	-44.3	1.5	2.9	0.142	0.081	0.149	0.135	0.02	0.04	0.14	0.41	1.7	2.5	3.9	5.9
1/12/2017 19:00	-19.1	-44.4	1.4	2.9	0.142	0.081	0.149	0.135	0.02	0.04	0.13	0.42	1.7	2.5	3.8	5.9
1/12/2017 19:15	-19.1	-44.6	1.5	2.9	0.142	0.081	0.15	0.135	0.02	0.05	0.14	0.41	1.7	2.5	3.8	5.9
1/12/2017 19:30	-19.1	-44.6	1.5	2.9	0.142	0.081	0.15	0.135	0.02	0.04	0.14	0.42	1.7	2.5	3.8	5.9
1/12/2017 19:45	-19.1	-44.7	1.5	2.9	0.142	0.081	0.149	0.135	0.02	0.04	0.14	0.42	1.7	2.5	3.8	5.9
1/12/2017 20:00	-19.1	-44.8	1.4	2.9	0.142	0.081	0.15	0.135	0.02	0.04	0.13	0.41	1.7	2.5	3.8	5.9
1/12/2017 20:15	-19.1	-44.6	1.5	2.9	0.142	0.081	0.149	0.135	0.02	0.04	0.14	0.42	1.7	2.5	3.8	5.9
1/12/2017 20:30	-19	-44.9	1.5	2.9	0.142	0.081	0.149	0.135	0.02	0.04	0.13	0.42	1.7	2.5	3.8	5.9
1/12/2017 20:45	-19.1	-44.1	1.5	2.9	0.142	0.081	0.15	0.135	0.01	0.04	0.14	0.41	1.7	2.5	3.8	5.9
1/12/2017 21:00	-19.1	-44.9	1.5	2.9	0.142	0.081	0.149	0.135	0.02	0.04	0.13	0.41	1.7	2.5	3.8	5.9
1/12/2017 21:15	-19.1	-44.7	1.5	2.9	0.142	0.081	0.149	0.135	0.02	0.04	0.14	0.41	1.7	2.5	3.9	5.9
1/12/2017 21:30	-19.1	-44.6	1.5	2.9	0.142	0.081	0.149	0.135	0.02	0.04	0.14	0.41	1.7	2.5	3.8	5.9
1/12/2017 21:45	-19.1	-44.8	1.5	2.9	0.142	0.081	0.149	0.135	0.02	0.04	0.13	0.41	1.7	2.5	3.8	5.9
1/12/2017 22:00	-19	-42	1.5	2.9	0.142	0.081	0.149	0.135	0.02	0.04	0.13	0.41	1.7	2.5	3.9	5.9
1/12/2017 22:15	-19.1	-44.6	1.5	2.9	0.142	0.081	0.15	0.135	0.02	0.05	0.14	0.41	1.7	2.5	3.8	5.9
1/12/2017 22:30	-19.1	-43.5	1.5	2.9	0.142	0.081	0.15	0.135	0.02	0.04	0.14	0.41	1.7	2.5	3.9	5.9
1/12/2017 22:45	-19.1	-44.6	1.5	2.9	0.142	0.081	0.15	0.135	0.02	0.04	0.13	0.41	1.7	2.5	3.8	5.9
1/12/2017 23:00	-19.1	-44.2	1.5	2.9	0.142	0.081	0.15	0.135	0.02	0.04	0.13	0.41	1.7	2.5	3.8	5.9
1/12/2017 23:15	-19	-44.9	1.4	2.9	0.142	0.081	0.149	0.135	0.02	0.04	0.14	0.42	1.7	2.5	3.8	5.9
1/12/2017 23:30	-19.1	-41.3	1.5	2.9	0.142	0.081	0.149	0.135	0.02	0.04	0.14	0.41	1.7	2.5	3.8	5.9
1/12/2017 23:45	-19	-40.5	1.5	2.9	0.142	0.081	0.15	0.135	0.02	0.04	0.14	0.41	1.7	2.5	3.8	6
1/13/2017 0:00	-19.1	-43.8	1.5	2.9	0.142	0.081	0.15	0.135	0.02	0.04	0.14	0.41	1.7	2.5	3.8	5.9
1/13/2017 0:15	-19	-40.4	1.5	2.9	0.142	0.081	0.149	0.135	0.01	0.05	0.13	0.41	1.7	2.5	3.8	5.9
1/13/2017 0:30	-19.1	-40.4	1.5	2.9	0.142	0.081	0.149	0.135	0.02	0.04	0.13	0.41	1.7	2.5	3.8	5.9
1/13/2017 0:45	-19.1	-44.6	1.5	2.9	0.142	0.081	0.149	0.135	0.01	0.04	0.13	0.42	1.7	2.4	3.8	5.9
1/13/2017 1:00	-19.1	-44.7	1.5	2.9	0.142	0.081	0.149	0.135	0.02	0.04	0.14	0.42	1.7	2.5	3.8	5.9
1/13/2017 1:15	-19.1	-43.4	1.5	2.9	0.142	0.081	0.15	0.135	0.02	0.04	0.14	0.41	1.7	2.5	3.8	5.9
1/13/2017 1:30	-19.1	-42.6	1.5	2.9	0.142	0.081	0.149	0.135	0.02	0.04	0.14	0.41	1.7	2.5	3.8	5.9
1/13/2017 1:45	-19.1	-44.7	1.5	2.9	0.142	0.081	0.149	0.135	0.02	0.04	0.14	0.41	1.7	2.5	3.9	5.9
1/13/2017 2:00	-19	-40.4	1.5	2.9	0.142	0.081	0.149	0.135	0.02	0.04	0.14	0.41	1.7	2.5	3.9	5.9
1/13/2017 2:15	-19.1	-44.2	1.5	2.9	0.142	0.081	0.149	0.135	0.02	0.04	0.14	0.41	1.7	2.5	3.8	5.9
1/13/2017 2:30	-18.9	-44	1.4	2.9	0.142	0.081	0.149	0.135	0.02	0.04	0.13	0.42	1.7	2.5	3.8	5.9
1/13/2017 2:45	-19.1	-44	1.5	2.9	0.142	0.081	0.15	0.135	0.02	0.04	0.14	0.41	1.7	2.5	3.8	5.9
1/13/2017 3:00	-19	-40.9	1.5	2.9	0.142	0.081	0.15	0.135	0.02	0.04	0.13	0.41	1.7	2.5	3.8	5.9
1/13/2017 3:15	-19.1	-40.5	1.5	2.9	0.142	0.081	0.15	0.135	0.02	0.04	0.14	0.42	1.7	2.5	3.8	5.9
1/13/2017 3:30	-19	-44.7	1.5	2.9	0.142	0.081	0.15	0.135	0.02	0.04	0.13	0.41	1.7	2.5	3.8	5.9
1/13/2017 3:45	-19.1	-44.6	1.5	2.9	0.142	0.081	0.149	0.135	0.02	0.04	0.14	0.42	1.7	2.5	3.8	5.9
1/13/2017 4:00	-19	-44.4	1.5	2.9	0.142	0.081	0.15	0.135	0.02	0.04	0.14	0.41	1.7	2.5	3.8	5.9
1/13/2017 4:15	-19.1	-44.5	1.5	2.9	0.142	0.081	0.149	0.135	0.02	0.04	0.13	0.41	1.7	2.5	3.8	5.9
1/13/2017 4:30	-19	-44.5	1.5	2.9	0.142	0.081	0.15	0.135	0.02	0.04	0.13	0.41	1.7	2.5	3.8	5.9
1/13/2017 4:45	-19.1	-44.5	1.5	2.9	0.142	0.081	0.15	0.135	0.02	0.04	0.14	0.42	1.7	2.4	3.8	5.9
1/13/2017 5:00	-19.1	-43.9	1.5	2.9	0.142	0.081	0.149	0.135	0.02	0.04	0.14	0.42	1.7	2.5	3.8	5.9
1/13/2017 5:15	-19.1	-43.5	1.5	2.9	0.142	0.081	0.149	0.135	0.02	0.04	0.14	0.42	1.7	2.5	3.8	5.9
1/13/2017 5:30	-19.1	-44.7	1.5	2.9	0.142	0.081	0.15	0.135	0.02	0.04	0.14	0.42	1.7	2.5	3.8	5.9
1/13/2017 5:45	-19.1	-40.4	1.5	2.9	0.142	0.081	0.15	0.135	0.02	0.04	0.14	0.42	1.7	2.5	3.8	5.9
1/13/2017 6:00	-19.1	-42.2	1.5	2.9	0.142	0.081	0.15	0.135	0.02	0.04	0.14	0.41	1.7	2.5	3.8	5.9
1/13/2017 6:15	-19.1	-40.3	1.5	2.9	0.142	0.081	0.15	0.135	0.02	0.04	0.14	0.42	1.7	2.5	3.8	5.9
1/13/2017 6:30	-19.1	-40.4	1.5	2.9	0.142	0.081	0.15	0.135	0.02	0.04	0.14	0.41	1.7	2.5	3.8	5.9
1/13/2017 6:45	-19	-40.4	1.5	2.9	0.142	0.081	0.149	0.135	0.02	0.04	0.13	0.41	1.7	2.5	3.8	5.9
1/13/2017 7:00	-19	-44.4	1.5	2.9	0.142	0.081	0.149	0.135	0.02	0.04	0.13	0.41	1.7	2.5	3.8	5.9
1/13/2017 7:15	-19	-40.3	1.4	2.9	0.142	0.081	0.15	0.135	0.02	0.04	0.14	0.41	1.7	2.5	3.8	5.9
1/13/2017 7:30	-19.1	-44.1	1.5	2.9	0.142	0.081	0.149	0.135	0.02	0.04	0.14	0.42	1.7	2.5	3.8	5.9
1/13/2017 7:45	-19.1	-40.3	1.5	2.9	0.142	0.081	0.15	0.135	0.02	0.04	0.14	0.41	1.7	2.5	3.8	5.9
1/13/2017 8:00	-19.1	-44.6	1.5	2.9	0.142	0.081	0.15	0.135	0.02	0.04	0.14	0.41	1.7	2.5	3.9	5.9
1/13/2017 8:15	-19.1	-44.6	1.5	2.9	0.142	0.081	0.149	0.135	0.02	0.04	0.13	0.42	1.7	2.5	3.8	5.9
1/13/2017 8:30	-19.1	-44.5	1.5	2.9	0.142	0.081	0.15	0.135	0.02	0.04	0.14	0.41	1.7	2.5	3.8	5.9
1/13/2017 8:45	-19	-40.3	1.5	2.9	0.142	0.081	0.15	0.135	0.02	0.04	0.13	0.41	1.7	2.5	3.8	5.9
1/13/2017 9:00	-19	-40.3	1.5	2.9	0.142	0.081	0.15	0.135	0.02	0.04	0.13	0.41	1.7	2.5	3.8	5.9
1/13/2017 9:15	-19.1	-44.6	1.5	2.9	0.142	0.081	0.15	0.135	0.02	0.04	0.13	0.41	1.7	2.5	3.8	5.9
1/13/2017 9:30	-19.1	-43.5	1.5	2.9	0.142	0.081	0.15	0.135	0.02	0.04	0.13	0.42	1.7	2.5	3.8	5.9
1/13/2017 9:45	-19.1	-44.5	1.5	2.9	0.142	0.081	0.15	0.135	0.02	0.04	0.13	0.41	1.7	2.5	3.8	5.9
1/13/2017 10:00	-19	-44.7	1.5	2.9	0.142	0.081	0.15	0.135	0.02	0.04	0.14	0.42	1.7	2.5	3.8	5.9
1/13/2017 10:15	-19.1	-44.9	1.5	2.9	0.142	0.081	0.15	0.135	0.02	0.04	0.13	0.41	1.7	2.5	3.8	5.9
1/13/2017 10:30	-19.1	-44.6	1.5	2.9	0.142	0.081	0.15	0.135	0.02	0.04	0.13	0.41	1.7	2.5	3.8	5.9
1/13/2017 10:45	-19.1	-44.4	1.5	2.9	0.142	0.081	0.15	0.135	0.02	0.04	0.14	0.41	1.7	2.5	3.8	5.9
1/13/2017 11:00	-19.1	-44.6	1.5	2.9	0.142	0.081	0.15	0.135	0.02	0.04	0.14	0.41	1.7	2.5	3.8	5.9
1/13/2017 11:15	-19.1	-44.4	1.5	2.9	0.142	0.081	0.149	0.135	0.02	0.04	0.14	0.42	1.7	2.5	3.8	5.9
1/13/2017 11:30	-19.1	-44.7	1.5	2.9	0.142	0.081	0.15	0.135	0.02	0.04	0.13	0.41	1.7	2.5	3.8	5.9
1/13/2017 11:45	-19.1	-44.8	1.5	2.9	0.142	0.081	0.149	0.135	0.02	0.04	0.13	0.41	1.7	2.5	3.8	5.9
1/13/2017 12:00	-19.1	-44.7	1.5	2.9	0.142	0.081	0.15	0.135	0.02	0.04	0.14	0.4	1.7	2.5	3.8	5.9
1/13/2017 12:15	-19.1	-44.5	1.5	2.9	0.142	0.081	0.149	0.135	0.02	0.04	0.14	0.4	1.7	2.5	3.8	5.9
1/13/2017 12:30	-19.1	-44.5	1.5	2.9	0.142	0.081	0.15	0.135	0.02	0.04	0.14	0.41	1.7	2.5	3.8	5.9
1/13/2017 12:45	-19.1	-44.6	1.5	2.9	0.142	0.081	0.15	0.135	0.02	0.04	0.14	0.41	1.7	2.5	3.8	5.9
1/13/2017 13:00	-19.1	-44.5	1.5	2.9	0.142	0.081	0.15	0.135	0.02	0.04	0.14	0.41	1.7	2.5	3.8	5.9
1/13/2017 13:15	-19.1	-44.8	1.5	2.9	0.142	0.081	0.149	0.135	0.02	0.04	0.13	0.41	1.7	2.5	3.8	5.9
1/13/2017 13:30	-19.1	-44.8	1.5	2.9	0.142	0.081	0.15	0.135	0.02	0.04	0.13	0.41	1.7	2.5	3.8	5.9
1/13/2017 13:45	-19.1	-44.1	1.5	2.9	0.142	0.081	0.149	0.135	0.02	0.04	0.13	0.41	1.7	2.5	3.8	5.9
1/13/2017 14:00	-19.1	-44.5	1.4	2.9	0.142	0.081	0.149	0.135	0.02	0.04	0.14	0.41	1.7	2.5	3.8	5.9
1/13/2017 14:15	-19	-44.5	1.5	2.9	0.142	0.081	0.149	0.135	0.02	0.04	0.14	0.41	1.7	2.5	3.8	5.9
1/13/2017 14:30	-19.1	-44.5	1.5	2.9	0.142	0.081	0.15	0.135	0.02	0.04	0.14	0.41	1.7	2.5	3.8	5.9
1/13/2017 14:45	-19.1	-44.5	1.5	2.9	0.142	0.081	0.15	0.135	0.02	0.04	0.14	0.42	1.7	2.5	3.8	5.9
1/13/2017 15:00	-19.1	-44.6	1.5	2.9	0.142	0.081	0.15	0.135	0.02	0.04	0.14	0.41	1.7	2.5	3.8	5.9
1/13/2017 15:15	-19.1	-44.5	1.5	2.9	0.142	0.081	0.149	0.135	0.02	0.04	0.13	0.42	1.7	2.5	3.8	5.9
1/13/2017 15:30	-19.1	-44.5	1.5	2.9	0.142	0.081	0.15	0.135	0.02	0.04	0.13	0.41	1.7	2.5	3.8	5.9
1/13/2017 15:45	-19	-44.5	1.5	2.9	0.142	0.082	0.15	0.135	0.02	0.04	0.13	0.4	1.7	2.5	3.8	5.9
1/13/2017 16:00	-19	-44.6	1.5	2.9	0.142	0.081	0.15	0.135	0.02	0.04	0.14	0.42	1.7	2.5	3.8	5.9
1/13/2017 16:15	-19	-44.3	1.5	2.9	0.142	0.082	0.15	0.135	0.02	0.04	0.14	0.42	1.7	2.5	3.8	5.9
1/13/2017 16:30	-19.1	-44.5	1.5	2.9	0.142	0.082	0.15	0.135	0.02	0.04	0.13	0.41	1.7	2.5	3.8	5.9
1/13/2017 16:45	-19.1	-44.5	1.5	2.9	0.142	0.081	0.15	0.135	0.02	0.04	0.14	0.42	1.7	2.5	3.8	5.9
1/13/2017 17:00	-19	-44.6	1.5	2.9	0.142	0.081	0.15	0.135	0.02	0.04	0.13	0.42	1.7	2.5	3.8	5.9
1/13/2017 17:15	-19.1	-44.7	1.5	2.9	0.142	0.081	0.15	0.135	0.02	0.04	0.13	0.41	1.7	2.5	3.8	5.9
1/13/2017 17:30	-19.1	-43.9	1.5	2.9	0.142	0.081	0.149	0.135	0.02	0.04	0.14	0.42	1.7	2.5	3.8	5.9
1/13/2017 17:45	-19	-44.2	1.5	2.9	0.142	0.082	0.15	0.135	0.02	0.04	0.13	0.42	1.7	2.5	3.9	5.9
1/13/2017 18:00	-19.1	-40.2	1.5	2.9	0.142	0.082	0.149	0.135	0.02	0.05	0.14	0.41	1.7	2.5	3.8	5.9
1/13/2017 18:15	-19.1	-42.5	1.5	2.9	0.142	0.081	0.149	0.135	0.02	0.04	0.14	0.41	1.7	2.5	3.9	5.9
1/13/2017 18:30	-19.1	-44.4	1.5	2.9	0.142	0.082	0.149	0.135	0.02	0.04	0.14	0.42	1.7	2.5	3.8	5.9
1/13/2017 18:45	-19.1	-40.2	1.4	2.9	0.142	0.081	0.149	0.135	0.03	0.04	0.14	0.41	1.7	2.5	3.8	5.9
1/13/2017 19:00	-19.1	-44.5	1.5	2.9	0.142	0.082	0.149	0.135	0.03	0.04	0.14	0.41	1.7	2.5	3.8	5.9
1/13/2017 19:15	-19.1	-44.4	1.5	2.9	0.142	0.081	0.149	0.135	0.02	0.04	0.13	0.41	1.7	2.5	3.8	5.9
1/13/2017 19:30	-19.1	-44.3	1.5	2.9	0.142	0.082	0.15	0.135	0.02	0.04	0.13	0.41	1.7	2.5	3.9	5.9
1/13/2017 19:45	-19	-44.5	1.5	2.9	0.142	0.082	0.15	0.135	0.02	0.04	0.13	0.42	1.7	2.5	3.8	5.9
1/13/2017 20:00	-19	-44	1.5	2.9	0.142	0.082	0.149	0.135	0.02	0.04	0.14	0.41	1.7	2.5	3.8	5.9
1/13/2017 20:15	-19.1	-40.1	1.5	2.9	0.142	0.081	0.15	0.135	0.02	0.04	0.14	0.42	1.7	2.5	3.9	5.9
1/13/2017 20:30	-19	-44.4	1.5	2.9	0.142	0.082	0.149	0.135	0.03	0.04	0.14	0.41	1.7	2.4	3.8	5.9
1/13/2017 20:45	-19.1	-40.1	1.5	2.9	0.142	0.082	0.15	0.135	0.02	0.04	0.14	0.41	1.7	2.5	3.8	5.9
1/13/2017 21:00	-19.1	-44.3	1.5	2.9	0.142	0.081	0.15	0.135	0.02	0.04	0.14	0.42	1.7	2.5	3.8	5.9
1/13/2017 21:15	-19.1	-40.1	1.5	2.9	0.142	0.082	0.149	0.135	0.02	0.04	0.13	0.41	1.7	2.5	3.8	5.9
1/13/2017 21:30	-19.1	-44.4	1.5	2.9	0.142	0.082	0.15	0.135	0.02	0.04	0.14	0.42	1.7	2.5	3.8	5.9
1/13/2017 21:45	-19.1	-40.1	1.5	2.9	0.142	0.081	0.149	0.135	0.02	0.04	0.13	0.41	1.7	2.5	3.8	5.9
1/13/2017 22:00	-19.1	-40.1	1.5	2.9	0.142	0.081	0.149	0.135	0.02	0.04	0.14	0.41	1.7	2.5	3.8	5.9
1/13/2017 22:15	-19.1	-44.2	1.5	2.9	0.142	0.082	0.149	0.135	0.02	0.04	0.14	0.41	1.7	2.5	3.8	5.9
1/13/2017 22:30	-19.1	-40.1	1.5	2.9	0.142	0.082	0.149	0.135	0.02	0.04	0.13	0.41	1.7	2.5	3.8	5.9
1/13/2017 22:45	-19	-40.1	1.5	2.9	0.142	0.081	0.149	0.135	0.02	0.04	0.14	0.41	1.7	2.5	3.8	5.9
1/13/2017 23:00	-19	-40.1	1.5	2.9	0.142	0.082	0.149	0.135	0.02	0.04	0.14	0.41	1.7	2.5	3.8	5.9
1/13/2017 23:15	-19	-42.7	1.5	2.9	0.142	0.081	0.15	0.135	0.02	0.04	0.14	0.41	1.7	2.5	3.8	5.9
1/13/2017 23:30	-19	-43.5	1.5	2.9	0.142	0.082	0.149	0.135	0.02	0.04	0.14	0.41	1.7	2.5	3.8	5.9
1/13/2017 23:45	-19	-40.1	1.5	2.9	0.142	0.082	0.15	0.135	0.02	0.04	0.13	0.41	1.7	2.5	3.8	5.9
1/14/2017 0:00	-19.1	-40.1	1.5	2.9	0.142	0.082	0.149	0.135	0.02	0.04	0.13	0.42	1.7	2.5	3.8	5.9
1/14/2017 0:15	-19.1	-44.4	1.5	2.9	0.142	0.082	0.15	0.135	0.02	0.04	0.13	0.41	1.7	2.5	3.8	5.9
1/14/2017 0:30	-19	-40.1	1.5	2.9	0.142	0.082	0.149	0.135	0.02	0.04	0.14	0.42	1.7	2.5	3.8	5.9
1/14/2017 0:45	-19	-44.3	1.5	2.9	0.142	0.082	0.15	0.135	0.02	0.04	0.14	0.41	1.7	2.5	3.8	5.9
1/14/2017 1:00	-19.1	-40.1	1.5	2.9	0.142	0.082	0.15	0.135	0.02	0.04	0.13	0.42	1.7	2.5	3.8	5.9
1/14/2017 1:15	-19	-40.1	1.5	2.9	0.142	0.082	0.15	0.135	0.03	0.04	0.14	0.41	1.7	2.5	3.8	5.9
1/14/2017 1:30	-19.1	-40	1.5	2.9	0.142	0.082	0.15	0.135	0.02	0.04	0.13	0.42	1.7	2.5	3.8	5.9
1/14/2017 1:45	-19	-44.4	1.5	2.9	0.142	0.082	0.15	0.135	0.02	0.04	0.13	0.42	1.7	2.5	3.8	5.9
1/14/2017 2:00	-19.1	-40.1	1.5	2.9	0.142	0.082	0.15	0.135	0.03	0.04	0.14	0.41	1.7	2.5	3.8	5.9
1/14/2017 2:15	-19.1	-44	1.5	2.9	0.142	0.082	0.15	0.135	0.02	0.04	0.14	0.41	1.7	2.5	3.8	5.9
1/14/2017 2:30	-19	-40	1.5	2.9	0.142	0.082	0.15	0.135	0.02	0.04	0.14	0.41	1.7	2.5	3.8	5.9
1/14/2017 2:45	-19	-40.1	1.5	2.9	0.142	0.082	0.15	0.135	0.02	0.05	0.14	0.41	1.7	2.5	3.8	5.9
1/14/2017 3:00	-19	-40	1.5	2.9	0.142	0.082	0.15	0.135	0.02	0.04	0.14	0.42	1.7	2.5	3.8	5.9
1/14/2017 3:15	-19	-44.2	1.5	2.9	0.142	0.082	0.15	0.135	0.02	0.04	0.14	0.42	1.7	2.5	3.8	5.9
1/14/2017 3:30	-19.1	-40.1	1.5	2.9	0.142	0.082	0.15	0.135	0.02	0.04	0.14	0.41	1.6	2.5	3.8	5.9
1/14/2017 3:45	-19.1	-44.2	1.5	2.9	0.142	0.082	0.15	0.135	0.02	0.04	0.14	0.41	1.7	2.5	3.8	5.9
1/14/2017 4:00	-19.1	-44.2	1.5	2.9	0.142	0.082	0.15	0.135	0.02	0.04	0.14	0.41	1.7	2.5	3.8	5.9
1/14/2017 4:15	-19.1	-44.2	1.5	2.9	0.142	0.082	0.15	0.135	0.02	0.04	0.13	0.42	1.7	2.5	3.8	5.9
1/14/2017 4:30	-19.1	-44.1	1.5	2.9	0.142	0.082	0.15	0.135	0.02	0.04	0.14	0.41	1.7	2.5	3.8	5.9
1/14/2017 4:45	-19.1	-43.9	1.5	2.9	0.142	0.082	0.15	0.135	0.02	0.05	0.13	0.41	1.7	2.5	3.8	5.8
1/14/2017 5:00	-19.1	-41.1	1.5	2.9	0.142	0.082	0.15	0.135	0.02	0.04	0.14	0.41	1.7	2.5	3.8	5.8
1/14/2017 5:15	-19.1	-44.2	1.5	2.9	0.142	0.082	0.15	0.135	0.02	0.04	0.14	0.42	1.7	2.5	3.8	5.9
1/14/2017 5:30	-19.1	-43	1.5	2.9	0.142	0.082	0.15	0.135	0.02	0.04	0.13	0.41	1.7	2.5	3.8	5.9
1/14/2017 5:45	-19.1	-44.2	1.5	2.9	0.142	0.082	0.15	0.135	0.02	0.04	0.14	0.41	1.7	2.5	3.8	5.9
1/14/2017 6:00	-19.1	-43.7	1.5	2.9	0.142	0.082	0.15	0.135	0.02	0.04	0.13	0.41	1.7	2.5	3.8	5.9
1/14/2017 6:15	-19.1	-40.1	1.5	2.9	0.142	0.082	0.15	0.135	0.02	0.04	0.14	0.42	1.7	2.5	3.8	5.9
1/14/2017 6:30	-19.1	-40	1.5	2.9	0.142	0.082	0.15	0.135	0.03	0.04	0.14	0.42	1.7	2.5	3.8	5.9
1/14/2017 6:45	-19.1	-44.2	1.5	2.9	0.142	0.082	0.15	0.135	0.03	0.04	0.14	0.41	1.7	2.5	3.8	5.9
1/14/2017 7:00	-19.1	-40.1	1.5	2.9	0.142	0.082	0.15	0.135	0.02	0.04	0.14	0.41	1.7	2.5	3.8	5.9
1/14/2017 7:15	-19.1	-40	1.5	2.9	0.142	0.082	0.15	0.135	0.02	0.04	0.13	0.43	1.7	2.5	3.8	5.9
1/14/2017 7:30	-19	-43.8	1.5	2.9	0.142	0.082	0.15	0.135	0.02	0.04	0.13	0.41	1.7	2.5	3.8	5.9
1/14/2017 7:45	-19.1	-40	1.5	2.9	0.142	0.082	0.15	0.135	0.02	0.04	0.13	0.42	1.7	2.5	3.8	5.9
1/14/2017 8:00	-19.1	-40	1.5	2.9	0.142	0.082	0.149	0.135	0.03	0.04	0.13	0.41	1.7	2.5	3.8	5.9
1/14/2017 8:15	-19.1	-44.2	1.5	2.9	0.142	0.082	0.149	0.135	0.02	0.04	0.13	0.41	1.7	2.5	3.8	5.9
1/14/2017 8:30	-19.1	-43	1.5	2.9	0.142	0.082	0.15	0.135	0.02	0.04	0.14	0.42	1.7	2.5	3.8	5.8
1/14/2017 8:45	-19.1	-40	1.5	2.9	0.142	0.082	0.15	0.135	0.02	0.04	0.14	0.41	1.7	2.5	3.8	5.9
1/14/2017 9:00	-19.1	-43.8	1.5	2.9	0.142	0.082	0.15	0.135	0.02	0.04	0.13	0.41	1.7	2.5	3.8	5.9
1/14/2017 9:15	-19.1	-44.2	1.5	2.9	0.142	0.082	0.15	0.135	0.02	0.04	0.14	0.41	1.7	2.5	3.8	5.9
1/14/2017 9:30	-19.1	-44.3	1.5	2.9	0.142	0.082	0.15	0.135	0.02	0.05	0.14	0.41	1.7	2.5	3.8	5.9
1/14/2017 9:45	-19.1	-44.2	1.5	2.9	0.142	0.082	0.15	0.135	0.01	0.04	0.14	0.42	1.7	2.5	3.8	5.9
1/14/2017 10:00	-19.1	-44.5	1.5	2.9	0.142	0.082	0.15	0.134	0.01	0.04	0.13	0.4	1.7	2.5	3.8	5.9
1/14/2017 10:15	-19.1	-44.2	1.5	2.9	0.143	0.082	0.15	0.135	0.02	0.04	0.14	0.41	1.7	2.5	3.8	5.9
1/14/2017 10:30	-19.6	-44.9	1.5	2.9	0.143	0.082	0.15	0.134	0.02	0.04	0.13	0.41	1.7	2.5	3.8	5.9
1/14/2017 10:45	-19.6	-44.9	1.5	2.9	0.142	0.082	0.15	0.135	0.02	0.04	0.13	0.4	1.7	2.5	3.8	5.9
1/14/2017 11:00	-19.6	-44.9	1.5	2.9	0.142	0.082	0.15	0.134	0.02	0.04	0.14	0.4	1.7	2.5	3.8	5.9
1/14/2017 11:15	-19.7	-44.9	1.5	2.9	0.142	0.082	0.15	0.134	0.02	0.04	0.13	0.41	1.7	2.5	3.8	5.9
1/14/2017 11:30	-19.7	-44.8	1.5	2.9	0.143	0.082	0.15	0.135	0.02	0.04	0.13	0.41	1.7	2.5	3.8	5.9
1/14/2017 11:45	-19.8	-44.7	1.5	2.9	0.143	0.082	0.15	0.134	0.02	0.04	0.14	0.41	1.7	2.5	3.8	5.9
1/14/2017 12:00	-19.8	-44.7	1.5	2.9	0.143	0.082	0.149	0.135	0.03	0.04	0.13	0.41	1.7	2.5	3.8	5.9
1/14/2017 12:15	-19.6	-44.6	1.5	2.9	0.143	0.082	0.149	0.135	0.03	0.04	0.13	0.42	1.7	2.5	3.8	5.9
1/14/2017 12:30	-19.6	-44.7	1.5	2.9	0.143	0.082	0.15	0.134	0.02	0.04	0.13	0.41	1.7	2.5	3.8	5.9
1/14/2017 12:45	-19.6	-44.9	1.5	2.9	0.143	0.082	0.15	0.134	0.02	0.04	0.13	0.41	1.7	2.5	3.8	5.9
1/14/2017 13:00	-19.7	-45	1.5	2.9	0.142	0.082	0.15	0.134	0.02	0.04	0.13	0.41	1.7	2.5	3.8	5.9
1/14/2017 13:15	-19.6	-44.8	1.5	2.9	0.142	0.082	0.15	0.135	0.02	0.04	0.14	0.41	1.7	2.5	3.8	5.9
1/14/2017 13:30	-19.8	-44.8	1.5	2.9	0.143	0.082	0.15	0.134	0.02	0.04	0.14	0.41	1.7	2.5	3.8	5.9
1/14/2017 13:45	-19.6	-44.9	1.5	2.9	0.142	0.082	0.15	0.134	0.02	0.04	0.13	0.41	1.7	2.5	3.8	5.9
1/14/2017 14:00	-19.1	-44.4	1.5	2.9	0.142	0.082	0.15	0.135	0.02	0.04	0.14	0.41	1.7	2.5	3.8	5.9
1/14/2017 14:15	-19.1	-44.4	1.5	2.9	0.142	0.082	0.15	0.135	0.02	0.04	0.13	0.41	1.7	2.5	3.8	5.8
1/14/2017 14:30	-19.1	-44.2	1.5	2.9	0.143	0.082	0.15	0.135	0.02	0.04	0.13	0.41	1.7	2.5	3.8	5.9
1/14/2017 14:45	-19.1	-44.4	1.5	2.9	0.143	0.082	0.15	0.135	0.02	0.04	0.14	0.41	1.7	2.5	3.8	5.9
1/14/2017 15:00	-19.1	-44.3	1.5	2.9	0.142	0.082	0.15	0.135	0.02	0.04	0.13	0.42	1.7	2.5	3.8	5.8
1/14/2017 15:15	-19.1	-44	1.5	2.9	0.142	0.082	0.15	0.135	0.02	0.04	0.14	0.41	1.7	2.5	3.8	5.9
1/14/2017 15:30	-19.1	-44.1	1.5	2.9	0.143	0.082	0.15	0.135	0.02	0.04	0.13	0.41	1.7	2.5	3.8	5.8
1/14/2017 15:45	-19.1	-44.3	1.5	2.9	0.142	0.082	0.15	0.135	0.02	0.04	0.14	0.41	1.7	2.5	3.8	5.9
1/14/2017 16:00	-19.1	-44	1.5	2.9	0.143	0.082	0.15	0.135	0.02	0.04	0.13	0.41	1.8	2.5	3.8	5.9
1/14/2017 16:15	-19.1	-44.2	1.5	2.9	0.143	0.082	0.15	0.135	0.02	0.04	0.14	0.41	1.7	2.5	3.8	5.8
1/14/2017 16:30	-19	-44.1	1.5	2.9	0.143	0.082	0.15	0.135	0.02	0.04	0.14	0.41	1.7	2.5	3.8	5.9
1/14/2017 16:45	-19.1	-44.2	1.5	2.9	0.143	0.082	0.15	0.135	0.02	0.04	0.14	0.41	1.7	2.5	3.8	5.9
1/14/2017 17:00	-19.1	-44.2	1.5	2.9	0.143	0.082	0.15	0.135	0.02	0.04	0.13	0.41	1.7	2.5	3.8	5.9
1/14/2017 17:15	-19	-44	1.5	2.9	0.143	0.082	0.15	0.135	0.02	0.04	0.13	0.41	1.7	2.5	3.8	5.9
1/14/2017 17:30	-19.1	-43.8	1.5	2.9	0.143	0.082	0.15	0.135	0.02	0.04	0.14	0.42	1.7	2.5	3.8	5.9
1/14/2017 17:45	-19.1	-43.8	1.5	2.9	0.143	0.082	0.15	0.135	0.03	0.04	0.14	0.41	1.7	2.5	3.8	5.9
1/14/2017 18:00	-19.1	-43.9	1.5	2.9	0.143	0.082	0.15	0.135	0.02	0.04	0.13	0.41	1.7	2.5	3.8	5.9
1/14/2017 18:15	-19	-43.8	1.5	2.9	0.143	0.082	0.15	0.135	0.02	0.05	0.14	0.42	1.7	2.5	3.8	5.9
1/14/2017 18:30	-19.1	-44	1.5	2.9	0.143	0.082	0.15	0.135	0.02	0.04	0.13	0.41	1.7	2.5	3.8	5.9
1/14/2017 18:45	-19.1	-39.7	1.5	2.9	0.143	0.082	0.15	0.134	0.02	0.04	0.13	0.41	1.7	2.5	3.8	5.9
1/14/2017 19:00	-19.1	-43.9	1.5	2.9	0.143	0.082	0.15	0.135	0.03	0.04	0.13	0.41	1.7	2.5	3.8	5.9
1/14/2017 19:15	-19.1	-43.8	1.5	2.9	0.143	0.083	0.15	0.135	0.02	0.04	0.14	0.42	1.7	2.5	3.8	5.9
1/14/2017 19:30	-19.1	-44.2	1.5	2.9	0.143	0.083	0.15	0.135	0.02	0.04	0.14	0.42	1.7	2.5	3.8	5.9
1/14/2017 19:45	-19.1	-44.1	1.5	2.9	0.143	0.082	0.15	0.135	0.02	0.04	0.13	0.42	1.7	2.5	3.8	5.9
1/14/2017 20:00	-19.1	-44.2	1.5	2.9	0.143	0.083	0.15	0.135	0.02	0.04	0.13	0.42	1.7	2.5	3.8	5.9
1/14/2017 20:15	-19	-41.9	1.5	2.9	0.143	0.082	0.15	0.135	0.02	0.04	0.14	0.41	1.7	2.4	3.8	5.9
1/14/2017 20:30	-19.1	-43.9	1.5	2.9	0.143	0.082	0.15	0.135	0.02	0.04	0.13	0.41	1.7	2.5	3.8	5.9
1/14/2017 20:45	-19.1	-44	1.5	2.9	0.143	0.082	0.15	0.135	0.02	0.04	0.14	0.41	1.7	2.5	3.8	5.9
1/14/2017 21:00	-19.1	-44	1.5	2.9	0.143	0.082	0.15	0.135	0.02	0.04	0.14	0.41	1.7	2.5	3.8	5.9
1/14/2017 21:15	-19.1	-44.1	1.5	2.9	0.143	0.082	0.15	0.135	0.02	0.04	0.13	0.41	1.7	2.5	3.8	5.9
1/14/2017 21:30	-19	-44.1	1.5	2.9	0.143	0.082	0.15	0.135	0.02	0.04	0.14	0.41	1.7	2.5	3.8	5.8
1/14/2017 21:45	-19.1	-43.6	1.5	2.9	0.143	0.082	0.15	0.134	0.02	0.04	0.14	0.42	1.7	2.5	3.8	5.9
1/14/2017 22:00	-19.1	-43.9	1.5	2.9	0.143	0.082	0.15	0.135	0.02	0.04	0.14	0.41	1.7	2.5	3.8	5.9
1/14/2017 22:15	-19.1	-43.7	1.5	2.9	0.143	0.082	0.15	0.135	0.02	0.04	0.13	0.41	1.7	2.5	3.8	5.9
1/14/2017 22:30	-19.1	-43.9	1.5	2.9	0.143	0.083	0.15	0.135	0.02	0.04	0.14	0.41	1.7	2.5	3.8	5.8
1/14/2017 22:45	-19.1	-43.9	1.5	2.9	0.143	0.082	0.15	0.135	0.02	0.04	0.13	0.41	1.7	2.5	3.8	5.9
1/14/2017 23:00	-19.1	-43.9	1.5	2.9	0.143	0.082	0.15	0.135	0.02	0.04	0.14	0.42	1.7	2.5	3.8	5.9
1/14/2017 23:15	-19.1	-42.9	1.5	2.9	0.143	0.082	0.15	0.135	0.02	0.04	0.14	0.42	1.7	2.5	3.8	5.8
1/14/2017 23:30	-19.1	-39.5	1.5	2.9	0.143	0.083	0.15	0.135	0.02	0.04	0.13	0.41	1.7	2.5	3.8	5.8
1/14/2017 23:45	-19.1	-39.4	1.5	2.9	0.143	0.082	0.15	0.135	0.02	0.05	0.13	0.41	1.7	2.5	3.8	5.8
1/15/2017 0:00	-18.9	-39.4	1.5	2.9	0.143	0.082	0.15	0.135	0.02	0.04	0.13	0.41	1.7	2.5	3.8	5.8
1/15/2017 0:15	-19.1	-43.7	1.5	2.9	0.143	0.082	0.15	0.135	0.02	0.04	0.13	0.41	1.7	2.5	3.8	5.8
1/15/2017 0:30	-19.1	-43.9	1.5	2.9	0.143	0.083	0.15	0.135	0.02	0.04	0.13	0.42	1.7	2.5	3.8	5.9
1/15/2017 0:45	-19.1	-43	1.5	2.9	0.143	0.082	0.15	0.135	0.02	0.04	0.14	0.42	1.7	2.5	3.8	5.9
1/15/2017 1:00	-19	-43.9	1.5	2.9	0.143	0.082	0.15	0.135	0.02	0.04	0.14	0.41	1.7	2.5	3.8	5.9
1/15/2017 1:15	-19.1	-39.4	1.5	2.9	0.143	0.082	0.15	0.135	0.02	0.04	0.13	0.41	1.7	2.5	3.8	5.8
1/15/2017 1:30	-19.1	-43.9	1.5	2.9	0.143	0.083	0.15	0.135	0.02	0.04	0.14	0.41	1.7	2.5	3.8	5.8
1/15/2017 1:45	-19.1	-39.5	1.5	2.9	0.143	0.082	0.15	0.135	0.02	0.04	0.13	0.41	1.7	2.5	3.8	5.9
1/15/2017 2:00	-19.1	-44	1.5	2.9	0.143	0.083	0.15	0.135	0.02	0.04	0.14	0.41	1.7	2.5	3.8	5.9
1/15/2017 2:15	-19	-43.6	1.5	2.9	0.143	0.082	0.15	0.135	0.02	0.04	0.14	0.41	1.7	2.5	3.8	5.9
1/15/2017 2:30	-19.1	-39.4	1.5	2.9	0.143	0.082	0.15	0.135	0.02	0.04	0.14	0.42	1.7	2.5	3.8	5.8
1/15/2017 2:45	-19.1	-43.3	1.5	2.9	0.143	0.082	0.15	0.135	0.02	0.04	0.14	0.42	1.7	2.5	3.8	5.9
1/15/2017 3:00	-19	-44	1.5	2.9	0.143	0.082	0.15	0.135	0.02	0.04	0.14	0.41	1.7	2.5	3.8	5.9
1/15/2017 3:15	-19.1	-43.9	1.5	2.9	0.143	0.082	0.15	0.135	0.02	0.04	0.14	0.42	1.7	2.5	3.8	5.8
1/15/2017 3:30	-19.1	-39.5	1.5	2.9	0.143	0.082	0.15	0.135	0.02	0.04	0.13	0.42	1.7	2.5	3.8	5.9
1/15/2017 3:45	-19.1	-43.8	1.5	2.9	0.143	0.082	0.15	0.135	0.02	0.04	0.13	0.41	1.7	2.5	3.8	5.8
1/15/2017 4:00	-18.9	-39.5	1.5	2.9	0.143	0.083	0.15	0.135	0.02	0.04	0.14	0.42	1.7	2.5	3.8	5.9
1/15/2017 4:15	-19.1	-39.9	1.5	2.9	0.143	0.083	0.15	0.135	0.02	0.04	0.14	0.42	1.7	2.5	3.8	5.8
1/15/2017 4:30	-19.1	-43.8	1.5	2.9	0.143	0.083	0.15	0.135	0.02	0.04	0.14	0.41	1.7	2.5	3.8	5.9
1/15/2017 4:45	-19.1	-43	1.5	2.9	0.143	0.082	0.15	0.135	0.02	0.04	0.14	0.41	1.7	2.5	3.8	5.9
1/15/2017 5:00	-19.1	-44.1	1.5	2.9	0.143	0.082	0.15	0.135	0.02	0.04	0.14	0.41	1.7	2.5	3.8	5.9
1/15/2017 5:15	-19.1	-43.4	1.5	2.9	0.143	0.082	0.15	0.135	0.02	0.04	0.14	0.41	1.7	2.5	3.8	5.8
1/15/2017 5:30	-19.1	-43.9	1.5	2.9	0.143	0.082	0.15	0.135	0.02	0.04	0.14	0.41	1.7	2.5	3.8	5.9
1/15/2017 5:45	-19	-43.8	1.5	2.9	0.143	0.083	0.15	0.135	0.02	0.04	0.14	0.41	1.7	2.5	3.8	5.9
1/15/2017 6:00	-19.1	-43.9	1.5	2.9	0.143	0.082	0.15	0.135	0.02	0.04	0.14	0.41	1.7	2.5	3.8	5.8
1/15/2017 6:15	-19.1	-42.7	1.5	2.9	0.143	0.083	0.15	0.135	0.02	0.05	0.14	0.42	1.7	2.5	3.8	5.8
1/15/2017 6:30	-19	-43.9	1.5	2.9	0.143	0.082	0.15	0.135	0.02	0.04	0.14	0.42	1.7	2.5	3.8	5.8
1/15/2017 6:45	-19	-43.4	1.5	2.9	0.143	0.082	0.15	0.135	0.02	0.04	0.14	0.41	1.7	2.5	3.8	5.9
1/15/2017 7:00	-19.1	-39.4	1.5	2.9	0.143	0.082	0.15	0.135	0.02	0.04	0.14	0.41	1.7	2.5	3.8	5.8
1/15/2017 7:15	-19.1	-40.4	1.5	2.9	0.143	0.083	0.15	0.135	0.02	0.04	0.14	0.41	1.7	2.5	3.8	5.9
1/15/2017 7:30	-19.1	-39.3	1.5	2.9	0.143	0.083	0.15	0.135	0.02	0.04	0.14	0.41	1.7	2.5	3.8	5.8
1/15/2017 7:45	-19.1	-43.8	1.5	2.9	0.143	0.082	0.15	0.135	0.02	0.04	0.14	0.41	1.7	2.5	3.8	5.8
1/15/2017 8:00	-19	-43.8	1.5	2.9	0.143	0.082	0.15	0.135	0.02	0.04	0.14	0.41	1.7	2.5	3.8	5.8
1/15/2017 8:15	-19.1	-42.9	1.5	2.9	0.143	0.083	0.15	0.135	0.02	0.05	0.13	0.42	1.7	2.5	3.8	5.8
1/15/2017 8:30	-19	-43.9	1.5	2.9	0.143	0.083	0.15	0.135	0.02	0.04	0.13	0.41	1.7	2.5	3.8	5.9
1/15/2017 8:45	-19	-39.3	1.5	2.9	0.143	0.082	0.15	0.135	0.02	0.04	0.13	0.42	1.7	2.5	3.8	5.9
1/15/2017 9:00	-19.1	-43.8	1.5	2.9	0.143	0.083	0.15	0.135	0.02	0.04	0.14	0.41	1.7	2.5	3.8	5.8
1/15/2017 9:15	-19	-44	1.5	2.9	0.143	0.083	0.15	0.135	0.02	0.04	0.13	0.42	1.7	2.5	3.8	5.8
1/15/2017 9:30	-19.1	-43.2	1.5	2.9	0.143	0.083	0.15	0.135	0.02	0.04	0.14	0.42	1.7	2.5	3.8	5.9
1/15/2017 9:45	-19.1	-43.6	1.5	2.9	0.143	0.083	0.15	0.135	0.02	0.04	0.14	0.41	1.7	2.5	3.8	5.8
1/15/2017 10:00	-19.1	-39.4	1.5	2.9	0.143	0.083	0.15	0.135	0.02	0.04	0.13	0.41	1.7	2.5	3.8	5.8
1/15/2017 10:15	-19	-43.8	1.5	2.9	0.143	0.083	0.15	0.135	0.02	0.04	0.14	0.42	1.7	2.5	3.8	5.8
1/15/2017 10:30	-19	-43.9	1.5	2.9	0.143	0.083	0.15	0.134	0.02	0.04	0.14	0.42	1.7	2.5	3.8	5.8
1/15/2017 10:45	-19	-43.8	1.5	2.9	0.143	0.083	0.15	0.135	0.02	0.04	0.13	0.42	1.7	2.5	3.8	5.9
1/15/2017 11:00	-19.1	-43.8	1.5	2.9	0.143	0.083	0.15	0.135	0.02	0.05	0.14	0.42	1.7	2.5	3.8	5.9
1/15/2017 11:15	-19	-41.5	1.5	2.9	0.143	0.083	0.15	0.135	0.02	0.04	0.13	0.42	1.7	2.5	3.8	5.8
1/15/2017 11:30	-19.1	-39.3	1.5	2.9	0.143	0.083	0.15	0.135	0.02	0.04	0.14	0.42	1.7	2.5	3.8	5.9
1/15/2017 11:45	-19	-42.3	1.5	2.9	0.143	0.083	0.15	0.135	0.02	0.04	0.14	0.42	1.7	2.5	3.8	5.9
1/15/2017 12:00	-19	-43.7	1.5	2.9	0.143	0.083	0.15	0.135	0.02	0.04	0.13	0.41	1.7	2.5	3.8	5.8
1/15/2017 12:15	-19.1	-43.7	1.5	2.9	0.143	0.083	0.15	0.135	0.02	0.04	0.13	0.41	1.7	2.5	3.8	5.8
1/15/2017 12:30	-19.1	-43.6	1.5	2.9	0.143	0.083	0.15	0.135	0.02	0.05	0.14	0.41	1.7	2.5	3.8	5.8
1/15/2017 12:45	-19	-43.7	1.5	2.9	0.143	0.083	0.15	0.135	0.02	0.05	0.14	0.42	1.7	2.5	3.8	5.9
1/15/2017 13:00	-19.1	-40.5	1.5	2.9	0.143	0.083	0.15	0.135	0.02	0.04	0.14	0.41	1.7	2.5	3.8	5.8
1/15/2017 13:15	-19.1	-43.7	1.5	2.9	0.143	0.083	0.15	0.135	0.02	0.04	0.13	0.42	1.7	2.5	3.8	5.8
1/15/2017 13:30	-19.1	-43.3	1.5	2.9	0.143	0.083	0.15	0.135	0.02	0.04	0.13	0.42	1.7	2.5	3.8	5.8
1/15/2017 13:45	-19.1	-43.8	1.5	2.9	0.143	0.083	0.15	0.135	0.02	0.04	0.13	0.41	1.7	2.5	3.8	5.8
1/15/2017 14:00	-19	-43.7	1.5	2.9	0.143	0.083	0.15	0.135	0.02	0.04	0.14	0.41	1.7	2.5	3.8	5.8
1/15/2017 14:15	-19	-43.9	1.5	2.9	0.143	0.083	0.15	0.135	0.03	0.05	0.13	0.41	1.7	2.5	3.8	5.8
1/15/2017 14:30	-19.1	-41.9	1.5	2.9	0.143	0.083	0.15	0.135	0.02	0.04	0.13	0.41	1.7	2.5	3.8	5.9
1/15/2017 14:45	-19.1	-43.6	1.5	2.9	0.143	0.083	0.15	0.135	0.03	0.04	0.14	0.42	1.7	2.5	3.8	5.8
1/15/2017 15:00	-19	-43.7	1.5	2.9	0.143	0.083	0.15	0.135	0.02	0.04	0.13	0.41	1.7	2.5	3.8	5.8
1/15/2017 15:15	-19.1	-42.5	1.5	2.9	0.143	0.083	0.15	0.135	0.03	0.04	0.14	0.41	1.7	2.5	3.8	5.8
1/15/2017 15:30	-19.1	-43.4	1.5	2.9	0.143	0.083	0.15	0.135	0.02	0.04	0.14	0.41	1.7	2.5	3.8	5.8
1/15/2017 15:45	-19	-43.9	1.5	2.9	0.143	0.083	0.15	0.135	0.02	0.04	0.14	0.41	1.7	2.5	3.9	5.8
1/15/2017 16:00	-19.1	-43.5	1.5	2.9	0.143	0.083	0.15	0.135	0.02	0.04	0.13	0.41	1.7	2.5	3.8	5.8
1/15/2017 16:15	-19	-43.8	1.4	2.9	0.144	0.083	0.15	0.135	0.02	0.04	0.14	0.42	1.7	2.5	3.8	5.8
1/15/2017 16:30	-19	-41.3	1.5	2.9	0.143	0.083	0.15	0.135	0.02	0.04	0.14	0.41	1.7	2.5	3.8	5.8
1/15/2017 16:45	-19.1	-39.1	1.5	2.9	0.143	0.083	0.15	0.135	0.02	0.04	0.14	0.42	1.7	2.5	3.8	5.9
1/15/2017 17:00	-19	-42.2	1.5	2.9	0.143	0.083	0.15	0.135	0.02	0.04	0.14	0.42	1.7	2.5	3.8	5.8
1/15/2017 17:15	-19.1	-43.7	1.5	2.9	0.144	0.083	0.15	0.135	0.02	0.04	0.14	0.41	1.7	2.5	3.8	5.8
1/15/2017 17:30	-19.1	-43.8	1.4	2.9	0.143	0.083	0.15	0.135	0.02	0.05	0.13	0.42	1.7	2.5	3.8	5.8
1/15/2017 17:45	-19	-43.7	1.5	2.9	0.143	0.083	0.15	0.135	0.02	0.04	0.13	0.42	1.7	2.5	3.8	5.9
1/15/2017 18:00	-19.1	-39.1	1.5	2.9	0.143	0.083	0.15	0.135	0.02	0.04	0.13	0.41	1.7	2.5	3.8	5.8
1/15/2017 18:15	-19.1	-39.8	1.5	2.9	0.143	0.083	0.15	0.135	0.01	0.04	0.13	0.42	1.7	2.5	3.8	5.9
1/15/2017 18:30	-19	-41.9	1.5	2.9	0.143	0.083	0.15	0.135	0.02	0.05	0.14	0.41	1.7	2.5	3.8	5.8
1/15/2017 18:45	-19	-38.9	1.5	2.9	0.143	0.083	0.15	0.135	0.02	0.04	0.14	0.41	1.7	2.5	3.8	5.8
1/15/2017 19:00	-19.1	-43.8	1.5	2.9	0.144	0.083	0.15	0.135	0.02	0.04	0.13	0.41	1.7	2.5	3.8	5.8
1/15/2017 19:15	-18.9	-39.1	1.5	2.9	0.144	0.083	0.15	0.135	0.02	0.04	0.14	0.41	1.7	2.4	3.9	5.8
1/15/2017 19:30	-19.1	-43.6	1.5	2.9	0.143	0.083	0.15	0.135	0.02	0.04	0.14	0.41	1.7	2.5	3.8	5.8
1/15/2017 19:45	-19	-38.8	1.5	2.9	0.143	0.083	0.15	0.135	0.02	0.04	0.14	0.42	1.7	2.5	3.8	5.9
1/15/2017 20:00	-19	-39.1	1.5	2.9	0.143	0.083	0.15	0.135	0.02	0.04	0.14	0.42	1.7	2.5	3.8	5.9
1/15/2017 20:15	-19	-43	1.5	2.9	0.143	0.083	0.15	0.135	0.02	0.04	0.14	0.41	1.7	2.5	3.8	5.8
1/15/2017 20:30	-19	-38.8	1.5	2.9	0.143	0.083	0.15	0.135	0.02	0.04	0.14	0.42	1.7	2.5	3.8	5.8
1/15/2017 20:45	-19.1	-38.9	1.5	2.9	0.143	0.083	0.15	0.135	0.02	0.04	0.14	0.42	1.7	2.5	3.8	5.8
1/15/2017 21:00	-19.1	-38.9	1.5	2.9	0.144	0.083	0.15	0.135	0.03	0.04	0.14	0.41	1.7	2.5	3.8	5.8
1/15/2017 21:15	-19.1	-41.1	1.5	2.9	0.144	0.083	0.15	0.135	0.02	0.05	0.14	0.41	1.7	2.5	3.8	5.8
1/15/2017 21:30	-19.1	-38.8	1.5	2.9	0.143	0.083	0.15	0.135	0.02	0.04	0.14	0.42	1.7	2.5	3.8	5.8
1/15/2017 21:45	-19	-39.8	1.5	2.9	0.143	0.083	0.15	0.135	0.02	0.04	0.14	0.41	1.7	2.5	3.8	5.9
1/15/2017 22:00	-18.9	-38.9	1.5	2.9	0.144	0.083	0.15	0.135	0.02	0.04	0.13	0.42	1.7	2.5	3.8	5.8
1/15/2017 22:15	-19.1	-43.5	1.5	2.9	0.143	0.083	0.15	0.135	0.02	0.04	0.14	0.41	1.7	2.5	3.8	5.9
1/15/2017 22:30	-19	-38.9	1.5	2.9	0.144	0.083	0.15	0.135	0.02	0.04	0.14	0.42	1.7	2.5	3.8	5.8
1/15/2017 22:45	-19	-39	1.5	2.9	0.143	0.083	0.15	0.135	0.02	0.04	0.14	0.41	1.7	2.5	3.8	5.9
1/15/2017 23:00	-19.1	-43.5	1.5	2.9	0.144	0.083	0.15	0.135	0.02	0.04	0.14	0.41	1.7	2.5	3.8	5.8
1/15/2017 23:15	-19	-38.9	1.5	2.9	0.143	0.083	0.15	0.135	0.02	0.05	0.14	0.42	1.7	2.5	3.8	5.8
1/15/2017 23:30	-19	-38.8	1.5	2.9	0.144	0.083	0.15	0.135	0.02	0.04	0.13	0.42	1.7	2.5	3.8	5.9
1/15/2017 23:45	-19	-43.5	1.5	2.9	0.143	0.083	0.15	0.135	0.02	0.04	0.14	0.41	1.7	2.5	3.8	5.8
1/16/2017 0:00	-19	-43.2	1.5	2.9	0.143	0.083	0.15	0.135	0.02	0.04	0.14	0.41	1.7	2.5	3.8	5.8
1/16/2017 0:15	-19	-38.8	1.5	2.9	0.144	0.083	0.15	0.135	0.02	0.04	0.14	0.42	1.7	2.5	3.8	5.9
1/16/2017 0:30	-19	-43.5	1.4	2.9	0.144	0.083	0.15	0.135	0.02	0.04	0.13	0.41	1.7	2.5	3.8	5.8
1/16/2017 0:45	-19	-43.7	1.4	2.9	0.144	0.083	0.15	0.135	0.02	0.04	0.14	0.42	1.7	2.5	3.8	5.9
1/16/2017 1:00	-19	-43.5	1.4	2.9	0.143	0.083	0.15	0.135	0.02	0.04	0.14	0.41	1.7	2.5	3.8	5.8
1/16/2017 1:15	-19	-43.5	1.5	2.9	0.143	0.083	0.15	0.135	0.02	0.04	0.13	0.42	1.7	2.5	3.8	5.8
1/16/2017 1:30	-19	-38.8	1.5	2.9	0.144	0.083	0.15	0.135	0.02	0.05	0.14	0.41	1.7	2.5	3.8	5.8
1/16/2017 1:45	-19.1	-43.3	1.4	2.9	0.143	0.083	0.15	0.135	0.02	0.04	0.14	0.41	1.7	2.5	3.8	5.8
1/16/2017 2:00	-19	-42.4	1.4	2.9	0.144	0.083	0.15	0.135	0.02	0.05	0.14	0.41	1.7	2.5	3.8	5.8
1/16/2017 2:15	-19	-43.6	1.5	2.9	0.144	0.083	0.15	0.135	0.02	0.04	0.14	0.41	1.7	2.5	3.8	5.8
1/16/2017 2:30	-19.1	-43.5	1.5	2.9	0.144	0.083	0.15	0.135	0.02	0.04	0.14	0.41	1.7	2.5	3.8	5.8
1/16/2017 2:45	-19	-38.9	1.4	2.9	0.144	0.083	0.15	0.135	0.02	0.04	0.14	0.41	1.7	2.5	3.8	5.8
1/16/2017 3:00	-19	-43.6	1.4	2.9	0.144	0.083	0.15	0.135	0.02	0.04	0.14	0.41	1.7	2.5	3.8	5.8
1/16/2017 3:15	-19	-43.1	1.5	2.9	0.144	0.083	0.15	0.135	0.02	0.05	0.14	0.42	1.7	2.5	3.8	5.8
1/16/2017 3:30	-19.1	-42.5	1.4	2.9	0.144	0.083	0.15	0.135	0.02	0.04	0.14	0.42	1.7	2.5	3.8	5.8
1/16/2017 3:45	-19	-39.9	1.4	2.9	0.144	0.083	0.15	0.135	0.02	0.04	0.14	0.42	1.7	2.5	3.8	5.9
1/16/2017 4:00	-19.1	-38.7	1.5	2.9	0.144	0.083	0.15	0.135	0.02	0.04	0.14	0.42	1.7	2.5	3.8	5.8
1/16/2017 4:15	-19	-43.6	1.4	2.9	0.144	0.083	0.15	0.135	0.02	0.04	0.14	0.41	1.7	2.5	3.8	5.8
1/16/2017 4:30	-19.1	-38.7	1.5	2.9	0.144	0.083	0.15	0.135	0.02	0.04	0.14	0.41	1.7	2.5	3.8	5.8
1/16/2017 4:45	-19	-38.7	1.4	2.9	0.144	0.083	0.15	0.135	0.02	0.04	0.14	0.41	1.7	2.5	3.8	5.8
1/16/2017 5:00	-19	-38.6	1.4	2.9	0.144	0.083	0.15	0.135	0.02	0.04	0.14	0.41	1.7	2.5	3.8	5.8
1/16/2017 5:15	-19	-38.7	1.4	2.9	0.144	0.083	0.15	0.135	0.02	0.05	0.14	0.41	1.7	2.5	3.8	5.8
1/16/2017 5:30	-19	-43.6	1.4	2.9	0.144	0.083	0.15	0.135	0.02	0.04	0.14	0.41	1.7	2.5	3.8	5.8
1/16/2017 5:45	-19	-38.7	1.4	2.9	0.144	0.083	0.15	0.135	0.02	0.04	0.14	0.42	1.7	2.4	3.8	5.8
1/16/2017 6:00	-19	-38.8	1.4	2.9	0.144	0.083	0.15	0.135	0.02	0.04	0.14	0.42	1.7	2.5	3.8	5.9
1/16/2017 6:15	-19	-43.4	1.4	2.9	0.144	0.083	0.15	0.135	0.02	0.04	0.14	0.42	1.7	2.5	3.8	5.8
1/16/2017 6:30	-19	-43.5	1.4	2.9	0.144	0.083	0.15	0.135	0.03	0.04	0.14	0.41	1.7	2.5	3.8	5.8
1/16/2017 6:45	-19	-43.5	1.4	2.9	0.144	0.083	0.15	0.135	0.02	0.04	0.14	0.42	1.7	2.5	3.8	5.8
1/16/2017 7:00	-19	-40.8	1.4	2.9	0.144	0.083	0.15	0.135	0.02	0.04	0.13	0.42	1.7	2.5	3.8	5.8
1/16/2017 7:15	-19	-42.2	1.4	2.9	0.144	0.083	0.15	0.135	0.02	0.04	0.14	0.42	1.7	2.5	3.8	5.8
1/16/2017 7:30	-19	-43.4	1.4	2.9	0.144	0.083	0.15	0.135	0.02	0.04	0.14	0.42	1.7	2.5	3.8	5.8
1/16/2017 7:45	-19	-38.7	1.4	2.9	0.144	0.083	0.15	0.135	0.02	0.04	0.13	0.42	1.7	2.5	3.8	5.8
1/16/2017 8:00	-18.9	-38.7	1.4	2.9	0.144	0.083	0.15	0.135	0.02	0.04	0.14	0.41	1.7	2.4	3.8	5.8
1/16/2017 8:15	-19	-38.5	1.4	2.9	0.144	0.083	0.15	0.135	0.02	0.04	0.14	0.42	1.7	2.5	3.8	5.8
1/16/2017 8:30	-19	-38.7	1.4	2.9	0.144	0.083	0.15	0.135	0.02	0.04	0.14	0.42	1.7	2.5	3.8	5.8
1/16/2017 8:45	-19.1	-43.4	1.4	2.9	0.144	0.083	0.15	0.135	0.02	0.04	0.13	0.41	1.7	2.5	3.8	5.9
1/16/2017 9:00	-19	-42.6	1.4	2.9	0.144	0.083	0.15	0.135	0.02	0.04	0.13	0.42	1.7	2.5	3.8	5.8
1/16/2017 9:15	-19	-38.7	1.4	2.9	0.144	0.083	0.15	0.135	0.02	0.04	0.13	0.41	1.7	2.5	3.8	5.9
1/16/2017 9:30	-19	-43.2	1.4	2.9	0.144	0.083	0.15	0.135	0.03	0.05	0.14	0.41	1.7	2.5	3.8	5.8
1/16/2017 9:45	-18.9	-38.7	1.4	2.9	0.144	0.083	0.15	0.135	0.02	0.04	0.14	0.42	1.7	2.4	3.8	5.8
1/16/2017 10:00	-18.9	-38.6	1.4	2.9	0.144	0.083	0.15	0.135	0.02	0.04	0.14	0.41	1.7	2.5	3.8	5.8
1/16/2017 10:15	-19	-38.6	1.4	2.9	0.144	0.083	0.15	0.135	0.02	0.04	0.13	0.42	1.7	2.5	3.8	5.8
1/16/2017 10:30	-19	-38.6	1.4	2.9	0.144	0.083	0.15	0.135	0.03	0.04	0.14	0.41	1.7	2.5	3.8	5.8
1/16/2017 10:45	-19	-41.7	1.4	2.9	0.144	0.083	0.15	0.135	0.02	0.05	0.14	0.41	1.7	2.4	3.8	5.8
1/16/2017 11:00	-19	-39.3	1.4	2.9	0.144	0.083	0.15	0.135	0.02	0.04	0.14	0.41	1.7	2.5	3.8	5.8
1/16/2017 11:15	-19	-38.6	1.4	2.9	0.144	0.083	0.15	0.135	0.02	0.04	0.14	0.41	1.7	2.5	3.8	5.8
1/16/2017 11:30	-19	-43.3	1.4	2.9	0.144	0.083	0.15	0.135	0.01	0.04	0.14	0.41	1.7	2.5	3.8	5.8
1/16/2017 11:45	-19	-38.6	1.4	2.9	0.144	0.083	0.15	0.135	0.02	0.04	0.13	0.41	1.7	2.5	3.8	5.8
1/16/2017 12:00	-19	-38.6	1.4	2.9	0.144	0.083	0.15	0.135	0.02	0.04	0.14	0.41	1.7	2.5	3.8	5.8
1/16/2017 12:15	-18.9	-43.4	1.4	2.9	0.144	0.083	0.15	0.135	0.02	0.04	0.13	0.41	1.7	2.4	3.8	5.8
1/16/2017 12:30	-19	-38.5	1.4	2.9	0.144	0.083	0.15	0.134	0.02	0.04	0.13	0.41	1.7	2.5	3.8	5.8
1/16/2017 12:45	-19	-38.5	1.4	2.9	0.144	0.083	0.15	0.135	0.02	0.04	0.14	0.41	1.7	2.5	3.8	5.8
1/16/2017 13:00	-19	-39.7	1.4	2.9	0.144	0.083	0.15	0.135	0.02	0.04	0.14	0.41	1.7	2.4	3.8	5.8
1/16/2017 13:15	-18.9	-43.4	1.4	2.9	0.144	0.083	0.15	0.135	0.02	0.04	0.14	0.41	1.7	2.4	3.8	5.8
1/16/2017 13:30	-19	-42.3	1.4	2.9	0.144	0.083	0.15	0.135	0.02	0.04	0.14	0.41	1.7	2.5	3.8	5.8
1/16/2017 13:45	-19	-43.1	1.4	2.9	0.144	0.083	0.15	0.135	0.02	0.04	0.14	0.42	1.6	2.5	3.8	5.8
1/16/2017 14:00	-19	-43.3	1.4	2.9	0.144	0.084	0.15	0.135	0.02	0.04	0.14	0.42	1.7	2.5	3.8	5.9
1/16/2017 14:15	-18.9	-43.3	1.4	2.9	0.144	0.083	0.15	0.135	0.02	0.04	0.14	0.42	1.7	2.5	3.8	5.8
1/16/2017 14:30	-18.9	-38.4	1.4	2.9	0.144	0.083	0.15	0.134	0.02	0.04	0.14	0.41	1.7	2.5	3.8	5.8
1/16/2017 14:45	-18.8	-43.2	1.4	2.9	0.144	0.083	0.15	0.135	0.02	0.04	0.14	0.41	1.7	2.5	3.8	5.8
1/16/2017 15:00	-19	-38.5	1.4	2.9	0.144	0.084	0.15	0.135	0.02	0.04	0.14	0.41	1.7	2.5	3.8	5.8
1/16/2017 15:15	-18.9	-43.3	1.4	2.9	0.144	0.083	0.15	0.135	0.02	0.04	0.14	0.42	1.7	2.5	3.8	5.8
1/16/2017 15:30	-18.9	-39.4	1.4	2.9	0.144	0.083	0.15	0.135	0.02	0.04	0.14	0.41	1.7	2.5	3.8	5.8
1/16/2017 15:45	-19	-38.4	1.4	2.9	0.144	0.083	0.15	0.135	0.02	0.05	0.14	0.42	1.7	2.4	3.8	5.9
1/16/2017 16:00	-18.9	-38.5	1.4	2.9	0.144	0.083	0.15	0.135	0.03	0.04	0.14	0.42	1.7	2.5	3.8	5.8
1/16/2017 16:15	-18.9	-42	1.4	2.9	0.144	0.084	0.15	0.135	0.02	0.04	0.14	0.42	1.7	2.4	3.8	5.9
1/16/2017 16:30	-18.9	-38.4	1.4	2.9	0.144	0.084	0.15	0.135	0.02	0.04	0.14	0.41	1.7	2.5	3.8	5.9
1/16/2017 16:45	-18.9	-40.9	1.4	2.8	0.144	0.084	0.15	0.135	0.02	0.04	0.14	0.42	1.7	2.5	3.8	5.8
1/16/2017 17:00	-18.9	-38.6	1.4	2.9	0.144	0.084	0.15	0.135	0.02	0.04	0.14	0.42	1.7	2.5	3.8	5.8
1/16/2017 17:15	-18.9	-43.3	1.4	2.9	0.144	0.084	0.15	0.135	0.02	0.04	0.14	0.41	1.7	2.4	3.8	5.8
1/16/2017 17:30	-18.9	-38.3	1.4	2.9	0.144	0.084	0.15	0.135	0.02	0.04	0.14	0.42	1.7	2.5	3.8	5.8
1/16/2017 17:45	-18.9	-38.4	1.4	2.8	0.144	0.084	0.15	0.135	0.02	0.04	0.14	0.42	1.7	2.5	3.8	5.8
1/16/2017 18:00	-18.9	-42	1.4	2.9	0.144	0.084	0.15	0.135	0.02	0.05	0.14	0.41	1.7	2.5	3.8	5.8
1/16/2017 18:15	-18.9	-43.1	1.4	2.8	0.144	0.084	0.15	0.135	0.02	0.04	0.14	0.41	1.7	2.5	3.8	5.8
1/16/2017 18:30	-18.8	-38.4	1.4	2.8	0.144	0.084	0.15	0.135	0.03	0.05	0.14	0.42	1.7	2.4	3.8	5.8
1/16/2017 18:45	-18.9	-38.5	1.4	2.9	0.144	0.084	0.15	0.135	0.02	0.04	0.14	0.41	1.7	2.5	3.8	5.8
1/16/2017 19:00	-19	-43.4	1.4	2.8	0.144	0.084	0.15	0.135	0.02	0.04	0.14	0.42	1.7	2.5	3.8	5.8
1/16/2017 19:15	-18.8	-38.3	1.4	2.8	0.144	0.083	0.15	0.135	0.02	0.04	0.14	0.41	1.7	2.4	3.8	5.9
1/16/2017 19:30	-18.9	-42.3	1.4	2.9	0.144	0.084	0.15	0.135	0.02	0.04	0.13	0.42	1.7	2.5	3.8	5.8
1/16/2017 19:45	-18.9	-38.3	1.4	2.8	0.144	0.084	0.15	0.135	0.02	0.04	0.14	0.41	1.7	2.4	3.8	5.8
1/16/2017 20:00	-18.7	-38.2	1.4	2.8	0.144	0.084	0.15	0.135	0.03	0.04	0.14	0.42	1.7	2.4	3.8	5.9
1/16/2017 20:15	-18.8	-38.3	1.4	2.8	0.144	0.084	0.15	0.135	0.02	0.04	0.13	0.42	1.7	2.5	3.8	5.8
1/16/2017 20:30	-18.9	-38.3	1.4	2.8	0.144	0.084	0.15	0.135	0.02	0.04	0.14	0.41	1.7	2.5	3.8	5.8
1/16/2017 20:45	-18.9	-38.2	1.4	2.9	0.144	0.084	0.15	0.135	0.02	0.04	0.14	0.41	1.7	2.4	3.8	5.8
1/16/2017 21:00	-18.9	-38.3	1.4	2.8	0.144	0.084	0.15	0.135	0.02	0.04	0.14	0.42	1.7	2.5	3.8	5.8
1/16/2017 21:15	-18.9	-43.2	1.4	2.8	0.144	0.084	0.15	0.135	0.02	0.04	0.14	0.42	1.7	2.4	3.8	5.8
1/16/2017 21:30	-18.9	-38.1	1.4	2.8	0.144	0.084	0.15	0.135	0.02	0.04	0.14	0.41	1.7	2.5	3.8	5.8
1/16/2017 21:45	-18.8	-38.2	1.4	2.8	0.144	0.084	0.15	0.135	0.02	0.04	0.14	0.42	1.7	2.5	3.8	5.8
1/16/2017 22:00	-18.8	-38.2	1.4	2.8	0.144	0.084	0.15	0.135	0.02	0.04	0.13	0.41	1.6	2.4	3.8	5.8
1/16/2017 22:15	-18.9	-38.1	1.4	2.8	0.144	0.084	0.15	0.134	0.02	0.04	0.14	0.42	1.7	2.4	3.8	5.8
1/16/2017 22:30	-18.9	-43.2	1.4	2.9	0.144	0.084	0.15	0.135	0.02	0.04	0.14	0.42	1.7	2.4	3.8	5.8
1/16/2017 22:45	-18.8	-38.3	1.4	2.8	0.144	0.084	0.15	0.134	0.02	0.04	0.13	0.42	1.7	2.4	3.8	5.8
1/16/2017 23:00	-18.9	-38.2	1.4	2.8	0.144	0.084	0.15	0.135	0.02	0.04	0.14	0.41	1.7	2.4	3.8	5.8
1/16/2017 23:15	-18.8	-38.1	1.4	2.8	0.144	0.084	0.15	0.135	0.02	0.04	0.14	0.42	1.7	2.5	3.8	5.8
1/16/2017 23:30	-18.9	-42.1	1.4	2.8	0.144	0.084	0.15	0.135	0.02	0.04	0.14	0.42	1.7	2.4	3.8	5.8
1/16/2017 23:45	-18.9	-43.2	1.4	2.8	0.144	0.084	0.15	0.135	0.02	0.04	0.14	0.42	1.7	2.5	3.8	5.8
1/17/2017 0:00	-18.9	-42.4	1.4	2.8	0.144	0.084	0.15	0.135	0.02	0.05	0.14	0.42	1.7	2.5	3.8	5.8
1/17/2017 0:15	-18.8	-43	1.4	2.8	0.144	0.084	0.15	0.135	0.03	0.04	0.14	0.41	1.7	2.5	3.8	5.8
1/17/2017 0:30	-18.9	-43.1	1.4	2.8	0.144	0.084	0.15	0.135	0.02	0.04	0.14	0.41	1.7	2.5	3.8	5.8
1/17/2017 0:45	-18.8	-41.3	1.4	2.8	0.144	0.084	0.15	0.135	0.02	0.05	0.14	0.42	1.7	2.4	3.8	5.8
1/17/2017 1:00	-18.8	-38.1	1.4	2.8	0.145	0.084	0.15	0.135	0.02	0.04	0.14	0.42	1.7	2.4	3.8	5.8
1/17/2017 1:15	-18.7	-41.3	1.4	2.9	0.145	0.084	0.15	0.134	0.02	0.04	0.14	0.42	1.7	2.4	3.8	5.8
1/17/2017 1:30	-18.9	-42.7	1.4	2.8	0.144	0.084	0.15	0.135	0.02	0.04	0.14	0.41	1.7	2.4	3.8	5.8
1/17/2017 1:45	-18.8	-38.2	1.4	2.8	0.145	0.084	0.15	0.134	0.02	0.04	0.14	0.41	1.7	2.4	3.8	5.8
1/17/2017 2:00	-18.7	-38.1	1.4	2.8	0.145	0.084	0.15	0.135	0.02	0.05	0.14	0.41	1.6	2.4	3.8	5.9
1/17/2017 2:15	-18.7	-38.2	1.4	2.8	0.145	0.084	0.15	0.135	0.02	0.04	0.14	0.42	1.7	2.5	3.8	5.8
1/17/2017 2:30	-18.8	-43.2	1.4	2.8	0.145	0.084	0.15	0.135	0.02	0.04	0.14	0.41	1.7	2.4	3.8	5.8
1/17/2017 2:45	-18.8	-38.1	1.4	2.8	0.145	0.084	0.15	0.135	0.02	0.04	0.13	0.41	1.7	2.4	3.8	5.8
1/17/2017 3:00	-18.8	-43.2	1.4	2.8	0.145	0.084	0.15	0.135	0.02	0.04	0.14	0.41	1.7	2.4	3.8	5.8
1/17/2017 3:15	-18.8	-38.2	1.4	2.8	0.144	0.084	0.15	0.135	0.02	0.04	0.14	0.42	1.7	2.4	3.8	5.8
1/17/2017 3:30	-18.8	-38.1	1.4	2.8	0.145	0.084	0.15	0.135	0.02	0.04	0.14	0.41	1.7	2.4	3.8	5.8
1/17/2017 3:45	-18.8	-38.1	1.4	2.8	0.145	0.084	0.15	0.135	0.02	0.04	0.13	0.42	1.7	2.4	3.8	5.8
1/17/2017 4:00	-18.8	-38.9	1.4	2.8	0.145	0.084	0.15	0.135	0.02	0.04	0.14	0.41	1.7	2.5	3.8	5.8
1/17/2017 4:15	-18.7	-38.1	1.4	2.8	0.144	0.084	0.15	0.135	0.02	0.04	0.14	0.41	1.6	2.4	3.8	5.8
1/17/2017 4:30	-18.8	-38.1	1.4	2.8	0.145	0.084	0.15	0.135	0.02	0.04	0.14	0.42	1.7	2.4	3.8	5.8
1/17/2017 4:45	-18.8	-38	1.4	2.8	0.145	0.084	0.15	0.135	0.02	0.04	0.14	0.42	1.7	2.4	3.8	5.8
1/17/2017 5:00	-18.6	-38	1.4	2.8	0.144	0.084	0.15	0.135	0.02	0.04	0.14	0.41	1.7	2.5	3.8	5.8
1/17/2017 5:15	-18.7	-38.1	1.4	2.8	0.145	0.084	0.15	0.135	0.02	0.04	0.14	0.43	1.7	2.4	3.8	5.8
1/17/2017 5:30	-18.8	-43	1.4	2.8	0.145	0.084	0.15	0.135	0.02	0.04	0.13	0.42	1.7	2.4	3.8	5.8
1/17/2017 5:45	-18.8	-38	1.4	2.8	0.145	0.084	0.15	0.135	0.02	0.04	0.14	0.42	1.7	2.4	3.8	5.8
1/17/2017 6:00	-18.8	-38	1.4	2.8	0.145	0.084	0.15	0.135	0.02	0.04	0.14	0.41	1.7	2.5	3.8	5.8
1/17/2017 6:15	-18.8	-43.1	1.4	2.8	0.145	0.084	0.15	0.135	0.02	0.04	0.14	0.42	1.6	2.4	3.8	5.8
1/17/2017 6:30	-18.7	-40.4	1.4	2.8	0.145	0.084	0.15	0.135	0.02	0.04	0.14	0.41	1.7	2.4	3.8	5.8
1/17/2017 6:45	-18.7	-38.1	1.4	2.8	0.145	0.084	0.15	0.135	0.02	0.04	0.14	0.42	1.7	2.4	3.8	5.8
1/17/2017 7:00	-18.6	-40.1	1.4	2.8	0.145	0.084	0.15	0.135	0.02	0.04	0.14	0.42	1.7	2.4	3.8	5.8
1/17/2017 7:15	-18.6	-41.2	1.4	2.8	0.145	0.084	0.15	0.135	0.02	0.04	0.14	0.42	1.6	2.4	3.8	5.9
1/17/2017 7:30	-18.8	-42.9	1.4	2.8	0.145	0.084	0.15	0.135	0.02	0.04	0.14	0.42	1.7	2.4	3.8	5.8
1/17/2017 7:45	-18.8	-43.2	1.3	2.8	0.145	0.084	0.15	0.134	0.02	0.04	0.14	0.42	1.7	2.4	3.8	5.8
1/17/2017 8:00	-18.7	-40.1	1.4	2.8	0.145	0.084	0.15	0.135	0.03	0.04	0.14	0.41	1.7	2.4	3.8	5.8
1/17/2017 8:15	-18.7	-41.9	1.4	2.8	0.145	0.084	0.15	0.135	0.02	0.05	0.14	0.41	1.7	2.4	3.8	5.8
1/17/2017 8:30	-18.7	-41.6	1.4	2.8	0.145	0.084	0.15	0.135	0.03	0.04	0.14	0.41	1.7	2.5	3.8	5.8
1/17/2017 8:45	-18.7	-38	1.4	2.8	0.145	0.084	0.15	0.135	0.02	0.04	0.13	0.42	1.7	2.4	3.8	5.8
1/17/2017 9:00	-18.8	-42.8	1.4	2.8	0.145	0.084	0.15	0.135	0.02	0.04	0.14	0.42	1.7	2.4	3.8	5.8
1/17/2017 9:15	-18.7	-37.9	1.4	2.8	0.145	0.084	0.15	0.135	0.02	0.04	0.13	0.42	1.6	2.4	3.8	5.8
1/17/2017 9:30	-18.7	-43	1.4	2.8	0.145	0.084	0.15	0.135	0.02	0.04	0.14	0.41	1.7	2.4	3.8	5.8
1/17/2017 9:45	-18.7	-37.9	1.4	2.8	0.145	0.084	0.15	0.134	0.02	0.04	0.14	0.42	1.7	2.5	3.8	5.8
1/17/2017 10:00	-18.7	-37.9	1.4	2.8	0.145	0.084	0.15	0.134	0.02	0.04	0.14	0.41	1.7	2.4	3.8	5.8
1/17/2017 10:15	-18.7	-43	1.4	2.8	0.145	0.084	0.15	0.135	0.02	0.04	0.14	0.41	1.7	2.4	3.8	5.8
1/17/2017 10:30	-18.8	-43	1.4	2.8	0.145	0.084	0.15	0.135	0.02	0.04	0.13	0.41	1.7	2.4	3.8	5.8
1/17/2017 10:45	-18.7	-43	1.4	2.8	0.145	0.084	0.15	0.135	0.02	0.04	0.14	0.41	1.7	2.4	3.8	5.9
1/17/2017 11:00	-18.8	-43.5	1.4	2.8	0.145	0.084	0.15	0.134	0.02	0.04	0.13	0.41	1.7	2.4	3.8	5.8
1/17/2017 11:15	-18.7	-43.4	1.4	2.8	0.145	0.084	0.15	0.135	0.02	0.04	0.13	0.41	1.6	2.4	3.8	5.8
1/17/2017 11:30	-18.8	-43.4	1.4	2.8	0.145	0.084	0.15	0.135	0.02	0.04	0.13	0.41	1.7	2.4	3.8	5.8
1/17/2017 11:45	-18.7	-43.4	1.4	2.8	0.145	0.084	0.15	0.135	0.02	0.04	0.13	0.42	1.6	2.4	3.8	5.9
1/17/2017 12:00	-18.7	-43.2	1.4	2.8	0.145	0.084	0.15	0.135	0.02	0.04	0.13	0.41	1.7	2.4	3.8	5.8
1/17/2017 12:15	-18.7	-43.3	1.4	2.8	0.145	0.084	0.15	0.135	0.02	0.04	0.14	0.41	1.7	2.4	3.8	5.8
1/17/2017 12:30	-18.7	-43	1.4	2.8	0.145	0.084	0.15	0.134	0.02	0.04	0.14	0.42	1.7	2.4	3.8	5.8
1/17/2017 12:45	-18.7	-43.3	1.4	2.8	0.145	0.084	0.15	0.135	0.02	0.04	0.13	0.41	1.7	2.4	3.8	5.8
1/17/2017 13:00	-19.4	-43.8	1.4	2.8	0.145	0.084	0.15	0.135	0.02	0.04	0.13	0.41	1.7	2.4	3.8	5.8
1/17/2017 13:15	-18.8	-43.3	1.4	2.8	0.145	0.084	0.15	0.134	0.02	0.04	0.13	0.41	1.6	2.4	3.8	5.8
1/17/2017 13:30	-18.7	-43.3	1.4	2.8	0.145	0.084	0.15	0.134	0.02	0.04	0.14	0.41	1.6	2.4	3.8	5.8
1/17/2017 13:45	-18.7	-43.1	1.4	2.8	0.145	0.084	0.15	0.135	0.02	0.04	0.13	0.41	1.7	2.4	3.8	5.8
1/17/2017 14:00	-18.7	-43.1	1.4	2.8	0.145	0.084	0.149	0.135	0.02	0.04	0.13	0.41	1.7	2.4	3.8	5.8
1/17/2017 14:15	-18.7	-43	1.4	2.8	0.145	0.084	0.15	0.135	0.02	0.04	0.13	0.41	1.7	2.4	3.8	5.8
1/17/2017 14:30	-18.8	-43.5	1.4	2.8	0.145	0.084	0.15	0.135	0.02	0.04	0.14	0.41	1.7	2.4	3.8	5.8
1/17/2017 14:45	-18.7	-43.3	1.4	2.8	0.145	0.084	0.15	0.134	0.02	0.04	0.14	0.41	1.6	2.4	3.8	5.8
1/17/2017 15:00	-18.7	-42.8	1.4	2.8	0.145	0.084	0.15	0.134	0.02	0.04	0.14	0.41	1.7	2.4	3.8	5.8
1/17/2017 15:15	-18.7	-43.3	1.4	2.8	0.145	0.084	0.15	0.135	0.02	0.04	0.14	0.41	1.7	2.4	3.8	5.8
1/17/2017 15:30	-18.6	-42.3	1.4	2.8	0.145	0.084	0.15	0.135	0.02	0.04	0.14	0.42	1.6	2.4	3.8	5.8
1/17/2017 15:45	-18.7	-43	1.4	2.8	0.145	0.084	0.15	0.135	0.02	0.04	0.14	0.41	1.7	2.4	3.8	5.8
1/17/2017 16:00	-18.7	-42.8	1.4	2.8	0.145	0.084	0.15	0.135	0.02	0.05	0.14	0.42	1.7	2.4	3.8	5.8
1/17/2017 16:15	-18.7	-42.9	1.4	2.8	0.145	0.084	0.15	0.135	0.03	0.04	0.14	0.41	1.6	2.4	3.8	5.8
1/17/2017 16:30	-18.7	-42.5	1.4	2.8	0.145	0.084	0.15	0.135	0.02	0.04	0.14	0.42	1.7	2.4	3.8	5.8
1/17/2017 16:45	-18.7	-42.9	1.4	2.8	0.145	0.084	0.15	0.135	0.02	0.04	0.14	0.41	1.6	2.4	3.8	5.8
1/17/2017 17:00	-18.7	-43	1.4	2.8	0.145	0.084	0.15	0.135	0.03	0.04	0.14	0.41	1.6	2.4	3.8	5.8
1/17/2017 17:15	-18.7	-43	1.4	2.8	0.145	0.084	0.15	0.135	0.02	0.04	0.14	0.42	1.7	2.4	3.8	5.8
1/17/2017 17:30	-18.6	-43.1	1.4	2.8	0.145	0.084	0.15	0.135	0.02	0.04	0.13	0.41	1.6	2.4	3.8	5.8
1/17/2017 17:45	-18.6	-42.9	1.4	2.8	0.145	0.084	0.15	0.135	0.02	0.04	0.13	0.42	1.6	2.4	3.8	5.8
1/17/2017 18:00	-18.6	-43	1.4	2.8	0.145	0.084	0.15	0.135	0.02	0.04	0.14	0.41	1.7	2.4	3.8	5.8
1/17/2017 18:15	-18.7	-42.2	1.4	2.8	0.145	0.084	0.15	0.134	0.02	0.04	0.13	0.41	1.7	2.4	3.8	5.8
1/17/2017 18:30	-18.7	-42.9	1.4	2.8	0.145	0.084	0.15	0.135	0.02	0.04	0.13	0.41	1.7	2.4	3.8	5.8
1/17/2017 18:45	-18.6	-41.3	1.4	2.8	0.145	0.084	0.15	0.134	0.02	0.04	0.13	0.42	1.7	2.4	3.8	5.8
1/17/2017 19:00	-18.6	-42.8	1.4	2.8	0.145	0.084	0.15	0.134	0.02	0.04	0.14	0.41	1.7	2.4	3.8	5.8
1/17/2017 19:15	-18.6	-38.3	1.4	2.8	0.145	0.084	0.15	0.135	0.02	0.05	0.14	0.41	1.6	2.4	3.8	5.8
1/17/2017 19:30	-18.6	-43	1.4	2.8	0.145	0.084	0.15	0.134	0.02	0.04	0.14	0.41	1.7	2.4	3.8	5.8
1/17/2017 19:45	-18.6	-40.7	1.4	2.8	0.145	0.084	0.15	0.135	0.02	0.04	0.13	0.42	1.6	2.4	3.8	5.8
1/17/2017 20:00	-18.7	-40.9	1.4	2.8	0.145	0.084	0.15	0.135	0.02	0.04	0.14	0.42	1.6	2.4	3.8	5.8
1/17/2017 20:15	-18.6	-42.9	1.4	2.8	0.145	0.084	0.15	0.134	0.02	0.04	0.14	0.41	1.7	2.4	3.8	5.8
1/17/2017 20:30	-18.6	-42.9	1.4	2.8	0.145	0.084	0.15	0.135	0.02	0.04	0.14	0.41	1.6	2.4	3.8	5.8
1/17/2017 20:45	-18.6	-42.8	1.4	2.8	0.145	0.084	0.15	0.134	0.02	0.04	0.14	0.41	1.6	2.4	3.8	5.8
1/17/2017 21:00	-18.7	-37.4	1.4	2.8	0.145	0.084	0.15	0.135	0.02	0.04	0.13	0.41	1.7	2.4	3.8	5.8
1/17/2017 21:15	-18.6	-37.8	1.4	2.8	0.145	0.084	0.15	0.134	0.02	0.04	0.13	0.41	1.6	2.4	3.8	5.8
1/17/2017 21:30	-18.6	-42.9	1.4	2.8	0.145	0.084	0.15	0.135	0.02	0.04	0.14	0.41	1.6	2.4	3.8	5.8
1/17/2017 21:45	-18.6	-42.4	1.4	2.8	0.145	0.084	0.15	0.134	0.02	0.04	0.13	0.41	1.7	2.4	3.8	5.8
1/17/2017 22:00	-18.6	-42.8	1.4	2.8	0.145	0.084	0.15	0.135	0.02	0.04	0.13	0.42	1.7	2.4	3.8	5.8
1/17/2017 22:15	-18.5	-42.7	1.4	2.8	0.145	0.084	0.15	0.135	0.03	0.04	0.13	0.41	1.6	2.4	3.8	5.8
1/17/2017 22:30	-18.6	-42.5	1.4	2.8	0.145	0.084	0.15	0.135	0.02	0.04	0.14	0.41	1.7	2.4	3.8	5.8
1/17/2017 22:45	-18.6	-42.9	1.4	2.8	0.145	0.084	0.15	0.135	0.02	0.04	0.14	0.41	1.7	2.4	3.8	5.8
1/17/2017 23:00	-18.7	-42.8	1.4	2.8	0.145	0.084	0.15	0.135	0.02	0.04	0.13	0.41	1.6	2.4	3.8	5.8
1/17/2017 23:15	-18.6	-42.9	1.4	2.8	0.145	0.084	0.15	0.135	0.02	0.05	0.14	0.42	1.7	2.4	3.8	5.8
1/17/2017 23:30	-18.6	-40.5	1.4	2.8	0.145	0.084	0.15	0.135	0.02	0.04	0.14	0.41	1.7	2.4	3.8	5.8
1/17/2017 23:45	-18.6	-42.4	1.3	2.8	0.145	0.084	0.15	0.134	0.02	0.04	0.14	0.42	1.6	2.4	3.8	5.8
1/18/2017 0:00	-18.5	-37.4	1.4	2.8	0.145	0.084	0.15	0.135	0.02	0.04	0.14	0.42	1.7	2.4	3.8	5.8
1/18/2017 0:15	-18.6	-42.8	1.4	2.8	0.145	0.084	0.15	0.135	0.02	0.04	0.14	0.41	1.6	2.4	3.8	5.8
1/18/2017 0:30	-18.6	-42.9	1.4	2.8	0.145	0.084	0.15	0.134	0.02	0.04	0.14	0.41	1.7	2.4	3.8	5.8
1/18/2017 0:45	-18.6	-37.3	1.3	2.8	0.145	0.084	0.15	0.135	0.03	0.04	0.14	0.41	1.6	2.4	3.8	5.8
1/18/2017 1:00	-18.6	-42.1	1.4	2.8	0.145	0.084	0.15	0.135	0.03	0.04	0.14	0.42	1.7	2.4	3.8	5.8
1/18/2017 1:15	-18.6	-42.7	1.4	2.8	0.145	0.084	0.15	0.135	0.02	0.04	0.14	0.41	1.6	2.4	3.8	5.8
1/18/2017 1:30	-18.6	-42.5	1.4	2.8	0.145	0.084	0.15	0.135	0.02	0.04	0.14	0.42	1.6	2.4	3.8	5.8
1/18/2017 1:45	-18.6	-37.4	1.4	2.8	0.145	0.084	0.15	0.135	0.02	0.04	0.14	0.41	1.6	2.4	3.8	5.8
1/18/2017 2:00	-18.6	-40.5	1.4	2.8	0.145	0.084	0.15	0.135	0.02	0.04	0.14	0.41	1.7	2.4	3.8	5.8
1/18/2017 2:15	-18.5	-42.6	1.4	2.8	0.145	0.084	0.15	0.135	0.03	0.04	0.14	0.41	1.6	2.4	3.8	5.8
1/18/2017 2:30	-18.6	-37.4	1.4	2.8	0.145	0.084	0.15	0.135	0.02	0.05	0.14	0.41	1.6	2.4	3.8	5.8
1/18/2017 2:45	-18.6	-42.8	1.4	2.8	0.145	0.084	0.15	0.135	0.02	0.04	0.14	0.41	1.6	2.4	3.8	5.8
1/18/2017 3:00	-18.5	-41.1	1.4	2.8	0.145	0.084	0.15	0.135	0.03	0.04	0.14	0.42	1.6	2.4	3.8	5.8
1/18/2017 3:15	-18.5	-42.9	1.4	2.8	0.145	0.084	0.15	0.134	0.02	0.04	0.14	0.41	1.7	2.4	3.8	5.8
1/18/2017 3:30	-18.6	-42.6	1.4	2.8	0.145	0.084	0.15	0.134	0.02	0.04	0.13	0.41	1.6	2.4	3.8	5.8
1/18/2017 3:45	-18.6	-40.6	1.4	2.8	0.145	0.084	0.15	0.135	0.02	0.04	0.14	0.41	1.6	2.4	3.8	5.8
1/18/2017 4:00	-18.5	-42.4	1.4	2.8	0.145	0.084	0.15	0.134	0.02	0.04	0.14	0.42	1.6	2.4	3.8	5.8
1/18/2017 4:15	-18.6	-42.9	1.4	2.8	0.145	0.084	0.15	0.135	0.02	0.04	0.14	0.41	1.7	2.4	3.8	5.8
1/18/2017 4:30	-18.5	-42.8	1.3	2.8	0.145	0.084	0.15	0.135	0.02	0.04	0.13	0.42	1.7	2.4	3.8	5.8
1/18/2017 4:45	-18.6	-42.8	1.4	2.8	0.145	0.084	0.15	0.135	0.03	0.04	0.14	0.41	1.6	2.4	3.8	5.8
1/18/2017 5:00	-18.6	-42.8	1.4	2.8	0.145	0.084	0.15	0.135	0.02	0.04	0.14	0.41	1.6	2.4	3.8	5.8
1/18/2017 5:15	-18.5	-38.7	1.4	2.8	0.145	0.084	0.15	0.134	0.02	0.04	0.13	0.41	1.7	2.4	3.8	5.8
1/18/2017 5:30	-18.6	-42.7	1.4	2.8	0.145	0.084	0.15	0.135	0.02	0.04	0.14	0.41	1.6	2.4	3.7	5.8
1/18/2017 5:45	-18.5	-37.3	1.4	2.8	0.145	0.084	0.15	0.134	0.03	0.04	0.13	0.41	1.6	2.4	3.8	5.8
1/18/2017 6:00	-18.5	-37.4	1.4	2.8	0.145	0.084	0.15	0.134	0.02	0.04	0.14	0.41	1.6	2.4	3.8	5.8
1/18/2017 6:15	-18.6	-42.7	1.4	2.8	0.145	0.084	0.15	0.135	0.02	0.04	0.14	0.42	1.7	2.4	3.8	5.8
1/18/2017 6:30	-18.5	-42.5	1.4	2.8	0.145	0.084	0.15	0.135	0.02	0.04	0.13	0.41	1.6	2.4	3.8	5.8
1/18/2017 6:45	-18.6	-42.6	1.4	2.8	0.145	0.084	0.15	0.135	0.02	0.04	0.14	0.41	1.7	2.4	3.8	5.8
1/18/2017 7:00	-18.6	-42.4	1.3	2.8	0.145	0.084	0.15	0.135	0.02	0.04	0.14	0.41	1.6	2.4	3.8	5.8
1/18/2017 7:15	-18.5	-42.2	1.4	2.8	0.145	0.085	0.15	0.134	0.02	0.04	0.14	0.41	1.6	2.4	3.8	5.8
1/18/2017 7:30	-18.5	-42.5	1.4	2.8	0.145	0.085	0.15	0.135	0.02	0.04	0.14	0.41	1.6	2.4	3.8	5.8
1/18/2017 7:45	-18.6	-42.6	1.4	2.8	0.145	0.084	0.15	0.135	0.02	0.05	0.14	0.41	1.6	2.4	3.8	5.8
1/18/2017 8:00	-18.5	-42.7	1.4	2.8	0.145	0.085	0.15	0.135	0.02	0.04	0.14	0.41	1.6	2.4	3.8	5.8
1/18/2017 8:15	-18.5	-42.8	1.4	2.8	0.145	0.085	0.15	0.134	0.02	0.04	0.14	0.41	1.6	2.4	3.8	5.8
1/18/2017 8:30	-18.6	-42.6	1.4	2.8	0.145	0.084	0.15	0.135	0.03	0.04	0.14	0.42	1.6	2.4	3.8	5.8
1/18/2017 8:45	-18.4	-37.2	1.4	2.8	0.145	0.085	0.15	0.135	0.02	0.04	0.13	0.42	1.6	2.4	3.8	5.8
1/18/2017 9:00	-18.6	-37.3	1.4	2.8	0.145	0.085	0.15	0.134	0.02	0.04	0.14	0.41	1.6	2.4	3.8	5.8
1/18/2017 9:15	-18.6	-37.2	1.4	2.8	0.145	0.085	0.15	0.134	0.02	0.04	0.14	0.41	1.6	2.4	3.8	5.8
1/18/2017 9:30	-18.5	-42.7	1.4	2.8	0.145	0.085	0.15	0.135	0.02	0.05	0.13	0.42	1.6	2.4	3.8	5.8
1/18/2017 9:45	-18.6	-42.5	1.4	2.8	0.145	0.085	0.15	0.134	0.02	0.04	0.14	0.41	1.6	2.4	3.8	5.8
1/18/2017 10:00	-18.5	-42.5	1.4	2.8	0.145	0.085	0.15	0.135	0.02	0.04	0.13	0.41	1.6	2.4	3.8	5.8
1/18/2017 10:15	-19.1	-43.4	1.4	2.8	0.145	0.085	0.15	0.135	0.02	0.04	0.14	0.41	1.6	2.4	3.8	5.8
1/18/2017 10:30	-18.5	-42.7	1.4	2.8	0.145	0.085	0.15	0.135	0.02	0.04	0.14	0.41	1.6	2.4	3.8	5.8
1/18/2017 10:45	-18.6	-42.8	1.4	2.8	0.145	0.085	0.15	0.134	0.02	0.04	0.13	0.41	1.6	2.4	3.8	5.8
1/18/2017 11:00	-18.5	-42.9	1.4	2.8	0.145	0.085	0.15	0.135	0.02	0.04	0.14	0.4	1.7	2.4	3.8	5.8
1/18/2017 11:15	-19	-43.3	1.4	2.8	0.145	0.085	0.15	0.134	0.02	0.04	0.14	0.41	1.6	2.4	3.8	5.8
1/18/2017 11:30	-19	-43.2	1.4	2.8	0.145	0.085	0.15	0.134	0.02	0.04	0.13	0.41	1.6	2.4	3.8	5.8
1/18/2017 11:45	-19.2	-43.3	1.4	2.8	0.145	0.085	0.15	0.135	0.02	0.04	0.13	0.41	1.6	2.4	3.8	5.8
1/18/2017 12:00	-18.6	-42.9	1.4	2.8	0.145	0.085	0.15	0.134	0.02	0.04	0.13	0.41	1.7	2.4	3.8	5.8
1/18/2017 12:15	-19	-43.4	1.4	2.8	0.145	0.085	0.15	0.134	0.02	0.04	0.13	0.41	1.7	2.4	3.8	5.8
1/18/2017 12:30	-19.2	-43	1.4	2.8	0.145	0.085	0.15	0.134	0.02	0.04	0.13	0.41	1.6	2.4	3.8	5.8
1/18/2017 12:45	-18.5	-42.7	1.4	2.8	0.145	0.085	0.15	0.135	0.02	0.04	0.13	0.4	1.6	2.4	3.8	5.8
1/18/2017 13:00	-19.1	-43.3	1.4	2.8	0.145	0.085	0.15	0.134	0.02	0.04	0.13	0.41	1.7	2.4	3.8	5.8
1/18/2017 13:15	-18.5	-42.6	1.4	2.8	0.145	0.085	0.15	0.135	0.02	0.04	0.13	0.4	1.6	2.4	3.8	5.8
1/18/2017 13:30	-18.5	-42.7	1.4	2.8	0.145	0.085	0.15	0.134	0.02	0.04	0.14	0.41	1.7	2.4	3.8	5.8
1/18/2017 13:45	-18.5	-42.6	1.4	2.8	0.146	0.085	0.15	0.134	0.03	0.04	0.14	0.41	1.6	2.4	3.8	5.8
1/18/2017 14:00	-18.5	-42.7	1.4	2.8	0.145	0.085	0.15	0.134	0.02	0.04	0.13	0.41	1.6	2.4	3.8	5.8
1/18/2017 14:15	-18.5	-42.6	1.4	2.8	0.145	0.085	0.15	0.135	0.02	0.04	0.13	0.41	1.7	2.4	3.8	5.8
1/18/2017 14:30	-18.6	-42.8	1.4	2.8	0.145	0.085	0.15	0.135	0.02	0.04	0.13	0.42	1.6	2.4	3.8	5.8
1/18/2017 14:45	-18.5	-42.4	1.4	2.8	0.145	0.085	0.15	0.135	0.02	0.04	0.14	0.41	1.6	2.4	3.8	5.8
1/18/2017 15:00	-18.6	-42.6	1.4	2.8	0.146	0.085	0.15	0.135	0.02	0.04	0.14	0.41	1.6	2.4	3.8	5.8
1/18/2017 15:15	-18.5	-42.8	1.4	2.8	0.146	0.085	0.15	0.134	0.02	0.04	0.13	0.41	1.6	2.4	3.8	5.8
1/18/2017 15:30	-18.5	-42.7	1.4	2.8	0.145	0.085	0.15	0.134	0.03	0.05	0.13	0.41	1.6	2.4	3.8	5.8
1/18/2017 15:45	-18.5	-42.7	1.4	2.8	0.146	0.085	0.15	0.135	0.03	0.04	0.14	0.41	1.7	2.4	3.8	5.8
1/18/2017 16:00	-18.5	-42.7	1.4	2.8	0.146	0.085	0.15	0.135	0.03	0.04	0.14	0.41	1.6	2.4	3.8	5.8
1/18/2017 16:15	-18.5	-42.7	1.4	2.8	0.146	0.085	0.15	0.134	0.02	0.04	0.14	0.41	1.6	2.4	3.8	5.8
1/18/2017 16:30	-18.5	-42.5	1.4	2.8	0.145	0.085	0.15	0.134	0.02	0.04	0.14	0.42	1.7	2.4	3.8	5.8
1/18/2017 16:45	-18.5	-42.4	1.4	2.8	0.145	0.085	0.15	0.135	0.02	0.04	0.14	0.41	1.6	2.4	3.8	5.8
1/18/2017 17:00	-18.5	-42.6	1.3	2.8	0.146	0.085	0.15	0.134	0.02	0.04	0.14	0.41	1.6	2.4	3.8	5.8
1/18/2017 17:15	-18.5	-39	1.4	2.8	0.146	0.085	0.15	0.135	0.02	0.04	0.14	0.41	1.7	2.4	3.8	5.8
1/18/2017 17:30	-18.5	-42.7	1.4	2.8	0.145	0.085	0.15	0.135	0.02	0.04	0.14	0.41	1.6	2.4	3.8	5.8
1/18/2017 17:45	-18.4	-41.8	1.4	2.8	0.146	0.085	0.15	0.135	0.02	0.04	0.13	0.41	1.7	2.4	3.8	5.8
1/18/2017 18:00	-18.5	-39.4	1.3	2.8	0.146	0.085	0.15	0.135	0.02	0.04	0.14	0.41	1.7	2.4	3.8	5.8
1/18/2017 18:15	-18.4	-42.2	1.4	2.8	0.146	0.085	0.15	0.135	0.02	0.04	0.14	0.41	1.6	2.4	3.8	5.8
1/18/2017 18:30	-18.5	-42.5	1.4	2.8	0.145	0.085	0.15	0.135	0.03	0.04	0.13	0.41	1.6	2.4	3.8	5.7
1/18/2017 18:45	-18.5	-42.5	1.4	2.8	0.146	0.085	0.15	0.135	0.02	0.04	0.14	0.41	1.7	2.4	3.8	5.8
1/18/2017 19:00	-18.4	-42.3	1.4	2.8	0.146	0.085	0.15	0.135	0.02	0.04	0.13	0.41	1.6	2.4	3.8	5.8
1/18/2017 19:15	-18.5	-42.5	1.4	2.8	0.146	0.085	0.15	0.135	0.02	0.04	0.13	0.42	1.7	2.4	3.8	5.8
1/18/2017 19:30	-18.4	-40.9	1.4	2.8	0.146	0.085	0.15	0.135	0.02	0.04	0.14	0.42	1.6	2.4	3.8	5.8
1/18/2017 19:45	-18.4	-42.4	1.4	2.8	0.146	0.085	0.15	0.135	0.02	0.04	0.14	0.41	1.6	2.4	3.8	5.8
1/18/2017 20:00	-18.5	-42	1.4	2.8	0.146	0.085	0.15	0.135	0.02	0.04	0.14	0.41	1.6	2.4	3.8	5.8
1/18/2017 20:15	-18.4	-42.4	1.4	2.8	0.145	0.085	0.15	0.135	0.02	0.04	0.14	0.41	1.6	2.4	3.8	5.8
1/18/2017 20:30	-18.5	-42	1.4	2.8	0.146	0.085	0.15	0.135	0.02	0.04	0.14	0.41	1.7	2.4	3.8	5.8
1/18/2017 20:45	-18.5	-42.4	1.4	2.8	0.146	0.085	0.15	0.135	0.02	0.04	0.14	0.41	1.6	2.4	3.8	5.8
1/18/2017 21:00	-18.4	-37.2	1.4	2.8	0.146	0.085	0.15	0.135	0.02	0.04	0.14	0.41	1.7	2.4	3.8	5.8
1/18/2017 21:15	-18.5	-41.8	1.4	2.8	0.146	0.085	0.15	0.135	0.02	0.04	0.14	0.41	1.6	2.4	3.8	5.8
1/18/2017 21:30	-18.4	-41.7	1.4	2.8	0.146	0.085	0.15	0.134	0.02	0.04	0.14	0.41	1.6	2.4	3.8	5.8
1/18/2017 21:45	-18.4	-41.5	1.4	2.8	0.146	0.085	0.15	0.135	0.02	0.04	0.14	0.42	1.6	2.4	3.8	5.7
1/18/2017 22:00	-18.4	-41.6	1.4	2.8	0.146	0.085	0.15	0.135	0.03	0.04	0.14	0.42	1.6	2.4	3.8	5.8
1/18/2017 22:15	-18.4	-42.4	1.4	2.8	0.146	0.085	0.15	0.135	0.02	0.04	0.14	0.41	1.6	2.4	3.8	5.8
1/18/2017 22:30	-18.5	-36.8	1.4	2.8	0.146	0.085	0.15	0.134	0.02	0.04	0.13	0.41	1.7	2.4	3.8	5.8
1/18/2017 22:45	-18.5	-36.8	1.4	2.8	0.146	0.085	0.15	0.135	0.03	0.04	0.14	0.41	1.7	2.4	3.8	5.8
1/18/2017 23:00	-18.4	-36.7	1.4	2.8	0.146	0.085	0.15	0.135	0.02	0.04	0.14	0.41	1.6	2.4	3.8	5.8
1/18/2017 23:15	-18.4	-41.7	1.4	2.8	0.146	0.085	0.15	0.135	0.02	0.04	0.14	0.42	1.6	2.4	3.8	5.8
1/18/2017 23:30	-18.4	-42.5	1.4	2.8	0.146	0.085	0.15	0.135	0.02	0.04	0.13	0.42	1.7	2.4	3.8	5.8
1/18/2017 23:45	-18.4	-42.4	1.3	2.8	0.146	0.085	0.15	0.135	0.02	0.04	0.14	0.41	1.6	2.4	3.8	5.8
1/19/2017 0:00	-18.4	-42.5	1.4	2.8	0.146	0.085	0.15	0.134	0.03	0.04	0.14	0.41	1.6	2.4	3.8	5.8
1/19/2017 0:15	-18.5	-41.1	1.4	2.8	0.146	0.085	0.15	0.135	0.02	0.05	0.14	0.41	1.6	2.4	3.8	5.8
1/19/2017 0:30	-18.4	-38.7	1.4	2.8	0.146	0.085	0.15	0.135	0.02	0.04	0.13	0.41	1.6	2.4	3.8	5.8
1/19/2017 0:45	-18.5	-41.5	1.4	2.8	0.146	0.085	0.15	0.135	0.02	0.04	0.14	0.41	1.6	2.4	3.8	5.8
1/19/2017 1:00	-18.5	-36.7	1.4	2.8	0.146	0.085	0.15	0.135	0.02	0.04	0.14	0.42	1.7	2.4	3.8	5.8
1/19/2017 1:15	-18.4	-42.2	1.4	2.8	0.146	0.085	0.15	0.135	0.02	0.04	0.14	0.42	1.7	2.4	3.8	5.8
1/19/2017 1:30	-18.4	-42.3	1.3	2.8	0.146	0.085	0.15	0.135	0.02	0.04	0.14	0.41	1.6	2.4	3.8	5.8
1/19/2017 1:45	-18.4	-42.4	1.4	2.8	0.146	0.085	0.15	0.135	0.03	0.04	0.14	0.42	1.7	2.4	3.8	5.8
1/19/2017 2:00	-18.4	-41.9	1.4	2.8	0.146	0.085	0.15	0.135	0.02	0.04	0.13	0.42	1.7	2.4	3.8	5.8
1/19/2017 2:15	-18.4	-36.7	1.4	2.8	0.146	0.085	0.15	0.135	0.02	0.04	0.14	0.41	1.7	2.4	3.8	5.8
1/19/2017 2:30	-18.4	-42.4	1.4	2.8	0.146	0.085	0.15	0.135	0.02	0.04	0.14	0.41	1.7	2.4	3.8	5.8
1/19/2017 2:45	-18.4	-36.6	1.4	2.8	0.146	0.085	0.15	0.135	0.02	0.04	0.14	0.41	1.6	2.4	3.8	5.8
1/19/2017 3:00	-18.4	-42.2	1.4	2.8	0.146	0.085	0.15	0.135	0.03	0.04	0.13	0.42	1.7	2.4	3.8	5.7
1/19/2017 3:15	-18.4	-42.4	1.4	2.8	0.146	0.085	0.15	0.134	0.02	0.04	0.14	0.41	1.7	2.4	3.8	5.7
1/19/2017 3:30	-18.4	-42.4	1.4	2.8	0.146	0.085	0.15	0.135	0.02	0.04	0.14	0.41	1.6	2.4	3.8	5.8
1/19/2017 3:45	-18.4	-41.5	1.4	2.8	0.146	0.085	0.15	0.135	0.02	0.04	0.14	0.41	1.7	2.4	3.8	5.8
1/19/2017 4:00	-18.5	-36.8	1.4	2.8	0.146	0.085	0.15	0.135	0.02	0.04	0.14	0.41	1.7	2.4	3.8	5.8
1/19/2017 4:15	-18.4	-42.3	1.4	2.8	0.146	0.085	0.15	0.135	0.02	0.04	0.14	0.42	1.7	2.4	3.8	5.7
1/19/2017 4:30	-18.4	-36.8	1.4	2.8	0.146	0.085	0.15	0.135	0.02	0.04	0.14	0.41	1.7	2.4	3.8	5.8
1/19/2017 4:45	-18.4	-42.3	1.4	2.8	0.146	0.085	0.15	0.135	0.02	0.04	0.14	0.42	1.6	2.4	3.8	5.8
1/19/2017 5:00	-18.3	-42.2	1.4	2.8	0.146	0.085	0.15	0.135	0.02	0.04	0.13	0.42	1.6	2.4	3.8	5.8
1/19/2017 5:15	-18.4	-42.4	1.4	2.8	0.146	0.085	0.15	0.135	0.02	0.04	0.14	0.41	1.7	2.4	3.8	5.8
1/19/2017 5:30	-18.4	-41.8	1.4	2.8	0.146	0.085	0.15	0.135	0.02	0.04	0.14	0.41	1.7	2.4	3.8	5.8
1/19/2017 5:45	-18.4	-42.2	1.4	2.8	0.146	0.085	0.15	0.135	0.02	0.04	0.14	0.41	1.6	2.4	3.8	5.8
1/19/2017 6:00	-18.4	-42.2	1.4	2.8	0.146	0.085	0.15	0.135	0.02	0.04	0.14	0.41	1.7	2.4	3.8	5.8
1/19/2017 6:15	-18.3	-42.3	1.4	2.8	0.146	0.085	0.15	0.135	0.02	0.04	0.13	0.41	1.7	2.4	3.8	5.8
1/19/2017 6:30	-18.4	-41.8	1.4	2.8	0.146	0.085	0.15	0.135	0.02	0.04	0.13	0.42	1.7	2.4	3.8	5.8
1/19/2017 6:45	-18.4	-42.2	1.4	2.8	0.146	0.085	0.15	0.134	0.03	0.04	0.13	0.42	1.7	2.4	3.8	5.7
1/19/2017 7:00	-18.4	-36.6	1.4	2.8	0.146	0.085	0.15	0.134	0.02	0.05	0.13	0.41	1.6	2.4	3.8	5.8
1/19/2017 7:15	-18.3	-42	1.4	2.8	0.146	0.085	0.15	0.135	0.02	0.04	0.14	0.41	1.6	2.4	3.8	5.7
1/19/2017 7:30	-18.4	-41.7	1.4	2.8	0.146	0.085	0.15	0.135	0.02	0.04	0.14	0.42	1.7	2.4	3.8	5.8
1/19/2017 7:45	-18.4	-42.3	1.4	2.8	0.146	0.085	0.15	0.134	0.03	0.04	0.14	0.41	1.6	2.4	3.8	5.8
1/19/2017 8:00	-18.4	-42.4	1.4	2.8	0.147	0.085	0.15	0.135	0.02	0.04	0.13	0.41	1.7	2.4	3.8	5.8
1/19/2017 8:15	-18.4	-42.5	1.4	2.8	0.147	0.085	0.15	0.135	0.02	0.05	0.14	0.41	1.7	2.4	3.8	5.8
1/19/2017 8:30	-18.5	-42.3	1.4	2.8	0.146	0.085	0.15	0.135	0.02	0.04	0.13	0.41	1.7	2.4	3.8	5.8
1/19/2017 8:45	-18.4	-42.3	1.4	2.8	0.146	0.085	0.15	0.135	0.02	0.04	0.14	0.41	1.7	2.4	3.8	5.8
1/19/2017 9:00	-18.4	-42	1.4	2.8	0.147	0.085	0.15	0.134	0.03	0.04	0.14	0.41	1.6	2.4	3.8	5.8
1/19/2017 9:15	-18.4	-36.9	1.4	2.8	0.146	0.085	0.15	0.135	0.02	0.04	0.13	0.41	1.6	2.4	3.8	5.8
1/19/2017 9:30	-18.4	-42.4	1.4	2.8	0.146	0.085	0.15	0.135	0.02	0.04	0.13	0.41	1.6	2.4	3.8	5.8
1/19/2017 9:45	-18.4	-42.3	1.4	2.8	0.147	0.085	0.15	0.135	0.02	0.04	0.14	0.41	1.7	2.4	3.8	5.8
1/19/2017 10:00	-19.2	-42.7	1.4	2.8	0.147	0.086	0.15	0.134	0.02	0.04	0.14	0.41	1.7	2.4	3.7	5.8
1/19/2017 10:15	-18.7	-42.5	1.4	2.8	0.147	0.085	0.15	0.135	0.02	0.04	0.13	0.41	1.6	2.4	3.8	5.8
1/19/2017 10:30	-19	-42.7	1.4	2.8	0.146	0.085	0.15	0.135	0.02	0.04	0.14	0.41	1.7	2.4	3.8	5.8
1/19/2017 10:45	-19.1	-42.7	1.4	2.8	0.147	0.085	0.15	0.134	0.03	0.05	0.13	0.41	1.7	2.4	3.8	5.8
1/19/2017 11:00	-18.8	-42.7	1.4	2.8	0.147	0.085	0.15	0.134	0.02	0.04	0.13	0.41	1.7	2.4	3.8	5.8
1/19/2017 11:15	-19	-42.9	1.4	2.8	0.147	0.086	0.15	0.134	0.02	0.04	0.14	0.41	1.7	2.4	3.8	5.8
1/19/2017 11:30	-19	-42.7	1.4	2.8	0.146	0.085	0.15	0.135	0.02	0.04	0.14	0.41	1.7	2.4	3.8	5.8
1/19/2017 11:45	-18.8	-42.9	1.4	2.8	0.147	0.086	0.15	0.134	0.02	0.05	0.13	0.41	1.7	2.4	3.8	5.8
1/19/2017 12:00	-19.2	-42.6	1.4	2.8	0.147	0.086	0.15	0.134	0.02	0.04	0.13	0.41	1.7	2.4	3.8	5.8
1/19/2017 12:15	-19.1	-42.8	1.4	2.8	0.147	0.085	0.15	0.134	0.02	0.04	0.13	0.41	1.7	2.4	3.8	5.8
1/19/2017 12:30	-18.9	-42.8	1.4	2.8	0.147	0.086	0.15	0.135	0.02	0.04	0.13	0.4	1.6	2.4	3.8	5.7
1/19/2017 12:45	-18.4	-42.4	1.4	2.8	0.147	0.085	0.15	0.135	0.02	0.04	0.14	0.41	1.7	2.4	3.8	5.8
1/19/2017 13:00	-18.9	-42.7	1.4	2.8	0.147	0.086	0.15	0.135	0.02	0.04	0.13	0.41	1.7	2.4	3.8	5.7
1/19/2017 13:15	-19	-43	1.4	2.8	0.147	0.086	0.15	0.135	0.01	0.04	0.14	0.41	1.7	2.4	3.8	5.8
1/19/2017 13:30	-19	-42.6	1.4	2.8	0.147	0.086	0.15	0.134	0.02	0.04	0.13	0.41	1.7	2.4	3.8	5.8
1/19/2017 13:45	-18.6	-42.9	1.4	2.8	0.147	0.086	0.15	0.134	0.02	0.04	0.13	0.4	1.7	2.4	3.8	5.8
1/19/2017 14:00	-18.5	-42.9	1.4	2.8	0.147	0.086	0.15	0.134	0.03	0.04	0.13	0.41	1.7	2.4	3.8	5.8
1/19/2017 14:15	-18.7	-42.9	1.4	2.8	0.147	0.086	0.15	0.134	0.02	0.04	0.13	0.41	1.7	2.4	3.8	5.8
1/19/2017 14:30	-18.7	-43.2	1.4	2.8	0.147	0.086	0.15	0.135	0.03	0.04	0.13	0.4	1.7	2.4	3.8	5.7
1/19/2017 14:45	-18.5	-42.5	1.4	2.8	0.147	0.086	0.15	0.135	0.02	0.04	0.13	0.41	1.7	2.4	3.8	5.8
1/19/2017 15:00	-18.4	-42.1	1.4	2.8	0.147	0.085	0.15	0.135	0.02	0.04	0.13	0.41	1.6	2.4	3.8	5.7
1/19/2017 15:15	-18.4	-42.3	1.4	2.8	0.147	0.086	0.15	0.135	0.02	0.04	0.14	0.41	1.6	2.4	3.7	5.7
1/19/2017 15:30	-18.4	-42	1.4	2.8	0.147	0.086	0.15	0.135	0.02	0.04	0.13	0.42	1.7	2.4	3.8	5.8
1/19/2017 15:45	-18.4	-42.1	1.4	2.8	0.147	0.086	0.15	0.134	0.02	0.04	0.14	0.42	1.7	2.4	3.8	5.8
1/19/2017 16:00	-18.4	-42.2	1.4	2.8	0.147	0.086	0.15	0.135	0.03	0.04	0.14	0.41	1.7	2.4	3.8	5.8
1/19/2017 16:15	-18.4	-42.1	1.4	2.8	0.147	0.086	0.15	0.134	0.02	0.04	0.14	0.42	1.7	2.4	3.7	5.8
1/19/2017 16:30	-18.4	-42.1	1.4	2.8	0.147	0.086	0.15	0.135	0.03	0.04	0.14	0.41	1.7	2.4	3.7	5.8
1/19/2017 16:45	-18.4	-39.9	1.4	2.8	0.147	0.086	0.15	0.134	0.02	0.04	0.14	0.41	1.7	2.4	3.7	5.7
1/19/2017 17:00	-18.4	-41.9	1.4	2.8	0.147	0.086	0.15	0.134	0.03	0.04	0.14	0.41	1.7	2.4	3.7	5.7
1/19/2017 17:15	-18.4	-42.1	1.4	2.8	0.147	0.086	0.15	0.135	0.02	0.04	0.14	0.41	1.7	2.4	3.7	5.7
1/19/2017 17:30	-18.4	-42	1.4	2.8	0.147	0.086	0.15	0.135	0.02	0.04	0.13	0.42	1.7	2.4	3.8	5.7
1/19/2017 17:45	-18.3	-42.2	1.4	2.8	0.147	0.086	0.15	0.135	0.02	0.04	0.14	0.41	1.7	2.4	3.7	5.8
1/19/2017 18:00	-18.4	-41.8	1.4	2.8	0.147	0.086	0.15	0.135	0.02	0.04	0.13	0.41	1.7	2.4	3.7	5.8
1/19/2017 18:15	-18.4	-40.3	1.4	2.8	0.147	0.086	0.15	0.134	0.02	0.05	0.14	0.42	1.7	2.4	3.7	5.8
1/19/2017 18:30	-18.4	-42.1	1.4	2.8	0.147	0.086	0.15	0.135	0.02	0.04	0.13	0.41	1.7	2.4	3.7	5.7
1/19/2017 18:45	-18.4	-42	1.4	2.8	0.147	0.086	0.15	0.135	0.03	0.04	0.14	0.41	1.7	2.4	3.8	5.7
1/19/2017 19:00	-18.3	-36.1	1.4	2.8	0.147	0.086	0.15	0.135	0.02	0.04	0.14	0.41	1.7	2.4	3.7	5.7
1/19/2017 19:15	-18.4	-41.8	1.4	2.8	0.147	0.086	0.15	0.135	0.02	0.04	0.13	0.41	1.6	2.4	3.7	5.7
1/19/2017 19:30	-18.3	-41.8	1.4	2.8	0.147	0.086	0.15	0.135	0.02	0.04	0.14	0.41	1.7	2.4	3.7	5.8
1/19/2017 19:45	-18.4	-39.6	1.4	2.8	0.147	0.086	0.15	0.135	0.02	0.04	0.14	0.41	1.7	2.4	3.7	5.7
1/19/2017 20:00	-18.4	-41.8	1.4	2.8	0.147	0.086	0.15	0.135	0.02	0.04	0.14	0.41	1.7	2.4	3.7	5.8
1/19/2017 20:15	-18.4	-38.8	1.4	2.8	0.147	0.086	0.15	0.135	0.02	0.04	0.13	0.41	1.7	2.4	3.7	5.8
1/19/2017 20:30	-18.4	-42	1.4	2.8	0.147	0.086	0.15	0.134	0.02	0.04	0.13	0.41	1.7	2.4	3.7	5.7
1/19/2017 20:45	-18.4	-42	1.4	2.8	0.147	0.086	0.15	0.135	0.02	0.04	0.13	0.41	1.7	2.4	3.8	5.8
1/19/2017 21:00	-18.4	-38.1	1.4	2.8	0.147	0.086	0.15	0.134	0.02	0.05	0.14	0.41	1.7	2.4	3.7	5.8
1/19/2017 21:15	-18.4	-40.2	1.4	2.8	0.147	0.086	0.15	0.134	0.02	0.04	0.14	0.41	1.7	2.4	3.7	5.7
1/19/2017 21:30	-18.4	-40	1.4	2.8	0.147	0.086	0.15	0.135	0.02	0.04	0.14	0.41	1.7	2.4	3.7	5.7
1/19/2017 21:45	-18.4	-42.1	1.4	2.8	0.147	0.086	0.15	0.135	0.02	0.04	0.14	0.41	1.7	2.4	3.8	5.7
1/19/2017 22:00	-18.4	-36	1.4	2.8	0.147	0.086	0.15	0.135	0.02	0.04	0.13	0.42	1.7	2.4	3.7	5.7
1/19/2017 22:15	-18.4	-41.4	1.4	2.8	0.147	0.086	0.15	0.134	0.02	0.04	0.14	0.41	1.7	2.4	3.7	5.7
1/19/2017 22:30	-18.4	-41.9	1.4	2.8	0.147	0.086	0.15	0.134	0.02	0.04	0.13	0.41	1.7	2.4	3.7	5.7
1/19/2017 22:45	-18.3	-35.9	1.4	2.8	0.147	0.086	0.15	0.134	0.02	0.04	0.14	0.41	1.7	2.4	3.7	5.7
1/19/2017 23:00	-18.4	-42.1	1.4	2.8	0.147	0.086	0.15	0.134	0.02	0.04	0.14	0.42	1.7	2.4	3.7	5.8
1/19/2017 23:15	-18.4	-36.1	1.4	2.8	0.147	0.086	0.15	0.135	0.02	0.04	0.13	0.41	1.7	2.4	3.8	5.8
1/19/2017 23:30	-18.3	-41.5	1.4	2.8	0.147	0.086	0.15	0.135	0.03	0.04	0.13	0.41	1.7	2.4	3.8	5.8
1/19/2017 23:45	-18.4	-39.5	1.4	2.8	0.147	0.086	0.15	0.135	0.02	0.04	0.13	0.42	1.7	2.4	3.8	5.7
1/20/2017 0:00	-18.4	-41.8	1.4	2.8	0.147	0.086	0.15	0.134	0.02	0.04	0.14	0.42	1.7	2.4	3.8	5.8
1/20/2017 0:15	-18.4	-41.3	1.4	2.8	0.147	0.086	0.15	0.135	0.02	0.05	0.14	0.41	1.7	2.4	3.7	5.8
1/20/2017 0:30	-18.3	-36.1	1.4	2.8	0.147	0.086	0.15	0.134	0.02	0.04	0.14	0.41	1.7	2.4	3.7	5.8
1/20/2017 0:45	-18.3	-42	1.4	2.8	0.147	0.086	0.15	0.135	0.03	0.04	0.14	0.41	1.7	2.4	3.7	5.8
1/20/2017 1:00	-18.3	-42	1.4	2.8	0.147	0.086	0.15	0.135	0.02	0.04	0.14	0.41	1.7	2.4	3.7	5.7
1/20/2017 1:15	-18.4	-39.2	1.4	2.8	0.147	0.086	0.15	0.135	0.03	0.04	0.14	0.41	1.7	2.4	3.8	5.8
1/20/2017 1:30	-18.3	-41.5	1.4	2.8	0.147	0.086	0.15	0.134	0.02	0.04	0.13	0.42	1.7	2.4	3.8	5.7
1/20/2017 1:45	-18.3	-41.8	1.4	2.8	0.147	0.086	0.15	0.135	0.02	0.05	0.14	0.41	1.7	2.4	3.7	5.7
1/20/2017 2:00	-18.3	-41.9	1.4	2.8	0.147	0.086	0.15	0.134	0.03	0.04	0.14	0.41	1.7	2.4	3.8	5.7
1/20/2017 2:15	-18.4	-41.9	1.4	2.8	0.147	0.086	0.15	0.135	0.02	0.04	0.14	0.42	1.7	2.4	3.8	5.7
1/20/2017 2:30	-18.3	-36	1.4	2.8	0.147	0.086	0.15	0.135	0.02	0.04	0.14	0.41	1.7	2.4	3.8	5.7
1/20/2017 2:45	-18.2	-41.9	1.4	2.8	0.147	0.086	0.15	0.135	0.02	0.04	0.14	0.42	1.7	2.4	3.7	5.7
1/20/2017 3:00	-18.4	-41.7	1.4	2.8	0.147	0.086	0.15	0.135	0.02	0.04	0.14	0.41	1.7	2.4	3.8	5.7
1/20/2017 3:15	-18.2	-35.9	1.4	2.8	0.147	0.086	0.15	0.135	0.03	0.04	0.13	0.41	1.7	2.4	3.7	5.7
1/20/2017 3:30	-18.3	-36.9	1.4	2.8	0.147	0.086	0.15	0.135	0.02	0.04	0.14	0.41	1.7	2.4	3.7	5.7
1/20/2017 3:45	-18.4	-41.9	1.4	2.8	0.147	0.086	0.15	0.135	0.02	0.04	0.14	0.41	1.7	2.4	3.7	5.7
1/20/2017 4:00	-18.4	-37.7	1.4	2.8	0.147	0.086	0.15	0.135	0.02	0.04	0.13	0.42	1.7	2.4	3.7	5.7
1/20/2017 4:15	-18.3	-41.8	1.4	2.8	0.147	0.086	0.15	0.135	0.02	0.04	0.14	0.41	1.7	2.4	3.7	5.7
1/20/2017 4:30	-18.4	-38.9	1.4	2.8	0.147	0.086	0.15	0.134	0.02	0.04	0.14	0.41	1.7	2.4	3.7	5.8
1/20/2017 4:45	-18.3	-40.4	1.4	2.8	0.147	0.086	0.15	0.135	0.02	0.04	0.13	0.41	1.6	2.4	3.7	5.7
1/20/2017 5:00	-18.3	-35.8	1.4	2.8	0.147	0.086	0.15	0.135	0.03	0.04	0.13	0.42	1.7	2.4	3.7	5.7
1/20/2017 5:15	-18.3	-42	1.4	2.8	0.147	0.086	0.15	0.135	0.02	0.04	0.13	0.42	1.7	2.4	3.7	5.7
1/20/2017 5:30	-18.4	-35.8	1.4	2.8	0.147	0.086	0.15	0.135	0.02	0.04	0.14	0.41	1.7	2.4	3.7	5.7
1/20/2017 5:45	-18.3	-40.3	1.4	2.8	0.147	0.086	0.15	0.135	0.03	0.04	0.13	0.41	1.7	2.4	3.8	5.7
1/20/2017 6:00	-18.3	-41.8	1.4	2.8	0.147	0.086	0.15	0.135	0.02	0.04	0.13	0.42	1.7	2.4	3.8	5.7
1/20/2017 6:15	-18.4	-41.3	1.4	2.8	0.147	0.086	0.15	0.135	0.02	0.04	0.13	0.42	1.7	2.4	3.8	5.7
1/20/2017 6:30	-18.3	-41.2	1.4	2.8	0.147	0.086	0.15	0.135	0.02	0.04	0.14	0.42	1.7	2.4	3.7	5.7
1/20/2017 6:45	-18.4	-41.3	1.4	2.8	0.147	0.086	0.15	0.135	0.02	0.04	0.13	0.42	1.7	2.4	3.7	5.7
1/20/2017 7:00	-18.3	-41.7	1.4	2.8	0.147	0.086	0.15	0.134	0.02	0.04	0.13	0.41	1.7	2.4	3.7	5.7
1/20/2017 7:15	-18.3	-41.2	1.4	2.8	0.147	0.086	0.15	0.134	0.02	0.04	0.14	0.42	1.7	2.4	3.8	5.7
1/20/2017 7:30	-18.4	-41.7	1.4	2.8	0.147	0.086	0.15	0.135	0.02	0.04	0.14	0.41	1.6	2.4	3.7	5.7
1/20/2017 7:45	-18.3	-41.7	1.4	2.8	0.147	0.086	0.15	0.134	0.02	0.04	0.14	0.41	1.7	2.4	3.7	5.7
1/20/2017 8:00	-18.4	-41.5	1.4	2.8	0.147	0.086	0.15	0.135	0.02	0.04	0.14	0.42	1.7	2.4	3.7	5.7
1/20/2017 8:15	-18.4	-35.6	1.4	2.8	0.147	0.086	0.15	0.135	0.02	0.04	0.14	0.42	1.7	2.4	3.8	5.7
1/20/2017 8:30	-18.4	-41.7	1.4	2.8	0.147	0.086	0.15	0.134	0.02	0.04	0.14	0.42	1.7	2.4	3.8	5.7
1/20/2017 8:45	-18.3	-41.4	1.4	2.8	0.147	0.086	0.15	0.135	0.02	0.05	0.14	0.42	1.7	2.4	3.8	5.7
1/20/2017 9:00	-18.4	-41.6	1.4	2.8	0.147	0.086	0.15	0.135	0.02	0.04	0.14	0.41	1.7	2.4	3.8	5.7
1/20/2017 9:15	-18.3	-35.6	1.4	2.8	0.147	0.086	0.15	0.135	0.02	0.04	0.14	0.41	1.7	2.4	3.8	5.8
1/20/2017 9:30	-18.3	-35.6	1.4	2.8	0.147	0.086	0.15	0.135	0.02	0.04	0.14	0.41	1.7	2.4	3.7	5.8
1/20/2017 9:45	-18.3	-40.1	1.4	2.8	0.147	0.086	0.15	0.135	0.02	0.04	0.13	0.42	1.7	2.4	3.8	5.8
1/20/2017 10:00	-18.4	-35.6	1.4	2.8	0.147	0.086	0.15	0.135	0.02	0.04	0.14	0.42	1.7	2.4	3.8	5.7
1/20/2017 10:15	-18.4	-40.1	1.4	2.8	0.147	0.086	0.15	0.135	0.02	0.04	0.13	0.42	1.7	2.4	3.7	5.7
1/20/2017 10:30	-18.4	-41.7	1.4	2.8	0.147	0.086	0.15	0.135	0.02	0.04	0.14	0.42	1.7	2.4	3.8	5.7
1/20/2017 10:45	-18.3	-35.7	1.4	2.8	0.147	0.086	0.151	0.135	0.02	0.04	0.14	0.41	1.7	2.4	3.7	5.7
1/20/2017 11:00	-18.4	-41.9	1.4	2.8	0.147	0.086	0.15	0.135	0.02	0.04	0.14	0.41	1.7	2.4	3.7	5.7
1/20/2017 11:15	-18.4	-41.5	1.4	2.8	0.147	0.086	0.15	0.134	0.02	0.04	0.14	0.41	1.7	2.4	3.7	5.7
1/20/2017 11:30	-18.4	-40.8	1.4	2.8	0.147	0.086	0.15	0.135	0.02	0.04	0.14	0.42	1.7	2.4	3.7	5.7
1/20/2017 11:45	-18.4	-35.5	1.4	2.8	0.147	0.086	0.15	0.135	0.02	0.04	0.14	0.41	1.7	2.4	3.7	5.8
1/20/2017 12:00	-18.4	-41.3	1.4	2.8	0.147	0.086	0.15	0.135	0.02	0.04	0.14	0.42	1.6	2.4	3.7	5.7
1/20/2017 12:15	-18.3	-35.5	1.4	2.8	0.147	0.086	0.15	0.135	0.03	0.04	0.13	0.42	1.7	2.4	3.7	5.7
1/20/2017 12:30	-18.3	-41.5	1.4	2.8	0.147	0.087	0.15	0.135	0.02	0.04	0.14	0.41	1.7	2.4	3.7	5.7
1/20/2017 12:45	-18.3	-41.6	1.4	2.8	0.147	0.086	0.15	0.135	0.02	0.04	0.13	0.42	1.7	2.4	3.8	5.8
1/20/2017 13:00	-18.3	-40.6	1.4	2.8	0.147	0.086	0.15	0.135	0.02	0.04	0.14	0.42	1.7	2.4	3.7	5.7
1/20/2017 13:15	-18.3	-41.6	1.4	2.8	0.147	0.086	0.15	0.134	0.02	0.04	0.14	0.41	1.7	2.4	3.7	5.7
1/20/2017 13:30	-18.4	-41.8	1.4	2.8	0.147	0.086	0.15	0.135	0.02	0.04	0.14	0.41	1.7	2.4	3.7	5.7
1/20/2017 13:45	-18.4	-42.1	1.4	2.8	0.147	0.086	0.15	0.135	0.02	0.04	0.13	0.41	1.7	2.4	3.8	5.7
1/20/2017 14:00	-18.4	-41.5	1.4	2.8	0.147	0.087	0.15	0.134	0.02	0.04	0.14	0.41	1.7	2.4	3.8	5.7
1/20/2017 14:15	-18.4	-42.2	1.4	2.8	0.147	0.087	0.15	0.134	0.02	0.04	0.14	0.41	1.7	2.4	3.7	5.7
1/20/2017 14:30	-18.4	-41.6	1.4	2.8	0.147	0.087	0.15	0.134	0.03	0.04	0.14	0.41	1.7	2.4	3.7	5.8
1/20/2017 14:45	-18.4	-42	1.4	2.8	0.147	0.086	0.15	0.134	0.02	0.04	0.14	0.41	1.7	2.4	3.7	5.8
1/20/2017 15:00	-18.4	-41.8	1.4	2.8	0.147	0.087	0.15	0.134	0.02	0.04	0.14	0.41	1.7	2.4	3.7	5.7
1/20/2017 15:15	-18.3	-41.9	1.4	2.8	0.147	0.086	0.15	0.135	0.02	0.04	0.14	0.41	1.6	2.4	3.7	5.7
1/20/2017 15:30	-18.3	-41.6	1.4	2.8	0.147	0.087	0.15	0.134	0.02	0.04	0.13	0.41	1.7	2.4	3.8	5.7
1/20/2017 15:45	-18.3	-41.8	1.4	2.8	0.147	0.087	0.15	0.134	0.02	0.04	0.14	0.41	1.7	2.4	3.8	5.8
1/20/2017 16:00	-18.3	-41.6	1.4	2.8	0.147	0.087	0.15	0.135	0.02	0.05	0.14	0.41	1.7	2.4	3.8	5.7
1/20/2017 16:15	-18.4	-41.5	1.4	2.8	0.147	0.087	0.15	0.134	0.02	0.04	0.13	0.42	1.7	2.4	3.7	5.7
1/20/2017 16:30	-18.3	-41.3	1.4	2.8	0.147	0.087	0.15	0.135	0.02	0.04	0.14	0.4	1.7	2.4	3.7	5.7
1/20/2017 16:45	-18.3	-41.7	1.4	2.8	0.147	0.086	0.15	0.135	0.02	0.05	0.14	0.41	1.7	2.4	3.7	5.7
1/20/2017 17:00	-18.3	-40.9	1.4	2.8	0.147	0.086	0.15	0.135	0.02	0.04	0.14	0.41	1.7	2.4	3.7	5.7
1/20/2017 17:15	-18.3	-41.4	1.4	2.8	0.147	0.087	0.15	0.134	0.02	0.04	0.14	0.42	1.7	2.4	3.7	5.7
1/20/2017 17:30	-18.3	-38.7	1.4	2.8	0.147	0.086	0.15	0.134	0.02	0.04	0.14	0.41	1.7	2.4	3.7	5.7
1/20/2017 17:45	-18.3	-35.4	1.4	2.8	0.147	0.086	0.15	0.134	0.02	0.04	0.14	0.41	1.7	2.4	3.7	5.8
1/20/2017 18:00	-18.3	-41.3	1.4	2.8	0.147	0.087	0.15	0.134	0.02	0.04	0.14	0.41	1.7	2.4	3.7	5.7
1/20/2017 18:15	-18.4	-41.6	1.4	2.8	0.147	0.087	0.15	0.134	0.02	0.04	0.14	0.42	1.7	2.4	3.7	5.7
1/20/2017 18:30	-18.3	-41.5	1.4	2.8	0.147	0.086	0.151	0.134	0.02	0.04	0.14	0.42	1.7	2.4	3.8	5.7
1/20/2017 18:45	-18.3	-40.4	1.4	2.8	0.147	0.087	0.15	0.134	0.02	0.04	0.14	0.41	1.7	2.4	3.7	5.7
1/20/2017 19:00	-18.4	-41.5	1.4	2.8	0.147	0.087	0.15	0.135	0.02	0.04	0.14	0.42	1.7	2.4	3.7	5.7
1/20/2017 19:15	-18.3	-41.2	1.4	2.8	0.147	0.087	0.15	0.134	0.02	0.04	0.14	0.42	1.7	2.4	3.8	5.7
1/20/2017 19:30	-18.4	-37.1	1.4	2.8	0.147	0.087	0.15	0.134	0.02	0.04	0.14	0.42	1.7	2.4	3.7	5.7
1/20/2017 19:45	-18.2	-38.5	1.4	2.8	0.147	0.087	0.15	0.134	0.02	0.04	0.14	0.41	1.7	2.4	3.7	5.7
1/20/2017 20:00	-18.3	-41.7	1.4	2.8	0.147	0.087	0.15	0.135	0.02	0.04	0.14	0.42	1.7	2.4	3.7	5.8
1/20/2017 20:15	-18.4	-41.6	1.4	2.8	0.147	0.087	0.15	0.135	0.02	0.04	0.14	0.41	1.7	2.4	3.7	5.7
1/20/2017 20:30	-18.3	-35.2	1.4	2.8	0.147	0.087	0.15	0.135	0.02	0.04	0.14	0.41	1.7	2.4	3.7	5.7
1/20/2017 20:45	-18.2	-41.6	1.4	2.8	0.147	0.087	0.151	0.134	0.02	0.04	0.14	0.41	1.7	2.4	3.7	5.7
1/20/2017 21:00	-18.2	-40.2	1.4	2.8	0.147	0.087	0.15	0.134	0.02	0.04	0.13	0.41	1.7	2.4	3.7	5.7
1/20/2017 21:15	-18.3	-36.7	1.4	2.8	0.147	0.087	0.15	0.135	0.02	0.04	0.14	0.41	1.7	2.4	3.7	5.7
1/20/2017 21:30	-18.4	-35.3	1.4	2.8	0.147	0.087	0.151	0.135	0.02	0.04	0.14	0.41	1.7	2.4	3.7	5.7
1/20/2017 21:45	-18.2	-35.3	1.4	2.8	0.147	0.087	0.15	0.135	0.02	0.04	0.14	0.41	1.7	2.4	3.7	5.8
1/20/2017 22:00	-18.2	-35.1	1.4	2.8	0.147	0.087	0.151	0.135	0.02	0.04	0.14	0.41	1.7	2.4	3.7	5.7
1/20/2017 22:15	-18.3	-35.2	1.4	2.8	0.147	0.087	0.15	0.135	0.02	0.04	0.13	0.41	1.7	2.4	3.7	5.7
1/20/2017 22:30	-18.3	-35.2	1.4	2.8	0.147	0.087	0.15	0.135	0.02	0.05	0.14	0.41	1.7	2.4	3.8	5.7
1/20/2017 22:45	-18.3	-41.5	1.4	2.8	0.147	0.087	0.15	0.135	0.02	0.04	0.14	0.41	1.7	2.4	3.7	5.7
1/20/2017 23:00	-18.3	-40.3	1.4	2.8	0.147	0.087	0.15	0.135	0.02	0.04	0.14	0.41	1.7	2.4	3.8	5.7
1/20/2017 23:15	-18.3	-35.1	1.4	2.8	0.147	0.087	0.151	0.135	0.02	0.04	0.14	0.41	1.7	2.4	3.8	5.7
1/20/2017 23:30	-18.3	-35.1	1.4	2.8	0.147	0.087	0.15	0.134	0.02	0.04	0.14	0.41	1.7	2.4	3.7	5.7
1/20/2017 23:45	-18.3	-41.4	1.4	2.8	0.147	0.087	0.151	0.134	0.02	0.04	0.14	0.41	1.7	2.4	3.7	5.7
1/21/2017 0:00	-18.2	-35.1	1.4	2.8	0.147	0.087	0.15	0.135	0.02	0.04	0.14	0.41	1.7	2.4	3.8	5.7
1/21/2017 0:15	-18.3	-41.2	1.4	2.8	0.147	0.087	0.151	0.135	0.02	0.04	0.14	0.41	1.7	2.4	3.7	5.7
1/21/2017 0:30	-18.3	-35.2	1.4	2.8	0.147	0.087	0.151	0.134	0.02	0.04	0.14	0.41	1.7	2.4	3.7	5.7
1/21/2017 0:45	-18.3	-41.2	1.4	2.8	0.147	0.087	0.151	0.134	0.02	0.04	0.14	0.41	1.7	2.4	3.7	5.7
1/21/2017 1:00	-18.3	-38.8	1.4	2.8	0.147	0.087	0.15	0.135	0.02	0.04	0.14	0.41	1.7	2.4	3.8	5.7
1/21/2017 1:15	-18.3	-41.4	1.4	2.8	0.147	0.087	0.151	0.134	0.02	0.05	0.14	0.41	1.7	2.4	3.7	5.7
1/21/2017 1:30	-18.4	-40.8	1.4	2.8	0.147	0.087	0.15	0.134	0.03	0.04	0.14	0.41	1.7	2.4	3.7	5.7
1/21/2017 1:45	-18.2	-35.1	1.4	2.8	0.147	0.087	0.15	0.135	0.02	0.04	0.14	0.42	1.7	2.4	3.8	5.7
1/21/2017 2:00	-18.3	-41.5	1.4	2.8	0.147	0.087	0.15	0.135	0.02	0.04	0.14	0.43	1.7	2.4	3.7	5.7
1/21/2017 2:15	-18.3	-35.2	1.4	2.8	0.147	0.087	0.151	0.135	0.02	0.04	0.14	0.41	1.7	2.4	3.7	5.7
1/21/2017 2:30	-18.3	-41.2	1.4	2.8	0.147	0.087	0.151	0.134	0.02	0.04	0.14	0.42	1.7	2.4	3.8	5.7
1/21/2017 2:45	-18.3	-40.7	1.4	2.8	0.147	0.087	0.15	0.135	0.02	0.04	0.14	0.41	1.7	2.4	3.7	5.7
1/21/2017 3:00	-18.4	-35	1.4	2.8	0.147	0.087	0.151	0.134	0.02	0.04	0.14	0.42	1.7	2.4	3.7	5.7
1/21/2017 3:15	-18.4	-35	1.4	2.8	0.147	0.087	0.151	0.135	0.02	0.04	0.14	0.41	1.7	2.4	3.7	5.7
1/21/2017 3:30	-18.4	-37.6	1.4	2.8	0.147	0.087	0.15	0.134	0.02	0.04	0.14	0.42	1.7	2.4	3.7	5.7
1/21/2017 3:45	-18.3	-41.3	1.5	2.8	0.147	0.087	0.151	0.135	0.02	0.04	0.14	0.42	1.7	2.4	3.7	5.7
1/21/2017 4:00	-18.4	-41.3	1.4	2.8	0.147	0.087	0.151	0.134	0.03	0.04	0.14	0.41	1.7	2.4	3.7	5.7
1/21/2017 4:15	-18.3	-35	1.4	2.8	0.147	0.087	0.151	0.135	0.02	0.04	0.14	0.41	1.7	2.4	3.7	5.7
1/21/2017 4:30	-18.3	-40.5	1.5	2.8	0.147	0.087	0.151	0.135	0.02	0.05	0.14	0.41	1.7	2.4	3.7	5.7
1/21/2017 4:45	-18.3	-41.3	1.5	2.8	0.147	0.087	0.151	0.135	0.02	0.04	0.14	0.42	1.7	2.4	3.7	5.7
1/21/2017 5:00	-18.3	-37.7	1.4	2.8	0.147	0.087	0.15	0.134	0.02	0.04	0.14	0.41	1.7	2.4	3.7	5.7
1/21/2017 5:15	-18.4	-38	1.4	2.8	0.147	0.087	0.151	0.135	0.02	0.04	0.14	0.42	1.7	2.4	3.7	5.7
1/21/2017 5:30	-18.2	-35	1.5	2.8	0.147	0.087	0.151	0.134	0.02	0.04	0.14	0.41	1.7	2.4	3.7	5.7
1/21/2017 5:45	-18.2	-35	1.4	2.8	0.147	0.087	0.151	0.135	0.02	0.04	0.13	0.41	1.7	2.4	3.7	5.7
1/21/2017 6:00	-18.4	-41.4	1.4	2.8	0.147	0.087	0.151	0.134	0.03	0.04	0.14	0.41	1.7	2.4	3.7	5.7
1/21/2017 6:15	-18.4	-34.9	1.4	2.8	0.147	0.087	0.15	0.135	0.02	0.04	0.14	0.41	1.7	2.4	3.7	5.7
1/21/2017 6:30	-18.4	-35	1.4	2.8	0.147	0.087	0.151	0.135	0.03	0.04	0.13	0.41	1.7	2.4	3.7	5.7
1/21/2017 6:45	-18.4	-38.8	1.4	2.8	0.147	0.087	0.151	0.134	0.02	0.04	0.14	0.41	1.7	2.4	3.7	5.7
1/21/2017 7:00	-18.4	-41	1.4	2.8	0.147	0.087	0.151	0.135	0.02	0.05	0.14	0.42	1.7	2.4	3.7	5.7
1/21/2017 7:15	-18.1	-34.9	1.5	2.8	0.147	0.087	0.151	0.135	0.02	0.05	0.14	0.41	1.6	2.4	3.8	5.7
1/21/2017 7:30	-18.4	-41.3	1.5	2.8	0.147	0.087	0.151	0.135	0.02	0.05	0.14	0.42	1.7	2.4	3.8	5.7
1/21/2017 7:45	-18.3	-41.2	1.4	2.8	0.147	0.087	0.151	0.134	0.02	0.04	0.14	0.42	1.7	2.4	3.7	5.7
1/21/2017 8:00	-18.2	-39.8	1.4	2.8	0.147	0.087	0.15	0.135	0.02	0.04	0.14	0.41	1.7	2.4	3.7	5.7
1/21/2017 8:15	-18.4	-34.9	1.4	2.8	0.147	0.087	0.151	0.134	0.02	0.04	0.14	0.41	1.7	2.4	3.8	5.7
1/21/2017 8:30	-18.4	-35	1.5	2.8	0.147	0.087	0.151	0.135	0.02	0.04	0.14	0.42	1.6	2.4	3.7	5.7
1/21/2017 8:45	-18.3	-41.2	1.4	2.8	0.147	0.087	0.151	0.135	0.02	0.04	0.13	0.41	1.7	2.4	3.7	5.7
1/21/2017 9:00	-18.3	-41.1	1.4	2.8	0.147	0.087	0.151	0.135	0.02	0.04	0.14	0.42	1.7	2.4	3.7	5.7
1/21/2017 9:15	-18.2	-37.9	1.4	2.8	0.147	0.087	0.151	0.135	0.03	0.04	0.13	0.41	1.7	2.4	3.7	5.7
1/21/2017 9:30	-18.1	-34.9	1.4	2.8	0.147	0.087	0.15	0.135	0.02	0.04	0.14	0.41	1.7	2.4	3.7	5.7
1/21/2017 9:45	-18.3	-34.9	1.4	2.8	0.147	0.087	0.151	0.134	0.03	0.04	0.14	0.41	1.7	2.4	3.7	5.7
1/21/2017 10:00	-18.3	-41.4	1.4	2.8	0.147	0.087	0.151	0.134	0.03	0.04	0.14	0.42	1.7	2.4	3.7	5.7
1/21/2017 10:15	-18.4	-34.9	1.4	2.8	0.147	0.087	0.15	0.134	0.03	0.04	0.14	0.41	1.7	2.4	3.7	5.7
1/21/2017 10:30	-18.4	-41.1	1.4	2.8	0.147	0.087	0.15	0.135	0.02	0.04	0.14	0.42	1.7	2.4	3.7	5.7
1/21/2017 10:45	-18.3	-37.3	1.4	2.8	0.147	0.087	0.151	0.134	0.02	0.04	0.14	0.42	1.7	2.4	3.7	5.7
1/21/2017 11:00	-18.3	-34.7	1.4	2.8	0.147	0.087	0.151	0.135	0.02	0.04	0.14	0.41	1.7	2.4	3.7	5.7
1/21/2017 11:15	-18.3	-40.5	1.4	2.8	0.147	0.087	0.15	0.135	0.02	0.04	0.14	0.42	1.7	2.4	3.7	5.7
1/21/2017 11:30	-18.2	-41.1	1.4	2.8	0.147	0.087	0.151	0.134	0.02	0.04	0.13	0.41	1.7	2.4	3.7	5.7
1/21/2017 11:45	-18.3	-38.2	1.4	2.8	0.147	0.087	0.151	0.135	0.02	0.04	0.14	0.41	1.7	2.4	3.7	5.7
1/21/2017 12:00	-18.3	-36.9	1.4	2.8	0.147	0.087	0.15	0.135	0.02	0.04	0.14	0.41	1.7	2.4	3.7	5.7
1/21/2017 12:15	-18.3	-34.7	1.5	2.8	0.147	0.087	0.15	0.135	0.02	0.04	0.14	0.42	1.7	2.4	3.7	5.7
1/21/2017 12:30	-18.3	-34.6	1.4	2.8	0.147	0.087	0.151	0.135	0.02	0.04	0.14	0.41	1.7	2.4	3.7	5.7
1/21/2017 12:45	-18.3	-34.9	1.4	2.8	0.147	0.087	0.15	0.134	0.02	0.05	0.14	0.42	1.7	2.4	3.7	5.7
1/21/2017 13:00	-18.3	-34.8	1.5	2.8	0.147	0.087	0.15	0.134	0.02	0.04	0.14	0.41	1.7	2.3	3.7	5.7
1/21/2017 13:15	-18.2	-40.5	1.4	2.8	0.147	0.087	0.15	0.134	0.03	0.04	0.14	0.42	1.7	2.4	3.7	5.7
1/21/2017 13:30	-18.4	-41.1	1.4	2.8	0.147	0.087	0.151	0.134	0.02	0.04	0.14	0.41	1.6	2.4	3.7	5.7
1/21/2017 13:45	-18.4	-40.9	1.4	2.8	0.147	0.087	0.151	0.134	0.03	0.04	0.14	0.41	1.7	2.4	3.7	5.7
1/21/2017 14:00	-18.3	-41	1.4	2.8	0.147	0.087	0.151	0.135	0.02	0.04	0.14	0.41	1.7	2.4	3.7	5.7
1/21/2017 14:15	-18.4	-41.3	1.4	2.8	0.147	0.087	0.15	0.135	0.02	0.04	0.13	0.41	1.7	2.4	3.7	5.7
1/21/2017 14:30	-18.2	-34.6	1.5	2.8	0.147	0.087	0.151	0.135	0.02	0.04	0.13	0.41	1.7	2.4	3.7	5.7
1/21/2017 14:45	-18.4	-40.8	1.4	2.8	0.147	0.087	0.151	0.135	0.02	0.04	0.14	0.41	1.7	2.4	3.7	5.7
1/21/2017 15:00	-18.3	-41	1.5	2.8	0.147	0.087	0.15	0.135	0.02	0.04	0.13	0.41	1.7	2.4	3.7	5.7
1/21/2017 15:15	-18.3	-34.7	1.4	2.8	0.147	0.087	0.151	0.134	0.02	0.04	0.14	0.41	1.7	2.4	3.7	5.7
1/21/2017 15:30	-18.4	-41.1	1.4	2.8	0.147	0.087	0.151	0.134	0.02	0.04	0.14	0.41	1.7	2.4	3.7	5.7
1/21/2017 15:45	-18.3	-38.4	1.4	2.8	0.147	0.087	0.151	0.135	0.02	0.04	0.14	0.42	1.7	2.4	3.7	5.7
1/21/2017 16:00	-18.3	-34.5	1.4	2.8	0.147	0.087	0.15	0.135	0.02	0.05	0.14	0.41	1.7	2.4	3.7	5.7
1/21/2017 16:15	-18.1	-34.5	1.4	2.8	0.147	0.087	0.151	0.135	0.02	0.04	0.14	0.41	1.7	2.4	3.7	5.7
1/21/2017 16:30	-18.3	-34.6	1.4	2.8	0.147	0.087	0.151	0.134	0.02	0.04	0.14	0.42	1.7	2.4	3.7	5.7
1/21/2017 16:45	-18.3	-38.5	1.4	2.8	0.147	0.087	0.151	0.134	0.02	0.04	0.14	0.41	1.7	2.4	3.7	5.7
1/21/2017 17:00	-18.4	-34.6	1.4	2.8	0.147	0.087	0.151	0.134	0.02	0.04	0.14	0.41	1.7	2.4	3.7	5.7
1/21/2017 17:15	-18.3	-34.7	1.4	2.8	0.147	0.087	0.151	0.135	0.02	0.04	0.13	0.41	1.7	2.4	3.7	5.7
1/21/2017 17:30	-18.2	-41	1.4	2.8	0.147	0.087	0.151	0.134	0.02	0.04	0.14	0.41	1.7	2.4	3.7	5.7
1/21/2017 17:45	-18.3	-34.7	1.4	2.8	0.147	0.087	0.151	0.134	0.02	0.05	0.14	0.42	1.7	2.4	3.8	5.7
1/21/2017 18:00	-18.4	-41	1.4	2.8	0.147	0.087	0.151	0.134	0.02	0.04	0.14	0.42	1.7	2.4	3.7	5.7
1/21/2017 18:15	-18.4	-41	1.4	2.8	0.147	0.088	0.151	0.134	0.03	0.05	0.14	0.42	1.7	2.4	3.7	5.7
1/21/2017 18:30	-18.3	-34.6	1.5	2.8	0.147	0.087	0.151	0.134	0.02	0.04	0.14	0.41	1.7	2.4	3.7	5.7
1/21/2017 18:45	-18.3	-34.5	1.4	2.8	0.147	0.088	0.151	0.134	0.02	0.04	0.14	0.42	1.7	2.4	3.7	5.7
1/21/2017 19:00	-18.3	-34.4	1.4	2.8	0.147	0.088	0.151	0.134	0.02	0.05	0.14	0.41	1.7	2.4	3.7	5.7
1/21/2017 19:15	-18.2	-41.2	1.4	2.8	0.147	0.088	0.151	0.135	0.02	0.04	0.14	0.41	1.7	2.4	3.7	5.7
[truncated: 24,145 more rows]

## Sheet: 2018
TIMESTAMP	WP1(10cm)	WP2(30cm)	TempMPS1(10cm)	TempMPS2(30cm)	VWC1(10cm)	VWC2(30cm)	VWC3(60cm)	VWC4(135cm)	EC1(10cm)	EC2(30cm)	EC3(60cm)	EC4(135cm)	Temp5TE1(10cm)	Temp5TE2(30cm)	Temp5TE3(60cm)	Temp5TE4(135cm)
MST	kPa	kPa	degC	degC	m3/m3	m3/m3	m3/m3	m3/m3	dS/m	dS/m	dS/m	dS/m	degC	degC	degC	degC
5/6/2018 12:45	-237.8	-9999	8.8	-9999	0.1	0.076	-9999	-9999	0.02	0.04	-9999	-9999	8	6.5	-9999	-9999
5/6/2018 13:00	-238.7	-9999	9	-9999	0.1	0.076	-9999	-9999	0.01	0.04	-9999	-9999	8.1	6.5	-9999	-9999
5/6/2018 13:15	-237.8	-9999	9.1	-9999	0.1	0.076	-9999	-9999	0.01	0.04	-9999	-9999	8.3	6.5	-9999	-9999
5/6/2018 13:30	-239.2	-9999	9.4	-9999	0.1	0.076	-9999	-9999	0.01	0.05	-9999	-9999	8.4	6.5	-9999	-9999
5/6/2018 13:45	-236.7	-9999	9.6	-9999	0.1	0.076	-9999	-9999	0.01	0.04	-9999	-9999	8.5	6.5	-9999	-9999
5/6/2018 14:00	-237.7	-9999	9.8	-9999	0.1	0.076	-9999	-9999	0.01	0.04	-9999	-9999	8.7	6.5	-9999	-9999
5/6/2018 14:15	-238.5	-9999	10.1	-9999	0.1	0.076	-9999	-9999	0.01	0.04	-9999	-9999	8.8	6.5	-9999	-9999
5/6/2018 14:30	-236	-9999	10.4	-9999	0.1	0.076	-9999	-9999	0.01	0.04	-9999	-9999	8.9	6.5	-9999	-9999
5/6/2018 14:45	-236	-9999	10.5	-9999	0.1	0.076	-9999	-9999	0.01	0.05	-9999	-9999	9.1	6.6	-9999	-9999
5/6/2018 15:00	-235.7	-9999	10.7	-9999	0.1	0.076	-9999	-9999	0.01	0.04	-9999	-9999	9.1	6.6	-9999	-9999
5/6/2018 15:15	-238.6	-9999	10.8	-9999	0.1	0.076	-9999	-9999	0.01	0.04	-9999	-9999	9.2	6.7	-9999	-9999
5/6/2018 15:30	-235.6	-9999	10.9	-9999	0.1	0.076	-9999	-9999	0.01	0.05	-9999	-9999	9.4	6.7	-9999	-9999
5/6/2018 15:45	-237.9	-9999	11	-9999	0.1	0.076	-9999	-9999	0.02	0.05	-9999	-9999	9.5	6.7	-9999	-9999
5/6/2018 16:00	-236	-9999	11.1	-9999	0.101	0.076	-9999	-9999	0.01	0.04	-9999	-9999	9.5	6.7	-9999	-9999
5/6/2018 16:15	-238.2	-9999	11.2	-9999	0.1	0.076	-9999	-9999	0.02	0.04	-9999	-9999	9.6	6.7	-9999	-9999
5/6/2018 16:30	-237.4	-9999	11.3	-9999	0.1	0.076	-9999	-9999	0.01	0.04	-9999	-9999	9.7	6.7	-9999	-9999
5/6/2018 16:45	-237.8	-9999	11.3	-9999	0.1	0.076	-9999	-9999	0.01	0.04	-9999	-9999	9.7	6.7	-9999	-9999
5/6/2018 17:00	-238.3	-9999	11.3	-9999	0.101	0.075	-9999	-9999	0.02	0.04	-9999	-9999	9.8	6.8	-9999	-9999
5/6/2018 17:15	-238.7	-9999	11.3	-9999	0.1	0.076	-9999	-9999	0.01	0.04	-9999	-9999	9.8	6.8	-9999	-9999
5/6/2018 17:30	-239.3	-9999	11.3	-9999	0.101	0.076	-9999	-9999	0.01	0.04	-9999	-9999	9.9	6.8	-9999	-9999
5/6/2018 17:45	-239.9	-9999	11.3	-9999	0.1	0.075	-9999	-9999	0.01	0.04	-9999	-9999	9.9	6.8	-9999	-9999
5/6/2018 18:00	-240	-9999	11.3	-9999	0.1	0.075	-9999	-9999	0.01	0.05	-9999	-9999	9.9	6.9	-9999	-9999
5/6/2018 18:15	-239.3	-9999	11.3	-9999	0.101	0.076	-9999	-9999	0.02	0.04	-9999	-9999	9.9	6.9	-9999	-9999
5/6/2018 18:30	-240.5	-9999	11.2	-9999	0.1	0.076	-9999	-9999	0.01	0.04	-9999	-9999	9.9	6.9	-9999	-9999
5/6/2018 18:45	-240.4	-9999	11.2	-9999	0.1	0.075	-9999	-9999	0.01	0.05	-9999	-9999	9.9	6.9	-9999	-9999
5/6/2018 19:00	-243.9	-9999	11.2	-9999	0.101	0.075	-9999	-9999	0.01	0.04	-9999	-9999	9.9	6.9	-9999	-9999
5/6/2018 19:15	-242.1	-9999	11.1	-9999	0.101	0.076	-9999	-9999	0.01	0.05	-9999	-9999	9.9	7	-9999	-9999
5/6/2018 19:30	-242.7	-9999	11.1	-9999	0.101	0.076	-9999	-9999	0.01	0.04	-9999	-9999	9.9	7	-9999	-9999
5/6/2018 19:45	-244	-9999	11	-9999	0.1	0.076	-9999	-9999	0.01	0.04	-9999	-9999	9.9	7	-9999	-9999
5/6/2018 20:00	-245.7	-9999	10.9	-9999	0.1	0.076	-9999	-9999	0.01	0.05	-9999	-9999	9.8	7	-9999	-9999
5/6/2018 20:15	-246.3	-9999	10.9	-9999	0.1	0.076	-9999	-9999	0.01	0.04	-9999	-9999	9.8	7	-9999	-9999
5/6/2018 20:30	-246.4	-9999	10.8	-9999	0.1	0.076	-9999	-9999	0.02	0.04	-9999	-9999	9.7	7.1	-9999	-9999
5/6/2018 20:45	-248.2	-9999	10.7	-9999	0.1	0.076	-9999	-9999	0.01	0.05	-9999	-9999	9.7	7.1	-9999	-9999
5/6/2018 21:00	-248.1	-9999	10.6	-9999	0.1	0.076	-9999	-9999	0.01	0.04	-9999	-9999	9.6	7.1	-9999	-9999
5/6/2018 21:15	-248.1	-9999	10.5	-9999	0.1	0.076	-9999	-9999	0.02	0.04	-9999	-9999	9.5	7.1	-9999	-9999
5/6/2018 21:30	-249.3	-9999	10.4	-9999	0.1	0.076	-9999	-9999	0.02	0.04	-9999	-9999	9.5	7.1	-9999	-9999
5/6/2018 21:45	-249.5	-9999	10.3	-9999	0.1	0.076	-9999	-9999	0.01	0.04	-9999	-9999	9.4	7.1	-9999	-9999
5/6/2018 22:00	-249.8	-9999	10.2	-9999	0.1	0.076	-9999	-9999	0.01	0.04	-9999	-9999	9.4	7.2	-9999	-9999
5/6/2018 22:15	-249.8	-9999	10.1	-9999	0.1	0.076	-9999	-9999	0.01	0.04	-9999	-9999	9.2	7.2	-9999	-9999
5/6/2018 22:30	-248.9	-9999	10	-9999	0.1	0.076	-9999	-9999	0.01	0.04	-9999	-9999	9.2	7.2	-9999	-9999
5/6/2018 22:45	-250.8	-9999	9.9	-9999	0.1	0.076	-9999	-9999	0.01	0.04	-9999	-9999	9.1	7.2	-9999	-9999
5/6/2018 23:00	-251.5	-9999	9.8	-9999	0.1	0.076	-9999	-9999	0.01	0.05	-9999	-9999	9	7.2	-9999	-9999
5/6/2018 23:15	-252.7	-9999	9.7	-9999	0.1	0.076	-9999	-9999	0.01	0.05	-9999	-9999	9	7.2	-9999	-9999
5/6/2018 23:30	-252.8	-9999	9.6	-9999	0.1	0.076	-9999	-9999	0.01	0.04	-9999	-9999	8.9	7.3	-9999	-9999
5/6/2018 23:45	-250.7	-9999	9.5	-9999	0.1	0.076	-9999	-9999	0.01	0.04	-9999	-9999	8.8	7.3	-9999	-9999
5/7/2018 0:00	-250.6	-9999	9.4	-9999	0.1	0.076	-9999	-9999	0.02	0.04	-9999	-9999	8.8	7.3	-9999	-9999
5/7/2018 0:15	-252	-9999	9.3	-9999	0.1	0.076	-9999	-9999	0.01	0.04	-9999	-9999	8.7	7.3	-9999	-9999
5/7/2018 0:30	-251.7	-9999	9.3	-9999	0.1	0.076	-9999	-9999	0.01	0.04	-9999	-9999	8.6	7.3	-9999	-9999
5/7/2018 0:45	-256.2	-9999	9.2	-9999	0.099	0.076	-9999	-9999	0.01	0.05	-9999	-9999	8.6	7.3	-9999	-9999
5/7/2018 1:00	-255	-9999	9.1	-9999	0.099	0.076	-9999	-9999	0.02	0.04	-9999	-9999	8.5	7.3	-9999	-9999
5/7/2018 1:15	-256.8	-9999	9	-9999	0.099	0.076	-9999	-9999	0.01	0.04	-9999	-9999	8.4	7.3	-9999	-9999
5/7/2018 1:30	-256.7	-9999	8.9	-9999	0.099	0.076	-9999	-9999	0.01	0.05	-9999	-9999	8.4	7.3	-9999	-9999
5/7/2018 1:45	-256.3	-9999	8.9	-9999	0.099	0.076	-9999	-9999	0.01	0.04	-9999	-9999	8.3	7.3	-9999	-9999
5/7/2018 2:00	-256.3	-9999	8.8	-9999	0.099	0.076	-9999	-9999	0.01	0.04	-9999	-9999	8.3	7.3	-9999	-9999
5/7/2018 2:15	-257.6	-9999	8.7	-9999	0.099	0.076	-9999	-9999	0.01	0.04	-9999	-9999	8.2	7.3	-9999	-9999
5/7/2018 2:30	-257.8	-9999	8.6	-9999	0.099	0.076	-9999	-9999	0.01	0.04	-9999	-9999	8.2	7.3	-9999	-9999
5/7/2018 2:45	-257.8	-9999	8.6	-9999	0.099	0.076	-9999	-9999	0.01	0.04	-9999	-9999	8.1	7.3	-9999	-9999
5/7/2018 3:00	-257.3	-9999	8.5	-9999	0.099	0.076	-9999	-9999	0.01	0.04	-9999	-9999	8	7.3	-9999	-9999
5/7/2018 3:15	-258.1	-9999	8.4	-9999	0.099	0.076	-9999	-9999	0.01	0.04	-9999	-9999	8	7.4	-9999	-9999
5/7/2018 3:30	-257.5	-9999	8.4	-9999	0.099	0.076	-9999	-9999	0.01	0.05	-9999	-9999	8	7.3	-9999	-9999
5/7/2018 3:45	-257.5	-9999	8.3	-9999	0.099	0.076	-9999	-9999	0.01	0.04	-9999	-9999	7.9	7.3	-9999	-9999
5/7/2018 4:00	-258.7	-9999	8.3	-9999	0.099	0.076	-9999	-9999	0.02	0.04	-9999	-9999	7.9	7.3	-9999	-9999
5/7/2018 4:15	-257.3	-9999	8.2	-9999	0.099	0.076	-9999	-9999	0.01	0.04	-9999	-9999	7.8	7.3	-9999	-9999
5/7/2018 4:30	-257.5	-9999	8.2	-9999	0.099	0.076	-9999	-9999	0.01	0.05	-9999	-9999	7.8	7.4	-9999	-9999
5/7/2018 4:45	-258.2	-9999	8.1	-9999	0.099	0.076	-9999	-9999	0.02	0.04	-9999	-9999	7.7	7.3	-9999	-9999
5/7/2018 5:00	-257.6	-9999	8	-9999	0.099	0.076	-9999	-9999	0.01	0.04	-9999	-9999	7.7	7.3	-9999	-9999
5/7/2018 5:15	-257.2	-9999	8	-9999	0.099	0.076	-9999	-9999	0.01	0.05	-9999	-9999	7.7	7.4	-9999	-9999
5/7/2018 5:30	-257.3	-9999	8	-9999	0.099	0.076	-9999	-9999	0.02	0.04	-9999	-9999	7.6	7.3	-9999	-9999
5/7/2018 5:45	-259	-9999	7.9	-9999	0.099	0.076	-9999	-9999	0.01	0.05	-9999	-9999	7.6	7.3	-9999	-9999
5/7/2018 6:00	-258.2	-9999	7.9	-9999	0.099	0.076	-9999	-9999	0.01	0.04	-9999	-9999	7.5	7.3	-9999	-9999
5/7/2018 6:15	-258.8	-9999	7.8	-9999	0.098	0.076	-9999	-9999	0.02	0.05	-9999	-9999	7.5	7.3	-9999	-9999
5/7/2018 6:30	-259.3	-9999	7.8	-9999	0.099	0.076	-9999	-9999	0.02	0.04	-9999	-9999	7.5	7.3	-9999	-9999
5/7/2018 6:45	-258.9	-9999	7.7	-9999	0.099	0.076	-9999	-9999	0.02	0.04	-9999	-9999	7.4	7.3	-9999	-9999
5/7/2018 7:00	-257.4	-9999	7.6	-9999	0.098	0.076	-9999	-9999	0.02	0.04	-9999	-9999	7.4	7.3	-9999	-9999
5/7/2018 7:15	-259.4	-9999	7.6	-9999	0.098	0.076	-9999	-9999	0.01	0.04	-9999	-9999	7.4	7.3	-9999	-9999
5/7/2018 7:30	-258.8	-9999	7.6	-9999	0.098	0.076	-9999	-9999	0.02	0.05	-9999	-9999	7.4	7.3	-9999	-9999
5/7/2018 7:45	-259.5	-9999	7.6	-9999	0.098	0.076	-9999	-9999	0.01	0.04	-9999	-9999	7.4	7.3	-9999	-9999
5/7/2018 8:00	-258	-9999	7.5	-9999	0.098	0.076	-9999	-9999	0.01	0.04	-9999	-9999	7.4	7.3	-9999	-9999
5/7/2018 8:15	-258.4	-9999	7.5	-9999	0.098	0.076	-9999	-9999	0.01	0.05	-9999	-9999	7.4	7.3	-9999	-9999
5/7/2018 8:30	-259.9	-9999	7.5	-9999	0.098	0.076	-9999	-9999	0.02	0.04	-9999	-9999	7.4	7.3	-9999	-9999
5/7/2018 8:45	-258	-9999	7.5	-9999	0.098	0.076	-9999	-9999	0.01	0.04	-9999	-9999	7.5	7.3	-9999	-9999
5/7/2018 9:00	-260	-9999	7.6	-9999	0.098	0.076	-9999	-9999	0.01	0.05	-9999	-9999	7.5	7.3	-9999	-9999
5/7/2018 9:15	-259.5	-9999	7.6	-9999	0.099	0.076	-9999	-9999	0.01	0.04	-9999	-9999	7.5	7.3	-9999	-9999
5/7/2018 9:30	-259.3	-9999	7.7	-9999	0.098	0.076	-9999	-9999	0.02	0.04	-9999	-9999	7.6	7.3	-9999	-9999
5/7/2018 9:45	-259.5	-9999	7.8	-9999	0.098	0.076	-9999	-9999	0.01	0.04	-9999	-9999	7.7	7.3	-9999	-9999
5/7/2018 10:00	-259.2	-9999	7.9	-9999	0.098	0.075	-9999	-9999	0.02	0.04	-9999	-9999	7.8	7.2	-9999	-9999
5/7/2018 10:15	-257.8	-9999	8	-9999	0.099	0.075	-9999	-9999	0.02	0.04	-9999	-9999	7.9	7.2	-9999	-9999
5/7/2018 10:30	-258.3	-9999	8.2	-9999	0.098	0.075	-9999	-9999	0.01	0.04	-9999	-9999	8	7.2	-9999	-9999
5/7/2018 10:45	-256.6	-9999	8.4	-9999	0.098	0.075	-9999	-9999	0.02	0.04	-9999	-9999	8.1	7.2	-9999	-9999
5/7/2018 11:00	-257.4	-9999	8.6	-9999	0.099	0.075	-9999	-9999	0.01	0.04	-9999	-9999	8.2	7.2	-9999	-9999
5/7/2018 11:15	-258.1	-9999	8.7	-9999	0.099	0.075	-9999	-9999	0.01	0.05	-9999	-9999	8.3	7.2	-9999	-9999
5/7/2018 11:30	-258	-9999	8.9	-9999	0.099	0.075	-9999	-9999	0.02	0.05	-9999	-9999	8.4	7.2	-9999	-9999
5/7/2018 11:45	-258	-9999	9	-9999	0.099	0.075	-9999	-9999	0.01	0.04	-9999	-9999	8.5	7.2	-9999	-9999
5/7/2018 12:00	-256.7	-9999	9.2	-9999	0.099	0.075	-9999	-9999	0.01	0.04	-9999	-9999	8.6	7.2	-9999	-9999
5/7/2018 12:15	-258.3	-9999	9.3	-9999	0.099	0.075	-9999	-9999	0.01	0.05	-9999	-9999	8.8	7.2	-9999	-9999
5/7/2018 12:30	-254.7	-9999	9.5	-9999	0.099	0.075	-9999	-9999	0.02	0.04	-9999	-9999	9	7.2	-9999	-9999
5/7/2018 12:45	-254.9	-9999	9.6	-9999	0.099	0.075	-9999	-9999	0.01	0.05	-9999	-9999	9.1	7.2	-9999	-9999
5/7/2018 13:00	-254.7	-9999	9.8	-9999	0.099	0.075	-9999	-9999	0.01	0.04	-9999	-9999	9.2	7.2	-9999	-9999
5/7/2018 13:15	-252.7	-9999	10	-9999	0.099	0.075	-9999	-9999	0.01	0.04	-9999	-9999	9.4	7.2	-9999	-9999
5/7/2018 13:30	-253	-9999	10.3	-9999	0.099	0.075	-9999	-9999	0.01	0.04	-9999	-9999	9.5	7.2	-9999	-9999
5/7/2018 13:45	-254.6	-9999	10.6	-9999	0.099	0.074	-9999	-9999	0.01	0.04	-9999	-9999	9.6	7.2	-9999	-9999
5/7/2018 14:00	-250.8	-9999	10.8	-9999	0.099	0.074	-9999	-9999	0.02	0.05	-9999	-9999	9.8	7.2	-9999	-9999
5/7/2018 14:15	-250.9	-9999	11.1	-9999	0.099	0.075	-9999	-9999	0.02	0.04	-9999	-9999	9.9	7.2	-9999	-9999
5/7/2018 14:30	-251.7	-9999	11.3	-9999	0.099	0.074	-9999	-9999	0.01	0.04	-9999	-9999	10.1	7.2	-9999	-9999
5/7/2018 14:45	-251.6	-9999	11.5	-9999	0.099	0.074	-9999	-9999	0.01	0.04	-9999	-9999	10.1	7.3	-9999	-9999
5/7/2018 15:00	-252.3	-9999	11.6	-9999	0.099	0.074	-9999	-9999	0.01	0.05	-9999	-9999	10.3	7.3	-9999	-9999
5/7/2018 15:15	-249.8	-9999	11.7	-9999	0.1	0.074	-9999	-9999	0.01	0.04	-9999	-9999	10.4	7.3	-9999	-9999
5/7/2018 15:30	-251	-9999	11.8	-9999	0.1	0.074	-9999	-9999	0.01	0.04	-9999	-9999	10.5	7.3	-9999	-9999
5/7/2018 15:45	-250.1	-9999	11.8	-9999	0.1	0.074	-9999	-9999	0.01	0.04	-9999	-9999	10.5	7.3	-9999	-9999
5/7/2018 16:00	-251.6	-9999	11.9	-9999	0.1	0.074	-9999	-9999	0.01	0.04	-9999	-9999	10.6	7.3	-9999	-9999
5/7/2018 16:15	-252.7	-9999	11.9	-9999	0.1	0.074	-9999	-9999	0.01	0.04	-9999	-9999	10.7	7.3	-9999	-9999
5/7/2018 16:30	-251.4	-9999	11.9	-9999	0.1	0.074	-9999	-9999	0.01	0.04	-9999	-9999	10.7	7.3	-9999	-9999
5/7/2018 16:45	-254.6	-9999	11.9	-9999	0.1	0.074	-9999	-9999	0.01	0.05	-9999	-9999	10.8	7.4	-9999	-9999
5/7/2018 17:00	-253.3	-9999	11.9	-9999	0.1	0.074	-9999	-9999	0.01	0.05	-9999	-9999	10.8	7.4	-9999	-9999
5/7/2018 17:15	-253.5	-9999	11.9	-9999	0.1	0.074	-9999	-9999	0.01	0.05	-9999	-9999	10.8	7.4	-9999	-9999
5/7/2018 17:30	-255.6	-9999	11.9	-9999	0.1	0.074	-9999	-9999	0.01	0.04	-9999	-9999	10.9	7.4	-9999	-9999
5/7/2018 17:45	-255.3	-9999	11.9	-9999	0.1	0.074	-9999	-9999	0.01	0.04	-9999	-9999	10.9	7.4	-9999	-9999
5/7/2018 18:00	-255.2	-9999	11.9	-9999	0.1	0.074	-9999	-9999	0.02	0.04	-9999	-9999	10.9	7.5	-9999	-9999
5/7/2018 18:15	-256.4	-9999	11.9	-9999	0.1	0.074	-9999	-9999	0.02	0.04	-9999	-9999	10.9	7.5	-9999	-9999
5/7/2018 18:30	-258.4	-9999	11.9	-9999	0.1	0.074	-9999	-9999	0.01	0.04	-9999	-9999	10.9	7.5	-9999	-9999
5/7/2018 18:45	-257.8	-9999	11.8	-9999	0.1	0.074	-9999	-9999	0.01	0.05	-9999	-9999	10.9	7.5	-9999	-9999
5/7/2018 19:00	-259.3	-9999	11.8	-9999	0.1	0.074	-9999	-9999	0.01	0.04	-9999	-9999	10.8	7.5	-9999	-9999
5/7/2018 19:15	-259.1	-9999	11.7	-9999	0.1	0.074	-9999	-9999	0.01	0.04	-9999	-9999	10.9	7.5	-9999	-9999
5/7/2018 19:30	-260.3	-9999	11.7	-9999	0.1	0.074	-9999	-9999	0.01	0.04	-9999	-9999	10.8	7.5	-9999	-9999
5/7/2018 19:45	-262.4	-9999	11.6	-9999	0.1	0.074	-9999	-9999	0.01	0.04	-9999	-9999	10.8	7.6	-9999	-9999
5/7/2018 20:00	-261	-9999	11.6	-9999	0.1	0.074	-9999	-9999	0.01	0.04	-9999	-9999	10.7	7.7	-9999	-9999
5/7/2018 20:15	-259.8	-9999	11.5	-9999	0.1	0.074	-9999	-9999	0.01	0.04	-9999	-9999	10.7	7.6	-9999	-9999
5/7/2018 20:30	-259.7	-9999	11.4	-9999	0.1	0.074	-9999	-9999	0.02	0.04	-9999	-9999	10.6	7.7	-9999	-9999
5/7/2018 20:45	-263.8	-9999	11.4	-9999	0.1	0.074	-9999	-9999	0.01	0.04	-9999	-9999	10.5	7.7	-9999	-9999
5/7/2018 21:00	-261.4	-9999	11.3	-9999	0.1	0.074	-9999	-9999	0.01	0.05	-9999	-9999	10.5	7.8	-9999	-9999
5/7/2018 21:15	-262.1	-9999	11.2	-9999	0.1	0.074	-9999	-9999	0.01	0.04	-9999	-9999	10.5	7.8	-9999	-9999
5/7/2018 21:30	-266.7	-9999	11.1	-9999	0.099	0.074	-9999	-9999	0.01	0.05	-9999	-9999	10.4	7.8	-9999	-9999
5/7/2018 21:45	-264.4	-9999	11.1	-9999	0.1	0.074	-9999	-9999	0.01	0.04	-9999	-9999	10.3	7.8	-9999	-9999
5/7/2018 22:00	-264.3	-9999	11	-9999	0.099	0.074	-9999	-9999	0.01	0.04	-9999	-9999	10.3	7.8	-9999	-9999
5/7/2018 22:15	-267.5	-9999	10.9	-9999	0.099	0.074	-9999	-9999	0.01	0.04	-9999	-9999	10.2	7.8	-9999	-9999
5/7/2018 22:30	-267.6	-9999	10.8	-9999	0.099	0.074	-9999	-9999	0.01	0.04	-9999	-9999	10.1	7.8	-9999	-9999
5/7/2018 22:45	-268.2	-9999	10.7	-9999	0.099	0.074	-9999	-9999	0.01	0.04	-9999	-9999	10	7.8	-9999	-9999
5/7/2018 23:00	-267.2	-9999	10.7	-9999	0.099	0.075	-9999	-9999	0.01	0.04	-9999	-9999	10	7.8	-9999	-9999
5/7/2018 23:15	-266.9	-9999	10.6	-9999	0.099	0.074	-9999	-9999	0.01	0.04	-9999	-9999	9.9	7.8	-9999	-9999
5/7/2018 23:30	-269.4	-9999	10.5	-9999	0.099	0.075	-9999	-9999	0.01	0.04	-9999	-9999	9.9	7.9	-9999	-9999
5/7/2018 23:45	-269	-9999	10.4	-9999	0.099	0.075	-9999	-9999	0.01	0.04	-9999	-9999	9.8	7.9	-9999	-9999
5/8/2018 0:00	-269.8	-9999	10.4	-9999	0.099	0.075	-9999	-9999	0.01	0.04	-9999	-9999	9.8	7.9	-9999	-9999
5/8/2018 0:15	-270.2	-9999	10.3	-9999	0.099	0.075	-9999	-9999	0.01	0.04	-9999	-9999	9.7	7.9	-9999	-9999
5/8/2018 0:30	-270.2	-9999	10.2	-9999	0.099	0.075	-9999	-9999	0.01	0.04	-9999	-9999	9.6	7.9	-9999	-9999
5/8/2018 0:45	-270.8	-9999	10.2	-9999	0.099	0.075	-9999	-9999	0.02	0.04	-9999	-9999	9.6	7.9	-9999	-9999
5/8/2018 1:00	-270.1	-9999	10	-9999	0.099	0.074	-9999	-9999	0.01	0.04	-9999	-9999	9.6	7.9	-9999	-9999
5/8/2018 1:15	-269.3	-9999	10	-9999	0.099	0.074	-9999	-9999	0.01	0.05	-9999	-9999	9.5	7.9	-9999	-9999
5/8/2018 1:30	-269.7	-9999	9.9	-9999	0.099	0.074	-9999	-9999	0.02	0.04	-9999	-9999	9.5	8	-9999	-9999
5/8/2018 1:45	-271.1	-9999	9.8	-9999	0.098	0.075	-9999	-9999	0.01	0.04	-9999	-9999	9.4	8	-9999	-9999
5/8/2018 2:00	-269.1	-9999	9.7	-9999	0.099	0.075	-9999	-9999	0.01	0.04	-9999	-9999	9.3	8	-9999	-9999
5/8/2018 2:15	-269.3	-9999	9.7	-9999	0.099	0.075	-9999	-9999	0.01	0.04	-9999	-9999	9.2	8	-9999	-9999
5/8/2018 2:30	-269.9	-9999	9.6	-9999	0.098	0.075	-9999	-9999	0.01	0.04	-9999	-9999	9.2	8	-9999	-9999
5/8/2018 2:45	-271.7	-9999	9.5	-9999	0.098	0.075	-9999	-9999	0.01	0.04	-9999	-9999	9.1	8	-9999	-9999
5/8/2018 3:00	-271.6	-9999	9.5	-9999	0.098	0.075	-9999	-9999	0.01	0.04	-9999	-9999	9.1	8	-9999	-9999
5/8/2018 3:15	-271	-9999	9.4	-9999	0.098	0.075	-9999	-9999	0.01	0.04	-9999	-9999	9	8	-9999	-9999
5/8/2018 3:30	-270.7	-9999	9.3	-9999	0.098	0.075	-9999	-9999	0.01	0.04	-9999	-9999	9	8	-9999	-9999
5/8/2018 3:45	-273.3	-9999	9.3	-9999	0.098	0.074	-9999	-9999	0.01	0.04	-9999	-9999	8.9	8	-9999	-9999
5/8/2018 4:00	-271.2	-9999	9.2	-9999	0.098	0.075	-9999	-9999	0.01	0.04	-9999	-9999	8.8	8	-9999	-9999
5/8/2018 4:15	-270.8	-9999	9.1	-9999	0.098	0.075	-9999	-9999	0.01	0.04	-9999	-9999	8.8	8	-9999	-9999
5/8/2018 4:30	-274.4	-9999	9.1	-9999	0.098	0.075	-9999	-9999	0.01	0.04	-9999	-9999	8.8	8	-9999	-9999
5/8/2018 4:45	-273.8	-9999	9	-9999	0.098	0.075	-9999	-9999	0.01	0.04	-9999	-9999	8.7	8	-9999	-9999
5/8/2018 5:00	-275.3	-9999	9	-9999	0.098	0.075	-9999	-9999	0.01	0.04	-9999	-9999	8.7	8	-9999	-9999
5/8/2018 5:15	-274.6	-9999	8.9	-9999	0.098	0.075	-9999	-9999	0.01	0.04	-9999	-9999	8.6	8	-9999	-9999
5/8/2018 5:30	-272.3	-9999	8.9	-9999	0.098	0.075	-9999	-9999	0.02	0.04	-9999	-9999	8.6	8	-9999	-9999
5/8/2018 5:45	-275.2	-9999	8.8	-9999	0.098	0.075	-9999	-9999	0.01	0.04	-9999	-9999	8.6	8	-9999	-9999
5/8/2018 6:00	-271.8	-9999	8.8	-9999	0.098	0.075	-9999	-9999	0.01	0.04	-9999	-9999	8.4	7.9	-9999	-9999
5/8/2018 6:15	-275.9	-9999	8.7	-9999	0.098	0.075	-9999	-9999	0.01	0.04	-9999	-9999	8.4	7.9	-9999	-9999
5/8/2018 6:30	-276.6	-9999	8.7	-9999	0.098	0.075	-9999	-9999	0.01	0.04	-9999	-9999	8.4	7.9	-9999	-9999
5/8/2018 6:45	-273.2	-9999	8.6	-9999	0.098	0.074	-9999	-9999	0.01	0.04	-9999	-9999	8.4	7.9	-9999	-9999
5/8/2018 7:00	-277.3	-9999	8.6	-9999	0.098	0.074	-9999	-9999	0.01	0.04	-9999	-9999	8.4	7.9	-9999	-9999
5/8/2018 7:15	-276.9	-9999	8.6	-9999	0.097	0.074	-9999	-9999	0.01	0.05	-9999	-9999	8.3	7.9	-9999	-9999
5/8/2018 7:30	-274.5	-9999	8.5	-9999	0.098	0.074	-9999	-9999	0.01	0.04	-9999	-9999	8.3	7.9	-9999	-9999
5/8/2018 7:45	-279.1	-9999	8.5	-9999	0.098	0.074	-9999	-9999	0.01	0.04	-9999	-9999	8.3	7.9	-9999	-9999
5/8/2018 8:00	-276	-9999	8.5	-9999	0.098	0.074	-9999	-9999	0.01	0.04	-9999	-9999	8.3	7.9	-9999	-9999
5/8/2018 8:15	-276.4	-9999	8.5	-9999	0.098	0.074	-9999	-9999	0.01	0.04	-9999	-9999	8.3	7.9	-9999	-9999
5/8/2018 8:30	-278.7	-9999	8.5	-9999	0.098	0.074	-9999	-9999	0.01	0.04	-9999	-9999	8.4	7.9	-9999	-9999
5/8/2018 8:45	-278	-9999	8.5	-9999	0.098	0.074	-9999	-9999	0.01	0.04	-9999	-9999	8.4	7.9	-9999	-9999
5/8/2018 9:00	-279	-9999	8.5	-9999	0.098	0.074	-9999	-9999	0.01	0.04	-9999	-9999	8.4	7.8	-9999	-9999
5/8/2018 9:15	-274.1	-9999	8.6	-9999	0.098	0.074	-9999	-9999	0.01	0.04	-9999	-9999	8.6	7.8	-9999	-9999
5/8/2018 9:30	-277.8	-9999	8.6	-9999	0.098	0.074	-9999	-9999	0.02	0.04	-9999	-9999	8.6	7.8	-9999	-9999
5/8/2018 9:45	-273.2	-9999	8.8	-9999	0.098	0.074	-9999	-9999	0.02	0.05	-9999	-9999	8.8	7.8	-9999	-9999
5/8/2018 10:00	-272.9	-9999	9	-9999	0.098	0.074	-9999	-9999	0.01	0.04	-9999	-9999	8.8	7.8	-9999	-9999
5/8/2018 10:15	-275.1	-9999	9.2	-9999	0.098	0.074	-9999	-9999	0.01	0.04	-9999	-9999	9	7.8	-9999	-9999
5/8/2018 10:30	-273.8	-9999	9.5	-9999	0.098	0.074	-9999	-9999	0.01	0.04	-9999	-9999	9.1	7.8	-9999	-9999
5/8/2018 10:45	-272.6	-9999	9.8	-9999	0.098	0.074	-9999	-9999	0.01	0.04	-9999	-9999	9.2	7.8	-9999	-9999
5/8/2018 11:00	-270.2	-9999	10.2	-9999	0.098	0.074	-9999	-9999	0.01	0.04	-9999	-9999	9.3	7.8	-9999	-9999
5/8/2018 11:15	-269.1	-9999	10.4	-9999	0.098	0.074	-9999	-9999	0.01	0.05	-9999	-9999	9.5	7.8	-9999	-9999
5/8/2018 11:30	-270.1	-9999	10.6	-9999	0.098	0.074	-9999	-9999	0.01	0.04	-9999	-9999	9.6	7.8	-9999	-9999
5/8/2018 11:45	-269.5	-9999	10.8	-9999	0.098	0.074	-9999	-9999	0.01	0.04	-9999	-9999	9.6	7.8	-9999	-9999
5/8/2018 12:00	-269.4	-9999	10.9	-9999	0.098	0.074	-9999	-9999	0.02	0.04	-9999	-9999	9.7	7.8	-9999	-9999
5/8/2018 12:15	-270.1	-9999	11	-9999	0.098	0.074	-9999	-9999	0.01	0.04	-9999	-9999	9.8	7.8	-9999	-9999
5/8/2018 12:30	-269.5	-9999	11.1	-9999	0.098	0.074	-9999	-9999	0.01	0.04	-9999	-9999	9.9	7.8	-9999	-9999
5/8/2018 12:45	-269.2	-9999	11.3	-9999	0.098	0.074	-9999	-9999	0.01	0.04	-9999	-9999	10	7.8	-9999	-9999
5/8/2018 13:00	-267.7	-9999	11.5	-9999	0.098	0.074	-9999	-9999	0.01	0.04	-9999	-9999	10.2	7.8	-9999	-9999
5/8/2018 13:15	-267.4	-9999	11.7	-9999	0.098	0.074	-9999	-9999	0.01	0.04	-9999	-9999	10.3	7.8	-9999	-9999
5/8/2018 13:30	-269	-9999	11.9	-9999	0.099	0.074	-9999	-9999	0.01	0.04	-9999	-9999	10.5	7.8	-9999	-9999
5/8/2018 13:45	-266.4	-9999	12.2	-9999	0.098	0.074	-9999	-9999	0.02	0.04	-9999	-9999	10.5	7.8	-9999	-9999
5/8/2018 14:00	-264.8	-9999	12.6	-9999	0.099	0.073	-9999	-9999	0.01	0.05	-9999	-9999	10.7	7.9	-9999	-9999
5/8/2018 14:15	-263.2	-9999	13	-9999	0.099	0.073	-9999	-9999	0.01	0.05	-9999	-9999	10.8	7.9	-9999	-9999
5/8/2018 14:30	-261.1	-9999	13.3	-9999	0.099	0.073	-9999	-9999	0.01	0.04	-9999	-9999	10.9	7.9	-9999	-9999
5/8/2018 14:45	-259.4	-9999	13.6	-9999	0.099	0.073	-9999	-9999	0.01	0.04	-9999	-9999	11	7.9	-9999	-9999
5/8/2018 15:00	-260.5	-9999	13.8	-9999	0.099	0.073	-9999	-9999	0.01	0.04	-9999	-9999	11.1	7.9	-9999	-9999
5/8/2018 15:15	-259.7	-9999	13.9	-9999	0.099	0.073	-9999	-9999	0.01	0.04	-9999	-9999	11.2	7.9	-9999	-9999
5/8/2018 15:30	-258.2	-9999	14	-9999	0.099	0.073	-9999	-9999	0.01	0.04	-9999	-9999	11.3	8	-9999	-9999
5/8/2018 15:45	-259.8	-9999	14.1	-9999	0.099	0.073	-9999	-9999	0.01	0.04	-9999	-9999	11.3	8	-9999	-9999
5/8/2018 16:00	-259.7	-9999	14.2	-9999	0.099	0.073	-9999	-9999	0.01	0.04	-9999	-9999	11.3	8	-9999	-9999
5/8/2018 16:15	-258.4	-9999	14.4	-9999	0.099	0.073	-9999	-9999	0.01	0.04	-9999	-9999	11.5	8	-9999	-9999
5/8/2018 16:30	-257.7	-9999	14.6	-9999	0.099	0.073	-9999	-9999	0.01	0.04	-9999	-9999	11.5	8	-9999	-9999
5/8/2018 16:45	-258	-9999	14.7	-9999	0.099	0.073	-9999	-9999	0.01	0.04	-9999	-9999	11.5	8	-9999	-9999
5/8/2018 17:00	-257.4	-9999	14.8	-9999	0.099	0.073	-9999	-9999	0.01	0.05	-9999	-9999	11.6	8	-9999	-9999
5/8/2018 17:15	-258.6	-9999	14.8	-9999	0.099	0.073	-9999	-9999	0.01	0.04	-9999	-9999	11.6	8	-9999	-9999
5/8/2018 17:30	-259.2	-9999	14.7	-9999	0.099	0.073	-9999	-9999	0.02	0.04	-9999	-9999	11.6	8.1	-9999	-9999
5/8/2018 17:45	-258.8	-9999	14.7	-9999	0.099	0.073	-9999	-9999	0.01	0.04	-9999	-9999	11.6	8.1	-9999	-9999
5/8/2018 18:00	-260.3	-9999	14.6	-9999	0.099	0.073	-9999	-9999	0.01	0.04	-9999	-9999	11.6	8.1	-9999	-9999
5/8/2018 18:15	-261.9	-9999	14.5	-9999	0.099	0.073	-9999	-9999	0.01	0.04	-9999	-9999	11.6	8.1	-9999	-9999
5/8/2018 18:30	-262.5	-9999	14.4	-9999	0.099	0.073	-9999	-9999	0.01	0.04	-9999	-9999	11.6	8.2	-9999	-9999
5/8/2018 18:45	-267.6	-9999	14.3	-9999	0.099	0.073	-9999	-9999	0.01	0.04	-9999	-9999	11.6	8.2	-9999	-9999
5/8/2018 19:00	-267.5	-9999	14.2	-9999	0.099	0.073	-9999	-9999	0.01	0.05	-9999	-9999	11.6	8.2	-9999	-9999
5/8/2018 19:15	-268.5	-9999	14.1	-9999	0.099	0.073	-9999	-9999	0.01	0.05	-9999	-9999	11.6	8.2	-9999	-9999
5/8/2018 19:30	-270.1	-9999	13.9	-9999	0.099	0.073	-9999	-9999	0.01	0.04	-9999	-9999	11.5	8.2	-9999	-9999
5/8/2018 19:45	-270.1	-9999	13.8	-9999	0.099	0.073	-9999	-9999	0.01	0.04	-9999	-9999	11.5	8.3	-9999	-9999
5/8/2018 20:00	-269.2	-9999	13.6	-9999	0.099	0.073	-9999	-9999	0.01	0.04	-9999	-9999	11.5	8.3	-9999	-9999
5/8/2018 20:15	-271	-9999	13.5	-9999	0.099	0.073	-9999	-9999	0.01	0.04	-9999	-9999	11.4	8.3	-9999	-9999
5/8/2018 20:30	-270.6	-9999	13.4	-9999	0.099	0.073	-9999	-9999	0.01	0.04	-9999	-9999	11.3	8.3	-9999	-9999
5/8/2018 20:45	-272	-9999	13.2	-9999	0.099	0.073	-9999	-9999	0.01	0.04	-9999	-9999	11.3	8.3	-9999	-9999
5/8/2018 21:00	-273.5	-9999	13.1	-9999	0.099	0.073	-9999	-9999	0.01	0.04	-9999	-9999	11.2	8.4	-9999	-9999
5/8/2018 21:15	-276.2	-9999	13	-9999	0.099	0.073	-9999	-9999	0.01	0.04	-9999	-9999	11.2	8.4	-9999	-9999
5/8/2018 21:30	-278.1	-9999	12.9	-9999	0.099	0.073	-9999	-9999	0.01	0.04	-9999	-9999	11.1	8.4	-9999	-9999
5/8/2018 21:45	-276.4	-9999	12.7	-9999	0.098	0.073	-9999	-9999	0.01	0.04	-9999	-9999	11	8.4	-9999	-9999
5/8/2018 22:00	-280.1	-9999	12.6	-9999	0.098	0.073	-9999	-9999	0.01	0.04	-9999	-9999	10.9	8.4	-9999	-9999
5/8/2018 22:15	-280.2	-9999	12.5	-9999	0.098	0.073	-9999	-9999	0.01	0.04	-9999	-9999	10.9	8.4	-9999	-9999
5/8/2018 22:30	-280.7	-9999	12.4	-9999	0.098	0.073	-9999	-9999	0.01	0.04	-9999	-9999	10.8	8.4	-9999	-9999
5/8/2018 22:45	-281.3	-9999	12.3	-9999	0.098	0.073	-9999	-9999	0.01	0.04	-9999	-9999	10.7	8.4	-9999	-9999
5/8/2018 23:00	-280.9	-9999	12.2	-9999	0.098	0.073	-9999	-9999	0.01	0.04	-9999	-9999	10.7	8.4	-9999	-9999
[truncated: 22,755 more rows]
