# Supplementary material for: Mineral weathering is linked to microbial priming in the critical zone
Source: Nat Commun. 2023 Jan 20;14:345. doi: 10.1038/s41467-022-35671-x (PMC9860040; doi:10.1038/s41467-022-35671-x)
Supplement: Supplementary file 5 — Supplementary Data 3 [file 41467_2022_35671_MOESM5_ESM.xlsx]

## Sheet: Pit 3 2016
TIMESTAMP	WP1(10cm)	WP2(30cm)	TempMPS1(10cm)	TempMPS2(30cm)	VWC1(10cm)	VWC2(30cm)	VWC3(60cm)	VWC4(135cm)	EC1(10cm)	EC2(30cm)	EC3(60cm)	EC4(135cm)	Temp5TE1(10cm)	Temp5TE2(30cm)	Temp5TE3(60cm)	Temp5TE4(135cm)
MST	kPa	kPa	degC	degC	m3/m3	m3/m3	m3/m3	m3/m3	dS/m	dS/m	dS/m	dS/m	degC	degC	degC	degC
1/1/2016 0:00	-16.7	-10.8	0.8	1	0.15	0.1	0.077	0.057	0.04	0.01	0.02	0	0.5	1.4	2.4	5.9
1/1/2016 0:15	-16.6	-10.8	0.8	1	0.15	0.1	0.077	0.057	0.04	0.01	0.02	0.01	0.5	1.5	2.5	5.9
1/1/2016 0:30	-16.7	-10.8	0.8	1	0.15	0.101	0.077	0.057	0.04	0	0.01	0	0.5	1.4	2.4	5.9
1/1/2016 0:45	-16.7	-10.8	0.8	1	0.15	0.1	0.078	0.057	0.04	0.01	0.02	0.01	0.5	1.4	2.4	5.9
1/1/2016 1:00	-16.7	-10.8	0.8	1	0.15	0.1	0.077	0.057	0.04	0.01	0.02	0	0.5	1.5	2.4	5.9
1/1/2016 1:15	-16.7	-10.8	0.8	1	0.15	0.1	0.077	0.057	0.04	0	0.02	0	0.6	1.5	2.4	5.9
1/1/2016 1:30	-16.6	-10.8	0.8	1	0.15	0.1	0.077	0.057	0.04	0.01	0.02	0	0.5	1.4	2.4	5.9
1/1/2016 1:45	-16.7	-10.8	0.8	1	0.15	0.1	0.078	0.057	0.04	0	0.02	0	0.5	1.5	2.4	5.9
1/1/2016 2:00	-16.6	-10.8	0.8	1	0.15	0.1	0.077	0.057	0.04	0	0.02	0	0.5	1.4	2.4	5.9
1/1/2016 2:15	-16.6	-10.8	0.8	1	0.15	0.1	0.077	0.057	0.04	0.01	0.02	0	0.5	1.5	2.5	5.9
1/1/2016 2:30	-16.6	-10.8	0.8	1	0.15	0.1	0.077	0.057	0.04	0.01	0.02	0.01	0.5	1.4	2.4	5.9
1/1/2016 2:45	-16.6	-10.8	0.8	1	0.15	0.1	0.077	0.057	0.04	0	0.02	0.01	0.5	1.5	2.4	5.9
1/1/2016 3:00	-16.6	-10.8	0.8	1	0.15	0.1	0.077	0.057	0.04	0.01	0.02	0.01	0.5	1.5	2.4	5.9
1/1/2016 3:15	-16.6	-10.8	0.8	1	0.15	0.1	0.078	0.057	0.04	0.01	0.02	0.01	0.5	1.5	2.4	5.9
1/1/2016 3:30	-16.7	-10.7	0.8	1	0.15	0.1	0.078	0.057	0.04	0.01	0.02	0	0.5	1.5	2.4	5.9
1/1/2016 3:45	-16.7	-10.8	0.8	1	0.15	0.1	0.077	0.057	0.05	0.01	0.01	0.01	0.5	1.5	2.4	5.9
1/1/2016 4:00	-16.6	-10.8	0.8	1	0.15	0.1	0.076	0.057	0.04	0	0.02	0	0.5	1.5	2.4	5.9
1/1/2016 4:15	-16.7	-10.8	0.8	1	0.15	0.1	0.077	0.057	0.05	0.01	0.02	0	0.5	1.4	2.4	5.9
1/1/2016 4:30	-16.6	-10.8	0.8	1	0.15	0.1	0.077	0.057	0.04	0.01	0.02	0	0.5	1.4	2.4	5.9
1/1/2016 4:45	-16.6	-10.8	0.8	1	0.15	0.1	0.077	0.057	0.04	0.01	0.02	0.01	0.5	1.5	2.5	5.9
1/1/2016 5:00	-16.6	-10.8	0.8	1	0.15	0.1	0.077	0.057	0.04	0.01	0.02	0.01	0.5	1.4	2.4	5.9
1/1/2016 5:15	-16.6	-10.8	0.8	1	0.15	0.1	0.077	0.057	0.05	0.01	0.02	0	0.5	1.4	2.4	5.9
1/1/2016 5:30	-16.6	-10.7	0.8	1	0.15	0.1	0.077	0.057	0.04	0.01	0.02	0	0.5	1.4	2.4	5.9
1/1/2016 5:45	-16.6	-10.8	0.8	1	0.15	0.1	0.077	0.057	0.04	0.01	0.02	0	0.5	1.5	2.5	5.9
1/1/2016 6:00	-16.7	-10.8	0.8	1	0.15	0.1	0.077	0.057	0.04	0.01	0.02	0.01	0.5	1.5	2.4	5.9
1/1/2016 6:15	-16.7	-10.8	0.8	1	0.15	0.1	0.077	0.057	0.04	0.01	0.02	0	0.5	1.4	2.4	5.9
1/1/2016 6:30	-16.7	-10.8	0.8	1	0.15	0.1	0.077	0.057	0.04	0	0.02	0	0.5	1.5	2.4	5.9
1/1/2016 6:45	-16.7	-10.8	0.8	1	0.15	0.1	0.078	0.057	0.04	0.01	0.02	0	0.5	1.5	2.5	5.9
1/1/2016 7:00	-16.7	-10.8	0.8	1	0.15	0.1	0.077	0.057	0.04	0	0.02	0.01	0.5	1.5	2.4	5.9
1/1/2016 7:15	-16.6	-10.8	0.8	1	0.149	0.1	0.076	0.057	0.04	0	0.02	0	0.5	1.5	2.4	5.9
1/1/2016 7:30	-16.6	-10.8	0.8	1	0.15	0.1	0.078	0.057	0.04	0	0.02	0	0.5	1.5	2.4	5.9
1/1/2016 7:45	-16.6	-10.8	0.8	1	0.15	0.1	0.077	0.057	0.04	0	0.02	0.01	0.5	1.5	2.4	5.9
1/1/2016 8:00	-16.7	-10.8	0.8	1	0.15	0.1	0.077	0.057	0.04	0.01	0.02	0.01	0.5	1.5	2.4	5.9
1/1/2016 8:15	-16.6	-10.8	0.8	1	0.15	0.1	0.078	0.057	0.05	0	0.02	0	0.5	1.4	2.4	5.9
1/1/2016 8:30	-16.5	-10.7	0.8	1	0.15	0.1	0.077	0.057	0.04	0.01	0.02	0	0.5	1.5	2.4	5.9
1/1/2016 8:45	-16.7	-10.8	0.8	1	0.15	0.101	0.077	0.057	0.04	0	0.02	0.01	0.5	1.5	2.4	5.9
1/1/2016 9:00	-16.7	-10.8	0.8	1	0.15	0.1	0.077	0.057	0.04	0.01	0.02	0	0.5	1.4	2.4	5.9
1/1/2016 9:15	-16.7	-10.8	0.8	1	0.15	0.1	0.078	0.057	0.04	0.01	0.02	0	0.5	1.4	2.4	5.9
1/1/2016 9:30	-16.7	-10.8	0.8	1	0.15	0.1	0.077	0.057	0.04	0	0.02	0	0.5	1.5	2.4	5.9
1/1/2016 9:45	-16.6	-10.8	0.8	1	0.15	0.1	0.078	0.057	0.05	0.01	0.02	0	0.5	1.4	2.4	5.9
1/1/2016 10:00	-16.7	-10.8	0.8	1	0.15	0.1	0.077	0.057	0.05	0.01	0.02	0.01	0.5	1.5	2.4	5.9
1/1/2016 10:15	-16.7	-10.8	0.8	1	0.15	0.1	0.078	0.057	0.05	0	0.02	0	0.5	1.5	2.4	5.9
1/1/2016 10:30	-16.8	-10.8	0.8	1	0.15	0.1	0.077	0.057	0.05	0.01	0.02	0.01	0.5	1.5	2.4	5.9
1/1/2016 10:45	-16.7	-10.8	0.8	1	0.15	0.1	0.078	0.057	0.04	0.01	0.02	0	0.5	1.5	2.4	5.9
1/1/2016 11:00	-16.7	-10.8	0.8	1	0.15	0.1	0.078	0.057	0.04	0.01	0.02	0.01	0.5	1.4	2.4	5.9
1/1/2016 11:15	-17.9	-11.3	0.8	1	0.15	0.1	0.078	0.057	0.05	0.01	0.02	0	0.5	1.4	2.4	5.9
1/1/2016 11:30	-17.8	-11	0.8	1	0.15	0.1	0.078	0.057	0.04	0.01	0.02	0.01	0.5	1.4	2.4	5.9
1/1/2016 11:45	-17.9	-11.2	0.8	1	0.15	0.1	0.078	0.057	0.04	0.01	0.02	0.01	0.5	1.4	2.4	5.9
1/1/2016 12:00	-16.8	-10.9	0.8	1	0.15	0.1	0.078	0.057	0.04	0.01	0.02	0.01	0.5	1.5	2.4	5.9
1/1/2016 12:15	-16.7	-10.8	0.8	1	0.15	0.1	0.078	0.057	0.04	0.01	0.02	0.01	0.5	1.5	2.4	5.9
1/1/2016 12:30	-16.8	-10.8	0.8	1	0.15	0.1	0.078	0.057	0.05	0	0.02	0	0.5	1.5	2.4	5.9
1/1/2016 12:45	-16.8	-10.9	0.8	1	0.15	0.1	0.078	0.056	0.04	0.01	0.02	0.01	0.5	1.5	2.4	5.8
1/1/2016 13:00	-16.8	-10.9	0.8	1	0.15	0.1	0.077	0.056	0.05	0.01	0.02	0.01	0.5	1.5	2.4	5.9
1/1/2016 13:15	-16.8	-10.9	0.8	1	0.15	0.101	0.078	0.057	0.04	0.01	0.02	0.01	0.5	1.5	2.4	5.9
1/1/2016 13:30	-16.8	-10.9	0.8	1	0.15	0.1	0.078	0.057	0.04	0.01	0.02	0	0.5	1.5	2.4	5.9
1/1/2016 13:45	-18	-11.2	0.8	1	0.15	0.1	0.078	0.056	0.04	0.01	0.02	0	0.5	1.4	2.4	5.9
1/1/2016 14:00	-17.8	-11.3	0.8	1	0.15	0.1	0.077	0.057	0.04	0.01	0.02	0.01	0.5	1.5	2.4	5.9
1/1/2016 14:15	-16.9	-11	0.8	1	0.15	0.1	0.078	0.057	0.04	0	0.02	0	0.5	1.5	2.4	5.9
1/1/2016 14:30	-17.9	-11.2	0.8	1	0.15	0.1	0.078	0.057	0.04	0.01	0.02	0	0.5	1.4	2.4	5.9
1/1/2016 14:45	-17.8	-11.2	0.8	1	0.15	0.1	0.078	0.057	0.04	0.01	0.02	0	0.5	1.4	2.4	5.9
1/1/2016 15:00	-18	-10.7	0.8	1	0.15	0.1	0.078	0.057	0.04	0.01	0.02	0.01	0.5	1.5	2.4	5.9
1/1/2016 15:15	-17.9	-11.1	0.8	1	0.15	0.1	0.078	0.057	0.05	0.01	0.02	0	0.5	1.5	2.5	5.9
1/1/2016 15:30	-16.8	-10.9	0.8	1	0.15	0.1	0.077	0.057	0.04	0.01	0.02	0	0.5	1.4	2.4	5.9
1/1/2016 15:45	-16.8	-10.9	0.8	1	0.15	0.1	0.078	0.057	0.04	0.01	0.02	0	0.5	1.5	2.4	5.9
1/1/2016 16:00	-16.8	-10.8	0.8	1	0.15	0.1	0.078	0.057	0.04	0.01	0.02	0	0.5	1.5	2.4	5.9
1/1/2016 16:15	-16.8	-10.8	0.8	1	0.15	0.1	0.076	0.057	0.04	0.01	0.02	0	0.5	1.4	2.4	5.9
1/1/2016 16:30	-16.8	-10.8	0.8	1	0.15	0.1	0.078	0.057	0.04	0.01	0.02	0	0.5	1.5	2.4	5.9
1/1/2016 16:45	-16.7	-10.8	0.8	1	0.15	0.1	0.078	0.057	0.04	0.01	0.02	0	0.5	1.5	2.4	5.9
1/1/2016 17:00	-16.7	-10.8	0.8	1	0.15	0.1	0.077	0.057	0.04	0.01	0.02	0.01	0.5	1.4	2.4	5.9
1/1/2016 17:15	-16.7	-10.8	0.8	1	0.15	0.1	0.077	0.057	0.04	0.01	0.02	0	0.5	1.4	2.4	5.9
1/1/2016 17:30	-16.8	-10.8	0.8	1	0.15	0.1	0.078	0.057	0.04	0.01	0.02	0	0.5	1.5	2.4	5.9
1/1/2016 17:45	-16.8	-10.8	0.8	1	0.15	0.1	0.078	0.057	0.04	0.01	0.02	0.01	0.5	1.4	2.4	5.9
1/1/2016 18:00	-16.8	-10.8	0.8	1	0.15	0.1	0.078	0.057	0.04	0	0.02	0.01	0.5	1.5	2.4	5.9
1/1/2016 18:15	-16.6	-10.8	0.8	1	0.15	0.1	0.076	0.057	0.04	0	0.02	0	0.5	1.4	2.4	5.9
1/1/2016 18:30	-16.7	-10.8	0.8	1	0.15	0.1	0.078	0.057	0.04	0.01	0.02	0	0.5	1.5	2.4	5.9
1/1/2016 18:45	-16.8	-10.8	0.8	1	0.15	0.1	0.078	0.057	0.04	0.01	0.02	0.01	0.5	1.5	2.4	5.9
1/1/2016 19:00	-16.8	-10.8	0.8	1	0.15	0.1	0.078	0.056	0.05	0.01	0.02	0	0.5	1.4	2.4	5.9
1/1/2016 19:15	-16.8	-10.8	0.8	1	0.15	0.1	0.078	0.057	0.04	0	0.02	0	0.5	1.5	2.4	5.9
1/1/2016 19:30	-16.8	-10.8	0.8	1	0.15	0.1	0.078	0.057	0.04	0.01	0.02	0	0.5	1.5	2.4	5.9
1/1/2016 19:45	-16.7	-10.8	0.8	1	0.15	0.1	0.077	0.057	0.04	0.01	0.02	0	0.5	1.4	2.4	5.9
1/1/2016 20:00	-16.7	-10.8	0.8	1	0.15	0.1	0.077	0.057	0.04	0	0.02	0	0.5	1.5	2.4	5.9
1/1/2016 20:15	-16.7	-10.8	0.8	1	0.15	0.1	0.078	0.057	0.04	0	0.02	0	0.5	1.4	2.4	5.9
1/1/2016 20:30	-16.8	-10.8	0.8	1	0.15	0.1	0.078	0.057	0.04	0	0.01	0	0.5	1.5	2.4	5.9
1/1/2016 20:45	-16.8	-10.8	0.8	1	0.15	0.1	0.078	0.057	0.04	0.01	0.02	0.01	0.5	1.4	2.4	5.9
1/1/2016 21:00	-16.8	-10.8	0.8	1	0.15	0.1	0.078	0.057	0.04	0.01	0.02	0.01	0.5	1.5	2.4	5.9
1/1/2016 21:15	-16.7	-10.8	0.8	1	0.15	0.1	0.078	0.057	0.04	0.01	0.02	0.01	0.5	1.4	2.4	5.9
1/1/2016 21:30	-16.7	-10.8	0.8	1	0.15	0.1	0.078	0.057	0.04	0.01	0.02	0	0.5	1.5	2.4	5.8
1/1/2016 21:45	-16.7	-10.8	0.8	1	0.15	0.1	0.077	0.057	0.04	0.01	0.02	0	0.5	1.4	2.4	5.9
1/1/2016 22:00	-16.7	-10.8	0.8	1	0.15	0.1	0.077	0.057	0.04	0	0.02	0	0.5	1.4	2.4	5.9
1/1/2016 22:15	-16.8	-10.8	0.8	1	0.15	0.1	0.078	0.057	0.04	0	0.02	0	0.5	1.5	2.4	5.9
1/1/2016 22:30	-16.8	-10.8	0.8	1	0.149	0.1	0.077	0.057	0.04	0.01	0.02	0.01	0.5	1.5	2.4	5.9
1/1/2016 22:45	-16.8	-10.8	0.8	1	0.15	0.1	0.078	0.057	0.04	0.01	0.02	0.01	0.5	1.4	2.4	5.9
1/1/2016 23:00	-16.8	-10.8	0.8	1	0.15	0.1	0.077	0.057	0.04	0.01	0.02	0	0.5	1.5	2.4	5.9
1/1/2016 23:15	-16.7	-10.8	0.8	1	0.15	0.1	0.078	0.057	0.04	0.01	0.02	0	0.5	1.4	2.4	5.9
1/1/2016 23:30	-16.8	-10.8	0.8	1	0.15	0.1	0.078	0.057	0.04	0.01	0.02	0.01	0.5	1.5	2.4	5.9
1/1/2016 23:45	-16.8	-10.8	0.8	1	0.149	0.1	0.077	0.057	0.04	0	0.02	0	0.5	1.4	2.4	5.8
1/2/2016 0:00	-16.7	-10.8	0.8	1	0.15	0.1	0.078	0.057	0.04	0.01	0.02	0.01	0.5	1.4	2.3	5.9
1/2/2016 0:15	-16.8	-10.8	0.8	1	0.149	0.1	0.077	0.057	0.04	0.01	0.02	0	0.5	1.4	2.4	5.8
1/2/2016 0:30	-16.7	-10.8	0.8	1	0.15	0.1	0.078	0.057	0.04	0.01	0.02	0.01	0.5	1.5	2.4	5.9
1/2/2016 0:45	-16.7	-10.8	0.8	1	0.149	0.1	0.077	0.057	0.04	0.01	0.02	0.01	0.5	1.5	2.4	5.9
1/2/2016 1:00	-16.7	-10.8	0.8	1	0.15	0.1	0.077	0.057	0.04	0.01	0.02	0	0.5	1.5	2.4	5.9
1/2/2016 1:15	-16.8	-10.8	0.8	1	0.15	0.1	0.078	0.057	0.05	0.01	0.02	0	0.5	1.5	2.5	5.9
1/2/2016 1:30	-16.8	-10.8	0.8	1	0.149	0.1	0.078	0.057	0.04	0.01	0.02	0	0.5	1.5	2.4	5.8
1/2/2016 1:45	-16.7	-10.8	0.8	1	0.15	0.1	0.078	0.057	0.05	0.01	0.02	0.01	0.5	1.4	2.4	5.9
1/2/2016 2:00	-16.8	-10.8	0.8	1	0.15	0.1	0.078	0.057	0.04	0.01	0.02	0.01	0.5	1.5	2.4	5.8
1/2/2016 2:15	-16.8	-10.8	0.8	1	0.149	0.1	0.076	0.057	0.04	0	0.02	0	0.5	1.5	2.4	5.9
1/2/2016 2:30	-16.7	-10.8	0.8	1	0.15	0.1	0.078	0.057	0.04	0	0.02	0	0.5	1.5	2.4	5.9
1/2/2016 2:45	-16.8	-10.8	0.8	1	0.15	0.1	0.078	0.057	0.04	0.01	0.02	0	0.5	1.5	2.4	5.9
1/2/2016 3:00	-16.7	-10.8	0.8	1	0.15	0.1	0.078	0.057	0.04	0.01	0.02	0.01	0.5	1.5	2.4	5.8
1/2/2016 3:15	-16.8	-10.8	0.8	1	0.15	0.1	0.077	0.057	0.04	0.01	0.02	0	0.5	1.4	2.4	5.9
1/2/2016 3:30	-16.8	-10.8	0.8	1	0.149	0.1	0.078	0.057	0.04	0	0.02	0	0.5	1.5	2.4	5.9
1/2/2016 3:45	-16.8	-10.8	0.8	1	0.15	0.1	0.078	0.057	0.04	0.01	0.02	0.01	0.5	1.5	2.4	5.8
1/2/2016 4:00	-16.8	-10.8	0.8	1	0.15	0.1	0.078	0.057	0.04	0.01	0.02	0	0.5	1.4	2.4	5.8
1/2/2016 4:15	-16.8	-10.8	0.8	1	0.15	0.1	0.078	0.057	0.04	0.01	0.02	0.01	0.5	1.5	2.4	5.8
1/2/2016 4:30	-16.7	-10.8	0.8	1	0.15	0.1	0.078	0.057	0.05	0.01	0.02	0	0.5	1.5	2.4	5.8
1/2/2016 4:45	-16.8	-10.8	0.8	1	0.15	0.1	0.077	0.057	0.05	0.01	0.02	0	0.5	1.5	2.4	5.9
1/2/2016 5:00	-16.7	-10.8	0.8	1	0.15	0.1	0.078	0.057	0.04	0.01	0.02	0	0.5	1.4	2.4	5.9
1/2/2016 5:15	-16.8	-10.8	0.8	1	0.15	0.1	0.078	0.057	0.04	0.01	0.02	0	0.5	1.5	2.4	5.9
1/2/2016 5:30	-16.8	-10.8	0.8	1	0.15	0.1	0.078	0.057	0.04	0.01	0.02	0	0.5	1.4	2.4	5.9
1/2/2016 5:45	-16.8	-10.8	0.8	1	0.15	0.1	0.078	0.057	0.04	0.01	0.02	0	0.5	1.5	2.4	5.9
1/2/2016 6:00	-16.8	-10.8	0.8	1	0.15	0.1	0.078	0.057	0.04	0.01	0.02	0.01	0.5	1.4	2.4	5.8
1/2/2016 6:15	-16.7	-10.8	0.8	1	0.15	0.1	0.077	0.057	0.04	0.01	0.02	0.01	0.5	1.5	2.4	5.9
1/2/2016 6:30	-16.8	-10.8	0.8	1	0.149	0.1	0.078	0.057	0.04	0.01	0.02	0	0.5	1.5	2.4	5.9
1/2/2016 6:45	-16.8	-10.8	0.8	1	0.15	0.1	0.078	0.057	0.05	0.01	0.02	0.01	0.5	1.4	2.4	5.8
1/2/2016 7:00	-16.8	-10.8	0.8	1	0.149	0.1	0.078	0.057	0.05	0.01	0.02	0	0.5	1.4	2.4	5.8
1/2/2016 7:15	-16.8	-10.8	0.8	1	0.15	0.1	0.078	0.057	0.04	0.01	0.02	0	0.5	1.4	2.4	5.9
1/2/2016 7:30	-16.7	-10.8	0.8	1	0.149	0.1	0.077	0.057	0.04	0.01	0.01	0	0.5	1.4	2.4	5.9
1/2/2016 7:45	-16.8	-10.8	0.8	1	0.149	0.1	0.077	0.057	0.04	0.01	0.02	0	0.5	1.4	2.4	5.9
1/2/2016 8:00	-16.7	-10.8	0.8	1	0.149	0.1	0.078	0.057	0.04	0.01	0.02	0	0.5	1.4	2.4	5.9
1/2/2016 8:15	-16.8	-10.8	0.8	1	0.149	0.1	0.078	0.057	0.04	0.01	0.02	0	0.5	1.4	2.4	5.9
1/2/2016 8:30	-16.8	-10.8	0.8	1	0.149	0.099	0.078	0.057	0.04	0.01	0.02	0.01	0.5	1.4	2.4	5.8
1/2/2016 8:45	-16.8	-10.8	0.8	1	0.149	0.1	0.077	0.057	0.05	0.01	0.02	0.01	0.5	1.5	2.4	5.9
1/2/2016 9:00	-16.8	-10.8	0.8	1	0.15	0.1	0.078	0.057	0.04	0	0.02	0	0.5	1.5	2.4	5.9
1/2/2016 9:15	-16.9	-10.8	0.8	1	0.149	0.1	0.077	0.057	0.04	0.01	0.02	0.01	0.5	1.4	2.4	5.8
1/2/2016 9:30	-16.8	-10.8	0.8	1	0.15	0.1	0.078	0.057	0.04	0	0.02	0	0.5	1.4	2.4	5.8
1/2/2016 9:45	-16.9	-10.8	0.8	1	0.149	0.1	0.078	0.057	0.04	0.01	0.02	0.01	0.5	1.5	2.4	5.8
1/2/2016 10:00	-16.9	-10.8	0.8	1	0.15	0.1	0.078	0.057	0.04	0	0.02	0	0.5	1.5	2.4	5.8
1/2/2016 10:15	-16.8	-10.8	0.8	1	0.149	0.1	0.078	0.057	0.04	0	0.02	0	0.5	1.5	2.3	5.9
1/2/2016 10:30	-16.9	-10.8	0.8	1	0.15	0.1	0.078	0.057	0.04	0.01	0.02	0	0.5	1.4	2.4	5.9
1/2/2016 10:45	-18	-11.3	0.8	1	0.149	0.1	0.078	0.057	0.05	0.01	0.02	0	0.5	1.5	2.4	5.8
1/2/2016 11:00	-18.1	-11.3	0.8	1	0.15	0.1	0.078	0.057	0.04	0.01	0.02	0	0.5	1.5	2.4	5.8
1/2/2016 11:15	-17.6	-11.3	0.8	1	0.149	0.1	0.077	0.057	0.04	0.01	0.02	0	0.5	1.5	2.4	5.8
1/2/2016 11:30	-18.1	-10.7	0.8	1	0.149	0.1	0.078	0.057	0.04	0.01	0.02	0	0.5	1.4	2.4	5.9
1/2/2016 11:45	-18	-11.3	0.8	1	0.15	0.1	0.078	0.057	0.04	0.01	0.02	0	0.5	1.5	2.4	5.9
1/2/2016 12:00	-18.1	-11.3	0.8	1	0.149	0.1	0.078	0.057	0.04	0.01	0.02	0	0.5	1.4	2.4	5.8
1/2/2016 12:15	-18.1	-11.2	0.8	1	0.149	0.1	0.078	0.057	0.04	0.01	0.02	0.01	0.5	1.5	2.4	5.9
1/2/2016 12:30	-18.1	-11.3	0.8	1	0.149	0.1	0.078	0.057	0.04	0.01	0.02	0.01	0.5	1.4	2.4	5.8
1/2/2016 12:45	-18.1	-11.3	0.8	1	0.149	0.1	0.078	0.057	0.04	0.01	0.02	0.01	0.5	1.5	2.4	5.8
1/2/2016 13:00	-18	-10.9	0.8	1	0.149	0.1	0.078	0.057	0.04	0.01	0.02	0	0.5	1.4	2.4	5.9
1/2/2016 13:15	-18.1	-11.3	0.8	1	0.149	0.1	0.078	0.057	0.04	0.01	0.02	0	0.5	1.5	2.4	5.8
1/2/2016 13:30	-18	-11.3	0.8	1	0.149	0.1	0.078	0.057	0.04	0.01	0.02	0	0.5	1.4	2.4	5.8
1/2/2016 13:45	-18	-11.3	0.8	1	0.149	0.1	0.078	0.057	0.04	0.01	0.02	0.01	0.5	1.4	2.4	5.9
1/2/2016 14:00	-17.9	-11.2	0.8	1	0.149	0.1	0.077	0.057	0.04	0	0.02	0.01	0.5	1.4	2.4	5.9
1/2/2016 14:15	-17.9	-11.2	0.8	1	0.15	0.1	0.078	0.057	0.04	0.01	0.02	0	0.5	1.4	2.4	5.8
1/2/2016 14:30	-17.5	-11.2	0.8	1	0.149	0.1	0.078	0.056	0.04	0.01	0.02	0.01	0.5	1.5	2.4	5.9
1/2/2016 14:45	-17.5	-11.2	0.8	1.1	0.149	0.1	0.078	0.057	0.04	0.01	0.02	0.01	0.5	1.5	2.4	5.8
1/2/2016 15:00	-17.7	-11.2	0.8	1	0.149	0.1	0.078	0.057	0.04	0.01	0.02	0.01	0.5	1.4	2.4	5.8
1/2/2016 15:15	-17.5	-11.1	0.8	1	0.15	0.1	0.078	0.056	0.04	0	0.02	0.01	0.5	1.4	2.4	5.8
1/2/2016 15:30	-17.8	-11.2	0.8	1	0.149	0.1	0.078	0.057	0.05	0.01	0.02	0	0.5	1.5	2.4	5.9
1/2/2016 15:45	-16.9	-11	0.8	1	0.149	0.1	0.078	0.057	0.04	0.01	0.02	0	0.5	1.4	2.4	5.8
1/2/2016 16:00	-17	-10.9	0.8	1	0.149	0.1	0.078	0.057	0.05	0.01	0.02	0	0.5	1.5	2.4	5.8
1/2/2016 16:15	-17	-10.9	0.8	1	0.149	0.1	0.077	0.057	0.04	0.01	0.02	0	0.5	1.4	2.4	5.8
1/2/2016 16:30	-17	-10.9	0.8	1	0.149	0.099	0.078	0.057	0.04	0.01	0.02	0	0.5	1.5	2.4	5.9
1/2/2016 16:45	-16.9	-10.9	0.8	1	0.149	0.1	0.078	0.057	0.04	0.01	0.02	0	0.5	1.5	2.4	5.8
1/2/2016 17:00	-16.9	-10.9	0.8	1	0.149	0.1	0.078	0.057	0.04	0.01	0.02	0	0.5	1.4	2.4	5.8
1/2/2016 17:15	-16.9	-10.9	0.8	1	0.149	0.099	0.077	0.057	0.04	0	0.02	0	0.4	1.5	2.4	5.9
1/2/2016 17:30	-16.9	-10.9	0.8	1	0.149	0.1	0.078	0.057	0.04	0.01	0.02	0.01	0.5	1.5	2.4	5.8
1/2/2016 17:45	-16.9	-10.9	0.8	1	0.149	0.1	0.078	0.057	0.04	0	0.02	0	0.5	1.4	2.4	5.8
1/2/2016 18:00	-16.9	-10.8	0.8	1	0.149	0.1	0.077	0.057	0.04	0.01	0.02	0	0.5	1.4	2.4	5.8
1/2/2016 18:15	-16.8	-10.8	0.8	1	0.149	0.1	0.078	0.056	0.04	0	0.02	0	0.4	1.5	2.4	5.8
1/2/2016 18:30	-16.8	-10.8	0.8	1	0.149	0.1	0.078	0.057	0.04	0.01	0.02	0	0.5	1.5	2.4	5.8
1/2/2016 18:45	-16.9	-10.8	0.8	1	0.149	0.1	0.077	0.057	0.04	0.01	0.02	0	0.5	1.4	2.4	5.8
1/2/2016 19:00	-16.9	-10.8	0.8	1	0.149	0.099	0.078	0.056	0.04	0.01	0.02	0	0.5	1.4	2.4	5.9
1/2/2016 19:15	-17	-10.8	0.8	1	0.149	0.1	0.078	0.057	0.04	0.01	0.02	0	0.5	1.5	2.4	5.8
1/2/2016 19:30	-16.9	-10.9	0.8	1	0.149	0.1	0.078	0.057	0.04	0.01	0.02	0	0.5	1.4	2.4	5.8
1/2/2016 19:45	-16.9	-10.9	0.8	1	0.149	0.099	0.078	0.057	0.04	0.01	0.02	0	0.5	1.5	2.4	5.9
1/2/2016 20:00	-16.8	-10.8	0.8	1	0.149	0.1	0.078	0.057	0.04	0	0.02	0.01	0.5	1.4	2.4	5.8
1/2/2016 20:15	-16.9	-10.9	0.8	1	0.149	0.099	0.078	0.057	0.04	0.01	0.02	0	0.5	1.4	2.4	5.8
1/2/2016 20:30	-16.9	-10.8	0.8	1	0.149	0.1	0.077	0.057	0.04	0.01	0.02	0.01	0.5	1.4	2.4	5.8
1/2/2016 20:45	-16.9	-10.9	0.8	1	0.149	0.1	0.077	0.057	0.04	0.01	0.02	0	0.5	1.4	2.4	5.8
1/2/2016 21:00	-16.9	-10.9	0.8	1	0.149	0.099	0.078	0.057	0.04	0.01	0.02	0	0.5	1.4	2.4	5.9
1/2/2016 21:15	-16.9	-10.9	0.8	1	0.149	0.099	0.078	0.057	0.04	0.01	0.02	0	0.5	1.4	2.4	5.8
1/2/2016 21:30	-17	-10.9	0.8	1	0.149	0.099	0.078	0.057	0.04	0.01	0.02	0	0.5	1.4	2.4	5.8
1/2/2016 21:45	-16.9	-10.9	0.8	1	0.149	0.1	0.078	0.057	0.04	0.01	0.02	0	0.5	1.4	2.4	5.8
1/2/2016 22:00	-16.9	-10.8	0.8	1	0.149	0.099	0.078	0.057	0.04	0.01	0.02	0	0.5	1.5	2.4	5.8
1/2/2016 22:15	-16.9	-10.9	0.8	1	0.149	0.1	0.078	0.057	0.04	0.01	0.02	0	0.5	1.4	2.4	5.8
1/2/2016 22:30	-16.8	-10.9	0.8	1	0.149	0.099	0.078	0.057	0.04	0.01	0.02	0	0.5	1.4	2.4	5.8
1/2/2016 22:45	-16.9	-10.9	0.8	1	0.149	0.099	0.078	0.057	0.04	0.01	0.02	0	0.5	1.4	2.4	5.8
1/2/2016 23:00	-16.9	-10.9	0.8	1	0.149	0.1	0.078	0.057	0.04	0.01	0.02	0	0.5	1.4	2.3	5.8
1/2/2016 23:15	-16.9	-10.9	0.8	1	0.149	0.1	0.078	0.057	0.04	0.01	0.02	0	0.5	1.5	2.4	5.8
1/2/2016 23:30	-16.9	-10.9	0.8	1	0.149	0.099	0.078	0.057	0.04	0.01	0.02	0	0.5	1.4	2.4	5.8
1/2/2016 23:45	-17	-10.9	0.8	1	0.149	0.099	0.078	0.057	0.04	0.01	0.02	0	0.5	1.5	2.4	5.8
1/3/2016 0:00	-16.9	-10.9	0.8	1	0.149	0.1	0.078	0.057	0.04	0.01	0.02	0	0.5	1.4	2.4	5.8
1/3/2016 0:15	-17	-10.9	0.8	1	0.149	0.1	0.078	0.057	0.04	0.01	0.02	0.01	0.5	1.5	2.4	5.8
1/3/2016 0:30	-16.9	-10.9	0.8	1	0.149	0.099	0.078	0.057	0.04	0.01	0.02	0.01	0.5	1.5	2.4	5.8
1/3/2016 0:45	-17	-10.9	0.8	1	0.149	0.1	0.078	0.057	0.04	0.01	0.02	0	0.5	1.4	2.4	5.8
1/3/2016 1:00	-17	-10.9	0.8	1	0.149	0.1	0.078	0.057	0.04	0.01	0.02	0.01	0.5	1.4	2.4	5.8
1/3/2016 1:15	-17	-10.9	0.8	1	0.149	0.1	0.078	0.057	0.04	0.01	0.02	0.01	0.5	1.4	2.3	5.8
1/3/2016 1:30	-17	-10.9	0.8	1	0.149	0.1	0.078	0.057	0.04	0.01	0.02	0	0.5	1.5	2.4	5.8
1/3/2016 1:45	-16.9	-10.9	0.8	1	0.149	0.1	0.077	0.057	0.04	0.01	0.02	0.01	0.5	1.4	2.4	5.8
1/3/2016 2:00	-17	-10.9	0.8	1	0.149	0.099	0.078	0.057	0.04	0.01	0.02	0.01	0.5	1.4	2.3	5.8
1/3/2016 2:15	-16.9	-10.9	0.8	1	0.149	0.1	0.077	0.057	0.04	0.01	0.02	0	0.5	1.4	2.3	5.8
1/3/2016 2:30	-16.9	-10.8	0.8	1	0.149	0.099	0.078	0.057	0.05	0	0.02	0.01	0.5	1.4	2.3	5.8
1/3/2016 2:45	-16.9	-10.9	0.8	1	0.149	0.1	0.078	0.057	0.04	0.01	0.02	0.01	0.5	1.4	2.3	5.8
1/3/2016 3:00	-17	-10.9	0.8	1	0.149	0.1	0.078	0.057	0.04	0.01	0.02	0	0.5	1.4	2.4	5.8
1/3/2016 3:15	-17	-10.9	0.8	1	0.149	0.099	0.078	0.057	0.05	0.01	0.02	0	0.5	1.4	2.4	5.8
1/3/2016 3:30	-16.9	-10.9	0.8	1	0.149	0.1	0.078	0.057	0.05	0.01	0.02	0.01	0.5	1.4	2.4	5.8
1/3/2016 3:45	-16.9	-10.9	0.8	1	0.149	0.099	0.078	0.057	0.05	0.01	0.02	0.01	0.5	1.4	2.4	5.8
1/3/2016 4:00	-17	-10.9	0.8	1	0.149	0.1	0.077	0.057	0.04	0	0.02	0	0.5	1.4	2.4	5.8
1/3/2016 4:15	-16.9	-10.9	0.8	1	0.149	0.1	0.078	0.057	0.04	0.01	0.02	0	0.5	1.4	2.4	5.8
1/3/2016 4:30	-16.9	-10.9	0.8	1	0.149	0.1	0.078	0.057	0.04	0.01	0.02	0	0.5	1.4	2.4	5.8
1/3/2016 4:45	-17	-10.9	0.8	1	0.149	0.1	0.078	0.057	0.05	0.01	0.02	0.01	0.5	1.4	2.4	5.8
1/3/2016 5:00	-16.9	-10.9	0.8	1	0.149	0.099	0.078	0.057	0.04	0.01	0.02	0.01	0.5	1.4	2.4	5.8
1/3/2016 5:15	-16.9	-10.9	0.8	1	0.149	0.099	0.078	0.057	0.05	0.01	0.02	0	0.5	1.4	2.4	5.8
1/3/2016 5:30	-16.9	-10.9	0.8	1	0.149	0.1	0.078	0.057	0.04	0	0.02	0.01	0.5	1.5	2.3	5.8
1/3/2016 5:45	-17	-10.9	0.8	1	0.149	0.1	0.078	0.057	0.04	0.01	0.02	0	0.5	1.4	2.4	5.8
1/3/2016 6:00	-17	-10.9	0.8	1	0.149	0.1	0.078	0.057	0.04	0.01	0.02	0.01	0.5	1.4	2.4	5.8
1/3/2016 6:15	-16.8	-10.9	0.8	1	0.149	0.1	0.078	0.057	0.05	0.01	0.02	0	0.5	1.4	2.4	5.8
1/3/2016 6:30	-16.9	-10.9	0.8	1	0.149	0.1	0.078	0.057	0.05	0.01	0.02	0.01	0.5	1.5	2.5	5.8
1/3/2016 6:45	-17	-10.9	0.8	1	0.149	0.1	0.078	0.057	0.04	0.01	0.02	0	0.5	1.4	2.4	5.8
1/3/2016 7:00	-17	-10.9	0.8	1	0.149	0.1	0.078	0.057	0.04	0.01	0.02	0.01	0.5	1.4	2.4	5.8
1/3/2016 7:15	-17	-10.9	0.8	1	0.149	0.1	0.078	0.057	0.04	0.01	0.02	0.01	0.5	1.5	2.4	5.8
1/3/2016 7:30	-17	-10.9	0.8	1	0.149	0.099	0.077	0.057	0.04	0.01	0.02	0.01	0.5	1.4	2.4	5.8
1/3/2016 7:45	-17	-10.9	0.8	1	0.149	0.099	0.078	0.057	0.04	0.01	0.02	0	0.5	1.4	2.4	5.8
1/3/2016 8:00	-16.9	-10.9	0.8	1	0.149	0.099	0.078	0.057	0.05	0	0.02	0	0.5	1.4	2.4	5.8
1/3/2016 8:15	-16.8	-10.9	0.8	1	0.149	0.1	0.078	0.057	0.04	0.01	0.02	0	0.5	1.5	2.4	5.8
1/3/2016 8:30	-17	-10.9	0.8	1	0.149	0.1	0.078	0.057	0.04	0	0.02	0.01	0.5	1.4	2.4	5.8
1/3/2016 8:45	-16.9	-10.9	0.8	1	0.149	0.099	0.078	0.057	0.04	0.01	0.02	0.01	0.5	1.4	2.4	5.8
1/3/2016 9:00	-16.9	-10.9	0.8	1	0.149	0.099	0.078	0.057	0.04	0.01	0.02	0	0.5	1.5	2.3	5.8
1/3/2016 9:15	-17	-10.9	0.8	1	0.149	0.099	0.078	0.057	0.04	0	0.02	0.01	0.5	1.4	2.3	5.8
1/3/2016 9:30	-17	-10.9	0.8	1	0.149	0.099	0.078	0.057	0.04	0.01	0.02	0.01	0.5	1.4	2.4	5.8
1/3/2016 9:45	-17	-10.9	0.8	1	0.149	0.099	0.078	0.057	0.04	0.01	0.02	0	0.5	1.4	2.4	5.8
1/3/2016 10:00	-17	-10.9	0.8	1	0.149	0.1	0.078	0.057	0.04	0	0.02	0	0.5	1.4	2.4	5.8
1/3/2016 10:15	-17	-10.9	0.8	1	0.149	0.1	0.078	0.057	0.04	0.01	0.02	0	0.5	1.4	2.3	5.8
1/3/2016 10:30	-16.9	-10.9	0.8	1	0.149	0.1	0.078	0.057	0.04	0.01	0.02	0	0.5	1.4	2.4	5.8
1/3/2016 10:45	-18.2	-11.3	0.8	1	0.149	0.1	0.077	0.057	0.05	0.01	0.02	0	0.5	1.5	2.4	5.8
1/3/2016 11:00	-18.3	-11.3	0.8	1	0.149	0.1	0.078	0.057	0.04	0.01	0.02	0	0.5	1.5	2.4	5.8
1/3/2016 11:15	-18.1	-11.4	0.8	1	0.149	0.099	0.078	0.057	0.04	0.01	0.02	0	0.5	1.4	2.4	5.8
1/3/2016 11:30	-18.2	-11.3	0.8	1	0.149	0.099	0.078	0.057	0.04	0.01	0.02	0.01	0.5	1.4	2.4	5.8
1/3/2016 11:45	-18	-11.4	0.8	1	0.149	0.1	0.078	0.056	0.04	0.01	0.02	0.01	0.5	1.4	2.4	5.8
1/3/2016 12:00	-18.3	-11.4	0.8	1	0.149	0.1	0.078	0.057	0.04	0	0.02	0	0.5	1.5	2.4	5.8
1/3/2016 12:15	-18.3	-11.2	0.8	1	0.149	0.1	0.078	0.057	0.04	0.01	0.01	0	0.5	1.4	2.4	5.8
1/3/2016 12:30	-18.1	-11	0.8	1.1	0.149	0.099	0.077	0.057	0.05	0	0.02	0	0.5	1.4	2.3	5.8
1/3/2016 12:45	-18.3	-11.3	0.8	1	0.149	0.1	0.078	0.057	0.05	0	0.02	0	0.5	1.5	2.4	5.8
1/3/2016 13:00	-18.3	-11.4	0.8	1	0.149	0.1	0.078	0.056	0.04	0.01	0.02	0.01	0.5	1.4	2.4	5.8
1/3/2016 13:15	-18.2	-11.4	0.8	1	0.149	0.099	0.078	0.057	0.04	0.01	0.02	0	0.5	1.5	2.4	5.8
1/3/2016 13:30	-18.3	-11.4	0.8	1	0.149	0.099	0.078	0.057	0.04	0	0.02	0	0.5	1.4	2.4	5.8
1/3/2016 13:45	-18.3	-11.1	0.8	1	0.149	0.099	0.078	0.056	0.04	0.01	0.02	0	0.5	1.5	2.4	5.8
1/3/2016 14:00	-18.1	-11.3	0.8	1	0.149	0.1	0.078	0.057	0.04	0.01	0.02	0	0.5	1.4	2.4	5.8
1/3/2016 14:15	-17.8	-11.2	0.8	1	0.149	0.099	0.078	0.057	0.04	0.01	0.02	0	0.5	1.5	2.4	5.8
1/3/2016 14:30	-18	-11.2	0.8	1	0.149	0.1	0.077	0.057	0.04	0.01	0.02	0	0.5	1.4	2.3	5.8
1/3/2016 14:45	-17.8	-11.3	0.8	1	0.149	0.099	0.078	0.057	0.05	0	0.02	0.01	0.5	1.4	2.4	5.8
1/3/2016 15:00	-17.8	-11.2	0.8	1	0.149	0.099	0.078	0.057	0.04	0.01	0.02	0	0.5	1.4	2.3	5.8
1/3/2016 15:15	-18	-11.2	0.8	1	0.149	0.099	0.078	0.057	0.05	0.01	0.02	0	0.5	1.4	2.3	5.8
1/3/2016 15:30	-17.9	-11.1	0.8	1	0.149	0.099	0.077	0.057	0.04	0.01	0.02	0	0.5	1.4	2.4	5.8
1/3/2016 15:45	-17.7	-11.2	0.8	1	0.149	0.099	0.078	0.057	0.04	0.01	0.02	0	0.5	1.4	2.3	5.8
1/3/2016 16:00	-17	-10.9	0.8	1	0.149	0.099	0.078	0.057	0.04	0.01	0.02	0	0.5	1.4	2.4	5.8
1/3/2016 16:15	-17.1	-11	0.8	1	0.149	0.1	0.078	0.057	0.04	0.01	0.02	0.01	0.5	1.4	2.4	5.8
1/3/2016 16:30	-17.1	-10.9	0.8	1	0.149	0.099	0.078	0.056	0.04	0.01	0.02	0.01	0.5	1.4	2.4	5.8
1/3/2016 16:45	-17.1	-10.9	0.8	1	0.149	0.099	0.078	0.057	0.04	0	0.02	0.01	0.5	1.4	2.4	5.8
1/3/2016 17:00	-17	-10.9	0.8	1	0.149	0.099	0.078	0.057	0.04	0	0.02	0	0.5	1.5	2.3	5.8
1/3/2016 17:15	-17.1	-10.9	0.8	1	0.149	0.099	0.078	0.057	0.04	0	0.02	0	0.5	1.4	2.4	5.8
1/3/2016 17:30	-17	-10.9	0.8	1	0.149	0.099	0.078	0.057	0.04	0	0.02	0.01	0.5	1.4	2.4	5.8
1/3/2016 17:45	-17.1	-10.9	0.8	1	0.149	0.1	0.078	0.057	0.04	0.01	0.02	0.01	0.5	1.4	2.4	5.8
1/3/2016 18:00	-17.1	-10.9	0.8	1	0.149	0.1	0.078	0.057	0.04	0.01	0.02	0.01	0.5	1.5	2.4	5.8
1/3/2016 18:15	-17	-10.9	0.8	1	0.149	0.099	0.078	0.057	0.04	0.01	0.02	0	0.5	1.4	2.4	5.8
1/3/2016 18:30	-17.1	-10.9	0.8	1	0.149	0.099	0.078	0.057	0.04	0.01	0.02	0	0.5	1.5	2.4	5.8
1/3/2016 18:45	-17	-10.9	0.8	1	0.149	0.099	0.076	0.057	0.04	0	0.02	0	0.5	1.4	2.4	5.8
1/3/2016 19:00	-17.1	-10.9	0.8	1	0.149	0.099	0.078	0.056	0.04	0	0.02	0	0.4	1.4	2.4	5.8
1/3/2016 19:15	-17.1	-10.9	0.8	1	0.149	0.099	0.078	0.056	0.05	0.01	0.02	0.01	0.5	1.4	2.4	5.8
1/3/2016 19:30	-17	-10.9	0.8	1	0.149	0.099	0.078	0.057	0.04	0.01	0.02	0	0.5	1.4	2.3	5.8
1/3/2016 19:45	-17.1	-10.9	0.8	1	0.149	0.099	0.077	0.057	0.05	0.01	0.02	0.01	0.5	1.4	2.3	5.8
1/3/2016 20:00	-17.1	-10.9	0.8	1	0.149	0.099	0.078	0.057	0.04	0.01	0.02	0.01	0.5	1.4	2.4	5.8
1/3/2016 20:15	-17	-10.9	0.8	1	0.149	0.099	0.078	0.057	0.05	0.01	0.02	0.01	0.5	1.4	2.4	5.8
1/3/2016 20:30	-17.1	-10.9	0.8	1	0.149	0.099	0.078	0.057	0.04	0	0.02	0.01	0.5	1.4	2.4	5.8
1/3/2016 20:45	-17.1	-10.9	0.8	1	0.149	0.099	0.078	0.057	0.04	0	0.02	0	0.5	1.4	2.4	5.8
1/3/2016 21:00	-17.1	-10.9	0.8	1	0.149	0.099	0.078	0.057	0.04	0	0.02	0	0.4	1.4	2.4	5.8
1/3/2016 21:15	-17	-10.9	0.8	1	0.149	0.099	0.078	0.057	0.04	0.01	0.02	0.01	0.5	1.5	2.4	5.8
1/3/2016 21:30	-17	-10.9	0.8	1	0.149	0.099	0.078	0.057	0.04	0.01	0.02	0.01	0.5	1.4	2.4	5.8
1/3/2016 21:45	-17.1	-10.9	0.8	1	0.149	0.099	0.078	0.057	0.04	0.01	0.02	0	0.5	1.4	2.3	5.8
1/3/2016 22:00	-17.1	-10.9	0.8	1	0.149	0.099	0.078	0.057	0.04	0.01	0.02	0.01	0.5	1.4	2.4	5.8
1/3/2016 22:15	-17.1	-10.9	0.8	1	0.149	0.099	0.078	0.057	0.04	0.01	0.02	0.01	0.5	1.4	2.3	5.8
1/3/2016 22:30	-17	-10.9	0.8	1	0.149	0.099	0.078	0.057	0.04	0.01	0.02	0.01	0.5	1.5	2.3	5.8
1/3/2016 22:45	-17.1	-10.9	0.8	1	0.149	0.099	0.078	0.057	0.04	0.01	0.01	0.01	0.5	1.4	2.4	5.8
1/3/2016 23:00	-17	-10.9	0.8	1	0.149	0.099	0.078	0.057	0.04	0.01	0.02	0.01	0.5	1.4	2.3	5.8
1/3/2016 23:15	-17.1	-10.9	0.8	1	0.149	0.099	0.077	0.057	0.04	0.01	0.02	0.01	0.5	1.4	2.3	5.8
1/3/2016 23:30	-17	-10.9	0.8	1	0.149	0.099	0.078	0.057	0.04	0.01	0.02	0.01	0.5	1.4	2.3	5.8
1/3/2016 23:45	-17.1	-10.9	0.8	1	0.149	0.099	0.077	0.057	0.04	0.01	0.02	0	0.4	1.4	2.4	5.8
1/4/2016 0:00	-17.1	-10.9	0.8	1	0.149	0.099	0.078	0.057	0.04	0	0.02	0	0.5	1.4	2.4	5.8
1/4/2016 0:15	-17	-10.9	0.8	1	0.149	0.099	0.078	0.057	0.04	0.01	0.02	0	0.5	1.5	2.4	5.8
1/4/2016 0:30	-17	-10.9	0.8	1	0.149	0.099	0.077	0.057	0.04	0.01	0.02	0	0.5	1.4	2.4	5.8
1/4/2016 0:45	-17.1	-10.9	0.8	1	0.149	0.099	0.078	0.057	0.04	0.01	0.02	0	0.5	1.5	2.4	5.8
1/4/2016 1:00	-17.1	-10.9	0.8	1	0.149	0.099	0.078	0.057	0.04	0.01	0.02	0	0.5	1.4	2.3	5.8
1/4/2016 1:15	-17.1	-10.9	0.8	1	0.149	0.099	0.078	0.057	0.04	0	0.02	0	0.5	1.4	2.4	5.8
1/4/2016 1:30	-17	-10.9	0.8	1	0.149	0.099	0.077	0.057	0.04	0.01	0.02	0	0.5	1.4	2.4	5.8
1/4/2016 1:45	-16.9	-10.9	0.8	1	0.149	0.099	0.078	0.057	0.04	0.01	0.02	0	0.5	1.4	2.3	5.8
1/4/2016 2:00	-17	-10.9	0.8	1	0.149	0.099	0.078	0.057	0.04	0.01	0.02	0	0.5	1.4	2.4	5.8
1/4/2016 2:15	-17	-10.9	0.8	1	0.149	0.099	0.078	0.057	0.04	0.01	0.02	0	0.5	1.4	2.4	5.8
1/4/2016 2:30	-17.1	-10.9	0.8	1	0.149	0.099	0.078	0.057	0.05	0.01	0.02	0	0.5	1.4	2.3	5.8
1/4/2016 2:45	-17.1	-10.9	0.8	1	0.148	0.099	0.078	0.057	0.05	0	0.02	0	0.5	1.4	2.4	5.8
1/4/2016 3:00	-17.1	-10.9	0.8	1	0.149	0.099	0.078	0.057	0.04	0.01	0.02	0	0.5	1.4	2.4	5.8
1/4/2016 3:15	-17.1	-10.9	0.8	1	0.148	0.099	0.078	0.057	0.04	0	0.02	0.01	0.5	1.4	2.4	5.8
1/4/2016 3:30	-17.1	-10.9	0.8	1	0.149	0.099	0.078	0.057	0.04	0	0.02	0.01	0.5	1.4	2.4	5.8
1/4/2016 3:45	-17	-10.9	0.8	1	0.149	0.099	0.078	0.057	0.05	0.01	0.02	0	0.5	1.5	2.4	5.8
1/4/2016 4:00	-17.1	-10.9	0.8	1	0.149	0.099	0.078	0.057	0.04	0	0.02	0.01	0.5	1.4	2.3	5.8
1/4/2016 4:15	-17	-10.9	0.8	1	0.148	0.099	0.078	0.057	0.05	0.01	0.02	0.01	0.5	1.4	2.4	5.8
1/4/2016 4:30	-16.9	-10.9	0.8	1	0.149	0.099	0.078	0.057	0.04	0.01	0.02	0	0.5	1.4	2.3	5.8
1/4/2016 4:45	-17.1	-10.9	0.8	1	0.149	0.099	0.078	0.057	0.04	0.01	0.02	0	0.5	1.4	2.3	5.8
1/4/2016 5:00	-17.1	-10.9	0.8	1	0.149	0.099	0.078	0.057	0.04	0.01	0.02	0	0.5	1.4	2.3	5.8
1/4/2016 5:15	-17.1	-10.9	0.8	1	0.149	0.099	0.078	0.057	0.04	0.01	0.02	0	0.5	1.4	2.3	5.8
1/4/2016 5:30	-16.9	-10.9	0.8	1	0.149	0.099	0.078	0.057	0.04	0.01	0.02	0	0.5	1.4	2.3	5.8
1/4/2016 5:45	-17	-10.9	0.8	1	0.149	0.099	0.077	0.057	0.04	0	0.02	0.01	0.5	1.4	2.4	5.8
1/4/2016 6:00	-17.1	-10.9	0.8	1	0.149	0.099	0.078	0.057	0.04	0	0.02	0	0.5	1.4	2.4	5.8
1/4/2016 6:15	-17.1	-10.9	0.8	1	0.149	0.099	0.078	0.057	0.04	0.01	0.02	0	0.5	1.4	2.4	5.8
1/4/2016 6:30	-17.2	-10.9	0.8	1	0.149	0.099	0.078	0.057	0.04	0.01	0.02	0	0.5	1.4	2.3	5.8
1/4/2016 6:45	-17.1	-10.9	0.8	1	0.149	0.099	0.077	0.057	0.04	0	0.02	0.01	0.5	1.4	2.3	5.8
1/4/2016 7:00	-17.1	-10.9	0.8	1	0.148	0.099	0.078	0.057	0.04	0.01	0.02	0	0.5	1.4	2.3	5.8
1/4/2016 7:15	-17.1	-10.9	0.8	1	0.149	0.099	0.078	0.057	0.04	0.01	0.02	0.01	0.5	1.4	2.3	5.8
1/4/2016 7:30	-17	-10.9	0.8	1	0.148	0.099	0.078	0.057	0.04	0	0.02	0.01	0.5	1.4	2.4	5.8
1/4/2016 7:45	-17.1	-11	0.8	1	0.149	0.099	0.077	0.057	0.04	0	0.02	0	0.5	1.4	2.4	5.8
1/4/2016 8:00	-17.1	-10.9	0.8	1	0.149	0.099	0.078	0.057	0.04	0	0.02	0.01	0.5	1.4	2.4	5.8
1/4/2016 8:15	-17.1	-10.9	0.8	1	0.149	0.099	0.078	0.057	0.04	0.01	0.02	0	0.5	1.4	2.3	5.8
1/4/2016 8:30	-17.1	-10.9	0.8	1	0.148	0.099	0.078	0.057	0.04	0	0.02	0.01	0.5	1.4	2.4	5.8
1/4/2016 8:45	-17.2	-10.9	0.8	1	0.149	0.099	0.077	0.057	0.04	0	0.02	0	0.5	1.4	2.4	5.8
1/4/2016 9:00	-17.1	-10.9	0.8	1	0.149	0.099	0.078	0.057	0.05	0.01	0.02	0	0.5	1.5	2.4	5.8
1/4/2016 9:15	-17.1	-10.9	0.8	1	0.149	0.099	0.078	0.057	0.04	0	0.02	0	0.5	1.4	2.3	5.8
1/4/2016 9:30	-17.1	-11	0.8	1	0.149	0.099	0.078	0.057	0.04	0	0.02	0	0.5	1.4	2.3	5.8
1/4/2016 9:45	-17.1	-11	0.8	1	0.149	0.099	0.078	0.057	0.04	0.01	0.02	0	0.5	1.4	2.4	5.8
1/4/2016 10:00	-17.1	-11	0.8	1	0.149	0.099	0.078	0.057	0.04	0.01	0.02	0	0.5	1.4	2.4	5.8
1/4/2016 10:15	-17.1	-11	0.8	1	0.149	0.099	0.078	0.057	0.04	0.01	0.01	0	0.5	1.4	2.4	5.8
1/4/2016 10:30	-17.2	-11	0.8	1	0.149	0.099	0.078	0.057	0.04	0	0.02	0.01	0.5	1.4	2.4	5.8
1/4/2016 10:45	-17.2	-11.1	0.8	1	0.149	0.099	0.078	0.057	0.04	0.01	0.02	0.01	0.5	1.5	2.4	5.8
1/4/2016 11:00	-18.5	-11.4	0.8	1	0.148	0.099	0.078	0.057	0.04	0.01	0.02	0	0.5	1.4	2.4	5.8
1/4/2016 11:15	-18.4	-11.4	0.8	1	0.149	0.099	0.078	0.057	0.04	0.01	0.02	0	0.5	1.4	2.3	5.8
1/4/2016 11:30	-18.3	-11.4	0.8	1	0.149	0.099	0.078	0.057	0.04	0.01	0.02	0.01	0.5	1.4	2.3	5.8
1/4/2016 11:45	-18.1	-11.4	0.8	1	0.149	0.099	0.078	0.057	0.04	0.01	0.02	0.01	0.5	1.4	2.4	5.8
1/4/2016 12:00	-18.4	-11.4	0.8	1	0.149	0.099	0.078	0.057	0.04	0.01	0.02	0	0.5	1.4	2.3	5.8
1/4/2016 12:15	-18.1	-11.4	0.8	1	0.148	0.099	0.078	0.057	0.04	0.01	0.02	0	0.5	1.4	2.3	5.8
1/4/2016 12:30	-18.4	-11.3	0.8	1	0.148	0.099	0.077	0.057	0.04	0.01	0.02	0.01	0.5	1.4	2.4	5.8
1/4/2016 12:45	-18.4	-11.3	0.8	1	0.149	0.099	0.078	0.057	0.04	0.01	0.02	0.01	0.5	1.4	2.3	5.8
1/4/2016 13:00	-18.3	-11.4	0.8	1	0.148	0.099	0.078	0.057	0.04	0.01	0.02	0.01	0.5	1.4	2.4	5.8
1/4/2016 13:15	-18.2	-11.4	0.8	1	0.149	0.099	0.078	0.057	0.04	0	0.02	0	0.5	1.4	2.4	5.8
1/4/2016 13:30	-18.4	-11.2	0.8	1	0.149	0.099	0.078	0.057	0.04	0.01	0.01	0	0.5	1.4	2.4	5.8
1/4/2016 13:45	-18.4	-11.4	0.8	1	0.149	0.099	0.078	0.057	0.04	0.01	0.02	0	0.5	1.4	2.4	5.8
1/4/2016 14:00	-18.5	-11.4	0.8	1	0.148	0.099	0.078	0.057	0.04	0.01	0.02	0	0.5	1.4	2.3	5.8
1/4/2016 14:15	-18.2	-11.4	0.8	1	0.148	0.099	0.078	0.057	0.04	0.01	0.02	0	0.5	1.4	2.4	5.8
1/4/2016 14:30	-18.4	-11.4	0.8	1	0.149	0.099	0.078	0.057	0.05	0.01	0.02	0.01	0.5	1.4	2.3	5.8
1/4/2016 14:45	-18	-11.3	0.8	1	0.149	0.099	0.078	0.057	0.04	0	0.02	0	0.5	1.4	2.4	5.8
1/4/2016 15:00	-17.2	-11	0.8	1	0.148	0.099	0.077	0.057	0.04	0.01	0.02	0	0.5	1.4	2.3	5.8
1/4/2016 15:15	-18	-11.3	0.8	1	0.149	0.099	0.078	0.057	0.04	0.01	0.02	0	0.5	1.4	2.3	5.8
1/4/2016 15:30	-17.8	-11.2	0.8	1	0.149	0.099	0.078	0.057	0.04	0.01	0.02	0	0.5	1.4	2.3	5.8
1/4/2016 15:45	-17.3	-11	0.8	1	0.149	0.099	0.078	0.057	0.04	0.01	0.02	0	0.5	1.4	2.3	5.8
1/4/2016 16:00	-17.2	-11	0.8	1	0.149	0.099	0.078	0.057	0.04	0.01	0.02	0.01	0.5	1.5	2.4	5.8
1/4/2016 16:15	-17.2	-11	0.8	1	0.148	0.099	0.078	0.057	0.04	0.01	0.02	0.01	0.5	1.4	2.3	5.8
1/4/2016 16:30	-17.2	-11	0.8	1	0.148	0.099	0.078	0.057	0.05	0.01	0.02	0.01	0.5	1.4	2.4	5.8
1/4/2016 16:45	-17.2	-11	0.8	1	0.149	0.099	0.078	0.057	0.04	0.01	0.02	0	0.5	1.4	2.3	5.8
1/4/2016 17:00	-17.2	-10.9	0.8	1	0.149	0.099	0.078	0.057	0.04	0.01	0.02	0	0.5	1.4	2.3	5.8
1/4/2016 17:15	-17.1	-11	0.8	1	0.148	0.099	0.078	0.057	0.04	0.01	0.02	0	0.5	1.4	2.3	5.8
1/4/2016 17:30	-17.2	-10.9	0.8	1	0.148	0.099	0.078	0.057	0.04	0.01	0.02	0	0.5	1.4	2.3	5.8
1/4/2016 17:45	-17.2	-11	0.8	1	0.149	0.099	0.078	0.057	0.04	0	0.02	0	0.5	1.4	2.4	5.8
1/4/2016 18:00	-17.1	-11	0.8	1	0.148	0.099	0.078	0.057	0.04	0.01	0.02	0	0.5	1.5	2.3	5.7
1/4/2016 18:15	-17.2	-11	0.8	1	0.149	0.099	0.078	0.057	0.04	0.01	0.02	0	0.5	1.4	2.4	5.8
1/4/2016 18:30	-17.2	-11	0.8	1	0.149	0.099	0.078	0.057	0.05	0	0.02	0	0.5	1.4	2.4	5.8
1/4/2016 18:45	-17.1	-11	0.8	1	0.149	0.099	0.078	0.057	0.04	0.01	0.02	0	0.5	1.4	2.4	5.8
1/4/2016 19:00	-17.3	-11	0.8	1	0.148	0.099	0.078	0.057	0.04	0.01	0.02	0.01	0.5	1.4	2.4	5.8
1/4/2016 19:15	-17.2	-10.9	0.8	1	0.148	0.099	0.078	0.057	0.04	0.01	0.02	0	0.5	1.4	2.4	5.8
1/4/2016 19:30	-17.2	-10.9	0.8	1	0.148	0.099	0.078	0.056	0.04	0	0.02	0	0.5	1.4	2.4	5.8
1/4/2016 19:45	-17.2	-11	0.8	1	0.148	0.099	0.077	0.057	0.04	0	0.02	0.01	0.5	1.4	2.4	5.8
1/4/2016 20:00	-17.2	-10.9	0.8	1	0.148	0.099	0.078	0.057	0.04	0.01	0.02	0.01	0.5	1.4	2.3	5.8
1/4/2016 20:15	-17.2	-10.9	0.8	1	0.148	0.099	0.078	0.057	0.04	0	0.02	0	0.5	1.4	2.4	5.8
1/4/2016 20:30	-17.2	-10.9	0.8	1	0.148	0.099	0.078	0.057	0.04	0	0.02	0	0.5	1.4	2.3	5.8
1/4/2016 20:45	-17.2	-11	0.8	1	0.148	0.099	0.077	0.057	0.04	0.01	0.02	0	0.5	1.4	2.3	5.7
1/4/2016 21:00	-17.2	-10.9	0.8	1	0.148	0.099	0.078	0.057	0.04	0.01	0.02	0	0.5	1.4	2.3	5.7
1/4/2016 21:15	-17.1	-11	0.8	1	0.148	0.099	0.078	0.057	0.04	0	0.02	0	0.5	1.4	2.4	5.8
1/4/2016 21:30	-17.2	-11	0.8	1	0.149	0.099	0.078	0.057	0.04	0	0.02	0.01	0.5	1.4	2.4	5.8
1/4/2016 21:45	-17.2	-11	0.8	1	0.148	0.099	0.078	0.057	0.04	0.01	0.02	0	0.5	1.5	2.3	5.8
1/4/2016 22:00	-17.2	-11	0.8	1	0.148	0.099	0.077	0.057	0.04	0	0.02	0	0.5	1.4	2.4	5.8
1/4/2016 22:15	-17.3	-11	0.8	1	0.149	0.099	0.078	0.057	0.04	0.01	0.01	0	0.5	1.4	2.3	5.8
1/4/2016 22:30	-17.1	-10.9	0.8	1	0.149	0.099	0.078	0.057	0.04	0	0.02	0.01	0.5	1.4	2.3	5.7
1/4/2016 22:45	-17.1	-10.9	0.8	1	0.149	0.099	0.078	0.057	0.04	0.01	0.02	0.01	0.5	1.4	2.3	5.8
1/4/2016 23:00	-17.2	-11	0.8	1	0.148	0.099	0.078	0.057	0.04	0	0.02	0	0.5	1.4	2.4	5.8
1/4/2016 23:15	-17.2	-11	0.8	1	0.149	0.099	0.078	0.057	0.04	0.01	0.02	0	0.5	1.4	2.3	5.8
1/4/2016 23:30	-17.3	-11	0.8	1	0.149	0.099	0.078	0.057	0.04	0.01	0.02	0	0.5	1.4	2.3	5.8
1/4/2016 23:45	-17.2	-11	0.8	1	0.148	0.099	0.078	0.057	0.04	0.01	0.02	0	0.5	1.4	2.3	5.8
1/5/2016 0:00	-17.1	-11	0.8	1	0.148	0.099	0.078	0.057	0.04	0.01	0.02	0.01	0.5	1.4	2.3	5.8
1/5/2016 0:15	-17.2	-11	0.8	1	0.148	0.099	0.078	0.057	0.04	0.01	0.02	0.01	0.5	1.4	2.3	5.8
1/5/2016 0:30	-17.2	-11	0.8	1	0.148	0.099	0.078	0.057	0.04	0.01	0.02	0.01	0.5	1.4	2.4	5.8
1/5/2016 0:45	-17.3	-11	0.8	1	0.148	0.099	0.077	0.057	0.04	0	0.02	0	0.5	1.4	2.3	5.7
1/5/2016 1:00	-17.3	-11	0.8	1	0.148	0.099	0.078	0.057	0.04	0	0.02	0	0.5	1.4	2.4	5.8
1/5/2016 1:15	-17.2	-11	0.8	1	0.149	0.099	0.078	0.057	0.04	0	0.02	0	0.5	1.4	2.3	5.7
1/5/2016 1:30	-17.3	-11	0.8	1	0.148	0.099	0.078	0.057	0.04	0.01	0.02	0	0.5	1.4	2.4	5.8
1/5/2016 1:45	-17.3	-11	0.8	1	0.148	0.099	0.078	0.057	0.04	0.01	0.01	0	0.5	1.4	2.3	5.8
1/5/2016 2:00	-17.3	-11	0.8	1	0.148	0.099	0.078	0.057	0.04	0	0.02	0	0.5	1.4	2.4	5.8
1/5/2016 2:15	-17.2	-11	0.8	1	0.148	0.099	0.078	0.057	0.05	0	0.02	0	0.5	1.4	2.3	5.8
1/5/2016 2:30	-17.3	-11	0.8	1	0.148	0.099	0.077	0.057	0.04	0.01	0.02	0.01	0.5	1.4	2.4	5.7
1/5/2016 2:45	-17.1	-11	0.8	1	0.149	0.099	0.078	0.057	0.04	0.01	0.02	0	0.5	1.4	2.3	5.7
1/5/2016 3:00	-17.3	-11	0.8	1	0.149	0.099	0.077	0.057	0.04	0	0.02	0	0.5	1.4	2.4	5.8
1/5/2016 3:15	-17.2	-11	0.8	1	0.148	0.099	0.078	0.057	0.04	0.01	0.02	0	0.5	1.4	2.3	5.7
1/5/2016 3:30	-17.3	-11	0.8	1	0.149	0.099	0.078	0.057	0.04	0.01	0.02	0.01	0.5	1.4	2.3	5.7
1/5/2016 3:45	-17.3	-11	0.8	1	0.148	0.099	0.078	0.057	0.04	0.01	0.02	0	0.5	1.4	2.3	5.8
1/5/2016 4:00	-17.2	-11	0.8	1	0.149	0.099	0.078	0.057	0.04	0	0.02	0	0.5	1.4	2.3	5.8
1/5/2016 4:15	-17.2	-11	0.8	1	0.148	0.099	0.078	0.057	0.04	0.01	0.02	0.01	0.5	1.4	2.3	5.7
1/5/2016 4:30	-17.2	-11	0.8	1	0.148	0.099	0.078	0.057	0.04	0.01	0.02	0.01	0.5	1.4	2.4	5.8
1/5/2016 4:45	-17.2	-11	0.8	1	0.148	0.099	0.078	0.057	0.04	0.01	0.02	0	0.5	1.4	2.3	5.8
1/5/2016 5:00	-17.3	-11	0.8	1	0.148	0.099	0.078	0.057	0.04	0	0.02	0.01	0.5	1.4	2.4	5.7
1/5/2016 5:15	-17.3	-11	0.8	1	0.148	0.099	0.078	0.057	0.04	0.01	0.02	0	0.5	1.4	2.4	5.8
1/5/2016 5:30	-17.2	-11	0.8	1	0.149	0.099	0.078	0.057	0.04	0	0.02	0	0.5	1.4	2.3	5.7
1/5/2016 5:45	-17.3	-11	0.8	1	0.148	0.099	0.077	0.057	0.04	0.01	0.02	0.01	0.5	1.4	2.4	5.8
1/5/2016 6:00	-17.4	-11	0.8	1	0.149	0.099	0.078	0.057	0.04	0.01	0.02	0.01	0.5	1.4	2.4	5.8
1/5/2016 6:15	-17.3	-11	0.8	1	0.148	0.099	0.078	0.057	0.04	0.01	0.02	0.01	0.5	1.4	2.4	5.8
1/5/2016 6:30	-17.3	-11	0.8	1	0.148	0.099	0.078	0.057	0.04	0.01	0.02	0.01	0.5	1.4	2.3	5.8
1/5/2016 6:45	-17.3	-11	0.8	1	0.148	0.099	0.078	0.057	0.04	0.01	0.02	0	0.5	1.4	2.4	5.7
1/5/2016 7:00	-17.2	-11	0.8	1	0.149	0.099	0.078	0.057	0.04	0	0.02	0	0.5	1.4	2.3	5.7
1/5/2016 7:15	-17.3	-11	0.8	1	0.149	0.099	0.078	0.057	0.04	0	0.02	0.01	0.5	1.4	2.3	5.7
1/5/2016 7:30	-17.3	-11	0.8	1	0.148	0.099	0.078	0.057	0.04	0	0.02	0	0.5	1.4	2.3	5.8
1/5/2016 7:45	-17.3	-11	0.8	1	0.148	0.099	0.078	0.057	0.04	0.01	0.02	0.01	0.5	1.4	2.3	5.8
1/5/2016 8:00	-17.2	-11	0.8	1	0.149	0.099	0.078	0.057	0.04	0.01	0.02	0.01	0.5	1.4	2.3	5.7
1/5/2016 8:15	-17.3	-11	0.8	1	0.148	0.099	0.078	0.057	0.04	0.01	0.02	0	0.5	1.5	2.3	5.7
1/5/2016 8:30	-17.3	-11	0.8	1	0.148	0.099	0.078	0.057	0.04	0.01	0.02	0.01	0.5	1.4	2.3	5.7
1/5/2016 8:45	-17.3	-11	0.8	1	0.148	0.099	0.078	0.057	0.05	0	0.02	0	0.5	1.4	2.4	5.7
1/5/2016 9:00	-17.3	-11	0.8	1	0.149	0.099	0.078	0.057	0.04	0.01	0.02	0	0.4	1.4	2.4	5.7
1/5/2016 9:15	-17.3	-11	0.8	1	0.148	0.099	0.078	0.057	0.04	0	0.02	0	0.5	1.4	2.3	5.7
1/5/2016 9:30	-17.3	-11	0.8	1	0.148	0.099	0.078	0.057	0.04	0.01	0.02	0	0.5	1.4	2.4	5.7
1/5/2016 9:45	-17.4	-11	0.8	1	0.148	0.099	0.078	0.057	0.05	0	0.02	0.01	0.5	1.4	2.4	5.7
1/5/2016 10:00	-17.3	-11	0.8	1	0.148	0.099	0.078	0.057	0.04	0.01	0.02	0	0.5	1.4	2.3	5.8
1/5/2016 10:15	-17.4	-11	0.8	1	0.148	0.099	0.078	0.057	0.04	0.01	0.02	0	0.5	1.4	2.3	5.8
1/5/2016 10:30	-17.3	-11	0.8	1	0.148	0.099	0.078	0.057	0.04	0.01	0.02	0	0.5	1.4	2.4	5.7
1/5/2016 10:45	-17.3	-11	0.8	1	0.148	0.099	0.078	0.057	0.05	0.01	0.02	0	0.5	1.4	2.3	5.7
1/5/2016 11:00	-17.3	-11	0.8	1	0.148	0.099	0.078	0.057	0.04	0.01	0.02	0	0.5	1.4	2.3	5.7
1/5/2016 11:15	-17.3	-11	0.8	1	0.148	0.099	0.078	0.057	0.04	0.01	0.02	0	0.5	1.4	2.4	5.7
1/5/2016 11:30	-17.3	-11	0.8	1	0.148	0.099	0.078	0.057	0.04	0.01	0.02	0.01	0.5	1.4	2.3	5.7
1/5/2016 11:45	-17.4	-11	0.8	1	0.148	0.099	0.078	0.057	0.04	0	0.02	0.01	0.5	1.4	2.3	5.8
1/5/2016 12:00	-17.2	-11	0.8	1	0.148	0.099	0.078	0.057	0.04	0.01	0.02	0.01	0.5	1.4	2.4	5.7
1/5/2016 12:15	-17.4	-11	0.8	1	0.148	0.099	0.078	0.057	0.04	0.01	0.02	0	0.5	1.4	2.4	5.7
1/5/2016 12:30	-17.3	-11	0.8	1	0.148	0.099	0.078	0.057	0.04	0.01	0.02	0	0.5	1.4	2.3	5.8
1/5/2016 12:45	-17.3	-11	0.8	1	0.148	0.099	0.078	0.057	0.04	0.01	0.02	0	0.5	1.5	2.3	5.7
1/5/2016 13:00	-17.4	-11	0.8	1	0.148	0.099	0.078	0.057	0.04	0	0.02	0.01	0.5	1.4	2.3	5.8
1/5/2016 13:15	-17.3	-11	0.8	1	0.149	0.099	0.078	0.056	0.04	0.01	0.02	0	0.5	1.4	2.3	5.8
1/5/2016 13:30	-17.3	-11	0.8	1	0.148	0.099	0.078	0.057	0.04	0	0.02	0.01	0.5	1.4	2.4	5.8
1/5/2016 13:45	-17.3	-11	0.8	1	0.148	0.099	0.078	0.057	0.04	0.01	0.02	0	0.5	1.4	2.4	5.8
1/5/2016 14:00	-17.3	-11	0.8	1	0.148	0.099	0.078	0.057	0.04	0.01	0.02	0.01	0.4	1.4	2.3	5.8
1/5/2016 14:15	-17.4	-11	0.8	1	0.148	0.099	0.078	0.057	0.04	0.01	0.02	0.01	0.5	1.4	2.3	5.8
1/5/2016 14:30	-17.4	-11	0.8	1	0.148	0.099	0.078	0.057	0.04	0.01	0.02	0.01	0.5	1.4	2.3	5.7
1/5/2016 14:45	-17.4	-11	0.8	1	0.148	0.099	0.078	0.057	0.04	0.01	0.02	0.01	0.5	1.4	2.3	5.7
1/5/2016 15:00	-17.4	-11	0.8	1	0.148	0.099	0.078	0.057	0.04	0.01	0.02	0	0.5	1.4	2.4	5.7
1/5/2016 15:15	-17.4	-11	0.8	1	0.148	0.099	0.078	0.057	0.05	0.01	0.02	0	0.5	1.4	2.3	5.7
1/5/2016 15:30	-17.4	-11	0.8	1	0.148	0.099	0.078	0.057	0.04	0	0.02	0	0.5	1.4	2.4	5.7
1/5/2016 15:45	-17.4	-11	0.8	1	0.148	0.099	0.078	0.057	0.04	0.01	0.02	0.01	0.5	1.4	2.4	5.8
1/5/2016 16:00	-17.4	-11	0.8	1	0.148	0.099	0.078	0.057	0.05	0.01	0.02	0	0.5	1.4	2.3	5.7
1/5/2016 16:15	-17.4	-11	0.8	1	0.149	0.099	0.078	0.056	0.04	0	0.02	0	0.5	1.4	2.3	5.7
1/5/2016 16:30	-17.4	-11	0.8	1	0.148	0.099	0.078	0.057	0.04	0.01	0.02	0	0.5	1.4	2.4	5.8
1/5/2016 16:45	-17.4	-11	0.8	1	0.149	0.099	0.078	0.057	0.04	0	0.02	0	0.5	1.4	2.4	5.7
1/5/2016 17:00	-17.4	-11	0.8	1	0.148	0.099	0.078	0.056	0.04	0.01	0.02	0.01	0.5	1.4	2.4	5.7
1/5/2016 17:15	-17.3	-11	0.8	1	0.148	0.099	0.078	0.057	0.04	0.01	0.02	0	0.5	1.4	2.3	5.8
1/5/2016 17:30	-17.4	-11	0.8	1	0.148	0.099	0.078	0.057	0.04	0.01	0.02	0	0.4	1.4	2.3	5.7
1/5/2016 17:45	-17.4	-11	0.8	1	0.149	0.099	0.078	0.057	0.04	0.01	0.02	0	0.5	1.5	2.3	5.8
1/5/2016 18:00	-17.3	-11	0.8	1	0.148	0.099	0.077	0.057	0.04	0.01	0.02	0	0.5	1.4	2.3	5.7
1/5/2016 18:15	-17.3	-11	0.8	1	0.148	0.099	0.078	0.057	0.04	0.01	0.02	0	0.5	1.4	2.3	5.8
1/5/2016 18:30	-17.3	-11	0.8	1	0.148	0.099	0.076	0.057	0.04	0.01	0.02	0	0.5	1.4	2.3	5.7
1/5/2016 18:45	-17.4	-11	0.8	1	0.148	0.099	0.077	0.057	0.04	0.01	0.01	0.01	0.4	1.4	2.3	5.7
1/5/2016 19:00	-17.4	-11	0.8	1	0.148	0.099	0.078	0.057	0.04	0.01	0.02	0.01	0.5	1.4	2.3	5.7
1/5/2016 19:15	-17.4	-11	0.8	1	0.148	0.099	0.078	0.057	0.04	0.01	0.02	0	0.5	1.4	2.3	5.8
1/5/2016 19:30	-17.4	-11	0.8	1	0.148	0.099	0.078	0.057	0.04	0.01	0.01	0	0.5	1.4	2.3	5.7
1/5/2016 19:45	-17.4	-11	0.8	1	0.148	0.099	0.076	0.057	0.04	0	0.02	0.01	0.5	1.4	2.3	5.7
1/5/2016 20:00	-17.3	-11	0.8	1	0.148	0.099	0.078	0.057	0.04	0	0.02	0.01	0.5	1.4	2.3	5.8
1/5/2016 20:15	-17.3	-11	0.8	1	0.148	0.099	0.078	0.057	0.04	0	0.02	0.01	0.5	1.4	2.3	5.7
1/5/2016 20:30	-17.4	-11	0.8	1	0.148	0.099	0.076	0.057	0.04	0	0.01	0	0.5	1.4	2.3	5.7
1/5/2016 20:45	-17.3	-11	0.8	1	0.148	0.099	0.078	0.057	0.04	0.01	0.02	0.01	0.5	1.4	2.3	5.7
1/5/2016 21:00	-17.3	-11	0.8	1	0.148	0.099	0.078	0.057	0.04	0.01	0.02	0.01	0.5	1.4	2.3	5.8
1/5/2016 21:15	-17.4	-11	0.8	1	0.148	0.099	0.078	0.057	0.04	0.01	0.02	0	0.5	1.4	2.3	5.7
1/5/2016 21:30	-17.5	-11	0.8	1	0.148	0.099	0.078	0.057	0.04	0.01	0.02	0.01	0.5	1.4	2.3	5.7
1/5/2016 21:45	-17.4	-11	0.8	1	0.149	0.099	0.078	0.057	0.04	0	0.02	0	0.4	1.4	2.3	5.7
1/5/2016 22:00	-17.4	-11	0.8	1	0.148	0.099	0.078	0.057	0.04	0	0.02	0.01	0.5	1.4	2.3	5.7
1/5/2016 22:15	-17.3	-11	0.8	1	0.148	0.099	0.078	0.057	0.04	0.01	0.02	0.01	0.5	1.4	2.3	5.7
1/5/2016 22:30	-17.5	-11	0.8	1	0.148	0.099	0.077	0.057	0.04	0.01	0.02	0	0.5	1.4	2.3	5.7
1/5/2016 22:45	-17.4	-11	0.8	1	0.149	0.099	0.078	0.057	0.04	0.01	0.02	0.01	0.5	1.4	2.3	5.7
1/5/2016 23:00	-17.4	-11	0.8	1	0.148	0.099	0.078	0.057	0.04	0.01	0.02	0	0.5	1.4	2.3	5.7
1/5/2016 23:15	-17.4	-11	0.8	1	0.148	0.099	0.078	0.057	0.04	0	0.02	0	0.5	1.4	2.3	5.7
1/5/2016 23:30	-17.3	-11	0.8	1	0.148	0.099	0.078	0.057	0.04	0.01	0.02	0	0.5	1.5	2.3	5.7
1/5/2016 23:45	-17.4	-11	0.8	1	0.148	0.099	0.078	0.057	0.04	0	0.02	0	0.5	1.4	2.3	5.7
1/6/2016 0:00	-17.4	-11	0.8	1	0.148	0.099	0.078	0.057	0.04	0.01	0.02	0	0.5	1.4	2.4	5.8
1/6/2016 0:15	-17.3	-11	0.8	1	0.148	0.099	0.078	0.057	0.04	0.01	0.02	0	0.5	1.4	2.3	5.7
1/6/2016 0:30	-17.4	-11	0.8	1	0.148	0.099	0.078	0.057	0.04	0.01	0.02	0	0.5	1.4	2.3	5.7
1/6/2016 0:45	-17.4	-11	0.8	1	0.148	0.099	0.078	0.057	0.04	0.01	0.02	0	0.5	1.4	2.4	5.7
1/6/2016 1:00	-17.3	-11	0.8	1	0.148	0.099	0.078	0.057	0.04	0.01	0.02	0.01	0.5	1.4	2.3	5.7
1/6/2016 1:15	-17.5	-11	0.8	1	0.148	0.099	0.078	0.057	0.04	0	0.02	0	0.5	1.4	2.4	5.7
1/6/2016 1:30	-17.4	-11	0.8	1	0.148	0.099	0.078	0.057	0.04	0	0.02	0	0.5	1.4	2.3	5.7
1/6/2016 1:45	-17.4	-11	0.8	1	0.148	0.099	0.078	0.057	0.04	0.01	0.02	0	0.5	1.4	2.3	5.7
1/6/2016 2:00	-17.4	-11	0.8	1	0.148	0.099	0.078	0.057	0.04	0	0.02	0.01	0.5	1.4	2.3	5.7
1/6/2016 2:15	-17.3	-11	0.8	1	0.148	0.099	0.078	0.057	0.04	0.01	0.02	0.01	0.5	1.4	2.3	5.7
1/6/2016 2:30	-17.3	-11	0.8	1	0.148	0.099	0.077	0.057	0.04	0.01	0.02	0	0.5	1.4	2.3	5.7
1/6/2016 2:45	-17.5	-11	0.8	1	0.148	0.099	0.078	0.057	0.04	0.01	0.02	0	0.5	1.4	2.3	5.7
1/6/2016 3:00	-17.4	-11	0.8	1	0.148	0.099	0.078	0.057	0.04	0.01	0.02	0.01	0.5	1.4	2.3	5.7
1/6/2016 3:15	-17.3	-11	0.8	1	0.148	0.099	0.077	0.057	0.04	0.01	0.02	0	0.5	1.4	2.3	5.7
1/6/2016 3:30	-17.3	-11	0.8	1	0.148	0.099	0.077	0.057	0.04	0.01	0.02	0	0.4	1.4	2.3	5.7
1/6/2016 3:45	-17.5	-11	0.8	1	0.148	0.099	0.078	0.057	0.04	0.01	0.02	0	0.5	1.4	2.3	5.7
1/6/2016 4:00	-17.4	-11	0.8	1	0.149	0.099	0.078	0.057	0.04	0.01	0.02	0	0.5	1.4	2.3	5.7
1/6/2016 4:15	-17.3	-11	0.8	1	0.148	0.099	0.078	0.057	0.04	0.01	0.02	0	0.5	1.4	2.3	5.7
1/6/2016 4:30	-17.5	-11	0.8	1	0.148	0.099	0.078	0.057	0.04	0.01	0.02	0.01	0.5	1.4	2.3	5.8
1/6/2016 4:45	-17.4	-11	0.8	1	0.148	0.099	0.078	0.057	0.04	0.01	0.02	0	0.5	1.4	2.4	5.7
1/6/2016 5:00	-17.5	-11	0.8	1	0.148	0.099	0.078	0.057	0.04	0.01	0.02	0	0.5	1.4	2.3	5.7
1/6/2016 5:15	-17.5	-11	0.8	1	0.148	0.099	0.078	0.057	0.04	0.01	0.02	0.01	0.5	1.4	2.3	5.7
1/6/2016 5:30	-17.5	-11	0.8	1	0.148	0.099	0.078	0.057	0.04	0.01	0.02	0	0.5	1.4	2.4	5.7
1/6/2016 5:45	-17.4	-11	0.8	1	0.148	0.099	0.076	0.057	0.04	0.01	0.02	0	0.5	1.4	2.3	5.7
1/6/2016 6:00	-17.4	-11	0.8	1	0.148	0.099	0.078	0.057	0.04	0.01	0.02	0	0.5	1.4	2.3	5.7
1/6/2016 6:15	-17.5	-11	0.8	1	0.148	0.099	0.078	0.057	0.04	0.01	0.02	0	0.5	1.5	2.3	5.7
1/6/2016 6:30	-17.4	-11	0.8	1	0.148	0.099	0.078	0.057	0.04	0.01	0.02	0	0.5	1.4	2.3	5.7
1/6/2016 6:45	-17.5	-11	0.8	1	0.148	0.098	0.078	0.057	0.04	0	0.02	0.01	0.5	1.4	2.3	5.7
1/6/2016 7:00	-17.4	-11	0.8	1	0.148	0.099	0.078	0.057	0.04	0.01	0.02	0.01	0.5	1.4	2.3	5.7
1/6/2016 7:15	-17.4	-11	0.8	1	0.148	0.099	0.078	0.057	0.04	0	0.02	0.01	0.5	1.4	2.3	5.7
1/6/2016 7:30	-17.4	-11	0.8	1	0.148	0.099	0.077	0.057	0.04	0	0.02	0.01	0.5	1.4	2.3	5.7
1/6/2016 7:45	-17.4	-11	0.8	1	0.148	0.098	0.078	0.057	0.04	0	0.02	0.01	0.5	1.4	2.3	5.7
1/6/2016 8:00	-17.5	-11	0.8	1	0.148	0.099	0.078	0.057	0.04	0.01	0.02	0.01	0.5	1.4	2.3	5.7
1/6/2016 8:15	-17.4	-11	0.8	1	0.148	0.099	0.078	0.057	0.04	0.01	0.02	0.01	0.5	1.4	2.3	5.7
1/6/2016 8:30	-17.5	-11	0.8	1	0.148	0.099	0.078	0.057	0.04	0	0.02	0.01	0.5	1.4	2.3	5.7
1/6/2016 8:45	-17.4	-11	0.8	1	0.148	0.099	0.078	0.057	0.04	0.01	0.02	0	0.5	1.4	2.3	5.7
1/6/2016 9:00	-17.4	-11	0.8	1	0.148	0.099	0.077	0.057	0.04	0	0.02	0.01	0.5	1.4	2.3	5.7
1/6/2016 9:15	-17.4	-11	0.8	1	0.148	0.099	0.078	0.057	0.04	0.01	0.02	0.01	0.5	1.4	2.3	5.7
1/6/2016 9:30	-17.5	-11	0.8	1	0.148	0.099	0.078	0.057	0.04	0	0.02	0	0.5	1.4	2.3	5.7
1/6/2016 9:45	-17.5	-11	0.8	1	0.148	0.099	0.078	0.057	0.04	0	0.02	0	0.5	1.4	2.3	5.7
1/6/2016 10:00	-17.5	-11	0.8	1	0.149	0.098	0.078	0.057	0.04	0	0.02	0	0.5	1.4	2.3	5.7
1/6/2016 10:15	-17.4	-11	0.8	1	0.148	0.099	0.077	0.057	0.04	0.01	0.02	0	0.5	1.4	2.3	5.7
1/6/2016 10:30	-17.5	-11	0.8	1	0.148	0.099	0.078	0.057	0.04	0	0.02	0	0.5	1.4	2.3	5.7
1/6/2016 10:45	-17.5	-11.1	0.8	1	0.148	0.099	0.078	0.057	0.04	0	0.02	0	0.5	1.4	2.3	5.7
1/6/2016 11:00	-17.5	-11	0.8	1	0.148	0.099	0.078	0.057	0.04	0.01	0.02	0	0.5	1.4	2.3	5.7
1/6/2016 11:15	-17.4	-11.1	0.8	1	0.148	0.099	0.077	0.057	0.04	0.01	0.02	0.01	0.5	1.4	2.3	5.7
1/6/2016 11:30	-17.5	-11	0.8	1	0.149	0.099	0.078	0.057	0.04	0	0.02	0	0.5	1.4	2.3	5.7
1/6/2016 11:45	-17.3	-11	0.8	1	0.148	0.099	0.078	0.057	0.04	0.01	0.02	0.01	0.5	1.4	2.3	5.7
1/6/2016 12:00	-17.3	-11	0.8	1	0.148	0.099	0.078	0.057	0.04	0	0.02	0	0.5	1.4	2.3	5.7
1/6/2016 12:15	-17.5	-11	0.8	1	0.149	0.098	0.078	0.057	0.04	0.01	0.02	0	0.5	1.4	2.3	5.7
1/6/2016 12:30	-17.4	-11	0.8	1	0.149	0.099	0.078	0.057	0.04	0.01	0.02	0	0.5	1.4	2.3	5.7
1/6/2016 12:45	-17.5	-11.1	0.8	1	0.148	0.099	0.078	0.057	0.04	0.01	0.02	0	0.5	1.4	2.3	5.7
1/6/2016 13:00	-17.4	-11	0.8	1	0.148	0.099	0.078	0.057	0.04	0.01	0.02	0	0.5	1.4	2.3	5.7
1/6/2016 13:15	-17.5	-11	0.8	1	0.149	0.099	0.078	0.057	0.04	0.01	0.02	0.01	0.5	1.4	2.3	5.7
1/6/2016 13:30	-17.4	-11	0.8	1	0.149	0.099	0.078	0.057	0.04	0.01	0.02	0.01	0.5	1.4	2.3	5.7
1/6/2016 13:45	-17.3	-11	0.8	1	0.148	0.099	0.078	0.057	0.04	0.01	0.02	0.01	0.5	1.4	2.3	5.7
1/6/2016 14:00	-17.4	-11.1	0.8	1	0.148	0.099	0.078	0.057	0.04	0.01	0.02	0	0.5	1.4	2.3	5.7
1/6/2016 14:15	-17.5	-11	0.8	1	0.148	0.099	0.077	0.057	0.04	0.01	0.02	0	0.5	1.4	2.3	5.7
1/6/2016 14:30	-17.5	-11	0.8	1	0.148	0.099	0.078	0.057	0.04	0.01	0.02	0	0.4	1.4	2.3	5.7
1/6/2016 14:45	-17.5	-11	0.8	1	0.149	0.099	0.078	0.057	0.04	0.01	0.02	0.01	0.5	1.4	2.4	5.7
1/6/2016 15:00	-17.4	-11	0.8	1	0.148	0.099	0.078	0.057	0.04	0.01	0.02	0	0.5	1.4	2.3	5.7
1/6/2016 15:15	-17.5	-11	0.8	1	0.148	0.099	0.078	0.057	0.05	0.01	0.02	0.01	0.5	1.4	2.3	5.7
1/6/2016 15:30	-17.4	-11	0.8	1	0.148	0.099	0.078	0.057	0.04	0.01	0.02	0	0.5	1.4	2.3	5.7
1/6/2016 15:45	-17.5	-11	0.8	1	0.148	0.099	0.078	0.057	0.04	0	0.02	0.01	0.5	1.4	2.3	5.7
1/6/2016 16:00	-17.5	-11	0.8	1	0.148	0.099	0.078	0.057	0.04	0.01	0.01	0.01	0.5	1.4	2.3	5.7
1/6/2016 16:15	-17.3	-11	0.8	1	0.148	0.099	0.078	0.057	0.04	0.01	0.02	0	0.5	1.4	2.3	5.7
1/6/2016 16:30	-17.5	-11	0.8	1	0.148	0.099	0.078	0.057	0.04	0.01	0.02	0	0.5	1.4	2.3	5.7
1/6/2016 16:45	-17.4	-11	0.8	1	0.148	0.099	0.078	0.057	0.04	0.01	0.02	0	0.5	1.4	2.3	5.7
1/6/2016 17:00	-17.4	-11	0.8	1	0.148	0.099	0.078	0.057	0.04	0.01	0.02	0.01	0.5	1.4	2.3	5.6
1/6/2016 17:15	-17.5	-11	0.8	1	0.148	0.099	0.078	0.057	0.04	0.01	0.02	0.01	0.5	1.4	2.3	5.7
1/6/2016 17:30	-17.5	-11	0.8	1	0.148	0.099	0.078	0.057	0.04	0.01	0.02	0	0.5	1.4	2.3	5.7
1/6/2016 17:45	-17.5	-11	0.8	1	0.148	0.098	0.078	0.057	0.04	0.01	0.02	0.01	0.5	1.4	2.3	5.7
1/6/2016 18:00	-17.5	-11.1	0.8	1	0.149	0.099	0.077	0.057	0.04	0.01	0.02	0	0.5	1.4	2.3	5.7
1/6/2016 18:15	-17.4	-11	0.8	1	0.148	0.099	0.078	0.057	0.04	0.01	0.02	0.01	0.5	1.4	2.3	5.7
1/6/2016 18:30	-17.4	-11	0.8	1	0.148	0.099	0.078	0.057	0.04	0	0.02	0	0.5	1.4	2.3	5.7
1/6/2016 18:45	-17.5	-11	0.8	1	0.149	0.099	0.078	0.057	0.04	0	0.02	0	0.5	1.4	2.3	5.7
1/6/2016 19:00	-17.4	-11	0.8	1	0.148	0.098	0.078	0.057	0.04	0.01	0.02	0	0.5	1.4	2.3	5.7
1/6/2016 19:15	-17.5	-11.1	0.8	1	0.149	0.099	0.078	0.057	0.04	0	0.02	0.01	0.5	1.4	2.4	5.7
1/6/2016 19:30	-17.5	-11.1	0.8	1	0.149	0.099	0.078	0.057	0.04	0.01	0.02	0	0.5	1.4	2.3	5.7
1/6/2016 19:45	-17.5	-11.1	0.8	1	0.148	0.098	0.078	0.057	0.04	0	0.02	0	0.5	1.4	2.3	5.7
1/6/2016 20:00	-17.3	-11.1	0.8	1	0.148	0.099	0.078	0.057	0.04	0.01	0.02	0	0.5	1.4	2.3	5.7
1/6/2016 20:15	-17.5	-11	0.8	1	0.148	0.099	0.077	0.057	0.04	0	0.02	0.01	0.5	1.4	2.3	5.7
1/6/2016 20:30	-17.5	-11.1	0.8	1	0.148	0.099	0.078	0.057	0.04	0	0.02	0.01	0.5	1.4	2.3	5.7
1/6/2016 20:45	-17.5	-11.1	0.8	1	0.148	0.099	0.078	0.057	0.04	0.01	0.02	0	0.5	1.4	2.4	5.7
1/6/2016 21:00	-17.5	-11.1	0.8	1	0.148	0.099	0.078	0.057	0.04	0.01	0.02	0.01	0.5	1.4	2.3	5.7
1/6/2016 21:15	-17.5	-11.1	0.8	1	0.148	0.099	0.078	0.057	0.04	0.01	0.02	0	0.5	1.4	2.4	5.7
1/6/2016 21:30	-17.5	-11	0.8	1	0.149	0.099	0.078	0.057	0.04	0.01	0.02	0	0.5	1.4	2.3	5.7
1/6/2016 21:45	-17.5	-11.1	0.8	1	0.149	0.098	0.078	0.057	0.04	0	0.02	0.01	0.5	1.4	2.3	5.7
1/6/2016 22:00	-17.4	-11.1	0.8	1	0.149	0.099	0.078	0.057	0.04	0	0.02	0	0.5	1.4	2.3	5.7
1/6/2016 22:15	-17.4	-11.1	0.8	1	0.149	0.099	0.078	0.057	0.04	0.01	0.02	0	0.5	1.4	2.3	5.7
1/6/2016 22:30	-17.5	-11.1	0.8	1	0.149	0.098	0.077	0.057	0.04	0.01	0.02	0	0.5	1.4	2.3	5.7
1/6/2016 22:45	-17.5	-11	0.8	1	0.149	0.098	0.077	0.057	0.04	0.01	0.02	0.01	0.5	1.4	2.4	5.7
1/6/2016 23:00	-17.5	-11.1	0.8	1	0.149	0.099	0.078	0.057	0.04	0	0.02	0	0.5	1.4	2.3	5.7
1/6/2016 23:15	-17.4	-11.1	0.8	1	0.149	0.099	0.078	0.057	0.04	0.01	0.02	0.01	0.5	1.4	2.3	5.7
1/6/2016 23:30	-17.4	-11.1	0.8	1	0.149	0.099	0.078	0.057	0.04	0	0.02	0	0.5	1.4	2.3	5.7
1/6/2016 23:45	-17.6	-11.1	0.8	1	0.148	0.098	0.078	0.057	0.05	0.01	0.02	0.01	0.5	1.4	2.4	5.7
1/7/2016 0:00	-17.5	-11.1	0.8	1	0.149	0.099	0.078	0.057	0.04	0.01	0.02	0	0.5	1.4	2.3	5.7
1/7/2016 0:15	-17.5	-11.1	0.8	1	0.148	0.099	0.078	0.057	0.04	0	0.02	0	0.5	1.4	2.3	5.7
1/7/2016 0:30	-17.5	-11.1	0.8	1	0.148	0.099	0.078	0.057	0.04	0.01	0.02	0	0.5	1.4	2.3	5.7
1/7/2016 0:45	-17.4	-11.1	0.8	1	0.148	0.099	0.078	0.057	0.04	0.01	0.02	0	0.5	1.4	2.3	5.7
1/7/2016 1:00	-17.6	-11.1	0.8	1	0.149	0.099	0.078	0.057	0.04	0.01	0.02	0	0.5	1.4	2.3	5.7
1/7/2016 1:15	-17.5	-11.1	0.8	1	0.148	0.099	0.077	0.057	0.04	0.01	0.02	0	0.5	1.4	2.4	5.7
1/7/2016 1:30	-17.5	-11.1	0.8	1	0.149	0.099	0.078	0.057	0.04	0.01	0.02	0	0.5	1.4	2.3	5.7
1/7/2016 1:45	-17.5	-11.1	0.8	1	0.149	0.099	0.078	0.057	0.04	0.01	0.02	0.01	0.5	1.4	2.3	5.7
1/7/2016 2:00	-17.5	-11.1	0.8	1	0.149	0.099	0.078	0.057	0.04	0	0.02	0	0.5	1.4	2.3	5.7
1/7/2016 2:15	-17.6	-11.1	0.8	1	0.148	0.099	0.078	0.057	0.04	0.01	0.02	0	0.5	1.4	2.3	5.7
1/7/2016 2:30	-17.5	-11.1	0.8	1	0.149	0.099	0.078	0.057	0.04	0	0.02	0.01	0.5	1.4	2.4	5.7
1/7/2016 2:45	-17.5	-11.1	0.8	1	0.149	0.099	0.078	0.057	0.04	0.01	0.02	0.01	0.5	1.5	2.3	5.7
1/7/2016 3:00	-17.6	-11.1	0.8	1	0.148	0.098	0.078	0.057	0.04	0.01	0.02	0.01	0.5	1.4	2.3	5.7
1/7/2016 3:15	-17.6	-11.1	0.8	1	0.149	0.099	0.078	0.057	0.04	0.01	0.01	0.01	0.5	1.4	2.4	5.7
1/7/2016 3:30	-17.4	-11.1	0.8	1	0.149	0.099	0.078	0.057	0.04	0	0.02	0	0.5	1.4	2.3	5.7
1/7/2016 3:45	-17.5	-11.1	0.8	1	0.149	0.099	0.078	0.057	0.04	0.01	0.02	0	0.5	1.4	2.3	5.7
1/7/2016 4:00	-17.6	-11.1	0.8	1	0.149	0.098	0.077	0.057	0.04	0.01	0.02	0	0.5	1.4	2.4	5.7
1/7/2016 4:15	-17.4	-11.1	0.8	1	0.149	0.099	0.078	0.057	0.04	0	0.02	0	0.5	1.4	2.3	5.7
1/7/2016 4:30	-17.5	-11.1	0.8	1	0.149	0.098	0.078	0.057	0.04	0	0.02	0	0.5	1.4	2.3	5.7
1/7/2016 4:45	-17.2	-11.1	0.8	1	0.149	0.098	0.078	0.057	0.04	0	0.02	0	0.5	1.4	2.3	5.7
1/7/2016 5:00	-17.6	-11.1	0.8	1	0.148	0.099	0.078	0.057	0.04	0	0.02	0.01	0.5	1.4	2.3	5.7
1/7/2016 5:15	-17.6	-11.1	0.8	1	0.149	0.099	0.078	0.057	0.04	0.01	0.02	0	0.5	1.4	2.3	5.7
1/7/2016 5:30	-17.5	-11.1	0.8	1	0.149	0.099	0.078	0.057	0.04	0.01	0.02	0.01	0.5	1.4	2.3	5.7
1/7/2016 5:45	-17.5	-11.1	0.8	1	0.148	0.099	0.078	0.057	0.04	0.01	0.02	0	0.5	1.4	2.3	5.7
1/7/2016 6:00	-17.4	-11.1	0.8	1	0.149	0.099	0.078	0.057	0.04	0	0.02	0	0.5	1.4	2.3	5.7
1/7/2016 6:15	-17.5	-11.1	0.8	1	0.149	0.099	0.078	0.057	0.04	0.01	0.02	0	0.5	1.4	2.3	5.7
1/7/2016 6:30	-17.4	-11.1	0.8	1	0.148	0.098	0.078	0.057	0.04	0.01	0.02	0	0.5	1.4	2.3	5.7
1/7/2016 6:45	-17.5	-11.1	0.8	1	0.149	0.099	0.078	0.057	0.04	0.01	0.02	0	0.5	1.4	2.3	5.7
1/7/2016 7:00	-17.5	-11.1	0.8	1	0.149	0.099	0.078	0.057	0.04	0.01	0.02	0	0.5	1.4	2.3	5.7
1/7/2016 7:15	-17.5	-11.1	0.8	1	0.148	0.099	0.078	0.057	0.04	0.01	0.02	0	0.5	1.4	2.3	5.7
1/7/2016 7:30	-17.5	-11.1	0.8	1	0.148	0.099	0.078	0.057	0.04	0.01	0.02	0.01	0.5	1.4	2.3	5.7
1/7/2016 7:45	-17.5	-11.1	0.8	1	0.148	0.099	0.078	0.057	0.04	0.01	0.02	0	0.5	1.4	2.3	5.6
1/7/2016 8:00	-17.5	-11.1	0.8	1	0.148	0.099	0.078	0.057	0.04	0.01	0.02	0.01	0.5	1.4	2.3	5.7
1/7/2016 8:15	-17.6	-11.1	0.8	1	0.149	0.099	0.078	0.057	0.04	0.01	0.02	0.01	0.5	1.4	2.3	5.7
1/7/2016 8:30	-17.4	-11.1	0.8	1	0.148	0.098	0.078	0.057	0.04	0	0.02	0	0.5	1.4	2.3	5.7
1/7/2016 8:45	-17.5	-11.1	0.8	1	0.149	0.099	0.078	0.057	0.04	0.01	0.02	0	0.5	1.4	2.3	5.7
1/7/2016 9:00	-17.3	-11.1	0.8	1	0.149	0.099	0.077	0.057	0.04	0.01	0.02	0	0.5	1.4	2.3	5.7
1/7/2016 9:15	-17.5	-11.1	0.8	1	0.149	0.099	0.078	0.057	0.04	0.01	0.02	0.01	0.5	1.4	2.3	5.7
1/7/2016 9:30	-17.6	-11.1	0.8	1	0.149	0.098	0.078	0.057	0.04	0.01	0.02	0	0.5	1.4	2.3	5.7
1/7/2016 9:45	-17.6	-11.1	0.8	1	0.149	0.099	0.078	0.057	0.04	0.01	0.02	0.01	0.5	1.4	2.3	5.7
1/7/2016 10:00	-17.5	-11.1	0.8	1	0.149	0.098	0.078	0.057	0.04	0.01	0.02	0.01	0.5	1.4	2.4	5.6
1/7/2016 10:15	-17.6	-11.1	0.8	1	0.149	0.099	0.078	0.057	0.04	0.01	0.02	0.01	0.5	1.4	2.3	5.7
1/7/2016 10:30	-17.5	-11.1	0.8	1	0.148	0.099	0.078	0.057	0.04	0	0.02	0.01	0.5	1.4	2.3	5.7
1/7/2016 10:45	-17.5	-11.1	0.8	1	0.148	0.099	0.078	0.057	0.04	0.01	0.02	0	0.5	1.4	2.3	5.7
1/7/2016 11:00	-17.5	-11.1	0.8	1	0.149	0.099	0.078	0.057	0.04	0.01	0.02	0	0.5	1.4	2.3	5.7
1/7/2016 11:15	-17.5	-11.1	0.8	1	0.148	0.099	0.078	0.057	0.04	0	0.02	0	0.5	1.4	2.3	5.6
1/7/2016 11:30	-17.6	-11.1	0.8	1	0.148	0.099	0.078	0.057	0.04	0.01	0.02	0.01	0.5	1.4	2.3	5.6
1/7/2016 11:45	-17.6	-11.1	0.8	1	0.149	0.098	0.078	0.057	0.04	0	0.02	0	0.5	1.4	2.3	5.7
1/7/2016 12:00	-17.4	-11.1	0.8	1	0.149	0.099	0.078	0.057	0.04	0.01	0.02	0.01	0.5	1.4	2.3	5.7
1/7/2016 12:15	-17.4	-11.1	0.8	1	0.149	0.099	0.078	0.057	0.04	0	0.02	0	0.5	1.4	2.3	5.6
1/7/2016 12:30	-17.5	-11.1	0.8	1	0.148	0.098	0.078	0.057	0.04	0.01	0.02	0	0.5	1.4	2.3	5.7
1/7/2016 12:45	-17.5	-11.1	0.8	1	0.149	0.098	0.078	0.057	0.04	0.01	0.02	0	0.5	1.4	2.3	5.7
1/7/2016 13:00	-17.5	-11.1	0.8	1	0.149	0.099	0.077	0.057	0.04	0.01	0.02	0.01	0.5	1.4	2.3	5.6
1/7/2016 13:15	-17.5	-11.1	0.8	1	0.149	0.098	0.078	0.057	0.04	0	0.02	0	0.5	1.4	2.3	5.7
1/7/2016 13:30	-17.5	-11.1	0.8	1	0.149	0.098	0.078	0.057	0.04	0	0.02	0.01	0.5	1.4	2.3	5.7
1/7/2016 13:45	-17.5	-11.1	0.8	1	0.149	0.099	0.078	0.057	0.04	0	0.02	0	0.5	1.4	2.3	5.7
1/7/2016 14:00	-17.5	-11.1	0.8	1	0.148	0.099	0.078	0.057	0.04	0	0.02	0	0.5	1.4	2.3	5.7
1/7/2016 14:15	-17.6	-11.1	0.8	1	0.149	0.098	0.078	0.057	0.04	0.01	0.02	0	0.5	1.4	2.4	5.7
1/7/2016 14:30	-17.6	-11.1	0.8	1	0.149	0.099	0.078	0.057	0.04	0.01	0.02	0	0.5	1.4	2.3	5.6
1/7/2016 14:45	-17.6	-11.1	0.8	1	0.149	0.099	0.078	0.057	0.04	0.01	0.02	0	0.5	1.4	2.3	5.6
1/7/2016 15:00	-17.5	-11.1	0.8	1	0.149	0.099	0.078	0.057	0.04	0.01	0.02	0	0.5	1.4	2.3	5.7
1/7/2016 15:15	-17.5	-11.1	0.8	1	0.149	0.099	0.078	0.057	0.05	0.01	0.02	0	0.5	1.4	2.3	5.7
1/7/2016 15:30	-17.6	-11.1	0.8	1	0.149	0.099	0.078	0.057	0.04	0.01	0.02	0.01	0.5	1.4	2.3	5.7
1/7/2016 15:45	-17.6	-11.1	0.8	1	0.148	0.099	0.078	0.057	0.04	0.01	0.02	0	0.5	1.4	2.3	5.7
1/7/2016 16:00	-17.5	-11.1	0.8	1	0.149	0.098	0.078	0.057	0.04	0	0.02	0	0.5	1.4	2.3	5.7
1/7/2016 16:15	-17.5	-11.1	0.8	1	0.149	0.098	0.078	0.057	0.04	0.01	0.02	0	0.5	1.4	2.3	5.7
1/7/2016 16:30	-17.6	-11.1	0.8	1	0.149	0.099	0.078	0.057	0.04	0.01	0.02	0	0.5	1.4	2.3	5.7
1/7/2016 16:45	-17.6	-11.1	0.8	1	0.148	0.099	0.077	0.057	0.04	0	0.02	0	0.4	1.4	2.3	5.6
1/7/2016 17:00	-17.5	-11.1	0.8	1	0.149	0.098	0.078	0.057	0.04	0	0.02	0.01	0.5	1.4	2.3	5.6
1/7/2016 17:15	-17.6	-11.1	0.8	1	0.149	0.099	0.078	0.057	0.04	0.01	0.02	0	0.5	1.4	2.3	5.6
1/7/2016 17:30	-17.5	-11.1	0.8	1	0.149	0.099	0.078	0.057	0.04	0.01	0.02	0	0.5	1.4	2.3	5.6
1/7/2016 17:45	-17.6	-11.1	0.8	1	0.149	0.099	0.078	0.057	0.04	0.01	0.02	0	0.5	1.4	2.3	5.6
1/7/2016 18:00	-17.4	-11.1	0.8	1	0.149	0.099	0.078	0.057	0.04	0.01	0.02	0	0.5	1.4	2.3	5.7
1/7/2016 18:15	-17.6	-11.1	0.8	1	0.149	0.098	0.077	0.057	0.04	0	0.02	0	0.5	1.4	2.3	5.7
1/7/2016 18:30	-17.5	-11.1	0.8	1	0.148	0.098	0.079	0.057	0.04	0.01	0.02	0	0.5	1.4	2.3	5.7
1/7/2016 18:45	-17.6	-11.1	0.8	1	0.149	0.098	0.078	0.057	0.04	0.01	0.02	0	0.5	1.4	2.3	5.6
1/7/2016 19:00	-17.3	-11.1	0.8	1	0.149	0.098	0.078	0.057	0.04	0.01	0.02	0	0.5	1.4	2.3	5.6
1/7/2016 19:15	-17.6	-11.1	0.8	1	0.149	0.098	0.078	0.057	0.04	0.01	0.02	0.01	0.5	1.4	2.3	5.6
1/7/2016 19:30	-17.6	-11.1	0.8	1	0.149	0.099	0.078	0.057	0.04	0.01	0.02	0	0.5	1.4	2.3	5.7
1/7/2016 19:45	-17.5	-11.1	0.8	1	0.149	0.099	0.078	0.057	0.04	0	0.02	0	0.5	1.5	2.3	5.7
1/7/2016 20:00	-17.5	-11.1	0.8	1	0.149	0.098	0.078	0.057	0.05	0	0.02	0	0.5	1.4	2.2	5.6
1/7/2016 20:15	-17.5	-11.1	0.8	1	0.149	0.099	0.078	0.057	0.04	0.01	0.02	0	0.5	1.4	2.3	5.7
1/7/2016 20:30	-17.6	-11.1	0.8	1	0.149	0.099	0.078	0.057	0.04	0.01	0.02	0	0.5	1.4	2.3	5.7
1/7/2016 20:45	-17.6	-11.1	0.8	1	0.149	0.099	0.077	0.057	0.04	0.01	0.02	0	0.5	1.4	2.3	5.7
1/7/2016 21:00	-17.6	-11.1	0.8	1	0.149	0.099	0.078	0.057	0.04	0.01	0.02	0	0.5	1.4	2.3	5.7
1/7/2016 21:15	-17.4	-11.1	0.8	1	0.148	0.098	0.078	0.057	0.04	0.01	0.02	0	0.5	1.4	2.3	5.6
1/7/2016 21:30	-17.6	-11.1	0.8	1	0.149	0.099	0.078	0.057	0.04	0	0.02	0	0.5	1.4	2.3	5.7
1/7/2016 21:45	-17.5	-11.1	0.8	1	0.149	0.098	0.078	0.057	0.04	0.01	0.02	0.01	0.5	1.4	2.3	5.7
1/7/2016 22:00	-17.5	-11.1	0.8	1	0.149	0.098	0.078	0.057	0.04	0.01	0.02	0	0.5	1.4	2.3	5.7
1/7/2016 22:15	-17.5	-11.1	0.8	1	0.149	0.099	0.078	0.057	0.04	0	0.02	0	0.5	1.4	2.3	5.6
1/7/2016 22:30	-17.6	-11.1	0.8	1	0.148	0.099	0.078	0.057	0.04	0.01	0.02	0	0.5	1.4	2.3	5.6
1/7/2016 22:45	-17.5	-11.1	0.8	1	0.149	0.098	0.078	0.057	0.04	0.01	0.02	0	0.5	1.4	2.3	5.7
1/7/2016 23:00	-17.6	-11.1	0.8	1	0.149	0.098	0.078	0.057	0.04	0.01	0.02	0.01	0.5	1.4	2.3	5.7
1/7/2016 23:15	-17.5	-11.1	0.8	1	0.149	0.098	0.077	0.057	0.04	0.01	0.02	0	0.5	1.4	2.4	5.7
1/7/2016 23:30	-17.5	-11.1	0.8	1	0.149	0.099	0.078	0.057	0.04	0	0.02	0.01	0.5	1.4	2.3	5.7
1/7/2016 23:45	-17.5	-11.1	0.8	1	0.149	0.099	0.078	0.057	0.04	0	0.02	0	0.5	1.4	2.3	5.6
1/8/2016 0:00	-17.4	-11.1	0.8	1	0.149	0.099	0.078	0.057	0.04	0.01	0.02	0	0.5	1.4	2.3	5.7
1/8/2016 0:15	-17.5	-11.1	0.8	1	0.149	0.098	0.078	0.057	0.04	0.01	0.02	0.01	0.5	1.5	2.3	5.6
1/8/2016 0:30	-17.5	-11.1	0.8	1	0.149	0.099	0.078	0.057	0.04	0.01	0.02	0	0.5	1.4	2.3	5.6
1/8/2016 0:45	-17.5	-11.1	0.8	1	0.149	0.099	0.078	0.057	0.04	0.01	0.02	0.01	0.5	1.4	2.3	5.7
1/8/2016 1:00	-17.3	-11.1	0.8	1	0.149	0.098	0.078	0.057	0.04	0.01	0.02	0	0.5	1.4	2.3	5.7
1/8/2016 1:15	-17.5	-11.1	0.8	1	0.149	0.099	0.078	0.057	0.05	0.01	0.02	0.01	0.5	1.5	2.4	5.7
1/8/2016 1:30	-17.6	-11.1	0.8	1	0.149	0.099	0.078	0.057	0.04	0.01	0.02	0	0.5	1.4	2.3	5.6
1/8/2016 1:45	-17.6	-11.1	0.8	1	0.149	0.099	0.078	0.057	0.04	0.01	0.02	0	0.5	1.4	2.3	5.7
1/8/2016 2:00	-17.5	-11.1	0.8	1	0.149	0.099	0.078	0.057	0.04	0	0.02	0.01	0.5	1.4	2.3	5.7
1/8/2016 2:15	-17.6	-11.1	0.8	1	0.149	0.099	0.078	0.057	0.04	0.01	0.02	0	0.5	1.4	2.3	5.6
1/8/2016 2:30	-17.5	-11.1	0.8	1	0.149	0.099	0.078	0.057	0.04	0.01	0.02	0	0.5	1.4	2.3	5.7
1/8/2016 2:45	-17.5	-11.1	0.8	1	0.149	0.099	0.078	0.057	0.04	0	0.02	0	0.5	1.4	2.3	5.6
1/8/2016 3:00	-17.5	-11.1	0.8	1	0.149	0.098	0.078	0.057	0.04	0.01	0.02	0.01	0.5	1.4	2.3	5.6
1/8/2016 3:15	-17.6	-11.1	0.8	1	0.149	0.099	0.078	0.057	0.04	0.01	0.02	0	0.5	1.4	2.3	5.6
1/8/2016 3:30	-17.6	-11.1	0.8	1	0.149	0.099	0.078	0.057	0.04	0	0.02	0	0.5	1.4	2.3	5.6
1/8/2016 3:45	-17.6	-11.1	0.8	1	0.149	0.099	0.078	0.057	0.04	0.01	0.02	0	0.5	1.4	2.3	5.6
1/8/2016 4:00	-17.5	-11.1	0.8	1	0.149	0.098	0.078	0.057	0.04	0	0.02	0	0.5	1.4	2.3	5.6
1/8/2016 4:15	-17.5	-11.1	0.8	1	0.149	0.099	0.078	0.057	0.04	0.01	0.02	0	0.5	1.4	2.3	5.6
1/8/2016 4:30	-17.5	-11.1	0.8	1	0.149	0.099	0.078	0.057	0.04	0	0.02	0	0.5	1.4	2.3	5.6
1/8/2016 4:45	-17.4	-11.1	0.8	1	0.149	0.098	0.078	0.057	0.04	0.01	0.02	0	0.5	1.4	2.3	5.6
1/8/2016 5:00	-17.5	-11.1	0.8	1	0.149	0.099	0.078	0.057	0.04	0.01	0.02	0	0.5	1.4	2.2	5.7
1/8/2016 5:15	-17.5	-11.1	0.8	1	0.149	0.098	0.078	0.057	0.04	0.01	0.02	0	0.5	1.4	2.3	5.6
1/8/2016 5:30	-17.4	-11.1	0.8	1	0.149	0.098	0.078	0.057	0.04	0.01	0.02	0	0.5	1.4	2.3	5.7
1/8/2016 5:45	-17.4	-11.1	0.8	1	0.149	0.098	0.078	0.057	0.04	0.01	0.02	0	0.5	1.4	2.3	5.7
1/8/2016 6:00	-17.5	-11.1	0.8	1	0.149	0.098	0.078	0.057	0.04	0	0.02	0	0.5	1.4	2.3	5.6
1/8/2016 6:15	-17.6	-11.1	0.8	1	0.149	0.098	0.078	0.057	0.04	0.01	0.02	0.01	0.5	1.4	2.3	5.7
1/8/2016 6:30	-17.6	-11.1	0.8	1	0.149	0.098	0.078	0.057	0.04	0	0.02	0	0.5	1.4	2.3	5.6
1/8/2016 6:45	-17.4	-11.1	0.8	1	0.149	0.099	0.078	0.057	0.04	0	0.02	0.01	0.5	1.4	2.3	5.6
1/8/2016 7:00	-17.6	-11.1	0.8	1	0.149	0.098	0.078	0.057	0.04	0	0.02	0.01	0.5	1.4	2.3	5.6
1/8/2016 7:15	-17.2	-11.1	0.8	1	0.149	0.099	0.078	0.057	0.04	0.01	0.02	0.01	0.5	1.4	2.3	5.7
1/8/2016 7:30	-17.4	-11.1	0.8	1	0.149	0.098	0.078	0.057	0.04	0.01	0.02	0.01	0.5	1.4	2.4	5.7
1/8/2016 7:45	-17.4	-11.1	0.8	1	0.149	0.099	0.078	0.057	0.04	0.01	0.02	0	0.5	1.4	2.3	5.7
1/8/2016 8:00	-17.4	-11.1	0.8	1	0.149	0.098	0.078	0.057	0.04	0.01	0.02	0.01	0.5	1.4	2.3	5.6
1/8/2016 8:15	-17.6	-11.1	0.8	1	0.149	0.098	0.078	0.057	0.04	0.01	0.02	0.01	0.5	1.4	2.3	5.7
1/8/2016 8:30	-17.4	-11.1	0.8	1	0.149	0.098	0.078	0.057	0.04	0.01	0.02	0	0.5	1.4	2.3	5.7
1/8/2016 8:45	-17.5	-11.1	0.8	1	0.149	0.098	0.078	0.057	0.04	0.01	0.02	0	0.4	1.4	2.3	5.6
1/8/2016 9:00	-17.4	-11.1	0.8	1	0.149	0.098	0.078	0.057	0.04	0.01	0.02	0	0.5	1.4	2.3	5.7
1/8/2016 9:15	-17.6	-11.1	0.8	1	0.149	0.098	0.078	0.057	0.04	0	0.02	0.01	0.5	1.4	2.3	5.7
1/8/2016 9:30	-17.6	-11.1	0.8	1	0.149	0.099	0.078	0.057	0.04	0.01	0.02	0	0.5	1.4	2.3	5.6
1/8/2016 9:45	-17.6	-11.1	0.8	1	0.149	0.098	0.078	0.057	0.04	0.01	0.02	0	0.5	1.4	2.3	5.6
1/8/2016 10:00	-17.5	-11.1	0.8	1	0.149	0.098	0.078	0.057	0.04	0.01	0.02	0	0.5	1.4	2.3	5.6
1/8/2016 10:15	-17.6	-11.1	0.8	1	0.149	0.098	0.078	0.057	0.04	0.01	0.02	0	0.5	1.4	2.3	5.6
1/8/2016 10:30	-17.3	-11.1	0.8	1	0.149	0.098	0.078	0.057	0.04	0.01	0.02	0.01	0.5	1.4	2.3	5.6
1/8/2016 10:45	-17.6	-11.1	0.8	1	0.149	0.099	0.078	0.057	0.04	0	0.02	0	0.5	1.4	2.3	5.6
1/8/2016 11:00	-17.6	-11.1	0.8	1	0.149	0.098	0.079	0.057	0.04	0.01	0.02	0	0.5	1.4	2.3	5.6
1/8/2016 11:15	-17.5	-11.1	0.8	1	0.149	0.099	0.078	0.057	0.04	0.01	0.02	0	0.5	1.4	2.3	5.6
1/8/2016 11:30	-17.6	-11.1	0.8	1	0.149	0.098	0.078	0.057	0.04	0.01	0.02	0	0.5	1.4	2.3	5.6
1/8/2016 11:45	-17.5	-11.1	0.8	1	0.149	0.099	0.078	0.057	0.04	0.01	0.02	0	0.5	1.4	2.3	5.6
1/8/2016 12:00	-17.5	-11.1	0.8	1	0.149	0.099	0.078	0.057	0.04	0.01	0.02	0	0.5	1.4	2.3	5.7
1/8/2016 12:15	-17.4	-11.1	0.8	1	0.149	0.099	0.078	0.057	0.04	0.01	0.02	0	0.4	1.4	2.3	5.6
1/8/2016 12:30	-17.6	-11.1	0.8	1	0.149	0.098	0.078	0.057	0.04	0.01	0.02	0	0.5	1.4	2.3	5.7
1/8/2016 12:45	-17.6	-11.1	0.8	1	0.149	0.099	0.078	0.057	0.04	0.01	0.02	0	0.5	1.4	2.3	5.6
1/8/2016 13:00	-17.5	-11.1	0.8	1	0.149	0.099	0.078	0.057	0.04	0	0.02	0.01	0.5	1.4	2.3	5.6
1/8/2016 13:15	-17.4	-11.1	0.8	1	0.149	0.098	0.078	0.057	0.04	0.01	0.02	0.01	0.5	1.4	2.3	5.6
1/8/2016 13:30	-17.6	-11.2	0.8	1	0.149	0.098	0.078	0.057	0.05	0	0.02	0.01	0.5	1.4	2.3	5.6
1/8/2016 13:45	-17.3	-11.1	0.8	1	0.149	0.099	0.078	0.057	0.04	0.01	0.02	0.01	0.5	1.4	2.2	5.6
1/8/2016 14:00	-17.5	-11.1	0.8	1	0.149	0.099	0.078	0.057	0.04	0	0.02	0.01	0.5	1.4	2.3	5.6
1/8/2016 14:15	-17.5	-11.1	0.8	1	0.148	0.098	0.079	0.057	0.04	0.01	0.02	0	0.5	1.4	2.3	5.6
1/8/2016 14:30	-17.5	-11.1	0.8	1	0.149	0.098	0.078	0.057	0.04	0	0.02	0	0.5	1.4	2.3	5.6
1/8/2016 14:45	-17.5	-11.1	0.8	1	0.149	0.098	0.078	0.057	0.04	0	0.02	0.01	0.5	1.4	2.3	5.6
1/8/2016 15:00	-17.5	-11.1	0.8	1	0.149	0.099	0.078	0.057	0.04	0.01	0.02	0.01	0.5	1.4	2.3	5.6
1/8/2016 15:15	-17.6	-11.1	0.8	1	0.149	0.098	0.078	0.057	0.04	0.01	0.02	0	0.5	1.4	2.4	5.6
1/8/2016 15:30	-17.6	-11.1	0.8	1	0.149	0.098	0.078	0.057	0.04	0	0.02	0	0.5	1.4	2.3	5.7
1/8/2016 15:45	-17.5	-11.1	0.8	1	0.149	0.099	0.078	0.057	0.04	0.01	0.02	0	0.5	1.4	2.3	5.7
1/8/2016 16:00	-17.5	-11.2	0.8	1	0.149	0.098	0.078	0.057	0.04	0.01	0.02	0	0.5	1.4	2.3	5.6
1/8/2016 16:15	-17.5	-11.1	0.8	1	0.149	0.098	0.078	0.057	0.04	0.01	0.02	0	0.5	1.4	2.3	5.6
1/8/2016 16:30	-17.3	-11.2	0.8	1	0.149	0.098	0.079	0.057	0.04	0.01	0.02	0	0.5	1.4	2.3	5.6
1/8/2016 16:45	-17.3	-11.1	0.8	1	0.149	0.098	0.078	0.057	0.04	0.01	0.02	0.01	0.5	1.4	2.3	5.7
1/8/2016 17:00	-17.6	-11.2	0.8	1	0.149	0.098	0.078	0.057	0.04	0.01	0.02	0	0.5	1.4	2.3	5.7
1/8/2016 17:15	-17.2	-11.2	0.8	1	0.149	0.098	0.078	0.057	0.04	0.01	0.02	0.01	0.5	1.4	2.3	5.6
1/8/2016 17:30	-17.4	-11.2	0.8	1	0.149	0.099	0.078	0.057	0.04	0.01	0.02	0	0.5	1.4	2.3	5.6
1/8/2016 17:45	-17.6	-11.1	0.8	1	0.149	0.098	0.078	0.057	0.04	0	0.02	0.01	0.5	1.4	2.3	5.6
1/8/2016 18:00	-17.6	-11.2	0.8	1	0.149	0.098	0.078	0.057	0.04	0.01	0.02	0.01	0.5	1.4	2.3	5.7
1/8/2016 18:15	-17.6	-11.1	0.8	1	0.149	0.099	0.078	0.057	0.04	0.01	0.02	0.01	0.5	1.4	2.3	5.6
1/8/2016 18:30	-17.3	-11.2	0.8	1	0.149	0.099	0.078	0.057	0.04	0	0.02	0	0.5	1.4	2.3	5.6
1/8/2016 18:45	-17.6	-11.2	0.8	1	0.149	0.098	0.078	0.057	0.04	0.01	0.02	0	0.5	1.4	2.3	5.6
1/8/2016 19:00	-17.4	-11.2	0.8	1	0.149	0.098	0.078	0.057	0.04	0	0.02	0	0.5	1.4	2.3	5.6
1/8/2016 19:15	-17.4	-11.2	0.8	1	0.149	0.098	0.078	0.057	0.04	0.01	0.02	0	0.5	1.4	2.3	5.6
1/8/2016 19:30	-17.5	-11.2	0.8	1	0.149	0.098	0.078	0.057	0.04	0	0.02	0	0.5	1.4	2.3	5.6
1/8/2016 19:45	-17.6	-11.2	0.8	1	0.149	0.099	0.078	0.057	0.04	0.01	0.02	0	0.5	1.4	2.3	5.6
1/8/2016 20:00	-17.5	-11.2	0.8	1	0.149	0.098	0.078	0.057	0.04	0.01	0.02	0.01	0.5	1.4	2.3	5.6
1/8/2016 20:15	-17.4	-11.2	0.8	1	0.149	0.099	0.078	0.057	0.04	0	0.02	0	0.5	1.4	2.3	5.6
1/8/2016 20:30	-17.5	-11.2	0.8	1	0.149	0.098	0.078	0.057	0.04	0.01	0.02	0	0.5	1.4	2.3	5.6
1/8/2016 20:45	-17.4	-11.2	0.8	1	0.149	0.098	0.078	0.057	0.04	0.01	0.02	0	0.5	1.4	2.3	5.6
1/8/2016 21:00	-17.5	-11.2	0.8	1	0.149	0.098	0.078	0.057	0.04	0.01	0.02	0	0.5	1.4	2.3	5.6
1/8/2016 21:15	-17.6	-11.2	0.8	1	0.149	0.098	0.078	0.057	0.04	0.01	0.02	0.01	0.5	1.4	2.3	5.6
1/8/2016 21:30	-17.5	-11.2	0.8	1	0.149	0.098	0.078	0.057	0.04	0.01	0.02	0.01	0.5	1.4	2.2	5.6
1/8/2016 21:45	-17.6	-11.2	0.8	1	0.149	0.098	0.078	0.057	0.04	0.01	0.02	0.01	0.5	1.4	2.3	5.6
1/8/2016 22:00	-17.5	-11.1	0.8	1	0.149	0.099	0.078	0.057	0.04	0	0.02	0	0.5	1.4	2.3	5.6
1/8/2016 22:15	-17.4	-11.2	0.8	1	0.149	0.098	0.078	0.057	0.04	0	0.02	0.01	0.5	1.4	2.3	5.6
1/8/2016 22:30	-17.6	-11.2	0.8	1	0.149	0.098	0.078	0.057	0.04	0.01	0.02	0.01	0.5	1.4	2.3	5.6
1/8/2016 22:45	-17.5	-11.2	0.8	1	0.149	0.098	0.078	0.057	0.04	0.01	0.02	0.01	0.5	1.4	2.3	5.6
1/8/2016 23:00	-17.6	-11.2	0.8	1	0.149	0.098	0.079	0.057	0.04	0.01	0.02	0.01	0.5	1.4	2.3	5.6
1/8/2016 23:15	-17.6	-11.2	0.8	1	0.149	0.099	0.078	0.057	0.04	0.01	0.02	0	0.5	1.4	2.3	5.6
1/8/2016 23:30	-17.3	-11.2	0.8	1	0.149	0.098	0.078	0.057	0.04	0.01	0.02	0	0.5	1.4	2.3	5.6
1/8/2016 23:45	-17.4	-11.2	0.8	1	0.149	0.098	0.078	0.057	0.05	0	0.02	0	0.5	1.4	2.3	5.6
1/9/2016 0:00	-17.5	-11.2	0.8	1	0.149	0.098	0.079	0.057	0.04	0.01	0.02	0.01	0.5	1.4	2.3	5.6
1/9/2016 0:15	-17.6	-11.2	0.8	1	0.149	0.098	0.077	0.057	0.04	0.01	0.02	0.01	0.5	1.4	2.3	5.6
1/9/2016 0:30	-17.3	-11.2	0.8	1	0.149	0.099	0.078	0.057	0.04	0	0.02	0.01	0.5	1.4	2.3	5.6
1/9/2016 0:45	-17.5	-11.2	0.8	1	0.149	0.098	0.078	0.057	0.04	0	0.02	0	0.5	1.4	2.3	5.6
1/9/2016 1:00	-17.6	-11.2	0.8	1	0.149	0.098	0.078	0.057	0.04	0.01	0.02	0.01	0.5	1.4	2.3	5.6
1/9/2016 1:15	-17.6	-11.2	0.8	1	0.149	0.098	0.078	0.057	0.04	0.01	0.02	0.01	0.5	1.4	2.3	5.6
1/9/2016 1:30	-17.2	-11.2	0.8	1	0.149	0.098	0.079	0.057	0.04	0.01	0.02	0.01	0.5	1.4	2.3	5.6
1/9/2016 1:45	-17.6	-11.2	0.8	1	0.149	0.099	0.078	0.057	0.04	0.01	0.02	0	0.5	1.4	2.3	5.6
1/9/2016 2:00	-17.6	-11.2	0.8	1	0.149	0.099	0.078	0.057	0.04	0.01	0.02	0.01	0.5	1.4	2.3	5.6
1/9/2016 2:15	-17.4	-11.2	0.8	1	0.149	0.098	0.078	0.057	0.04	0.01	0.02	0	0.5	1.4	2.3	5.6
1/9/2016 2:30	-17.5	-11.2	0.8	1	0.149	0.098	0.079	0.057	0.04	0	0.02	0	0.5	1.4	2.3	5.6
1/9/2016 2:45	-17.3	-11.2	0.8	1	0.149	0.098	0.078	0.057	0.04	0.01	0.02	0	0.5	1.4	2.2	5.7
1/9/2016 3:00	-17.4	-11.2	0.8	1	0.149	0.098	0.078	0.057	0.04	0.01	0.02	0.01	0.5	1.4	2.3	5.6
1/9/2016 3:15	-17.4	-11.1	0.8	1	0.149	0.098	0.078	0.057	0.05	0	0.02	0	0.5	1.4	2.3	5.6
1/9/2016 3:30	-17.5	-11.2	0.8	1	0.149	0.098	0.078	0.057	0.04	0.01	0.02	0.01	0.5	1.4	2.3	5.6
1/9/2016 3:45	-17.5	-11.2	0.8	1	0.149	0.099	0.078	0.057	0.04	0.01	0.02	0.01	0.5	1.4	2.3	5.6
1/9/2016 4:00	-17.6	-11.2	0.8	1	0.149	0.098	0.078	0.057	0.04	0.01	0.02	0.01	0.5	1.4	2.3	5.6
1/9/2016 4:15	-17.6	-11.2	0.8	1	0.149	0.099	0.078	0.057	0.04	0.01	0.02	0	0.5	1.4	2.3	5.6
1/9/2016 4:30	-17.5	-11.2	0.8	1	0.149	0.099	0.078	0.057	0.04	0.01	0.02	0.01	0.5	1.4	2.3	5.6
1/9/2016 4:45	-17.6	-11.2	0.8	1	0.149	0.098	0.078	0.057	0.04	0.01	0.02	0	0.5	1.4	2.3	5.6
1/9/2016 5:00	-17.6	-11.2	0.8	1	0.149	0.098	0.078	0.057	0.04	0.01	0.02	0	0.5	1.4	2.3	5.6
1/9/2016 5:15	-17.6	-11.2	0.8	1	0.149	0.098	0.078	0.057	0.04	0.01	0.02	0	0.5	1.4	2.3	5.6
1/9/2016 5:30	-17.6	-11.2	0.8	1	0.149	0.098	0.078	0.057	0.04	0.01	0.02	0	0.5	1.4	2.3	5.6
1/9/2016 5:45	-17.6	-11.2	0.8	1	0.149	0.098	0.078	0.057	0.04	0	0.02	0	0.5	1.4	2.3	5.6
1/9/2016 6:00	-17.5	-11.2	0.8	1	0.149	0.098	0.078	0.057	0.04	0.01	0.02	0	0.5	1.4	2.3	5.6
1/9/2016 6:15	-17.3	-11.2	0.8	1	0.149	0.098	0.078	0.057	0.04	0	0.02	0	0.5	1.4	2.3	5.6
1/9/2016 6:30	-17.5	-11.2	0.8	1	0.149	0.098	0.079	0.057	0.05	0.01	0.02	0	0.5	1.4	2.3	5.6
1/9/2016 6:45	-17.6	-11.2	0.8	1	0.149	0.098	0.078	0.057	0.04	0.01	0.02	0	0.5	1.4	2.3	5.6
1/9/2016 7:00	-17.3	-11.2	0.8	1	0.149	0.098	0.078	0.057	0.04	0.01	0.02	0.01	0.5	1.4	2.3	5.6
1/9/2016 7:15	-17.6	-11.2	0.8	1	0.149	0.098	0.078	0.057	0.04	0.01	0.02	0	0.5	1.4	2.3	5.6
1/9/2016 7:30	-17.5	-11.2	0.8	1	0.149	0.098	0.078	0.057	0.04	0	0.02	0	0.5	1.4	2.2	5.6
1/9/2016 7:45	-17.5	-11.2	0.8	1	0.149	0.098	0.078	0.057	0.04	0.01	0.02	0	0.5	1.4	2.3	5.6
1/9/2016 8:00	-17.5	-11.2	0.8	1	0.149	0.098	0.078	0.057	0.04	0.01	0.02	0	0.5	1.4	2.3	5.6
1/9/2016 8:15	-17.6	-11.2	0.8	1	0.149	0.098	0.078	0.057	0.04	0	0.02	0.01	0.5	1.4	2.3	5.6
1/9/2016 8:30	-17.4	-11.2	0.8	1	0.149	0.098	0.078	0.057	0.04	0	0.02	0	0.5	1.4	2.3	5.6
1/9/2016 8:45	-17.4	-11.2	0.8	1	0.149	0.098	0.078	0.057	0.04	0.01	0.02	0	0.5	1.4	2.3	5.6
1/9/2016 9:00	-17.6	-11.2	0.8	1	0.149	0.098	0.079	0.057	0.04	0.01	0.02	0.01	0.5	1.4	2.3	5.6
1/9/2016 9:15	-17.4	-11.2	0.8	1	0.149	0.098	0.078	0.057	0.04	0.01	0.02	0	0.5	1.4	2.2	5.6
1/9/2016 9:30	-17.6	-11.2	0.8	1	0.149	0.098	0.079	0.057	0.04	0.01	0.02	0	0.5	1.4	2.3	5.6
1/9/2016 9:45	-17.6	-11.2	0.8	1	0.149	0.098	0.079	0.057	0.04	0.01	0.02	0	0.5	1.4	2.3	5.6
1/9/2016 10:00	-17.3	-11.2	0.8	1	0.149	0.098	0.079	0.057	0.04	0.01	0.02	0	0.5	1.4	2.3	5.6
1/9/2016 10:15	-17.2	-11.2	0.8	1	0.149	0.098	0.078	0.057	0.04	0.01	0.02	0.01	0.5	1.4	2.3	5.6
1/9/2016 10:30	-17.5	-11.2	0.8	1	0.149	0.098	0.078	0.057	0.04	0.01	0.02	0.01	0.5	1.4	2.2	5.6
1/9/2016 10:45	-17.5	-11.2	0.8	1	0.149	0.098	0.078	0.057	0.04	0.01	0.02	0.01	0.5	1.4	2.3	5.7
1/9/2016 11:00	-17.5	-11.2	0.8	1	0.149	0.098	0.078	0.057	0.04	0.01	0.02	0.01	0.5	1.4	2.3	5.6
1/9/2016 11:15	-17.4	-11.2	0.8	1	0.149	0.098	0.078	0.057	0.05	0.01	0.02	0.01	0.5	1.4	2.3	5.6
1/9/2016 11:30	-17.5	-11.2	0.8	1	0.149	0.098	0.078	0.057	0.04	0.01	0.02	0	0.5	1.4	2.3	5.6
1/9/2016 11:45	-17.4	-11.2	0.8	1	0.149	0.098	0.078	0.057	0.05	0.01	0.02	0	0.5	1.4	2.3	5.6
1/9/2016 12:00	-17.4	-11.2	0.8	1	0.149	0.098	0.078	0.057	0.04	0.01	0.02	0	0.5	1.4	2.3	5.6
1/9/2016 12:15	-17.6	-11.2	0.8	1	0.149	0.098	0.078	0.057	0.04	0	0.02	0.01	0.5	1.4	2.3	5.6
1/9/2016 12:30	-17.5	-11.2	0.8	1	0.149	0.098	0.078	0.057	0.04	0.01	0.02	0	0.5	1.4	2.3	5.6
1/9/2016 12:45	-17.5	-11.2	0.8	1	0.15	0.098	0.078	0.057	0.04	0.01	0.02	0	0.5	1.4	2.3	5.6
1/9/2016 13:00	-17.5	-11.2	0.8	1	0.149	0.098	0.078	0.057	0.05	0.01	0.02	0.01	0.5	1.4	2.3	5.6
1/9/2016 13:15	-17.5	-11.2	0.8	1	0.149	0.098	0.078	0.057	0.04	0.01	0.02	0	0.5	1.4	2.3	5.6
1/9/2016 13:30	-17.4	-11.2	0.8	1	0.149	0.098	0.078	0.057	0.04	0	0.02	0	0.5	1.4	2.3	5.6
1/9/2016 13:45	-17.2	-11.2	0.8	1	0.149	0.098	0.078	0.057	0.05	0.01	0.02	0	0.5	1.4	2.3	5.6
1/9/2016 14:00	-17.4	-11.2	0.8	1	0.149	0.098	0.079	0.057	0.04	0.01	0.02	0.01	0.5	1.4	2.3	5.6
1/9/2016 14:15	-17.5	-11.2	0.8	1	0.149	0.098	0.079	0.057	0.04	0.01	0.02	0.01	0.5	1.4	2.3	5.6
1/9/2016 14:30	-17.2	-11.2	0.8	1	0.149	0.098	0.078	0.057	0.04	0	0.02	0.01	0.5	1.4	2.3	5.6
1/9/2016 14:45	-17.4	-11.2	0.8	1	0.149	0.098	0.079	0.057	0.04	0.01	0.02	0	0.5	1.4	2.3	5.6
1/9/2016 15:00	-17.6	-11.2	0.8	1	0.149	0.098	0.079	0.057	0.04	0.01	0.02	0	0.5	1.4	2.3	5.6
1/9/2016 15:15	-17.5	-11.2	0.8	1	0.149	0.098	0.078	0.057	0.04	0.01	0.02	0.01	0.5	1.4	2.2	5.6
1/9/2016 15:30	-17.4	-11.2	0.8	1	0.149	0.098	0.079	0.057	0.04	0.01	0.02	0	0.5	1.4	2.3	5.6
1/9/2016 15:45	-17.6	-11.2	0.8	1	0.149	0.098	0.078	0.057	0.04	0	0.02	0	0.5	1.4	2.3	5.6
1/9/2016 16:00	-17.6	-11.2	0.8	1	0.149	0.098	0.078	0.057	0.04	0.01	0.02	0	0.5	1.4	2.3	5.6
1/9/2016 16:15	-17.6	-11.2	0.8	1	0.149	0.098	0.078	0.057	0.04	0.01	0.02	0	0.5	1.4	2.3	5.6
1/9/2016 16:30	-17.6	-11.2	0.8	1	0.149	0.098	0.078	0.057	0.05	0.01	0.02	0	0.5	1.4	2.3	5.6
1/9/2016 16:45	-17.4	-11.2	0.8	1	0.149	0.098	0.078	0.057	0.04	0.01	0.02	0	0.5	1.4	2.3	5.6
1/9/2016 17:00	-17.2	-11.2	0.8	1	0.149	0.098	0.079	0.057	0.04	0.01	0.02	0.01	0.5	1.4	2.2	5.6
1/9/2016 17:15	-17.6	-11.2	0.8	1	0.149	0.098	0.078	0.057	0.04	0.01	0.02	0	0.5	1.4	2.3	5.6
1/9/2016 17:30	-17.3	-11.2	0.8	1	0.149	0.098	0.078	0.057	0.05	0.01	0.02	0	0.5	1.4	2.3	5.6
1/9/2016 17:45	-17.6	-11.2	0.8	1	0.149	0.098	0.078	0.057	0.04	0.01	0.02	0.01	0.5	1.4	2.3	5.6
1/9/2016 18:00	-17.6	-11.2	0.8	1	0.149	0.098	0.078	0.057	0.04	0.01	0.02	0.01	0.5	1.4	2.3	5.6
1/9/2016 18:15	-17.5	-11.2	0.8	1	0.149	0.098	0.078	0.057	0.04	0.01	0.02	0.01	0.5	1.4	2.2	5.6
1/9/2016 18:30	-17.6	-11.2	0.8	1	0.149	0.098	0.078	0.057	0.05	0.01	0.02	0.01	0.5	1.4	2.3	5.6
1/9/2016 18:45	-17.5	-11.2	0.8	1	0.149	0.098	0.078	0.057	0.04	0.01	0.02	0	0.5	1.4	2.2	5.6
1/9/2016 19:00	-17.3	-11.2	0.8	1	0.149	0.098	0.079	0.057	0.05	0.01	0.02	0	0.5	1.4	2.2	5.6
1/9/2016 19:15	-17.4	-11.2	0.8	1	0.149	0.098	0.078	0.057	0.04	0.01	0.02	0.01	0.5	1.4	2.3	5.6
1/9/2016 19:30	-17.4	-11.2	0.8	1	0.149	0.098	0.078	0.057	0.04	0.01	0.02	0	0.5	1.4	2.3	5.6
1/9/2016 19:45	-17.6	-11.2	0.8	1	0.149	0.098	0.078	0.057	0.04	0.01	0.02	0	0.5	1.4	2.2	5.6
1/9/2016 20:00	-17.3	-11.2	0.8	1	0.149	0.098	0.078	0.057	0.04	0	0.02	0.01	0.5	1.4	2.3	5.6
1/9/2016 20:15	-17.4	-11.2	0.8	1	0.149	0.098	0.077	0.057	0.05	0	0.02	0	0.5	1.4	2.3	5.6
1/9/2016 20:30	-17.2	-11.2	0.8	1	0.149	0.098	0.078	0.057	0.04	0.01	0.02	0	0.5	1.4	2.3	5.6
1/9/2016 20:45	-17.6	-11.2	0.8	1	0.15	0.098	0.079	0.057	0.04	0.01	0.02	0	0.5	1.4	2.3	5.6
1/9/2016 21:00	-17.4	-11.2	0.8	1	0.149	0.098	0.079	0.057	0.04	0.01	0.02	0.01	0.5	1.4	2.2	5.6
1/9/2016 21:15	-17.6	-11.2	0.8	1	0.149	0.098	0.078	0.057	0.04	0.01	0.02	0	0.5	1.4	2.3	5.6
1/9/2016 21:30	-17.2	-11.2	0.8	1	0.149	0.098	0.079	0.057	0.05	0.01	0.02	0.01	0.5	1.4	2.2	5.6
1/9/2016 21:45	-17.6	-11.2	0.8	1	0.149	0.098	0.079	0.057	0.04	0.01	0.02	0	0.5	1.4	2.2	5.6
1/9/2016 22:00	-17.5	-11.2	0.8	1	0.149	0.098	0.078	0.057	0.05	0.01	0.02	0.01	0.5	1.4	2.2	5.6
1/9/2016 22:15	-17.5	-11.2	0.8	1	0.149	0.098	0.078	0.057	0.04	0	0.02	0	0.5	1.4	2.2	5.6
1/9/2016 22:30	-17.4	-11.2	0.8	1	0.149	0.098	0.078	0.057	0.04	0.01	0.02	0	0.5	1.4	2.3	5.6
1/9/2016 22:45	-17.3	-11.2	0.8	1	0.149	0.098	0.078	0.057	0.04	0	0.02	0.01	0.5	1.4	2.2	5.6
1/9/2016 23:00	-17.4	-11.2	0.8	1	0.149	0.098	0.078	0.057	0.04	0	0.02	0	0.5	1.4	2.3	5.6
1/9/2016 23:15	-17.6	-11.2	0.8	1	0.149	0.098	0.078	0.057	0.04	0	0.02	0	0.5	1.4	2.3	5.6
1/9/2016 23:30	-17.5	-11.2	0.8	1	0.149	0.098	0.078	0.057	0.05	0	0.02	0.01	0.5	1.4	2.3	5.6
1/9/2016 23:45	-17.5	-11.2	0.8	1	0.149	0.098	0.078	0.057	0.05	0.01	0.02	0.01	0.5	1.4	2.3	5.6
1/10/2016 0:00	-17.5	-11.2	0.8	1	0.149	0.098	0.078	0.057	0.04	0.01	0.02	0.01	0.5	1.4	2.3	5.6
1/10/2016 0:15	-17.4	-11.2	0.8	1	0.149	0.098	0.078	0.057	0.04	0.01	0.02	0	0.5	1.4	2.2	5.6
1/10/2016 0:30	-17.1	-11.2	0.8	1	0.15	0.098	0.078	0.057	0.04	0.01	0.02	0.01	0.5	1.4	2.3	5.6
1/10/2016 0:45	-17.6	-11.2	0.8	1	0.149	0.098	0.078	0.057	0.04	0.01	0.02	0	0.5	1.4	2.2	5.6
1/10/2016 1:00	-17.2	-11.2	0.8	1	0.149	0.098	0.079	0.057	0.04	0.01	0.02	0.01	0.5	1.4	2.2	5.6
1/10/2016 1:15	-17.3	-11.2	0.8	1	0.15	0.098	0.079	0.057	0.04	0.01	0.02	0.01	0.5	1.4	2.3	5.6
1/10/2016 1:30	-17.5	-11.2	0.8	1	0.149	0.098	0.078	0.057	0.04	0.01	0.02	0	0.5	1.4	2.3	5.6
1/10/2016 1:45	-17.5	-11.2	0.8	1	0.149	0.098	0.078	0.057	0.04	0.01	0.02	0	0.5	1.4	2.3	5.6
1/10/2016 2:00	-17.6	-11.2	0.8	1	0.149	0.098	0.079	0.057	0.04	0.01	0.02	0.01	0.5	1.4	2.2	5.6
1/10/2016 2:15	-17.6	-11.2	0.8	1	0.149	0.098	0.078	0.057	0.04	0.01	0.02	0	0.5	1.4	2.3	5.6
1/10/2016 2:30	-17.6	-11.2	0.8	1	0.149	0.098	0.078	0.057	0.05	0.01	0.02	0	0.5	1.4	2.3	5.6
1/10/2016 2:45	-17.4	-11.2	0.8	1	0.149	0.098	0.078	0.057	0.04	0.01	0.02	0.01	0.5	1.4	2.2	5.6
1/10/2016 3:00	-17.3	-11.2	0.8	1	0.149	0.098	0.078	0.057	0.04	0.01	0.02	0.01	0.5	1.4	2.3	5.6
1/10/2016 3:15	-17.5	-11.2	0.8	1	0.15	0.098	0.078	0.057	0.04	0	0.02	0.01	0.5	1.4	2.3	5.6
1/10/2016 3:30	-17.4	-11.2	0.8	1	0.149	0.098	0.078	0.057	0.05	0.01	0.02	0.01	0.5	1.4	2.2	5.6
1/10/2016 3:45	-17.2	-11.2	0.8	1	0.149	0.098	0.078	0.057	0.04	0.01	0.02	0.01	0.5	1.4	2.2	5.6
1/10/2016 4:00	-17.6	-11.2	0.8	1	0.149	0.098	0.079	0.057	0.04	0.01	0.02	0	0.5	1.4	2.2	5.6
1/10/2016 4:15	-17.6	-11.2	0.8	1	0.15	0.098	0.078	0.057	0.04	0.01	0.02	0	0.5	1.4	2.3	5.6
1/10/2016 4:30	-17.4	-11.2	0.8	1	0.149	0.098	0.078	0.057	0.04	0.01	0.02	0	0.5	1.4	2.3	5.6
1/10/2016 4:45	-17.6	-11.2	0.8	1	0.149	0.098	0.078	0.057	0.04	0	0.02	0	0.5	1.4	2.3	5.6
1/10/2016 5:00	-17.5	-11.2	0.8	1	0.15	0.098	0.079	0.057	0.04	0	0.02	0.01	0.5	1.4	2.2	5.6
1/10/2016 5:15	-17.5	-11.2	0.8	1	0.149	0.098	0.078	0.057	0.04	0.01	0.02	0	0.5	1.4	2.3	5.6
1/10/2016 5:30	-17.6	-11.2	0.8	0.9	0.15	0.098	0.079	0.057	0.04	0.01	0.02	0.01	0.5	1.4	2.2	5.6
1/10/2016 5:45	-17.5	-11.2	0.8	1	0.149	0.098	0.078	0.057	0.05	0	0.02	0.01	0.5	1.4	2.2	5.6
1/10/2016 6:00	-17.3	-11.2	0.8	0.9	0.15	0.098	0.078	0.057	0.04	0.01	0.02	0.01	0.5	1.4	2.3	5.6
1/10/2016 6:15	-17.6	-11.2	0.8	1	0.15	0.098	0.078	0.057	0.04	0.01	0.02	0	0.5	1.4	2.3	5.6
1/10/2016 6:30	-17.5	-11.2	0.8	1	0.15	0.098	0.078	0.057	0.04	0.01	0.02	0	0.5	1.4	2.2	5.6
1/10/2016 6:45	-16.7	-11.2	0.8	1	0.149	0.098	0.078	0.057	0.04	0.01	0.02	0.01	0.5	1.4	2.2	5.5
1/10/2016 7:00	-17.3	-11.2	0.8	1	0.149	0.098	0.079	0.057	0.04	0.01	0.02	0.01	0.5	1.4	2.3	5.6
1/10/2016 7:15	-17.4	-11.2	0.8	1	0.15	0.098	0.078	0.057	0.04	0.01	0.02	0	0.5	1.4	2.3	5.6
1/10/2016 7:30	-17.3	-11.2	0.8	1	0.15	0.098	0.079	0.057	0.04	0.01	0.02	0.01	0.5	1.4	2.2	5.6
1/10/2016 7:45	-17	-11.2	0.8	1	0.15	0.098	0.079	0.057	0.04	0.01	0.02	0	0.5	1.4	2.3	5.6
1/10/2016 8:00	-17.6	-11.2	0.8	1	0.149	0.098	0.078	0.057	0.04	0.01	0.02	0	0.5	1.4	2.2	5.6
1/10/2016 8:15	-17.6	-11.2	0.8	1	0.15	0.098	0.079	0.057	0.04	0.01	0.02	0.01	0.5	1.4	2.2	5.6
1/10/2016 8:30	-17.6	-11.2	0.8	1	0.15	0.098	0.078	0.057	0.04	0.01	0.02	0	0.5	1.4	2.2	5.6
1/10/2016 8:45	-17.1	-11.2	0.8	1	0.149	0.098	0.078	0.057	0.04	0.01	0.02	0.01	0.5	1.4	2.3	5.6
1/10/2016 9:00	-17.5	-11.2	0.8	1	0.149	0.098	0.078	0.057	0.04	0.01	0.02	0	0.5	1.4	2.2	5.6
1/10/2016 9:15	-17.1	-11.2	0.8	1	0.149	0.098	0.079	0.057	0.04	0.01	0.02	0	0.5	1.4	2.3	5.6
1/10/2016 9:30	-17.6	-11.2	0.8	1	0.149	0.098	0.078	0.057	0.04	0.01	0.02	0	0.5	1.4	2.2	5.5
1/10/2016 9:45	-17.5	-11.2	0.8	1	0.149	0.098	0.078	0.057	0.04	0	0.02	0	0.5	1.4	2.3	5.5
1/10/2016 10:00	-17.5	-11.2	0.8	1	0.15	0.098	0.078	0.057	0.05	0.01	0.02	0	0.5	1.4	2.2	5.6
1/10/2016 10:15	-17.4	-11.2	0.8	1	0.149	0.098	0.079	0.057	0.05	0.01	0.02	0.01	0.5	1.4	2.2	5.6
1/10/2016 10:30	-16.9	-11.2	0.8	1	0.15	0.098	0.079	0.057	0.04	0.01	0.02	0	0.5	1.4	2.3	5.6
1/10/2016 10:45	-17.3	-11.2	0.8	1	0.15	0.098	0.078	0.057	0.04	0	0.01	0.01	0.5	1.4	2.2	5.6
1/10/2016 11:00	-17.3	-11.2	0.8	1	0.15	0.098	0.079	0.057	0.04	0.01	0.02	0	0.5	1.4	2.2	5.5
1/10/2016 11:15	-17.4	-11.2	0.8	1	0.149	0.098	0.078	0.057	0.04	0.01	0.02	0	0.5	1.4	2.3	5.6
1/10/2016 11:30	-17	-11.2	0.8	0.9	0.149	0.098	0.078	0.057	0.04	0	0.02	0.01	0.5	1.4	2.3	5.6
1/10/2016 11:45	-17.2	-11.2	0.8	1	0.15	0.098	0.079	0.057	0.04	0.01	0.02	0	0.5	1.4	2.2	5.6
1/10/2016 12:00	-17.5	-11.2	0.8	0.9	0.15	0.098	0.079	0.057	0.04	0	0.02	0.01	0.5	1.4	2.3	5.5
1/10/2016 12:15	-17.6	-11.2	0.8	1	0.15	0.098	0.078	0.057	0.05	0.01	0.02	0	0.5	1.4	2.3	5.6
1/10/2016 12:30	-17.5	-11.2	0.8	1	0.15	0.098	0.079	0.057	0.04	0.01	0.02	0.01	0.5	1.4	2.2	5.6
1/10/2016 12:45	-17.5	-11.2	0.8	1	0.15	0.098	0.079	0.057	0.04	0.01	0.02	0.01	0.5	1.4	2.3	5.6
1/10/2016 13:00	-17.5	-11.3	0.8	1	0.149	0.098	0.078	0.057	0.04	0.01	0.02	0.01	0.5	1.4	2.2	5.6
1/10/2016 13:15	-17.6	-11.3	0.8	1	0.15	0.098	0.079	0.057	0.04	0.01	0.02	0.01	0.5	1.4	2.2	5.5
1/10/2016 13:30	-17.6	-11.3	0.8	1	0.15	0.098	0.078	0.057	0.05	0.01	0.02	0.01	0.5	1.4	2.3	5.6
1/10/2016 13:45	-17.6	-11.3	0.8	1	0.15	0.098	0.078	0.057	0.05	0.01	0.02	0	0.5	1.4	2.3	5.6
1/10/2016 14:00	-17.6	-11.3	0.8	1	0.15	0.098	0.079	0.057	0.04	0.01	0.02	0.01	0.5	1.4	2.2	5.6
1/10/2016 14:15	-17.6	-11.3	0.8	1	0.15	0.098	0.079	0.057	0.04	0.01	0.02	0	0.5	1.4	2.2	5.6
1/10/2016 14:30	-17.6	-11.2	0.8	1	0.15	0.098	0.079	0.057	0.04	0	0.02	0.01	0.5	1.4	2.2	5.6
1/10/2016 14:45	-17.6	-11.3	0.8	1	0.15	0.098	0.079	0.057	0.04	0.01	0.02	0	0.5	1.4	2.2	5.6
1/10/2016 15:00	-17.7	-11.4	0.8	1	0.149	0.098	0.078	0.057	0.04	0.01	0.02	0	0.5	1.4	2.2	5.5
1/10/2016 15:15	-17.6	-11.3	0.8	1	0.15	0.098	0.078	0.056	0.04	0	0.02	0.01	0.5	1.4	2.2	5.5
1/10/2016 15:30	-17.7	-11.3	0.8	1	0.15	0.098	0.079	0.057	0.04	0.01	0.02	0.01	0.5	1.4	2.3	5.6
1/10/2016 15:45	-17.6	-11.3	0.8	1	0.15	0.098	0.078	0.056	0.04	0.01	0.02	0.01	0.5	1.4	2.3	5.6
1/10/2016 16:00	-17.5	-11.3	0.8	1	0.15	0.098	0.079	0.057	0.04	0.01	0.02	0	0.5	1.4	2.2	5.6
1/10/2016 16:15	-17.6	-11.3	0.8	1	0.15	0.098	0.078	0.057	0.04	0.01	0.02	0	0.5	1.4	2.2	5.6
1/10/2016 16:30	-17.6	-11.3	0.8	1	0.15	0.098	0.078	0.057	0.04	0.01	0.02	0.01	0.5	1.4	2.3	5.6
1/10/2016 16:45	-17.6	-11.3	0.8	1	0.15	0.098	0.078	0.057	0.04	0.01	0.02	0.01	0.5	1.4	2.2	5.5
1/10/2016 17:00	-17.6	-11.3	0.8	0.9	0.15	0.098	0.078	0.057	0.04	0.01	0.02	0.01	0.5	1.4	2.2	5.6
1/10/2016 17:15	-17.6	-11.3	0.8	1	0.15	0.098	0.079	0.057	0.04	0.01	0.02	0.01	0.5	1.4	2.3	5.5
1/10/2016 17:30	-17.6	-11.3	0.8	1	0.15	0.098	0.079	0.057	0.04	0.01	0.02	0	0.5	1.4	2.2	5.6
1/10/2016 17:45	-17.5	-11.3	0.8	0.9	0.15	0.098	0.079	0.057	0.04	0.01	0.02	0	0.5	1.4	2.2	5.6
1/10/2016 18:00	-17.6	-11.3	0.8	1	0.15	0.098	0.078	0.057	0.04	0.01	0.02	0	0.5	1.4	2.2	5.5
1/10/2016 18:15	-17.6	-11.3	0.8	1	0.15	0.098	0.079	0.057	0.04	0.01	0.02	0	0.5	1.4	2.2	5.6
1/10/2016 18:30	-17.5	-11.3	0.8	1	0.15	0.098	0.079	0.057	0.04	0.01	0.02	0.01	0.5	1.4	2.3	5.6
1/10/2016 18:45	-17.6	-11.3	0.8	1	0.15	0.098	0.078	0.057	0.04	0	0.02	0.01	0.5	1.4	2.2	5.6
1/10/2016 19:00	-17.4	-11.2	0.8	1	0.15	0.098	0.078	0.057	0.04	0.01	0.02	0.01	0.5	1.4	2.2	5.6
1/10/2016 19:15	-17.6	-11.2	0.8	1	0.15	0.098	0.079	0.057	0.04	0.01	0.02	0	0.5	1.4	2.2	5.5
1/10/2016 19:30	-17.6	-11.3	0.8	1	0.15	0.098	0.079	0.057	0.04	0.01	0.02	0	0.5	1.4	2.2	5.6
1/10/2016 19:45	-17.4	-11.3	0.8	1	0.149	0.098	0.078	0.057	0.04	0.01	0.02	0	0.5	1.4	2.2	5.6
1/10/2016 20:00	-17.5	-11.3	0.8	1	0.149	0.098	0.078	0.057	0.04	0.01	0.02	0	0.5	1.4	2.2	5.6
1/10/2016 20:15	-17.6	-11.3	0.8	1	0.15	0.098	0.078	0.057	0.04	0.01	0.02	0	0.5	1.4	2.2	5.5
1/10/2016 20:30	-17.6	-11.3	0.8	1	0.15	0.098	0.079	0.057	0.04	0.01	0.02	0	0.5	1.4	2.2	5.5
1/10/2016 20:45	-17.5	-11.3	0.8	1	0.15	0.098	0.078	0.057	0.05	0.01	0.02	0	0.5	1.4	2.3	5.6
1/10/2016 21:00	-17.5	-11.3	0.8	1	0.15	0.098	0.079	0.057	0.04	0.01	0.02	0	0.5	1.4	2.3	5.5
1/10/2016 21:15	-17.4	-11.3	0.8	1	0.15	0.098	0.079	0.057	0.04	0	0.02	0.01	0.5	1.4	2.2	5.6
1/10/2016 21:30	-17.4	-11.3	0.8	1	0.15	0.098	0.078	0.057	0.05	0.01	0.02	0	0.5	1.4	2.3	5.5
1/10/2016 21:45	-17.5	-11.3	0.8	1	0.15	0.098	0.079	0.057	0.04	0.01	0.02	0	0.5	1.4	2.2	5.5
1/10/2016 22:00	-17.5	-11.3	0.8	1	0.15	0.098	0.079	0.057	0.04	0.01	0.02	0	0.5	1.4	2.2	5.6
1/10/2016 22:15	-17.6	-11.3	0.8	1	0.15	0.098	0.078	0.057	0.05	0.01	0.02	0	0.5	1.4	2.3	5.5
1/10/2016 22:30	-17.5	-11.3	0.8	1	0.15	0.098	0.079	0.057	0.04	0.01	0.02	0	0.5	1.4	2.2	5.5
1/10/2016 22:45	-17.3	-11.2	0.8	0.9	0.15	0.098	0.079	0.057	0.04	0.01	0.02	0	0.5	1.4	2.2	5.5
1/10/2016 23:00	-17.6	-11.3	0.8	1	0.15	0.098	0.078	0.057	0.04	0.01	0.02	0	0.5	1.4	2.2	5.5
1/10/2016 23:15	-17.6	-11.3	0.8	1	0.15	0.098	0.079	0.057	0.04	0	0.02	0	0.5	1.4	2.2	5.5
1/10/2016 23:30	-17.4	-11.3	0.8	1	0.15	0.098	0.079	0.057	0.04	0	0.02	0.01	0.5	1.4	2.3	5.5
1/10/2016 23:45	-17.6	-11.3	0.8	1	0.15	0.098	0.078	0.057	0.04	0.01	0.02	0	0.5	1.4	2.2	5.5
1/11/2016 0:00	-17.5	-11.3	0.8	1	0.15	0.098	0.078	0.057	0.04	0.01	0.02	0	0.5	1.4	2.3	5.6
1/11/2016 0:15	-17.5	-11.3	0.8	1	0.15	0.098	0.078	0.057	0.04	0	0.02	0.01	0.5	1.4	2.2	5.6
1/11/2016 0:30	-17.6	-11.3	0.8	1	0.15	0.098	0.078	0.057	0.04	0	0.02	0	0.5	1.4	2.2	5.5
1/11/2016 0:45	-17.5	-11.3	0.8	1	0.15	0.098	0.079	0.057	0.04	0.01	0.02	0	0.5	1.4	2.2	5.5
1/11/2016 1:00	-17.6	-11.3	0.8	1	0.15	0.098	0.078	0.057	0.04	0	0.02	0.01	0.5	1.4	2.2	5.6
1/11/2016 1:15	-17.5	-11.3	0.8	0.9	0.15	0.098	0.078	0.057	0.05	0.01	0.02	0	0.5	1.4	2.3	5.6
1/11/2016 1:30	-17.5	-11.3	0.8	1	0.15	0.098	0.079	0.057	0.04	0.01	0.02	0	0.5	1.4	2.3	5.5
1/11/2016 1:45	-17.6	-11.3	0.8	1	0.15	0.098	0.078	0.057	0.04	0.01	0.02	0	0.5	1.4	2.2	5.5
1/11/2016 2:00	-17.5	-11.3	0.8	0.9	0.15	0.098	0.079	0.057	0.04	0	0.02	0	0.5	1.4	2.2	5.5
1/11/2016 2:15	-17.6	-11.3	0.8	1	0.15	0.098	0.078	0.057	0.05	0.01	0.02	0	0.5	1.4	2.3	5.5
1/11/2016 2:30	-17.6	-11.3	0.8	0.9	0.15	0.098	0.079	0.057	0.04	0.01	0.02	0	0.5	1.4	2.2	5.5
1/11/2016 2:45	-17.3	-11.3	0.8	0.9	0.15	0.098	0.079	0.057	0.04	0.01	0.02	0.01	0.5	1.4	2.2	5.5
1/11/2016 3:00	-17.5	-11.3	0.8	1	0.15	0.098	0.079	0.057	0.05	0	0.02	0	0.5	1.4	2.2	5.5
1/11/2016 3:15	-17.6	-11.3	0.8	1	0.15	0.098	0.079	0.057	0.04	0.01	0.02	0	0.5	1.4	2.2	5.6
1/11/2016 3:30	-17.6	-11.3	0.8	1	0.15	0.098	0.078	0.057	0.05	0	0.02	0	0.5	1.4	2.3	5.5
1/11/2016 3:45	-17.4	-11.3	0.8	1	0.15	0.098	0.079	0.057	0.04	0.01	0.02	0	0.5	1.4	2.2	5.5
1/11/2016 4:00	-17.6	-11.3	0.8	1	0.15	0.098	0.078	0.057	0.04	0.01	0.02	0	0.5	1.4	2.2	5.5
1/11/2016 4:15	-17.6	-11.3	0.8	1	0.15	0.098	0.078	0.057	0.05	0.01	0.02	0	0.5	1.4	2.3	5.5
1/11/2016 4:30	-17.4	-11.3	0.8	1	0.15	0.098	0.079	0.057	0.04	0.01	0.02	0	0.5	1.4	2.2	5.6
1/11/2016 4:45	-17.5	-11.3	0.8	1	0.15	0.098	0.079	0.057	0.04	0	0.02	0	0.5	1.4	2.3	5.5
1/11/2016 5:00	-17.5	-11.3	0.8	0.9	0.15	0.098	0.079	0.057	0.04	0.01	0.02	0	0.5	1.4	2.3	5.5
1/11/2016 5:15	-17.6	-11.3	0.8	1	0.15	0.098	0.079	0.057	0.04	0.01	0.02	0.01	0.5	1.4	2.2	5.6
1/11/2016 5:30	-17.6	-11.3	0.8	0.9	0.15	0.098	0.078	0.057	0.04	0.01	0.02	0	0.5	1.4	2.3	5.5
1/11/2016 5:45	-17.4	-11.3	0.8	1	0.15	0.098	0.079	0.057	0.04	0	0.02	0	0.5	1.4	2.2	5.5
1/11/2016 6:00	-17.4	-11.3	0.8	0.9	0.15	0.098	0.078	0.057	0.04	0.01	0.02	0	0.5	1.4	2.2	5.5
1/11/2016 6:15	-17.6	-11.3	0.8	1	0.15	0.098	0.079	0.057	0.04	0.01	0.02	0.01	0.5	1.4	2.2	5.5
1/11/2016 6:30	-17.6	-11.3	0.8	1	0.15	0.098	0.079	0.057	0.04	0.01	0.02	0.01	0.5	1.4	2.2	5.5
1/11/2016 6:45	-17.6	-11.2	0.8	0.9	0.15	0.098	0.079	0.057	0.04	0.01	0.02	0	0.5	1.4	2.3	5.6
1/11/2016 7:00	-17.5	-11.3	0.8	1	0.15	0.098	0.078	0.057	0.04	0.01	0.02	0	0.5	1.4	2.2	5.5
1/11/2016 7:15	-17.5	-11.3	0.8	1	0.15	0.098	0.079	0.057	0.05	0.01	0.02	0.01	0.5	1.4	2.3	5.5
1/11/2016 7:30	-17.5	-11.3	0.8	0.9	0.15	0.098	0.078	0.057	0.04	0	0.02	0	0.5	1.4	2.2	5.5
1/11/2016 7:45	-17.5	-11.3	0.8	1	0.15	0.098	0.079	0.057	0.04	0.01	0.02	0.01	0.5	1.4	2.2	5.5
1/11/2016 8:00	-17.4	-11.3	0.8	0.9	0.15	0.098	0.078	0.057	0.05	0.01	0.02	0	0.5	1.4	2.2	5.5
1/11/2016 8:15	-17.6	-11.3	0.8	1	0.15	0.098	0.078	0.057	0.04	0.01	0.02	0.01	0.5	1.4	2.2	5.6
1/11/2016 8:30	-17.6	-11.3	0.8	1	0.15	0.098	0.079	0.057	0.04	0.01	0.02	0.01	0.5	1.4	2.2	5.5
1/11/2016 8:45	-17.5	-11.3	0.8	0.9	0.15	0.098	0.078	0.057	0.04	0.01	0.02	0	0.5	1.4	2.2	5.5
1/11/2016 9:00	-17.6	-11.3	0.8	1	0.15	0.098	0.078	0.057	0.04	0.01	0.02	0.01	0.5	1.4	2.2	5.6
1/11/2016 9:15	-17.5	-11.3	0.8	0.9	0.15	0.098	0.079	0.057	0.04	0.01	0.02	0.01	0.5	1.4	2.3	5.6
1/11/2016 9:30	-17.6	-11.3	0.8	0.9	0.15	0.098	0.078	0.057	0.04	0	0.02	0	0.5	1.4	2.2	5.5
1/11/2016 9:45	-17.4	-11.3	0.8	0.9	0.15	0.098	0.079	0.057	0.04	0.01	0.02	0.01	0.5	1.4	2.3	5.6
1/11/2016 10:00	-17.5	-11.3	0.8	0.9	0.15	0.098	0.078	0.057	0.04	0.01	0.02	0.01	0.5	1.4	2.2	5.5
1/11/2016 10:15	-17.6	-11.3	0.8	0.9	0.15	0.098	0.078	0.057	0.04	0.01	0.02	0.01	0.5	1.4	2.2	5.5
1/11/2016 10:30	-17.5	-11.3	0.8	1	0.15	0.098	0.079	0.057	0.04	0	0.02	0	0.5	1.4	2.2	5.5
1/11/2016 10:45	-17.6	-11.3	0.8	1	0.15	0.098	0.079	0.057	0.04	0	0.02	0	0.5	1.4	2.2	5.6
1/11/2016 11:00	-17.7	-11.4	0.8	1	0.15	0.098	0.079	0.057	0.04	0	0.02	0.01	0.5	1.4	2.2	5.6
1/11/2016 11:15	-17.6	-11.4	0.8	0.9	0.15	0.098	0.079	0.057	0.04	0.01	0.02	0	0.5	1.4	2.2	5.5
1/11/2016 11:30	-17.7	-11.4	0.8	0.9	0.15	0.098	0.079	0.056	0.04	0	0.02	0	0.5	1.4	2.2	5.5
1/11/2016 11:45	-17.7	-11.4	0.8	0.9	0.15	0.098	0.079	0.057	0.04	0.01	0.02	0	0.5	1.4	2.2	5.5
1/11/2016 12:00	-17.8	-11.4	0.8	1	0.15	0.098	0.079	0.057	0.04	0.01	0.02	0.01	0.5	1.4	2.2	5.5
1/11/2016 12:15	-17.9	-11.5	0.8	0.9	0.15	0.098	0.078	0.057	0.04	0.01	0.02	0.01	0.5	1.4	2.3	5.6
1/11/2016 12:30	-18.1	-11.6	0.8	0.9	0.15	0.098	0.078	0.057	0.05	0.01	0.02	0.01	0.5	1.4	2.4	5.5
1/11/2016 12:45	-18.4	-11.5	0.8	1	0.15	0.098	0.079	0.057	0.04	0.01	0.02	0	0.5	1.4	2.2	5.5
1/11/2016 13:00	-18.8	-11.7	0.8	1	0.15	0.098	0.079	0.056	0.04	0.01	0.02	0.01	0.5	1.4	2.3	5.5
1/11/2016 13:15	-18.8	-11.8	0.8	0.9	0.15	0.098	0.079	0.057	0.04	0.01	0.02	0.01	0.5	1.4	2.2	5.5
1/11/2016 13:30	-18.6	-11.7	0.8	1	0.15	0.098	0.079	0.057	0.04	0.01	0.02	0	0.5	1.4	2.2	5.5
1/11/2016 13:45	-18.8	-11.8	0.8	0.9	0.15	0.098	0.078	0.056	0.04	0.01	0.02	0	0.5	1.4	2.2	5.5
1/11/2016 14:00	-18.7	-11.7	0.8	1	0.15	0.098	0.079	0.057	0.04	0.01	0.02	0.01	0.5	1.4	2.3	5.5
1/11/2016 14:15	-18.8	-11.8	0.8	0.9	0.15	0.098	0.079	0.057	0.04	0	0.02	0.01	0.5	1.4	2.2	5.6
1/11/2016 14:30	-18.5	-11.7	0.8	1	0.15	0.098	0.078	0.057	0.04	0.01	0.02	0.01	0.5	1.4	2.2	5.5
1/11/2016 14:45	-18.8	-11.8	0.8	1	0.15	0.098	0.079	0.057	0.04	0.01	0.02	0	0.5	1.4	2.2	5.5
1/11/2016 15:00	-18.8	-11.2	0.8	1	0.15	0.098	0.078	0.057	0.05	0.01	0.02	0.01	0.5	1.4	2.2	5.5
1/11/2016 15:15	-18.9	-11.8	0.8	1	0.15	0.098	0.079	0.057	0.04	0	0.02	0	0.5	1.4	2.2	5.6
1/11/2016 15:30	-18.9	-11.8	0.8	1	0.15	0.098	0.078	0.057	0.04	0.01	0.02	0.01	0.5	1.4	2.2	5.5
1/11/2016 15:45	-17.8	-11.4	0.8	1	0.15	0.098	0.079	0.057	0.04	0.01	0.02	0	0.5	1.4	2.2	5.5
1/11/2016 16:00	-17.7	-11.3	0.8	1	0.15	0.098	0.079	0.057	0.04	0	0.02	0.01	0.5	1.4	2.2	5.5
1/11/2016 16:15	-17.6	-11.3	0.8	1	0.15	0.098	0.079	0.057	0.04	0	0.02	0.01	0.5	1.4	2.2	5.5
1/11/2016 16:30	-17.7	-11.3	0.8	0.9	0.15	0.098	0.078	0.057	0.04	0	0.02	0	0.5	1.4	2.2	5.5
1/11/2016 16:45	-17.6	-11.3	0.8	1	0.15	0.098	0.079	0.057	0.04	0.01	0.02	0.01	0.5	1.4	2.3	5.5
1/11/2016 17:00	-17.5	-11.3	0.8	1	0.15	0.098	0.079	0.057	0.04	0.01	0.02	0	0.5	1.4	2.2	5.5
1/11/2016 17:15	-17.7	-11.4	0.8	0.9	0.15	0.098	0.079	0.057	0.04	0	0.02	0	0.5	1.3	2.2	5.5
1/11/2016 17:30	-17.7	-11.3	0.8	0.9	0.15	0.098	0.079	0.057	0.04	0.01	0.02	0	0.5	1.4	2.2	5.5
1/11/2016 17:45	-17.6	-11.3	0.8	0.9	0.15	0.098	0.079	0.057	0.04	0	0.02	0.01	0.5	1.4	2.2	5.5
1/11/2016 18:00	-17.6	-11.3	0.8	0.9	0.15	0.098	0.078	0.057	0.04	0	0.02	0.01	0.5	1.4	2.2	5.5
1/11/2016 18:15	-17.6	-11.3	0.8	0.9	0.15	0.098	0.079	0.057	0.04	0.01	0.02	0	0.5	1.4	2.2	5.5
1/11/2016 18:30	-17.6	-11.3	0.8	0.9	0.15	0.098	0.079	0.057	0.04	0.01	0.02	0	0.5	1.4	2.2	5.5
1/11/2016 18:45	-17.6	-11.4	0.8	0.9	0.15	0.098	0.079	0.057	0.04	0.01	0.02	0	0.5	1.4	2.2	5.5
1/11/2016 19:00	-17.6	-11.4	0.8	1	0.15	0.098	0.079	0.056	0.04	0.01	0.02	0	0.5	1.4	2.2	5.5
1/11/2016 19:15	-17.6	-11.3	0.8	0.9	0.15	0.098	0.078	0.057	0.04	0.01	0.02	0.01	0.5	1.4	2.2	5.6
1/11/2016 19:30	-17.6	-11.3	0.8	1	0.15	0.098	0.079	0.057	0.04	0.01	0.02	0	0.5	1.4	2.3	5.5
1/11/2016 19:45	-17.5	-11.3	0.8	0.9	0.15	0.098	0.078	0.057	0.04	0.01	0.02	0.01	0.5	1.4	2.2	5.5
1/11/2016 20:00	-17.5	-11.3	0.8	0.9	0.15	0.098	0.078	0.057	0.04	0	0.02	0	0.5	1.4	2.2	5.5
1/11/2016 20:15	-17.6	-11.4	0.8	0.9	0.15	0.098	0.079	0.057	0.04	0	0.02	0.01	0.5	1.4	2.2	5.5
1/11/2016 20:30	-17.6	-11.3	0.8	0.9	0.15	0.098	0.079	0.057	0.04	0.01	0.02	0	0.5	1.4	2.3	5.5
1/11/2016 20:45	-17.6	-11.3	0.8	1	0.15	0.098	0.079	0.056	0.04	0	0.02	0.01	0.5	1.4	2.2	5.5
1/11/2016 21:00	-17.6	-11.4	0.8	0.9	0.15	0.098	0.078	0.057	0.05	0.01	0.02	0.01	0.5	1.4	2.2	5.5
1/11/2016 21:15	-17.6	-11.4	0.8	0.9	0.15	0.098	0.079	0.057	0.04	0.01	0.02	0	0.5	1.4	2.2	5.5
1/11/2016 21:30	-17.5	-11.4	0.8	0.9	0.15	0.098	0.079	0.056	0.04	0.01	0.02	0.01	0.5	1.4	2.2	5.5
1/11/2016 21:45	-17.5	-11.3	0.8	0.9	0.15	0.098	0.079	0.057	0.05	0	0.02	0	0.5	1.4	2.2	5.5
1/11/2016 22:00	-17.6	-11.3	0.8	1	0.15	0.098	0.079	0.057	0.04	0.01	0.02	0.01	0.5	1.4	2.2	5.5
1/11/2016 22:15	-17.6	-11.3	0.8	1	0.15	0.098	0.079	0.057	0.04	0	0.02	0	0.5	1.4	2.2	5.5
1/11/2016 22:30	-17.7	-11.3	0.8	1	0.15	0.098	0.079	0.057	0.04	0.01	0.02	0.01	0.5	1.4	2.2	5.5
1/11/2016 22:45	-17.6	-11.3	0.8	0.9	0.15	0.098	0.079	0.057	0.04	0	0.02	0.01	0.5	1.4	2.2	5.6
1/11/2016 23:00	-17.6	-11.3	0.8	0.9	0.15	0.098	0.078	0.057	0.05	0.01	0.02	0	0.5	1.4	2.3	5.5
1/11/2016 23:15	-17.6	-11.4	0.8	0.9	0.15	0.098	0.078	0.057	0.04	0.01	0.02	0.01	0.5	1.4	2.2	5.5
1/11/2016 23:30	-17.6	-11.3	0.8	0.9	0.15	0.098	0.079	0.057	0.04	0.01	0.02	0	0.5	1.4	2.2	5.5
1/11/2016 23:45	-17.6	-11.3	0.8	0.9	0.15	0.098	0.079	0.057	0.04	0.01	0.02	0	0.5	1.4	2.2	5.5
1/12/2016 0:00	-17.6	-11.3	0.8	0.9	0.15	0.098	0.079	0.057	0.04	0.01	0.02	0.01	0.5	1.4	2.2	5.5
1/12/2016 0:15	-17.6	-11.3	0.8	0.9	0.15	0.098	0.078	0.057	0.05	0	0.02	0	0.5	1.4	2.2	5.5
1/12/2016 0:30	-17.5	-11.3	0.8	0.9	0.15	0.098	0.079	0.057	0.04	0.01	0.02	0.01	0.5	1.4	2.2	5.5
1/12/2016 0:45	-17.6	-11.3	0.8	0.9	0.15	0.098	0.079	0.057	0.04	0.01	0.02	0	0.5	1.4	2.2	5.5
1/12/2016 1:00	-17.6	-11.3	0.8	0.9	0.15	0.098	0.079	0.057	0.04	0.01	0.02	0	0.5	1.4	2.2	5.5
1/12/2016 1:15	-17.7	-11.3	0.8	0.9	0.15	0.098	0.079	0.057	0.04	0.01	0.02	0	0.5	1.4	2.2	5.5
1/12/2016 1:30	-17.6	-11.3	0.8	0.9	0.15	0.098	0.078	0.057	0.04	0.01	0.02	0	0.5	1.4	2.2	5.5
1/12/2016 1:45	-17.6	-11.3	0.8	1	0.15	0.098	0.078	0.057	0.05	0.01	0.02	0	0.5	1.4	2.3	5.5
1/12/2016 2:00	-17.6	-11.3	0.8	0.9	0.15	0.098	0.078	0.057	0.05	0.01	0.02	0	0.5	1.4	2.2	5.5
1/12/2016 2:15	-17.6	-11.3	0.8	1	0.15	0.098	0.078	0.057	0.04	0.01	0.02	0.01	0.5	1.4	2.2	5.5
1/12/2016 2:30	-17.5	-11.4	0.8	0.9	0.15	0.098	0.079	0.057	0.04	0.01	0.02	0.01	0.5	1.4	2.2	5.5
1/12/2016 2:45	-17.7	-11.3	0.8	1	0.15	0.098	0.078	0.057	0.04	0.01	0.02	0.01	0.5	1.4	2.2	5.5
1/12/2016 3:00	-17.6	-11.3	0.8	0.9	0.15	0.098	0.079	0.057	0.04	0	0.02	0.01	0.5	1.4	2.2	5.5
1/12/2016 3:15	-17.6	-11.4	0.8	0.9	0.15	0.098	0.079	0.057	0.04	0.01	0.02	0	0.5	1.4	2.2	5.5
1/12/2016 3:30	-17.6	-11.3	0.8	1	0.15	0.098	0.079	0.057	0.04	0.01	0.02	0.01	0.5	1.4	2.2	5.5
1/12/2016 3:45	-17.6	-11.3	0.8	0.9	0.15	0.098	0.079	0.057	0.04	0	0.02	0	0.5	1.4	2.2	5.5
1/12/2016 4:00	-17.6	-11.3	0.8	0.9	0.15	0.098	0.079	0.057	0.04	0	0.02	0	0.5	1.4	2.2	5.5
1/12/2016 4:15	-17.6	-11.3	0.8	0.9	0.15	0.098	0.079	0.057	0.04	0	0.02	0	0.4	1.4	2.3	5.5
1/12/2016 4:30	-17.5	-11.3	0.8	0.9	0.15	0.098	0.077	0.057	0.04	0	0.02	0	0.5	1.4	2.2	5.5
1/12/2016 4:45	-17.6	-11.3	0.8	0.9	0.15	0.098	0.079	0.057	0.04	0	0.02	0	0.5	1.4	2.2	5.5
1/12/2016 5:00	-17.6	-11.3	0.8	0.9	0.15	0.098	0.078	0.057	0.05	0.01	0.02	0.01	0.5	1.4	2.2	5.5
1/12/2016 5:15	-17.6	-11.3	0.8	0.9	0.15	0.098	0.079	0.057	0.04	0.01	0.02	0	0.5	1.4	2.2	5.5
1/12/2016 5:30	-17.6	-11.4	0.8	0.9	0.15	0.098	0.079	0.057	0.04	0	0.02	0.01	0.5	1.4	2.2	5.5
1/12/2016 5:45	-17.6	-11.3	0.8	0.9	0.15	0.098	0.078	0.057	0.04	0.01	0.02	0	0.5	1.4	2.2	5.5
1/12/2016 6:00	-17.6	-11.3	0.8	0.9	0.15	0.098	0.079	0.057	0.04	0.01	0.02	0.01	0.5	1.4	2.3	5.5
1/12/2016 6:15	-17.5	-11.4	0.8	0.9	0.15	0.098	0.079	0.057	0.04	0.01	0.02	0.01	0.5	1.4	2.2	5.5
1/12/2016 6:30	-17.6	-11.4	0.8	0.9	0.15	0.098	0.079	0.057	0.05	0	0.02	0.01	0.5	1.4	2.2	5.5
1/12/2016 6:45	-17.6	-11.3	0.8	0.9	0.15	0.098	0.079	0.057	0.04	0.01	0.02	0.01	0.5	1.4	2.2	5.5
1/12/2016 7:00	-17.6	-11.4	0.8	1	0.15	0.098	0.079	0.057	0.04	0	0.02	0	0.5	1.4	2.2	5.5
1/12/2016 7:15	-17.6	-11.4	0.8	0.9	0.15	0.098	0.079	0.057	0.04	0.01	0.02	0.01	0.5	1.4	2.2	5.5
1/12/2016 7:30	-17.6	-11.4	0.8	0.9	0.15	0.098	0.079	0.057	0.04	0.01	0.02	0	0.5	1.4	2.2	5.5
1/12/2016 7:45	-17.7	-11.3	0.8	1	0.15	0.098	0.079	0.057	0.04	0.01	0.02	0	0.5	1.4	2.2	5.5
1/12/2016 8:00	-17.5	-11.3	0.8	0.9	0.15	0.098	0.079	0.057	0.04	0.01	0.02	0	0.5	1.4	2.2	5.5
1/12/2016 8:15	-17.6	-11.3	0.8	0.9	0.15	0.098	0.079	0.057	0.04	0.01	0.02	0	0.5	1.4	2.2	5.5
1/12/2016 8:30	-17.6	-11.3	0.8	0.9	0.15	0.098	0.078	0.057	0.04	0.01	0.02	0	0.5	1.4	2.3	5.5
1/12/2016 8:45	-17.6	-11.4	0.8	0.9	0.15	0.098	0.079	0.057	0.04	0.01	0.02	0.01	0.5	1.4	2.2	5.5
1/12/2016 9:00	-17.6	-11.4	0.8	0.9	0.15	0.098	0.079	0.057	0.05	0	0.02	0.01	0.5	1.4	2.2	5.5
1/12/2016 9:15	-17.7	-11.3	0.8	0.9	0.15	0.098	0.078	0.057	0.04	0	0.02	0.01	0.5	1.4	2.2	5.5
1/12/2016 9:30	-17.6	-11.3	0.8	0.9	0.15	0.098	0.079	0.057	0.04	0	0.02	0	0.5	1.4	2.2	5.5
1/12/2016 9:45	-17.6	-11.3	0.8	0.9	0.15	0.098	0.079	0.057	0.04	0	0.02	0.01	0.5	1.4	2.2	5.5
1/12/2016 10:00	-17.7	-11.4	0.8	1	0.15	0.098	0.078	0.057	0.04	0.01	0.02	0	0.5	1.4	2.2	5.5
1/12/2016 10:15	-17.7	-11.3	0.8	0.9	0.15	0.098	0.079	0.057	0.04	0	0.02	0.01	0.5	1.4	2.2	5.5
1/12/2016 10:30	-17.6	-11.3	0.8	1	0.15	0.098	0.079	0.057	0.04	0.01	0.02	0.01	0.5	1.4	2.2	5.5
1/12/2016 10:45	-17.7	-11.5	0.8	0.9	0.15	0.098	0.079	0.057	0.04	0.01	0.02	0	0.5	1.4	2.3	5.5
1/12/2016 11:00	-18.9	-11.8	0.8	0.9	0.15	0.098	0.079	0.057	0.04	0.01	0.02	0.01	0.5	1.4	2.2	5.5
1/12/2016 11:15	-19	-11.8	0.8	0.9	0.15	0.098	0.079	0.057	0.04	0.01	0.02	0.01	0.5	1.4	2.2	5.5
1/12/2016 11:30	-18.9	-11.2	0.8	0.9	0.15	0.098	0.079	0.057	0.04	0	0.02	0.01	0.5	1.4	2.2	5.5
1/12/2016 11:45	-18.9	-11.2	0.8	1	0.15	0.098	0.078	0.057	0.04	0.01	0.02	0	0.5	1.4	2.2	5.5
1/12/2016 12:00	-18.9	-11.8	0.8	1	0.15	0.098	0.078	0.057	0.05	0	0.02	0.01	0.5	1.4	2.2	5.5
1/12/2016 12:15	-19.1	-11.3	0.8	0.9	0.15	0.098	0.079	0.057	0.04	0.01	0.02	0	0.5	1.4	2.2	5.5
1/12/2016 12:30	-18.7	-11.8	0.8	1	0.15	0.098	0.079	0.057	0.05	0.01	0.02	0.01	0.5	1.4	2.3	5.5
1/12/2016 12:45	-18.7	-11.8	0.8	0.9	0.15	0.098	0.079	0.057	0.04	0.01	0.02	0	0.5	1.4	2.2	5.5
1/12/2016 13:00	-18.7	-11.8	0.8	0.9	0.15	0.098	0.079	0.057	0.04	0.01	0.02	0	0.5	1.4	2.2	5.5
1/12/2016 13:15	-19	-11.7	0.8	0.9	0.15	0.098	0.077	0.057	0.05	0.01	0.02	0	0.5	1.4	2.3	5.5
1/12/2016 13:30	-18.8	-11.8	0.8	1	0.15	0.098	0.079	0.057	0.04	0.01	0.02	0	0.5	1.4	2.2	5.5
1/12/2016 13:45	-18.9	-11.8	0.8	0.9	0.15	0.098	0.078	0.057	0.04	0.01	0.02	0	0.5	1.4	2.2	5.5
1/12/2016 14:00	-18.5	-11.6	0.8	0.9	0.15	0.098	0.079	0.057	0.04	0.01	0.02	0.01	0.5	1.4	2.2	5.5
1/12/2016 14:15	-18.4	-11.7	0.8	0.9	0.15	0.098	0.079	0.056	0.04	0.01	0.02	0	0.5	1.4	2.2	5.5
1/12/2016 14:30	-18.2	-11.7	0.8	0.9	0.149	0.098	0.079	0.057	0.05	0.01	0.02	0	0.5	1.4	2.2	5.5
1/12/2016 14:45	-18.4	-11.7	0.8	0.9	0.15	0.098	0.079	0.057	0.04	0.01	0.02	0.01	0.5	1.4	2.2	5.5
1/12/2016 15:00	-18.5	-11.7	0.8	0.9	0.15	0.098	0.079	0.057	0.04	0	0.02	0	0.5	1.4	2.2	5.5
1/12/2016 15:15	-18.3	-11.7	0.8	0.9	0.15	0.098	0.079	0.057	0.05	0.01	0.02	0	0.5	1.4	2.3	5.5
1/12/2016 15:30	-18.5	-11.7	0.8	1	0.15	0.098	0.078	0.057	0.05	0.01	0.02	0	0.5	1.4	2.3	5.5
1/12/2016 15:45	-18.6	-11.7	0.8	0.9	0.15	0.098	0.078	0.057	0.04	0	0.02	0.01	0.5	1.4	2.2	5.5
1/12/2016 16:00	-17.7	-11.4	0.8	0.9	0.15	0.098	0.079	0.056	0.04	0.01	0.02	0	0.5	1.4	2.2	5.5
1/12/2016 16:15	-17.7	-11.4	0.8	0.9	0.149	0.098	0.079	0.057	0.04	0	0.02	0.01	0.5	1.4	2.2	5.4
1/12/2016 16:30	-17.7	-11.4	0.8	0.9	0.15	0.098	0.079	0.057	0.04	0.01	0.02	0	0.5	1.4	2.2	5.5
1/12/2016 16:45	-17.7	-11.4	0.8	0.9	0.15	0.098	0.079	0.057	0.04	0.01	0.02	0	0.5	1.4	2.2	5.5
1/12/2016 17:00	-17.7	-11.3	0.8	0.9	0.149	0.098	0.079	0.057	0.04	0.01	0.02	0.01	0.5	1.4	2.2	5.5
1/12/2016 17:15	-17.7	-11.4	0.8	0.9	0.149	0.098	0.078	0.057	0.04	0	0.02	0	0.5	1.4	2.2	5.5
1/12/2016 17:30	-17.7	-11.4	0.8	0.9	0.15	0.098	0.079	0.057	0.04	0	0.02	0.01	0.5	1.4	2.2	5.5
1/12/2016 17:45	-17.7	-11.4	0.8	0.9	0.15	0.098	0.079	0.057	0.04	0.01	0.02	0	0.5	1.4	2.2	5.5
1/12/2016 18:00	-17.7	-11.4	0.8	1	0.15	0.098	0.079	0.057	0.04	0	0.02	0.01	0.5	1.4	2.2	5.5
1/12/2016 18:15	-17.7	-11.4	0.8	0.9	0.15	0.098	0.079	0.057	0.04	0	0.02	0	0.5	1.4	2.2	5.5
1/12/2016 18:30	-17.7	-11.4	0.8	0.9	0.15	0.098	0.079	0.057	0.04	0.01	0.02	0.01	0.5	1.4	2.2	5.5
1/12/2016 18:45	-17.8	-11.4	0.8	1	0.15	0.098	0.079	0.057	0.04	0.01	0.02	0	0.5	1.4	2.2	5.5
1/12/2016 19:00	-17.7	-11.4	0.8	0.9	0.15	0.098	0.079	0.057	0.04	0.01	0.02	0	0.5	1.4	2.2	5.5
1/12/2016 19:15	-17.7	-11.4	0.8	0.9	0.15	0.098	0.079	0.057	0.04	0.01	0.02	0	0.5	1.4	2.2	5.5
1/12/2016 19:30	-17.8	-11.4	0.8	0.9	0.15	0.098	0.079	0.057	0.04	0.01	0.02	0	0.5	1.4	2.2	5.5
1/12/2016 19:45	-17.8	-11.4	0.8	0.9	0.15	0.098	0.079	0.057	0.04	0.01	0.02	0.01	0.5	1.4	2.2	5.4
1/12/2016 20:00	-17.7	-11.4	0.8	0.9	0.15	0.098	0.079	0.057	0.04	0.01	0.02	0	0.5	1.4	2.2	5.5
1/12/2016 20:15	-17.6	-11.4	0.8	0.9	0.15	0.098	0.079	0.057	0.04	0.01	0.02	0	0.5	1.4	2.2	5.5
1/12/2016 20:30	-17.7	-11.4	0.8	0.9	0.15	0.098	0.079	0.057	0.04	0.01	0.02	0	0.5	1.4	2.2	5.5
1/12/2016 20:45	-17.6	-11.4	0.8	0.9	0.149	0.098	0.078	0.057	0.04	0	0.02	0.01	0.5	1.4	2.2	5.5
1/12/2016 21:00	-17.7	-11.4	0.8	0.9	0.15	0.098	0.079	0.057	0.04	0	0.02	0	0.5	1.3	2.2	5.5
1/12/2016 21:15	-17.8	-11.4	0.8	0.9	0.15	0.098	0.079	0.057	0.04	0.01	0.02	0.01	0.5	1.4	2.2	5.5
1/12/2016 21:30	-17.6	-11.4	0.8	0.9	0.15	0.098	0.079	0.057	0.04	0	0.02	0	0.5	1.4	2.1	5.5
1/12/2016 21:45	-17.8	-11.4	0.8	0.9	0.15	0.098	0.079	0.057	0.04	0.01	0.02	0	0.5	1.4	2.2	5.5
1/12/2016 22:00	-17.6	-11.4	0.8	0.9	0.15	0.098	0.079	0.057	0.05	0.01	0.02	0.01	0.5	1.4	2.3	5.5
1/12/2016 22:15	-17.8	-11.4	0.8	0.9	0.149	0.098	0.079	0.057	0.05	0.01	0.02	0	0.5	1.4	2.2	5.5
1/12/2016 22:30	-17.7	-11.4	0.8	0.9	0.149	0.098	0.079	0.057	0.04	0.01	0.02	0	0.5	1.4	2.2	5.5
1/12/2016 22:45	-17.8	-11.4	0.8	0.9	0.15	0.098	0.079	0.057	0.04	0.01	0.02	0	0.5	1.4	2.2	5.5
1/12/2016 23:00	-17.8	-11.4	0.8	0.9	0.15	0.098	0.078	0.057	0.05	0	0.02	0	0.5	1.4	2.2	5.5
1/12/2016 23:15	-17.6	-11.4	0.8	0.9	0.149	0.098	0.079	0.057	0.04	0.01	0.02	0	0.5	1.4	2.2	5.5
1/12/2016 23:30	-17.7	-11.4	0.8	0.9	0.149	0.098	0.079	0.057	0.04	0.01	0.02	0	0.5	1.4	2.2	5.5
1/12/2016 23:45	-17.7	-11.4	0.8	0.9	0.149	0.098	0.079	0.057	0.04	0	0.02	0	0.5	1.4	2.2	5.5
1/13/2016 0:00	-17.8	-11.4	0.8	0.9	0.149	0.098	0.078	0.057	0.04	0.01	0.02	0.01	0.5	1.4	2.2	5.5
1/13/2016 0:15	-17.7	-11.4	0.8	0.9	0.15	0.098	0.079	0.057	0.04	0.01	0.02	0	0.5	1.4	2.2	5.5
1/13/2016 0:30	-17.7	-11.4	0.8	0.9	0.15	0.098	0.079	0.057	0.04	0.01	0.02	0	0.5	1.4	2.2	5.5
1/13/2016 0:45	-17.7	-11.4	0.8	0.9	0.149	0.098	0.078	0.057	0.04	0.01	0.02	0.01	0.5	1.4	2.2	5.5
1/13/2016 1:00	-17.7	-11.4	0.8	0.9	0.149	0.098	0.078	0.057	0.04	0.01	0.02	0.01	0.5	1.4	2.2	5.5
1/13/2016 1:15	-17.7	-11.4	0.8	0.9	0.149	0.098	0.079	0.057	0.05	0	0.02	0.01	0.5	1.4	2.2	5.5
1/13/2016 1:30	-17.8	-11.4	0.8	0.9	0.15	0.098	0.079	0.057	0.04	0.01	0.02	0	0.5	1.4	2.2	5.5
1/13/2016 1:45	-17.8	-11.4	0.8	0.9	0.149	0.098	0.079	0.057	0.04	0.01	0.02	0	0.5	1.4	2.2	5.5
1/13/2016 2:00	-17.8	-11.4	0.8	0.9	0.149	0.098	0.079	0.057	0.04	0.01	0.02	0.01	0.5	1.4	2.2	5.4
1/13/2016 2:15	-17.7	-11.4	0.8	0.9	0.149	0.098	0.079	0.057	0.04	0.01	0.02	0	0.5	1.4	2.2	5.5
1/13/2016 2:30	-17.7	-11.4	0.8	0.9	0.149	0.098	0.078	0.057	0.04	0	0.02	0	0.5	1.4	2.2	5.5
1/13/2016 2:45	-17.8	-11.4	0.8	0.9	0.149	0.098	0.079	0.057	0.04	0.01	0.02	0	0.5	1.4	2.2	5.5
1/13/2016 3:00	-17.8	-11.4	0.8	0.9	0.149	0.098	0.078	0.057	0.04	0	0.02	0	0.5	1.3	2.2	5.5
1/13/2016 3:15	-17.7	-11.4	0.8	0.9	0.15	0.098	0.079	0.057	0.04	0	0.02	0	0.5	1.4	2.2	5.5
1/13/2016 3:30	-17.8	-11.4	0.8	0.9	0.15	0.098	0.079	0.057	0.04	0.01	0.02	0	0.5	1.4	2.2	5.5
1/13/2016 3:45	-17.7	-11.4	0.8	0.9	0.149	0.098	0.079	0.057	0.04	0.01	0.02	0	0.5	1.4	2.2	5.5
1/13/2016 4:00	-17.8	-11.4	0.8	0.9	0.15	0.098	0.078	0.057	0.04	0	0.02	0.01	0.5	1.4	2.2	5.5
1/13/2016 4:15	-17.8	-11.4	0.8	0.9	0.149	0.098	0.078	0.057	0.04	0.01	0.02	0.01	0.5	1.4	2.2	5.5
1/13/2016 4:30	-17.8	-11.4	0.8	0.9	0.15	0.098	0.077	0.057	0.04	0.01	0.02	0.01	0.5	1.4	2.2	5.5
1/13/2016 4:45	-17.8	-11.4	0.8	0.9	0.149	0.098	0.079	0.057	0.04	0.01	0.02	0	0.5	1.4	2.2	5.5
1/13/2016 5:00	-17.8	-11.4	0.8	0.9	0.149	0.098	0.079	0.057	0.04	0.01	0.02	0.01	0.5	1.4	2.2	5.5
1/13/2016 5:15	-17.8	-11.4	0.8	0.9	0.149	0.098	0.078	0.057	0.04	0.01	0.02	0.01	0.5	1.4	2.2	5.5
1/13/2016 5:30	-17.7	-11.4	0.8	0.9	0.15	0.098	0.079	0.057	0.04	0.01	0.02	0	0.5	1.4	2.2	5.5
1/13/2016 5:45	-17.8	-11.4	0.8	0.9	0.149	0.098	0.078	0.057	0.04	0.01	0.02	0.01	0.5	1.4	2.2	5.5
1/13/2016 6:00	-17.8	-11.4	0.8	0.9	0.149	0.098	0.078	0.057	0.04	0	0.02	0	0.5	1.4	2.2	5.4
1/13/2016 6:15	-17.7	-11.4	0.8	0.9	0.149	0.098	0.079	0.057	0.04	0.01	0.02	0.01	0.5	1.4	2.2	5.5
1/13/2016 6:30	-17.8	-11.4	0.8	0.9	0.149	0.098	0.079	0.057	0.04	0.01	0.02	0	0.5	1.4	2.2	5.5
1/13/2016 6:45	-17.8	-11.4	0.8	0.9	0.149	0.098	0.078	0.057	0.04	0.01	0.02	0	0.5	1.4	2.2	5.4
1/13/2016 7:00	-17.7	-11.4	0.8	0.9	0.149	0.098	0.079	0.057	0.04	0	0.02	0	0.5	1.4	2.2	5.5
1/13/2016 7:15	-17.8	-11.4	0.8	0.9	0.149	0.098	0.079	0.057	0.04	0	0.02	0	0.4	1.4	2.2	5.5
1/13/2016 7:30	-17.8	-11.4	0.8	0.9	0.149	0.098	0.078	0.057	0.04	0.01	0.02	0	0.5	1.4	2.2	5.5
1/13/2016 7:45	-17.8	-11.4	0.8	0.9	0.149	0.098	0.079	0.057	0.04	0.01	0.02	0.01	0.5	1.4	2.2	5.5
1/13/2016 8:00	-17.9	-11.4	0.8	0.9	0.149	0.098	0.079	0.057	0.05	0	0.02	0.01	0.5	1.4	2.2	5.5
1/13/2016 8:15	-17.8	-11.4	0.8	0.9	0.149	0.098	0.079	0.057	0.04	0.01	0.02	0	0.5	1.4	2.2	5.5
1/13/2016 8:30	-17.7	-11.4	0.8	0.9	0.149	0.098	0.079	0.057	0.04	0.01	0.02	0.01	0.5	1.4	2.3	5.5
1/13/2016 8:45	-17.8	-11.4	0.8	0.9	0.149	0.098	0.078	0.057	0.05	0	0.02	0	0.5	1.4	2.1	5.5
1/13/2016 9:00	-17.8	-11.4	0.8	0.9	0.149	0.098	0.078	0.057	0.04	0.01	0.02	0.01	0.5	1.4	2.2	5.5
1/13/2016 9:15	-17.8	-11.4	0.8	0.9	0.149	0.098	0.078	0.057	0.04	0.01	0.02	0	0.5	1.4	2.2	5.5
1/13/2016 9:30	-17.7	-11.4	0.8	0.9	0.149	0.098	0.079	0.057	0.04	0.01	0.02	0	0.5	1.4	2.2	5.5
1/13/2016 9:45	-17.8	-11.4	0.8	0.9	0.149	0.098	0.078	0.057	0.04	0.01	0.02	0	0.5	1.4	2.2	5.5
1/13/2016 10:00	-17.7	-11.4	0.8	0.9	0.149	0.098	0.079	0.057	0.04	0	0.02	0.01	0.5	1.4	2.2	5.4
1/13/2016 10:15	-17.8	-11.4	0.8	0.9	0.149	0.098	0.079	0.057	0.04	0.01	0.02	0	0.5	1.4	2.2	5.5
1/13/2016 10:30	-17.8	-11.4	0.8	0.9	0.149	0.098	0.079	0.057	0.04	0.01	0.02	0	0.5	1.4	2.2	5.5
1/13/2016 10:45	-18.7	-11.6	0.8	0.9	0.149	0.098	0.079	0.057	0.04	0.01	0.02	0	0.5	1.4	2.2	5.5
1/13/2016 11:00	-19.1	-11.9	0.8	0.9	0.149	0.098	0.079	0.057	0.04	0.01	0.02	0.01	0.5	1.4	2.2	5.5
1/13/2016 11:15	-19.2	-11.9	0.8	0.9	0.149	0.098	0.078	0.057	0.04	0.01	0.02	0	0.5	1.4	2.2	5.5
1/13/2016 11:30	-19	-11.7	0.8	0.9	0.149	0.098	0.079	0.057	0.04	0.01	0.02	0.01	0.5	1.4	2.2	5.5
1/13/2016 11:45	-19.2	-11.9	0.8	0.9	0.149	0.098	0.079	0.057	0.04	0.01	0.02	0	0.5	1.4	2.2	5.4
1/13/2016 12:00	-19.1	-11.8	0.8	0.9	0.149	0.098	0.079	0.056	0.05	0.01	0.02	0	0.5	1.4	2.2	5.5
1/13/2016 12:15	-19.2	-11.4	0.8	0.9	0.149	0.098	0.079	0.056	0.04	0	0.02	0	0.5	1.4	2.2	5.4
1/13/2016 12:30	-19.2	-11.9	0.8	1	0.149	0.098	0.079	0.057	0.04	0.01	0.02	0	0.5	1.4	2.2	5.5
1/13/2016 12:45	-19.2	-11.3	0.8	0.9	0.149	0.098	0.079	0.057	0.05	0.01	0.02	0.01	0.5	1.4	2.2	5.5
1/13/2016 13:00	-18.8	-11.9	0.8	0.9	0.149	0.098	0.079	0.057	0.04	0.01	0.02	0	0.5	1.4	2.2	5.5
1/13/2016 13:15	-19.1	-11.9	0.8	0.9	0.149	0.098	0.079	0.057	0.05	0.01	0.02	0.01	0.5	1.4	2.2	5.5
1/13/2016 13:30	-19.2	-11.8	0.8	0.9	0.149	0.098	0.079	0.057	0.04	0.01	0.02	0	0.5	1.4	2.2	5.4
1/13/2016 13:45	-19.2	-11.9	0.8	0.9	0.149	0.098	0.078	0.057	0.04	0.01	0.02	0.01	0.5	1.4	2.2	5.5
1/13/2016 14:00	-19.2	-11.9	0.8	1	0.149	0.098	0.078	0.057	0.04	0	0.02	0.01	0.4	1.4	2.2	5.5
1/13/2016 14:15	-19.3	-11.4	0.8	0.9	0.149	0.098	0.079	0.057	0.04	0.01	0.02	0	0.5	1.4	2.2	5.5
1/13/2016 14:30	-18.7	-11.6	0.8	0.9	0.149	0.098	0.079	0.057	0.04	0.01	0.02	0.01	0.5	1.4	2.1	5.5
1/13/2016 14:45	-18.8	-11.6	0.8	0.9	0.149	0.098	0.079	0.057	0.04	0.01	0.02	0.01	0.5	1.4	2.2	5.5
1/13/2016 15:00	-18.9	-11.8	0.8	0.9	0.149	0.098	0.079	0.057	0.04	0.01	0.02	0	0.5	1.4	2.2	5.5
1/13/2016 15:15	-18.8	-11.6	0.8	0.9	0.149	0.098	0.079	0.057	0.04	0.01	0.02	0	0.5	1.4	2.2	5.5
1/13/2016 15:30	-18.3	-11.8	0.8	0.9	0.149	0.098	0.079	0.057	0.04	0.01	0.02	0	0.5	1.4	2.2	5.4
1/13/2016 15:45	-18.9	-11.8	0.8	0.9	0.149	0.098	0.079	0.057	0.05	0.01	0.02	0.01	0.5	1.4	2.2	5.5
1/13/2016 16:00	-17.9	-11.5	0.8	0.9	0.149	0.098	0.079	0.057	0.04	0.01	0.02	0.01	0.5	1.4	2.2	5.4
1/13/2016 16:15	-17.9	-11.4	0.8	0.9	0.149	0.098	0.079	0.056	0.04	0.01	0.02	0	0.5	1.4	2.2	5.4
1/13/2016 16:30	-17.9	-11.4	0.8	0.9	0.149	0.098	0.079	0.057	0.05	0.01	0.02	0.01	0.5	1.4	2.2	5.5
1/13/2016 16:45	-17.9	-11.4	0.8	0.9	0.149	0.098	0.079	0.057	0.04	0.01	0.02	0	0.4	1.4	2.2	5.4
1/13/2016 17:00	-17.9	-11.4	0.8	0.9	0.149	0.098	0.079	0.057	0.04	0.01	0.02	0	0.5	1.4	2.2	5.5
1/13/2016 17:15	-17.9	-11.4	0.8	0.9	0.149	0.098	0.078	0.057	0.04	0	0.02	0	0.5	1.4	2.2	5.4
1/13/2016 17:30	-17.9	-11.4	0.8	0.9	0.149	0.098	0.078	0.057	0.04	0.01	0.02	0.01	0.5	1.4	2.2	5.4
1/13/2016 17:45	-17.8	-11.4	0.8	0.9	0.149	0.098	0.078	0.057	0.04	0.01	0.02	0.01	0.5	1.4	2.1	5.5
1/13/2016 18:00	-17.9	-11.4	0.8	0.9	0.149	0.098	0.079	0.057	0.04	0.01	0.02	0	0.5	1.4	2.2	5.5
1/13/2016 18:15	-17.9	-11.4	0.8	0.9	0.149	0.098	0.079	0.057	0.05	0.01	0.02	0	0.5	1.4	2.2	5.5
1/13/2016 18:30	-17.8	-11.4	0.8	0.9	0.149	0.098	0.079	0.057	0.04	0.01	0.02	0	0.5	1.4	2.2	5.4
1/13/2016 18:45	-17.9	-11.4	0.8	0.9	0.149	0.098	0.079	0.056	0.04	0.01	0.02	0.01	0.5	1.4	2.2	5.4
1/13/2016 19:00	-17.9	-11.4	0.8	0.9	0.149	0.098	0.078	0.057	0.04	0	0.02	0.01	0.5	1.4	2.2	5.5
1/13/2016 19:15	-17.8	-11.4	0.8	0.9	0.15	0.098	0.079	0.057	0.04	0	0.02	0	0.5	1.4	2.2	5.4
1/13/2016 19:30	-17.8	-11.4	0.8	0.9	0.149	0.098	0.079	0.057	0.04	0.01	0.02	0	0.5	1.4	2.2	5.5
1/13/2016 19:45	-17.9	-11.4	0.8	0.9	0.149	0.098	0.079	0.057	0.04	0	0.02	0	0.5	1.3	2.2	5.4
1/13/2016 20:00	-17.9	-11.4	0.8	0.9	0.149	0.098	0.079	0.057	0.05	0.01	0.02	0	0.5	1.4	2.2	5.5
1/13/2016 20:15	-17.8	-11.4	0.8	0.9	0.149	0.098	0.079	0.057	0.04	0	0.02	0	0.5	1.4	2.2	5.5
1/13/2016 20:30	-17.9	-11.4	0.8	0.9	0.149	0.098	0.079	0.057	0.04	0.01	0.02	0.01	0.5	1.4	2.2	5.5
1/13/2016 20:45	-17.9	-11.4	0.8	0.9	0.149	0.098	0.079	0.057	0.04	0.01	0.02	0	0.5	1.4	2.2	5.5
1/13/2016 21:00	-17.9	-11.4	0.8	0.9	0.149	0.098	0.079	0.057	0.04	0	0.02	0.01	0.5	1.4	2.2	5.4
1/13/2016 21:15	-17.8	-11.4	0.8	0.9	0.149	0.098	0.079	0.057	0.04	0.01	0.02	0.01	0.5	1.4	2.1	5.4
1/13/2016 21:30	-17.8	-11.4	0.8	0.9	0.149	0.098	0.078	0.057	0.05	0.01	0.02	0	0.5	1.3	2.3	5.4
1/13/2016 21:45	-17.9	-11.4	0.8	0.9	0.149	0.098	0.078	0.057	0.04	0.01	0.02	0.01	0.4	1.4	2.2	5.5
1/13/2016 22:00	-17.8	-11.4	0.8	0.9	0.149	0.098	0.078	0.057	0.04	0	0.02	0	0.5	1.4	2.2	5.5
1/13/2016 22:15	-17.9	-11.4	0.8	0.9	0.149	0.098	0.079	0.057	0.04	0.01	0.02	0	0.5	1.4	2.2	5.4
1/13/2016 22:30	-17.8	-11.4	0.8	0.9	0.149	0.098	0.079	0.057	0.04	0.01	0.02	0	0.5	1.4	2.2	5.4
1/13/2016 22:45	-17.8	-11.4	0.8	0.9	0.149	0.098	0.079	0.057	0.04	0.01	0.02	0	0.5	1.4	2.2	5.4
1/13/2016 23:00	-18	-11.4	0.8	0.9	0.149	0.098	0.079	0.057	0.04	0.01	0.02	0	0.5	1.4	2.2	5.5
1/13/2016 23:15	-17.9	-11.4	0.8	0.9	0.149	0.098	0.079	0.057	0.04	0	0.02	0	0.5	1.4	2.1	5.4
1/13/2016 23:30	-17.9	-11.4	0.8	0.9	0.149	0.098	0.079	0.057	0.04	0.01	0.02	0	0.5	1.4	2.2	5.5
1/13/2016 23:45	-17.9	-11.4	0.8	0.9	0.149	0.098	0.079	0.057	0.04	0.01	0.02	0.01	0.5	1.4	2.2	5.5
1/14/2016 0:00	-17.8	-11.4	0.8	0.9	0.149	0.098	0.079	0.057	0.04	0.01	0.02	0	0.5	1.4	2.2	5.4
1/14/2016 0:15	-17.9	-11.4	0.8	0.9	0.149	0.098	0.079	0.057	0.04	0.01	0.02	0.01	0.5	1.4	2.2	5.4
1/14/2016 0:30	-17.9	-11.4	0.8	0.9	0.149	0.098	0.078	0.057	0.05	0.01	0.02	0	0.5	1.4	2.3	5.5
1/14/2016 0:45	-18	-11.4	0.8	0.9	0.149	0.098	0.079	0.057	0.04	0	0.02	0.01	0.5	1.4	2.2	5.5
1/14/2016 1:00	-17.8	-11.4	0.8	0.9	0.149	0.098	0.078	0.057	0.05	0	0.02	0	0.5	1.4	2.2	5.5
1/14/2016 1:15	-17.9	-11.4	0.8	0.9	0.149	0.098	0.079	0.057	0.04	0.01	0.02	0	0.5	1.4	2.2	5.4
1/14/2016 1:30	-17.8	-11.4	0.8	0.9	0.149	0.098	0.079	0.057	0.04	0.01	0.02	0	0.5	1.4	2.2	5.4
1/14/2016 1:45	-17.9	-11.4	0.8	0.9	0.149	0.098	0.079	0.057	0.04	0.01	0.02	0	0.5	1.4	2.2	5.4
1/14/2016 2:00	-17.9	-11.4	0.8	0.9	0.149	0.098	0.079	0.057	0.04	0.01	0.02	0	0.5	1.4	2.2	5.4
1/14/2016 2:15	-17.7	-11.4	0.8	0.9	0.149	0.098	0.079	0.057	0.04	0	0.02	0.01	0.5	1.4	2.2	5.5
1/14/2016 2:30	-17.9	-11.4	0.8	0.9	0.149	0.098	0.079	0.057	0.04	0	0.02	0.01	0.5	1.4	2.2	5.5
1/14/2016 2:45	-17.9	-11.4	0.8	0.9	0.149	0.098	0.077	0.057	0.04	0.01	0.02	0	0.5	1.4	2.2	5.4
1/14/2016 3:00	-17.9	-11.4	0.8	0.9	0.149	0.098	0.079	0.057	0.04	0.01	0.02	0	0.5	1.3	2.1	5.4
1/14/2016 3:15	-17.9	-11.4	0.8	0.9	0.149	0.098	0.079	0.057	0.04	0.01	0.02	0	0.5	1.4	2.2	5.4
1/14/2016 3:30	-17.9	-11.4	0.8	0.9	0.149	0.098	0.078	0.057	0.04	0	0.02	0.01	0.5	1.4	2.2	5.4
1/14/2016 3:45	-17.9	-11.4	0.8	0.9	0.149	0.098	0.079	0.057	0.04	0.01	0.02	0	0.5	1.4	2.2	5.4
1/14/2016 4:00	-17.9	-11.4	0.8	0.9	0.149	0.098	0.079	0.057	0.05	0.01	0.02	0.01	0.5	1.4	2.3	5.4
1/14/2016 4:15	-17.8	-11.4	0.8	0.9	0.149	0.098	0.079	0.057	0.04	0.01	0.02	0	0.5	1.4	2.2	5.4
1/14/2016 4:30	-17.9	-11.4	0.8	0.9	0.149	0.098	0.079	0.057	0.05	0.01	0.02	0	0.5	1.4	2.3	5.5
1/14/2016 4:45	-17.9	-11.4	0.8	0.9	0.149	0.098	0.079	0.057	0.04	0.01	0.02	0.01	0.4	1.4	2.2	5.5
1/14/2016 5:00	-17.9	-11.4	0.8	0.9	0.149	0.098	0.078	0.057	0.04	0.01	0.02	0	0.5	1.4	2.2	5.5
1/14/2016 5:15	-17.8	-11.4	0.8	0.9	0.149	0.098	0.079	0.057	0.04	0.01	0.02	0	0.5	1.3	2.2	5.4
1/14/2016 5:30	-17.9	-11.4	0.8	0.9	0.149	0.098	0.078	0.057	0.04	0.01	0.02	0	0.5	1.3	2.1	5.4
1/14/2016 5:45	-17.8	-11.4	0.8	0.9	0.149	0.098	0.078	0.057	0.04	0.01	0.02	0.01	0.5	1.3	2.2	5.4
1/14/2016 6:00	-17.8	-11.4	0.8	0.9	0.149	0.098	0.079	0.057	0.04	0.01	0.02	0	0.5	1.4	2.2	5.5
1/14/2016 6:15	-17.9	-11.4	0.8	0.9	0.149	0.098	0.079	0.057	0.04	0	0.02	0.01	0.5	1.4	2.2	5.4
1/14/2016 6:30	-17.9	-11.4	0.8	0.9	0.149	0.098	0.078	0.057	0.05	0.01	0.02	0	0.5	1.4	2.3	5.4
1/14/2016 6:45	-18	-11.4	0.8	0.9	0.149	0.098	0.078	0.057	0.04	0	0.02	0	0.5	1.4	2.2	5.4
1/14/2016 7:00	-17.7	-11.4	0.8	0.9	0.149	0.098	0.079	0.057	0.04	0	0.02	0.01	0.5	1.4	2.2	5.5
1/14/2016 7:15	-17.9	-11.4	0.8	0.9	0.149	0.098	0.079	0.057	0.04	0.01	0.02	0.01	0.5	1.4	2.2	5.4
1/14/2016 7:30	-18	-11.4	0.8	0.9	0.149	0.098	0.079	0.057	0.04	0.01	0.02	0	0.5	1.4	2.2	5.5
1/14/2016 7:45	-17.8	-11.4	0.8	0.9	0.149	0.098	0.078	0.057	0.04	0.01	0.02	0	0.5	1.4	2.2	5.5
1/14/2016 8:00	-18	-11.4	0.8	0.9	0.149	0.098	0.079	0.057	0.04	0.01	0.02	0.01	0.5	1.4	2.1	5.5
1/14/2016 8:15	-17.9	-11.4	0.8	0.9	0.149	0.098	0.079	0.057	0.04	0.01	0.02	0	0.5	1.4	2.1	5.4
1/14/2016 8:30	-17.9	-11.4	0.8	0.9	0.149	0.098	0.079	0.057	0.04	0.01	0.02	0.01	0.5	1.4	2.2	5.5
1/14/2016 8:45	-18	-11.4	0.8	0.9	0.149	0.098	0.079	0.057	0.04	0.01	0.02	0.01	0.5	1.4	2.2	5.4
1/14/2016 9:00	-18	-11.5	0.8	0.9	0.149	0.098	0.078	0.057	0.04	0	0.02	0.01	0.5	1.3	2.2	5.4
1/14/2016 9:15	-18	-11.5	0.8	0.9	0.149	0.098	0.079	0.057	0.04	0.01	0.02	0.01	0.5	1.4	2.2	5.4
1/14/2016 9:30	-17.9	-11.5	0.8	0.9	0.149	0.098	0.079	0.057	0.04	0	0.02	0.01	0.5	1.4	2.2	5.4
1/14/2016 9:45	-17.9	-11.4	0.8	0.9	0.149	0.098	0.079	0.057	0.04	0.01	0.02	0	0.5	1.4	2.2	5.5
1/14/2016 10:00	-17.9	-11.4	0.8	0.9	0.149	0.098	0.078	0.057	0.04	0.01	0.02	0.01	0.5	1.4	2.2	5.4
1/14/2016 10:15	-17.9	-11.4	0.8	0.9	0.149	0.098	0.077	0.057	0.05	0.01	0.02	0	0.5	1.3	2.2	5.4
1/14/2016 10:30	-18	-11.5	0.8	0.9	0.149	0.098	0.079	0.057	0.04	0.01	0.02	0	0.5	1.4	2.2	5.4
1/14/2016 10:45	-19.4	-11.9	0.8	0.9	0.149	0.098	0.079	0.057	0.04	0.01	0.02	0	0.5	1.4	2.2	5.5
1/14/2016 11:00	-19.3	-11.9	0.8	0.9	0.149	0.098	0.079	0.057	0.05	0.01	0.02	0	0.5	1.4	2.2	5.4
1/14/2016 11:15	-18.8	-11.8	0.8	0.9	0.149	0.098	0.079	0.057	0.04	0.01	0.02	0.01	0.5	1.4	2.2	5.5
1/14/2016 11:30	-19.3	-11.9	0.8	0.9	0.149	0.098	0.079	0.057	0.04	0.01	0.02	0	0.5	1.4	2.2	5.4
1/14/2016 11:45	-19.4	-11.9	0.8	0.9	0.149	0.098	0.079	0.057	0.04	0	0.02	0	0.5	1.4	2.2	5.4
1/14/2016 12:00	-19.3	-11.9	0.8	0.9	0.149	0.098	0.078	0.057	0.04	0	0.02	0	0.5	1.4	2.2	5.4
1/14/2016 12:15	-19.4	-11.5	0.8	0.9	0.149	0.098	0.079	0.057	0.04	0	0.02	0.01	0.5	1.4	2.2	5.4
1/14/2016 12:30	-19.5	-11.9	0.8	0.9	0.149	0.098	0.079	0.057	0.04	0.01	0.02	0	0.5	1.4	2.2	5.4
1/14/2016 12:45	-19.1	-11.9	0.8	0.9	0.149	0.098	0.079	0.057	0.04	0	0.02	0.01	0.5	1.4	2.2	5.4
1/14/2016 13:00	-19.4	-11.9	0.8	0.9	0.149	0.098	0.079	0.057	0.04	0.01	0.02	0.01	0.5	1.4	2.2	5.4
1/14/2016 13:15	-19.3	-11.8	0.8	0.9	0.149	0.098	0.079	0.057	0.04	0.01	0.02	0	0.5	1.4	2.2	5.5
1/14/2016 13:30	-19.4	-11.9	0.8	0.9	0.149	0.098	0.078	0.057	0.05	0.01	0.02	0	0.5	1.4	2.2	5.4
1/14/2016 13:45	-19.3	-11.9	0.8	0.9	0.149	0.098	0.078	0.057	0.04	0.01	0.02	0	0.5	1.4	2.2	5.4
1/14/2016 14:00	-19.2	-11.9	0.8	0.9	0.149	0.098	0.079	0.057	0.04	0	0.02	0	0.5	1.4	2.1	5.5
1/14/2016 14:15	-19.3	-11.9	0.8	0.9	0.149	0.098	0.079	0.056	0.04	0.01	0.02	0	0.5	1.4	2.2	5.4
1/14/2016 14:30	-18.8	-11.8	0.8	0.9	0.149	0.098	0.079	0.057	0.04	0.01	0.02	0	0.5	1.4	2.1	5.4
1/14/2016 14:45	-18.9	-11.8	0.8	0.9	0.149	0.098	0.079	0.057	0.04	0.01	0.02	0.01	0.5	1.4	2.1	5.4
1/14/2016 15:00	-19.1	-11.8	0.8	0.9	0.149	0.098	0.079	0.057	0.04	0.01	0.02	0.01	0.5	1.4	2.2	5.5
1/14/2016 15:15	-18.8	-11.8	0.8	0.9	0.149	0.098	0.079	0.057	0.04	0.01	0.02	0	0.5	1.4	2.1	5.4
1/14/2016 15:30	-18.8	-11.8	0.8	0.9	0.149	0.098	0.079	0.057	0.04	0.01	0.02	0	0.5	1.4	2.1	5.4
1/14/2016 15:45	-18.6	-11.8	0.8	0.9	0.149	0.098	0.078	0.057	0.04	0	0.02	0	0.5	1.4	2.2	5.4
1/14/2016 16:00	-18.1	-11.5	0.8	0.9	0.149	0.098	0.079	0.057	0.04	0.01	0.02	0	0.5	1.4	2.2	5.4
1/14/2016 16:15	-18.1	-11.4	0.8	0.9	0.149	0.098	0.079	0.057	0.04	0.01	0.02	0.01	0.5	1.4	2.2	5.4
1/14/2016 16:30	-18	-11.5	0.8	0.9	0.149	0.098	0.078	0.057	0.04	0.01	0.02	0	0.5	1.4	2.2	5.4
1/14/2016 16:45	-18	-11.5	0.8	0.9	0.149	0.098	0.079	0.057	0.04	0.01	0.02	0	0.5	1.4	2.2	5.4
1/14/2016 17:00	-18.1	-11.5	0.8	0.9	0.149	0.098	0.079	0.057	0.04	0.01	0.02	0	0.5	1.4	2.1	5.4
1/14/2016 17:15	-18	-11.5	0.8	0.9	0.149	0.098	0.079	0.057	0.04	0.01	0.02	0	0.5	1.4	2.2	5.4
1/14/2016 17:30	-18.1	-11.5	0.8	0.9	0.149	0.098	0.077	0.056	0.04	0	0.02	0.01	0.5	1.4	2.2	5.4
1/14/2016 17:45	-18.1	-11.5	0.8	0.9	0.149	0.098	0.079	0.056	0.05	0	0.02	0.01	0.5	1.4	2.2	5.4
1/14/2016 18:00	-18.1	-11.5	0.8	0.9	0.149	0.098	0.079	0.057	0.04	0.01	0.02	0	0.5	1.4	2.2	5.4
1/14/2016 18:15	-18	-11.5	0.8	0.9	0.149	0.098	0.079	0.057	0.04	0.01	0.02	0.01	0.5	1.3	2.3	5.4
1/14/2016 18:30	-18.1	-11.4	0.8	0.9	0.149	0.098	0.078	0.057	0.04	0	0.02	0.01	0.5	1.4	2.2	5.4
1/14/2016 18:45	-18	-11.5	0.8	0.9	0.149	0.098	0.079	0.056	0.04	0	0.02	0	0.5	1.4	2.1	5.4
1/14/2016 19:00	-18.1	-11.5	0.8	0.9	0.149	0.098	0.079	0.057	0.04	0	0.02	0.01	0.5	1.4	2.2	5.4
1/14/2016 19:15	-18	-11.5	0.8	0.9	0.149	0.098	0.079	0.057	0.04	0.01	0.02	0.01	0.5	1.4	2.1	5.5
1/14/2016 19:30	-18	-11.4	0.8	0.9	0.149	0.098	0.079	0.057	0.04	0.01	0.02	0	0.5	1.3	2.2	5.4
1/14/2016 19:45	-18	-11.5	0.8	0.9	0.149	0.098	0.079	0.056	0.04	0.01	0.02	0	0.5	1.4	2.2	5.4
1/14/2016 20:00	-18	-11.5	0.8	0.9	0.149	0.098	0.079	0.057	0.04	0.01	0.02	0	0.5	1.4	2.2	5.4
1/14/2016 20:15	-18.1	-11.5	0.8	0.9	0.149	0.098	0.079	0.056	0.04	0.01	0.02	0.01	0.5	1.4	2.3	5.4
1/14/2016 20:30	-18.1	-11.5	0.8	0.9	0.149	0.098	0.079	0.057	0.04	0.01	0.02	0	0.5	1.4	2.2	5.4
1/14/2016 20:45	-18.1	-11.5	0.8	0.9	0.149	0.098	0.079	0.057	0.04	0.01	0.02	0.01	0.5	1.4	2.1	5.4
1/14/2016 21:00	-18	-11.4	0.8	1	0.149	0.098	0.079	0.057	0.04	0.01	0.02	0.01	0.5	1.4	2.1	5.5
1/14/2016 21:15	-18.1	-11.5	0.8	0.9	0.149	0.098	0.079	0.057	0.04	0.01	0.02	0.01	0.5	1.4	2.2	5.4
1/14/2016 21:30	-18.1	-11.4	0.8	0.9	0.149	0.098	0.079	0.057	0.04	0.01	0.02	0.01	0.5	1.4	2.2	5.4
1/14/2016 21:45	-18	-11.5	0.8	0.9	0.149	0.098	0.079	0.057	0.04	0.01	0.02	0	0.5	1.4	2.2	5.4
1/14/2016 22:00	-18.1	-11.5	0.8	0.9	0.149	0.098	0.079	0.057	0.04	0.01	0.02	0.01	0.5	1.3	2.2	5.4
1/14/2016 22:15	-17.9	-11.5	0.8	0.9	0.149	0.098	0.079	0.057	0.04	0.01	0.02	0	0.5	1.3	2.2	5.4
1/14/2016 22:30	-18	-11.5	0.8	0.9	0.149	0.098	0.079	0.057	0.04	0.01	0.02	0	0.5	1.3	2.2	5.4
1/14/2016 22:45	-18.1	-11.5	0.8	0.9	0.149	0.098	0.079	0.057	0.04	0.01	0.02	0	0.5	1.4	2.2	5.4
1/14/2016 23:00	-18.1	-11.5	0.8	0.9	0.149	0.098	0.079	0.057	0.04	0.01	0.02	0	0.5	1.4	2.3	5.4
1/14/2016 23:15	-18.1	-11.5	0.8	0.9	0.149	0.098	0.079	0.057	0.04	0.01	0.02	0	0.5	1.4	2.2	5.4
1/14/2016 23:30	-18	-11.5	0.8	0.9	0.149	0.098	0.079	0.057	0.04	0.01	0.02	0.01	0.5	1.4	2.1	5.4
1/14/2016 23:45	-18.1	-11.5	0.8	0.9	0.149	0.098	0.078	0.057	0.04	0.01	0.02	0	0.5	1.4	2.2	5.4
1/15/2016 0:00	-18	-11.4	0.8	0.9	0.149	0.098	0.079	0.057	0.04	0.01	0.02	0	0.5	1.4	2.2	5.4
1/15/2016 0:15	-18	-11.5	0.8	0.9	0.149	0.098	0.079	0.057	0.04	0.01	0.02	0	0.5	1.4	2.2	5.4
1/15/2016 0:30	-18.1	-11.5	0.8	0.9	0.149	0.098	0.079	0.057	0.04	0.01	0.02	0	0.5	1.3	2.2	5.4
1/15/2016 0:45	-18.1	-11.5	0.8	0.9	0.149	0.098	0.079	0.057	0.04	0.01	0.02	0	0.5	1.4	2.2	5.4
1/15/2016 1:00	-18	-11.5	0.8	0.9	0.149	0.098	0.079	0.057	0.04	0.01	0.02	0.01	0.5	1.4	2.1	5.4
1/15/2016 1:15	-18	-11.5	0.8	0.9	0.149	0.098	0.079	0.057	0.04	0	0.02	0.01	0.5	1.4	2.2	5.4
1/15/2016 1:30	-18	-11.5	0.8	0.9	0.149	0.098	0.079	0.057	0.04	0.01	0.02	0	0.5	1.4	2.1	5.4
1/15/2016 1:45	-17.9	-11.5	0.8	0.9	0.149	0.098	0.078	0.057	0.04	0.01	0.02	0.01	0.5	1.3	2.3	5.4
1/15/2016 2:00	-18	-11.5	0.8	0.9	0.149	0.098	0.078	0.057	0.04	0.01	0.02	0	0.5	1.3	2.2	5.4
1/15/2016 2:15	-18	-11.5	0.8	0.9	0.149	0.098	0.079	0.057	0.04	0.01	0.02	0	0.5	1.4	2.2	5.4
1/15/2016 2:30	-18	-11.5	0.8	0.9	0.149	0.098	0.079	0.057	0.04	0	0.02	0.01	0.5	1.4	2.2	5.4
1/15/2016 2:45	-18	-11.5	0.8	0.9	0.149	0.098	0.079	0.057	0.04	0.01	0.02	0	0.5	1.4	2.3	5.4
1/15/2016 3:00	-18	-11.5	0.8	0.9	0.149	0.098	0.079	0.057	0.04	0	0.02	0	0.5	1.3	2.1	5.4
1/15/2016 3:15	-18	-11.5	0.8	0.9	0.149	0.098	0.079	0.057	0.04	0.01	0.02	0.01	0.5	1.4	2.2	5.4
1/15/2016 3:30	-18.1	-11.5	0.8	0.9	0.149	0.098	0.079	0.057	0.04	0.01	0.02	0.01	0.5	1.4	2.2	5.4
1/15/2016 3:45	-18	-11.5	0.8	0.9	0.149	0.098	0.079	0.057	0.04	0.01	0.02	0	0.5	1.4	2.2	5.4
1/15/2016 4:00	-18	-11.5	0.8	0.9	0.149	0.098	0.079	0.057	0.04	0	0.02	0.01	0.5	1.4	2.2	5.4
1/15/2016 4:15	-18	-11.5	0.8	0.9	0.149	0.098	0.079	0.057	0.04	0	0.02	0	0.5	1.3	2.2	5.4
1/15/2016 4:30	-18.1	-11.5	0.8	0.9	0.149	0.098	0.079	0.057	0.04	0.01	0.02	0.01	0.5	1.3	2.2	5.4
1/15/2016 4:45	-18	-11.5	0.8	0.9	0.149	0.098	0.079	0.057	0.04	0.01	0.02	0	0.5	1.4	2.1	5.4
1/15/2016 5:00	-18.1	-11.5	0.8	0.9	0.149	0.098	0.079	0.057	0.04	0.01	0.02	0.01	0.5	1.4	2.2	5.4
1/15/2016 5:15	-18.1	-11.4	0.8	0.9	0.149	0.098	0.079	0.057	0.04	0.01	0.02	0.01	0.5	1.4	2.3	5.4
1/15/2016 5:30	-18.1	-11.5	0.8	0.9	0.149	0.098	0.079	0.057	0.04	0.01	0.02	0	0.5	1.4	2.3	5.4
1/15/2016 5:45	-18.1	-11.5	0.8	0.9	0.149	0.098	0.078	0.057	0.04	0.01	0.02	0	0.5	1.4	2.2	5.4
1/15/2016 6:00	-18.1	-11.5	0.8	0.9	0.149	0.098	0.079	0.057	0.05	0.01	0.02	0.01	0.5	1.4	2.2	5.4
1/15/2016 6:15	-18.1	-11.5	0.8	0.9	0.149	0.098	0.079	0.057	0.04	0.01	0.02	0.01	0.5	1.4	2.2	5.4
1/15/2016 6:30	-17.9	-11.5	0.8	0.9	0.149	0.098	0.078	0.057	0.05	0.01	0.02	0.01	0.5	1.4	2.2	5.4
1/15/2016 6:45	-18.1	-11.5	0.8	0.9	0.149	0.098	0.079	0.057	0.04	0.01	0.02	0	0.5	1.4	2.2	5.4
1/15/2016 7:00	-18	-11.5	0.8	0.9	0.149	0.098	0.078	0.057	0.04	0.01	0.02	0.01	0.5	1.4	2.2	5.4
1/15/2016 7:15	-18	-11.5	0.8	0.9	0.149	0.098	0.079	0.057	0.04	0	0.02	0	0.5	1.4	2.1	5.4
1/15/2016 7:30	-18	-11.5	0.8	0.9	0.149	0.098	0.078	0.057	0.04	0.01	0.02	0	0.5	1.4	2.2	5.4
1/15/2016 7:45	-18.1	-11.5	0.8	0.9	0.149	0.098	0.079	0.057	0.04	0.01	0.02	0	0.5	1.4	2.2	5.4
1/15/2016 8:00	-18	-11.5	0.8	0.9	0.149	0.098	0.079	0.057	0.04	0	0.02	0.01	0.5	1.4	2.2	5.4
1/15/2016 8:15	-18	-11.5	0.8	0.9	0.149	0.098	0.079	0.057	0.04	0	0.02	0	0.5	1.4	2.2	5.4
1/15/2016 8:30	-18.1	-11.5	0.8	0.9	0.149	0.098	0.079	0.057	0.04	0	0.02	0.01	0.4	1.4	2.2	5.4
1/15/2016 8:45	-18	-11.5	0.8	0.9	0.149	0.098	0.079	0.057	0.04	0.01	0.02	0	0.5	1.4	2.2	5.4
1/15/2016 9:00	-18.1	-11.5	0.8	0.9	0.149	0.098	0.079	0.057	0.04	0.01	0.02	0.01	0.5	1.3	2.2	5.4
1/15/2016 9:15	-18.1	-11.5	0.8	0.9	0.149	0.098	0.079	0.057	0.04	0	0.02	0	0.5	1.3	2.2	5.4
1/15/2016 9:30	-18.1	-11.5	0.8	0.9	0.149	0.098	0.079	0.057	0.04	0.01	0.02	0	0.5	1.4	2.2	5.4
1/15/2016 9:45	-18	-11.5	0.8	0.9	0.149	0.098	0.078	0.057	0.04	0	0.02	0	0.5	1.4	2.2	5.4
1/15/2016 10:00	-18.1	-11.5	0.8	0.9	0.149	0.098	0.079	0.057	0.04	0.01	0.02	0	0.5	1.4	2.2	5.4
1/15/2016 10:15	-18.1	-11.5	0.8	0.9	0.149	0.098	0.079	0.057	0.04	0.01	0.02	0	0.5	1.4	2.2	5.4
1/15/2016 10:30	-18.2	-11.6	0.8	0.9	0.149	0.098	0.079	0.057	0.04	0.01	0.02	0.01	0.5	1.4	2.2	5.4
1/15/2016 10:45	-19.1	-11.8	0.8	0.9	0.149	0.098	0.079	0.057	0.04	0.01	0.02	0	0.5	1.4	2.2	5.4
1/15/2016 11:00	-18.2	-11.6	0.8	0.9	0.149	0.098	0.079	0.057	0.04	0.01	0.02	0	0.5	1.4	2.2	5.4
1/15/2016 11:15	-19.1	-11.8	0.8	0.9	0.149	0.098	0.079	0.057	0.04	0.01	0.02	0	0.5	1.3	2.2	5.4
1/15/2016 11:30	-19.6	-11.4	0.8	0.9	0.149	0.098	0.079	0.057	0.04	0.01	0.02	0.01	0.4	1.4	2.2	5.4
1/15/2016 11:45	-19.4	-12	0.8	0.9	0.149	0.098	0.079	0.057	0.04	0.01	0.02	0	0.5	1.4	2.2	5.4
1/15/2016 12:00	-19.6	-12	0.8	0.9	0.149	0.098	0.079	0.057	0.04	0.01	0.02	0	0.5	1.4	2.3	5.4
1/15/2016 12:15	-19.4	-11.9	0.8	0.9	0.149	0.098	0.079	0.057	0.04	0	0.02	0	0.5	1.4	2.1	5.4
1/15/2016 12:30	-19.5	-12	0.8	0.9	0.149	0.098	0.079	0.057	0.04	0.01	0.02	0.01	0.5	1.4	2.2	5.4
1/15/2016 12:45	-18.3	-11.6	0.8	0.9	0.149	0.098	0.079	0.057	0.04	0.01	0.02	0.01	0.5	1.3	2.1	5.4
1/15/2016 13:00	-18.2	-11.6	0.8	0.9	0.149	0.098	0.079	0.057	0.04	0.01	0.02	0	0.5	1.4	2.2	5.4
1/15/2016 13:15	-18.2	-11.5	0.8	0.9	0.149	0.098	0.078	0.057	0.05	0	0.02	0	0.5	1.4	2.2	5.4
1/15/2016 13:30	-18.2	-11.6	0.8	0.9	0.149	0.098	0.079	0.057	0.04	0.01	0.02	0.01	0.5	1.4	2.2	5.4
1/15/2016 13:45	-18.2	-11.6	0.8	0.9	0.149	0.098	0.079	0.057	0.04	0.01	0.02	0.01	0.5	1.4	2.2	5.4
1/15/2016 14:00	-18.2	-11.5	0.8	0.9	0.149	0.098	0.079	0.057	0.04	0	0.01	0	0.5	1.4	2.2	5.4
1/15/2016 14:15	-18.2	-11.5	0.8	0.9	0.149	0.098	0.079	0.057	0.04	0.01	0.02	0	0.5	1.4	2.2	5.4
1/15/2016 14:30	-18.2	-11.5	0.8	0.9	0.149	0.098	0.079	0.057	0.04	0	0.02	0.01	0.5	1.4	2.2	5.4
1/15/2016 14:45	-18.1	-11.6	0.8	0.9	0.149	0.098	0.078	0.056	0.04	0.01	0.02	0	0.5	1.4	2.2	5.4
1/15/2016 15:00	-18.2	-11.5	0.8	0.9	0.149	0.098	0.078	0.057	0.04	0.01	0.01	0	0.5	1.4	2.3	5.4
1/15/2016 15:15	-18.2	-11.6	0.8	0.9	0.149	0.098	0.079	0.057	0.04	0.01	0.02	0.01	0.5	1.4	2.2	5.4
1/15/2016 15:30	-18.2	-11.5	0.8	0.9	0.149	0.098	0.079	0.057	0.04	0.01	0.02	0	0.5	1.4	2.1	5.4
1/15/2016 15:45	-18.1	-11.5	0.8	0.9	0.149	0.098	0.079	0.057	0.04	0.01	0.02	0	0.5	1.4	2.2	5.4
1/15/2016 16:00	-18.1	-11.5	0.8	0.9	0.149	0.098	0.079	0.057	0.04	0.01	0.02	0	0.5	1.3	2.2	5.4
1/15/2016 16:15	-18.3	-11.5	0.8	0.9	0.149	0.098	0.079	0.057	0.04	0.01	0.02	0	0.4	1.4	2.2	5.4
1/15/2016 16:30	-18.2	-11.5	0.8	0.9	0.149	0.098	0.079	0.056	0.04	0.01	0.02	0.01	0.5	1.4	2.2	5.4
1/15/2016 16:45	-18.2	-11.5	0.8	0.9	0.149	0.098	0.079	0.057	0.04	0	0.02	0	0.5	1.4	2.2	5.4
1/15/2016 17:00	-18.2	-11.5	0.8	0.9	0.149	0.098	0.079	0.057	0.04	0	0.02	0	0.5	1.4	2.2	5.4
1/15/2016 17:15	-18.1	-11.5	0.8	0.9	0.149	0.098	0.079	0.057	0.04	0.01	0.02	0	0.5	1.4	2.1	5.4
1/15/2016 17:30	-18.2	-11.5	0.8	0.9	0.149	0.098	0.079	0.057	0.04	0.01	0.02	0	0.5	1.4	2.2	5.4
1/15/2016 17:45	-18.1	-11.5	0.8	0.9	0.149	0.098	0.079	0.057	0.04	0.01	0.02	0	0.5	1.4	2.2	5.4
1/15/2016 18:00	-18.2	-11.5	0.8	0.9	0.149	0.098	0.079	0.057	0.04	0.01	0.02	0	0.5	1.4	2.1	5.4
1/15/2016 18:15	-18.2	-11.5	0.8	0.9	0.149	0.098	0.079	0.057	0.05	0.01	0.02	0	0.4	1.3	2.1	5.4
1/15/2016 18:30	-18.1	-11.5	0.8	0.9	0.148	0.098	0.078	0.057	0.04	0.01	0.02	0.01	0.5	1.4	2.2	5.4
1/15/2016 18:45	-18.2	-11.5	0.8	0.9	0.149	0.098	0.079	0.057	0.04	0.01	0.02	0.01	0.5	1.4	2.2	5.4
1/15/2016 19:00	-18.2	-11.5	0.8	0.9	0.149	0.098	0.079	0.057	0.04	0.01	0.02	0	0.5	1.4	2.2	5.4
1/15/2016 19:15	-18.2	-11.5	0.8	0.9	0.149	0.098	0.078	0.057	0.04	0.01	0.02	0	0.5	1.4	2.3	5.4
1/15/2016 19:30	-18.2	-11.5	0.8	0.9	0.149	0.098	0.079	0.057	0.04	0	0.02	0	0.4	1.4	2.2	5.4
1/15/2016 19:45	-18.2	-11.5	0.8	0.9	0.149	0.098	0.079	0.057	0.04	0.01	0.02	0	0.5	1.4	2.2	5.4
1/15/2016 20:00	-18.2	-11.5	0.8	0.9	0.149	0.098	0.079	0.057	0.04	0.01	0.02	0	0.5	1.4	2.2	5.4
1/15/2016 20:15	-18.2	-11.5	0.8	0.9	0.149	0.098	0.079	0.057	0.04	0.01	0.02	0.01	0.5	1.4	2.2	5.4
1/15/2016 20:30	-18.2	-11.5	0.8	1	0.149	0.098	0.079	0.057	0.04	0	0.02	0.01	0.5	1.4	2.2	5.4
1/15/2016 20:45	-18.2	-11.5	0.8	0.9	0.149	0.098	0.079	0.057	0.04	0	0.02	0	0.5	1.3	2.2	5.4
1/15/2016 21:00	-18.2	-11.5	0.8	0.9	0.149	0.098	0.078	0.057	0.04	0.01	0.02	0.01	0.5	1.4	2.3	5.4
1/15/2016 21:15	-18.2	-11.5	0.8	0.9	0.149	0.098	0.078	0.057	0.04	0.01	0.02	0	0.5	1.4	2.3	5.4
1/15/2016 21:30	-18.2	-11.5	0.8	0.9	0.149	0.098	0.079	0.057	0.04	0.01	0.02	0.01	0.5	1.4	2.2	5.4
1/15/2016 21:45	-18.2	-11.5	0.8	0.9	0.149	0.098	0.079	0.057	0.04	0.01	0.02	0.01	0.5	1.4	2.2	5.4
1/15/2016 22:00	-18.2	-11.5	0.8	0.9	0.149	0.098	0.079	0.057	0.04	0	0.02	0.01	0.5	1.4	2.2	5.4
1/15/2016 22:15	-18.2	-11.5	0.8	0.9	0.149	0.098	0.079	0.057	0.04	0.01	0.02	0.01	0.5	1.3	2.2	5.4
1/15/2016 22:30	-18.2	-11.5	0.8	0.9	0.149	0.098	0.079	0.057	0.04	0	0.02	0	0.5	1.4	2.2	5.4
1/15/2016 22:45	-18.2	-11.5	0.8	0.9	0.149	0.098	0.079	0.057	0.04	0.01	0.02	0	0.5	1.4	2.2	5.4
1/15/2016 23:00	-18.2	-11.5	0.8	0.9	0.149	0.098	0.079	0.057	0.04	0.01	0.02	0.01	0.5	1.4	2.3	5.4
1/15/2016 23:15	-18.2	-11.5	0.8	0.9	0.149	0.098	0.078	0.057	0.04	0.01	0.02	0	0.5	1.4	2.2	5.4
1/15/2016 23:30	-18.1	-11.5	0.8	0.9	0.149	0.098	0.079	0.057	0.04	0.01	0.02	0	0.5	1.4	2.2	5.4
1/15/2016 23:45	-18.3	-11.5	0.8	0.9	0.149	0.098	0.079	0.057	0.04	0.01	0.02	0	0.5	1.3	2.2	5.4
1/16/2016 0:00	-18.2	-11.5	0.8	0.9	0.149	0.098	0.079	0.057	0.04	0	0.02	0	0.5	1.4	2.1	5.4
1/16/2016 0:15	-18.2	-11.5	0.8	0.9	0.149	0.098	0.079	0.057	0.05	0	0.02	0.01	0.5	1.4	2.2	5.4
1/16/2016 0:30	-18.1	-11.5	0.8	0.9	0.149	0.098	0.079	0.057	0.04	0.01	0.02	0	0.5	1.4	2.2	5.4
1/16/2016 0:45	-18.2	-11.5	0.8	0.9	0.149	0.098	0.079	0.057	0.04	0.01	0.02	0	0.5	1.4	2.3	5.4
1/16/2016 1:00	-18.2	-11.5	0.8	0.9	0.149	0.098	0.079	0.057	0.04	0.01	0.02	0	0.5	1.4	2.3	5.4
1/16/2016 1:15	-18.2	-11.5	0.8	0.9	0.149	0.097	0.079	0.057	0.04	0.01	0.02	0	0.5	1.4	2.2	5.4
1/16/2016 1:30	-18.2	-11.5	0.8	0.9	0.149	0.098	0.077	0.057	0.04	0.01	0.02	0.01	0.5	1.4	2.3	5.4
1/16/2016 1:45	-18.2	-11.5	0.8	0.9	0.149	0.097	0.079	0.057	0.04	0.01	0.02	0.01	0.5	1.4	2.3	5.4
1/16/2016 2:00	-18.3	-11.5	0.8	0.9	0.149	0.098	0.079	0.057	0.04	0	0.02	0	0.5	1.3	2.2	5.4
1/16/2016 2:15	-18	-11.5	0.8	0.9	0.149	0.098	0.079	0.057	0.04	0.01	0.02	0	0.5	1.4	2.2	5.4
1/16/2016 2:30	-18.1	-11.5	0.8	0.9	0.149	0.097	0.079	0.057	0.04	0.01	0.02	0.01	0.5	1.4	2.2	5.4
1/16/2016 2:45	-18.3	-11.5	0.8	0.9	0.149	0.098	0.079	0.057	0.04	0.01	0.02	0.01	0.5	1.4	2.2	5.4
1/16/2016 3:00	-18.2	-11.5	0.8	0.9	0.149	0.097	0.079	0.057	0.04	0.01	0.02	0.01	0.5	1.4	2.2	5.4
1/16/2016 3:15	-18.2	-11.5	0.8	0.9	0.149	0.097	0.079	0.057	0.04	0.01	0.02	0	0.5	1.4	2.2	5.4
1/16/2016 3:30	-18.3	-11.5	0.8	0.9	0.149	0.097	0.079	0.057	0.04	0.01	0.02	0	0.5	1.4	2.2	5.4
1/16/2016 3:45	-18.2	-11.5	0.8	0.9	0.149	0.098	0.079	0.057	0.04	0.01	0.02	0.01	0.5	1.4	2.2	5.4
1/16/2016 4:00	-18.2	-11.5	0.8	0.9	0.149	0.098	0.078	0.057	0.04	0.01	0.02	0.01	0.5	1.4	2.2	5.4
1/16/2016 4:15	-18.2	-11.5	0.8	0.9	0.149	0.097	0.079	0.057	0.04	0.01	0.02	0.01	0.5	1.4	2.3	5.4
1/16/2016 4:30	-18.2	-11.5	0.8	0.9	0.149	0.098	0.079	0.057	0.04	0	0.02	0	0.5	1.3	2.3	5.4
1/16/2016 4:45	-18.3	-11.5	0.8	0.9	0.149	0.097	0.079	0.057	0.04	0	0.02	0.01	0.5	1.4	2.1	5.4
1/16/2016 5:00	-18.2	-11.5	0.8	0.9	0.149	0.098	0.078	0.057	0.04	0.01	0.02	0.01	0.5	1.4	2.2	5.4
1/16/2016 5:15	-18.3	-11.5	0.8	0.9	0.149	0.097	0.079	0.057	0.04	0.01	0.02	0	0.5	1.3	2.3	5.4
1/16/2016 5:30	-18.2	-11.5	0.8	0.9	0.149	0.098	0.079	0.057	0.04	0	0.02	0.01	0.5	1.4	2.1	5.4
1/16/2016 5:45	-18.3	-11.5	0.8	0.9	0.149	0.098	0.079	0.057	0.04	0	0.02	0	0.5	1.3	2.2	5.4
1/16/2016 6:00	-18.1	-11.5	0.8	0.9	0.149	0.097	0.079	0.057	0.04	0.01	0.02	0	0.5	1.4	2.2	5.4
1/16/2016 6:15	-18.3	-11.5	0.8	0.9	0.148	0.097	0.079	0.057	0.04	0.01	0.02	0	0.5	1.4	2.2	5.4
1/16/2016 6:30	-18.2	-11.5	0.8	0.9	0.149	0.097	0.079	0.057	0.04	0.01	0.02	0.01	0.5	1.4	2.2	5.4
1/16/2016 6:45	-18.3	-11.5	0.8	0.9	0.149	0.098	0.079	0.057	0.04	0	0.02	0.01	0.5	1.4	2.2	5.4
1/16/2016 7:00	-18.3	-11.5	0.8	0.9	0.148	0.097	0.079	0.057	0.04	0.01	0.02	0	0.5	1.4	2.2	5.4
1/16/2016 7:15	-18.2	-11.5	0.8	0.9	0.149	0.098	0.079	0.057	0.04	0.01	0.02	0.01	0.5	1.4	2.3	5.4
1/16/2016 7:30	-18.2	-11.6	0.8	0.9	0.148	0.097	0.079	0.057	0.04	0.01	0.02	0	0.5	1.4	2.1	5.4
1/16/2016 7:45	-18.3	-11.5	0.8	0.9	0.148	0.097	0.079	0.057	0.04	0.01	0.02	0	0.5	1.3	2.2	5.4
1/16/2016 8:00	-18.1	-11.5	0.8	0.9	0.148	0.097	0.079	0.057	0.04	0.01	0.02	0	0.5	1.4	2.2	5.4
1/16/2016 8:15	-18.2	-11.5	0.8	0.9	0.149	0.098	0.078	0.057	0.04	0.01	0.02	0	0.5	1.4	2.3	5.4
1/16/2016 8:30	-18.3	-11.5	0.8	0.9	0.149	0.097	0.079	0.057	0.04	0.01	0.02	0	0.5	1.4	2.2	5.4
1/16/2016 8:45	-18.2	-11.5	0.8	0.9	0.149	0.098	0.079	0.057	0.04	0	0.02	0.01	0.4	1.4	2.2	5.4
1/16/2016 9:00	-18.3	-11.5	0.8	0.9	0.149	0.097	0.079	0.057	0.04	0.01	0.02	0	0.5	1.3	2.2	5.4
1/16/2016 9:15	-18.3	-11.5	0.8	0.9	0.149	0.097	0.078	0.057	0.04	0.01	0.02	0	0.5	1.4	2.3	5.4
1/16/2016 9:30	-18.3	-11.6	0.8	0.9	0.149	0.097	0.079	0.057	0.04	0	0.02	0.01	0.5	1.4	2.2	5.4
1/16/2016 9:45	-18.4	-11.5	0.8	0.9	0.148	0.097	0.079	0.057	0.04	0.01	0.02	0.01	0.5	1.4	2.2	5.4
1/16/2016 10:00	-18.2	-11.6	0.8	0.9	0.149	0.097	0.079	0.057	0.05	0.01	0.02	0	0.5	1.4	2.3	5.4
1/16/2016 10:15	-18.3	-11.5	0.8	0.9	0.149	0.098	0.078	0.057	0.04	0.01	0.02	0	0.5	1.4	2.2	5.4
1/16/2016 10:30	-18.3	-11.5	0.8	0.9	0.148	0.097	0.079	0.057	0.04	0.01	0.02	0	0.5	1.4	2.1	5.4
1/16/2016 10:45	-18.3	-11.6	0.8	0.9	0.149	0.097	0.079	0.057	0.04	0	0.02	0.01	0.4	1.3	2.1	5.4
1/16/2016 11:00	-19.7	-12	0.8	0.9	0.149	0.098	0.077	0.057	0.04	0.01	0.02	0	0.5	1.4	2.2	5.4
1/16/2016 11:15	-19.5	-12	0.8	0.9	0.149	0.098	0.079	0.057	0.05	0	0.02	0.01	0.5	1.4	2.2	5.4
1/16/2016 11:30	-19.8	-12	0.8	0.9	0.148	0.098	0.079	0.057	0.04	0.01	0.02	0.01	0.5	1.4	2.3	5.4
1/16/2016 11:45	-19.4	-12	0.8	1	0.149	0.097	0.079	0.057	0.04	0	0.02	0	0.5	1.4	2.1	5.4
1/16/2016 12:00	-19.8	-12.1	0.8	0.9	0.149	0.098	0.078	0.056	0.04	0	0.02	0.01	0.5	1.3	2.1	5.4
1/16/2016 12:15	-19.8	-12.1	0.8	0.9	0.149	0.097	0.079	0.057	0.04	0.01	0.02	0.01	0.5	1.4	2.3	5.4
1/16/2016 12:30	-19.7	-11.4	0.8	0.9	0.149	0.098	0.079	0.057	0.04	0	0.02	0.01	0.5	1.4	2.3	5.4
1/16/2016 12:45	-19.7	-12.1	0.8	0.9	0.149	0.097	0.079	0.057	0.04	0.01	0.02	0.01	0.5	1.3	2.3	5.4
1/16/2016 13:00	-19.8	-12	0.8	0.9	0.148	0.098	0.079	0.057	0.04	0.01	0.02	0	0.5	1.4	2.2	5.4
1/16/2016 13:15	-19.8	-12.1	0.8	0.9	0.148	0.098	0.079	0.056	0.04	0	0.02	0.01	0.5	1.4	2.1	5.4
1/16/2016 13:30	-19.7	-12	0.8	0.9	0.149	0.097	0.079	0.057	0.04	0.01	0.02	0	0.5	1.4	2.3	5.4
1/16/2016 13:45	-19.6	-11.8	0.8	0.9	0.148	0.098	0.078	0.057	0.04	0	0.02	0	0.5	1.4	2.1	5.4
1/16/2016 14:00	-19.7	-11.8	0.8	0.9	0.148	0.098	0.079	0.057	0.04	0.01	0.02	0.01	0.5	1.3	2.3	5.4
1/16/2016 14:15	-19.6	-11.4	0.8	0.9	0.148	0.098	0.079	0.057	0.04	0.01	0.02	0.01	0.5	1.4	2.2	5.4
1/16/2016 14:30	-19.4	-11.8	0.8	0.9	0.149	0.098	0.079	0.057	0.04	0	0.02	0.01	0.5	1.4	2.2	5.4
1/16/2016 14:45	-19.4	-12	0.8	0.9	0.149	0.097	0.079	0.057	0.04	0	0.02	0	0.5	1.4	2.2	5.4
1/16/2016 15:00	-19.3	-11.8	0.8	0.9	0.148	0.098	0.079	0.057	0.05	0.01	0.02	0	0.5	1.3	2.3	5.4
1/16/2016 15:15	-19.4	-11.9	0.8	0.9	0.148	0.098	0.079	0.056	0.04	0	0.02	0.01	0.5	1.4	2.2	5.4
1/16/2016 15:30	-19.4	-12	0.8	0.9	0.149	0.097	0.079	0.057	0.04	0.01	0.02	0.01	0.4	1.4	2.1	5.4
1/16/2016 15:45	-19.2	-11.9	0.8	0.9	0.149	0.098	0.079	0.057	0.04	0.01	0.02	0	0.5	1.3	2.3	5.4
1/16/2016 16:00	-18.3	-11.6	0.8	0.9	0.148	0.097	0.079	0.057	0.04	0.01	0.02	0	0.5	1.4	2.2	5.4
1/16/2016 16:15	-18.4	-11.6	0.8	0.9	0.148	0.098	0.079	0.057	0.04	0.01	0.02	0	0.5	1.4	2.2	5.4
1/16/2016 16:30	-18.4	-11.6	0.8	0.9	0.149	0.097	0.079	0.057	0.04	0.01	0.02	0	0.5	1.4	2.1	5.4
1/16/2016 16:45	-18.4	-11.6	0.8	0.9	0.149	0.098	0.079	0.057	0.04	0.01	0.02	0.01	0.4	1.4	2.2	5.4
1/16/2016 17:00	-18.4	-11.6	0.8	0.9	0.148	0.098	0.079	0.056	0.04	0.01	0.02	0.01	0.5	1.4	2.3	5.4
1/16/2016 17:15	-18.4	-11.6	0.8	0.9	0.148	0.097	0.079	0.057	0.04	0.01	0.02	0	0.5	1.4	2.1	5.4
1/16/2016 17:30	-18.4	-11.6	0.8	0.9	0.148	0.098	0.078	0.057	0.04	0.01	0.02	0	0.5	1.4	2.2	5.4
1/16/2016 17:45	-18.4	-11.6	0.8	0.9	0.148	0.098	0.079	0.057	0.04	0.01	0.02	0.01	0.5	1.4	2.2	5.4
1/16/2016 18:00	-18.4	-11.6	0.8	0.9	0.149	0.097	0.079	0.057	0.04	0.01	0.02	0	0.5	1.3	2.2	5.4
1/16/2016 18:15	-18.3	-11.6	0.8	0.9	0.149	0.098	0.079	0.057	0.04	0.01	0.02	0.01	0.5	1.4	2.3	5.4
1/16/2016 18:30	-18.4	-11.5	0.8	0.9	0.148	0.097	0.077	0.057	0.05	0.01	0.02	0.01	0.5	1.4	2.2	5.4
1/16/2016 18:45	-18.4	-11.6	0.8	0.9	0.148	0.098	0.079	0.057	0.04	0.01	0.02	0.01	0.5	1.4	2.2	5.4
1/16/2016 19:00	-18.4	-11.6	0.8	0.9	0.149	0.097	0.078	0.057	0.04	0.01	0.02	0.01	0.4	1.4	2.1	5.4
1/16/2016 19:15	-18.4	-11.6	0.8	0.9	0.148	0.098	0.079	0.057	0.04	0.01	0.02	0.01	0.5	1.3	2.2	5.4
1/16/2016 19:30	-18.3	-11.6	0.8	0.9	0.148	0.097	0.079	0.057	0.04	0.01	0.02	0	0.5	1.3	2.1	5.4
1/16/2016 19:45	-18.4	-11.6	0.8	0.9	0.148	0.097	0.079	0.057	0.04	0.01	0.02	0.01	0.5	1.4	2.2	5.4
1/16/2016 20:00	-18.4	-11.6	0.8	0.9	0.148	0.097	0.079	0.057	0.04	0.01	0.02	0	0.5	1.4	2.2	5.4
1/16/2016 20:15	-18.3	-11.5	0.8	0.9	0.148	0.098	0.078	0.057	0.04	0.01	0.02	0.01	0.5	1.4	2.2	5.4
1/16/2016 20:30	-18.3	-11.6	0.8	0.9	0.148	0.098	0.079	0.057	0.04	0.01	0.02	0	0.5	1.4	2.2	5.3
1/16/2016 20:45	-18.3	-11.6	0.8	0.9	0.148	0.097	0.079	0.057	0.04	0.01	0.02	0	0.5	1.4	2.1	5.4
1/16/2016 21:00	-18.4	-11.6	0.8	0.9	0.148	0.097	0.079	0.057	0.05	0.01	0.02	0	0.5	1.3	2.3	5.4
1/16/2016 21:15	-18.4	-11.6	0.8	0.9	0.149	0.097	0.079	0.057	0.04	0.01	0.02	0.01	0.5	1.4	2.2	5.4
1/16/2016 21:30	-18.5	-11.6	0.8	0.9	0.148	0.097	0.079	0.057	0.04	0.01	0.02	0.01	0.5	1.4	2.2	5.4
1/16/2016 21:45	-18.5	-11.6	0.8	0.9	0.148	0.097	0.079	0.057	0.04	0.01	0.02	0.01	0.5	1.3	2.2	5.4
1/16/2016 22:00	-18.3	-11.6	0.8	0.9	0.148	0.097	0.079	0.057	0.04	0.01	0.02	0	0.5	1.3	2.2	5.4
1/16/2016 22:15	-18.4	-11.6	0.8	0.9	0.148	0.097	0.079	0.057	0.04	0.01	0.02	0.01	0.5	1.3	2.1	5.4
1/16/2016 22:30	-18.5	-11.6	0.8	0.9	0.148	0.097	0.079	0.057	0.04	0.01	0.02	0	0.4	1.4	2.1	5.4
1/16/2016 22:45	-18.4	-11.6	0.8	0.9	0.148	0.097	0.079	0.057	0.04	0	0.02	0.01	0.5	1.4	2.1	5.4
1/16/2016 23:00	-18.3	-11.6	0.8	0.9	0.148	0.097	0.079	0.057	0.04	0.01	0.02	0	0.5	1.4	2.2	5.4
1/16/2016 23:15	-18.4	-11.6	0.8	0.9	0.148	0.098	0.079	0.057	0.04	0.01	0.02	0.01	0.5	1.3	2.2	5.4
1/16/2016 23:30	-18.4	-11.6	0.8	0.9	0.148	0.097	0.079	0.057	0.04	0	0.02	0	0.5	1.4	2.2	5.4
1/16/2016 23:45	-18.3	-11.6	0.8	0.9	0.148	0.097	0.079	0.057	0.04	0.01	0.02	0.01	0.5	1.4	2.1	5.4
1/17/2016 0:00	-18.5	-11.6	0.8	0.9	0.148	0.097	0.079	0.057	0.04	0.01	0.02	0.01	0.5	1.4	2.1	5.4
1/17/2016 0:15	-18.4	-11.6	0.8	0.9	0.148	0.097	0.079	0.057	0.04	0	0.02	0.01	0.5	1.3	2.1	5.4
1/17/2016 0:30	-18.3	-11.6	0.8	0.9	0.148	0.097	0.079	0.057	0.04	0.01	0.02	0	0.5	1.4	2.2	5.4
1/17/2016 0:45	-18.3	-11.6	0.8	0.9	0.148	0.097	0.079	0.057	0.04	0.01	0.02	0.01	0.5	1.4	2.1	5.4
1/17/2016 1:00	-18.5	-11.6	0.8	0.9	0.148	0.097	0.079	0.057	0.05	0.01	0.02	0.01	0.5	1.4	2.2	5.4
1/17/2016 1:15	-18.4	-11.6	0.8	0.9	0.148	0.097	0.079	0.057	0.04	0.01	0.02	0.01	0.5	1.3	2.1	5.4
1/17/2016 1:30	-18.5	-11.6	0.8	0.9	0.148	0.097	0.079	0.057	0.04	0.01	0.02	0.01	0.5	1.4	2.1	5.4
1/17/2016 1:45	-18.4	-11.6	0.8	0.9	0.148	0.097	0.079	0.057	0.04	0	0.02	0	0.4	1.3	2.2	5.4
1/17/2016 2:00	-18.4	-11.6	0.8	0.9	0.148	0.097	0.079	0.057	0.04	0.01	0.02	0.01	0.4	1.4	2.1	5.3
1/17/2016 2:15	-18.4	-11.6	0.8	0.9	0.148	0.097	0.079	0.057	0.04	0.01	0.02	0	0.5	1.4	2.1	5.4
1/17/2016 2:30	-18.4	-11.6	0.8	0.9	0.148	0.097	0.079	0.057	0.04	0	0.02	0	0.5	1.4	2.1	5.4
1/17/2016 2:45	-18.5	-11.6	0.8	0.9	0.148	0.097	0.079	0.057	0.04	0	0.02	0	0.5	1.4	2.1	5.3
1/17/2016 3:00	-18.4	-11.6	0.8	0.9	0.148	0.097	0.078	0.057	0.05	0.01	0.02	0	0.5	1.3	2.3	5.4
1/17/2016 3:15	-18.3	-11.6	0.8	0.9	0.148	0.097	0.079	0.057	0.04	0.01	0.02	0.01	0.5	1.4	2.2	5.4
1/17/2016 3:30	-18.4	-11.6	0.8	0.9	0.148	0.097	0.079	0.057	0.04	0.01	0.02	0.01	0.5	1.4	2.1	5.4
1/17/2016 3:45	-18.4	-11.6	0.8	0.9	0.148	0.097	0.079	0.057	0.05	0	0.02	0.01	0.5	1.4	2.1	5.4
1/17/2016 4:00	-18.4	-11.6	0.8	0.9	0.148	0.097	0.078	0.057	0.04	0.01	0.02	0.01	0.5	1.3	2.1	5.4
1/17/2016 4:15	-18.5	-11.6	0.8	0.9	0.148	0.097	0.079	0.057	0.04	0.01	0.02	0	0.5	1.4	2.2	5.4
1/17/2016 4:30	-18.4	-11.6	0.8	0.9	0.148	0.097	0.079	0.057	0.04	0.01	0.02	0	0.5	1.3	2.1	5.4
1/17/2016 4:45	-18.5	-11.6	0.8	0.9	0.148	0.098	0.079	0.057	0.04	0.01	0.02	0.01	0.5	1.4	2.2	5.4
1/17/2016 5:00	-18.4	-11.6	0.8	0.9	0.148	0.097	0.079	0.057	0.04	0	0.02	0	0.5	1.3	2.1	5.4
1/17/2016 5:15	-18.5	-11.6	0.8	0.9	0.148	0.097	0.078	0.057	0.04	0	0.02	0	0.5	1.4	2.1	5.4
1/17/2016 5:30	-18.4	-11.6	0.8	0.9	0.148	0.097	0.079	0.057	0.04	0	0.02	0.01	0.5	1.4	2.2	5.4
1/17/2016 5:45	-18.5	-11.6	0.8	0.9	0.149	0.097	0.079	0.057	0.04	0.01	0.02	0	0.5	1.3	2.2	5.4
1/17/2016 6:00	-18.4	-11.6	0.8	0.9	0.148	0.097	0.078	0.057	0.04	0.01	0.02	0	0.4	1.4	2.2	5.4
1/17/2016 6:15	-18.4	-11.6	0.8	0.9	0.148	0.097	0.079	0.057	0.04	0.01	0.02	0.01	0.5	1.3	2.1	5.4
1/17/2016 6:30	-18.3	-11.6	0.8	0.9	0.148	0.097	0.079	0.057	0.04	0.01	0.02	0.01	0.5	1.4	2.2	5.4
1/17/2016 6:45	-18.4	-11.6	0.8	0.9	0.148	0.097	0.079	0.057	0.04	0.01	0.02	0.01	0.5	1.3	2.1	5.4
1/17/2016 7:00	-18.5	-11.6	0.8	0.9	0.148	0.097	0.078	0.057	0.04	0.01	0.02	0	0.5	1.4	2.1	5.4
1/17/2016 7:15	-18.4	-11.6	0.8	0.9	0.148	0.097	0.078	0.057	0.04	0	0.02	0	0.5	1.3	2.2	5.4
1/17/2016 7:30	-18.5	-11.6	0.8	0.9	0.148	0.097	0.079	0.057	0.04	0.01	0.02	0.01	0.5	1.4	2.2	5.4
1/17/2016 7:45	-18.5	-11.6	0.8	0.9	0.148	0.097	0.079	0.057	0.04	0.01	0.02	0	0.5	1.4	2.2	5.4
1/17/2016 8:00	-18.5	-11.6	0.8	0.9	0.148	0.097	0.079	0.057	0.04	0.01	0.02	0.01	0.5	1.4	2.1	5.3
1/17/2016 8:15	-18.5	-11.6	0.8	0.9	0.148	0.097	0.079	0.057	0.04	0.01	0.02	0	0.5	1.4	2.2	5.4
1/17/2016 8:30	-18.4	-11.6	0.8	0.9	0.148	0.097	0.079	0.057	0.04	0.01	0.02	0.01	0.5	1.4	2.2	5.4
1/17/2016 8:45	-18.4	-11.6	0.8	0.9	0.148	0.097	0.079	0.057	0.04	0.01	0.02	0.01	0.5	1.4	2.1	5.3
1/17/2016 9:00	-18.4	-11.6	0.8	0.9	0.148	0.097	0.079	0.057	0.05	0.01	0.02	0.01	0.5	1.4	2.2	5.4
1/17/2016 9:15	-18.4	-11.6	0.8	0.9	0.148	0.097	0.079	0.057	0.04	0.01	0.02	0.01	0.5	1.3	2.1	5.3
1/17/2016 9:30	-18.4	-11.6	0.8	0.9	0.148	0.097	0.079	0.057	0.04	0.01	0.02	0	0.4	1.3	2.2	5.4
1/17/2016 9:45	-18.5	-11.6	0.8	0.9	0.148	0.097	0.079	0.057	0.04	0.01	0.02	0	0.5	1.4	2.2	5.4
1/17/2016 10:00	-18.5	-11.6	0.8	0.9	0.148	0.097	0.079	0.057	0.05	0.01	0.02	0	0.4	1.4	2.1	5.3
1/17/2016 10:15	-18.5	-11.6	0.8	0.9	0.148	0.097	0.079	0.057	0.04	0.01	0.02	0.01	0.5	1.4	2.1	5.4
1/17/2016 10:30	-18.5	-11.6	0.8	0.9	0.148	0.097	0.079	0.057	0.04	0.01	0.02	0	0.5	1.4	2.2	5.3
1/17/2016 10:45	-18.5	-11.6	0.8	0.9	0.148	0.097	0.079	0.057	0.05	0.01	0.02	0	0.5	1.4	2.2	5.4
1/17/2016 11:00	-18.5	-11.6	0.8	0.9	0.148	0.097	0.079	0.057	0.04	0.01	0.02	0	0.5	1.4	2.2	5.4
1/17/2016 11:15	-18.5	-11.6	0.8	0.9	0.148	0.097	0.079	0.057	0.04	0.01	0.02	0	0.4	1.4	2.1	5.4
1/17/2016 11:30	-18.5	-11.6	0.8	0.9	0.148	0.097	0.079	0.057	0.04	0	0.02	0.01	0.5	1.4	2.1	5.4
1/17/2016 11:45	-18.5	-11.6	0.8	0.9	0.148	0.097	0.079	0.057	0.04	0.01	0.02	0	0.5	1.4	2.1	5.4
1/17/2016 12:00	-19.9	-12.1	0.8	0.9	0.148	0.097	0.079	0.057	0.04	0	0.02	0.01	0.5	1.4	2.2	5.4
1/17/2016 12:15	-20	-11.9	0.8	0.9	0.148	0.097	0.079	0.057	0.04	0.01	0.02	0	0.5	1.3	2.1	5.3
1/17/2016 12:30	-19.9	-12.1	0.8	0.9	0.148	0.097	0.079	0.057	0.04	0.01	0.02	0.01	0.5	1.4	2.1	5.4
1/17/2016 12:45	-20	-12.1	0.8	0.9	0.148	0.098	0.079	0.057	0.04	0.01	0.02	0	0.4	1.4	2.2	5.4
1/17/2016 13:00	-18.6	-11.7	0.8	0.9	0.148	0.098	0.079	0.056	0.04	0.01	0.02	0	0.5	1.4	2.2	5.4
1/17/2016 13:15	-18.6	-11.7	0.8	0.9	0.148	0.098	0.079	0.057	0.04	0	0.02	0.01	0.4	1.4	2.1	5.4
1/17/2016 13:30	-20	-12.1	0.8	0.9	0.148	0.098	0.079	0.057	0.04	0.01	0.02	0.01	0.5	1.4	2.2	5.4
1/17/2016 13:45	-19.1	-11.9	0.8	0.9	0.148	0.098	0.079	0.056	0.04	0.01	0.02	0.01	0.5	1.3	2.3	5.3
1/17/2016 14:00	-20	-11.5	0.8	0.9	0.148	0.097	0.079	0.057	0.04	0.01	0.02	0	0.5	1.4	2.2	5.4
1/17/2016 14:15	-20.1	-12.1	0.8	0.9	0.148	0.097	0.079	0.057	0.04	0.01	0.02	0	0.5	1.4	2.2	5.4
1/17/2016 14:30	-20	-12.1	0.8	0.9	0.148	0.097	0.079	0.057	0.04	0.01	0.02	0.01	0.5	1.3	2.1	5.4
1/17/2016 14:45	-19.5	-11.5	0.8	0.9	0.148	0.097	0.079	0.057	0.04	0.01	0.02	0	0.5	1.3	2.1	5.3
1/17/2016 15:00	-19.9	-12.1	0.8	0.9	0.148	0.098	0.079	0.057	0.04	0	0.02	0	0.4	1.4	2.1	5.4
1/17/2016 15:15	-20	-12	0.8	0.9	0.148	0.097	0.079	0.057	0.04	0.01	0.02	0	0.5	1.3	2.2	5.3
1/17/2016 15:30	-20.1	-12.1	0.8	0.9	0.148	0.098	0.079	0.057	0.05	0.01	0.02	0	0.5	1.4	2.2	5.4
1/17/2016 15:45	-19.9	-12.1	0.8	0.9	0.148	0.097	0.079	0.057	0.04	0.01	0.02	0	0.5	1.3	2.2	5.4
1/17/2016 16:00	-18.6	-11.7	0.8	0.9	0.148	0.097	0.079	0.057	0.04	0.01	0.02	0	0.5	1.4	2.2	5.4
1/17/2016 16:15	-18.6	-11.6	0.8	0.9	0.148	0.097	0.079	0.057	0.04	0.01	0.02	0.01	0.5	1.4	2.1	5.3
1/17/2016 16:30	-18.6	-11.6	0.8	0.9	0.148	0.098	0.077	0.056	0.04	0.01	0.02	0.01	0.5	1.3	2.1	5.4
1/17/2016 16:45	-18.5	-11.6	0.8	0.9	0.148	0.097	0.08	0.057	0.04	0.01	0.02	0.01	0.5	1.4	2.1	5.4
1/17/2016 17:00	-18.6	-11.7	0.8	0.9	0.148	0.097	0.079	0.057	0.04	0.01	0.02	0.01	0.5	1.4	2.1	5.3
1/17/2016 17:15	-18.6	-11.6	0.8	0.9	0.148	0.098	0.079	0.057	0.04	0.01	0.02	0	0.4	1.4	2.2	5.4
1/17/2016 17:30	-18.6	-11.6	0.8	0.9	0.148	0.098	0.08	0.057	0.04	0	0.02	0.01	0.5	1.4	2.1	5.4
1/17/2016 17:45	-18.6	-11.6	0.8	0.9	0.148	0.098	0.079	0.057	0.04	0.01	0.02	0.01	0.5	1.4	2.3	5.4
1/17/2016 18:00	-18.6	-11.6	0.8	0.9	0.148	0.097	0.08	0.057	0.04	0.01	0.02	0.01	0.5	1.3	2.2	5.4
1/17/2016 18:15	-18.6	-11.6	0.8	0.9	0.148	0.097	0.08	0.057	0.04	0.01	0.02	0	0.5	1.3	2.2	5.4
1/17/2016 18:30	-18.6	-11.6	0.8	0.9	0.148	0.097	0.079	0.057	0.04	0.01	0.02	0.01	0.5	1.3	2.2	5.3
1/17/2016 18:45	-18.5	-11.6	0.8	0.9	0.148	0.098	0.078	0.057	0.04	0.01	0.02	0	0.5	1.4	2.2	5.4
1/17/2016 19:00	-18.6	-11.6	0.8	0.9	0.148	0.097	0.079	0.057	0.04	0.01	0.02	0.01	0.5	1.3	2.1	5.3
1/17/2016 19:15	-18.6	-11.6	0.8	0.9	0.148	0.097	0.079	0.057	0.04	0.01	0.02	0.01	0.5	1.4	2.1	5.4
1/17/2016 19:30	-18.6	-11.6	0.8	0.9	0.148	0.097	0.08	0.057	0.04	0.01	0.02	0.01	0.5	1.3	2.1	5.4
1/17/2016 19:45	-18.6	-11.6	0.8	0.9	0.148	0.097	0.079	0.057	0.04	0.01	0.02	0.01	0.5	1.3	2.1	5.4
1/17/2016 20:00	-18.6	-11.6	0.8	0.9	0.148	0.097	0.08	0.057	0.04	0.01	0.02	0	0.5	1.3	2.1	5.4
1/17/2016 20:15	-18.5	-11.6	0.8	0.9	0.148	0.097	0.079	0.057	0.04	0.01	0.02	0	0.5	1.3	2.1	5.4
1/17/2016 20:30	-18.6	-11.6	0.8	0.9	0.148	0.097	0.079	0.057	0.04	0.01	0.02	0.01	0.4	1.4	2.1	5.3
1/17/2016 20:45	-18.7	-11.6	0.8	0.9	0.148	0.097	0.079	0.057	0.04	0.01	0.02	0	0.5	1.3	2.2	5.3
1/17/2016 21:00	-18.6	-11.6	0.8	0.9	0.148	0.097	0.079	0.056	0.04	0.01	0.02	0.01	0.4	1.4	2.1	5.3
1/17/2016 21:15	-18.6	-11.6	0.8	0.9	0.148	0.097	0.079	0.057	0.04	0.01	0.02	0.01	0.4	1.4	2.2	5.3
1/17/2016 21:30	-18.7	-11.6	0.8	0.9	0.148	0.097	0.079	0.057	0.05	0.01	0.02	0.01	0.5	1.3	2.2	5.3
1/17/2016 21:45	-18.6	-11.6	0.8	0.9	0.148	0.097	0.079	0.057	0.04	0.01	0.02	0	0.4	1.3	2.1	5.4
1/17/2016 22:00	-18.5	-11.6	0.8	0.9	0.148	0.097	0.079	0.057	0.04	0.01	0.02	0	0.4	1.3	2.1	5.4
1/17/2016 22:15	-18.5	-11.6	0.8	0.9	0.148	0.097	0.079	0.057	0.04	0.01	0.02	0	0.5	1.4	2.1	5.3
1/17/2016 22:30	-18.6	-11.6	0.8	0.9	0.148	0.097	0.079	0.057	0.04	0.01	0.02	0	0.4	1.4	2.1	5.4
1/17/2016 22:45	-18.6	-11.6	0.8	0.9	0.148	0.097	0.079	0.057	0.04	0	0.02	0	0.5	1.4	2.2	5.4
1/17/2016 23:00	-18.6	-11.6	0.8	0.9	0.148	0.097	0.079	0.057	0.04	0.01	0.02	0.01	0.4	1.4	2.1	5.3
1/17/2016 23:15	-18.6	-11.6	0.8	0.9	0.148	0.097	0.079	0.057	0.04	0.01	0.02	0	0.5	1.3	2.1	5.4
1/17/2016 23:30	-18.6	-11.6	0.8	0.9	0.148	0.097	0.079	0.057	0.04	0	0.02	0	0.5	1.3	2.1	5.4
1/17/2016 23:45	-18.6	-11.6	0.8	0.9	0.148	0.097	0.079	0.057	0.04	0	0.02	0	0.4	1.3	2.1	5.4
1/18/2016 0:00	-18.6	-11.6	0.8	0.9	0.148	0.097	0.079	0.057	0.04	0.01	0.02	0.01	0.5	1.4	2.1	5.3
1/18/2016 0:15	-18.6	-11.6	0.8	0.9	0.148	0.097	0.079	0.057	0.04	0	0.02	0.01	0.5	1.4	2.1	5.4
1/18/2016 0:30	-18.6	-11.6	0.8	0.9	0.148	0.097	0.079	0.057	0.04	0.01	0.02	0.01	0.5	1.4	2.1	5.3
1/18/2016 0:45	-18.5	-11.6	0.8	0.9	0.148	0.097	0.079	0.057	0.04	0.01	0.02	0	0.5	1.3	2.2	5.3
1/18/2016 1:00	-18.6	-11.6	0.8	0.9	0.148	0.097	0.079	0.057	0.04	0	0.02	0	0.4	1.4	2.2	5.3
1/18/2016 1:15	-18.6	-11.6	0.8	0.9	0.148	0.097	0.079	0.057	0.04	0	0.02	0.01	0.5	1.4	2.1	5.4
1/18/2016 1:30	-18.6	-11.6	0.8	0.9	0.148	0.097	0.077	0.057	0.04	0.01	0.02	0	0.5	1.4	2.1	5.3
1/18/2016 1:45	-18.7	-11.6	0.8	0.9	0.148	0.097	0.079	0.057	0.04	0.01	0.02	0.01	0.5	1.4	2.2	5.3
1/18/2016 2:00	-18.7	-11.6	0.8	0.9	0.148	0.097	0.079	0.057	0.04	0.01	0.02	0	0.5	1.4	2.2	5.4
1/18/2016 2:15	-18.5	-11.6	0.8	0.9	0.148	0.097	0.079	0.057	0.04	0.01	0.02	0	0.5	1.3	2.1	5.3
1/18/2016 2:30	-18.6	-11.6	0.8	0.9	0.148	0.097	0.079	0.057	0.04	0.01	0.02	0	0.5	1.4	2.1	5.3
1/18/2016 2:45	-18.6	-11.6	0.8	0.9	0.148	0.097	0.079	0.057	0.04	0.01	0.02	0.01	0.5	1.3	2.1	5.4
1/18/2016 3:00	-18.5	-11.6	0.8	0.9	0.148	0.097	0.079	0.057	0.04	0.01	0.02	0	0.5	1.4	2.1	5.3
1/18/2016 3:15	-18.7	-11.6	0.8	0.9	0.148	0.097	0.079	0.057	0.04	0	0.02	0.01	0.5	1.3	2.1	5.4
1/18/2016 3:30	-18.7	-11.6	0.8	0.9	0.148	0.097	0.078	0.057	0.04	0	0.02	0	0.5	1.4	2.1	5.3
1/18/2016 3:45	-18.7	-11.6	0.8	0.9	0.148	0.097	0.078	0.057	0.04	0.01	0.02	0	0.5	1.3	2.1	5.4
1/18/2016 4:00	-18.6	-11.6	0.8	0.9	0.148	0.097	0.079	0.057	0.04	0.01	0.02	0.01	0.4	1.3	2.1	5.3
1/18/2016 4:15	-18.7	-11.6	0.8	0.9	0.148	0.097	0.079	0.057	0.04	0.01	0.02	0.01	0.5	1.4	2.2	5.4
1/18/2016 4:30	-18.5	-11.6	0.8	0.9	0.148	0.097	0.079	0.057	0.04	0.01	0.02	0.01	0.5	1.3	2.1	5.4
1/18/2016 4:45	-18.6	-11.6	0.8	0.9	0.148	0.097	0.079	0.057	0.04	0.01	0.02	0	0.4	1.3	2.1	5.3
1/18/2016 5:00	-18.7	-11.6	0.8	0.9	0.148	0.097	0.079	0.057	0.04	0.01	0.02	0.01	0.5	1.4	2.1	5.3
1/18/2016 5:15	-18.7	-11.7	0.8	0.9	0.148	0.097	0.079	0.057	0.04	0	0.02	0	0.5	1.4	2.2	5.3
1/18/2016 5:30	-18.6	-11.6	0.8	0.9	0.148	0.097	0.079	0.057	0.04	0.01	0.02	0	0.5	1.3	2.2	5.3
1/18/2016 5:45	-18.6	-11.6	0.8	0.9	0.148	0.097	0.079	0.057	0.04	0	0.02	0.01	0.5	1.4	2.1	5.3
1/18/2016 6:00	-18.7	-11.6	0.8	0.9	0.148	0.097	0.079	0.057	0.04	0	0.02	0	0.5	1.4	2.1	5.3
1/18/2016 6:15	-18.7	-11.6	0.8	0.9	0.148	0.097	0.079	0.057	0.04	0.01	0.02	0	0.5	1.4	2.2	5.3
1/18/2016 6:30	-18.6	-11.6	0.8	0.9	0.148	0.097	0.079	0.057	0.04	0.01	0.02	0	0.5	1.3	2.1	5.3
1/18/2016 6:45	-18.7	-11.6	0.8	0.9	0.148	0.097	0.079	0.057	0.04	0	0.02	0.01	0.5	1.3	2.1	5.4
1/18/2016 7:00	-18.6	-11.6	0.8	0.9	0.148	0.097	0.079	0.057	0.05	0.01	0.02	0.01	0.4	1.3	2.2	5.3
1/18/2016 7:15	-18.6	-11.6	0.8	0.9	0.148	0.097	0.079	0.057	0.04	0.01	0.02	0	0.5	1.4	2.1	5.4
1/18/2016 7:30	-18.7	-11.6	0.8	0.9	0.148	0.097	0.079	0.057	0.04	0.01	0.02	0	0.5	1.4	2.1	5.3
1/18/2016 7:45	-18.6	-11.6	0.8	0.9	0.148	0.097	0.079	0.057	0.04	0.01	0.02	0.01	0.5	1.3	2.1	5.4
1/18/2016 8:00	-18.8	-11.6	0.8	0.9	0.148	0.097	0.079	0.057	0.04	0.01	0.02	0	0.5	1.3	2.2	5.3
1/18/2016 8:15	-18.7	-11.6	0.8	0.9	0.148	0.097	0.079	0.057	0.04	0.01	0.02	0	0.5	1.3	2.1	5.3
1/18/2016 8:30	-18.7	-11.6	0.8	0.9	0.148	0.097	0.079	0.057	0.04	0.01	0.02	0.01	0.5	1.3	2.1	5.3
1/18/2016 8:45	-18.8	-11.6	0.8	0.9	0.148	0.097	0.079	0.057	0.05	0	0.02	0	0.5	1.3	2.1	5.3
1/18/2016 9:00	-18.8	-11.7	0.8	0.9	0.148	0.097	0.079	0.057	0.04	0.01	0.02	0.01	0.5	1.4	2.1	5.3
1/18/2016 9:15	-18.8	-11.7	0.8	0.9	0.148	0.097	0.079	0.057	0.05	0.01	0.02	0.01	0.5	1.4	2.2	5.3
1/18/2016 9:30	-18.7	-11.6	0.8	0.9	0.148	0.097	0.079	0.057	0.04	0	0.02	0	0.4	1.4	2.2	5.3
1/18/2016 9:45	-18.7	-11.7	0.8	0.9	0.148	0.097	0.079	0.056	0.04	0.01	0.02	0	0.5	1.3	2.1	5.4
1/18/2016 10:00	-18.8	-11.7	0.8	0.9	0.148	0.097	0.079	0.057	0.04	0	0.02	0	0.5	1.4	2.1	5.3
1/18/2016 10:15	-18.7	-11.7	0.8	0.9	0.148	0.097	0.079	0.057	0.04	0	0.02	0	0.5	1.4	2.2	5.3
1/18/2016 10:30	-18.8	-11.6	0.8	0.9	0.148	0.097	0.079	0.057	0.04	0.01	0.02	0	0.5	1.3	2.2	5.4
1/18/2016 10:45	-19.7	-12	0.8	0.9	0.148	0.097	0.079	0.056	0.04	0.01	0.02	0.01	0.5	1.4	2.2	5.3
1/18/2016 11:00	-20.1	-12.1	0.8	0.9	0.148	0.097	0.08	0.057	0.04	0.01	0.02	0.01	0.5	1.4	2.1	5.3
1/18/2016 11:15	-20.3	-12.2	0.8	0.9	0.148	0.097	0.079	0.057	0.04	0.01	0.02	0	0.5	1.3	2.1	5.3
1/18/2016 11:30	-20.2	-12.1	0.8	0.9	0.148	0.097	0.079	0.057	0.04	0.01	0.02	0.01	0.5	1.4	2.1	5.4
1/18/2016 11:45	-20.2	-12.2	0.8	0.9	0.148	0.097	0.078	0.057	0.04	0	0.02	0	0.5	1.3	2.1	5.3
1/18/2016 12:00	-20.3	-11.5	0.8	0.9	0.148	0.097	0.079	0.057	0.04	0.01	0.02	0	0.5	1.4	2.1	5.3
1/18/2016 12:15	-20.2	-12.2	0.8	0.9	0.148	0.097	0.079	0.057	0.04	0.01	0.02	0	0.5	1.3	2.1	5.3
1/18/2016 12:30	-20.2	-12.1	0.8	0.9	0.148	0.097	0.079	0.057	0.04	0.01	0.02	0.01	0.4	1.3	2.2	5.3
1/18/2016 12:45	-20.2	-12.2	0.8	0.9	0.148	0.097	0.079	0.057	0.04	0.01	0.02	0	0.4	1.3	2.2	5.3
1/18/2016 13:00	-20.1	-12.1	0.8	0.9	0.148	0.097	0.079	0.057	0.04	0.01	0.02	0	0.5	1.4	2.1	5.3
1/18/2016 13:15	-20.2	-12.1	0.8	0.9	0.148	0.097	0.079	0.057	0.04	0.01	0.02	0	0.5	1.3	2.1	5.3
1/18/2016 13:30	-19.9	-11.5	0.8	0.9	0.148	0.097	0.079	0.057	0.04	0.01	0.02	0	0.5	1.3	2.1	5.3
1/18/2016 13:45	-20.2	-12.1	0.8	0.9	0.148	0.097	0.079	0.057	0.04	0	0.02	0	0.5	1.3	2.1	5.3
1/18/2016 14:00	-20.2	-12.1	0.8	0.9	0.148	0.097	0.079	0.057	0.04	0.01	0.02	0.01	0.5	1.3	2.2	5.4
1/18/2016 14:15	-20	-12.1	0.8	0.9	0.148	0.097	0.079	0.057	0.04	0.01	0.02	0	0.5	1.3	2.1	5.3
1/18/2016 14:30	-19.6	-12	0.8	0.9	0.148	0.097	0.079	0.057	0.04	0.01	0.02	0	0.4	1.3	2.2	5.4
1/18/2016 14:45	-19.9	-12	0.8	0.9	0.148	0.097	0.079	0.057	0.04	0	0.02	0	0.5	1.3	2.1	5.3
1/18/2016 15:00	-19.9	-12.1	0.8	0.9	0.148	0.097	0.078	0.057	0.04	0.01	0.01	0	0.4	1.3	2.1	5.3
1/18/2016 15:15	-19.9	-11.8	0.8	0.9	0.148	0.097	0.079	0.057	0.04	0.01	0.02	0	0.4	1.3	2.1	5.3
1/18/2016 15:30	-19.8	-11.9	0.8	0.9	0.148	0.097	0.079	0.057	0.04	0.01	0.02	0.01	0.4	1.4	2.2	5.4
1/18/2016 15:45	-19.6	-12	0.8	0.9	0.148	0.097	0.079	0.057	0.04	0.01	0.02	0	0.5	1.4	2.1	5.3
1/18/2016 16:00	-18.8	-11.7	0.8	0.9	0.148	0.097	0.079	0.057	0.04	0.01	0.02	0.01	0.4	1.3	2.1	5.3
1/18/2016 16:15	-18.8	-11.7	0.8	0.9	0.148	0.097	0.079	0.057	0.04	0.01	0.02	0.01	0.5	1.3	2.1	5.3
1/18/2016 16:30	-18.9	-11.7	0.8	0.9	0.148	0.097	0.079	0.057	0.04	0	0.02	0.01	0.4	1.3	2.2	5.3
1/18/2016 16:45	-18.9	-11.7	0.8	0.9	0.148	0.097	0.08	0.057	0.05	0.01	0.02	0	0.5	1.3	2.2	5.4
1/18/2016 17:00	-18.8	-11.7	0.8	0.9	0.148	0.097	0.079	0.056	0.04	0.01	0.02	0.01	0.5	1.3	2.2	5.3
1/18/2016 17:15	-18.9	-11.7	0.8	0.9	0.148	0.097	0.079	0.057	0.04	0	0.02	0.01	0.5	1.3	2.2	5.3
1/18/2016 17:30	-18.9	-11.7	0.8	0.9	0.148	0.097	0.079	0.057	0.05	0.01	0.02	0.01	0.5	1.3	2.1	5.3
1/18/2016 17:45	-18.8	-11.7	0.8	0.9	0.148	0.097	0.079	0.057	0.04	0	0.02	0	0.5	1.3	2.2	5.4
1/18/2016 18:00	-18.8	-11.7	0.8	0.9	0.148	0.097	0.079	0.057	0.04	0.01	0.02	0	0.5	1.4	2.1	5.3
1/18/2016 18:15	-18.8	-11.7	0.8	0.9	0.148	0.097	0.079	0.057	0.04	0.01	0.02	0.01	0.5	1.3	2.1	5.3
1/18/2016 18:30	-18.7	-11.7	0.8	0.9	0.148	0.097	0.079	0.057	0.04	0.01	0.02	0.01	0.5	1.4	2.2	5.3
1/18/2016 18:45	-18.8	-11.7	0.8	0.9	0.148	0.097	0.079	0.057	0.04	0.01	0.02	0.01	0.5	1.3	2.1	5.3
1/18/2016 19:00	-18.9	-11.7	0.8	0.9	0.148	0.097	0.079	0.056	0.04	0.01	0.02	0	0.5	1.3	2.2	5.3
1/18/2016 19:15	-18.8	-11.7	0.8	0.9	0.148	0.097	0.079	0.057	0.04	0.01	0.02	0	0.5	1.3	2.1	5.3
1/18/2016 19:30	-18.8	-11.7	0.8	0.9	0.148	0.097	0.079	0.057	0.04	0	0.02	0.01	0.5	1.4	2.1	5.4
1/18/2016 19:45	-18.8	-11.7	0.8	0.9	0.148	0.097	0.078	0.057	0.05	0	0.02	0.01	0.4	1.3	2.1	5.3
1/18/2016 20:00	-18.8	-11.7	0.8	0.9	0.148	0.097	0.079	0.057	0.04	0	0.02	0	0.4	1.3	2.2	5.3
1/18/2016 20:15	-18.8	-11.7	0.8	0.9	0.148	0.097	0.079	0.057	0.04	0.01	0.02	0	0.4	1.3	2.2	5.3
1/18/2016 20:30	-18.8	-11.7	0.8	0.9	0.147	0.097	0.079	0.057	0.04	0.01	0.02	0.01	0.5	1.3	2.2	5.3
1/18/2016 20:45	-18.8	-11.7	0.8	0.9	0.148	0.097	0.079	0.057	0.04	0.01	0.02	0	0.5	1.3	2.1	5.3
1/18/2016 21:00	-18.8	-11.7	0.8	0.9	0.148	0.097	0.079	0.057	0.04	0	0.02	0	0.4	1.3	2.1	5.4
1/18/2016 21:15	-18.9	-11.7	0.8	0.9	0.148	0.097	0.078	0.057	0.04	0.01	0.02	0	0.4	1.3	2.2	5.3
1/18/2016 21:30	-18.8	-11.7	0.8	0.9	0.148	0.097	0.079	0.057	0.04	0.01	0.02	0.01	0.4	1.4	2.1	5.3
1/18/2016 21:45	-18.8	-11.7	0.8	0.9	0.147	0.097	0.079	0.057	0.04	0	0.02	0	0.4	1.3	2.1	5.3
1/18/2016 22:00	-18.8	-11.7	0.8	0.9	0.148	0.097	0.079	0.057	0.04	0	0.02	0	0.4	1.3	2.1	5.3
1/18/2016 22:15	-18.8	-11.7	0.8	0.9	0.147	0.097	0.079	0.057	0.04	0.01	0.02	0.01	0.5	1.3	2.3	5.3
1/18/2016 22:30	-18.7	-11.7	0.8	0.9	0.148	0.097	0.079	0.057	0.04	0	0.02	0	0.5	1.3	2.2	5.3
1/18/2016 22:45	-18.9	-11.7	0.8	0.9	0.148	0.097	0.079	0.057	0.04	0.01	0.02	0	0.5	1.3	2.2	5.4
1/18/2016 23:00	-18.8	-11.7	0.8	0.9	0.148	0.097	0.078	0.057	0.04	0.01	0.02	0	0.4	1.3	2.2	5.3
1/18/2016 23:15	-18.9	-11.7	0.8	0.9	0.148	0.097	0.079	0.057	0.04	0.01	0.02	0	0.4	1.4	2.1	5.3
1/18/2016 23:30	-18.8	-11.7	0.8	0.9	0.148	0.097	0.079	0.057	0.04	0	0.02	0.01	0.5	1.4	2.1	5.3
1/18/2016 23:45	-18.9	-11.7	0.8	0.9	0.148	0.097	0.079	0.057	0.04	0.01	0.02	0	0.4	1.3	2.1	5.3
1/19/2016 0:00	-18.8	-11.7	0.8	0.9	0.148	0.097	0.078	0.057	0.04	0.01	0.02	0.01	0.5	1.4	2.1	5.4
1/19/2016 0:15	-18.9	-11.7	0.8	0.9	0.148	0.097	0.079	0.057	0.05	0	0.02	0	0.5	1.3	2.1	5.3
1/19/2016 0:30	-18.8	-11.7	0.8	0.9	0.148	0.097	0.079	0.057	0.04	0.01	0.02	0.01	0.5	1.3	2.2	5.3
1/19/2016 0:45	-18.9	-11.7	0.8	0.9	0.148	0.097	0.079	0.057	0.04	0.01	0.02	0.01	0.4	1.4	2.2	5.3
1/19/2016 1:00	-18.9	-11.7	0.8	0.9	0.147	0.097	0.079	0.057	0.04	0.01	0.02	0.01	0.5	1.3	2.3	5.3
1/19/2016 1:15	-18.8	-11.7	0.8	0.9	0.148	0.097	0.079	0.057	0.04	0.01	0.02	0.01	0.5	1.3	2.1	5.3
1/19/2016 1:30	-18.9	-11.7	0.8	0.9	0.148	0.097	0.079	0.057	0.04	0.01	0.02	0	0.5	1.3	2.1	5.3
1/19/2016 1:45	-18.8	-11.7	0.8	0.9	0.148	0.097	0.079	0.057	0.04	0.01	0.02	0.01	0.4	1.4	2.2	5.3
1/19/2016 2:00	-18.9	-11.7	0.8	0.9	0.148	0.097	0.078	0.057	0.04	0	0.02	0	0.4	1.3	2.2	5.3
1/19/2016 2:15	-18.8	-11.7	0.8	0.9	0.147	0.097	0.079	0.057	0.04	0.01	0.02	0.01	0.5	1.3	2.3	5.3
1/19/2016 2:30	-18.9	-11.7	0.8	0.9	0.148	0.097	0.079	0.057	0.04	0.01	0.02	0	0.4	1.3	2.2	5.3
1/19/2016 2:45	-18.9	-11.7	0.8	0.9	0.147	0.097	0.078	0.057	0.05	0.01	0.02	0	0.5	1.4	2.1	5.3
1/19/2016 3:00	-18.8	-11.7	0.8	0.9	0.147	0.097	0.079	0.057	0.04	0.01	0.02	0.01	0.5	1.3	2.3	5.3
1/19/2016 3:15	-18.9	-11.7	0.8	0.9	0.147	0.097	0.079	0.057	0.04	0	0.02	0	0.4	1.4	2.2	5.3
1/19/2016 3:30	-18.9	-11.7	0.8	0.9	0.147	0.097	0.079	0.057	0.04	0.01	0.02	0.01	0.5	1.3	2.3	5.3
1/19/2016 3:45	-18.9	-11.7	0.8	0.9	0.147	0.097	0.078	0.057	0.05	0.01	0.02	0.01	0.5	1.4	2.2	5.3
1/19/2016 4:00	-18.9	-11.7	0.8	0.9	0.147	0.097	0.079	0.057	0.04	0.01	0.02	0	0.5	1.3	2.3	5.3
1/19/2016 4:15	-18.9	-11.7	0.8	0.9	0.148	0.097	0.079	0.057	0.04	0.01	0.02	0	0.4	1.4	2.2	5.3
1/19/2016 4:30	-18.8	-11.7	0.8	0.9	0.147	0.097	0.079	0.057	0.04	0.01	0.02	0.01	0.4	1.4	2.2	5.3
1/19/2016 4:45	-19	-11.7	0.8	0.9	0.147	0.097	0.079	0.057	0.04	0.01	0.02	0.01	0.5	1.3	2.2	5.3
1/19/2016 5:00	-18.9	-11.7	0.8	0.9	0.147	0.097	0.079	0.057	0.04	0	0.02	0	0.4	1.3	2.1	5.3
1/19/2016 5:15	-19	-11.7	0.8	0.9	0.148	0.097	0.079	0.057	0.04	0.01	0.02	0	0.5	1.3	2.1	5.3
1/19/2016 5:30	-19	-11.7	0.8	0.9	0.147	0.097	0.079	0.057	0.05	0	0.02	0.01	0.4	1.3	2.1	5.3
1/19/2016 5:45	-18.9	-11.7	0.8	0.9	0.148	0.097	0.079	0.057	0.04	0	0.02	0	0.4	1.3	2.2	5.3
1/19/2016 6:00	-18.9	-11.7	0.8	0.9	0.147	0.097	0.079	0.057	0.04	0.01	0.02	0	0.4	1.3	2.2	5.3
1/19/2016 6:15	-18.9	-11.7	0.8	0.9	0.147	0.097	0.079	0.057	0.04	0.01	0.02	0	0.5	1.3	2.2	5.3
1/19/2016 6:30	-18.9	-11.7	0.8	0.9	0.147	0.097	0.079	0.057	0.04	0	0.02	0.01	0.5	1.3	2.1	5.3
1/19/2016 6:45	-18.9	-11.7	0.8	0.9	0.147	0.097	0.078	0.057	0.05	0.01	0.02	0	0.5	1.3	2.1	5.3
1/19/2016 7:00	-18.9	-11.7	0.8	0.9	0.147	0.097	0.079	0.057	0.04	0.01	0.02	0	0.4	1.4	2.2	5.3
1/19/2016 7:15	-18.8	-11.7	0.8	0.9	0.147	0.097	0.079	0.057	0.04	0	0.02	0	0.5	1.3	2.2	5.3
1/19/2016 7:30	-18.8	-11.7	0.8	0.9	0.147	0.097	0.078	0.057	0.04	0	0.02	0.01	0.4	1.3	2.1	5.3
1/19/2016 7:45	-19	-11.7	0.8	0.9	0.147	0.097	0.079	0.057	0.04	0	0.02	0	0.5	1.3	2.2	5.3
1/19/2016 8:00	-18.9	-11.7	0.8	0.9	0.148	0.097	0.079	0.057	0.04	0.01	0.02	0.01	0.5	1.3	2.1	5.4
1/19/2016 8:15	-18.8	-11.7	0.8	0.9	0.148	0.097	0.079	0.057	0.04	0.01	0.02	0	0.5	1.4	2.1	5.3
1/19/2016 8:30	-19	-11.7	0.8	0.9	0.147	0.097	0.078	0.057	0.04	0.01	0.01	0.01	0.5	1.3	2.3	5.3
1/19/2016 8:45	-18.8	-11.7	0.8	0.9	0.147	0.097	0.079	0.057	0.04	0.01	0.02	0	0.5	1.3	2.2	5.3
1/19/2016 9:00	-18.9	-11.7	0.8	0.9	0.147	0.097	0.078	0.057	0.04	0.01	0.02	0.01	0.5	1.3	2.2	5.3
1/19/2016 9:15	-19	-11.7	0.8	0.9	0.147	0.097	0.079	0.057	0.04	0.01	0.02	0	0.4	1.3	2.1	5.3
1/19/2016 9:30	-18.9	-11.7	0.8	0.9	0.147	0.097	0.079	0.057	0.04	0.01	0.02	0.01	0.5	1.3	2.3	5.3
1/19/2016 9:45	-19	-11.7	0.8	0.9	0.147	0.097	0.079	0.057	0.04	0.01	0.02	0	0.4	1.4	2.1	5.3
1/19/2016 10:00	-19.1	-11.7	0.8	0.9	0.147	0.097	0.079	0.057	0.04	0.01	0.02	0	0.5	1.3	2.2	5.3
1/19/2016 10:15	-19	-11.7	0.8	0.9	0.147	0.097	0.079	0.057	0.04	0.01	0.02	0	0.4	1.3	2.2	5.3
1/19/2016 10:30	-19.1	-11.7	0.8	0.9	0.147	0.097	0.079	0.057	0.04	0.01	0.02	0.01	0.4	1.3	2.2	5.3
1/19/2016 10:45	-19	-11.8	0.8	0.9	0.147	0.097	0.079	0.057	0.04	0.01	0.02	0	0.5	1.4	2.2	5.3
1/19/2016 11:00	-20.3	-12.2	0.8	0.9	0.147	0.097	0.079	0.057	0.04	0.01	0.02	0.01	0.4	1.3	2.3	5.3
1/19/2016 11:15	-20.4	-11.6	0.8	0.9	0.147	0.097	0.079	0.057	0.04	0.01	0.02	0.01	0.5	1.3	2.2	5.3
1/19/2016 11:30	-20.4	-12.2	0.8	0.9	0.147	0.097	0.079	0.057	0.05	0.01	0.02	0.01	0.5	1.3	2.2	5.3
1/19/2016 11:45	-20.5	-12.2	0.8	0.9	0.147	0.097	0.079	0.057	0.04	0	0.02	0.01	0.5	1.3	2.2	5.3
1/19/2016 12:00	-20.5	-12.2	0.8	0.9	0.147	0.097	0.079	0.056	0.04	0.01	0.02	0.01	0.5	1.3	2.3	5.3
1/19/2016 12:15	-20.3	-12.2	0.8	0.9	0.147	0.097	0.077	0.057	0.04	0	0.02	0	0.5	1.4	2.2	5.3
1/19/2016 12:30	-20.6	-12.2	0.8	0.9	0.147	0.097	0.079	0.057	0.04	0.01	0.02	0.01	0.5	1.3	2.2	5.3
1/19/2016 12:45	-20.5	-12.2	0.8	0.9	0.147	0.097	0.079	0.057	0.04	0	0.02	0.01	0.4	1.3	2.1	5.3
1/19/2016 13:00	-19.1	-11.8	0.8	0.9	0.147	0.097	0.079	0.057	0.04	0.01	0.02	0.01	0.4	1.3	2.1	5.3
1/19/2016 13:15	-20.4	-12.2	0.8	0.9	0.147	0.097	0.08	0.057	0.04	0.01	0.02	0.01	0.4	1.3	2.1	5.3
1/19/2016 13:30	-20.3	-12.2	0.8	0.9	0.147	0.097	0.079	0.057	0.04	0.01	0.02	0	0.5	1.3	2.2	5.3
1/19/2016 13:45	-20.5	-12.2	0.8	0.9	0.147	0.097	0.079	0.057	0.05	0.01	0.02	0.01	0.5	1.3	2.2	5.3
1/19/2016 14:00	-20.4	-12.2	0.8	0.9	0.147	0.097	0.079	0.057	0.04	0.01	0.02	0.01	0.5	1.3	2.2	5.3
1/19/2016 14:15	-20.5	-12.2	0.8	0.9	0.147	0.097	0.079	0.057	0.04	0.01	0.02	0	0.5	1.3	2.3	5.3
1/19/2016 14:30	-20.5	-12.2	0.8	0.9	0.147	0.097	0.079	0.057	0.04	0.01	0.02	0	0.5	1.3	2.2	5.3
1/19/2016 14:45	-20.2	-12.1	0.8	0.9	0.147	0.097	0.079	0.057	0.04	0.01	0.02	0	0.5	1.3	2.3	5.3
1/19/2016 15:00	-20	-12.1	0.8	0.9	0.147	0.097	0.08	0.057	0.04	0.01	0.02	0	0.4	1.4	2.2	5.3
1/19/2016 15:15	-20	-12.1	0.8	0.9	0.147	0.097	0.08	0.057	0.04	0.01	0.02	0	0.5	1.3	2.2	5.3
1/19/2016 15:30	-20.1	-12	0.8	0.9	0.147	0.097	0.079	0.057	0.04	0.01	0.02	0.01	0.5	1.3	2.2	5.3
1/19/2016 15:45	-20.1	-12.1	0.8	0.9	0.147	0.097	0.08	0.057	0.04	0	0.02	0.01	0.4	1.4	2.1	5.3
1/19/2016 16:00	-20.2	-12.1	0.8	0.9	0.147	0.097	0.079	0.057	0.04	0.01	0.02	0.01	0.5	1.4	2.2	5.3
1/19/2016 16:15	-19.3	-11.9	0.8	0.9	0.147	0.097	0.079	0.057	0.04	0.01	0.02	0	0.5	1.3	2.2	5.3
1/19/2016 16:30	-19.2	-11.8	0.8	0.9	0.147	0.097	0.079	0.057	0.04	0	0.02	0.01	0.4	1.3	2.1	5.3
1/19/2016 16:45	-19.1	-11.8	0.8	0.9	0.147	0.097	0.079	0.056	0.04	0.01	0.02	0	0.5	1.3	2.2	5.3
1/19/2016 17:00	-19.1	-11.8	0.8	0.9	0.147	0.097	0.079	0.057	0.04	0.01	0.02	0	0.5	1.3	2.1	5.3
1/19/2016 17:15	-19.1	-11.7	0.8	0.9	0.147	0.097	0.078	0.057	0.04	0.01	0.02	0	0.5	1.3	2.3	5.3
1/19/2016 17:30	-19.1	-11.7	0.8	0.9	0.147	0.097	0.079	0.057	0.04	0.01	0.02	0	0.5	1.3	2.1	5.3
1/19/2016 17:45	-19.1	-11.7	0.8	0.9	0.147	0.097	0.079	0.057	0.04	0	0.02	0	0.5	1.3	2.1	5.3
1/19/2016 18:00	-19.1	-11.7	0.8	0.9	0.147	0.097	0.08	0.057	0.04	0.01	0.02	0	0.4	1.3	2.1	5.3
1/19/2016 18:15	-19.1	-11.7	0.8	0.9	0.147	0.097	0.08	0.057	0.04	0	0.02	0	0.5	1.3	2.1	5.3
1/19/2016 18:30	-19.1	-11.7	0.8	0.9	0.147	0.097	0.079	0.057	0.04	0	0.02	0	0.5	1.3	2.3	5.3
1/19/2016 18:45	-19.1	-11.7	0.8	0.9	0.147	0.097	0.079	0.057	0.04	0	0.02	0	0.5	1.3	2.1	5.3
1/19/2016 19:00	-19.1	-11.7	0.8	0.9	0.147	0.097	0.079	0.057	0.04	0	0.02	0	0.5	1.3	2.1	5.3
1/19/2016 19:15	-19.1	-11.7	0.8	0.9	0.147	0.097	0.078	0.057	0.04	0.01	0.02	0	0.4	1.3	2.3	5.3
1/19/2016 19:30	-18.9	-11.7	0.8	0.9	0.147	0.097	0.079	0.057	0.04	0.01	0.02	0	0.4	1.3	2.1	5.3
1/19/2016 19:45	-19	-11.7	0.8	0.9	0.147	0.097	0.079	0.057	0.04	0.01	0.02	0.01	0.4	1.3	2.3	5.3
1/19/2016 20:00	-18.9	-11.8	0.8	0.9	0.147	0.097	0.078	0.056	0.04	0	0.02	0	0.5	1.3	2.1	5.3
1/19/2016 20:15	-19	-11.7	0.8	0.9	0.147	0.097	0.079	0.057	0.04	0.01	0.02	0.01	0.5	1.4	2.3	5.3
1/19/2016 20:30	-19.1	-11.7	0.8	0.9	0.147	0.097	0.079	0.057	0.04	0.01	0.02	0.01	0.5	1.3	2.3	5.3
1/19/2016 20:45	-19	-11.7	0.8	0.9	0.147	0.097	0.079	0.057	0.04	0.01	0.02	0	0.4	1.3	2.1	5.3
1/19/2016 21:00	-19.1	-11.7	0.8	0.9	0.147	0.097	0.08	0.057	0.04	0.01	0.02	0.01	0.5	1.4	2.2	5.3
1/19/2016 21:15	-19.1	-11.7	0.8	0.9	0.147	0.097	0.079	0.057	0.04	0.01	0.02	0.01	0.5	1.3	2.2	5.3
1/19/2016 21:30	-19.1	-11.7	0.8	0.9	0.147	0.097	0.079	0.057	0.04	0	0.02	0	0.4	1.3	2.1	5.3
1/19/2016 21:45	-19	-11.7	0.8	0.9	0.147	0.097	0.079	0.057	0.04	0	0.02	0	0.5	1.3	2.1	5.3
1/19/2016 22:00	-19.1	-11.7	0.8	0.9	0.147	0.097	0.079	0.057	0.04	0.01	0.02	0.01	0.5	1.3	2.2	5.3
1/19/2016 22:15	-19.1	-11.7	0.8	0.9	0.147	0.097	0.079	0.057	0.04	0	0.02	0.01	0.5	1.3	2.1	5.3
1/19/2016 22:30	-19.1	-11.8	0.8	0.9	0.147	0.097	0.079	0.057	0.04	0	0.02	0	0.4	1.3	2.1	5.3
1/19/2016 22:45	-19	-11.7	0.8	0.9	0.147	0.097	0.079	0.057	0.04	0	0.02	0.01	0.4	1.4	2.2	5.3
1/19/2016 23:00	-19.1	-11.7	0.8	0.9	0.147	0.097	0.079	0.057	0.04	0.01	0.02	0	0.5	1.3	2.1	5.3
1/19/2016 23:15	-19.1	-11.7	0.8	0.9	0.147	0.097	0.079	0.057	0.04	0.01	0.02	0.01	0.5	1.3	2.1	5.3
1/19/2016 23:30	-19.1	-11.7	0.8	0.9	0.147	0.097	0.079	0.057	0.04	0.01	0.02	0	0.4	1.3	2.1	5.3
1/19/2016 23:45	-19.1	-11.7	0.8	0.9	0.147	0.097	0.079	0.057	0.04	0.01	0.02	0	0.4	1.3	2.1	5.3
1/20/2016 0:00	-19.2	-11.7	0.8	0.9	0.147	0.097	0.079	0.057	0.04	0.01	0.02	0.01	0.5	1.3	2.2	5.3
1/20/2016 0:15	-19.2	-11.7	0.8	0.9	0.147	0.097	0.079	0.057	0.04	0	0.02	0	0.5	1.4	2.3	5.3
1/20/2016 0:30	-19.1	-11.7	0.8	0.9	0.147	0.097	0.079	0.057	0.04	0.01	0.02	0	0.4	1.3	2.1	5.3
1/20/2016 0:45	-19.1	-11.7	0.8	0.9	0.147	0.097	0.079	0.057	0.04	0.01	0.02	0	0.4	1.3	2.1	5.3
1/20/2016 1:00	-19.1	-11.7	0.8	0.9	0.147	0.097	0.079	0.057	0.04	0.01	0.02	0.01	0.5	1.3	2.2	5.3
1/20/2016 1:15	-19.1	-11.7	0.8	0.9	0.147	0.097	0.079	0.057	0.04	0.01	0.02	0.01	0.5	1.3	2.2	5.2
1/20/2016 1:30	-19.2	-11.8	0.8	0.9	0.147	0.097	0.079	0.057	0.04	0.01	0.02	0.01	0.5	1.3	2.1	5.3
1/20/2016 1:45	-19.1	-11.7	0.8	0.9	0.147	0.097	0.079	0.057	0.04	0.01	0.02	0.01	0.5	1.3	2.2	5.3
1/20/2016 2:00	-19.2	-11.7	0.8	0.9	0.147	0.097	0.08	0.057	0.04	0	0.02	0	0.5	1.3	2.1	5.3
1/20/2016 2:15	-19	-11.7	0.8	0.9	0.147	0.097	0.079	0.057	0.04	0.01	0.02	0	0.4	1.3	2.2	5.3
1/20/2016 2:30	-19.1	-11.7	0.8	0.9	0.147	0.097	0.079	0.057	0.04	0.01	0.02	0	0.4	1.3	2.1	5.3
1/20/2016 2:45	-19	-11.7	0.8	0.9	0.147	0.097	0.079	0.057	0.04	0	0.02	0	0.4	1.3	2.2	5.3
1/20/2016 3:00	-19.1	-11.7	0.8	0.9	0.147	0.097	0.079	0.057	0.04	0.01	0.02	0	0.5	1.3	2.2	5.3
1/20/2016 3:15	-19.1	-11.7	0.8	0.9	0.147	0.097	0.079	0.057	0.04	0.01	0.02	0	0.5	1.3	2.2	5.3
1/20/2016 3:30	-19.1	-11.7	0.8	0.9	0.147	0.097	0.079	0.057	0.04	0	0.02	0	0.5	1.3	2.1	5.3
1/20/2016 3:45	-19	-11.7	0.8	0.9	0.147	0.097	0.079	0.057	0.05	0.01	0.02	0	0.4	1.3	2.1	5.3
1/20/2016 4:00	-19.2	-11.7	0.8	0.9	0.147	0.097	0.079	0.057	0.04	0.01	0.02	0.01	0.4	1.4	2.1	5.3
1/20/2016 4:15	-19.1	-11.7	0.8	0.9	0.147	0.097	0.079	0.057	0.04	0.01	0.02	0.01	0.5	1.3	2.2	5.2
1/20/2016 4:30	-19.1	-11.7	0.8	0.9	0.147	0.097	0.079	0.057	0.04	0.01	0.02	0.01	0.5	1.3	2.2	5.3
1/20/2016 4:45	-19.1	-11.7	0.8	0.9	0.147	0.097	0.079	0.057	0.04	0.01	0.02	0.01	0.5	1.3	2.2	5.3
1/20/2016 5:00	-19.1	-11.7	0.8	0.9	0.147	0.097	0.078	0.057	0.04	0.01	0.02	0.01	0.5	1.3	2.2	5.3
1/20/2016 5:15	-19.2	-11.7	0.8	0.9	0.147	0.097	0.079	0.057	0.04	0.01	0.02	0	0.5	1.3	2.2	5.3
1/20/2016 5:30	-19.1	-11.7	0.8	0.9	0.147	0.097	0.079	0.057	0.04	0.01	0.02	0	0.4	1.3	2.2	5.3
1/20/2016 5:45	-19.2	-11.7	0.8	0.9	0.147	0.097	0.078	0.057	0.04	0.01	0.02	0	0.5	1.3	2.2	5.3
1/20/2016 6:00	-19.2	-11.7	0.8	0.9	0.147	0.097	0.079	0.057	0.04	0.01	0.02	0.01	0.5	1.4	2.1	5.3
1/20/2016 6:15	-19.2	-11.7	0.8	0.9	0.147	0.097	0.079	0.057	0.04	0.01	0.02	0.01	0.5	1.3	2.2	5.3
1/20/2016 6:30	-19	-11.7	0.8	0.9	0.147	0.097	0.079	0.057	0.04	0.01	0.02	0	0.5	1.3	2.2	5.3
1/20/2016 6:45	-19.2	-11.7	0.8	0.9	0.147	0.097	0.079	0.057	0.04	0.01	0.02	0.01	0.5	1.3	2.1	5.3
1/20/2016 7:00	-19.2	-11.7	0.8	0.9	0.147	0.097	0.079	0.057	0.04	0.01	0.02	0.01	0.5	1.3	2.2	5.3
1/20/2016 7:15	-19.1	-11.7	0.8	0.9	0.147	0.097	0.079	0.057	0.04	0.01	0.02	0	0.4	1.3	2.1	5.3
1/20/2016 7:30	-19.1	-11.7	0.8	0.9	0.147	0.097	0.079	0.057	0.04	0.01	0.02	0.01	0.5	1.3	2.1	5.3
1/20/2016 7:45	-19.1	-11.8	0.8	0.9	0.147	0.097	0.08	0.057	0.04	0	0.02	0	0.5	1.3	2.1	5.3
1/20/2016 8:00	-19.1	-11.7	0.8	0.9	0.147	0.097	0.079	0.057	0.04	0.01	0.02	0	0.5	1.3	2.1	5.3
1/20/2016 8:15	-19.2	-11.7	0.8	0.9	0.147	0.097	0.079	0.057	0.04	0.01	0.02	0	0.4	1.3	2.1	5.3
1/20/2016 8:30	-19.1	-11.7	0.8	0.9	0.147	0.097	0.078	0.057	0.05	0.01	0.02	0	0.5	1.3	2.2	5.3
1/20/2016 8:45	-19.2	-11.7	0.8	0.9	0.147	0.097	0.078	0.057	0.05	0.01	0.02	0	0.5	1.3	2.2	5.3
1/20/2016 9:00	-19.1	-11.7	0.8	0.9	0.147	0.097	0.079	0.057	0.04	0	0.02	0	0.5	1.3	2.1	5.3
1/20/2016 9:15	-19.2	-11.7	0.8	0.9	0.147	0.097	0.079	0.057	0.04	0.01	0.02	0.01	0.4	1.4	2.2	5.3
1/20/2016 9:30	-19.1	-11.8	0.8	0.9	0.147	0.097	0.079	0.057	0.04	0.01	0.02	0	0.4	1.3	2.1	5.3
1/20/2016 9:45	-19.1	-11.7	0.8	0.9	0.147	0.097	0.079	0.057	0.04	0.01	0.01	0	0.5	1.3	2.3	5.3
1/20/2016 10:00	-19.1	-11.7	0.8	0.9	0.147	0.097	0.079	0.057	0.04	0.01	0.02	0	0.4	1.3	2.1	5.3
1/20/2016 10:15	-19.1	-11.7	0.8	0.9	0.147	0.097	0.079	0.057	0.04	0.01	0.02	0	0.5	1.3	2.2	5.3
1/20/2016 10:30	-19.2	-11.7	0.8	0.9	0.147	0.097	0.079	0.057	0.04	0.01	0.02	0	0.5	1.3	2.2	5.3
1/20/2016 10:45	-19.1	-11.8	0.8	0.9	0.147	0.097	0.079	0.057	0.04	0	0.02	0.01	0.4	1.3	2.1	5.3
1/20/2016 11:00	-19.2	-11.8	0.8	0.9	0.147	0.097	0.079	0.057	0.04	0.01	0.02	0	0.5	1.3	2.2	5.3
1/20/2016 11:15	-19.2	-11.8	0.8	0.9	0.147	0.097	0.079	0.057	0.04	0.01	0.02	0.01	0.5	1.4	2.2	5.3
1/20/2016 11:30	-19.3	-11.8	0.8	0.9	0.147	0.097	0.08	0.057	0.04	0	0.02	0	0.5	1.3	2.2	5.3
1/20/2016 11:45	-19.2	-11.8	0.8	0.9	0.147	0.097	0.079	0.057	0.04	0.01	0.02	0	0.5	1.3	2.1	5.3
1/20/2016 12:00	-20.7	-12.2	0.8	0.9	0.147	0.097	0.079	0.057	0.04	0.01	0.02	0	0.5	1.3	2.2	5.3
1/20/2016 12:15	-20.5	-12	0.8	0.9	0.147	0.097	0.079	0.057	0.04	0.01	0.02	0.01	0.5	1.3	2.1	5.3
1/20/2016 12:30	-20.5	-12.3	0.8	0.9	0.147	0.097	0.079	0.057	0.04	0.01	0.02	0	0.5	1.3	2.2	5.2
1/20/2016 12:45	-20.7	-12.2	0.8	0.9	0.147	0.097	0.079	0.057	0.04	0	0.02	0	0.5	1.3	2.1	5.3
1/20/2016 13:00	-20.6	-12.2	0.8	0.9	0.147	0.097	0.079	0.057	0.04	0	0.02	0.01	0.5	1.3	2.2	5.3
1/20/2016 13:15	-20.7	-12.2	0.8	0.9	0.147	0.097	0.079	0.057	0.04	0.01	0.02	0	0.5	1.3	2.2	5.2
1/20/2016 13:30	-20.7	-12.2	0.8	0.9	0.147	0.097	0.079	0.057	0.04	0.01	0.02	0	0.5	1.3	2.1	5.3
1/20/2016 13:45	-20.6	-12.2	0.8	0.9	0.147	0.097	0.079	0.057	0.04	0.01	0.02	0.01	0.5	1.3	2.2	5.3
1/20/2016 14:00	-20.7	-12.2	0.8	0.9	0.147	0.097	0.079	0.057	0.04	0.01	0.02	0	0.5	1.3	2.2	5.3
1/20/2016 14:15	-20.7	-12.2	0.8	0.9	0.147	0.097	0.079	0.057	0.04	0.01	0.02	0.01	0.5	1.3	2.1	5.3
1/20/2016 14:30	-20.6	-12.3	0.8	0.9	0.147	0.097	0.079	0.057	0.04	0.01	0.02	0	0.5	1.3	2.2	5.3
1/20/2016 14:45	-20.6	-12.3	0.8	0.9	0.147	0.097	0.078	0.057	0.04	0.01	0.02	0.01	0.5	1.3	2.2	5.3
1/20/2016 15:00	-20.4	-11.6	0.8	0.9	0.147	0.097	0.079	0.057	0.04	0.01	0.02	0	0.4	1.3	2.2	5.3
1/20/2016 15:15	-20.7	-12.2	0.8	0.9	0.147	0.097	0.079	0.057	0.04	0.01	0.02	0	0.5	1.3	2.2	5.3
1/20/2016 15:30	-20.3	-12.2	0.8	0.9	0.147	0.097	0.08	0.057	0.04	0.01	0.02	0	0.5	1.3	2.2	5.3
1/20/2016 15:45	-20.1	-12.1	0.8	0.9	0.147	0.097	0.079	0.057	0.04	0.01	0.02	0	0.5	1.3	2.1	5.3
1/20/2016 16:00	-19.4	-11.9	0.8	0.9	0.147	0.097	0.08	0.057	0.04	0.01	0.02	0	0.4	1.3	2.2	5.3
1/20/2016 16:15	-19.3	-11.8	0.8	0.9	0.147	0.097	0.079	0.057	0.05	0.01	0.02	0.01	0.5	1.4	2.2	5.3
1/20/2016 16:30	-19.3	-11.8	0.8	0.9	0.147	0.097	0.079	0.057	0.04	0.01	0.02	0.01	0.5	1.3	2.2	5.2
1/20/2016 16:45	-19.3	-11.8	0.8	0.9	0.147	0.097	0.079	0.057	0.04	0.01	0.02	0	0.4	1.3	2.1	5.3
1/20/2016 17:00	-19.2	-11.8	0.8	0.9	0.147	0.097	0.078	0.057	0.04	0.01	0.01	0.01	0.4	1.3	2.1	5.3
1/20/2016 17:15	-19.6	-12	0.8	0.9	0.147	0.097	0.079	0.057	0.04	0.01	0.02	0.01	0.5	1.3	2.1	5.3
1/20/2016 17:30	-19.2	-11.8	0.8	0.9	0.147	0.097	0.079	0.057	0.04	0.01	0.02	0.01	0.4	1.3	2.1	5.3
1/20/2016 17:45	-19.3	-11.8	0.8	0.9	0.147	0.097	0.079	0.057	0.04	0.01	0.02	0	0.5	1.3	2.2	5.3
1/20/2016 18:00	-19.2	-11.8	0.8	0.9	0.147	0.097	0.079	0.056	0.04	0	0.02	0	0.5	1.3	2.1	5.3
1/20/2016 18:15	-19.3	-11.8	0.8	0.9	0.147	0.097	0.079	0.057	0.05	0.01	0.02	0	0.5	1.3	2.2	5.3
1/20/2016 18:30	-19.3	-11.8	0.8	0.9	0.147	0.097	0.079	0.057	0.04	0.01	0.02	0	0.5	1.3	2.2	5.3
1/20/2016 18:45	-19.3	-11.8	0.8	0.9	0.147	0.097	0.079	0.057	0.04	0	0.02	0	0.5	1.3	2.1	5.3
1/20/2016 19:00	-19.3	-11.8	0.8	0.9	0.147	0.097	0.08	0.057	0.04	0	0.02	0	0.4	1.3	2.1	5.3
1/20/2016 19:15	-19.2	-11.8	0.8	0.9	0.147	0.097	0.079	0.057	0.04	0.01	0.02	0.01	0.5	1.3	2.2	5.3
1/20/2016 19:30	-19.3	-11.8	0.8	0.9	0.147	0.097	0.08	0.057	0.04	0	0.02	0.01	0.4	1.3	2.1	5.3
1/20/2016 19:45	-19.3	-11.8	0.8	0.9	0.147	0.097	0.079	0.057	0.04	0	0.02	0.01	0.5	1.3	2.1	5.2
1/20/2016 20:00	-19.3	-11.8	0.8	0.9	0.147	0.097	0.079	0.057	0.04	0	0.02	0	0.4	1.3	2.1	5.3
1/20/2016 20:15	-19.3	-11.8	0.8	0.9	0.147	0.097	0.079	0.057	0.04	0.01	0.02	0	0.5	1.3	2.2	5.2
1/20/2016 20:30	-19.2	-11.8	0.8	0.9	0.147	0.097	0.079	0.057	0.04	0.01	0.02	0.01	0.5	1.3	2.2	5.3
1/20/2016 20:45	-19.3	-11.8	0.8	0.9	0.147	0.097	0.079	0.057	0.04	0.01	0.02	0.01	0.5	1.3	2.2	5.3
1/20/2016 21:00	-19.3	-11.8	0.8	0.9	0.147	0.097	0.079	0.057	0.04	0.01	0.02	0.01	0.5	1.4	2.2	5.3
1/20/2016 21:15	-19.3	-11.8	0.8	0.9	0.147	0.097	0.079	0.057	0.04	0	0.02	0.01	0.5	1.3	2.1	5.2
1/20/2016 21:30	-19.1	-11.7	0.8	0.9	0.147	0.097	0.08	0.057	0.04	0.01	0.02	0.01	0.4	1.3	2.1	5.3
1/20/2016 21:45	-19.3	-11.8	0.8	0.9	0.147	0.097	0.079	0.057	0.04	0.01	0.02	0	0.5	1.3	2.3	5.3
1/20/2016 22:00	-19.3	-11.8	0.8	0.9	0.147	0.097	0.078	0.057	0.04	0	0.01	0	0.5	1.3	2.1	5.3
1/20/2016 22:15	-19.3	-11.8	0.8	0.9	0.147	0.097	0.079	0.057	0.04	0	0.02	0.01	0.4	1.4	2.1	5.3
1/20/2016 22:30	-19.3	-11.8	0.8	0.9	0.147	0.097	0.079	0.057	0.04	0.01	0.02	0.01	0.5	1.3	2.2	5.3
1/20/2016 22:45	-19.2	-11.8	0.8	0.9	0.147	0.097	0.08	0.057	0.04	0	0.02	0	0.4	1.3	2.1	5.3
1/20/2016 23:00	-19.3	-11.8	0.8	0.9	0.147	0.097	0.079	0.057	0.04	0.01	0.02	0.01	0.5	1.3	2.2	5.3
1/20/2016 23:15	-19.3	-11.8	0.8	0.9	0.147	0.097	0.079	0.057	0.04	0.01	0.02	0	0.5	1.3	2.1	5.3
1/20/2016 23:30	-19.3	-11.8	0.8	0.9	0.147	0.097	0.079	0.057	0.04	0	0.02	0.01	0.5	1.3	2.2	5.3
1/20/2016 23:45	-19.3	-11.8	0.8	0.9	0.147	0.097	0.079	0.057	0.04	0.01	0.02	0.01	0.5	1.3	2.1	5.3
1/21/2016 0:00	-19.2	-11.8	0.8	0.9	0.147	0.097	0.078	0.057	0.04	0.01	0.02	0.01	0.5	1.3	2.2	5.2
1/21/2016 0:15	-19.3	-11.8	0.8	0.9	0.147	0.097	0.079	0.057	0.04	0.01	0.02	0	0.5	1.3	2.2	5.3
1/21/2016 0:30	-19.3	-11.8	0.8	0.9	0.147	0.097	0.078	0.057	0.05	0.01	0.02	0	0.5	1.3	2.1	5.3
1/21/2016 0:45	-19.3	-11.8	0.8	0.9	0.147	0.097	0.079	0.057	0.04	0.01	0.02	0.01	0.5	1.3	2.2	5.3
1/21/2016 1:00	-19.2	-11.8	0.8	0.9	0.147	0.097	0.079	0.057	0.04	0	0.02	0.01	0.5	1.4	2.1	5.3
1/21/2016 1:15	-19.2	-11.8	0.8	0.9	0.147	0.097	0.079	0.057	0.04	0.01	0.02	0	0.4	1.3	2.1	5.2
1/21/2016 1:30	-19.2	-11.8	0.8	0.9	0.147	0.097	0.079	0.057	0.04	0	0.02	0	0.5	1.3	2.1	5.3
1/21/2016 1:45	-19.3	-11.8	0.8	0.9	0.147	0.097	0.079	0.057	0.04	0.01	0.02	0	0.5	1.4	2.2	5.2
1/21/2016 2:00	-19.2	-11.8	0.8	0.9	0.147	0.097	0.079	0.057	0.04	0.01	0.02	0.01	0.5	1.3	2.1	5.2
1/21/2016 2:15	-19.2	-11.8	0.8	0.9	0.147	0.097	0.079	0.057	0.04	0.01	0.02	0.01	0.4	1.3	2.1	5.2
1/21/2016 2:30	-19.3	-11.8	0.8	0.9	0.147	0.097	0.079	0.057	0.04	0	0.02	0.01	0.5	1.3	2.1	5.3
1/21/2016 2:45	-19.3	-11.8	0.8	0.9	0.147	0.097	0.079	0.057	0.04	0.01	0.02	0.01	0.5	1.3	2.2	5.3
1/21/2016 3:00	-19.1	-11.8	0.8	0.9	0.147	0.097	0.079	0.057	0.04	0	0.02	0	0.5	1.3	2.3	5.2
1/21/2016 3:15	-19.4	-11.8	0.8	0.9	0.147	0.097	0.079	0.057	0.04	0	0.02	0.01	0.5	1.3	2.1	5.3
1/21/2016 3:30	-19.4	-11.8	0.8	0.9	0.147	0.097	0.079	0.057	0.04	0.01	0.02	0	0.5	1.3	2.2	5.3
1/21/2016 3:45	-19.3	-11.8	0.8	0.9	0.147	0.097	0.079	0.057	0.04	0	0.02	0	0.5	1.3	2.2	5.3
1/21/2016 4:00	-19.2	-11.8	0.8	0.9	0.147	0.097	0.079	0.057	0.04	0	0.02	0.01	0.5	1.3	2.1	5.3
1/21/2016 4:15	-19.2	-11.8	0.8	0.9	0.147	0.097	0.079	0.057	0.04	0.01	0.02	0.01	0.5	1.3	2.2	5.3
1/21/2016 4:30	-19.3	-11.8	0.8	0.9	0.147	0.097	0.079	0.057	0.04	0.01	0.02	0	0.5	1.3	2.2	5.3
1/21/2016 4:45	-19.3	-11.8	0.8	0.9	0.147	0.097	0.079	0.057	0.04	0	0.02	0.01	0.5	1.3	2.2	5.3
1/21/2016 5:00	-19.3	-11.8	0.8	0.9	0.147	0.097	0.079	0.057	0.04	0	0.02	0	0.5	1.3	2.1	5.2
1/21/2016 5:15	-19.3	-11.8	0.8	0.9	0.147	0.097	0.079	0.057	0.04	0	0.02	0	0.5	1.3	2.1	5.2
1/21/2016 5:30	-19.3	-11.8	0.8	0.9	0.147	0.097	0.08	0.057	0.04	0	0.02	0	0.5	1.3	2.1	5.3
1/21/2016 5:45	-19.4	-11.8	0.8	0.9	0.147	0.097	0.079	0.057	0.04	0.01	0.02	0	0.5	1.4	2.3	5.2
1/21/2016 6:00	-19.3	-11.8	0.8	0.9	0.147	0.097	0.078	0.057	0.04	0.01	0.02	0.01	0.5	1.3	2.2	5.2
1/21/2016 6:15	-19.2	-11.8	0.8	0.9	0.147	0.097	0.079	0.057	0.04	0	0.02	0.01	0.4	1.3	2.1	5.2
1/21/2016 6:30	-19.3	-11.8	0.8	0.9	0.147	0.097	0.079	0.057	0.04	0.01	0.02	0	0.5	1.3	2.2	5.2
1/21/2016 6:45	-19.3	-11.8	0.8	0.9	0.147	0.097	0.079	0.057	0.04	0	0.02	0.01	0.5	1.3	2.1	5.2
1/21/2016 7:00	-19.3	-11.8	0.8	0.9	0.147	0.097	0.079	0.057	0.04	0.01	0.02	0.01	0.4	1.3	2.1	5.3
1/21/2016 7:15	-19.3	-11.8	0.8	0.9	0.147	0.097	0.079	0.057	0.04	0.01	0.02	0	0.5	1.3	2.2	5.2
1/21/2016 7:30	-19.3	-11.8	0.8	0.9	0.147	0.097	0.079	0.057	0.04	0.01	0.02	0	0.5	1.3	2.2	5.2
1/21/2016 7:45	-19.2	-11.8	0.8	0.9	0.147	0.097	0.078	0.057	0.04	0.01	0.02	0	0.5	1.3	2.1	5.2
1/21/2016 8:00	-19.3	-11.8	0.8	0.9	0.147	0.097	0.079	0.057	0.04	0.01	0.02	0	0.4	1.3	2.1	5.2
1/21/2016 8:15	-19.3	-11.8	0.8	0.9	0.147	0.097	0.078	0.057	0.04	0.01	0.02	0	0.5	1.3	2.2	5.3
1/21/2016 8:30	-19.3	-11.8	0.8	0.9	0.147	0.097	0.078	0.057	0.04	0.01	0.02	0.01	0.5	1.3	2.2	5.3
1/21/2016 8:45	-19.3	-11.8	0.8	0.9	0.147	0.097	0.079	0.057	0.04	0	0.02	0	0.5	1.3	2.3	5.2
1/21/2016 9:00	-19.3	-11.8	0.8	0.9	0.147	0.097	0.079	0.057	0.04	0.01	0.02	0.01	0.5	1.3	2.1	5.3
1/21/2016 9:15	-19.3	-11.9	0.8	0.9	0.147	0.097	0.079	0.057	0.04	0.01	0.02	0.01	0.5	1.3	2.2	5.2
1/21/2016 9:30	-19.4	-11.8	0.8	0.9	0.147	0.097	0.079	0.057	0.04	0.01	0.02	0	0.5	1.3	2.1	5.3
1/21/2016 9:45	-19.3	-11.8	0.8	0.9	0.147	0.097	0.079	0.057	0.04	0.01	0.02	0.01	0.4	1.3	2.1	5.3
1/21/2016 10:00	-19.4	-11.8	0.8	0.9	0.147	0.097	0.079	0.057	0.04	0.01	0.02	0.01	0.5	1.3	2.2	5.3
1/21/2016 10:15	-19.3	-11.8	0.8	0.9	0.147	0.097	0.08	0.057	0.04	0.01	0.02	0.01	0.5	1.3	2.2	5.2
1/21/2016 10:30	-19.4	-11.8	0.8	0.9	0.147	0.097	0.08	0.057	0.04	0.01	0.02	0	0.5	1.3	2.2	5.2
1/21/2016 10:45	-19.4	-11.9	0.8	0.9	0.147	0.097	0.078	0.056	0.04	0.01	0.02	0	0.5	1.3	2.2	5.3
1/21/2016 11:00	-20.9	-12.4	0.8	0.9	0.147	0.097	0.078	0.057	0.04	0.01	0.02	0	0.5	1.3	2.2	5.3
1/21/2016 11:15	-20.9	-11.7	0.8	0.9	0.147	0.097	0.079	0.057	0.04	0	0.02	0	0.5	1.3	2.2	5.2
1/21/2016 11:30	-20.8	-12.3	0.8	0.9	0.147	0.097	0.08	0.057	0.04	0.01	0.02	0	0.4	1.3	2.1	5.2
1/21/2016 11:45	-20.8	-12.3	0.8	0.9	0.147	0.097	0.078	0.057	0.04	0.01	0.02	0	0.5	1.3	2.2	5.2
1/21/2016 12:00	-20.9	-12.3	0.8	0.9	0.147	0.097	0.08	0.057	0.04	0.01	0.02	0	0.5	1.3	2.2	5.3
1/21/2016 12:15	-20.9	-12.3	0.8	0.9	0.147	0.097	0.079	0.057	0.04	0.01	0.02	0	0.5	1.3	2.1	5.2
1/21/2016 12:30	-20.7	-12.3	0.8	0.9	0.147	0.097	0.079	0.057	0.04	0	0.02	0	0.5	1.3	2.1	5.2
1/21/2016 12:45	-20.5	-12.2	0.8	0.9	0.147	0.097	0.08	0.057	0.04	0.01	0.02	0	0.5	1.3	2.2	5.2
1/21/2016 13:00	-20.4	-12.3	0.8	0.9	0.147	0.097	0.077	0.057	0.04	0.01	0.02	0.01	0.5	1.3	2.1	5.2
1/21/2016 13:15	-20.8	-12.3	0.8	0.9	0.147	0.097	0.079	0.057	0.04	0.01	0.02	0.01	0.4	1.3	2.1	5.3
1/21/2016 13:30	-20.7	-12.3	0.8	0.9	0.147	0.097	0.079	0.056	0.04	0	0.02	0	0.4	1.3	2.1	5.3
1/21/2016 13:45	-20.9	-12.4	0.8	0.9	0.147	0.097	0.079	0.057	0.04	0.01	0.02	0.01	0.5	1.3	2.2	5.3
1/21/2016 14:00	-20.7	-12.4	0.8	0.9	0.147	0.097	0.079	0.057	0.04	0.01	0.02	0	0.5	1.3	2.2	5.2
1/21/2016 14:15	-20.9	-12.3	0.8	0.9	0.147	0.097	0.079	0.057	0.04	0	0.02	0	0.5	1.3	2.1	5.2
1/21/2016 14:30	-20.4	-12.2	0.8	0.9	0.147	0.097	0.079	0.057	0.04	0.01	0.02	0	0.5	1.3	2.2	5.2
1/21/2016 14:45	-20.2	-12.2	0.8	0.9	0.147	0.097	0.079	0.057	0.04	0.01	0.02	0	0.5	1.3	2.2	5.3
1/21/2016 15:00	-20.1	-12.1	0.8	0.9	0.147	0.097	0.079	0.057	0.04	0.01	0.02	0.01	0.5	1.3	2.1	5.2
1/21/2016 15:15	-20.4	-12.1	0.8	0.9	0.147	0.097	0.079	0.057	0.04	0.01	0.02	0.01	0.5	1.3	2.2	5.2
1/21/2016 15:30	-20.1	-12.2	0.8	0.9	0.147	0.097	0.079	0.057	0.04	0.01	0.02	0.01	0.4	1.3	2.2	5.3
1/21/2016 15:45	-20.5	-12.2	0.8	0.9	0.147	0.097	0.078	0.057	0.04	0.01	0.02	0.01	0.5	1.3	2.1	5.2
1/21/2016 16:00	-19.4	-11.9	0.8	0.9	0.147	0.097	0.079	0.057	0.04	0	0.02	0.01	0.5	1.3	2.2	5.2
1/21/2016 16:15	-19.3	-11.9	0.8	0.9	0.147	0.097	0.08	0.057	0.04	0	0.02	0	0.5	1.3	2.1	5.2
1/21/2016 16:30	-19.5	-11.9	0.8	0.9	0.147	0.097	0.079	0.057	0.04	0.01	0.02	0.01	0.5	1.3	2.2	5.3
1/21/2016 16:45	-19.4	-11.9	0.8	0.9	0.147	0.097	0.079	0.057	0.04	0	0.02	0	0.5	1.3	2.1	5.2
1/21/2016 17:00	-19.3	-11.9	0.8	0.9	0.147	0.097	0.079	0.057	0.04	0.01	0.02	0	0.5	1.3	2.2	5.2
1/21/2016 17:15	-19.3	-11.9	0.8	0.9	0.147	0.097	0.078	0.057	0.04	0.01	0.02	0.01	0.5	1.3	2.1	5.2
1/21/2016 17:30	-19.3	-11.8	0.8	0.9	0.147	0.097	0.078	0.057	0.04	0.01	0.02	0.01	0.5	1.3	2.2	5.3
1/21/2016 17:45	-19.4	-11.8	0.8	0.9	0.147	0.097	0.079	0.056	0.04	0.01	0.02	0.01	0.5	1.3	2.1	5.3
1/21/2016 18:00	-19.4	-11.8	0.8	0.9	0.147	0.097	0.079	0.057	0.04	0.01	0.02	0	0.5	1.3	2.2	5.3
1/21/2016 18:15	-19.4	-11.8	0.8	0.9	0.147	0.097	0.078	0.057	0.04	0	0.02	0	0.5	1.3	2.2	5.2
1/21/2016 18:30	-19.3	-11.8	0.8	0.9	0.147	0.097	0.079	0.057	0.04	0.01	0.02	0	0.5	1.3	2.2	5.2
1/21/2016 18:45	-19.4	-11.9	0.8	0.9	0.147	0.097	0.079	0.057	0.04	0.01	0.02	0	0.4	1.3	2.2	5.2
1/21/2016 19:00	-19.4	-11.8	0.8	0.9	0.147	0.097	0.079	0.057	0.04	0.01	0.02	0	0.5	1.3	2.1	5.2
1/21/2016 19:15	-19.4	-11.9	0.8	0.9	0.147	0.097	0.078	0.056	0.04	0.01	0.02	0.01	0.5	1.3	2.1	5.2
[truncated: 33,138 more rows]

## Sheet: 2017
TIMESTAMP	WP1(10cm)	WP2(30cm)	TempMPS1(10cm)	TempMPS2(30cm)	VWC1(10cm)	VWC3(60cm)	VWC1b(10cm)	VWC2b(30cm)	VWC3b(60cm)	VWC4b(135cm)	EC1(10cm)	EC3(60cm)	EC1b(10cm)	EC2b(30cm)	EC3b(60cm)	EC4b(135cm)	Temp5TE1(10cm)	Temp5TE3(60cm)	Temp5TE1b(10cm)	Temp5TE2b(30cm)	Temp5TE3b(60cm)	Temp5TE4b(135cm)
MST	kPa	kPa	degC	degC	m3/m3	m3/m3	m3/m3	m3/m3	m3/m3	m3/m3	dS/m	dS/m	dS/m	dS/m	dS/m	dS/m	degC	degC	degC	degC	degC	degC
1/1/2017 0:00	-56.1	-69.3	0.5	0.9	0.08	0.041	-9999	-9999	-9999	-9999	0.02	716	-9999	-9999	-9999	-9999	0.1	2.7	-9999	-9999	-9999	-9999
1/1/2017 0:15	-56.5	-69.6	0.5	0.9	0.08	0.042	-9999	-9999	-9999	-9999	0.02	710.2	-9999	-9999	-9999	-9999	0.1	2.6	-9999	-9999	-9999	-9999
1/1/2017 0:30	-56	-69.6	0.5	0.9	0.08	0.042	-9999	-9999	-9999	-9999	0.03	743.5	-9999	-9999	-9999	-9999	0.1	2.7	-9999	-9999	-9999	-9999
1/1/2017 0:45	-56.4	-69.2	0.5	0.9	0.08	0.042	-9999	-9999	-9999	-9999	0.03	703.7	-9999	-9999	-9999	-9999	0.1	2.7	-9999	-9999	-9999	-9999
1/1/2017 1:00	-56.2	-69.5	0.5	0.9	0.08	0.042	-9999	-9999	-9999	-9999	0.02	683	-9999	-9999	-9999	-9999	0.1	2.6	-9999	-9999	-9999	-9999
1/1/2017 1:15	-56.3	-69.3	0.5	0.9	0.08	di	-9999	-9999	-9999	-9999	0.03	745.7	-9999	-9999	-9999	-9999	0.1	2.7	-9999	-9999	-9999	-9999
1/1/2017 1:30	-56.1	-69	0.5	0.9	0.08	0.041	-9999	-9999	-9999	-9999	0.02	743.8	-9999	-9999	-9999	-9999	0.1	2.6	-9999	-9999	-9999	-9999
1/1/2017 1:45	-56.3	-69.3	0.5	0.9	0.08	0.041	-9999	-9999	-9999	-9999	0.02	747.1	-9999	-9999	-9999	-9999	0.1	2.6	-9999	-9999	-9999	-9999
1/1/2017 2:00	-56.5	-69.2	0.5	0.9	0.08	0.041	-9999	-9999	-9999	-9999	0.02	677.4	-9999	-9999	-9999	-9999	0.1	2.6	-9999	-9999	-9999	-9999
1/1/2017 2:15	-56.3	-69.1	0.5	0.9	0.08	0.042	-9999	-9999	-9999	-9999	0.03	733.6	-9999	-9999	-9999	-9999	0.1	2.6	-9999	-9999	-9999	-9999
1/1/2017 2:30	-56.2	-69.4	0.5	0.9	0.08	0.042	-9999	-9999	-9999	-9999	0.02	813	-9999	-9999	-9999	-9999	0.1	2.7	-9999	-9999	-9999	-9999
1/1/2017 2:45	-56.5	-69.1	0.5	0.9	0.08	0.042	-9999	-9999	-9999	-9999	0.02	700.1	-9999	-9999	-9999	-9999	0.1	2.7	-9999	-9999	-9999	-9999
1/1/2017 3:00	-56.7	-69.1	0.5	0.9	0.08	0.042	-9999	-9999	-9999	-9999	0.02	700.9	-9999	-9999	-9999	-9999	0.1	2.7	-9999	-9999	-9999	-9999
1/1/2017 3:15	-56.5	-69.2	0.5	0.9	0.08	0.041	-9999	-9999	-9999	-9999	0.02	688.5	-9999	-9999	-9999	-9999	0.1	2.7	-9999	-9999	-9999	-9999
1/1/2017 3:30	-56.2	-69	0.5	0.9	0.08	0.041	-9999	-9999	-9999	-9999	0.03	720.2	-9999	-9999	-9999	-9999	0.1	2.6	-9999	-9999	-9999	-9999
1/1/2017 3:45	-56.3	-68.9	0.5	0.9	0.08	0.041	-9999	-9999	-9999	-9999	0.02	753.1	-9999	-9999	-9999	-9999	0.1	2.7	-9999	-9999	-9999	-9999
1/1/2017 4:00	-56.8	-69.1	0.5	0.9	0.08	0.042	-9999	-9999	-9999	-9999	0.03	753	-9999	-9999	-9999	-9999	0.1	2.7	-9999	-9999	-9999	-9999
1/1/2017 4:15	-56.3	-69	0.5	0.9	0.08	0.042	-9999	-9999	-9999	-9999	0.02	671.5	-9999	-9999	-9999	-9999	0.2	2.6	-9999	-9999	-9999	-9999
1/1/2017 4:30	-56.5	-68.9	0.5	0.9	0.08	0.041	-9999	-9999	-9999	-9999	0.03	705.6	-9999	-9999	-9999	-9999	0.1	2.7	-9999	-9999	-9999	-9999
1/1/2017 4:45	-56.3	-68.8	0.5	0.9	0.08	0.041	-9999	-9999	-9999	-9999	0.03	750.8	-9999	-9999	-9999	-9999	0.1	2.7	-9999	-9999	-9999	-9999
1/1/2017 5:00	-56.5	-68.9	0.5	0.9	0.08	0.041	-9999	-9999	-9999	-9999	0.02	723.6	-9999	-9999	-9999	-9999	0.1	2.7	-9999	-9999	-9999	-9999
1/1/2017 5:15	-56.4	-68.4	0.5	0.9	0.08	0.042	-9999	-9999	-9999	-9999	0.02	697.2	-9999	-9999	-9999	-9999	0.1	2.6	-9999	-9999	-9999	-9999
1/1/2017 5:30	-56.5	-69	0.5	0.9	0.08	0.041	-9999	-9999	-9999	-9999	0.03	813	-9999	-9999	-9999	-9999	0.1	2.6	-9999	-9999	-9999	-9999
1/1/2017 5:45	-56.3	-68.6	0.5	0.9	0.08	0.042	-9999	-9999	-9999	-9999	0.03	695.4	-9999	-9999	-9999	-9999	0.1	2.7	-9999	-9999	-9999	-9999
1/1/2017 6:00	-55.9	-68.6	0.5	0.9	0.08	0.042	-9999	-9999	-9999	-9999	0.02	723.1	-9999	-9999	-9999	-9999	0.1	2.7	-9999	-9999	-9999	-9999
1/1/2017 6:15	-56.5	-68.6	0.5	0.9	0.08	0.042	-9999	-9999	-9999	-9999	0.03	755.8	-9999	-9999	-9999	-9999	0.1	2.7	-9999	-9999	-9999	-9999
1/1/2017 6:30	-56.3	-68.4	0.5	0.9	0.081	0.042	-9999	-9999	-9999	-9999	0.02	668.2	-9999	-9999	-9999	-9999	0.1	2.7	-9999	-9999	-9999	-9999
1/1/2017 6:45	-56.1	-68.7	0.5	0.9	0.08	0.042	-9999	-9999	-9999	-9999	0.02	703.2	-9999	-9999	-9999	-9999	0.1	2.6	-9999	-9999	-9999	-9999
1/1/2017 7:00	-56.6	-68.3	0.5	0.9	0.081	0.042	-9999	-9999	-9999	-9999	0.02	730	-9999	-9999	-9999	-9999	0.1	2.7	-9999	-9999	-9999	-9999
1/1/2017 7:15	-56.6	-68.6	0.5	0.9	0.08	0.042	-9999	-9999	-9999	-9999	0.02	699.6	-9999	-9999	-9999	-9999	0.2	2.6	-9999	-9999	-9999	-9999
1/1/2017 7:30	-56.5	-68.4	0.5	0.9	0.08	0.042	-9999	-9999	-9999	-9999	0.02	711.3	-9999	-9999	-9999	-9999	0.1	2.6	-9999	-9999	-9999	-9999
1/1/2017 7:45	-56.3	-68.4	0.5	0.9	0.08	0.041	-9999	-9999	-9999	-9999	0.03	698.8	-9999	-9999	-9999	-9999	0.1	2.6	-9999	-9999	-9999	-9999
1/1/2017 8:00	-56.5	-68.6	0.5	0.9	0.081	0.042	-9999	-9999	-9999	-9999	0.02	828	-9999	-9999	-9999	-9999	0.2	2.6	-9999	-9999	-9999	-9999
1/1/2017 8:15	-56.7	-68.2	0.5	0.9	0.08	0.042	-9999	-9999	-9999	-9999	0.03	723.7	-9999	-9999	-9999	-9999	0.1	2.6	-9999	-9999	-9999	-9999
1/1/2017 8:30	-56.4	-68.3	0.5	0.9	0.081	0.042	-9999	-9999	-9999	-9999	0.03	772.1	-9999	-9999	-9999	-9999	0.2	2.7	-9999	-9999	-9999	-9999
1/1/2017 8:45	-56.4	-68	0.5	0.9	0.081	0.042	-9999	-9999	-9999	-9999	0.02	745.7	-9999	-9999	-9999	-9999	0.1	2.6	-9999	-9999	-9999	-9999
1/1/2017 9:00	-56.3	-68.1	0.5	0.9	0.08	0.041	-9999	-9999	-9999	-9999	0.03	764.4	-9999	-9999	-9999	-9999	0.1	2.7	-9999	-9999	-9999	-9999
1/1/2017 9:15	-56.5	-68.3	0.5	0.9	0.08	0.041	-9999	-9999	-9999	-9999	0.02	683.6	-9999	-9999	-9999	-9999	0.2	2.7	-9999	-9999	-9999	-9999
1/1/2017 9:30	-56.6	-68.2	0.5	0.9	0.081	0.042	-9999	-9999	-9999	-9999	0.02	675.2	-9999	-9999	-9999	-9999	0.1	2.7	-9999	-9999	-9999	-9999
1/1/2017 9:45	-56.6	-67.9	0.5	0.9	0.081	0.042	-9999	-9999	-9999	-9999	0.02	704.1	-9999	-9999	-9999	-9999	0.1	2.6	-9999	-9999	-9999	-9999
1/1/2017 10:00	-56.5	-67.6	0.5	0.9	0.081	0.042	-9999	-9999	-9999	-9999	0.02	729.5	-9999	-9999	-9999	-9999	0.1	2.6	-9999	-9999	-9999	-9999
1/1/2017 10:15	-56.7	-68	0.5	0.9	0.081	0.042	-9999	-9999	-9999	-9999	0.03	712.2	-9999	-9999	-9999	-9999	0.2	2.7	-9999	-9999	-9999	-9999
1/1/2017 10:30	-56.8	-67.8	0.5	0.9	0.081	0.041	-9999	-9999	-9999	-9999	0.02	704.7	-9999	-9999	-9999	-9999	0.1	2.7	-9999	-9999	-9999	-9999
1/1/2017 10:45	-56.5	-67.9	0.5	0.9	0.081	0.042	-9999	-9999	-9999	-9999	0.03	681.1	-9999	-9999	-9999	-9999	0.1	2.7	-9999	-9999	-9999	-9999
1/1/2017 11:00	-56.6	-67.9	0.5	0.9	0.081	0.041	-9999	-9999	-9999	-9999	0.03	690.1	-9999	-9999	-9999	-9999	0.1	2.7	-9999	-9999	-9999	-9999
1/1/2017 11:15	-56.5	-67.6	0.5	0.9	0.081	0.041	-9999	-9999	-9999	-9999	0.03	791.1	-9999	-9999	-9999	-9999	0.1	2.7	-9999	-9999	-9999	-9999
1/1/2017 11:30	-56.2	-67.6	0.5	0.9	0.081	0.041	-9999	-9999	-9999	-9999	0.02	767.7	-9999	-9999	-9999	-9999	0.1	2.6	-9999	-9999	-9999	-9999
1/1/2017 11:45	-56.7	-67.9	0.5	0.9	0.081	0.041	-9999	-9999	-9999	-9999	0.02	716.1	-9999	-9999	-9999	-9999	0.1	2.7	-9999	-9999	-9999	-9999
1/1/2017 12:00	-56.4	-68.1	0.5	0.9	0.081	0.041	-9999	-9999	-9999	-9999	0.02	824	-9999	-9999	-9999	-9999	0.1	2.7	-9999	-9999	-9999	-9999
1/1/2017 12:15	-56.5	-67.9	0.5	0.9	0.081	0.042	-9999	-9999	-9999	-9999	0.02	602.6	-9999	-9999	-9999	-9999	0.1	2.7	-9999	-9999	-9999	-9999
1/1/2017 12:30	-56.9	-67.8	0.5	0.9	0.081	0.041	-9999	-9999	-9999	-9999	0.03	784.4	-9999	-9999	-9999	-9999	0.1	2.6	-9999	-9999	-9999	-9999
1/1/2017 12:45	-56.8	-67.5	0.5	0.9	0.081	0.041	-9999	-9999	-9999	-9999	0.02	663.3	-9999	-9999	-9999	-9999	0.2	2.6	-9999	-9999	-9999	-9999
1/1/2017 13:00	-56.4	-67.9	0.5	0.9	0.081	0.042	-9999	-9999	-9999	-9999	0.03	770.9	-9999	-9999	-9999	-9999	0.2	2.6	-9999	-9999	-9999	-9999
1/1/2017 13:15	-56.9	-67.5	0.5	0.9	0.081	0.042	-9999	-9999	-9999	-9999	0.03	701.9	-9999	-9999	-9999	-9999	0.2	2.7	-9999	-9999	-9999	-9999
1/1/2017 13:30	-56.6	-67.8	0.5	0.9	0.081	0.042	-9999	-9999	-9999	-9999	0.02	693.1	-9999	-9999	-9999	-9999	0.1	2.6	-9999	-9999	-9999	-9999
1/1/2017 13:45	-56.7	-67.7	0.5	0.9	0.081	0.041	-9999	-9999	-9999	-9999	0.02	685.6	-9999	-9999	-9999	-9999	0.2	2.6	-9999	-9999	-9999	-9999
1/1/2017 14:00	-56.6	-67.7	0.5	0.9	0.081	0.042	-9999	-9999	-9999	-9999	0.02	679.3	-9999	-9999	-9999	-9999	0.2	2.6	-9999	-9999	-9999	-9999
1/1/2017 14:15	-57	-67.7	0.5	0.9	0.081	0.042	-9999	-9999	-9999	-9999	0.02	671	-9999	-9999	-9999	-9999	0.1	2.6	-9999	-9999	-9999	-9999
1/1/2017 14:30	-56.9	-67.8	0.5	0.9	0.081	0.042	-9999	-9999	-9999	-9999	0.02	795.1	-9999	-9999	-9999	-9999	0.1	2.7	-9999	-9999	-9999	-9999
1/1/2017 14:45	-56.6	-67.6	0.5	0.9	0.081	0.042	-9999	-9999	-9999	-9999	0.02	695.5	-9999	-9999	-9999	-9999	0.1	2.7	-9999	-9999	-9999	-9999
1/1/2017 15:00	-56.6	-67.8	0.5	0.9	0.081	0.042	-9999	-9999	-9999	-9999	0.02	710.7	-9999	-9999	-9999	-9999	0.1	2.7	-9999	-9999	-9999	-9999
1/1/2017 15:15	-56.8	-67.4	0.5	0.9	0.081	0.042	-9999	-9999	-9999	-9999	0.03	637.4	-9999	-9999	-9999	-9999	0.1	2.6	-9999	-9999	-9999	-9999
1/1/2017 15:30	-56.9	-67.3	0.5	0.9	0.081	0.041	-9999	-9999	-9999	-9999	0.03	742.1	-9999	-9999	-9999	-9999	0.2	2.6	-9999	-9999	-9999	-9999
1/1/2017 15:45	-56.8	-67.4	0.5	0.9	0.081	0.042	-9999	-9999	-9999	-9999	0.02	709.9	-9999	-9999	-9999	-9999	0.1	2.6	-9999	-9999	-9999	-9999
1/1/2017 16:00	-56.8	-67.5	0.5	0.9	0.081	0.042	-9999	-9999	-9999	-9999	0.02	735.8	-9999	-9999	-9999	-9999	0.2	2.7	-9999	-9999	-9999	-9999
1/1/2017 16:15	-56.7	-67.4	0.5	0.9	0.081	0.041	-9999	-9999	-9999	-9999	0.02	725.1	-9999	-9999	-9999	-9999	0.1	2.6	-9999	-9999	-9999	-9999
1/1/2017 16:30	-56.6	-66.6	0.5	0.9	0.081	0.042	-9999	-9999	-9999	-9999	0.02	726.6	-9999	-9999	-9999	-9999	0.1	2.7	-9999	-9999	-9999	-9999
1/1/2017 16:45	-56.8	-67.3	0.5	0.9	0.081	0.042	-9999	-9999	-9999	-9999	0.02	692.5	-9999	-9999	-9999	-9999	0.2	2.6	-9999	-9999	-9999	-9999
1/1/2017 17:00	-56.9	-66.7	0.5	0.9	0.081	0.042	-9999	-9999	-9999	-9999	0.02	667.8	-9999	-9999	-9999	-9999	0.1	2.7	-9999	-9999	-9999	-9999
1/1/2017 17:15	-56.7	-67.3	0.5	0.9	0.081	0.041	-9999	-9999	-9999	-9999	0.02	686.7	-9999	-9999	-9999	-9999	0.2	2.6	-9999	-9999	-9999	-9999
1/1/2017 17:30	-57	-66.7	0.5	0.9	0.081	0.042	-9999	-9999	-9999	-9999	0.03	745.3	-9999	-9999	-9999	-9999	0.2	2.6	-9999	-9999	-9999	-9999
1/1/2017 17:45	-56.7	-67.1	0.5	1	0.081	0.041	-9999	-9999	-9999	-9999	0.02	750.5	-9999	-9999	-9999	-9999	0.2	2.7	-9999	-9999	-9999	-9999
1/1/2017 18:00	-56.8	-66.7	0.5	0.9	0.081	0.042	-9999	-9999	-9999	-9999	0.02	741	-9999	-9999	-9999	-9999	0.2	2.6	-9999	-9999	-9999	-9999
1/1/2017 18:15	-56.5	-66.9	0.5	0.9	0.081	0.042	-9999	-9999	-9999	-9999	0.02	686.8	-9999	-9999	-9999	-9999	0.2	2.7	-9999	-9999	-9999	-9999
1/1/2017 18:30	-56.3	-67	0.5	0.9	0.081	0.041	-9999	-9999	-9999	-9999	0.02	706.1	-9999	-9999	-9999	-9999	0.2	2.7	-9999	-9999	-9999	-9999
1/1/2017 18:45	-56.5	-67	0.5	0.9	0.081	0.041	-9999	-9999	-9999	-9999	0.03	744.5	-9999	-9999	-9999	-9999	0.2	2.6	-9999	-9999	-9999	-9999
1/1/2017 19:00	-56.5	-66.8	0.5	0.9	0.081	0.041	-9999	-9999	-9999	-9999	0.03	740.5	-9999	-9999	-9999	-9999	0.2	2.7	-9999	-9999	-9999	-9999
1/1/2017 19:15	-56.8	-66.8	0.5	0.9	0.081	0.041	-9999	-9999	-9999	-9999	0.02	762	-9999	-9999	-9999	-9999	0.1	2.6	-9999	-9999	-9999	-9999
1/1/2017 19:30	-56.9	-66.9	0.5	0.9	0.081	0.042	-9999	-9999	-9999	-9999	0.02	766.6	-9999	-9999	-9999	-9999	0.2	2.6	-9999	-9999	-9999	-9999
1/1/2017 19:45	-56.2	-66.7	0.5	0.9	0.081	0.042	-9999	-9999	-9999	-9999	0.03	688.4	-9999	-9999	-9999	-9999	0.2	2.6	-9999	-9999	-9999	-9999
1/1/2017 20:00	-56.5	-67	0.5	0.9	0.081	0.042	-9999	-9999	-9999	-9999	0.03	726.8	-9999	-9999	-9999	-9999	0.2	2.7	-9999	-9999	-9999	-9999
1/1/2017 20:15	-56.6	-66.7	0.5	0.9	0.081	0.041	-9999	-9999	-9999	-9999	0.02	713.9	-9999	-9999	-9999	-9999	0.2	2.6	-9999	-9999	-9999	-9999
1/1/2017 20:30	-56.6	-66.6	0.5	0.9	0.081	0.042	-9999	-9999	-9999	-9999	0.03	755	-9999	-9999	-9999	-9999	0.2	2.6	-9999	-9999	-9999	-9999
1/1/2017 20:45	-56.3	-66.5	0.5	0.9	0.081	0.042	-9999	-9999	-9999	-9999	0.02	677.9	-9999	-9999	-9999	-9999	0.2	2.6	-9999	-9999	-9999	-9999
1/1/2017 21:00	-56.8	-66.6	0.5	0.9	0.081	0.042	-9999	-9999	-9999	-9999	0.02	723.6	-9999	-9999	-9999	-9999	0.2	2.6	-9999	-9999	-9999	-9999
1/1/2017 21:15	-56.8	-66.2	0.5	0.9	0.081	0.042	-9999	-9999	-9999	-9999	0.02	698.4	-9999	-9999	-9999	-9999	0.2	2.6	-9999	-9999	-9999	-9999
1/1/2017 21:30	-56.6	-66.3	0.5	0.9	0.081	0.042	-9999	-9999	-9999	-9999	0.02	794.3	-9999	-9999	-9999	-9999	0.2	2.6	-9999	-9999	-9999	-9999
1/1/2017 21:45	-56.8	-66.2	0.5	0.9	0.081	0.042	-9999	-9999	-9999	-9999	0.02	778.8	-9999	-9999	-9999	-9999	0.2	2.6	-9999	-9999	-9999	-9999
1/1/2017 22:00	-56.5	-66.4	0.5	0.9	0.081	0.042	-9999	-9999	-9999	-9999	0.02	745.6	-9999	-9999	-9999	-9999	0.2	2.6	-9999	-9999	-9999	-9999
1/1/2017 22:15	-56.8	-66.3	0.5	0.9	0.081	0.041	-9999	-9999	-9999	-9999	0.03	733.6	-9999	-9999	-9999	-9999	0.2	2.6	-9999	-9999	-9999	-9999
1/1/2017 22:30	-56.8	-66.3	0.5	0.9	0.081	0.042	-9999	-9999	-9999	-9999	0.02	730.8	-9999	-9999	-9999	-9999	0.2	2.7	-9999	-9999	-9999	-9999
1/1/2017 22:45	-56.8	-66.1	0.5	0.9	0.081	0.041	-9999	-9999	-9999	-9999	0.02	713.6	-9999	-9999	-9999	-9999	0.2	2.7	-9999	-9999	-9999	-9999
1/1/2017 23:00	-56.2	-66.2	0.5	0.9	0.081	0.042	-9999	-9999	-9999	-9999	0.03	705	-9999	-9999	-9999	-9999	0.1	2.6	-9999	-9999	-9999	-9999
1/1/2017 23:15	-56.7	-66.2	0.6	0.9	0.081	0.042	-9999	-9999	-9999	-9999	0.02	734.5	-9999	-9999	-9999	-9999	0.2	2.6	-9999	-9999	-9999	-9999
1/1/2017 23:30	-56.4	-66.1	0.5	0.9	0.081	0.042	-9999	-9999	-9999	-9999	0.03	736.5	-9999	-9999	-9999	-9999	0.2	2.7	-9999	-9999	-9999	-9999
1/1/2017 23:45	-56.4	-66	0.5	0.9	0.081	0.042	-9999	-9999	-9999	-9999	0.03	698.9	-9999	-9999	-9999	-9999	0.2	2.6	-9999	-9999	-9999	-9999
1/2/2017 0:00	-56.9	-66.3	0.5	0.9	0.081	0.042	-9999	-9999	-9999	-9999	0.02	753.3	-9999	-9999	-9999	-9999	0.2	2.7	-9999	-9999	-9999	-9999
1/2/2017 0:15	-56.6	-66.1	0.6	0.9	0.081	0.042	-9999	-9999	-9999	-9999	0.03	687	-9999	-9999	-9999	-9999	0.2	2.6	-9999	-9999	-9999	-9999
1/2/2017 0:30	-56.4	-65.8	0.5	0.9	0.081	0.042	-9999	-9999	-9999	-9999	0.02	713.9	-9999	-9999	-9999	-9999	0.2	2.6	-9999	-9999	-9999	-9999
1/2/2017 0:45	-56.9	-65.9	0.5	0.9	0.081	0.041	-9999	-9999	-9999	-9999	0.02	784.2	-9999	-9999	-9999	-9999	0.2	2.7	-9999	-9999	-9999	-9999
1/2/2017 1:00	-56.6	-66	0.5	0.9	0.081	0.042	-9999	-9999	-9999	-9999	0.02	736.6	-9999	-9999	-9999	-9999	0.2	2.6	-9999	-9999	-9999	-9999
1/2/2017 1:15	-56.3	-65.5	0.5	0.9	0.081	0.042	-9999	-9999	-9999	-9999	0.02	657.5	-9999	-9999	-9999	-9999	0.2	2.7	-9999	-9999	-9999	-9999
1/2/2017 1:30	-56.6	-65.6	0.5	0.9	0.081	0.042	-9999	-9999	-9999	-9999	0.02	796.1	-9999	-9999	-9999	-9999	0.2	2.7	-9999	-9999	-9999	-9999
1/2/2017 1:45	-56.8	-65.4	0.5	0.9	0.081	0.042	-9999	-9999	-9999	-9999	0.03	663.4	-9999	-9999	-9999	-9999	0.2	2.6	-9999	-9999	-9999	-9999
1/2/2017 2:00	-56.4	-65.9	0.6	0.9	0.081	0.042	-9999	-9999	-9999	-9999	0.03	724.4	-9999	-9999	-9999	-9999	0.2	2.6	-9999	-9999	-9999	-9999
1/2/2017 2:15	-56.5	-65.8	0.5	0.9	0.081	0.041	-9999	-9999	-9999	-9999	0.02	713	-9999	-9999	-9999	-9999	0.2	2.7	-9999	-9999	-9999	-9999
1/2/2017 2:30	-56.5	-65.6	0.5	0.9	0.081	0.042	-9999	-9999	-9999	-9999	0.02	739.3	-9999	-9999	-9999	-9999	0.2	2.7	-9999	-9999	-9999	-9999
1/2/2017 2:45	-56.9	-65.7	0.5	0.9	0.081	0.041	-9999	-9999	-9999	-9999	0.03	688.2	-9999	-9999	-9999	-9999	0.2	2.6	-9999	-9999	-9999	-9999
1/2/2017 3:00	-56.6	-65.6	0.5	0.9	0.082	0.042	-9999	-9999	-9999	-9999	0.02	634.3	-9999	-9999	-9999	-9999	0.2	2.6	-9999	-9999	-9999	-9999
1/2/2017 3:15	-56.5	-65.6	0.5	0.9	0.082	0.042	-9999	-9999	-9999	-9999	0.02	702.7	-9999	-9999	-9999	-9999	0.2	2.6	-9999	-9999	-9999	-9999
1/2/2017 3:30	-56.4	-65.5	0.5	0.9	0.082	0.041	-9999	-9999	-9999	-9999	0.03	765.7	-9999	-9999	-9999	-9999	0.2	2.7	-9999	-9999	-9999	-9999
1/2/2017 3:45	-56.6	-65.4	0.5	0.9	0.082	0.042	-9999	-9999	-9999	-9999	0.02	722.7	-9999	-9999	-9999	-9999	0.2	2.7	-9999	-9999	-9999	-9999
1/2/2017 4:00	-56.3	-65.7	0.5	0.9	0.082	0.042	-9999	-9999	-9999	-9999	0.03	699.2	-9999	-9999	-9999	-9999	0.2	2.7	-9999	-9999	-9999	-9999
1/2/2017 4:15	-56.6	-65.7	0.5	0.9	0.082	0.042	-9999	-9999	-9999	-9999	0.03	724.6	-9999	-9999	-9999	-9999	0.2	2.6	-9999	-9999	-9999	-9999
1/2/2017 4:30	-56.1	-65.3	0.5	0.9	0.082	0.041	-9999	-9999	-9999	-9999	0.02	737.8	-9999	-9999	-9999	-9999	0.2	2.6	-9999	-9999	-9999	-9999
1/2/2017 4:45	-56.4	-65.2	0.5	0.9	0.082	0.042	-9999	-9999	-9999	-9999	0.03	692.8	-9999	-9999	-9999	-9999	0.2	2.6	-9999	-9999	-9999	-9999
1/2/2017 5:00	-56.6	-65.4	0.5	0.9	0.082	0.042	-9999	-9999	-9999	-9999	0.02	719.3	-9999	-9999	-9999	-9999	0.2	2.6	-9999	-9999	-9999	-9999
1/2/2017 5:15	-56.4	-65.4	0.5	0.9	0.082	0.042	-9999	-9999	-9999	-9999	0.02	795.1	-9999	-9999	-9999	-9999	0.2	2.7	-9999	-9999	-9999	-9999
1/2/2017 5:30	-56.3	-65.4	0.5	0.9	0.082	0.042	-9999	-9999	-9999	-9999	0.02	728	-9999	-9999	-9999	-9999	0.2	2.7	-9999	-9999	-9999	-9999
1/2/2017 5:45	-56.4	-65.5	0.5	0.9	0.082	0.041	-9999	-9999	-9999	-9999	0.02	687.2	-9999	-9999	-9999	-9999	0.2	2.7	-9999	-9999	-9999	-9999
1/2/2017 6:00	-56.4	-65.4	0.5	0.9	0.082	0.041	-9999	-9999	-9999	-9999	0.03	768.8	-9999	-9999	-9999	-9999	0.2	2.7	-9999	-9999	-9999	-9999
1/2/2017 6:15	-56.1	-65.1	0.5	0.9	0.082	0.042	-9999	-9999	-9999	-9999	0.02	783.9	-9999	-9999	-9999	-9999	0.2	2.6	-9999	-9999	-9999	-9999
1/2/2017 6:30	-56.3	-65.1	0.5	0.9	0.082	0.042	-9999	-9999	-9999	-9999	0.02	702.6	-9999	-9999	-9999	-9999	0.2	2.6	-9999	-9999	-9999	-9999
1/2/2017 6:45	-56.4	-65.2	0.5	0.9	0.082	0.042	-9999	-9999	-9999	-9999	0.02	707.5	-9999	-9999	-9999	-9999	0.2	2.7	-9999	-9999	-9999	-9999
1/2/2017 7:00	-56.8	-65	0.5	0.9	0.082	0.042	-9999	-9999	-9999	-9999	0.03	709.5	-9999	-9999	-9999	-9999	0.2	2.7	-9999	-9999	-9999	-9999
1/2/2017 7:15	-56.5	-65.2	0.5	0.9	0.082	0.042	-9999	-9999	-9999	-9999	0.03	759.4	-9999	-9999	-9999	-9999	0.2	2.6	-9999	-9999	-9999	-9999
1/2/2017 7:30	-56.3	-64.9	0.5	0.9	0.082	0.042	-9999	-9999	-9999	-9999	0.02	700.7	-9999	-9999	-9999	-9999	0.2	2.6	-9999	-9999	-9999	-9999
1/2/2017 7:45	-56.5	-65.2	0.5	0.9	0.082	0.042	-9999	-9999	-9999	-9999	0.02	650.8	-9999	-9999	-9999	-9999	0.2	2.6	-9999	-9999	-9999	-9999
1/2/2017 8:00	-56.6	-65	0.5	0.9	0.082	0.042	-9999	-9999	-9999	-9999	0.02	704.4	-9999	-9999	-9999	-9999	0.2	2.7	-9999	-9999	-9999	-9999
1/2/2017 8:15	-56.2	-65.1	0.6	0.9	0.082	0.041	-9999	-9999	-9999	-9999	0.02	712.8	-9999	-9999	-9999	-9999	0.2	2.6	-9999	-9999	-9999	-9999
1/2/2017 8:30	-56.6	-65	0.5	0.9	0.082	0.042	-9999	-9999	-9999	-9999	0.02	722.4	-9999	-9999	-9999	-9999	0.2	2.6	-9999	-9999	-9999	-9999
1/2/2017 8:45	-56.6	-64.9	0.5	0.9	0.082	0.042	-9999	-9999	-9999	-9999	0.03	723.1	-9999	-9999	-9999	-9999	0.2	2.7	-9999	-9999	-9999	-9999
1/2/2017 9:00	-56.7	-64.8	0.5	0.9	0.082	0.042	-9999	-9999	-9999	-9999	0.03	683.4	-9999	-9999	-9999	-9999	0.2	2.6	-9999	-9999	-9999	-9999
1/2/2017 9:15	-56.5	-64.9	0.6	0.9	0.082	0.041	-9999	-9999	-9999	-9999	0.02	714.2	-9999	-9999	-9999	-9999	0.2	2.7	-9999	-9999	-9999	-9999
1/2/2017 9:30	-55.9	-64.9	0.5	0.9	0.082	0.042	-9999	-9999	-9999	-9999	0.03	664.4	-9999	-9999	-9999	-9999	0.2	2.7	-9999	-9999	-9999	-9999
1/2/2017 9:45	-56.3	-64.7	0.5	0.9	0.082	0.042	-9999	-9999	-9999	-9999	0.03	765.5	-9999	-9999	-9999	-9999	0.2	2.6	-9999	-9999	-9999	-9999
1/2/2017 10:00	-56.4	-64.7	0.6	0.9	0.082	0.041	-9999	-9999	-9999	-9999	0.02	815	-9999	-9999	-9999	-9999	0.2	2.6	-9999	-9999	-9999	-9999
1/2/2017 10:15	-56.6	-64.8	0.5	0.9	0.082	0.042	-9999	-9999	-9999	-9999	0.03	794.2	-9999	-9999	-9999	-9999	0.2	2.6	-9999	-9999	-9999	-9999
1/2/2017 10:30	-56.5	-64.8	0.5	0.9	0.082	0.042	-9999	-9999	-9999	-9999	0.02	741.1	-9999	-9999	-9999	-9999	0.2	2.6	-9999	-9999	-9999	-9999
1/2/2017 10:45	-56.5	-65	0.5	0.9	0.082	0.042	-9999	-9999	-9999	-9999	0.02	681.2	-9999	-9999	-9999	-9999	0.2	2.7	-9999	-9999	-9999	-9999
1/2/2017 11:00	-56.4	-65.2	0.5	0.9	0.082	0.041	-9999	-9999	-9999	-9999	0.03	689.9	-9999	-9999	-9999	-9999	0.2	2.7	-9999	-9999	-9999	-9999
1/2/2017 11:15	-56.6	-64.9	0.6	0.9	0.082	0.041	-9999	-9999	-9999	-9999	0.02	724.7	-9999	-9999	-9999	-9999	0.2	2.6	-9999	-9999	-9999	-9999
1/2/2017 11:30	-56.6	-65	0.6	0.9	0.082	0.042	-9999	-9999	-9999	-9999	0.03	693.5	-9999	-9999	-9999	-9999	0.2	2.7	-9999	-9999	-9999	-9999
1/2/2017 11:45	-56.8	-65.4	0.5	0.9	0.082	0.042	-9999	-9999	-9999	-9999	0.03	694	-9999	-9999	-9999	-9999	0.2	2.6	-9999	-9999	-9999	-9999
1/2/2017 12:00	-56.9	-65.6	0.5	0.9	0.082	0.042	-9999	-9999	-9999	-9999	0.02	704.5	-9999	-9999	-9999	-9999	0.2	2.6	-9999	-9999	-9999	-9999
1/2/2017 12:15	-56.6	-65.5	0.6	0.9	0.082	0.042	-9999	-9999	-9999	-9999	0.02	716.2	-9999	-9999	-9999	-9999	0.2	2.6	-9999	-9999	-9999	-9999
1/2/2017 12:30	-56.7	-64.7	0.6	0.9	0.082	0.042	-9999	-9999	-9999	-9999	0.02	743.9	-9999	-9999	-9999	-9999	0.2	2.7	-9999	-9999	-9999	-9999
1/2/2017 12:45	-57	-66.7	0.5	0.9	0.082	0.041	-9999	-9999	-9999	-9999	0.02	695.9	-9999	-9999	-9999	-9999	0.2	2.7	-9999	-9999	-9999	-9999
1/2/2017 13:00	-57.4	-65.6	0.6	0.9	0.082	0.041	-9999	-9999	-9999	-9999	0.02	718.5	-9999	-9999	-9999	-9999	0.2	2.6	-9999	-9999	-9999	-9999
1/2/2017 13:15	-56.7	-65.5	0.5	0.9	0.082	0.042	-9999	-9999	-9999	-9999	0.03	745.3	-9999	-9999	-9999	-9999	0.2	2.6	-9999	-9999	-9999	-9999
1/2/2017 13:30	-57.3	-64.2	0.6	0.9	0.082	0.041	-9999	-9999	-9999	-9999	0.02	772.6	-9999	-9999	-9999	-9999	0.2	2.6	-9999	-9999	-9999	-9999
1/2/2017 13:45	-57.1	-66.2	0.5	0.9	0.082	0.042	-9999	-9999	-9999	-9999	0.02	792.3	-9999	-9999	-9999	-9999	0.2	2.6	-9999	-9999	-9999	-9999
1/2/2017 14:00	-56.5	-64.8	0.6	0.9	0.082	0.041	-9999	-9999	-9999	-9999	0.02	747.8	-9999	-9999	-9999	-9999	0.2	2.6	-9999	-9999	-9999	-9999
1/2/2017 14:15	-56.5	-65	0.6	0.9	0.082	0.041	-9999	-9999	-9999	-9999	0.02	692.6	-9999	-9999	-9999	-9999	0.2	2.7	-9999	-9999	-9999	-9999
1/2/2017 14:30	-56.9	-64.8	0.5	0.9	0.082	0.041	-9999	-9999	-9999	-9999	0.02	736.6	-9999	-9999	-9999	-9999	0.2	2.6	-9999	-9999	-9999	-9999
1/2/2017 14:45	-57.2	-65.3	0.5	0.9	0.082	0.042	-9999	-9999	-9999	-9999	0.03	757.5	-9999	-9999	-9999	-9999	0.2	2.6	-9999	-9999	-9999	-9999
1/2/2017 15:00	-56.8	-64.6	0.5	0.9	0.082	0.042	-9999	-9999	-9999	-9999	0.02	700.9	-9999	-9999	-9999	-9999	0.2	2.6	-9999	-9999	-9999	-9999
1/2/2017 15:15	-56.4	-64.5	0.6	0.9	0.082	0.041	-9999	-9999	-9999	-9999	0.03	721.5	-9999	-9999	-9999	-9999	0.2	2.6	-9999	-9999	-9999	-9999
1/2/2017 15:30	-56.5	-64.6	0.6	0.9	0.082	0.042	-9999	-9999	-9999	-9999	0.02	708.5	-9999	-9999	-9999	-9999	0.2	2.6	-9999	-9999	-9999	-9999
1/2/2017 15:45	-56.4	-64.8	0.5	0.9	0.082	0.041	-9999	-9999	-9999	-9999	0.03	642.8	-9999	-9999	-9999	-9999	0.2	2.7	-9999	-9999	-9999	-9999
1/2/2017 16:00	-56.7	-64.6	0.5	0.9	0.082	0.042	-9999	-9999	-9999	-9999	0.02	694.6	-9999	-9999	-9999	-9999	0.2	2.6	-9999	-9999	-9999	-9999
1/2/2017 16:15	-56.4	-64.2	0.5	0.9	0.082	0.041	-9999	-9999	-9999	-9999	0.03	734.4	-9999	-9999	-9999	-9999	0.2	2.6	-9999	-9999	-9999	-9999
1/2/2017 16:30	-56.5	-63.9	0.5	0.9	0.082	0.042	-9999	-9999	-9999	-9999	0.03	692.2	-9999	-9999	-9999	-9999	0.2	2.6	-9999	-9999	-9999	-9999
1/2/2017 16:45	-56.8	-64.3	0.5	0.9	0.082	0.041	-9999	-9999	-9999	-9999	0.02	756.4	-9999	-9999	-9999	-9999	0.2	2.6	-9999	-9999	-9999	-9999
1/2/2017 17:00	-56.5	-64.3	0.6	0.9	0.082	0.041	-9999	-9999	-9999	-9999	0.02	789.4	-9999	-9999	-9999	-9999	0.2	2.6	-9999	-9999	-9999	-9999
1/2/2017 17:15	-56.4	-64.1	0.6	0.9	0.082	0.042	-9999	-9999	-9999	-9999	0.02	818	-9999	-9999	-9999	-9999	0.2	2.7	-9999	-9999	-9999	-9999
1/2/2017 17:30	-56.5	-64.2	0.6	0.9	0.082	0.042	-9999	-9999	-9999	-9999	0.03	660.1	-9999	-9999	-9999	-9999	0.2	2.5	-9999	-9999	-9999	-9999
1/2/2017 17:45	-56.5	-64.1	0.6	0.9	0.082	0.042	-9999	-9999	-9999	-9999	0.03	747.4	-9999	-9999	-9999	-9999	0.2	2.7	-9999	-9999	-9999	-9999
1/2/2017 18:00	-56.5	-64.4	0.6	0.9	0.082	0.041	-9999	-9999	-9999	-9999	0.02	704.8	-9999	-9999	-9999	-9999	0.2	2.7	-9999	-9999	-9999	-9999
1/2/2017 18:15	-56.4	-63.9	0.6	0.9	0.082	0.042	-9999	-9999	-9999	-9999	0.03	677.5	-9999	-9999	-9999	-9999	0.2	2.7	-9999	-9999	-9999	-9999
1/2/2017 18:30	-56.4	-64.2	0.6	0.9	0.082	0.042	-9999	-9999	-9999	-9999	0.02	691.3	-9999	-9999	-9999	-9999	0.2	2.6	-9999	-9999	-9999	-9999
1/2/2017 18:45	-56.1	-64.1	0.5	0.9	0.082	0.041	-9999	-9999	-9999	-9999	0.03	700.6	-9999	-9999	-9999	-9999	0.2	2.6	-9999	-9999	-9999	-9999
1/2/2017 19:00	-56.4	-64	0.6	0.9	0.082	0.042	-9999	-9999	-9999	-9999	0.02	727.7	-9999	-9999	-9999	-9999	0.2	2.7	-9999	-9999	-9999	-9999
1/2/2017 19:15	-56.3	-64.1	0.5	0.9	0.082	0.042	-9999	-9999	-9999	-9999	0.03	741.6	-9999	-9999	-9999	-9999	0.2	2.7	-9999	-9999	-9999	-9999
1/2/2017 19:30	-56.3	-64	0.6	0.9	0.082	0.041	-9999	-9999	-9999	-9999	0.03	823	-9999	-9999	-9999	-9999	0.2	2.6	-9999	-9999	-9999	-9999
1/2/2017 19:45	-55.9	-64.1	0.6	0.9	0.082	0.042	-9999	-9999	-9999	-9999	0.03	723.1	-9999	-9999	-9999	-9999	0.2	2.7	-9999	-9999	-9999	-9999
1/2/2017 20:00	-56.7	-63.7	0.5	0.9	0.083	0.042	-9999	-9999	-9999	-9999	0.03	723.2	-9999	-9999	-9999	-9999	0.2	2.7	-9999	-9999	-9999	-9999
1/2/2017 20:15	-56.4	-63.9	0.6	0.9	0.082	0.042	-9999	-9999	-9999	-9999	0.02	703.2	-9999	-9999	-9999	-9999	0.2	2.6	-9999	-9999	-9999	-9999
1/2/2017 20:30	-55.8	-63.9	0.5	0.9	0.082	0.041	-9999	-9999	-9999	-9999	0.03	731.9	-9999	-9999	-9999	-9999	0.2	2.6	-9999	-9999	-9999	-9999
1/2/2017 20:45	-56.3	-64	0.6	0.9	0.082	0.041	-9999	-9999	-9999	-9999	0.02	695	-9999	-9999	-9999	-9999	0.2	2.5	-9999	-9999	-9999	-9999
1/2/2017 21:00	-56.5	-63.6	0.6	0.9	0.082	0.042	-9999	-9999	-9999	-9999	0.02	732.6	-9999	-9999	-9999	-9999	0.2	2.7	-9999	-9999	-9999	-9999
1/2/2017 21:15	-56.3	-63.6	0.6	0.9	0.082	0.042	-9999	-9999	-9999	-9999	0.02	685.5	-9999	-9999	-9999	-9999	0.2	2.6	-9999	-9999	-9999	-9999
1/2/2017 21:30	-56.3	-63.3	0.5	0.9	0.082	0.042	-9999	-9999	-9999	-9999	0.02	746	-9999	-9999	-9999	-9999	0.2	2.6	-9999	-9999	-9999	-9999
1/2/2017 21:45	-56.6	-63.8	0.5	0.9	0.082	0.042	-9999	-9999	-9999	-9999	0.03	713.1	-9999	-9999	-9999	-9999	0.2	2.6	-9999	-9999	-9999	-9999
1/2/2017 22:00	-56.2	-63.5	0.5	0.9	0.082	0.042	-9999	-9999	-9999	-9999	0.03	738.9	-9999	-9999	-9999	-9999	0.2	2.7	-9999	-9999	-9999	-9999
1/2/2017 22:15	-56.1	-63.6	0.6	0.9	0.082	0.042	-9999	-9999	-9999	-9999	0.02	692.9	-9999	-9999	-9999	-9999	0.2	2.6	-9999	-9999	-9999	-9999
1/2/2017 22:30	-56.4	-63.5	0.6	0.9	0.082	0.042	-9999	-9999	-9999	-9999	0.02	850	-9999	-9999	-9999	-9999	0.2	2.6	-9999	-9999	-9999	-9999
1/2/2017 22:45	-56.1	-63.7	0.6	0.9	0.082	0.042	-9999	-9999	-9999	-9999	0.03	756.2	-9999	-9999	-9999	-9999	0.2	2.7	-9999	-9999	-9999	-9999
1/2/2017 23:00	-56.3	-63.6	0.5	0.9	0.083	0.042	-9999	-9999	-9999	-9999	0.03	721	-9999	-9999	-9999	-9999	0.2	2.7	-9999	-9999	-9999	-9999
1/2/2017 23:15	-56.2	-63.5	0.6	0.9	0.082	0.042	-9999	-9999	-9999	-9999	0.02	708.3	-9999	-9999	-9999	-9999	0.2	2.6	-9999	-9999	-9999	-9999
1/2/2017 23:30	-56.2	-63.5	0.5	0.9	0.082	0.041	-9999	-9999	-9999	-9999	0.02	754.9	-9999	-9999	-9999	-9999	0.2	2.5	-9999	-9999	-9999	-9999
1/2/2017 23:45	-56.5	-63.3	0.5	0.9	0.082	0.042	-9999	-9999	-9999	-9999	0.02	692.9	-9999	-9999	-9999	-9999	0.2	2.5	-9999	-9999	-9999	-9999
1/3/2017 0:00	-56.1	-63.4	0.6	0.9	0.082	0.042	-9999	-9999	-9999	-9999	0.02	768.7	-9999	-9999	-9999	-9999	0.2	2.6	-9999	-9999	-9999	-9999
1/3/2017 0:15	-56.4	-63.5	0.6	0.9	0.082	0.042	-9999	-9999	-9999	-9999	0.03	781.7	-9999	-9999	-9999	-9999	0.2	2.6	-9999	-9999	-9999	-9999
1/3/2017 0:30	-56.1	-63.5	0.6	0.9	0.083	0.042	-9999	-9999	-9999	-9999	0.03	675.4	-9999	-9999	-9999	-9999	0.2	2.6	-9999	-9999	-9999	-9999
1/3/2017 0:45	-56.7	-63.2	0.5	0.9	0.083	0.042	-9999	-9999	-9999	-9999	0.02	747.3	-9999	-9999	-9999	-9999	0.2	2.6	-9999	-9999	-9999	-9999
1/3/2017 1:00	-56.1	-63.4	0.6	0.9	0.083	0.042	-9999	-9999	-9999	-9999	0.02	639.3	-9999	-9999	-9999	-9999	0.2	2.6	-9999	-9999	-9999	-9999
1/3/2017 1:15	-56.3	-63.3	0.5	0.9	0.083	0.042	-9999	-9999	-9999	-9999	0.02	669.3	-9999	-9999	-9999	-9999	0.2	2.7	-9999	-9999	-9999	-9999
1/3/2017 1:30	-55.8	-63.4	0.6	0.9	0.083	0.041	-9999	-9999	-9999	-9999	0.03	767	-9999	-9999	-9999	-9999	0.2	2.6	-9999	-9999	-9999	-9999
1/3/2017 1:45	-56	-63.3	0.6	0.9	0.083	0.042	-9999	-9999	-9999	-9999	0.03	716	-9999	-9999	-9999	-9999	0.2	2.6	-9999	-9999	-9999	-9999
1/3/2017 2:00	-56	-63.1	0.5	0.9	0.082	0.042	-9999	-9999	-9999	-9999	0.02	743	-9999	-9999	-9999	-9999	0.2	2.6	-9999	-9999	-9999	-9999
1/3/2017 2:15	-55.9	-63.2	0.6	0.9	0.083	0.042	-9999	-9999	-9999	-9999	0.02	684.1	-9999	-9999	-9999	-9999	0.2	2.6	-9999	-9999	-9999	-9999
1/3/2017 2:30	-55.9	-63	0.6	0.9	0.083	0.042	-9999	-9999	-9999	-9999	0.02	679	-9999	-9999	-9999	-9999	0.2	2.6	-9999	-9999	-9999	-9999
1/3/2017 2:45	-56.1	-63.2	0.6	0.9	0.083	0.042	-9999	-9999	-9999	-9999	0.02	665.8	-9999	-9999	-9999	-9999	0.2	2.6	-9999	-9999	-9999	-9999
1/3/2017 3:00	-56.1	-63.2	0.6	0.9	0.083	0.041	-9999	-9999	-9999	-9999	0.03	663	-9999	-9999	-9999	-9999	0.2	2.7	-9999	-9999	-9999	-9999
1/3/2017 3:15	-56.1	-63.2	0.6	0.9	0.083	0.042	-9999	-9999	-9999	-9999	0.03	695	-9999	-9999	-9999	-9999	0.2	2.5	-9999	-9999	-9999	-9999
1/3/2017 3:30	-56.1	-62.9	0.6	0.9	0.083	0.041	-9999	-9999	-9999	-9999	0.03	738.5	-9999	-9999	-9999	-9999	0.2	2.6	-9999	-9999	-9999	-9999
1/3/2017 3:45	-56.1	-63.3	0.6	0.9	0.083	0.042	-9999	-9999	-9999	-9999	0.02	653.7	-9999	-9999	-9999	-9999	0.2	2.7	-9999	-9999	-9999	-9999
1/3/2017 4:00	-56	-62.2	0.5	0.9	0.083	0.041	-9999	-9999	-9999	-9999	0.02	686.7	-9999	-9999	-9999	-9999	0.2	2.6	-9999	-9999	-9999	-9999
1/3/2017 4:15	-56.3	-62.9	0.6	0.9	0.083	0.041	-9999	-9999	-9999	-9999	0.03	725.5	-9999	-9999	-9999	-9999	0.2	2.6	-9999	-9999	-9999	-9999
1/3/2017 4:30	-56.1	-63	0.6	0.9	0.083	0.042	-9999	-9999	-9999	-9999	0.03	693.2	-9999	-9999	-9999	-9999	0.2	2.6	-9999	-9999	-9999	-9999
1/3/2017 4:45	-56.3	-62.6	0.6	0.9	0.083	0.042	-9999	-9999	-9999	-9999	0.02	664.8	-9999	-9999	-9999	-9999	0.2	2.7	-9999	-9999	-9999	-9999
1/3/2017 5:00	-56	-62.8	0.6	0.9	0.082	0.041	-9999	-9999	-9999	-9999	0.03	744.1	-9999	-9999	-9999	-9999	0.2	2.5	-9999	-9999	-9999	-9999
1/3/2017 5:15	-55.9	-63	0.6	0.9	0.083	0.041	-9999	-9999	-9999	-9999	0.02	779.2	-9999	-9999	-9999	-9999	0.2	2.6	-9999	-9999	-9999	-9999
1/3/2017 5:30	-56	-62.5	0.5	0.9	0.083	0.042	-9999	-9999	-9999	-9999	0.02	744	-9999	-9999	-9999	-9999	0.2	2.6	-9999	-9999	-9999	-9999
1/3/2017 5:45	-56.2	-62.7	0.6	0.9	0.083	0.042	-9999	-9999	-9999	-9999	0.03	758.4	-9999	-9999	-9999	-9999	0.2	2.5	-9999	-9999	-9999	-9999
1/3/2017 6:00	-56.2	-62.7	0.6	0.9	0.083	0.042	-9999	-9999	-9999	-9999	0.02	687	-9999	-9999	-9999	-9999	0.2	2.7	-9999	-9999	-9999	-9999
1/3/2017 6:15	-55.9	-62.9	0.6	0.9	0.083	0.042	-9999	-9999	-9999	-9999	0.02	680.4	-9999	-9999	-9999	-9999	0.2	2.6	-9999	-9999	-9999	-9999
1/3/2017 6:30	-56.1	-62.6	0.5	0.9	0.083	0.042	-9999	-9999	-9999	-9999	0.02	626.2	-9999	-9999	-9999	-9999	0.2	2.7	-9999	-9999	-9999	-9999
1/3/2017 6:45	-56.1	-62.6	0.6	0.9	0.083	0.041	-9999	-9999	-9999	-9999	0.02	757.7	-9999	-9999	-9999	-9999	0.2	2.7	-9999	-9999	-9999	-9999
1/3/2017 7:00	-56.1	-62.7	0.5	0.9	0.083	0.041	-9999	-9999	-9999	-9999	0.03	770.9	-9999	-9999	-9999	-9999	0.2	2.6	-9999	-9999	-9999	-9999
1/3/2017 7:15	-56	-62.5	0.6	0.9	0.083	0.041	-9999	-9999	-9999	-9999	0.02	774	-9999	-9999	-9999	-9999	0.2	2.6	-9999	-9999	-9999	-9999
1/3/2017 7:30	-56.2	-62.5	0.5	0.9	0.083	0.041	-9999	-9999	-9999	-9999	0.02	689.8	-9999	-9999	-9999	-9999	0.2	2.6	-9999	-9999	-9999	-9999
1/3/2017 7:45	-56.1	-62.6	0.6	0.9	0.083	0.042	-9999	-9999	-9999	-9999	0.03	653.7	-9999	-9999	-9999	-9999	0.2	2.6	-9999	-9999	-9999	-9999
1/3/2017 8:00	-56.3	-62.5	0.6	0.9	0.083	0.042	-9999	-9999	-9999	-9999	0.02	683.9	-9999	-9999	-9999	-9999	0.2	2.7	-9999	-9999	-9999	-9999
1/3/2017 8:15	-56.2	-62.1	0.6	0.9	0.083	0.041	-9999	-9999	-9999	-9999	0.02	690.1	-9999	-9999	-9999	-9999	0.2	2.6	-9999	-9999	-9999	-9999
1/3/2017 8:30	-55.8	-62.5	0.5	0.9	0.083	0.042	-9999	-9999	-9999	-9999	0.03	761.4	-9999	-9999	-9999	-9999	0.2	2.6	-9999	-9999	-9999	-9999
1/3/2017 8:45	-56.3	-62.7	0.5	0.9	0.083	0.042	-9999	-9999	-9999	-9999	0.02	734	-9999	-9999	-9999	-9999	0.2	2.6	-9999	-9999	-9999	-9999
1/3/2017 9:00	-55.9	-62.4	0.6	0.9	0.083	0.041	-9999	-9999	-9999	-9999	0.02	780.1	-9999	-9999	-9999	-9999	0.2	2.7	-9999	-9999	-9999	-9999
1/3/2017 9:15	-55.9	-62.5	0.6	0.9	0.083	0.042	-9999	-9999	-9999	-9999	0.02	702.4	-9999	-9999	-9999	-9999	0.2	2.6	-9999	-9999	-9999	-9999
1/3/2017 9:30	-55.9	-62.7	0.6	0.9	0.083	0.042	-9999	-9999	-9999	-9999	0.02	705.7	-9999	-9999	-9999	-9999	0.2	2.6	-9999	-9999	-9999	-9999
1/3/2017 9:45	-56.1	-62.6	0.6	0.9	0.083	0.041	-9999	-9999	-9999	-9999	0.02	674.8	-9999	-9999	-9999	-9999	0.2	2.5	-9999	-9999	-9999	-9999
1/3/2017 10:00	-56.1	-63.1	0.6	0.9	0.083	0.042	-9999	-9999	-9999	-9999	0.03	694.8	-9999	-9999	-9999	-9999	0.2	2.7	-9999	-9999	-9999	-9999
1/3/2017 10:15	-60.6	-66.6	0.6	0.9	0.083	0.042	-9999	-9999	-9999	-9999	0.02	691	-9999	-9999	-9999	-9999	0.2	2.6	-9999	-9999	-9999	-9999
1/3/2017 10:30	-56.5	-64.1	0.6	0.9	0.083	0.042	-9999	-9999	-9999	-9999	0.03	715.1	-9999	-9999	-9999	-9999	0.2	2.6	-9999	-9999	-9999	-9999
1/3/2017 10:45	-60.3	-67.4	0.6	0.9	0.083	0.041	-9999	-9999	-9999	-9999	0.03	813	-9999	-9999	-9999	-9999	0.2	2.7	-9999	-9999	-9999	-9999
1/3/2017 11:00	-60.9	-63.6	0.6	0.9	0.083	0.042	-9999	-9999	-9999	-9999	0.03	809	-9999	-9999	-9999	-9999	0.2	2.7	-9999	-9999	-9999	-9999
1/3/2017 11:15	-60.6	-66.4	0.6	0.9	0.083	0.042	-9999	-9999	-9999	-9999	0.02	685.3	-9999	-9999	-9999	-9999	0.2	2.6	-9999	-9999	-9999	-9999
1/3/2017 11:30	-60	-65.5	0.6	0.9	0.083	0.042	-9999	-9999	-9999	-9999	0.02	701.1	-9999	-9999	-9999	-9999	0.2	2.6	-9999	-9999	-9999	-9999
1/3/2017 11:45	-60.2	-65.4	0.5	0.9	0.083	0.041	-9999	-9999	-9999	-9999	0.03	741	-9999	-9999	-9999	-9999	0.2	2.6	-9999	-9999	-9999	-9999
1/3/2017 12:00	-60.3	-66.8	0.6	0.9	0.083	0.042	-9999	-9999	-9999	-9999	0.03	768.5	-9999	-9999	-9999	-9999	0.2	2.6	-9999	-9999	-9999	-9999
1/3/2017 12:15	-60.5	-65.2	0.5	0.9	0.083	0.042	-9999	-9999	-9999	-9999	0.02	866	-9999	-9999	-9999	-9999	0.2	2.6	-9999	-9999	-9999	-9999
1/3/2017 12:30	-60.6	-67.1	0.5	0.9	0.083	0.041	-9999	-9999	-9999	-9999	0.03	764	-9999	-9999	-9999	-9999	0.2	2.7	-9999	-9999	-9999	-9999
1/3/2017 12:45	-60.4	-66.7	0.6	0.9	0.083	0.042	-9999	-9999	-9999	-9999	0.03	743.1	-9999	-9999	-9999	-9999	0.2	2.7	-9999	-9999	-9999	-9999
1/3/2017 13:00	-58.9	-66.1	0.6	0.9	0.083	0.042	-9999	-9999	-9999	-9999	0.02	748.8	-9999	-9999	-9999	-9999	0.2	2.6	-9999	-9999	-9999	-9999
1/3/2017 13:15	-60.9	-66.7	0.5	0.9	0.083	0.041	-9999	-9999	-9999	-9999	0.03	819	-9999	-9999	-9999	-9999	0.2	2.6	-9999	-9999	-9999	-9999
1/3/2017 13:30	-60.3	-64.7	0.5	0.9	0.083	0.042	-9999	-9999	-9999	-9999	0.03	694.7	-9999	-9999	-9999	-9999	0.2	2.7	-9999	-9999	-9999	-9999
1/3/2017 13:45	-60.1	-63.3	0.6	0.9	0.083	0.042	-9999	-9999	-9999	-9999	0.03	654.8	-9999	-9999	-9999	-9999	0.2	2.6	-9999	-9999	-9999	-9999
1/3/2017 14:00	-59.5	-64.5	0.6	0.9	0.083	0.041	-9999	-9999	-9999	-9999	0.03	743.9	-9999	-9999	-9999	-9999	0.2	2.6	-9999	-9999	-9999	-9999
1/3/2017 14:15	-58.4	-65.6	0.6	0.9	0.083	0.042	-9999	-9999	-9999	-9999	0.03	746.2	-9999	-9999	-9999	-9999	0.2	2.7	-9999	-9999	-9999	-9999
1/3/2017 14:30	-58.6	-65.4	0.5	0.9	0.083	0.042	-9999	-9999	-9999	-9999	0.02	761	-9999	-9999	-9999	-9999	0.2	2.6	-9999	-9999	-9999	-9999
1/3/2017 14:45	-59.6	-65.7	0.6	0.9	0.083	0.042	-9999	-9999	-9999	-9999	0.03	712	-9999	-9999	-9999	-9999	0.2	2.7	-9999	-9999	-9999	-9999
1/3/2017 15:00	-56.6	-63.4	0.6	0.9	0.083	0.041	-9999	-9999	-9999	-9999	0.02	738.4	-9999	-9999	-9999	-9999	0.2	2.6	-9999	-9999	-9999	-9999
1/3/2017 15:15	-56.4	-62.6	0.6	0.9	0.083	0.042	-9999	-9999	-9999	-9999	0.03	711.3	-9999	-9999	-9999	-9999	0.2	2.7	-9999	-9999	-9999	-9999
1/3/2017 15:30	-56	-62.3	0.6	0.9	0.083	0.042	-9999	-9999	-9999	-9999	0.03	790.5	-9999	-9999	-9999	-9999	0.2	2.6	-9999	-9999	-9999	-9999
1/3/2017 15:45	-56.2	-62.4	0.6	0.9	0.083	0.041	-9999	-9999	-9999	-9999	0.03	660.9	-9999	-9999	-9999	-9999	0.2	2.7	-9999	-9999	-9999	-9999
1/3/2017 16:00	-55.9	-62.1	0.6	0.9	0.083	0.042	-9999	-9999	-9999	-9999	0.02	688.1	-9999	-9999	-9999	-9999	0.2	2.6	-9999	-9999	-9999	-9999
1/3/2017 16:15	-55.9	-61.9	0.6	0.9	0.083	0.041	-9999	-9999	-9999	-9999	0.03	782.2	-9999	-9999	-9999	-9999	0.2	2.6	-9999	-9999	-9999	-9999
1/3/2017 16:30	-56.1	-61.8	0.6	0.9	0.083	0.042	-9999	-9999	-9999	-9999	0.02	697.6	-9999	-9999	-9999	-9999	0.2	2.5	-9999	-9999	-9999	-9999
1/3/2017 16:45	-55.9	-62.1	0.6	0.9	0.083	0.042	-9999	-9999	-9999	-9999	0.03	720.9	-9999	-9999	-9999	-9999	0.2	2.6	-9999	-9999	-9999	-9999
1/3/2017 17:00	-56.2	-61.7	0.5	0.9	0.083	0.042	-9999	-9999	-9999	-9999	0.03	755.6	-9999	-9999	-9999	-9999	0.2	2.6	-9999	-9999	-9999	-9999
1/3/2017 17:15	-56	-61.8	0.6	0.9	0.083	0.042	-9999	-9999	-9999	-9999	0.03	693.3	-9999	-9999	-9999	-9999	0.2	2.5	-9999	-9999	-9999	-9999
1/3/2017 17:30	-55.7	-61.9	0.6	0.9	0.083	0.042	-9999	-9999	-9999	-9999	0.03	724	-9999	-9999	-9999	-9999	0.2	2.5	-9999	-9999	-9999	-9999
1/3/2017 17:45	-56	-61.4	0.6	0.9	0.083	0.042	-9999	-9999	-9999	-9999	0.03	668.1	-9999	-9999	-9999	-9999	0.2	2.5	-9999	-9999	-9999	-9999
1/3/2017 18:00	-55.7	-61.6	0.6	0.9	0.083	0.042	-9999	-9999	-9999	-9999	0.03	708.7	-9999	-9999	-9999	-9999	0.2	2.7	-9999	-9999	-9999	-9999
1/3/2017 18:15	-55.7	-61.5	0.5	0.9	0.083	0.042	-9999	-9999	-9999	-9999	0.03	725.6	-9999	-9999	-9999	-9999	0.2	2.6	-9999	-9999	-9999	-9999
1/3/2017 18:30	-55.7	-61.7	0.6	0.9	0.083	0.041	-9999	-9999	-9999	-9999	0.03	659.3	-9999	-9999	-9999	-9999	0.2	2.7	-9999	-9999	-9999	-9999
1/3/2017 18:45	-55.7	-61.6	0.6	0.9	0.083	0.042	-9999	-9999	-9999	-9999	0.02	649.4	-9999	-9999	-9999	-9999	0.2	2.6	-9999	-9999	-9999	-9999
1/3/2017 19:00	-55.8	-61.4	0.5	0.9	0.083	0.042	-9999	-9999	-9999	-9999	0.02	681.9	-9999	-9999	-9999	-9999	0.2	2.7	-9999	-9999	-9999	-9999
1/3/2017 19:15	-55.9	-61.4	0.6	0.9	0.083	0.042	-9999	-9999	-9999	-9999	0.02	666.8	-9999	-9999	-9999	-9999	0.2	2.6	-9999	-9999	-9999	-9999
1/3/2017 19:30	-55.9	-61.4	0.6	0.9	0.083	0.042	-9999	-9999	-9999	-9999	0.03	686.3	-9999	-9999	-9999	-9999	0.2	2.6	-9999	-9999	-9999	-9999
1/3/2017 19:45	-55.5	-61.5	0.5	0.9	0.083	0.042	-9999	-9999	-9999	-9999	0.02	711.1	-9999	-9999	-9999	-9999	0.2	2.6	-9999	-9999	-9999	-9999
1/3/2017 20:00	-55.6	-61.7	0.6	0.9	0.083	0.041	-9999	-9999	-9999	-9999	0.02	686	-9999	-9999	-9999	-9999	0.2	2.6	-9999	-9999	-9999	-9999
1/3/2017 20:15	-55.9	-61.7	0.6	0.9	0.083	0.041	-9999	-9999	-9999	-9999	0.02	740.1	-9999	-9999	-9999	-9999	0.2	2.5	-9999	-9999	-9999	-9999
1/3/2017 20:30	-56	-61.6	0.6	0.9	0.083	0.042	-9999	-9999	-9999	-9999	0.03	752.7	-9999	-9999	-9999	-9999	0.2	2.6	-9999	-9999	-9999	-9999
1/3/2017 20:45	-55.7	-61.3	0.6	0.9	0.083	0.042	-9999	-9999	-9999	-9999	0.03	671.7	-9999	-9999	-9999	-9999	0.2	2.6	-9999	-9999	-9999	-9999
1/3/2017 21:00	-55.9	-61.6	0.6	0.9	0.083	0.042	-9999	-9999	-9999	-9999	0.03	669.7	-9999	-9999	-9999	-9999	0.2	2.6	-9999	-9999	-9999	-9999
1/3/2017 21:15	-55.8	-61.2	0.5	0.9	0.083	0.042	-9999	-9999	-9999	-9999	0.03	730.4	-9999	-9999	-9999	-9999	0.2	2.6	-9999	-9999	-9999	-9999
1/3/2017 21:30	-55.9	-60.8	0.6	0.9	0.083	0.041	-9999	-9999	-9999	-9999	0.03	726.6	-9999	-9999	-9999	-9999	0.2	2.7	-9999	-9999	-9999	-9999
1/3/2017 21:45	-55.7	-61.5	0.6	0.9	0.083	0.042	-9999	-9999	-9999	-9999	0.03	738.4	-9999	-9999	-9999	-9999	0.2	2.6	-9999	-9999	-9999	-9999
1/3/2017 22:00	-55.9	-61.3	0.6	0.9	0.083	0.042	-9999	-9999	-9999	-9999	0.03	654.2	-9999	-9999	-9999	-9999	0.2	2.6	-9999	-9999	-9999	-9999
1/3/2017 22:15	-55.9	-61.4	0.6	0.9	0.083	0.041	-9999	-9999	-9999	-9999	0.03	795.1	-9999	-9999	-9999	-9999	0.2	2.5	-9999	-9999	-9999	-9999
1/3/2017 22:30	-55.8	-61.5	0.5	0.9	0.083	0.041	-9999	-9999	-9999	-9999	0.03	736.7	-9999	-9999	-9999	-9999	0.2	2.5	-9999	-9999	-9999	-9999
1/3/2017 22:45	-55.6	-61.1	0.6	0.9	0.083	0.041	-9999	-9999	-9999	-9999	0.03	782.7	-9999	-9999	-9999	-9999	0.2	2.7	-9999	-9999	-9999	-9999
1/3/2017 23:00	-55.6	-61.4	0.5	0.9	0.083	0.041	-9999	-9999	-9999	-9999	0.03	721.9	-9999	-9999	-9999	-9999	0.2	2.6	-9999	-9999	-9999	-9999
1/3/2017 23:15	-55.6	-61.1	0.5	0.9	0.083	0.042	-9999	-9999	-9999	-9999	0.03	751	-9999	-9999	-9999	-9999	0.2	2.6	-9999	-9999	-9999	-9999
1/3/2017 23:30	-55.7	-61	0.6	0.9	0.083	0.041	-9999	-9999	-9999	-9999	0.02	783.7	-9999	-9999	-9999	-9999	0.2	2.7	-9999	-9999	-9999	-9999
1/3/2017 23:45	-55.9	-61.1	0.6	0.9	0.083	0.042	-9999	-9999	-9999	-9999	0.03	691.4	-9999	-9999	-9999	-9999	0.2	2.6	-9999	-9999	-9999	-9999
1/4/2017 0:00	-56	-61.3	0.6	0.9	0.083	0.042	-9999	-9999	-9999	-9999	0.03	735.8	-9999	-9999	-9999	-9999	0.2	2.5	-9999	-9999	-9999	-9999
1/4/2017 0:15	-55.7	-61.1	0.5	0.9	0.083	0.042	-9999	-9999	-9999	-9999	0.03	731.6	-9999	-9999	-9999	-9999	0.2	2.5	-9999	-9999	-9999	-9999
1/4/2017 0:30	-55.8	-61	0.5	0.9	0.083	0.042	-9999	-9999	-9999	-9999	0.03	688.7	-9999	-9999	-9999	-9999	0.2	2.6	-9999	-9999	-9999	-9999
1/4/2017 0:45	-55.6	-61.2	0.6	0.9	0.083	0.041	-9999	-9999	-9999	-9999	0.02	811	-9999	-9999	-9999	-9999	0.2	2.6	-9999	-9999	-9999	-9999
1/4/2017 1:00	-55.6	-61.1	0.6	0.9	0.083	0.041	-9999	-9999	-9999	-9999	0.02	691.5	-9999	-9999	-9999	-9999	0.2	2.5	-9999	-9999	-9999	-9999
1/4/2017 1:15	-55.9	-61	0.6	0.9	0.083	0.041	-9999	-9999	-9999	-9999	0.02	705.3	-9999	-9999	-9999	-9999	0.2	2.5	-9999	-9999	-9999	-9999
1/4/2017 1:30	-55.7	-60.6	0.6	0.9	0.083	0.042	-9999	-9999	-9999	-9999	0.03	750.4	-9999	-9999	-9999	-9999	0.2	2.6	-9999	-9999	-9999	-9999
1/4/2017 1:45	-55.5	-60.9	0.5	0.9	0.083	0.042	-9999	-9999	-9999	-9999	0.02	678.7	-9999	-9999	-9999	-9999	0.2	2.6	-9999	-9999	-9999	-9999
1/4/2017 2:00	-55.3	-60.9	0.5	0.9	0.083	0.042	-9999	-9999	-9999	-9999	0.03	754.9	-9999	-9999	-9999	-9999	0.2	2.5	-9999	-9999	-9999	-9999
1/4/2017 2:15	-55.6	-61	0.6	0.9	0.083	0.042	-9999	-9999	-9999	-9999	0.03	711.1	-9999	-9999	-9999	-9999	0.2	2.6	-9999	-9999	-9999	-9999
1/4/2017 2:30	-55.5	-61	0.6	0.9	0.083	0.042	-9999	-9999	-9999	-9999	0.03	659.8	-9999	-9999	-9999	-9999	0.2	2.5	-9999	-9999	-9999	-9999
1/4/2017 2:45	-54.9	-60.8	0.6	0.9	0.083	0.042	-9999	-9999	-9999	-9999	0.03	714.1	-9999	-9999	-9999	-9999	0.2	2.6	-9999	-9999	-9999	-9999
1/4/2017 3:00	-55.4	-60.8	0.6	0.9	0.083	0.042	-9999	-9999	-9999	-9999	0.02	681.7	-9999	-9999	-9999	-9999	0.2	2.5	-9999	-9999	-9999	-9999
1/4/2017 3:15	-55.7	-60.5	0.6	0.9	0.083	0.042	-9999	-9999	-9999	-9999	0.03	715.4	-9999	-9999	-9999	-9999	0.2	2.7	-9999	-9999	-9999	-9999
1/4/2017 3:30	-55.8	-60.6	0.6	0.9	0.083	0.042	-9999	-9999	-9999	-9999	0.03	742.7	-9999	-9999	-9999	-9999	0.2	2.5	-9999	-9999	-9999	-9999
1/4/2017 3:45	-55.6	-60.5	0.6	0.9	0.083	0.042	-9999	-9999	-9999	-9999	0.02	675.9	-9999	-9999	-9999	-9999	0.2	2.5	-9999	-9999	-9999	-9999
1/4/2017 4:00	-55.9	-60.8	0.5	0.9	0.083	0.042	-9999	-9999	-9999	-9999	0.03	706.1	-9999	-9999	-9999	-9999	0.2	2.6	-9999	-9999	-9999	-9999
1/4/2017 4:15	-55.3	-60.7	0.6	0.9	0.083	0.042	-9999	-9999	-9999	-9999	0.03	735.2	-9999	-9999	-9999	-9999	0.2	2.6	-9999	-9999	-9999	-9999
1/4/2017 4:30	-55.6	-60.8	0.5	0.9	0.083	0.042	-9999	-9999	-9999	-9999	0.03	675.8	-9999	-9999	-9999	-9999	0.2	2.7	-9999	-9999	-9999	-9999
1/4/2017 4:45	-55.5	-60.7	0.6	0.9	0.083	0.042	-9999	-9999	-9999	-9999	0.02	710.5	-9999	-9999	-9999	-9999	0.2	2.6	-9999	-9999	-9999	-9999
1/4/2017 5:00	-55.5	-60.5	0.6	0.9	0.083	0.042	-9999	-9999	-9999	-9999	0.02	644	-9999	-9999	-9999	-9999	0.2	2.6	-9999	-9999	-9999	-9999
1/4/2017 5:15	-55.5	-60.7	0.6	0.9	0.083	0.042	-9999	-9999	-9999	-9999	0.03	683.7	-9999	-9999	-9999	-9999	0.2	2.6	-9999	-9999	-9999	-9999
1/4/2017 5:30	-55.6	-60.7	0.6	0.9	0.083	0.042	-9999	-9999	-9999	-9999	0.02	716.8	-9999	-9999	-9999	-9999	0.2	2.6	-9999	-9999	-9999	-9999
1/4/2017 5:45	-55.5	-60.6	0.6	0.9	0.083	0.041	-9999	-9999	-9999	-9999	0.03	772.9	-9999	-9999	-9999	-9999	0.2	2.5	-9999	-9999	-9999	-9999
1/4/2017 6:00	-55.6	-60.5	0.6	0.9	0.083	0.042	-9999	-9999	-9999	-9999	0.02	695.4	-9999	-9999	-9999	-9999	0.2	2.5	-9999	-9999	-9999	-9999
1/4/2017 6:15	-55.5	-60.6	0.6	0.9	0.083	0.042	-9999	-9999	-9999	-9999	0.02	728.1	-9999	-9999	-9999	-9999	0.2	2.7	-9999	-9999	-9999	-9999
1/4/2017 6:30	-55.8	-60.6	0.5	0.9	0.083	0.042	-9999	-9999	-9999	-9999	0.03	706.5	-9999	-9999	-9999	-9999	0.2	2.6	-9999	-9999	-9999	-9999
1/4/2017 6:45	-55.6	-60.4	0.6	0.9	0.083	0.041	-9999	-9999	-9999	-9999	0.02	674.7	-9999	-9999	-9999	-9999	0.2	2.7	-9999	-9999	-9999	-9999
1/4/2017 7:00	-55.8	-60.2	0.6	0.9	0.083	0.042	-9999	-9999	-9999	-9999	0.03	864	-9999	-9999	-9999	-9999	0.2	2.7	-9999	-9999	-9999	-9999
1/4/2017 7:15	-55.5	-60.3	0.6	0.9	0.083	0.042	-9999	-9999	-9999	-9999	0.03	716	-9999	-9999	-9999	-9999	0.2	2.6	-9999	-9999	-9999	-9999
1/4/2017 7:30	-55.4	-60.5	0.6	0.9	0.083	0.041	-9999	-9999	-9999	-9999	0.03	725.2	-9999	-9999	-9999	-9999	0.2	2.6	-9999	-9999	-9999	-9999
1/4/2017 7:45	-55.3	-60.5	0.6	0.9	0.083	0.041	-9999	-9999	-9999	-9999	0.02	699.7	-9999	-9999	-9999	-9999	0.2	2.7	-9999	-9999	-9999	-9999
1/4/2017 8:00	-55.5	-60.5	0.5	0.9	0.083	0.042	-9999	-9999	-9999	-9999	0.03	771.3	-9999	-9999	-9999	-9999	0.2	2.5	-9999	-9999	-9999	-9999
1/4/2017 8:15	-55.2	-60.2	0.6	0.9	0.083	0.041	-9999	-9999	-9999	-9999	0.03	712.5	-9999	-9999	-9999	-9999	0.2	2.6	-9999	-9999	-9999	-9999
1/4/2017 8:30	-55.6	-60.2	0.6	0.9	0.083	0.042	-9999	-9999	-9999	-9999	0.03	711.8	-9999	-9999	-9999	-9999	0.2	2.6	-9999	-9999	-9999	-9999
1/4/2017 8:45	-55.7	-60.5	0.6	0.9	0.083	0.041	-9999	-9999	-9999	-9999	0.02	724.5	-9999	-9999	-9999	-9999	0.2	2.6	-9999	-9999	-9999	-9999
1/4/2017 9:00	-55.5	-60.2	0.6	0.9	0.083	0.042	-9999	-9999	-9999	-9999	0.02	689.4	-9999	-9999	-9999	-9999	0.2	2.6	-9999	-9999	-9999	-9999
1/4/2017 9:15	-55.8	-60.1	0.5	0.9	0.083	0.042	-9999	-9999	-9999	-9999	0.03	713.4	-9999	-9999	-9999	-9999	0.2	2.5	-9999	-9999	-9999	-9999
1/4/2017 9:30	-55.4	-60.6	0.6	0.9	0.083	0.042	-9999	-9999	-9999	-9999	0.02	657.7	-9999	-9999	-9999	-9999	0.2	2.7	-9999	-9999	-9999	-9999
1/4/2017 9:45	-55.5	-60.5	0.6	0.9	0.083	0.041	-9999	-9999	-9999	-9999	0.03	737.1	-9999	-9999	-9999	-9999	0.2	2.5	-9999	-9999	-9999	-9999
1/4/2017 10:00	-60.4	-64.3	0.6	0.9	0.083	0.042	-9999	-9999	-9999	-9999	0.02	734.4	-9999	-9999	-9999	-9999	0.2	2.6	-9999	-9999	-9999	-9999
1/4/2017 10:15	-60.4	-65	0.6	0.9	0.083	0.041	-9999	-9999	-9999	-9999	0.03	724.1	-9999	-9999	-9999	-9999	0.2	2.6	-9999	-9999	-9999	-9999
1/4/2017 10:30	-61	-58.7	0.6	0.9	0.083	0.041	-9999	-9999	-9999	-9999	0.02	693.2	-9999	-9999	-9999	-9999	0.2	2.7	-9999	-9999	-9999	-9999
1/4/2017 10:45	-60	-64.3	0.6	0.9	0.083	0.042	-9999	-9999	-9999	-9999	0.03	783.5	-9999	-9999	-9999	-9999	0.2	2.5	-9999	-9999	-9999	-9999
1/4/2017 11:00	-55.8	-60.2	0.6	0.9	0.083	0.042	-9999	-9999	-9999	-9999	0.03	726.1	-9999	-9999	-9999	-9999	0.2	2.5	-9999	-9999	-9999	-9999
1/4/2017 11:15	-59.2	-59.1	0.6	0.9	0.083	0.042	-9999	-9999	-9999	-9999	0.03	697.8	-9999	-9999	-9999	-9999	0.2	2.5	-9999	-9999	-9999	-9999
1/4/2017 11:30	-57.4	-62.7	0.5	0.9	0.083	0.043	-9999	-9999	-9999	-9999	0.03	731.9	-9999	-9999	-9999	-9999	0.2	2.6	-9999	-9999	-9999	-9999
1/4/2017 11:45	-58.9	-63.9	0.6	0.9	0.083	0.042	-9999	-9999	-9999	-9999	0.03	749.8	-9999	-9999	-9999	-9999	0.2	2.6	-9999	-9999	-9999	-9999
1/4/2017 12:00	-60.4	-64.7	0.6	0.9	0.083	0.042	-9999	-9999	-9999	-9999	0.03	742.4	-9999	-9999	-9999	-9999	0.2	2.5	-9999	-9999	-9999	-9999
1/4/2017 12:15	-60.7	-64.7	0.6	0.9	0.083	0.042	-9999	-9999	-9999	-9999	0.03	701.5	-9999	-9999	-9999	-9999	0.2	2.6	-9999	-9999	-9999	-9999
1/4/2017 12:30	-59.2	-64.3	0.5	0.9	0.083	0.042	-9999	-9999	-9999	-9999	0.02	844	-9999	-9999	-9999	-9999	0.2	2.6	-9999	-9999	-9999	-9999
1/4/2017 12:45	-59.7	-64.4	0.6	0.9	0.083	0.042	-9999	-9999	-9999	-9999	0.03	683.9	-9999	-9999	-9999	-9999	0.2	2.7	-9999	-9999	-9999	-9999
1/4/2017 13:00	-59.4	-64.4	0.6	0.9	0.083	0.041	-9999	-9999	-9999	-9999	0.02	653.9	-9999	-9999	-9999	-9999	0.2	2.6	-9999	-9999	-9999	-9999
1/4/2017 13:15	-55.8	-60.2	0.6	0.9	0.083	0.042	-9999	-9999	-9999	-9999	0.02	700.8	-9999	-9999	-9999	-9999	0.2	2.6	-9999	-9999	-9999	-9999
1/4/2017 13:30	-55.8	-59.9	0.6	0.9	0.083	0.042	-9999	-9999	-9999	-9999	0.02	730.8	-9999	-9999	-9999	-9999	0.2	2.5	-9999	-9999	-9999	-9999
1/4/2017 13:45	-59.6	-62.8	0.6	0.9	0.083	0.042	-9999	-9999	-9999	-9999	0.03	772.2	-9999	-9999	-9999	-9999	0.2	2.5	-9999	-9999	-9999	-9999
1/4/2017 14:00	-59.6	-63.6	0.6	0.9	0.083	0.042	-9999	-9999	-9999	-9999	0.03	691.3	-9999	-9999	-9999	-9999	0.2	2.7	-9999	-9999	-9999	-9999
1/4/2017 14:15	-59.4	-64	0.6	0.9	0.083	0.042	-9999	-9999	-9999	-9999	0.03	774.3	-9999	-9999	-9999	-9999	0.2	2.6	-9999	-9999	-9999	-9999
1/4/2017 14:30	-59.7	-64	0.6	0.9	0.083	0.043	-9999	-9999	-9999	-9999	0.03	736.8	-9999	-9999	-9999	-9999	0.2	2.6	-9999	-9999	-9999	-9999
1/4/2017 14:45	-55.5	-60.4	0.5	0.9	0.083	0.042	-9999	-9999	-9999	-9999	0.02	701.8	-9999	-9999	-9999	-9999	0.2	2.5	-9999	-9999	-9999	-9999
1/4/2017 15:00	-59.6	-58.5	0.6	0.9	0.083	0.042	-9999	-9999	-9999	-9999	0.03	737	-9999	-9999	-9999	-9999	0.2	2.6	-9999	-9999	-9999	-9999
1/4/2017 15:15	-55.9	-60.4	0.5	0.9	0.083	0.042	-9999	-9999	-9999	-9999	0.02	771.1	-9999	-9999	-9999	-9999	0.2	2.6	-9999	-9999	-9999	-9999
1/4/2017 15:30	-55.8	-60	0.6	0.9	0.083	0.042	-9999	-9999	-9999	-9999	0.03	770.4	-9999	-9999	-9999	-9999	0.2	2.6	-9999	-9999	-9999	-9999
1/4/2017 15:45	-55.6	-60.1	0.6	0.9	0.083	0.042	-9999	-9999	-9999	-9999	0.03	744.8	-9999	-9999	-9999	-9999	0.2	2.5	-9999	-9999	-9999	-9999
1/4/2017 16:00	-55.7	-60.1	0.6	0.9	0.083	0.042	-9999	-9999	-9999	-9999	0.03	721.6	-9999	-9999	-9999	-9999	0.2	2.6	-9999	-9999	-9999	-9999
1/4/2017 16:15	-55.6	-59.8	0.6	0.9	0.083	0.042	-9999	-9999	-9999	-9999	0.02	758.7	-9999	-9999	-9999	-9999	0.2	2.7	-9999	-9999	-9999	-9999
1/4/2017 16:30	-55.7	-59.5	0.6	0.9	0.083	0.042	-9999	-9999	-9999	-9999	0.03	714.2	-9999	-9999	-9999	-9999	0.2	2.6	-9999	-9999	-9999	-9999
1/4/2017 16:45	-55.4	-59.5	0.6	0.9	0.083	0.042	-9999	-9999	-9999	-9999	0.03	704.1	-9999	-9999	-9999	-9999	0.2	2.6	-9999	-9999	-9999	-9999
1/4/2017 17:00	-55.4	-59.7	0.6	0.9	0.083	0.042	-9999	-9999	-9999	-9999	0.03	659.5	-9999	-9999	-9999	-9999	0.2	2.6	-9999	-9999	-9999	-9999
1/4/2017 17:15	-55.2	-59.7	0.5	0.9	0.083	0.041	-9999	-9999	-9999	-9999	0.02	750.3	-9999	-9999	-9999	-9999	0.2	2.7	-9999	-9999	-9999	-9999
1/4/2017 17:30	-55.2	-59.6	0.6	0.9	0.083	0.042	-9999	-9999	-9999	-9999	0.02	714.9	-9999	-9999	-9999	-9999	0.2	2.5	-9999	-9999	-9999	-9999
1/4/2017 17:45	-55.6	-59.5	0.6	0.9	0.083	0.042	-9999	-9999	-9999	-9999	0.03	713.5	-9999	-9999	-9999	-9999	0.2	2.7	-9999	-9999	-9999	-9999
1/4/2017 18:00	-55.5	-59.7	0.5	0.9	0.083	0.042	-9999	-9999	-9999	-9999	0.02	700.8	-9999	-9999	-9999	-9999	0.2	2.6	-9999	-9999	-9999	-9999
1/4/2017 18:15	-55.2	-59.6	0.6	0.9	0.083	0.041	-9999	-9999	-9999	-9999	0.02	711.5	-9999	-9999	-9999	-9999	0.2	2.6	-9999	-9999	-9999	-9999
1/4/2017 18:30	-55.6	-59.7	0.6	0.9	0.083	0.042	-9999	-9999	-9999	-9999	0.03	827	-9999	-9999	-9999	-9999	0.2	2.5	-9999	-9999	-9999	-9999
1/4/2017 18:45	-55.1	-59.7	0.6	0.9	0.083	0.042	-9999	-9999	-9999	-9999	0.02	695.5	-9999	-9999	-9999	-9999	0.2	2.5	-9999	-9999	-9999	-9999
1/4/2017 19:00	-55.3	-59.4	0.6	0.9	0.083	0.041	-9999	-9999	-9999	-9999	0.03	702.1	-9999	-9999	-9999	-9999	0.2	2.6	-9999	-9999	-9999	-9999
1/4/2017 19:15	-55.2	-59.7	0.6	0.9	0.083	0.042	-9999	-9999	-9999	-9999	0.02	760	-9999	-9999	-9999	-9999	0.2	2.7	-9999	-9999	-9999	-9999
1/4/2017 19:30	-55.1	-59.5	0.5	0.9	0.083	0.042	-9999	-9999	-9999	-9999	0.02	707.6	-9999	-9999	-9999	-9999	0.2	2.6	-9999	-9999	-9999	-9999
1/4/2017 19:45	-55.3	-59.5	0.6	0.9	0.083	0.042	-9999	-9999	-9999	-9999	0.03	752.5	-9999	-9999	-9999	-9999	0.2	2.6	-9999	-9999	-9999	-9999
1/4/2017 20:00	-55.6	-59.7	0.5	0.9	0.083	0.042	-9999	-9999	-9999	-9999	0.03	662.7	-9999	-9999	-9999	-9999	0.2	2.6	-9999	-9999	-9999	-9999
1/4/2017 20:15	-55.2	-59.4	0.6	0.9	0.083	0.041	-9999	-9999	-9999	-9999	0.03	742.9	-9999	-9999	-9999	-9999	0.2	2.6	-9999	-9999	-9999	-9999
1/4/2017 20:30	-55.5	-59.4	0.6	0.9	0.083	0.042	-9999	-9999	-9999	-9999	0.03	693	-9999	-9999	-9999	-9999	0.2	2.6	-9999	-9999	-9999	-9999
1/4/2017 20:45	-55.3	-59.2	0.6	0.9	0.083	0.042	-9999	-9999	-9999	-9999	0.03	869	-9999	-9999	-9999	-9999	0.2	2.5	-9999	-9999	-9999	-9999
1/4/2017 21:00	-55.5	-59.5	0.6	0.9	0.083	0.042	-9999	-9999	-9999	-9999	0.03	798.7	-9999	-9999	-9999	-9999	0.2	2.6	-9999	-9999	-9999	-9999
1/4/2017 21:15	-55.3	-59.3	0.6	0.9	0.083	0.042	-9999	-9999	-9999	-9999	0.03	738.4	-9999	-9999	-9999	-9999	0.2	2.5	-9999	-9999	-9999	-9999
1/4/2017 21:30	-55.3	-59.2	0.5	0.9	0.083	0.042	-9999	-9999	-9999	-9999	0.03	763.5	-9999	-9999	-9999	-9999	0.2	2.5	-9999	-9999	-9999	-9999
1/4/2017 21:45	-55.4	-59.7	0.5	0.9	0.083	0.042	-9999	-9999	-9999	-9999	0.03	705.3	-9999	-9999	-9999	-9999	0.2	2.5	-9999	-9999	-9999	-9999
1/4/2017 22:00	-55.4	-59.4	0.6	0.9	0.083	0.042	-9999	-9999	-9999	-9999	0.02	703.3	-9999	-9999	-9999	-9999	0.2	2.6	-9999	-9999	-9999	-9999
1/4/2017 22:15	-55.2	-59.5	0.6	0.9	0.083	0.042	-9999	-9999	-9999	-9999	0.03	732	-9999	-9999	-9999	-9999	0.2	2.6	-9999	-9999	-9999	-9999
1/4/2017 22:30	-55.3	-59.3	0.6	0.9	0.083	0.042	-9999	-9999	-9999	-9999	0.03	761.3	-9999	-9999	-9999	-9999	0.2	2.6	-9999	-9999	-9999	-9999
1/4/2017 22:45	-55.1	-58.9	0.6	0.9	0.083	0.042	-9999	-9999	-9999	-9999	0.03	749	-9999	-9999	-9999	-9999	0.2	2.5	-9999	-9999	-9999	-9999
1/4/2017 23:00	-55.5	-59.3	0.6	0.9	0.083	0.042	-9999	-9999	-9999	-9999	0.03	739.3	-9999	-9999	-9999	-9999	0.2	2.5	-9999	-9999	-9999	-9999
1/4/2017 23:15	-55.4	-58.9	0.6	0.9	0.083	0.042	-9999	-9999	-9999	-9999	0.02	706.2	-9999	-9999	-9999	-9999	0.2	2.5	-9999	-9999	-9999	-9999
1/4/2017 23:30	-55.2	-59.2	0.6	0.9	0.083	0.042	-9999	-9999	-9999	-9999	0.03	738.5	-9999	-9999	-9999	-9999	0.2	2.6	-9999	-9999	-9999	-9999
1/4/2017 23:45	-55.4	-59.1	0.6	0.9	0.083	0.042	-9999	-9999	-9999	-9999	0.03	815	-9999	-9999	-9999	-9999	0.2	2.6	-9999	-9999	-9999	-9999
1/5/2017 0:00	-55.2	-59	0.5	0.9	0.083	0.042	-9999	-9999	-9999	-9999	0.03	720.1	-9999	-9999	-9999	-9999	0.2	2.5	-9999	-9999	-9999	-9999
1/5/2017 0:15	-55.6	-59.2	0.5	0.9	0.083	0.042	-9999	-9999	-9999	-9999	0.03	725.1	-9999	-9999	-9999	-9999	0.2	2.5	-9999	-9999	-9999	-9999
1/5/2017 0:30	-55.5	-58.9	0.6	0.9	0.083	0.042	-9999	-9999	-9999	-9999	0.02	646.2	-9999	-9999	-9999	-9999	0.2	2.5	-9999	-9999	-9999	-9999
1/5/2017 0:45	-55.3	-58.7	0.6	0.9	0.083	0.042	-9999	-9999	-9999	-9999	0.03	702.8	-9999	-9999	-9999	-9999	0.2	2.6	-9999	-9999	-9999	-9999
1/5/2017 1:00	-55	-58.9	0.6	0.9	0.083	0.042	-9999	-9999	-9999	-9999	0.03	798.8	-9999	-9999	-9999	-9999	0.2	2.5	-9999	-9999	-9999	-9999
1/5/2017 1:15	-55.2	-59.1	0.6	0.9	0.083	0.042	-9999	-9999	-9999	-9999	0.03	642.1	-9999	-9999	-9999	-9999	0.2	2.6	-9999	-9999	-9999	-9999
1/5/2017 1:30	-55.2	-58.7	0.6	0.9	0.083	0.042	-9999	-9999	-9999	-9999	0.02	724.9	-9999	-9999	-9999	-9999	0.2	2.5	-9999	-9999	-9999	-9999
1/5/2017 1:45	-55.2	-59	0.6	0.9	0.083	0.042	-9999	-9999	-9999	-9999	0.02	681.3	-9999	-9999	-9999	-9999	0.2	2.6	-9999	-9999	-9999	-9999
1/5/2017 2:00	-55.4	-58.9	0.5	0.9	0.083	0.042	-9999	-9999	-9999	-9999	0.03	699.7	-9999	-9999	-9999	-9999	0.2	2.5	-9999	-9999	-9999	-9999
1/5/2017 2:15	-55.4	-59	0.6	0.9	0.083	0.042	-9999	-9999	-9999	-9999	0.03	680	-9999	-9999	-9999	-9999	0.2	2.5	-9999	-9999	-9999	-9999
1/5/2017 2:30	-55.2	-58.9	0.6	0.9	0.083	0.042	-9999	-9999	-9999	-9999	0.02	736.5	-9999	-9999	-9999	-9999	0.2	2.6	-9999	-9999	-9999	-9999
1/5/2017 2:45	-55.1	-58.3	0.6	0.9	0.083	0.042	-9999	-9999	-9999	-9999	0.02	744.9	-9999	-9999	-9999	-9999	0.2	2.6	-9999	-9999	-9999	-9999
1/5/2017 3:00	-55.1	-58.8	0.5	0.9	0.083	0.042	-9999	-9999	-9999	-9999	0.03	810	-9999	-9999	-9999	-9999	0.2	2.6	-9999	-9999	-9999	-9999
1/5/2017 3:15	-55.1	-58.9	0.6	0.9	0.083	0.042	-9999	-9999	-9999	-9999	0.03	740.1	-9999	-9999	-9999	-9999	0.2	2.6	-9999	-9999	-9999	-9999
1/5/2017 3:30	-55.2	-58.8	0.6	0.9	0.083	0.042	-9999	-9999	-9999	-9999	0.02	712.1	-9999	-9999	-9999	-9999	0.2	2.6	-9999	-9999	-9999	-9999
1/5/2017 3:45	-55.3	-58.6	0.6	0.9	0.084	0.042	-9999	-9999	-9999	-9999	0.02	643.3	-9999	-9999	-9999	-9999	0.2	2.6	-9999	-9999	-9999	-9999
1/5/2017 4:00	-55.2	-58.8	0.6	0.9	0.084	0.042	-9999	-9999	-9999	-9999	0.03	663.9	-9999	-9999	-9999	-9999	0.2	2.6	-9999	-9999	-9999	-9999
1/5/2017 4:15	-54.9	-58.9	0.6	0.9	0.083	0.042	-9999	-9999	-9999	-9999	0.02	764.2	-9999	-9999	-9999	-9999	0.2	2.5	-9999	-9999	-9999	-9999
1/5/2017 4:30	-55	-58.7	0.5	0.9	0.083	0.042	-9999	-9999	-9999	-9999	0.03	717.8	-9999	-9999	-9999	-9999	0.2	2.6	-9999	-9999	-9999	-9999
1/5/2017 4:45	-55.3	-58.6	0.6	0.9	0.083	0.042	-9999	-9999	-9999	-9999	0.03	709.9	-9999	-9999	-9999	-9999	0.2	2.6	-9999	-9999	-9999	-9999
1/5/2017 5:00	-55.2	-58.6	0.6	0.9	0.083	0.042	-9999	-9999	-9999	-9999	0.03	737.8	-9999	-9999	-9999	-9999	0.2	2.6	-9999	-9999	-9999	-9999
1/5/2017 5:15	-55.1	-58.8	0.6	0.9	0.084	0.042	-9999	-9999	-9999	-9999	0.03	690.6	-9999	-9999	-9999	-9999	0.2	2.5	-9999	-9999	-9999	-9999
1/5/2017 5:30	-55.3	-58.8	0.6	0.9	0.083	0.042	-9999	-9999	-9999	-9999	0.03	672	-9999	-9999	-9999	-9999	0.2	2.5	-9999	-9999	-9999	-9999
1/5/2017 5:45	-55.2	-58.6	0.5	0.9	0.084	0.042	-9999	-9999	-9999	-9999	0.03	706.8	-9999	-9999	-9999	-9999	0.2	2.6	-9999	-9999	-9999	-9999
1/5/2017 6:00	-54.9	-58.5	0.5	0.9	0.084	0.042	-9999	-9999	-9999	-9999	0.02	734.5	-9999	-9999	-9999	-9999	0.2	2.6	-9999	-9999	-9999	-9999
1/5/2017 6:15	-55.3	-58.6	0.6	0.9	0.083	0.042	-9999	-9999	-9999	-9999	0.03	690.2	-9999	-9999	-9999	-9999	0.2	2.5	-9999	-9999	-9999	-9999
1/5/2017 6:30	-55.1	-58.6	0.6	0.9	0.084	0.041	-9999	-9999	-9999	-9999	0.03	685	-9999	-9999	-9999	-9999	0.2	2.6	-9999	-9999	-9999	-9999
1/5/2017 6:45	-55.2	-58.5	0.6	0.9	0.083	0.042	-9999	-9999	-9999	-9999	0.02	712.7	-9999	-9999	-9999	-9999	0.2	2.6	-9999	-9999	-9999	-9999
1/5/2017 7:00	-54.9	-58.2	0.6	0.9	0.084	0.042	-9999	-9999	-9999	-9999	0.03	685.5	-9999	-9999	-9999	-9999	0.2	2.6	-9999	-9999	-9999	-9999
1/5/2017 7:15	-55.2	-58.7	0.6	0.9	0.084	0.042	-9999	-9999	-9999	-9999	0.03	672.8	-9999	-9999	-9999	-9999	0.2	2.6	-9999	-9999	-9999	-9999
1/5/2017 7:30	-55.2	-58.6	0.6	0.9	0.084	0.042	-9999	-9999	-9999	-9999	0.03	808	-9999	-9999	-9999	-9999	0.2	2.7	-9999	-9999	-9999	-9999
1/5/2017 7:45	-55	-58.4	0.6	0.9	0.083	0.042	-9999	-9999	-9999	-9999	0.03	691.8	-9999	-9999	-9999	-9999	0.2	2.6	-9999	-9999	-9999	-9999
1/5/2017 8:00	-55.2	-58.6	0.6	0.9	0.084	0.041	-9999	-9999	-9999	-9999	0.02	770.5	-9999	-9999	-9999	-9999	0.2	2.5	-9999	-9999	-9999	-9999
1/5/2017 8:15	-55.2	-58.4	0.5	0.9	0.084	0.042	-9999	-9999	-9999	-9999	0.03	775	-9999	-9999	-9999	-9999	0.2	2.5	-9999	-9999	-9999	-9999
1/5/2017 8:30	-54.9	-58.5	0.6	0.9	0.084	0.042	-9999	-9999	-9999	-9999	0.02	723.9	-9999	-9999	-9999	-9999	0.2	2.5	-9999	-9999	-9999	-9999
1/5/2017 8:45	-55.4	-58.6	0.6	0.9	0.083	0.041	-9999	-9999	-9999	-9999	0.03	723.1	-9999	-9999	-9999	-9999	0.2	2.6	-9999	-9999	-9999	-9999
1/5/2017 9:00	-55	-58	0.6	0.9	0.083	0.042	-9999	-9999	-9999	-9999	0.02	741.1	-9999	-9999	-9999	-9999	0.2	2.6	-9999	-9999	-9999	-9999
1/5/2017 9:15	-55.2	-58.5	0.6	0.9	0.084	0.041	-9999	-9999	-9999	-9999	0.03	636.2	-9999	-9999	-9999	-9999	0.2	2.5	-9999	-9999	-9999	-9999
1/5/2017 9:30	-55	-58.3	0.6	0.9	0.084	0.041	-9999	-9999	-9999	-9999	0.03	701.9	-9999	-9999	-9999	-9999	0.2	2.6	-9999	-9999	-9999	-9999
1/5/2017 9:45	-55.2	-58.2	0.6	0.9	0.084	0.042	-9999	-9999	-9999	-9999	0.03	718.7	-9999	-9999	-9999	-9999	0.2	2.6	-9999	-9999	-9999	-9999
1/5/2017 10:00	-55.2	-58.4	0.6	0.9	0.084	0.042	-9999	-9999	-9999	-9999	0.03	706.2	-9999	-9999	-9999	-9999	0.2	2.5	-9999	-9999	-9999	-9999
1/5/2017 10:15	-55.2	-58.1	0.5	0.9	0.084	0.042	-9999	-9999	-9999	-9999	0.02	778.8	-9999	-9999	-9999	-9999	0.2	2.6	-9999	-9999	-9999	-9999
1/5/2017 10:30	-54.9	-58.3	0.6	0.9	0.083	0.042	-9999	-9999	-9999	-9999	0.03	733.5	-9999	-9999	-9999	-9999	0.2	2.6	-9999	-9999	-9999	-9999
1/5/2017 10:45	-55.4	-58.5	0.6	0.9	0.084	0.042	-9999	-9999	-9999	-9999	0.02	728.3	-9999	-9999	-9999	-9999	0.2	2.6	-9999	-9999	-9999	-9999
1/5/2017 11:00	-55	-58.3	0.6	0.9	0.084	0.042	-9999	-9999	-9999	-9999	0.02	707.1	-9999	-9999	-9999	-9999	0.2	2.6	-9999	-9999	-9999	-9999
1/5/2017 11:15	-55.5	-58.3	0.5	0.9	0.084	0.042	-9999	-9999	-9999	-9999	0.03	730.6	-9999	-9999	-9999	-9999	0.2	2.5	-9999	-9999	-9999	-9999
1/5/2017 11:30	-55.3	-58	0.6	0.9	0.084	0.042	-9999	-9999	-9999	-9999	0.02	649.4	-9999	-9999	-9999	-9999	0.2	2.6	-9999	-9999	-9999	-9999
1/5/2017 11:45	-54.9	-58.2	0.6	0.9	0.084	0.042	-9999	-9999	-9999	-9999	0.03	716.2	-9999	-9999	-9999	-9999	0.2	2.5	-9999	-9999	-9999	-9999
1/5/2017 12:00	-55.2	-58.2	0.6	0.9	0.084	0.042	-9999	-9999	-9999	-9999	0.03	665.7	-9999	-9999	-9999	-9999	0.2	2.5	-9999	-9999	-9999	-9999
1/5/2017 12:15	-55.4	-58.4	0.6	0.9	0.084	0.042	-9999	-9999	-9999	-9999	0.03	699	-9999	-9999	-9999	-9999	0.2	2.6	-9999	-9999	-9999	-9999
1/5/2017 12:30	-55	-58.3	0.6	0.9	0.084	0.041	-9999	-9999	-9999	-9999	0.03	735.2	-9999	-9999	-9999	-9999	0.2	2.6	-9999	-9999	-9999	-9999
1/5/2017 12:45	-54.9	-58	0.6	0.9	0.084	0.042	-9999	-9999	-9999	-9999	0.03	698.1	-9999	-9999	-9999	-9999	0.2	2.5	-9999	-9999	-9999	-9999
1/5/2017 13:00	-54.9	-58.2	0.6	0.9	0.084	0.042	-9999	-9999	-9999	-9999	0.02	713.8	-9999	-9999	-9999	-9999	0.2	2.6	-9999	-9999	-9999	-9999
1/5/2017 13:15	-55.2	-58	0.6	0.9	0.084	0.042	-9999	-9999	-9999	-9999	0.03	794.5	-9999	-9999	-9999	-9999	0.2	2.6	-9999	-9999	-9999	-9999
1/5/2017 13:30	-54.9	-58.2	0.6	0.9	0.084	0.042	-9999	-9999	-9999	-9999	0.03	727.8	-9999	-9999	-9999	-9999	0.2	2.6	-9999	-9999	-9999	-9999
1/5/2017 13:45	-55.4	-58	0.6	0.9	0.084	0.042	-9999	-9999	-9999	-9999	0.03	813	-9999	-9999	-9999	-9999	0.2	2.6	-9999	-9999	-9999	-9999
1/5/2017 14:00	-55	-58	0.6	0.9	0.084	0.042	-9999	-9999	-9999	-9999	0.03	683.7	-9999	-9999	-9999	-9999	0.2	2.6	-9999	-9999	-9999	-9999
1/5/2017 14:15	-55.3	-58.2	0.6	0.9	0.084	0.042	-9999	-9999	-9999	-9999	0.03	693.8	-9999	-9999	-9999	-9999	0.2	2.5	-9999	-9999	-9999	-9999
1/5/2017 14:30	-54.9	-58	0.6	0.9	0.084	0.042	-9999	-9999	-9999	-9999	0.03	699.5	-9999	-9999	-9999	-9999	0.2	2.6	-9999	-9999	-9999	-9999
1/5/2017 14:45	-55	-57.8	0.6	0.9	0.084	0.041	-9999	-9999	-9999	-9999	0.02	695.3	-9999	-9999	-9999	-9999	0.2	2.5	-9999	-9999	-9999	-9999
1/5/2017 15:00	-55.2	-58	0.6	0.9	0.084	0.042	-9999	-9999	-9999	-9999	0.03	746.9	-9999	-9999	-9999	-9999	0.2	2.6	-9999	-9999	-9999	-9999
1/5/2017 15:15	-55.1	-57.8	0.6	0.9	0.084	0.042	-9999	-9999	-9999	-9999	0.03	777.1	-9999	-9999	-9999	-9999	0.2	2.5	-9999	-9999	-9999	-9999
1/5/2017 15:30	-54.9	-57.9	0.6	0.9	0.084	0.042	-9999	-9999	-9999	-9999	0.02	767.2	-9999	-9999	-9999	-9999	0.2	2.5	-9999	-9999	-9999	-9999
1/5/2017 15:45	-55.2	-58	0.6	0.9	0.084	0.042	-9999	-9999	-9999	-9999	0.03	685.3	-9999	-9999	-9999	-9999	0.2	2.6	-9999	-9999	-9999	-9999
1/5/2017 16:00	-55	-57.8	0.5	0.9	0.084	0.042	-9999	-9999	-9999	-9999	0.03	747.4	-9999	-9999	-9999	-9999	0.2	2.6	-9999	-9999	-9999	-9999
1/5/2017 16:15	-55.1	-57.7	0.6	0.9	0.084	0.042	-9999	-9999	-9999	-9999	0.03	700.1	-9999	-9999	-9999	-9999	0.2	2.5	-9999	-9999	-9999	-9999
1/5/2017 16:30	-55.1	-57.4	0.6	0.9	0.084	0.042	-9999	-9999	-9999	-9999	0.03	720.4	-9999	-9999	-9999	-9999	0.2	2.6	-9999	-9999	-9999	-9999
1/5/2017 16:45	-54.9	-57.7	0.6	0.9	0.084	0.042	-9999	-9999	-9999	-9999	0.02	669.7	-9999	-9999	-9999	-9999	0.2	2.5	-9999	-9999	-9999	-9999
1/5/2017 17:00	-55.1	-57.7	0.6	0.9	0.084	0.042	-9999	-9999	-9999	-9999	0.03	722.7	-9999	-9999	-9999	-9999	0.2	2.6	-9999	-9999	-9999	-9999
1/5/2017 17:15	-54.9	-57.9	0.6	0.9	0.084	0.041	-9999	-9999	-9999	-9999	0.03	709.4	-9999	-9999	-9999	-9999	0.2	2.7	-9999	-9999	-9999	-9999
1/5/2017 17:30	-55.2	-57.8	0.6	0.9	0.084	0.042	-9999	-9999	-9999	-9999	0.02	685.2	-9999	-9999	-9999	-9999	0.2	2.6	-9999	-9999	-9999	-9999
1/5/2017 17:45	-55.1	-57.8	0.6	0.9	0.084	0.042	-9999	-9999	-9999	-9999	0.02	682.5	-9999	-9999	-9999	-9999	0.2	2.7	-9999	-9999	-9999	-9999
1/5/2017 18:00	-55.1	-57.7	0.5	0.9	0.084	0.042	-9999	-9999	-9999	-9999	0.03	745.1	-9999	-9999	-9999	-9999	0.2	2.6	-9999	-9999	-9999	-9999
1/5/2017 18:15	-55.2	-57.7	0.6	0.9	0.084	0.042	-9999	-9999	-9999	-9999	0.03	733.5	-9999	-9999	-9999	-9999	0.2	2.5	-9999	-9999	-9999	-9999
1/5/2017 18:30	-55.3	-57.8	0.6	0.9	0.084	0.042	-9999	-9999	-9999	-9999	0.03	740.5	-9999	-9999	-9999	-9999	0.2	2.5	-9999	-9999	-9999	-9999
1/5/2017 18:45	-55.3	-57.8	0.6	0.9	0.084	0.042	-9999	-9999	-9999	-9999	0.03	742.9	-9999	-9999	-9999	-9999	0.2	2.5	-9999	-9999	-9999	-9999
1/5/2017 19:00	-55.1	-57.6	0.5	0.9	0.084	0.041	-9999	-9999	-9999	-9999	0.03	780.3	-9999	-9999	-9999	-9999	0.2	2.6	-9999	-9999	-9999	-9999
1/5/2017 19:15	-54.7	-57.2	0.6	0.9	0.084	0.042	-9999	-9999	-9999	-9999	0.03	719.5	-9999	-9999	-9999	-9999	0.2	2.5	-9999	-9999	-9999	-9999
1/5/2017 19:30	-55	-57.5	0.6	0.9	0.085	0.042	-9999	-9999	-9999	-9999	0.03	720.1	-9999	-9999	-9999	-9999	0.2	2.6	-9999	-9999	-9999	-9999
1/5/2017 19:45	-55.4	-57.7	0.6	0.9	0.084	0.042	-9999	-9999	-9999	-9999	0.03	675.2	-9999	-9999	-9999	-9999	0.2	2.6	-9999	-9999	-9999	-9999
1/5/2017 20:00	-54.8	-57.8	0.5	0.9	0.084	0.041	-9999	-9999	-9999	-9999	0.03	687.4	-9999	-9999	-9999	-9999	0.2	2.5	-9999	-9999	-9999	-9999
1/5/2017 20:15	-54.9	-57.6	0.6	0.9	0.084	0.042	-9999	-9999	-9999	-9999	0.03	721.3	-9999	-9999	-9999	-9999	0.2	2.5	-9999	-9999	-9999	-9999
1/5/2017 20:30	-55.3	-57.7	0.6	0.9	0.084	0.042	-9999	-9999	-9999	-9999	0.03	756.3	-9999	-9999	-9999	-9999	0.2	2.6	-9999	-9999	-9999	-9999
1/5/2017 20:45	-55	-57.3	0.6	0.9	0.084	0.042	-9999	-9999	-9999	-9999	0.03	706	-9999	-9999	-9999	-9999	0.2	2.5	-9999	-9999	-9999	-9999
1/5/2017 21:00	-55	-57.7	0.6	0.9	0.085	0.042	-9999	-9999	-9999	-9999	0.03	684.5	-9999	-9999	-9999	-9999	0.2	2.6	-9999	-9999	-9999	-9999
1/5/2017 21:15	-55.1	-57.6	0.6	0.9	0.085	0.042	-9999	-9999	-9999	-9999	0.03	784.3	-9999	-9999	-9999	-9999	0.2	2.5	-9999	-9999	-9999	-9999
1/5/2017 21:30	-55.3	-57.5	0.5	0.9	0.084	0.042	-9999	-9999	-9999	-9999	0.03	740.5	-9999	-9999	-9999	-9999	0.2	2.5	-9999	-9999	-9999	-9999
1/5/2017 21:45	-55.1	-57.4	0.6	0.9	0.084	0.042	-9999	-9999	-9999	-9999	0.02	738.8	-9999	-9999	-9999	-9999	0.2	2.6	-9999	-9999	-9999	-9999
1/5/2017 22:00	-54.9	-57.6	0.6	0.9	0.085	0.042	-9999	-9999	-9999	-9999	0.03	716.5	-9999	-9999	-9999	-9999	0.2	2.6	-9999	-9999	-9999	-9999
1/5/2017 22:15	-54.9	-57.6	0.6	0.9	0.085	0.042	-9999	-9999	-9999	-9999	0.03	743.5	-9999	-9999	-9999	-9999	0.2	2.6	-9999	-9999	-9999	-9999
1/5/2017 22:30	-54.9	-57.3	0.6	0.9	0.085	0.042	-9999	-9999	-9999	-9999	0.02	756.1	-9999	-9999	-9999	-9999	0.2	2.6	-9999	-9999	-9999	-9999
1/5/2017 22:45	-54.9	-57.4	0.6	0.9	0.085	0.042	-9999	-9999	-9999	-9999	0.03	729	-9999	-9999	-9999	-9999	0.2	2.6	-9999	-9999	-9999	-9999
1/5/2017 23:00	-55.1	-57.5	0.6	0.9	0.085	0.042	-9999	-9999	-9999	-9999	0.02	731	-9999	-9999	-9999	-9999	0.2	2.5	-9999	-9999	-9999	-9999
1/5/2017 23:15	-55	-57.2	0.6	0.9	0.085	0.042	-9999	-9999	-9999	-9999	0.03	711.8	-9999	-9999	-9999	-9999	0.2	2.6	-9999	-9999	-9999	-9999
1/5/2017 23:30	-54.9	-57	0.6	0.9	0.085	0.042	-9999	-9999	-9999	-9999	0.03	761.9	-9999	-9999	-9999	-9999	0.2	2.6	-9999	-9999	-9999	-9999
1/5/2017 23:45	-54.7	-57.4	0.5	0.9	0.085	0.042	-9999	-9999	-9999	-9999	0.03	684.5	-9999	-9999	-9999	-9999	0.2	2.5	-9999	-9999	-9999	-9999
1/6/2017 0:00	-55.1	-57.4	0.6	0.9	0.085	0.042	-9999	-9999	-9999	-9999	0.02	741.3	-9999	-9999	-9999	-9999	0.2	2.6	-9999	-9999	-9999	-9999
1/6/2017 0:15	-54.9	-57.3	0.6	0.9	0.085	0.042	-9999	-9999	-9999	-9999	0.03	793.3	-9999	-9999	-9999	-9999	0.2	2.6	-9999	-9999	-9999	-9999
1/6/2017 0:30	-55.1	-57.2	0.6	0.9	0.085	0.042	-9999	-9999	-9999	-9999	0.02	719.8	-9999	-9999	-9999	-9999	0.2	2.5	-9999	-9999	-9999	-9999
1/6/2017 0:45	-54.8	-57.4	0.6	0.9	0.085	0.041	-9999	-9999	-9999	-9999	0.03	659.1	-9999	-9999	-9999	-9999	0.2	2.5	-9999	-9999	-9999	-9999
1/6/2017 1:00	-55.1	-57.3	0.5	0.9	0.085	0.042	-9999	-9999	-9999	-9999	0.03	658.4	-9999	-9999	-9999	-9999	0.2	2.5	-9999	-9999	-9999	-9999
1/6/2017 1:15	-54.8	-57.3	0.6	0.9	0.085	0.042	-9999	-9999	-9999	-9999	0.02	694.9	-9999	-9999	-9999	-9999	0.2	2.6	-9999	-9999	-9999	-9999
1/6/2017 1:30	-55	-57.2	0.6	0.9	0.085	0.042	-9999	-9999	-9999	-9999	0.02	722.3	-9999	-9999	-9999	-9999	0.2	2.6	-9999	-9999	-9999	-9999
1/6/2017 1:45	-55	-57.3	0.6	0.9	0.085	0.042	-9999	-9999	-9999	-9999	0.02	721.3	-9999	-9999	-9999	-9999	0.2	2.5	-9999	-9999	-9999	-9999
1/6/2017 2:00	-54.9	-57.3	0.6	0.9	0.085	0.042	-9999	-9999	-9999	-9999	0.03	724.5	-9999	-9999	-9999	-9999	0.2	2.6	-9999	-9999	-9999	-9999
1/6/2017 2:15	-54.8	-57	0.6	0.9	0.085	0.042	-9999	-9999	-9999	-9999	0.03	716	-9999	-9999	-9999	-9999	0.2	2.6	-9999	-9999	-9999	-9999
1/6/2017 2:30	-55.2	-57.1	0.6	0.9	0.085	0.041	-9999	-9999	-9999	-9999	0.03	738.3	-9999	-9999	-9999	-9999	0.2	2.6	-9999	-9999	-9999	-9999
1/6/2017 2:45	-54.9	-57	0.6	0.9	0.085	0.042	-9999	-9999	-9999	-9999	0.03	650.2	-9999	-9999	-9999	-9999	0.2	2.6	-9999	-9999	-9999	-9999
1/6/2017 3:00	-54.6	-57.3	0.6	0.9	0.085	0.042	-9999	-9999	-9999	-9999	0.03	762	-9999	-9999	-9999	-9999	0.2	2.6	-9999	-9999	-9999	-9999
1/6/2017 3:15	-54.8	-57.2	0.6	0.9	0.085	0.042	-9999	-9999	-9999	-9999	0.03	696.7	-9999	-9999	-9999	-9999	0.2	2.5	-9999	-9999	-9999	-9999
1/6/2017 3:30	-54.7	-57.1	0.6	0.9	0.085	0.042	-9999	-9999	-9999	-9999	0.02	763.5	-9999	-9999	-9999	-9999	0.2	2.5	-9999	-9999	-9999	-9999
1/6/2017 3:45	-55.1	-57.1	0.6	0.9	0.085	0.042	-9999	-9999	-9999	-9999	0.02	753.9	-9999	-9999	-9999	-9999	0.2	2.5	-9999	-9999	-9999	-9999
1/6/2017 4:00	-54.7	-56.8	0.5	0.9	0.085	0.042	-9999	-9999	-9999	-9999	0.02	723.7	-9999	-9999	-9999	-9999	0.2	2.6	-9999	-9999	-9999	-9999
1/6/2017 4:15	-54.9	-57.2	0.6	0.9	0.085	0.041	-9999	-9999	-9999	-9999	0.03	696.3	-9999	-9999	-9999	-9999	0.2	2.5	-9999	-9999	-9999	-9999
1/6/2017 4:30	-55	-57	0.6	0.9	0.085	0.042	-9999	-9999	-9999	-9999	0.03	795.9	-9999	-9999	-9999	-9999	0.2	2.5	-9999	-9999	-9999	-9999
1/6/2017 4:45	-54.7	-57	0.6	0.9	0.085	0.042	-9999	-9999	-9999	-9999	0.03	673.2	-9999	-9999	-9999	-9999	0.2	2.6	-9999	-9999	-9999	-9999
1/6/2017 5:00	-54.8	-57	0.6	0.9	0.085	0.042	-9999	-9999	-9999	-9999	0.03	733	-9999	-9999	-9999	-9999	0.2	2.6	-9999	-9999	-9999	-9999
1/6/2017 5:15	-54.7	-56.7	0.6	0.9	0.085	0.042	-9999	-9999	-9999	-9999	0.03	664.9	-9999	-9999	-9999	-9999	0.2	2.5	-9999	-9999	-9999	-9999
1/6/2017 5:30	-54.8	-57	0.6	0.9	0.085	0.042	-9999	-9999	-9999	-9999	0.03	702.7	-9999	-9999	-9999	-9999	0.2	2.5	-9999	-9999	-9999	-9999
1/6/2017 5:45	-54.6	-56.9	0.6	0.9	0.085	0.042	-9999	-9999	-9999	-9999	0.03	737.8	-9999	-9999	-9999	-9999	0.2	2.6	-9999	-9999	-9999	-9999
1/6/2017 6:00	-54.5	-57.1	0.6	0.9	0.085	0.042	-9999	-9999	-9999	-9999	0.02	724.9	-9999	-9999	-9999	-9999	0.2	2.6	-9999	-9999	-9999	-9999
1/6/2017 6:15	-55	-56.7	0.6	0.9	0.085	0.042	-9999	-9999	-9999	-9999	0.03	685.8	-9999	-9999	-9999	-9999	0.2	2.6	-9999	-9999	-9999	-9999
1/6/2017 6:30	-55	-57.1	0.6	0.9	0.085	0.041	-9999	-9999	-9999	-9999	0.03	735.2	-9999	-9999	-9999	-9999	0.2	2.7	-9999	-9999	-9999	-9999
1/6/2017 6:45	-55.2	-56.7	0.6	0.9	0.085	0.042	-9999	-9999	-9999	-9999	0.03	725.3	-9999	-9999	-9999	-9999	0.2	2.5	-9999	-9999	-9999	-9999
1/6/2017 7:00	-54.9	-57	0.6	0.9	0.086	0.042	-9999	-9999	-9999	-9999	0.03	744.5	-9999	-9999	-9999	-9999	0.2	2.6	-9999	-9999	-9999	-9999
1/6/2017 7:15	-54.9	-56.8	0.6	0.9	0.086	0.042	-9999	-9999	-9999	-9999	0.03	738.1	-9999	-9999	-9999	-9999	0.2	2.5	-9999	-9999	-9999	-9999
1/6/2017 7:30	-55	-56.9	0.6	0.9	0.086	0.042	-9999	-9999	-9999	-9999	0.03	684.9	-9999	-9999	-9999	-9999	0.2	2.5	-9999	-9999	-9999	-9999
1/6/2017 7:45	-54.7	-56.8	0.6	0.9	0.086	0.042	-9999	-9999	-9999	-9999	0.03	684.9	-9999	-9999	-9999	-9999	0.2	2.5	-9999	-9999	-9999	-9999
1/6/2017 8:00	-54.6	-56.9	0.6	0.9	0.086	0.042	-9999	-9999	-9999	-9999	0.03	755.3	-9999	-9999	-9999	-9999	0.2	2.5	-9999	-9999	-9999	-9999
1/6/2017 8:15	-54.7	-56.8	0.6	0.9	0.086	0.042	-9999	-9999	-9999	-9999	0.03	707.3	-9999	-9999	-9999	-9999	0.2	2.5	-9999	-9999	-9999	-9999
1/6/2017 8:30	-54.8	-56.6	0.6	0.9	0.086	0.042	-9999	-9999	-9999	-9999	0.03	694.3	-9999	-9999	-9999	-9999	0.2	2.6	-9999	-9999	-9999	-9999
1/6/2017 8:45	-54.9	-56.9	0.6	0.9	0.086	0.042	-9999	-9999	-9999	-9999	0.02	702.3	-9999	-9999	-9999	-9999	0.2	2.6	-9999	-9999	-9999	-9999
1/6/2017 9:00	-54.6	-56.8	0.6	0.9	0.086	0.042	-9999	-9999	-9999	-9999	0.03	697.9	-9999	-9999	-9999	-9999	0.2	2.5	-9999	-9999	-9999	-9999
1/6/2017 9:15	-54.8	-56.7	0.5	0.9	0.086	0.043	-9999	-9999	-9999	-9999	0.03	707	-9999	-9999	-9999	-9999	0.2	2.5	-9999	-9999	-9999	-9999
1/6/2017 9:30	-54.4	-56.7	0.5	0.9	0.086	0.041	-9999	-9999	-9999	-9999	0.03	693.7	-9999	-9999	-9999	-9999	0.2	2.5	-9999	-9999	-9999	-9999
1/6/2017 9:45	-55	-56.5	0.6	0.9	0.086	0.042	-9999	-9999	-9999	-9999	0.03	776.8	-9999	-9999	-9999	-9999	0.2	2.5	-9999	-9999	-9999	-9999
1/6/2017 10:00	-54.5	-56.4	0.6	0.9	0.086	0.042	-9999	-9999	-9999	-9999	0.03	694.6	-9999	-9999	-9999	-9999	0.2	2.5	-9999	-9999	-9999	-9999
1/6/2017 10:15	-54.5	-56.8	0.6	0.9	0.086	0.042	-9999	-9999	-9999	-9999	0.03	702.6	-9999	-9999	-9999	-9999	0.2	2.6	-9999	-9999	-9999	-9999
1/6/2017 10:30	-54.7	-56.6	0.6	0.9	0.086	0.041	-9999	-9999	-9999	-9999	0.03	685.4	-9999	-9999	-9999	-9999	0.2	2.6	-9999	-9999	-9999	-9999
1/6/2017 10:45	-54.7	-56.4	0.6	0.9	0.086	0.042	-9999	-9999	-9999	-9999	0.03	764.4	-9999	-9999	-9999	-9999	0.2	2.6	-9999	-9999	-9999	-9999
1/6/2017 11:00	-54.4	-56.4	0.6	0.9	0.086	0.042	-9999	-9999	-9999	-9999	0.03	765.5	-9999	-9999	-9999	-9999	0.2	2.6	-9999	-9999	-9999	-9999
1/6/2017 11:15	-54.9	-56.7	0.6	0.9	0.086	0.042	-9999	-9999	-9999	-9999	0.03	777.6	-9999	-9999	-9999	-9999	0.2	2.5	-9999	-9999	-9999	-9999
1/6/2017 11:30	-54.9	-56.5	0.6	0.9	0.086	0.042	-9999	-9999	-9999	-9999	0.02	777.1	-9999	-9999	-9999	-9999	0.2	2.5	-9999	-9999	-9999	-9999
1/6/2017 11:45	-54.7	-56.6	0.6	0.9	0.086	0.042	-9999	-9999	-9999	-9999	0.03	696.5	-9999	-9999	-9999	-9999	0.2	2.5	-9999	-9999	-9999	-9999
1/6/2017 12:00	-54.8	-56.5	0.6	0.9	0.086	0.042	-9999	-9999	-9999	-9999	0.03	736	-9999	-9999	-9999	-9999	0.2	2.5	-9999	-9999	-9999	-9999
1/6/2017 12:15	-55.2	-57.2	0.6	0.9	0.086	0.042	-9999	-9999	-9999	-9999	0.03	750.4	-9999	-9999	-9999	-9999	0.2	2.5	-9999	-9999	-9999	-9999
1/6/2017 12:30	-55.4	-57.3	0.6	0.9	0.086	0.042	-9999	-9999	-9999	-9999	0.03	681.5	-9999	-9999	-9999	-9999	0.2	2.5	-9999	-9999	-9999	-9999
1/6/2017 12:45	-56.6	-58.8	0.6	0.9	0.086	0.042	-9999	-9999	-9999	-9999	0.03	659.6	-9999	-9999	-9999	-9999	0.2	2.6	-9999	-9999	-9999	-9999
1/6/2017 13:00	-59.3	-57.5	0.6	0.9	0.086	0.042	-9999	-9999	-9999	-9999	0.03	694.5	-9999	-9999	-9999	-9999	0.2	2.5	-9999	-9999	-9999	-9999
1/6/2017 13:15	-59.7	-55.5	0.6	0.9	0.086	0.042	-9999	-9999	-9999	-9999	0.03	708.5	-9999	-9999	-9999	-9999	0.2	2.6	-9999	-9999	-9999	-9999
1/6/2017 13:30	-58.8	-60.2	0.5	0.9	0.086	0.041	-9999	-9999	-9999	-9999	0.03	671.9	-9999	-9999	-9999	-9999	0.3	2.5	-9999	-9999	-9999	-9999
1/6/2017 13:45	-59.6	-60.9	0.6	0.9	0.086	0.042	-9999	-9999	-9999	-9999	0.02	671	-9999	-9999	-9999	-9999	0.2	2.5	-9999	-9999	-9999	-9999
1/6/2017 14:00	-59.6	-59.5	0.6	0.9	0.086	0.042	-9999	-9999	-9999	-9999	0.03	685.8	-9999	-9999	-9999	-9999	0.2	2.5	-9999	-9999	-9999	-9999
1/6/2017 14:15	-60	-59.3	0.6	0.9	0.086	0.042	-9999	-9999	-9999	-9999	0.03	710.2	-9999	-9999	-9999	-9999	0.2	2.5	-9999	-9999	-9999	-9999
1/6/2017 14:30	-59.1	-60.7	0.6	0.9	0.086	0.042	-9999	-9999	-9999	-9999	0.02	733.9	-9999	-9999	-9999	-9999	0.3	2.6	-9999	-9999	-9999	-9999
1/6/2017 14:45	-57.9	-59.2	0.6	0.9	0.086	0.042	-9999	-9999	-9999	-9999	0.03	587	-9999	-9999	-9999	-9999	0.2	2.6	-9999	-9999	-9999	-9999
1/6/2017 15:00	-54.7	-56.8	0.6	0.9	0.086	0.042	-9999	-9999	-9999	-9999	0.03	743.5	-9999	-9999	-9999	-9999	0.2	2.6	-9999	-9999	-9999	-9999
1/6/2017 15:15	-54.7	-56.7	0.6	0.9	0.086	0.042	-9999	-9999	-9999	-9999	0.02	754.7	-9999	-9999	-9999	-9999	0.2	2.5	-9999	-9999	-9999	-9999
1/6/2017 15:30	-54.7	-56.7	0.6	0.9	0.086	0.042	-9999	-9999	-9999	-9999	0.03	728.4	-9999	-9999	-9999	-9999	0.2	2.5	-9999	-9999	-9999	-9999
1/6/2017 15:45	-54.9	-56.4	0.5	0.9	0.086	0.041	-9999	-9999	-9999	-9999	0.03	701.9	-9999	-9999	-9999	-9999	0.2	2.5	-9999	-9999	-9999	-9999
1/6/2017 16:00	-54.5	-56.6	0.6	0.9	0.086	0.042	-9999	-9999	-9999	-9999	0.03	687.9	-9999	-9999	-9999	-9999	0.2	2.6	-9999	-9999	-9999	-9999
1/6/2017 16:15	-54.9	-56.5	0.6	0.9	0.086	0.041	-9999	-9999	-9999	-9999	0.02	738.7	-9999	-9999	-9999	-9999	0.2	2.6	-9999	-9999	-9999	-9999
1/6/2017 16:30	-54.9	-56.6	0.5	0.9	0.086	0.042	-9999	-9999	-9999	-9999	0.03	829	-9999	-9999	-9999	-9999	0.2	2.5	-9999	-9999	-9999	-9999
1/6/2017 16:45	-54.6	-56.6	0.6	0.9	0.086	0.042	-9999	-9999	-9999	-9999	0.03	749.5	-9999	-9999	-9999	-9999	0.2	2.6	-9999	-9999	-9999	-9999
1/6/2017 17:00	-54.7	-56.7	0.6	0.9	0.086	0.042	-9999	-9999	-9999	-9999	0.02	632.5	-9999	-9999	-9999	-9999	0.2	2.5	-9999	-9999	-9999	-9999
1/6/2017 17:15	-54.9	-56.4	0.5	0.9	0.086	0.042	-9999	-9999	-9999	-9999	0.03	760.9	-9999	-9999	-9999	-9999	0.2	2.6	-9999	-9999	-9999	-9999
1/6/2017 17:30	-54.8	-56.5	0.5	0.9	0.086	0.042	-9999	-9999	-9999	-9999	0.03	710.7	-9999	-9999	-9999	-9999	0.2	2.5	-9999	-9999	-9999	-9999
1/6/2017 17:45	-54.9	-56.3	0.6	0.9	0.086	0.041	-9999	-9999	-9999	-9999	0.03	707	-9999	-9999	-9999	-9999	0.2	2.6	-9999	-9999	-9999	-9999
1/6/2017 18:00	-54.7	-56.2	0.6	0.9	0.086	0.042	-9999	-9999	-9999	-9999	0.03	752.9	-9999	-9999	-9999	-9999	0.3	2.6	-9999	-9999	-9999	-9999
1/6/2017 18:15	-54.6	-56.1	0.6	0.9	0.086	0.042	-9999	-9999	-9999	-9999	0.03	712	-9999	-9999	-9999	-9999	0.2	2.6	-9999	-9999	-9999	-9999
1/6/2017 18:30	-54.9	-56.3	0.6	0.9	0.086	0.042	-9999	-9999	-9999	-9999	0.03	641.2	-9999	-9999	-9999	-9999	0.2	2.6	-9999	-9999	-9999	-9999
1/6/2017 18:45	-54.5	-56.3	0.6	0.9	0.086	0.042	-9999	-9999	-9999	-9999	0.03	725.6	-9999	-9999	-9999	-9999	0.2	2.6	-9999	-9999	-9999	-9999
1/6/2017 19:00	-54.5	-56.3	0.6	0.9	0.086	0.042	-9999	-9999	-9999	-9999	0.02	679.7	-9999	-9999	-9999	-9999	0.2	2.5	-9999	-9999	-9999	-9999
1/6/2017 19:15	-54.4	-56.3	0.6	0.9	0.086	0.042	-9999	-9999	-9999	-9999	0.02	730.2	-9999	-9999	-9999	-9999	0.2	2.6	-9999	-9999	-9999	-9999
1/6/2017 19:30	-54.5	-56.1	0.6	0.9	0.086	0.042	-9999	-9999	-9999	-9999	0.03	715.5	-9999	-9999	-9999	-9999	0.2	2.5	-9999	-9999	-9999	-9999
1/6/2017 19:45	-54.4	-56.4	0.6	0.9	0.086	0.042	-9999	-9999	-9999	-9999	0.03	778.7	-9999	-9999	-9999	-9999	0.2	2.6	-9999	-9999	-9999	-9999
1/6/2017 20:00	-54.5	-56.3	0.6	0.9	0.086	0.042	-9999	-9999	-9999	-9999	0.03	781.6	-9999	-9999	-9999	-9999	0.2	2.6	-9999	-9999	-9999	-9999
1/6/2017 20:15	-54.6	-56.4	0.6	0.9	0.086	0.042	-9999	-9999	-9999	-9999	0.03	741.9	-9999	-9999	-9999	-9999	0.2	2.6	-9999	-9999	-9999	-9999
1/6/2017 20:30	-54.3	-55.9	0.6	0.9	0.086	0.042	-9999	-9999	-9999	-9999	0.03	728.9	-9999	-9999	-9999	-9999	0.2	2.5	-9999	-9999	-9999	-9999
1/6/2017 20:45	-54.4	-56.1	0.6	0.9	0.086	0.042	-9999	-9999	-9999	-9999	0.03	730.5	-9999	-9999	-9999	-9999	0.2	2.5	-9999	-9999	-9999	-9999
1/6/2017 21:00	-54.5	-56.1	0.6	0.9	0.086	0.042	-9999	-9999	-9999	-9999	0.03	698.1	-9999	-9999	-9999	-9999	0.2	2.5	-9999	-9999	-9999	-9999
1/6/2017 21:15	-54.6	-56.4	0.6	0.9	0.086	0.042	-9999	-9999	-9999	-9999	0.03	641.8	-9999	-9999	-9999	-9999	0.3	2.6	-9999	-9999	-9999	-9999
1/6/2017 21:30	-54.5	-56	0.6	0.9	0.086	0.042	-9999	-9999	-9999	-9999	0.03	765.2	-9999	-9999	-9999	-9999	0.2	2.5	-9999	-9999	-9999	-9999
1/6/2017 21:45	-54.5	-56.1	0.6	0.9	0.087	0.042	-9999	-9999	-9999	-9999	0.03	716.8	-9999	-9999	-9999	-9999	0.2	2.5	-9999	-9999	-9999	-9999
1/6/2017 22:00	-54.6	-56.1	0.6	0.9	0.086	0.042	-9999	-9999	-9999	-9999	0.03	750.8	-9999	-9999	-9999	-9999	0.2	2.6	-9999	-9999	-9999	-9999
1/6/2017 22:15	-54.6	-56.2	0.6	0.9	0.087	0.042	-9999	-9999	-9999	-9999	0.03	689.1	-9999	-9999	-9999	-9999	0.2	2.6	-9999	-9999	-9999	-9999
1/6/2017 22:30	-54.6	-56	0.6	0.9	0.087	0.042	-9999	-9999	-9999	-9999	0.03	732	-9999	-9999	-9999	-9999	0.2	2.5	-9999	-9999	-9999	-9999
1/6/2017 22:45	-54.4	-56.3	0.6	0.9	0.087	0.042	-9999	-9999	-9999	-9999	0.03	778.6	-9999	-9999	-9999	-9999	0.2	2.6	-9999	-9999	-9999	-9999
1/6/2017 23:00	-54.4	-56	0.6	0.9	0.086	0.042	-9999	-9999	-9999	-9999	0.03	651.5	-9999	-9999	-9999	-9999	0.2	2.5	-9999	-9999	-9999	-9999
1/6/2017 23:15	-54.5	-56.1	0.6	0.9	0.087	0.042	-9999	-9999	-9999	-9999	0.03	677.9	-9999	-9999	-9999	-9999	0.2	2.5	-9999	-9999	-9999	-9999
1/6/2017 23:30	-54.4	-56.2	0.6	0.9	0.087	0.042	-9999	-9999	-9999	-9999	0.03	762.5	-9999	-9999	-9999	-9999	0.2	2.6	-9999	-9999	-9999	-9999
1/6/2017 23:45	-54.7	-56	0.6	0.9	0.087	0.042	-9999	-9999	-9999	-9999	0.03	729.4	-9999	-9999	-9999	-9999	0.2	2.5	-9999	-9999	-9999	-9999
1/7/2017 0:00	-54.3	-56.1	0.6	0.9	0.087	0.042	-9999	-9999	-9999	-9999	0.03	741.4	-9999	-9999	-9999	-9999	0.3	2.5	-9999	-9999	-9999	-9999
1/7/2017 0:15	-54.2	-56.2	0.6	0.9	0.087	0.042	-9999	-9999	-9999	-9999	0.03	737.1	-9999	-9999	-9999	-9999	0.2	2.6	-9999	-9999	-9999	-9999
1/7/2017 0:30	-54.8	-56	0.6	0.9	0.087	0.041	-9999	-9999	-9999	-9999	0.03	684.1	-9999	-9999	-9999	-9999	0.2	2.6	-9999	-9999	-9999	-9999
1/7/2017 0:45	-54.5	-56.1	0.6	0.9	0.087	0.042	-9999	-9999	-9999	-9999	0.03	676.3	-9999	-9999	-9999	-9999	0.3	2.5	-9999	-9999	-9999	-9999
1/7/2017 1:00	-54.6	-55.9	0.6	0.9	0.087	0.042	-9999	-9999	-9999	-9999	0.03	735.4	-9999	-9999	-9999	-9999	0.2	2.6	-9999	-9999	-9999	-9999
1/7/2017 1:15	-54.4	-55.9	0.6	0.9	0.086	0.042	-9999	-9999	-9999	-9999	0.03	666.8	-9999	-9999	-9999	-9999	0.2	2.6	-9999	-9999	-9999	-9999
1/7/2017 1:30	-54.2	-55.8	0.6	0.9	0.087	0.041	-9999	-9999	-9999	-9999	0.03	689.5	-9999	-9999	-9999	-9999	0.2	2.6	-9999	-9999	-9999	-9999
1/7/2017 1:45	-54.5	-56	0.6	0.9	0.087	0.042	-9999	-9999	-9999	-9999	0.02	646.4	-9999	-9999	-9999	-9999	0.2	2.6	-9999	-9999	-9999	-9999
1/7/2017 2:00	-54.3	-55.6	0.5	0.9	0.087	0.041	-9999	-9999	-9999	-9999	0.03	655.4	-9999	-9999	-9999	-9999	0.2	2.6	-9999	-9999	-9999	-9999
1/7/2017 2:15	-54.7	-55.9	0.6	0.9	0.087	0.042	-9999	-9999	-9999	-9999	0.03	653.4	-9999	-9999	-9999	-9999	0.2	2.6	-9999	-9999	-9999	-9999
1/7/2017 2:30	-54.4	-55.8	0.6	0.9	0.087	0.042	-9999	-9999	-9999	-9999	0.03	693.5	-9999	-9999	-9999	-9999	0.2	2.5	-9999	-9999	-9999	-9999
1/7/2017 2:45	-54.6	-55.8	0.6	0.9	0.087	0.042	-9999	-9999	-9999	-9999	0.02	751.1	-9999	-9999	-9999	-9999	0.3	2.5	-9999	-9999	-9999	-9999
1/7/2017 3:00	-54.6	-55.9	0.6	0.9	0.087	0.043	-9999	-9999	-9999	-9999	0.03	743.8	-9999	-9999	-9999	-9999	0.2	2.5	-9999	-9999	-9999	-9999
1/7/2017 3:15	-54.6	-55.8	0.6	0.9	0.087	0.042	-9999	-9999	-9999	-9999	0.03	690.7	-9999	-9999	-9999	-9999	0.2	2.5	-9999	-9999	-9999	-9999
1/7/2017 3:30	-54.7	-55.8	0.6	0.9	0.087	0.042	-9999	-9999	-9999	-9999	0.03	742.9	-9999	-9999	-9999	-9999	0.2	2.6	-9999	-9999	-9999	-9999
1/7/2017 3:45	-54.3	-56	0.6	0.9	0.087	0.041	-9999	-9999	-9999	-9999	0.03	690.7	-9999	-9999	-9999	-9999	0.2	2.6	-9999	-9999	-9999	-9999
1/7/2017 4:00	-54.5	-55.7	0.6	0.9	0.087	0.042	-9999	-9999	-9999	-9999	0.03	686.8	-9999	-9999	-9999	-9999	0.2	2.6	-9999	-9999	-9999	-9999
1/7/2017 4:15	-54.3	-55.7	0.6	0.9	0.087	0.041	-9999	-9999	-9999	-9999	0.03	714.4	-9999	-9999	-9999	-9999	0.2	2.6	-9999	-9999	-9999	-9999
1/7/2017 4:30	-54.4	-55.7	0.6	0.9	0.087	0.042	-9999	-9999	-9999	-9999	0.03	720	-9999	-9999	-9999	-9999	0.2	2.5	-9999	-9999	-9999	-9999
1/7/2017 4:45	-54.1	-55.8	0.6	0.9	0.087	0.042	-9999	-9999	-9999	-9999	0.03	676.3	-9999	-9999	-9999	-9999	0.2	2.6	-9999	-9999	-9999	-9999
1/7/2017 5:00	-54.2	-55.8	0.6	0.9	0.087	0.042	-9999	-9999	-9999	-9999	0.03	740.4	-9999	-9999	-9999	-9999	0.2	2.5	-9999	-9999	-9999	-9999
1/7/2017 5:15	-54.2	-55.7	0.5	0.9	0.087	0.042	-9999	-9999	-9999	-9999	0.03	658.8	-9999	-9999	-9999	-9999	0.2	2.5	-9999	-9999	-9999	-9999
1/7/2017 5:30	-54.6	-55.4	0.6	0.9	0.087	0.042	-9999	-9999	-9999	-9999	0.03	717.3	-9999	-9999	-9999	-9999	0.2	2.5	-9999	-9999	-9999	-9999
1/7/2017 5:45	-54.4	-55.7	0.6	0.9	0.087	0.042	-9999	-9999	-9999	-9999	0.03	638.5	-9999	-9999	-9999	-9999	0.2	2.6	-9999	-9999	-9999	-9999
1/7/2017 6:00	-54.4	-55.6	0.6	0.9	0.087	0.041	-9999	-9999	-9999	-9999	0.03	837	-9999	-9999	-9999	-9999	0.3	2.5	-9999	-9999	-9999	-9999
1/7/2017 6:15	-54.5	-55.7	0.6	0.9	0.087	0.042	-9999	-9999	-9999	-9999	0.03	699.2	-9999	-9999	-9999	-9999	0.2	2.6	-9999	-9999	-9999	-9999
1/7/2017 6:30	-54.4	-55.7	0.6	0.9	0.087	0.042	-9999	-9999	-9999	-9999	0.03	731	-9999	-9999	-9999	-9999	0.2	2.6	-9999	-9999	-9999	-9999
1/7/2017 6:45	-54	-55.7	0.6	0.9	0.087	0.042	-9999	-9999	-9999	-9999	0.03	819	-9999	-9999	-9999	-9999	0.2	2.5	-9999	-9999	-9999	-9999
1/7/2017 7:00	-54.5	-55.7	0.6	0.9	0.087	0.042	-9999	-9999	-9999	-9999	0.03	756	-9999	-9999	-9999	-9999	0.3	2.5	-9999	-9999	-9999	-9999
1/7/2017 7:15	-54.2	-55.6	0.6	0.9	0.087	0.042	-9999	-9999	-9999	-9999	0.03	672.1	-9999	-9999	-9999	-9999	0.2	2.6	-9999	-9999	-9999	-9999
1/7/2017 7:30	-54	-55.6	0.6	0.9	0.087	0.042	-9999	-9999	-9999	-9999	0.03	671.3	-9999	-9999	-9999	-9999	0.2	2.6	-9999	-9999	-9999	-9999
1/7/2017 7:45	-54.3	-55.8	0.6	0.9	0.087	0.041	-9999	-9999	-9999	-9999	0.03	772.4	-9999	-9999	-9999	-9999	0.2	2.6	-9999	-9999	-9999	-9999
1/7/2017 8:00	-54.5	-55.8	0.6	0.9	0.087	0.042	-9999	-9999	-9999	-9999	0.03	690.9	-9999	-9999	-9999	-9999	0.2	2.6	-9999	-9999	-9999	-9999
1/7/2017 8:15	-54.3	-55.7	0.6	0.9	0.087	0.042	-9999	-9999	-9999	-9999	0.03	680.9	-9999	-9999	-9999	-9999	0.2	2.5	-9999	-9999	-9999	-9999
1/7/2017 8:30	-54.3	-55.8	0.6	0.9	0.087	0.041	-9999	-9999	-9999	-9999	0.03	756.5	-9999	-9999	-9999	-9999	0.2	2.5	-9999	-9999	-9999	-9999
1/7/2017 8:45	-54.2	-55.9	0.6	0.9	0.087	0.042	-9999	-9999	-9999	-9999	0.03	725.4	-9999	-9999	-9999	-9999	0.2	2.6	-9999	-9999	-9999	-9999
1/7/2017 9:00	-54.2	-55.7	0.6	0.9	0.087	0.042	-9999	-9999	-9999	-9999	0.03	719.6	-9999	-9999	-9999	-9999	0.3	2.5	-9999	-9999	-9999	-9999
1/7/2017 9:15	-54.4	-54.9	0.6	0.9	0.087	0.042	-9999	-9999	-9999	-9999	0.03	656.6	-9999	-9999	-9999	-9999	0.2	2.6	-9999	-9999	-9999	-9999
1/7/2017 9:30	-54.4	-55.6	0.6	0.9	0.087	0.042	-9999	-9999	-9999	-9999	0.03	747.8	-9999	-9999	-9999	-9999	0.2	2.6	-9999	-9999	-9999	-9999
1/7/2017 9:45	-55.1	-55.9	0.6	0.9	0.087	0.042	-9999	-9999	-9999	-9999	0.03	718	-9999	-9999	-9999	-9999	0.2	2.6	-9999	-9999	-9999	-9999
1/7/2017 10:00	-59.2	-59.7	0.6	0.9	0.087	0.042	-9999	-9999	-9999	-9999	0.03	718.7	-9999	-9999	-9999	-9999	0.2	2.5	-9999	-9999	-9999	-9999
1/7/2017 10:15	-59.3	-59.7	0.6	0.9	0.087	0.042	-9999	-9999	-9999	-9999	0.03	702.5	-9999	-9999	-9999	-9999	0.2	2.6	-9999	-9999	-9999	-9999
1/7/2017 10:30	-58	-56.1	0.6	0.9	0.087	0.043	-9999	-9999	-9999	-9999	0.03	618.2	-9999	-9999	-9999	-9999	0.2	2.6	-9999	-9999	-9999	-9999
1/7/2017 10:45	-59.1	-57.7	0.6	0.9	0.087	0.042	-9999	-9999	-9999	-9999	0.03	687.5	-9999	-9999	-9999	-9999	0.2	2.5	-9999	-9999	-9999	-9999
1/7/2017 11:00	-59.5	-59.9	0.6	0.9	0.087	0.042	-9999	-9999	-9999	-9999	0.03	703.8	-9999	-9999	-9999	-9999	0.3	2.6	-9999	-9999	-9999	-9999
1/7/2017 11:15	-59	-55.7	0.6	0.9	0.087	0.042	-9999	-9999	-9999	-9999	0.03	655.4	-9999	-9999	-9999	-9999	0.2	2.5	-9999	-9999	-9999	-9999
1/7/2017 11:30	-58.7	-59.7	0.6	0.9	0.087	0.041	-9999	-9999	-9999	-9999	0.03	715.6	-9999	-9999	-9999	-9999	0.2	2.6	-9999	-9999	-9999	-9999
1/7/2017 11:45	-58.9	-54.2	0.6	0.9	0.087	0.042	-9999	-9999	-9999	-9999	0.03	725.6	-9999	-9999	-9999	-9999	0.2	2.5	-9999	-9999	-9999	-9999
1/7/2017 12:00	-56.5	-59.8	0.6	0.9	0.087	0.042	-9999	-9999	-9999	-9999	0.03	707.1	-9999	-9999	-9999	-9999	0.2	2.5	-9999	-9999	-9999	-9999
1/7/2017 12:15	-59.7	-59.2	0.6	0.9	0.087	0.042	-9999	-9999	-9999	-9999	0.03	717.4	-9999	-9999	-9999	-9999	0.3	2.5	-9999	-9999	-9999	-9999
1/7/2017 12:30	-59.2	-59.1	0.6	0.9	0.087	0.042	-9999	-9999	-9999	-9999	0.03	748.7	-9999	-9999	-9999	-9999	0.2	2.6	-9999	-9999	-9999	-9999
1/7/2017 12:45	-59.1	-58.3	0.6	0.9	0.087	0.042	-9999	-9999	-9999	-9999	0.03	709.5	-9999	-9999	-9999	-9999	0.2	2.6	-9999	-9999	-9999	-9999
1/7/2017 13:00	-59.6	-59.4	0.6	0.9	0.087	0.042	-9999	-9999	-9999	-9999	0.03	680.5	-9999	-9999	-9999	-9999	0.2	2.6	-9999	-9999	-9999	-9999
1/7/2017 13:15	-58.4	-59.2	0.5	0.9	0.087	0.042	-9999	-9999	-9999	-9999	0.03	719.1	-9999	-9999	-9999	-9999	0.2	2.5	-9999	-9999	-9999	-9999
1/7/2017 13:30	-57.9	-58.3	0.6	0.9	0.087	0.042	-9999	-9999	-9999	-9999	0.03	723.6	-9999	-9999	-9999	-9999	0.2	2.5	-9999	-9999	-9999	-9999
1/7/2017 13:45	-57.3	-58.1	0.5	0.9	0.087	0.042	-9999	-9999	-9999	-9999	0.03	670.3	-9999	-9999	-9999	-9999	0.3	2.5	-9999	-9999	-9999	-9999
1/7/2017 14:00	-57.6	-58.7	0.6	0.9	0.087	0.042	-9999	-9999	-9999	-9999	0.03	749	-9999	-9999	-9999	-9999	0.2	2.6	-9999	-9999	-9999	-9999
1/7/2017 14:15	-57.8	-58.3	0.6	0.9	0.087	0.042	-9999	-9999	-9999	-9999	0.03	773.5	-9999	-9999	-9999	-9999	0.2	2.6	-9999	-9999	-9999	-9999
1/7/2017 14:30	-55	-56.2	0.6	0.9	0.087	0.042	-9999	-9999	-9999	-9999	0.03	785.5	-9999	-9999	-9999	-9999	0.2	2.6	-9999	-9999	-9999	-9999
1/7/2017 14:45	-54.7	-55.8	0.6	0.9	0.087	0.042	-9999	-9999	-9999	-9999	0.03	749.6	-9999	-9999	-9999	-9999	0.2	2.6	-9999	-9999	-9999	-9999
1/7/2017 15:00	-54.4	-56.1	0.6	0.9	0.087	0.042	-9999	-9999	-9999	-9999	0.03	724.7	-9999	-9999	-9999	-9999	0.2	2.5	-9999	-9999	-9999	-9999
1/7/2017 15:15	-54.5	-56.3	0.6	0.9	0.087	0.042	-9999	-9999	-9999	-9999	0.03	776.5	-9999	-9999	-9999	-9999	0.2	2.5	-9999	-9999	-9999	-9999
1/7/2017 15:30	-54.5	-55.6	0.6	0.9	0.087	0.042	-9999	-9999	-9999	-9999	0.03	726.8	-9999	-9999	-9999	-9999	0.3	2.5	-9999	-9999	-9999	-9999
1/7/2017 15:45	-54.3	-55.5	0.6	0.9	0.087	0.042	-9999	-9999	-9999	-9999	0.03	737.3	-9999	-9999	-9999	-9999	0.2	2.6	-9999	-9999	-9999	-9999
1/7/2017 16:00	-54.3	-54.7	0.6	0.9	0.087	0.042	-9999	-9999	-9999	-9999	0.03	687.2	-9999	-9999	-9999	-9999	0.2	2.5	-9999	-9999	-9999	-9999
1/7/2017 16:15	-54.1	-55.4	0.6	0.9	0.087	0.042	-9999	-9999	-9999	-9999	0.03	729.7	-9999	-9999	-9999	-9999	0.2	2.6	-9999	-9999	-9999	-9999
1/7/2017 16:30	-54.3	-55.3	0.6	0.9	0.087	0.042	-9999	-9999	-9999	-9999	0.03	718.5	-9999	-9999	-9999	-9999	0.2	2.5	-9999	-9999	-9999	-9999
1/7/2017 16:45	-54.2	-55.3	0.6	0.9	0.087	0.042	-9999	-9999	-9999	-9999	0.03	688.7	-9999	-9999	-9999	-9999	0.2	2.6	-9999	-9999	-9999	-9999
1/7/2017 17:00	-54.5	-55.4	0.6	0.9	0.087	0.042	-9999	-9999	-9999	-9999	0.03	719.9	-9999	-9999	-9999	-9999	0.2	2.5	-9999	-9999	-9999	-9999
1/7/2017 17:15	-54	-55.2	0.6	0.9	0.087	0.042	-9999	-9999	-9999	-9999	0.03	675.5	-9999	-9999	-9999	-9999	0.2	2.6	-9999	-9999	-9999	-9999
1/7/2017 17:30	-54	-55.2	0.6	0.9	0.087	0.042	-9999	-9999	-9999	-9999	0.03	644.3	-9999	-9999	-9999	-9999	0.2	2.5	-9999	-9999	-9999	-9999
1/7/2017 17:45	-54	-55.4	0.6	0.9	0.087	0.042	-9999	-9999	-9999	-9999	0.03	713.9	-9999	-9999	-9999	-9999	0.2	2.6	-9999	-9999	-9999	-9999
1/7/2017 18:00	-54.1	-55.2	0.6	0.9	0.087	0.042	-9999	-9999	-9999	-9999	0.03	729	-9999	-9999	-9999	-9999	0.2	2.5	-9999	-9999	-9999	-9999
1/7/2017 18:15	-54	-55.1	0.6	0.9	0.087	0.042	-9999	-9999	-9999	-9999	0.03	674.6	-9999	-9999	-9999	-9999	0.2	2.6	-9999	-9999	-9999	-9999
1/7/2017 18:30	-54.1	-55.3	0.6	0.9	0.087	0.042	-9999	-9999	-9999	-9999	0.03	715.4	-9999	-9999	-9999	-9999	0.2	2.5	-9999	-9999	-9999	-9999
1/7/2017 18:45	-53.9	-55	0.6	0.9	0.087	0.042	-9999	-9999	-9999	-9999	0.03	717.4	-9999	-9999	-9999	-9999	0.2	2.5	-9999	-9999	-9999	-9999
1/7/2017 19:00	-54.3	-55.3	0.6	0.9	0.087	0.042	-9999	-9999	-9999	-9999	0.03	703.3	-9999	-9999	-9999	-9999	0.2	2.6	-9999	-9999	-9999	-9999
1/7/2017 19:15	-54	-55.1	0.6	0.9	0.087	0.042	-9999	-9999	-9999	-9999	0.03	704.7	-9999	-9999	-9999	-9999	0.2	2.6	-9999	-9999	-9999	-9999
1/7/2017 19:30	-53.8	-54.9	0.6	0.9	0.087	0.042	-9999	-9999	-9999	-9999	0.03	745.3	-9999	-9999	-9999	-9999	0.2	2.5	-9999	-9999	-9999	-9999
1/7/2017 19:45	-54.2	-55.2	0.6	0.9	0.087	0.042	-9999	-9999	-9999	-9999	0.03	728.2	-9999	-9999	-9999	-9999	0.2	2.6	-9999	-9999	-9999	-9999
1/7/2017 20:00	-53.7	-55	0.6	0.9	0.087	0.041	-9999	-9999	-9999	-9999	0.03	701.1	-9999	-9999	-9999	-9999	0.2	2.5	-9999	-9999	-9999	-9999
1/7/2017 20:15	-53.9	-55.2	0.6	0.9	0.087	0.042	-9999	-9999	-9999	-9999	0.03	793.1	-9999	-9999	-9999	-9999	0.2	2.5	-9999	-9999	-9999	-9999
1/7/2017 20:30	-54.1	-55.1	0.6	0.9	0.087	0.042	-9999	-9999	-9999	-9999	0.03	824	-9999	-9999	-9999	-9999	0.2	2.6	-9999	-9999	-9999	-9999
1/7/2017 20:45	-53.9	-54.9	0.6	0.9	0.087	0.042	-9999	-9999	-9999	-9999	0.03	696.6	-9999	-9999	-9999	-9999	0.2	2.5	-9999	-9999	-9999	-9999
1/7/2017 21:00	-54.2	-55.2	0.6	0.9	0.087	0.042	-9999	-9999	-9999	-9999	0.03	703	-9999	-9999	-9999	-9999	0.2	2.6	-9999	-9999	-9999	-9999
1/7/2017 21:15	-54	-54.9	0.6	0.9	0.087	0.042	-9999	-9999	-9999	-9999	0.03	683.1	-9999	-9999	-9999	-9999	0.2	2.5	-9999	-9999	-9999	-9999
1/7/2017 21:30	-54	-55	0.6	0.9	0.087	0.042	-9999	-9999	-9999	-9999	0.03	689.7	-9999	-9999	-9999	-9999	0.2	2.6	-9999	-9999	-9999	-9999
1/7/2017 21:45	-54.3	-55	0.6	0.9	0.087	0.042	-9999	-9999	-9999	-9999	0.03	692.6	-9999	-9999	-9999	-9999	0.2	2.6	-9999	-9999	-9999	-9999
1/7/2017 22:00	-53.9	-55.1	0.6	0.9	0.086	0.042	-9999	-9999	-9999	-9999	0.03	731.4	-9999	-9999	-9999	-9999	0.2	2.5	-9999	-9999	-9999	-9999
1/7/2017 22:15	-54.1	-55.1	0.6	0.9	0.087	0.042	-9999	-9999	-9999	-9999	0.03	747.4	-9999	-9999	-9999	-9999	0.2	2.5	-9999	-9999	-9999	-9999
1/7/2017 22:30	-54.1	-55.1	0.6	0.9	0.086	0.042	-9999	-9999	-9999	-9999	0.03	726.5	-9999	-9999	-9999	-9999	0.2	2.5	-9999	-9999	-9999	-9999
1/7/2017 22:45	-54.2	-55.1	0.6	0.9	0.087	0.042	-9999	-9999	-9999	-9999	0.03	674.8	-9999	-9999	-9999	-9999	0.2	2.5	-9999	-9999	-9999	-9999
1/7/2017 23:00	-54.2	-55	0.6	0.9	0.087	0.042	-9999	-9999	-9999	-9999	0.03	712.3	-9999	-9999	-9999	-9999	0.2	2.5	-9999	-9999	-9999	-9999
1/7/2017 23:15	-54.1	-55	0.6	0.9	0.086	0.042	-9999	-9999	-9999	-9999	0.03	766.1	-9999	-9999	-9999	-9999	0.2	2.6	-9999	-9999	-9999	-9999
1/7/2017 23:30	-54.1	-55	0.6	0.9	0.087	0.042	-9999	-9999	-9999	-9999	0.03	771.4	-9999	-9999	-9999	-9999	0.2	2.5	-9999	-9999	-9999	-9999
1/7/2017 23:45	-53.9	-55	0.6	0.9	0.086	0.042	-9999	-9999	-9999	-9999	0.03	738.5	-9999	-9999	-9999	-9999	0.2	2.6	-9999	-9999	-9999	-9999
1/8/2017 0:00	-53.9	-55.1	0.6	0.9	0.087	0.042	-9999	-9999	-9999	-9999	0.03	679.9	-9999	-9999	-9999	-9999	0.2	2.5	-9999	-9999	-9999	-9999
1/8/2017 0:15	-54	-54.5	0.6	0.9	0.087	0.042	-9999	-9999	-9999	-9999	0.03	753	-9999	-9999	-9999	-9999	0.2	2.5	-9999	-9999	-9999	-9999
1/8/2017 0:30	-53.9	-54.9	0.6	0.9	0.087	0.042	-9999	-9999	-9999	-9999	0.03	744.9	-9999	-9999	-9999	-9999	0.2	2.5	-9999	-9999	-9999	-9999
1/8/2017 0:45	-53.8	-55.1	0.6	0.9	0.087	0.042	-9999	-9999	-9999	-9999	0.03	762.4	-9999	-9999	-9999	-9999	0.3	2.6	-9999	-9999	-9999	-9999
1/8/2017 1:00	-53.9	-55	0.6	0.9	0.086	0.041	-9999	-9999	-9999	-9999	0.03	758.7	-9999	-9999	-9999	-9999	0.2	2.6	-9999	-9999	-9999	-9999
1/8/2017 1:15	-54.1	-54.9	0.6	0.9	0.087	0.042	-9999	-9999	-9999	-9999	0.03	690.9	-9999	-9999	-9999	-9999	0.2	2.6	-9999	-9999	-9999	-9999
1/8/2017 1:30	-53.9	-54.8	0.6	0.9	0.086	0.042	-9999	-9999	-9999	-9999	0.03	711.9	-9999	-9999	-9999	-9999	0.2	2.6	-9999	-9999	-9999	-9999
1/8/2017 1:45	-54.1	-54.9	0.5	0.9	0.087	0.042	-9999	-9999	-9999	-9999	0.03	739.7	-9999	-9999	-9999	-9999	0.2	2.5	-9999	-9999	-9999	-9999
1/8/2017 2:00	-53.8	-54.9	0.6	0.9	0.086	0.042	-9999	-9999	-9999	-9999	0.03	718.5	-9999	-9999	-9999	-9999	0.3	2.6	-9999	-9999	-9999	-9999
1/8/2017 2:15	-53.8	-54.8	0.6	0.9	0.086	0.042	-9999	-9999	-9999	-9999	0.02	727.3	-9999	-9999	-9999	-9999	0.2	2.5	-9999	-9999	-9999	-9999
1/8/2017 2:30	-53.8	-54.5	0.6	0.9	0.087	0.042	-9999	-9999	-9999	-9999	0.03	677.5	-9999	-9999	-9999	-9999	0.2	2.5	-9999	-9999	-9999	-9999
1/8/2017 2:45	-53.8	-54.8	0.6	0.9	0.086	0.042	-9999	-9999	-9999	-9999	0.03	742	-9999	-9999	-9999	-9999	0.2	2.6	-9999	-9999	-9999	-9999
1/8/2017 3:00	-53.8	-54.8	0.6	0.9	0.087	0.042	-9999	-9999	-9999	-9999	0.03	758.2	-9999	-9999	-9999	-9999	0.2	2.6	-9999	-9999	-9999	-9999
1/8/2017 3:15	-54	-54.8	0.6	0.9	0.087	0.042	-9999	-9999	-9999	-9999	0.03	724.1	-9999	-9999	-9999	-9999	0.2	2.5	-9999	-9999	-9999	-9999
1/8/2017 3:30	-53.6	-54.9	0.6	0.9	0.086	0.042	-9999	-9999	-9999	-9999	0.03	686.9	-9999	-9999	-9999	-9999	0.2	2.5	-9999	-9999	-9999	-9999
1/8/2017 3:45	-53.9	-54.8	0.6	0.9	0.087	0.042	-9999	-9999	-9999	-9999	0.03	730.5	-9999	-9999	-9999	-9999	0.2	2.5	-9999	-9999	-9999	-9999
1/8/2017 4:00	-53.8	-54.5	0.6	0.9	0.086	0.042	-9999	-9999	-9999	-9999	0.03	732.2	-9999	-9999	-9999	-9999	0.2	2.6	-9999	-9999	-9999	-9999
1/8/2017 4:15	-54.1	-54.6	0.6	0.9	0.086	0.042	-9999	-9999	-9999	-9999	0.03	689.8	-9999	-9999	-9999	-9999	0.2	2.6	-9999	-9999	-9999	-9999
1/8/2017 4:30	-53.9	-54.5	0.6	0.9	0.087	0.042	-9999	-9999	-9999	-9999	0.03	729	-9999	-9999	-9999	-9999	0.2	2.5	-9999	-9999	-9999	-9999
1/8/2017 4:45	-53.8	-54.6	0.6	0.9	0.086	0.041	-9999	-9999	-9999	-9999	0.03	734.1	-9999	-9999	-9999	-9999	0.2	2.5	-9999	-9999	-9999	-9999
1/8/2017 5:00	-53.4	-54.7	0.6	0.9	0.086	0.042	-9999	-9999	-9999	-9999	0.03	738.8	-9999	-9999	-9999	-9999	0.2	2.5	-9999	-9999	-9999	-9999
1/8/2017 5:15	-53.7	-54.7	0.6	0.9	0.087	0.041	-9999	-9999	-9999	-9999	0.03	712.5	-9999	-9999	-9999	-9999	0.2	2.6	-9999	-9999	-9999	-9999
1/8/2017 5:30	-53.8	-54.6	0.6	0.9	0.086	0.042	-9999	-9999	-9999	-9999	0.03	685.5	-9999	-9999	-9999	-9999	0.2	2.6	-9999	-9999	-9999	-9999
1/8/2017 5:45	-53.9	-54.7	0.6	0.9	0.086	0.042	-9999	-9999	-9999	-9999	0.03	700.8	-9999	-9999	-9999	-9999	0.2	2.5	-9999	-9999	-9999	-9999
1/8/2017 6:00	-53.9	-54.5	0.6	0.9	0.087	0.042	-9999	-9999	-9999	-9999	0.03	728.5	-9999	-9999	-9999	-9999	0.2	2.6	-9999	-9999	-9999	-9999
1/8/2017 6:15	-53.7	-54.2	0.6	0.9	0.086	0.042	-9999	-9999	-9999	-9999	0.03	764.6	-9999	-9999	-9999	-9999	0.2	2.6	-9999	-9999	-9999	-9999
1/8/2017 6:30	-53.8	-54.8	0.6	0.9	0.086	0.042	-9999	-9999	-9999	-9999	0.03	657.7	-9999	-9999	-9999	-9999	0.2	2.6	-9999	-9999	-9999	-9999
1/8/2017 6:45	-54	-54.5	0.6	0.9	0.086	0.042	-9999	-9999	-9999	-9999	0.03	751	-9999	-9999	-9999	-9999	0.2	2.6	-9999	-9999	-9999	-9999
1/8/2017 7:00	-53.8	-54.5	0.6	0.9	0.086	0.042	-9999	-9999	-9999	-9999	0.03	770.9	-9999	-9999	-9999	-9999	0.2	2.6	-9999	-9999	-9999	-9999
1/8/2017 7:15	-53.8	-54.4	0.6	0.9	0.087	0.042	-9999	-9999	-9999	-9999	0.03	726.2	-9999	-9999	-9999	-9999	0.2	2.5	-9999	-9999	-9999	-9999
1/8/2017 7:30	-54	-54.4	0.6	0.9	0.086	0.042	-9999	-9999	-9999	-9999	0.03	686.6	-9999	-9999	-9999	-9999	0.2	2.5	-9999	-9999	-9999	-9999
1/8/2017 7:45	-53.7	-54.3	0.6	0.9	0.086	0.042	-9999	-9999	-9999	-9999	0.03	710.6	-9999	-9999	-9999	-9999	0.2	2.5	-9999	-9999	-9999	-9999
1/8/2017 8:00	-54.2	-54.6	0.6	0.9	0.086	0.042	-9999	-9999	-9999	-9999	0.03	709.7	-9999	-9999	-9999	-9999	0.2	2.6	-9999	-9999	-9999	-9999
1/8/2017 8:15	-53.5	-54.7	0.6	0.9	0.086	0.042	-9999	-9999	-9999	-9999	0.03	688.7	-9999	-9999	-9999	-9999	0.2	2.5	-9999	-9999	-9999	-9999
1/8/2017 8:30	-53.8	-54.6	0.6	0.9	0.086	0.042	-9999	-9999	-9999	-9999	0.03	644.1	-9999	-9999	-9999	-9999	0.2	2.5	-9999	-9999	-9999	-9999
1/8/2017 8:45	-53.8	-54.3	0.6	0.9	0.086	0.042	-9999	-9999	-9999	-9999	0.03	741.2	-9999	-9999	-9999	-9999	0.2	2.5	-9999	-9999	-9999	-9999
1/8/2017 9:00	-53.9	-54.4	0.6	0.9	0.086	0.042	-9999	-9999	-9999	-9999	0.02	657.2	-9999	-9999	-9999	-9999	0.2	2.6	-9999	-9999	-9999	-9999
1/8/2017 9:15	-53.8	-54.7	0.6	0.9	0.087	0.042	-9999	-9999	-9999	-9999	0.03	708.3	-9999	-9999	-9999	-9999	0.2	2.6	-9999	-9999	-9999	-9999
1/8/2017 9:30	-53.9	-54.6	0.6	0.9	0.086	0.042	-9999	-9999	-9999	-9999	0.03	800	-9999	-9999	-9999	-9999	0.2	2.5	-9999	-9999	-9999	-9999
1/8/2017 9:45	-53.7	-54.6	0.6	0.9	0.086	0.042	-9999	-9999	-9999	-9999	0.02	715.6	-9999	-9999	-9999	-9999	0.2	2.5	-9999	-9999	-9999	-9999
1/8/2017 10:00	-53.9	-54.7	0.6	0.9	0.086	0.041	-9999	-9999	-9999	-9999	0.03	703	-9999	-9999	-9999	-9999	0.2	2.6	-9999	-9999	-9999	-9999
1/8/2017 10:15	-53.9	-54.5	0.6	0.9	0.086	0.042	-9999	-9999	-9999	-9999	0.03	732.9	-9999	-9999	-9999	-9999	0.2	2.6	-9999	-9999	-9999	-9999
1/8/2017 10:30	-54	-54.6	0.6	0.9	0.086	0.042	-9999	-9999	-9999	-9999	0.03	726.5	-9999	-9999	-9999	-9999	0.2	2.6	-9999	-9999	-9999	-9999
1/8/2017 10:45	-53.9	-54.4	0.6	0.9	0.086	0.043	-9999	-9999	-9999	-9999	0.03	773	-9999	-9999	-9999	-9999	0.2	2.5	-9999	-9999	-9999	-9999
1/8/2017 11:00	-54	-54.5	0.6	0.9	0.086	0.042	-9999	-9999	-9999	-9999	0.03	725.8	-9999	-9999	-9999	-9999	0.2	2.5	-9999	-9999	-9999	-9999
1/8/2017 11:15	-53.9	-54	0.6	0.9	0.086	0.042	-9999	-9999	-9999	-9999	0.03	725.5	-9999	-9999	-9999	-9999	0.2	2.6	-9999	-9999	-9999	-9999
1/8/2017 11:30	-54.2	-54.8	0.6	0.9	0.086	0.042	-9999	-9999	-9999	-9999	0.03	698.3	-9999	-9999	-9999	-9999	0.2	2.6	-9999	-9999	-9999	-9999
1/8/2017 11:45	-53.7	-54.7	0.6	0.9	0.086	0.042	-9999	-9999	-9999	-9999	0.03	721.4	-9999	-9999	-9999	-9999	0.2	2.6	-9999	-9999	-9999	-9999
1/8/2017 12:00	-53.9	-54.8	0.6	0.9	0.086	0.042	-9999	-9999	-9999	-9999	0.03	697.9	-9999	-9999	-9999	-9999	0.2	2.6	-9999	-9999	-9999	-9999
1/8/2017 12:15	-53.9	-54.6	0.6	0.9	0.086	0.042	-9999	-9999	-9999	-9999	0.03	811	-9999	-9999	-9999	-9999	0.2	2.5	-9999	-9999	-9999	-9999
1/8/2017 12:30	-53.8	-54.7	0.6	0.9	0.086	0.042	-9999	-9999	-9999	-9999	0.03	744.5	-9999	-9999	-9999	-9999	0.2	2.6	-9999	-9999	-9999	-9999
1/8/2017 12:45	-53.9	-54.7	0.6	0.9	0.086	0.042	-9999	-9999	-9999	-9999	0.03	693.9	-9999	-9999	-9999	-9999	0.2	2.6	-9999	-9999	-9999	-9999
1/8/2017 13:00	-53.9	-54.5	0.6	0.9	0.086	0.042	-9999	-9999	-9999	-9999	0.03	681	-9999	-9999	-9999	-9999	0.2	2.6	-9999	-9999	-9999	-9999
1/8/2017 13:15	-54.1	-55.3	0.6	0.9	0.086	0.042	-9999	-9999	-9999	-9999	0.03	698.8	-9999	-9999	-9999	-9999	0.2	2.5	-9999	-9999	-9999	-9999
1/8/2017 13:30	-57.8	-58.5	0.6	0.9	0.086	0.042	-9999	-9999	-9999	-9999	0.03	696	-9999	-9999	-9999	-9999	0.2	2.6	-9999	-9999	-9999	-9999
1/8/2017 13:45	-59	-58.4	0.6	0.9	0.086	0.042	-9999	-9999	-9999	-9999	0.03	697.4	-9999	-9999	-9999	-9999	0.2	2.5	-9999	-9999	-9999	-9999
1/8/2017 14:00	-58.7	-58.1	0.6	0.9	0.086	0.042	-9999	-9999	-9999	-9999	0.03	716.7	-9999	-9999	-9999	-9999	0.2	2.5	-9999	-9999	-9999	-9999
1/8/2017 14:15	-58.3	-53.1	0.6	0.9	0.086	0.042	-9999	-9999	-9999	-9999	0.03	696.6	-9999	-9999	-9999	-9999	0.2	2.5	-9999	-9999	-9999	-9999
1/8/2017 14:30	-59	-57.9	0.6	0.9	0.087	0.042	-9999	-9999	-9999	-9999	0.02	762.8	-9999	-9999	-9999	-9999	0.2	2.5	-9999	-9999	-9999	-9999
1/8/2017 14:45	-54.7	-55.9	0.6	0.9	0.086	0.042	-9999	-9999	-9999	-9999	0.03	730.2	-9999	-9999	-9999	-9999	0.2	2.5	-9999	-9999	-9999	-9999
1/8/2017 15:00	-53.9	-54.6	0.6	0.9	0.086	0.041	-9999	-9999	-9999	-9999	0.03	751.9	-9999	-9999	-9999	-9999	0.2	2.5	-9999	-9999	-9999	-9999
1/8/2017 15:15	-53.7	-54.4	0.6	0.9	0.086	0.042	-9999	-9999	-9999	-9999	0.03	717.8	-9999	-9999	-9999	-9999	0.2	2.5	-9999	-9999	-9999	-9999
1/8/2017 15:30	-54.2	-54.4	0.6	0.9	0.086	0.042	-9999	-9999	-9999	-9999	0.03	826	-9999	-9999	-9999	-9999	0.2	2.5	-9999	-9999	-9999	-9999
1/8/2017 15:45	-53.9	-54.2	0.6	0.9	0.086	0.042	-9999	-9999	-9999	-9999	0.03	667.6	-9999	-9999	-9999	-9999	0.2	2.6	-9999	-9999	-9999	-9999
1/8/2017 16:00	-54	-54.2	0.6	0.9	0.086	0.042	-9999	-9999	-9999	-9999	0.03	698.9	-9999	-9999	-9999	-9999	0.2	2.5	-9999	-9999	-9999	-9999
1/8/2017 16:15	-53.8	-53.8	0.6	0.9	0.086	0.042	-9999	-9999	-9999	-9999	0.03	703.6	-9999	-9999	-9999	-9999	0.2	2.5	-9999	-9999	-9999	-9999
1/8/2017 16:30	-53.8	-53.9	0.6	0.9	0.086	0.042	-9999	-9999	-9999	-9999	0.02	730.9	-9999	-9999	-9999	-9999	0.2	2.6	-9999	-9999	-9999	-9999
1/8/2017 16:45	-53.6	-54.3	0.6	0.9	0.086	0.042	-9999	-9999	-9999	-9999	0.03	710	-9999	-9999	-9999	-9999	0.2	2.5	-9999	-9999	-9999	-9999
1/8/2017 17:00	-53.9	-54.2	0.6	0.9	0.086	0.042	-9999	-9999	-9999	-9999	0.03	744	-9999	-9999	-9999	-9999	0.2	2.6	-9999	-9999	-9999	-9999
1/8/2017 17:15	-53.7	-54	0.6	0.9	0.086	0.042	-9999	-9999	-9999	-9999	0.02	697.6	-9999	-9999	-9999	-9999	0.2	2.5	-9999	-9999	-9999	-9999
1/8/2017 17:30	-54	-54.3	0.6	0.9	0.086	0.042	-9999	-9999	-9999	-9999	0.03	678.2	-9999	-9999	-9999	-9999	0.2	2.5	-9999	-9999	-9999	-9999
1/8/2017 17:45	-53.9	-53.8	0.6	0.9	0.086	0.042	-9999	-9999	-9999	-9999	0.03	675.7	-9999	-9999	-9999	-9999	0.2	2.6	-9999	-9999	-9999	-9999
1/8/2017 18:00	-53.9	-54.2	0.6	0.9	0.086	0.042	-9999	-9999	-9999	-9999	0.03	715.9	-9999	-9999	-9999	-9999	0.2	2.6	-9999	-9999	-9999	-9999
1/8/2017 18:15	-53.8	-54.2	0.6	0.9	0.087	0.042	-9999	-9999	-9999	-9999	0.03	638.4	-9999	-9999	-9999	-9999	0.2	2.6	-9999	-9999	-9999	-9999
1/8/2017 18:30	-53.8	-54.2	0.6	0.9	0.086	0.042	-9999	-9999	-9999	-9999	0.03	755	-9999	-9999	-9999	-9999	0.2	2.6	-9999	-9999	-9999	-9999
1/8/2017 18:45	-53.8	-53.8	0.6	0.9	0.086	0.042	-9999	-9999	-9999	-9999	0.03	701.3	-9999	-9999	-9999	-9999	0.2	2.6	-9999	-9999	-9999	-9999
1/8/2017 19:00	-53.6	-54.2	0.6	0.9	0.086	0.042	-9999	-9999	-9999	-9999	0.03	710.2	-9999	-9999	-9999	-9999	0.2	2.6	-9999	-9999	-9999	-9999
1/8/2017 19:15	-53.6	-53.8	0.6	0.9	0.087	0.042	-9999	-9999	-9999	-9999	0.03	732.3	-9999	-9999	-9999	-9999	0.2	2.5	-9999	-9999	-9999	-9999
1/8/2017 19:30	-53.9	-54.2	0.6	0.9	0.086	0.042	-9999	-9999	-9999	-9999	0.03	749.2	-9999	-9999	-9999	-9999	0.2	2.6	-9999	-9999	-9999	-9999
1/8/2017 19:45	-54.1	-54.1	0.6	0.9	0.087	0.042	-9999	-9999	-9999	-9999	0.03	756.4	-9999	-9999	-9999	-9999	0.2	2.5	-9999	-9999	-9999	-9999
1/8/2017 20:00	-53.9	-54.1	0.6	0.9	0.086	0.042	-9999	-9999	-9999	-9999	0.03	678.5	-9999	-9999	-9999	-9999	0.2	2.6	-9999	-9999	-9999	-9999
1/8/2017 20:15	-53.6	-54	0.6	0.9	0.087	0.042	-9999	-9999	-9999	-9999	0.03	668.4	-9999	-9999	-9999	-9999	0.2	2.6	-9999	-9999	-9999	-9999
1/8/2017 20:30	-53.7	-54.1	0.6	0.9	0.086	0.042	-9999	-9999	-9999	-9999	0.03	777.2	-9999	-9999	-9999	-9999	0.2	2.6	-9999	-9999	-9999	-9999
1/8/2017 20:45	-53.6	-53.9	0.6	0.9	0.087	0.042	-9999	-9999	-9999	-9999	0.03	745.8	-9999	-9999	-9999	-9999	0.2	2.6	-9999	-9999	-9999	-9999
1/8/2017 21:00	-54	-54	0.6	0.9	0.087	0.042	-9999	-9999	-9999	-9999	0.03	733.9	-9999	-9999	-9999	-9999	0.2	2.5	-9999	-9999	-9999	-9999
1/8/2017 21:15	-53.7	-54.1	0.6	0.9	0.087	0.042	-9999	-9999	-9999	-9999	0.03	659.4	-9999	-9999	-9999	-9999	0.2	2.6	-9999	-9999	-9999	-9999
1/8/2017 21:30	-53.9	-54	0.6	0.9	0.086	0.042	-9999	-9999	-9999	-9999	0.03	681.3	-9999	-9999	-9999	-9999	0.2	2.6	-9999	-9999	-9999	-9999
1/8/2017 21:45	-53.8	-53.9	0.6	0.9	0.086	0.042	-9999	-9999	-9999	-9999	0.03	691.3	-9999	-9999	-9999	-9999	0.2	2.6	-9999	-9999	-9999	-9999
1/8/2017 22:00	-53.8	-53.9	0.6	0.9	0.087	0.041	-9999	-9999	-9999	-9999	0.03	709.6	-9999	-9999	-9999	-9999	0.2	2.6	-9999	-9999	-9999	-9999
1/8/2017 22:15	-53.9	-54	0.6	0.9	0.087	0.042	-9999	-9999	-9999	-9999	0.03	642	-9999	-9999	-9999	-9999	0.2	2.5	-9999	-9999	-9999	-9999
1/8/2017 22:30	-53.9	-54	0.6	0.9	0.087	0.042	-9999	-9999	-9999	-9999	0.03	707.5	-9999	-9999	-9999	-9999	0.3	2.6	-9999	-9999	-9999	-9999
1/8/2017 22:45	-53.9	-54	0.6	0.9	0.087	0.041	-9999	-9999	-9999	-9999	0.03	717	-9999	-9999	-9999	-9999	0.2	2.6	-9999	-9999	-9999	-9999
1/8/2017 23:00	-53.8	-53.8	0.6	0.9	0.087	0.042	-9999	-9999	-9999	-9999	0.03	694.2	-9999	-9999	-9999	-9999	0.2	2.6	-9999	-9999	-9999	-9999
1/8/2017 23:15	-53.8	-53.9	0.6	0.9	0.087	0.041	-9999	-9999	-9999	-9999	0.03	788.9	-9999	-9999	-9999	-9999	0.2	2.5	-9999	-9999	-9999	-9999
1/8/2017 23:30	-53.9	-53.9	0.6	0.9	0.087	0.042	-9999	-9999	-9999	-9999	0.03	697.5	-9999	-9999	-9999	-9999	0.2	2.5	-9999	-9999	-9999	-9999
1/8/2017 23:45	-53.9	-53.9	0.6	0.9	0.087	0.042	-9999	-9999	-9999	-9999	0.03	673.1	-9999	-9999	-9999	-9999	0.2	2.6	-9999	-9999	-9999	-9999
1/9/2017 0:00	-53.7	-53.8	0.6	0.9	0.087	0.042	-9999	-9999	-9999	-9999	0.03	674.3	-9999	-9999	-9999	-9999	0.2	2.5	-9999	-9999	-9999	-9999
1/9/2017 0:15	-53.8	-53.7	0.6	0.9	0.087	0.042	-9999	-9999	-9999	-9999	0.03	733.7	-9999	-9999	-9999	-9999	0.2	2.6	-9999	-9999	-9999	-9999
1/9/2017 0:30	-54.1	-53.7	0.6	0.9	0.087	0.042	-9999	-9999	-9999	-9999	0.03	740.5	-9999	-9999	-9999	-9999	0.2	2.6	-9999	-9999	-9999	-9999
1/9/2017 0:45	-53.7	-53.8	0.6	0.9	0.087	0.042	-9999	-9999	-9999	-9999	0.03	731	-9999	-9999	-9999	-9999	0.2	2.5	-9999	-9999	-9999	-9999
1/9/2017 1:00	-53.9	-53.8	0.6	0.9	0.087	0.042	-9999	-9999	-9999	-9999	0.03	834	-9999	-9999	-9999	-9999	0.2	2.6	-9999	-9999	-9999	-9999
1/9/2017 1:15	-53.7	-53.9	0.6	0.9	0.087	0.042	-9999	-9999	-9999	-9999	0.03	698.9	-9999	-9999	-9999	-9999	0.2	2.5	-9999	-9999	-9999	-9999
1/9/2017 1:30	-53.8	-53.6	0.6	0.9	0.087	0.042	-9999	-9999	-9999	-9999	0.03	759.7	-9999	-9999	-9999	-9999	0.2	2.5	-9999	-9999	-9999	-9999
1/9/2017 1:45	-53.8	-53.8	0.6	0.9	0.087	0.042	-9999	-9999	-9999	-9999	0.03	679.9	-9999	-9999	-9999	-9999	0.2	2.6	-9999	-9999	-9999	-9999
1/9/2017 2:00	-53.5	-53.5	0.6	0.9	0.087	0.042	-9999	-9999	-9999	-9999	0.03	746.6	-9999	-9999	-9999	-9999	0.2	2.6	-9999	-9999	-9999	-9999
1/9/2017 2:15	-53.9	-53.8	0.6	0.9	0.087	0.042	-9999	-9999	-9999	-9999	0.03	709.5	-9999	-9999	-9999	-9999	0.3	2.5	-9999	-9999	-9999	-9999
1/9/2017 2:30	-54	-53.8	0.6	0.9	0.087	0.042	-9999	-9999	-9999	-9999	0.03	681.3	-9999	-9999	-9999	-9999	0.2	2.5	-9999	-9999	-9999	-9999
1/9/2017 2:45	-53.9	-53.7	0.6	0.9	0.087	0.042	-9999	-9999	-9999	-9999	0.03	696.4	-9999	-9999	-9999	-9999	0.2	2.5	-9999	-9999	-9999	-9999
1/9/2017 3:00	-53.5	-53.6	0.6	0.9	0.087	0.042	-9999	-9999	-9999	-9999	0.03	739.2	-9999	-9999	-9999	-9999	0.2	2.5	-9999	-9999	-9999	-9999
1/9/2017 3:15	-53.7	-53.5	0.6	0.9	0.087	0.042	-9999	-9999	-9999	-9999	0.03	716.4	-9999	-9999	-9999	-9999	0.2	2.5	-9999	-9999	-9999	-9999
1/9/2017 3:30	-53.8	-53.8	0.6	0.9	0.087	0.042	-9999	-9999	-9999	-9999	0.03	678.2	-9999	-9999	-9999	-9999	0.2	2.6	-9999	-9999	-9999	-9999
1/9/2017 3:45	-53.9	-53.6	0.6	0.9	0.087	0.042	-9999	-9999	-9999	-9999	0.03	768.4	-9999	-9999	-9999	-9999	0.2	2.6	-9999	-9999	-9999	-9999
1/9/2017 4:00	-53.4	-53.7	0.6	0.9	0.087	0.042	-9999	-9999	-9999	-9999	0.03	766.7	-9999	-9999	-9999	-9999	0.2	2.6	-9999	-9999	-9999	-9999
1/9/2017 4:15	-53.8	-53.5	0.6	0.9	0.087	0.042	-9999	-9999	-9999	-9999	0.03	701.5	-9999	-9999	-9999	-9999	0.2	2.6	-9999	-9999	-9999	-9999
1/9/2017 4:30	-53.9	-53.6	0.6	0.9	0.087	0.042	-9999	-9999	-9999	-9999	0.03	761.8	-9999	-9999	-9999	-9999	0.2	2.6	-9999	-9999	-9999	-9999
1/9/2017 4:45	-53.7	-53.5	0.6	0.9	0.087	0.042	-9999	-9999	-9999	-9999	0.03	715.7	-9999	-9999	-9999	-9999	0.2	2.5	-9999	-9999	-9999	-9999
1/9/2017 5:00	-53.8	-53.7	0.6	0.9	0.087	0.041	-9999	-9999	-9999	-9999	0.03	727.2	-9999	-9999	-9999	-9999	0.2	2.6	-9999	-9999	-9999	-9999
1/9/2017 5:15	-53.8	-53.7	0.6	0.9	0.087	0.042	-9999	-9999	-9999	-9999	0.02	774.8	-9999	-9999	-9999	-9999	0.2	2.6	-9999	-9999	-9999	-9999
1/9/2017 5:30	-53.8	-53.7	0.6	0.9	0.087	0.042	-9999	-9999	-9999	-9999	0.03	690.4	-9999	-9999	-9999	-9999	0.2	2.5	-9999	-9999	-9999	-9999
1/9/2017 5:45	-54	-53.8	0.6	0.9	0.087	0.042	-9999	-9999	-9999	-9999	0.03	739.1	-9999	-9999	-9999	-9999	0.2	2.5	-9999	-9999	-9999	-9999
1/9/2017 6:00	-54	-53.6	0.6	0.9	0.087	0.042	-9999	-9999	-9999	-9999	0.03	672.1	-9999	-9999	-9999	-9999	0.2	2.5	-9999	-9999	-9999	-9999
1/9/2017 6:15	-54	-53.4	0.6	0.9	0.087	0.042	-9999	-9999	-9999	-9999	0.03	759.8	-9999	-9999	-9999	-9999	0.2	2.5	-9999	-9999	-9999	-9999
1/9/2017 6:30	-53.7	-53.5	0.6	0.9	0.087	0.042	-9999	-9999	-9999	-9999	0.03	660.3	-9999	-9999	-9999	-9999	0.2	2.6	-9999	-9999	-9999	-9999
1/9/2017 6:45	-53.9	-53.4	0.6	0.9	0.088	0.042	-9999	-9999	-9999	-9999	0.03	725.9	-9999	-9999	-9999	-9999	0.2	2.5	-9999	-9999	-9999	-9999
1/9/2017 7:00	-54	-53.6	0.6	0.9	0.088	0.042	-9999	-9999	-9999	-9999	0.03	751.8	-9999	-9999	-9999	-9999	0.2	2.6	-9999	-9999	-9999	-9999
1/9/2017 7:15	-53.8	-53.6	0.6	0.9	0.088	0.042	-9999	-9999	-9999	-9999	0.03	694.7	-9999	-9999	-9999	-9999	0.3	2.5	-9999	-9999	-9999	-9999
1/9/2017 7:30	-53.9	-53.6	0.6	0.9	0.088	0.042	-9999	-9999	-9999	-9999	0.03	766.2	-9999	-9999	-9999	-9999	0.2	2.5	-9999	-9999	-9999	-9999
1/9/2017 7:45	-53.9	-53.3	0.6	0.9	0.088	0.042	-9999	-9999	-9999	-9999	0.03	780.2	-9999	-9999	-9999	-9999	0.3	2.5	-9999	-9999	-9999	-9999
1/9/2017 8:00	-53.9	-53.4	0.6	0.9	0.088	0.042	-9999	-9999	-9999	-9999	0.03	644	-9999	-9999	-9999	-9999	0.2	2.6	-9999	-9999	-9999	-9999
1/9/2017 8:15	-54	-53.5	0.6	0.9	0.088	0.042	-9999	-9999	-9999	-9999	0.03	727.6	-9999	-9999	-9999	-9999	0.2	2.5	-9999	-9999	-9999	-9999
1/9/2017 8:30	-53.7	-53.7	0.6	0.9	0.088	0.042	-9999	-9999	-9999	-9999	0.03	760.2	-9999	-9999	-9999	-9999	0.3	2.6	-9999	-9999	-9999	-9999
1/9/2017 8:45	-53.9	-53.6	0.6	0.9	0.088	0.042	-9999	-9999	-9999	-9999	0.03	680.8	-9999	-9999	-9999	-9999	0.2	2.6	-9999	-9999	-9999	-9999
1/9/2017 9:00	-53.8	-53.6	0.6	0.9	0.088	0.042	-9999	-9999	-9999	-9999	0.03	762	-9999	-9999	-9999	-9999	0.3	2.6	-9999	-9999	-9999	-9999
1/9/2017 9:15	-53.9	-53.5	0.6	0.9	0.088	0.042	-9999	-9999	-9999	-9999	0.03	739.9	-9999	-9999	-9999	-9999	0.3	2.5	-9999	-9999	-9999	-9999
1/9/2017 9:30	-54.2	-53.4	0.6	0.9	0.088	0.042	-9999	-9999	-9999	-9999	0.03	728.6	-9999	-9999	-9999	-9999	0.3	2.5	-9999	-9999	-9999	-9999
1/9/2017 9:45	-54	-53.6	0.6	0.9	0.088	0.043	-9999	-9999	-9999	-9999	0.03	678.4	-9999	-9999	-9999	-9999	0.3	2.5	-9999	-9999	-9999	-9999
1/9/2017 10:00	-53.8	-53.7	0.6	0.9	0.088	0.042	-9999	-9999	-9999	-9999	0.03	739.6	-9999	-9999	-9999	-9999	0.2	2.5	-9999	-9999	-9999	-9999
1/9/2017 10:15	-53.7	-53.6	0.6	0.9	0.088	0.042	-9999	-9999	-9999	-9999	0.03	798.2	-9999	-9999	-9999	-9999	0.3	2.5	-9999	-9999	-9999	-9999
1/9/2017 10:30	-54.1	-53.6	0.6	0.9	0.088	0.042	-9999	-9999	-9999	-9999	0.03	688.4	-9999	-9999	-9999	-9999	0.2	2.5	-9999	-9999	-9999	-9999
1/9/2017 10:45	-53.6	-53.4	0.6	0.9	0.088	0.043	-9999	-9999	-9999	-9999	0.03	703.1	-9999	-9999	-9999	-9999	0.2	2.5	-9999	-9999	-9999	-9999
1/9/2017 11:00	-53.8	-53.5	0.6	0.9	0.088	0.042	-9999	-9999	-9999	-9999	0.03	730.9	-9999	-9999	-9999	-9999	0.2	2.5	-9999	-9999	-9999	-9999
1/9/2017 11:15	-54	-53.5	0.6	0.9	0.088	0.043	-9999	-9999	-9999	-9999	0.03	721.7	-9999	-9999	-9999	-9999	0.2	2.5	-9999	-9999	-9999	-9999
1/9/2017 11:30	-54.1	-53.4	0.6	0.9	0.088	0.042	-9999	-9999	-9999	-9999	0.03	726.1	-9999	-9999	-9999	-9999	0.3	2.5	-9999	-9999	-9999	-9999
1/9/2017 11:45	-53.9	-53.4	0.6	0.9	0.088	0.042	-9999	-9999	-9999	-9999	0.03	649.2	-9999	-9999	-9999	-9999	0.2	2.5	-9999	-9999	-9999	-9999
1/9/2017 12:00	-54.1	-53.6	0.6	0.9	0.088	0.042	-9999	-9999	-9999	-9999	0.03	685	-9999	-9999	-9999	-9999	0.3	2.6	-9999	-9999	-9999	-9999
1/9/2017 12:15	-53.9	-53.3	0.6	0.9	0.088	0.042	-9999	-9999	-9999	-9999	0.03	732.2	-9999	-9999	-9999	-9999	0.2	2.5	-9999	-9999	-9999	-9999
1/9/2017 12:30	-54.2	-53.6	0.6	0.9	0.088	0.042	-9999	-9999	-9999	-9999	0.03	730.4	-9999	-9999	-9999	-9999	0.2	2.5	-9999	-9999	-9999	-9999
1/9/2017 12:45	-54.3	-53.4	0.6	0.9	0.088	0.042	-9999	-9999	-9999	-9999	0.02	661.2	-9999	-9999	-9999	-9999	0.2	2.6	-9999	-9999	-9999	-9999
1/9/2017 13:00	-53.7	-53.5	0.6	0.9	0.088	0.042	-9999	-9999	-9999	-9999	0.03	707.6	-9999	-9999	-9999	-9999	0.2	2.6	-9999	-9999	-9999	-9999
1/9/2017 13:15	-54	-53.9	0.5	0.9	0.089	0.042	-9999	-9999	-9999	-9999	0.03	680.4	-9999	-9999	-9999	-9999	0.3	2.6	-9999	-9999	-9999	-9999
1/9/2017 13:30	-53.9	-53.5	0.6	0.9	0.089	0.043	-9999	-9999	-9999	-9999	0.02	710.3	-9999	-9999	-9999	-9999	0.3	2.6	-9999	-9999	-9999	-9999
1/9/2017 13:45	-54	-53.2	0.6	0.9	0.089	0.042	-9999	-9999	-9999	-9999	0.03	774.2	-9999	-9999	-9999	-9999	0.2	2.5	-9999	-9999	-9999	-9999
1/9/2017 14:00	-54.1	-53.6	0.6	0.9	0.089	0.042	-9999	-9999	-9999	-9999	0.03	714.9	-9999	-9999	-9999	-9999	0.2	2.5	-9999	-9999	-9999	-9999
1/9/2017 14:15	-53.9	-53.4	0.6	0.9	0.089	0.042	-9999	-9999	-9999	-9999	0.03	724.6	-9999	-9999	-9999	-9999	0.2	2.5	-9999	-9999	-9999	-9999
1/9/2017 14:30	-53.8	-53.3	0.6	0.9	0.089	0.042	-9999	-9999	-9999	-9999	0.03	764.6	-9999	-9999	-9999	-9999	0.3	2.6	-9999	-9999	-9999	-9999
1/9/2017 14:45	-53.7	-53.5	0.6	0.9	0.089	0.042	-9999	-9999	-9999	-9999	0.03	745.6	-9999	-9999	-9999	-9999	0.2	2.6	-9999	-9999	-9999	-9999
1/9/2017 15:00	-53.9	-53.5	0.6	0.9	0.089	0.042	-9999	-9999	-9999	-9999	0.03	723.6	-9999	-9999	-9999	-9999	0.3	2.6	-9999	-9999	-9999	-9999
1/9/2017 15:15	-53.7	-53.5	0.6	0.9	0.089	0.041	-9999	-9999	-9999	-9999	0.03	650.1	-9999	-9999	-9999	-9999	0.2	2.5	-9999	-9999	-9999	-9999
1/9/2017 15:30	-54	-53.5	0.6	0.9	0.089	0.042	-9999	-9999	-9999	-9999	0.03	729.6	-9999	-9999	-9999	-9999	0.2	2.5	-9999	-9999	-9999	-9999
1/9/2017 15:45	-54	-53.2	0.6	0.9	0.089	0.042	-9999	-9999	-9999	-9999	0.03	727	-9999	-9999	-9999	-9999	0.3	2.6	-9999	-9999	-9999	-9999
1/9/2017 16:00	-53.9	-53.3	0.6	0.9	0.089	0.042	-9999	-9999	-9999	-9999	0.03	688.8	-9999	-9999	-9999	-9999	0.2	2.5	-9999	-9999	-9999	-9999
1/9/2017 16:15	-53.9	-53.1	0.6	0.9	0.089	0.042	-9999	-9999	-9999	-9999	0.03	791.3	-9999	-9999	-9999	-9999	0.3	2.5	-9999	-9999	-9999	-9999
1/9/2017 16:30	-53.9	-53.2	0.6	0.9	0.089	0.042	-9999	-9999	-9999	-9999	0.03	842	-9999	-9999	-9999	-9999	0.2	2.6	-9999	-9999	-9999	-9999
1/9/2017 16:45	-54.1	-53.2	0.6	0.9	0.089	0.042	-9999	-9999	-9999	-9999	0.03	746.4	-9999	-9999	-9999	-9999	0.3	2.5	-9999	-9999	-9999	-9999
1/9/2017 17:00	-53.8	-53.2	0.6	0.9	0.089	0.042	-9999	-9999	-9999	-9999	0.03	767.2	-9999	-9999	-9999	-9999	0.3	2.5	-9999	-9999	-9999	-9999
1/9/2017 17:15	-54	-53.2	0.6	0.9	0.089	0.042	-9999	-9999	-9999	-9999	0.03	725.7	-9999	-9999	-9999	-9999	0.2	2.6	-9999	-9999	-9999	-9999
1/9/2017 17:30	-54	-53.2	0.6	0.9	0.089	0.042	-9999	-9999	-9999	-9999	0.03	746.2	-9999	-9999	-9999	-9999	0.2	2.5	-9999	-9999	-9999	-9999
1/9/2017 17:45	-53.9	-53.3	0.6	0.9	0.089	0.042	-9999	-9999	-9999	-9999	0.03	711.5	-9999	-9999	-9999	-9999	0.2	2.5	-9999	-9999	-9999	-9999
1/9/2017 18:00	-53.9	-53.2	0.6	0.9	0.089	0.042	-9999	-9999	-9999	-9999	0.03	656.8	-9999	-9999	-9999	-9999	0.2	2.6	-9999	-9999	-9999	-9999
1/9/2017 18:15	-53.6	-52.9	0.6	0.9	0.089	0.042	-9999	-9999	-9999	-9999	0.03	786.3	-9999	-9999	-9999	-9999	0.2	2.5	-9999	-9999	-9999	-9999
1/9/2017 18:30	-53.8	-52.8	0.6	0.9	0.089	0.041	-9999	-9999	-9999	-9999	0.03	742.2	-9999	-9999	-9999	-9999	0.2	2.6	-9999	-9999	-9999	-9999
1/9/2017 18:45	-53.8	-53.2	0.6	0.9	0.089	0.042	-9999	-9999	-9999	-9999	0.03	709.4	-9999	-9999	-9999	-9999	0.3	2.5	-9999	-9999	-9999	-9999
1/9/2017 19:00	-53.9	-53.1	0.6	0.9	0.089	0.042	-9999	-9999	-9999	-9999	0.03	776	-9999	-9999	-9999	-9999	0.3	2.6	-9999	-9999	-9999	-9999
1/9/2017 19:15	-54.2	-53.1	0.6	0.9	0.089	0.042	-9999	-9999	-9999	-9999	0.03	684.1	-9999	-9999	-9999	-9999	0.2	2.6	-9999	-9999	-9999	-9999
1/9/2017 19:30	-53.8	-53.1	0.6	0.9	0.089	0.042	-9999	-9999	-9999	-9999	0.03	666.6	-9999	-9999	-9999	-9999	0.3	2.6	-9999	-9999	-9999	-9999
1/9/2017 19:45	-53.9	-53	0.6	0.9	0.089	0.042	-9999	-9999	-9999	-9999	0.03	694.8	-9999	-9999	-9999	-9999	0.3	2.5	-9999	-9999	-9999	-9999
1/9/2017 20:00	-54	-53	0.6	0.9	0.089	0.042	-9999	-9999	-9999	-9999	0.03	748.6	-9999	-9999	-9999	-9999	0.3	2.5	-9999	-9999	-9999	-9999
1/9/2017 20:15	-54	-52.9	0.6	0.9	0.09	0.042	-9999	-9999	-9999	-9999	0.03	732.9	-9999	-9999	-9999	-9999	0.3	2.5	-9999	-9999	-9999	-9999
1/9/2017 20:30	-54	-53	0.6	0.9	0.09	0.042	-9999	-9999	-9999	-9999	0.03	641.1	-9999	-9999	-9999	-9999	0.3	2.6	-9999	-9999	-9999	-9999
1/9/2017 20:45	-53.9	-52.9	0.6	0.9	0.09	0.042	-9999	-9999	-9999	-9999	0.03	773.3	-9999	-9999	-9999	-9999	0.3	2.5	-9999	-9999	-9999	-9999
1/9/2017 21:00	-53.8	-53.1	0.6	0.9	0.089	0.042	-9999	-9999	-9999	-9999	0.03	706.3	-9999	-9999	-9999	-9999	0.3	2.5	-9999	-9999	-9999	-9999
1/9/2017 21:15	-53.9	-53.1	0.6	0.9	0.09	0.042	-9999	-9999	-9999	-9999	0.03	701	-9999	-9999	-9999	-9999	0.2	2.5	-9999	-9999	-9999	-9999
1/9/2017 21:30	-53.9	-53	0.6	0.9	0.089	0.042	-9999	-9999	-9999	-9999	0.03	701	-9999	-9999	-9999	-9999	0.3	2.5	-9999	-9999	-9999	-9999
1/9/2017 21:45	-53.8	-52.9	0.6	0.9	0.09	0.042	-9999	-9999	-9999	-9999	0.03	733.7	-9999	-9999	-9999	-9999	0.3	2.5	-9999	-9999	-9999	-9999
1/9/2017 22:00	-53.7	-53	0.6	0.9	0.09	0.042	-9999	-9999	-9999	-9999	0.03	757.8	-9999	-9999	-9999	-9999	0.3	2.5	-9999	-9999	-9999	-9999
1/9/2017 22:15	-54	-53	0.6	0.9	0.09	0.041	-9999	-9999	-9999	-9999	0.03	739	-9999	-9999	-9999	-9999	0.3	2.6	-9999	-9999	-9999	-9999
1/9/2017 22:30	-53.7	-53.2	0.6	0.9	0.09	0.042	-9999	-9999	-9999	-9999	0.03	638.8	-9999	-9999	-9999	-9999	0.2	2.5	-9999	-9999	-9999	-9999
1/9/2017 22:45	-53.8	-52.9	0.6	0.9	0.09	0.042	-9999	-9999	-9999	-9999	0.03	731	-9999	-9999	-9999	-9999	0.2	2.6	-9999	-9999	-9999	-9999
1/9/2017 23:00	-53.4	-52.8	0.6	0.9	0.09	0.042	-9999	-9999	-9999	-9999	0.03	694.1	-9999	-9999	-9999	-9999	0.2	2.5	-9999	-9999	-9999	-9999
1/9/2017 23:15	-53.9	-52.8	0.6	0.9	0.09	0.042	-9999	-9999	-9999	-9999	0.03	830	-9999	-9999	-9999	-9999	0.3	2.5	-9999	-9999	-9999	-9999
1/9/2017 23:30	-53.8	-52.7	0.6	0.9	0.09	0.042	-9999	-9999	-9999	-9999	0.03	742.1	-9999	-9999	-9999	-9999	0.3	2.6	-9999	-9999	-9999	-9999
1/9/2017 23:45	-53.7	-52.9	0.6	0.9	0.09	0.042	-9999	-9999	-9999	-9999	0.03	706.2	-9999	-9999	-9999	-9999	0.3	2.5	-9999	-9999	-9999	-9999
1/10/2017 0:00	-53.4	-53	0.6	0.9	0.09	0.042	-9999	-9999	-9999	-9999	0.03	646.4	-9999	-9999	-9999	-9999	0.3	2.6	-9999	-9999	-9999	-9999
1/10/2017 0:15	-53.9	-52.8	0.6	0.9	0.09	0.042	-9999	-9999	-9999	-9999	0.03	754.7	-9999	-9999	-9999	-9999	0.3	2.6	-9999	-9999	-9999	-9999
1/10/2017 0:30	-53.6	-53	0.6	0.9	0.09	0.042	-9999	-9999	-9999	-9999	0.03	692.8	-9999	-9999	-9999	-9999	0.3	2.5	-9999	-9999	-9999	-9999
1/10/2017 0:45	-53.6	-52.4	0.6	0.9	0.09	0.042	-9999	-9999	-9999	-9999	0.03	705.9	-9999	-9999	-9999	-9999	0.3	2.5	-9999	-9999	-9999	-9999
1/10/2017 1:00	-53.8	-52.9	0.6	0.9	0.09	0.042	-9999	-9999	-9999	-9999	0.03	716.2	-9999	-9999	-9999	-9999	0.2	2.5	-9999	-9999	-9999	-9999
1/10/2017 1:15	-53.9	-52.9	0.6	0.9	0.09	0.042	-9999	-9999	-9999	-9999	0.03	767	-9999	-9999	-9999	-9999	0.3	2.6	-9999	-9999	-9999	-9999
1/10/2017 1:30	-53.7	-52.8	0.6	0.9	0.09	0.042	-9999	-9999	-9999	-9999	0.03	700.1	-9999	-9999	-9999	-9999	0.3	2.6	-9999	-9999	-9999	-9999
1/10/2017 1:45	-53.4	-52.9	0.6	0.9	0.09	0.042	-9999	-9999	-9999	-9999	0.03	657.4	-9999	-9999	-9999	-9999	0.3	2.5	-9999	-9999	-9999	-9999
1/10/2017 2:00	-53.6	-52.7	0.6	0.9	0.09	0.042	-9999	-9999	-9999	-9999	0.03	679.7	-9999	-9999	-9999	-9999	0.3	2.5	-9999	-9999	-9999	-9999
1/10/2017 2:15	-53.6	-52.8	0.6	0.9	0.09	0.042	-9999	-9999	-9999	-9999	0.03	729.3	-9999	-9999	-9999	-9999	0.3	2.5	-9999	-9999	-9999	-9999
1/10/2017 2:30	-53.8	-52.8	0.6	0.9	0.09	0.042	-9999	-9999	-9999	-9999	0.03	679.9	-9999	-9999	-9999	-9999	0.3	2.5	-9999	-9999	-9999	-9999
1/10/2017 2:45	-53.6	-52.8	0.6	0.9	0.09	0.042	-9999	-9999	-9999	-9999	0.03	813	-9999	-9999	-9999	-9999	0.3	2.5	-9999	-9999	-9999	-9999
1/10/2017 3:00	-53.5	-52.9	0.6	0.9	0.09	0.042	-9999	-9999	-9999	-9999	0.03	751.8	-9999	-9999	-9999	-9999	0.3	2.5	-9999	-9999	-9999	-9999
1/10/2017 3:15	-53.6	-52.9	0.6	0.9	0.09	0.043	-9999	-9999	-9999	-9999	0.03	712.1	-9999	-9999	-9999	-9999	0.3	2.5	-9999	-9999	-9999	-9999
1/10/2017 3:30	-53.6	-52.8	0.6	0.9	0.09	0.042	-9999	-9999	-9999	-9999	0.03	678.4	-9999	-9999	-9999	-9999	0.2	2.5	-9999	-9999	-9999	-9999
1/10/2017 3:45	-53.9	-52.8	0.6	0.9	0.091	0.042	-9999	-9999	-9999	-9999	0.02	709.9	-9999	-9999	-9999	-9999	0.3	2.6	-9999	-9999	-9999	-9999
1/10/2017 4:00	-53.9	-52.7	0.6	0.9	0.091	0.042	-9999	-9999	-9999	-9999	0.03	822	-9999	-9999	-9999	-9999	0.3	2.5	-9999	-9999	-9999	-9999
1/10/2017 4:15	-53.8	-52.8	0.6	0.9	0.091	0.042	-9999	-9999	-9999	-9999	0.03	687.4	-9999	-9999	-9999	-9999	0.3	2.6	-9999	-9999	-9999	-9999
1/10/2017 4:30	-53.3	-52.4	0.6	0.9	0.091	0.042	-9999	-9999	-9999	-9999	0.03	665.5	-9999	-9999	-9999	-9999	0.3	2.6	-9999	-9999	-9999	-9999
1/10/2017 4:45	-53.7	-52.7	0.6	0.9	0.091	0.041	-9999	-9999	-9999	-9999	0.03	690.3	-9999	-9999	-9999	-9999	0.3	2.5	-9999	-9999	-9999	-9999
1/10/2017 5:00	-54.1	-52.7	0.6	0.9	0.091	0.042	-9999	-9999	-9999	-9999	0.03	675.4	-9999	-9999	-9999	-9999	0.3	2.5	-9999	-9999	-9999	-9999
1/10/2017 5:15	-53.9	-52.8	0.6	0.9	0.091	0.042	-9999	-9999	-9999	-9999	0.03	697.9	-9999	-9999	-9999	-9999	0.2	2.5	-9999	-9999	-9999	-9999
1/10/2017 5:30	-53.9	-52.8	0.6	0.9	0.091	0.042	-9999	-9999	-9999	-9999	0.03	720.8	-9999	-9999	-9999	-9999	0.3	2.6	-9999	-9999	-9999	-9999
1/10/2017 5:45	-53.4	-52.6	0.6	0.9	0.091	0.042	-9999	-9999	-9999	-9999	0.03	737.9	-9999	-9999	-9999	-9999	0.3	2.5	-9999	-9999	-9999	-9999
1/10/2017 6:00	-53.5	-52.7	0.6	0.9	0.091	0.042	-9999	-9999	-9999	-9999	0.03	711.2	-9999	-9999	-9999	-9999	0.3	2.5	-9999	-9999	-9999	-9999
1/10/2017 6:15	-53.6	-52.5	0.6	0.9	0.091	0.042	-9999	-9999	-9999	-9999	0.03	724.8	-9999	-9999	-9999	-9999	0.3	2.5	-9999	-9999	-9999	-9999
1/10/2017 6:30	-53.5	-52.7	0.6	0.9	0.091	0.042	-9999	-9999	-9999	-9999	0.03	694.4	-9999	-9999	-9999	-9999	0.3	2.5	-9999	-9999	-9999	-9999
1/10/2017 6:45	-53.7	-52.6	0.6	0.9	0.091	0.042	-9999	-9999	-9999	-9999	0.02	738.2	-9999	-9999	-9999	-9999	0.3	2.5	-9999	-9999	-9999	-9999
1/10/2017 7:00	-53.9	-52.4	0.6	0.9	0.091	0.042	-9999	-9999	-9999	-9999	0.03	728.8	-9999	-9999	-9999	-9999	0.3	2.5	-9999	-9999	-9999	-9999
1/10/2017 7:15	-53.7	-52.7	0.6	0.9	0.091	0.042	-9999	-9999	-9999	-9999	0.03	699.2	-9999	-9999	-9999	-9999	0.3	2.6	-9999	-9999	-9999	-9999
1/10/2017 7:30	-53.5	-52.4	0.6	0.9	0.091	0.042	-9999	-9999	-9999	-9999	0.03	749.1	-9999	-9999	-9999	-9999	0.3	2.5	-9999	-9999	-9999	-9999
1/10/2017 7:45	-53.7	-52.6	0.6	0.9	0.091	0.042	-9999	-9999	-9999	-9999	0.03	667.5	-9999	-9999	-9999	-9999	0.3	2.6	-9999	-9999	-9999	-9999
1/10/2017 8:00	-53.6	-52.6	0.6	0.9	0.091	0.042	-9999	-9999	-9999	-9999	0.03	705.5	-9999	-9999	-9999	-9999	0.3	2.5	-9999	-9999	-9999	-9999
1/10/2017 8:15	-53.3	-52.6	0.6	0.9	0.092	0.042	-9999	-9999	-9999	-9999	0.02	778.8	-9999	-9999	-9999	-9999	0.3	2.6	-9999	-9999	-9999	-9999
1/10/2017 8:30	-53.2	-52.8	0.6	0.9	0.091	0.042	-9999	-9999	-9999	-9999	0.03	730.3	-9999	-9999	-9999	-9999	0.3	2.6	-9999	-9999	-9999	-9999
1/10/2017 8:45	-53.5	-52.7	0.6	0.9	0.092	0.042	-9999	-9999	-9999	-9999	0.03	688.2	-9999	-9999	-9999	-9999	0.3	2.6	-9999	-9999	-9999	-9999
1/10/2017 9:00	-53.8	-52.8	0.6	0.9	0.092	0.042	-9999	-9999	-9999	-9999	0.03	700	-9999	-9999	-9999	-9999	0.2	2.6	-9999	-9999	-9999	-9999
1/10/2017 9:15	-53.6	-52.7	0.6	0.9	0.092	0.042	-9999	-9999	-9999	-9999	0.03	779.4	-9999	-9999	-9999	-9999	0.3	2.5	-9999	-9999	-9999	-9999
1/10/2017 9:30	-53.7	-52.7	0.6	0.9	0.092	0.042	-9999	-9999	-9999	-9999	0.03	650	-9999	-9999	-9999	-9999	0.3	2.5	-9999	-9999	-9999	-9999
1/10/2017 9:45	-53.8	-53.1	0.6	0.9	0.092	0.042	-9999	-9999	-9999	-9999	0.03	764.6	-9999	-9999	-9999	-9999	0.2	2.6	-9999	-9999	-9999	-9999
1/10/2017 10:00	-56.3	-54.3	0.6	0.9	0.092	0.042	-9999	-9999	-9999	-9999	0.03	786.9	-9999	-9999	-9999	-9999	0.3	2.5	-9999	-9999	-9999	-9999
1/10/2017 10:15	-57.9	-56.7	0.6	0.9	0.092	0.043	-9999	-9999	-9999	-9999	0.03	785.7	-9999	-9999	-9999	-9999	0.3	2.6	-9999	-9999	-9999	-9999
1/10/2017 10:30	-58.3	-56.3	0.6	0.9	0.092	0.042	-9999	-9999	-9999	-9999	0.03	692.2	-9999	-9999	-9999	-9999	0.2	2.5	-9999	-9999	-9999	-9999
1/10/2017 10:45	-58.4	-56.6	0.6	0.9	0.092	0.043	-9999	-9999	-9999	-9999	0.03	722.4	-9999	-9999	-9999	-9999	0.3	2.5	-9999	-9999	-9999	-9999
1/10/2017 11:00	-58.6	-53.8	0.6	0.9	0.092	0.042	-9999	-9999	-9999	-9999	0.03	706.5	-9999	-9999	-9999	-9999	0.3	2.5	-9999	-9999	-9999	-9999
1/10/2017 11:15	-57.5	-55.9	0.6	0.9	0.092	0.042	-9999	-9999	-9999	-9999	0.03	654.5	-9999	-9999	-9999	-9999	0.3	2.5	-9999	-9999	-9999	-9999
1/10/2017 11:30	-57.9	-54.5	0.6	0.9	0.092	0.042	-9999	-9999	-9999	-9999	0.03	728	-9999	-9999	-9999	-9999	0.3	2.5	-9999	-9999	-9999	-9999
1/10/2017 11:45	-58.1	-55.3	0.6	0.9	0.092	0.042	-9999	-9999	-9999	-9999	0.03	700.9	-9999	-9999	-9999	-9999	0.3	2.5	-9999	-9999	-9999	-9999
1/10/2017 12:00	-56.7	-54.6	0.6	0.9	0.092	0.042	-9999	-9999	-9999	-9999	0.03	717.2	-9999	-9999	-9999	-9999	0.3	2.5	-9999	-9999	-9999	-9999
1/10/2017 12:15	-58.1	-56.4	0.6	0.9	0.092	0.042	-9999	-9999	-9999	-9999	0.03	775.7	-9999	-9999	-9999	-9999	0.3	2.5	-9999	-9999	-9999	-9999
1/10/2017 12:30	-57.9	-53.6	0.6	0.9	0.092	0.042	-9999	-9999	-9999	-9999	0.03	802	-9999	-9999	-9999	-9999	0.3	2.5	-9999	-9999	-9999	-9999
1/10/2017 12:45	-57.9	-56	0.6	0.9	0.092	0.042	-9999	-9999	-9999	-9999	0.03	711.7	-9999	-9999	-9999	-9999	0.3	2.5	-9999	-9999	-9999	-9999
1/10/2017 13:00	-57.2	-54.2	0.6	0.9	0.092	0.042	-9999	-9999	-9999	-9999	0.03	674.5	-9999	-9999	-9999	-9999	0.3	2.5	-9999	-9999	-9999	-9999
1/10/2017 13:15	-57.3	-52	0.6	0.9	0.092	0.043	-9999	-9999	-9999	-9999	0.03	696.9	-9999	-9999	-9999	-9999	0.3	2.5	-9999	-9999	-9999	-9999
1/10/2017 13:30	-56.4	-56.1	0.6	0.9	0.093	0.042	-9999	-9999	-9999	-9999	0.03	726.3	-9999	-9999	-9999	-9999	0.3	2.5	-9999	-9999	-9999	-9999
1/10/2017 13:45	-57.3	-55.6	0.6	0.9	0.093	0.042	-9999	-9999	-9999	-9999	0.03	725.2	-9999	-9999	-9999	-9999	0.3	2.5	-9999	-9999	-9999	-9999
1/10/2017 14:00	-57.6	-56.2	0.6	0.9	0.093	0.042	-9999	-9999	-9999	-9999	0.03	788.3	-9999	-9999	-9999	-9999	0.3	2.5	-9999	-9999	-9999	-9999
1/10/2017 14:15	-57.4	-56.2	0.6	0.9	0.093	0.042	-9999	-9999	-9999	-9999	0.03	745.3	-9999	-9999	-9999	-9999	0.3	2.5	-9999	-9999	-9999	-9999
1/10/2017 14:30	-57.8	-55.2	0.6	0.8	0.093	0.042	-9999	-9999	-9999	-9999	0.03	733.2	-9999	-9999	-9999	-9999	0.3	2.5	-9999	-9999	-9999	-9999
1/10/2017 14:45	-58.2	-54.9	0.6	1	0.093	0.043	-9999	-9999	-9999	-9999	0.03	701.6	-9999	-9999	-9999	-9999	0.3	2.5	-9999	-9999	-9999	-9999
1/10/2017 15:00	-53.6	-52.7	0.6	0.9	0.093	0.042	-9999	-9999	-9999	-9999	0.03	717.6	-9999	-9999	-9999	-9999	0.3	2.5	-9999	-9999	-9999	-9999
1/10/2017 15:15	-53.6	-52.9	0.6	0.9	0.093	0.042	-9999	-9999	-9999	-9999	0.03	711.9	-9999	-9999	-9999	-9999	0.3	2.5	-9999	-9999	-9999	-9999
1/10/2017 15:30	-53.8	-52.7	0.6	0.9	0.093	0.042	-9999	-9999	-9999	-9999	0.03	702.7	-9999	-9999	-9999	-9999	0.3	2.5	-9999	-9999	-9999	-9999
1/10/2017 15:45	-53.4	-52.6	0.6	0.9	0.093	0.042	-9999	-9999	-9999	-9999	0.03	702.2	-9999	-9999	-9999	-9999	0.3	2.5	-9999	-9999	-9999	-9999
1/10/2017 16:00	-53.7	-52.7	0.6	0.9	0.093	0.043	-9999	-9999	-9999	-9999	0.03	769	-9999	-9999	-9999	-9999	0.3	2.5	-9999	-9999	-9999	-9999
1/10/2017 16:15	-53.5	-52.5	0.6	0.9	0.093	0.042	-9999	-9999	-9999	-9999	0.03	697.5	-9999	-9999	-9999	-9999	0.3	2.5	-9999	-9999	-9999	-9999
1/10/2017 16:30	-53.4	-52.5	0.6	0.9	0.093	0.042	-9999	-9999	-9999	-9999	0.03	759.7	-9999	-9999	-9999	-9999	0.3	2.5	-9999	-9999	-9999	-9999
1/10/2017 16:45	-53.5	-52.7	0.6	0.9	0.093	0.042	-9999	-9999	-9999	-9999	0.03	766	-9999	-9999	-9999	-9999	0.3	2.5	-9999	-9999	-9999	-9999
1/10/2017 17:00	-53.5	-52.4	0.6	0.9	0.093	0.042	-9999	-9999	-9999	-9999	0.03	679.2	-9999	-9999	-9999	-9999	0.3	2.5	-9999	-9999	-9999	-9999
1/10/2017 17:15	-53.4	-52.6	0.6	0.9	0.093	0.042	-9999	-9999	-9999	-9999	0.03	644.4	-9999	-9999	-9999	-9999	0.3	2.5	-9999	-9999	-9999	-9999
1/10/2017 17:30	-53.5	-52.5	0.6	0.9	0.094	0.042	-9999	-9999	-9999	-9999	0.03	735.5	-9999	-9999	-9999	-9999	0.3	2.6	-9999	-9999	-9999	-9999
1/10/2017 17:45	-53.5	-52.6	0.6	0.9	0.093	0.042	-9999	-9999	-9999	-9999	0.03	708.8	-9999	-9999	-9999	-9999	0.3	2.5	-9999	-9999	-9999	-9999
1/10/2017 18:00	-53.5	-52.5	0.6	0.9	0.094	0.042	-9999	-9999	-9999	-9999	0.03	741.5	-9999	-9999	-9999	-9999	0.3	2.5	-9999	-9999	-9999	-9999
1/10/2017 18:15	-53.5	-52.6	0.6	0.9	0.094	0.042	-9999	-9999	-9999	-9999	0.03	644.6	-9999	-9999	-9999	-9999	0.3	2.5	-9999	-9999	-9999	-9999
1/10/2017 18:30	-53.4	-52.4	0.6	0.9	0.094	0.042	-9999	-9999	-9999	-9999	0.03	726.5	-9999	-9999	-9999	-9999	0.3	2.5	-9999	-9999	-9999	-9999
1/10/2017 18:45	-53.4	-52.2	0.6	0.9	0.094	0.042	-9999	-9999	-9999	-9999	0.03	742.8	-9999	-9999	-9999	-9999	0.3	2.5	-9999	-9999	-9999	-9999
1/10/2017 19:00	-53.7	-52.6	0.6	0.9	0.094	0.042	-9999	-9999	-9999	-9999	0.03	758.9	-9999	-9999	-9999	-9999	0.3	2.5	-9999	-9999	-9999	-9999
1/10/2017 19:15	-53.6	-52.1	0.6	0.9	0.094	0.042	-9999	-9999	-9999	-9999	0.03	730.3	-9999	-9999	-9999	-9999	0.3	2.5	-9999	-9999	-9999	-9999
1/10/2017 19:30	-53.1	-52.6	0.6	0.9	0.094	0.043	-9999	-9999	-9999	-9999	0.03	760.6	-9999	-9999	-9999	-9999	0.3	2.5	-9999	-9999	-9999	-9999
1/10/2017 19:45	-53.6	-52.5	0.6	0.9	0.094	0.042	-9999	-9999	-9999	-9999	0.03	699.7	-9999	-9999	-9999	-9999	0.3	2.5	-9999	-9999	-9999	-9999
1/10/2017 20:00	-53.4	-52.5	0.6	0.9	0.094	0.042	-9999	-9999	-9999	-9999	0.03	827	-9999	-9999	-9999	-9999	0.3	2.6	-9999	-9999	-9999	-9999
1/10/2017 20:15	-53.4	-52.3	0.6	0.9	0.094	0.042	-9999	-9999	-9999	-9999	0.03	701.6	-9999	-9999	-9999	-9999	0.3	2.5	-9999	-9999	-9999	-9999
1/10/2017 20:30	-53.6	-52.6	0.6	0.9	0.094	0.042	-9999	-9999	-9999	-9999	0.03	684.3	-9999	-9999	-9999	-9999	0.3	2.6	-9999	-9999	-9999	-9999
1/10/2017 20:45	-53.5	-52.6	0.6	0.9	0.094	0.042	-9999	-9999	-9999	-9999	0.03	760.5	-9999	-9999	-9999	-9999	0.3	2.5	-9999	-9999	-9999	-9999
1/10/2017 21:00	-53.2	-52.1	0.6	0.9	0.094	0.042	-9999	-9999	-9999	-9999	0.03	730.7	-9999	-9999	-9999	-9999	0.3	2.6	-9999	-9999	-9999	-9999
1/10/2017 21:15	-54.3	-52.3	0.6	0.9	0.094	0.042	-9999	-9999	-9999	-9999	0.03	680.2	-9999	-9999	-9999	-9999	0.3	2.6	-9999	-9999	-9999	-9999
1/10/2017 21:30	-53.3	-52.3	0.6	0.9	0.094	0.042	-9999	-9999	-9999	-9999	0.03	704.1	-9999	-9999	-9999	-9999	0.3	2.5	-9999	-9999	-9999	-9999
1/10/2017 21:45	-53.2	-52.5	0.6	0.9	0.094	0.042	-9999	-9999	-9999	-9999	0.03	673	-9999	-9999	-9999	-9999	0.3	2.6	-9999	-9999	-9999	-9999
1/10/2017 22:00	-53.6	-52.4	0.6	0.9	0.094	0.042	-9999	-9999	-9999	-9999	0.03	748.7	-9999	-9999	-9999	-9999	0.3	2.6	-9999	-9999	-9999	-9999
1/10/2017 22:15	-53.7	-51.9	0.6	0.9	0.094	0.042	-9999	-9999	-9999	-9999	0.04	725.9	-9999	-9999	-9999	-9999	0.3	2.6	-9999	-9999	-9999	-9999
1/10/2017 22:30	-53.1	-52.2	0.6	0.9	0.095	0.042	-9999	-9999	-9999	-9999	0.03	716.9	-9999	-9999	-9999	-9999	0.3	2.5	-9999	-9999	-9999	-9999
1/10/2017 22:45	-53.3	-52.4	0.6	0.9	0.095	0.042	-9999	-9999	-9999	-9999	0.03	721.7	-9999	-9999	-9999	-9999	0.3	2.6	-9999	-9999	-9999	-9999
1/10/2017 23:00	-53.3	-52.3	0.6	0.9	0.095	0.042	-9999	-9999	-9999	-9999	0.03	673.3	-9999	-9999	-9999	-9999	0.3	2.5	-9999	-9999	-9999	-9999
1/10/2017 23:15	-53.3	-52.4	0.6	0.9	0.095	0.042	-9999	-9999	-9999	-9999	0.03	767.2	-9999	-9999	-9999	-9999	0.3	2.5	-9999	-9999	-9999	-9999
1/10/2017 23:30	-53.4	-52	0.6	0.9	0.095	0.042	-9999	-9999	-9999	-9999	0.03	704.8	-9999	-9999	-9999	-9999	0.3	2.5	-9999	-9999	-9999	-9999
1/10/2017 23:45	-53.4	-52.1	0.6	0.9	0.095	0.042	-9999	-9999	-9999	-9999	0.03	693.7	-9999	-9999	-9999	-9999	0.3	2.5	-9999	-9999	-9999	-9999
1/11/2017 0:00	-53.1	-52.3	0.6	0.9	0.095	0.042	-9999	-9999	-9999	-9999	0.03	829	-9999	-9999	-9999	-9999	0.3	2.6	-9999	-9999	-9999	-9999
1/11/2017 0:15	-53.5	-52.4	0.6	0.9	0.095	0.042	-9999	-9999	-9999	-9999	0.03	730.5	-9999	-9999	-9999	-9999	0.3	2.5	-9999	-9999	-9999	-9999
1/11/2017 0:30	-53.3	-52.1	0.6	0.9	0.095	0.043	-9999	-9999	-9999	-9999	0.03	631.2	-9999	-9999	-9999	-9999	0.3	2.5	-9999	-9999	-9999	-9999
1/11/2017 0:45	-53	-52.3	0.6	0.9	0.095	0.042	-9999	-9999	-9999	-9999	0.03	713	-9999	-9999	-9999	-9999	0.3	2.5	-9999	-9999	-9999	-9999
1/11/2017 1:00	-53.1	-51.9	0.6	0.9	0.095	0.043	-9999	-9999	-9999	-9999	0.03	656.5	-9999	-9999	-9999	-9999	0.3	2.5	-9999	-9999	-9999	-9999
1/11/2017 1:15	-53.3	-52.4	0.6	0.9	0.095	0.042	-9999	-9999	-9999	-9999	0.03	662.4	-9999	-9999	-9999	-9999	0.3	2.5	-9999	-9999	-9999	-9999
1/11/2017 1:30	-53.2	-52.2	0.6	0.9	0.095	0.042	-9999	-9999	-9999	-9999	0.03	680.5	-9999	-9999	-9999	-9999	0.3	2.5	-9999	-9999	-9999	-9999
1/11/2017 1:45	-53.2	-52.3	0.6	0.9	0.096	0.042	-9999	-9999	-9999	-9999	0.03	720	-9999	-9999	-9999	-9999	0.3	2.5	-9999	-9999	-9999	-9999
1/11/2017 2:00	-53.3	-52.1	0.6	0.9	0.095	0.042	-9999	-9999	-9999	-9999	0.03	675.2	-9999	-9999	-9999	-9999	0.3	2.6	-9999	-9999	-9999	-9999
1/11/2017 2:15	-53.1	-52.3	0.6	0.9	0.095	0.041	-9999	-9999	-9999	-9999	0.03	729.6	-9999	-9999	-9999	-9999	0.3	2.5	-9999	-9999	-9999	-9999
1/11/2017 2:30	-52.8	-52.3	0.6	0.9	0.096	0.042	-9999	-9999	-9999	-9999	0.03	694.5	-9999	-9999	-9999	-9999	0.3	2.5	-9999	-9999	-9999	-9999
1/11/2017 2:45	-53.2	-52.3	0.6	0.9	0.096	0.042	-9999	-9999	-9999	-9999	0.03	737.3	-9999	-9999	-9999	-9999	0.3	2.5	-9999	-9999	-9999	-9999
1/11/2017 3:00	-53.2	-52.1	0.6	0.9	0.096	0.041	-9999	-9999	-9999	-9999	0.03	713.9	-9999	-9999	-9999	-9999	0.3	2.5	-9999	-9999	-9999	-9999
1/11/2017 3:15	-53.3	-52.2	0.6	0.9	0.096	0.042	-9999	-9999	-9999	-9999	0.03	685.2	-9999	-9999	-9999	-9999	0.3	2.5	-9999	-9999	-9999	-9999
1/11/2017 3:30	-53.1	-52.1	0.6	0.9	0.096	0.042	-9999	-9999	-9999	-9999	0.03	677.3	-9999	-9999	-9999	-9999	0.3	2.5	-9999	-9999	-9999	-9999
1/11/2017 3:45	-53.1	-51.9	0.6	0.9	0.096	0.042	-9999	-9999	-9999	-9999	0.03	707.5	-9999	-9999	-9999	-9999	0.3	2.5	-9999	-9999	-9999	-9999
1/11/2017 4:00	-52.9	-52.4	0.6	0.9	0.096	0.042	-9999	-9999	-9999	-9999	0.03	676.9	-9999	-9999	-9999	-9999	0.3	2.6	-9999	-9999	-9999	-9999
1/11/2017 4:15	-52.9	-52.1	0.6	0.9	0.096	0.041	-9999	-9999	-9999	-9999	0.03	774.3	-9999	-9999	-9999	-9999	0.3	2.5	-9999	-9999	-9999	-9999
1/11/2017 4:30	-53.2	-52.2	0.6	0.9	0.096	0.042	-9999	-9999	-9999	-9999	0.03	699.9	-9999	-9999	-9999	-9999	0.3	2.6	-9999	-9999	-9999	-9999
1/11/2017 4:45	-53.2	-52.1	0.6	0.9	0.096	0.042	-9999	-9999	-9999	-9999	0.03	681.2	-9999	-9999	-9999	-9999	0.3	2.6	-9999	-9999	-9999	-9999
1/11/2017 5:00	-53.1	-52.1	0.6	0.9	0.096	0.042	-9999	-9999	-9999	-9999	0.03	721.7	-9999	-9999	-9999	-9999	0.3	2.6	-9999	-9999	-9999	-9999
1/11/2017 5:15	-53.3	-52.2	0.6	0.9	0.096	0.042	-9999	-9999	-9999	-9999	0.03	655.5	-9999	-9999	-9999	-9999	0.3	2.5	-9999	-9999	-9999	-9999
1/11/2017 5:30	-53.2	-52.2	0.6	0.9	0.096	0.042	-9999	-9999	-9999	-9999	0.03	768.5	-9999	-9999	-9999	-9999	0.3	2.5	-9999	-9999	-9999	-9999
1/11/2017 5:45	-53.2	-52.1	0.6	0.9	0.096	0.042	-9999	-9999	-9999	-9999	0.03	732.7	-9999	-9999	-9999	-9999	0.3	2.5	-9999	-9999	-9999	-9999
1/11/2017 6:00	-53.3	-51.8	0.6	0.9	0.096	0.041	-9999	-9999	-9999	-9999	0.03	714.2	-9999	-9999	-9999	-9999	0.3	2.6	-9999	-9999	-9999	-9999
1/11/2017 6:15	-53.1	-52.2	0.6	0.9	0.096	0.042	-9999	-9999	-9999	-9999	0.03	777.6	-9999	-9999	-9999	-9999	0.3	2.6	-9999	-9999	-9999	-9999
1/11/2017 6:30	-53	-52.1	0.6	0.9	0.097	0.041	-9999	-9999	-9999	-9999	0.03	728	-9999	-9999	-9999	-9999	0.3	2.5	-9999	-9999	-9999	-9999
1/11/2017 6:45	-53.3	-52.1	0.6	0.9	0.097	0.042	-9999	-9999	-9999	-9999	0.03	730	-9999	-9999	-9999	-9999	0.3	2.5	-9999	-9999	-9999	-9999
1/11/2017 7:00	-53.1	-52.1	0.6	0.9	0.096	0.042	-9999	-9999	-9999	-9999	0.03	769.7	-9999	-9999	-9999	-9999	0.3	2.6	-9999	-9999	-9999	-9999
1/11/2017 7:15	-52.7	-52.1	0.6	0.9	0.097	0.042	-9999	-9999	-9999	-9999	0.03	726.3	-9999	-9999	-9999	-9999	0.3	2.6	-9999	-9999	-9999	-9999
1/11/2017 7:30	-53.3	-52.1	0.6	0.9	0.097	0.042	-9999	-9999	-9999	-9999	0.03	775.1	-9999	-9999	-9999	-9999	0.3	2.5	-9999	-9999	-9999	-9999
1/11/2017 7:45	-53.4	-52	0.6	0.9	0.097	0.042	-9999	-9999	-9999	-9999	0.03	664.8	-9999	-9999	-9999	-9999	0.3	2.5	-9999	-9999	-9999	-9999
1/11/2017 8:00	-53	-52.1	0.6	0.9	0.097	0.042	-9999	-9999	-9999	-9999	0.03	722.2	-9999	-9999	-9999	-9999	0.3	2.5	-9999	-9999	-9999	-9999
1/11/2017 8:15	-53.3	-51.9	0.6	0.9	0.097	0.043	-9999	-9999	-9999	-9999	0.03	645.7	-9999	-9999	-9999	-9999	0.3	2.6	-9999	-9999	-9999	-9999
1/11/2017 8:30	-52.9	-51.9	0.6	0.9	0.097	0.042	-9999	-9999	-9999	-9999	0.03	681.8	-9999	-9999	-9999	-9999	0.3	2.6	-9999	-9999	-9999	-9999
1/11/2017 8:45	-53	-52	0.6	0.9	0.097	0.042	-9999	-9999	-9999	-9999	0.03	719.2	-9999	-9999	-9999	-9999	0.3	2.5	-9999	-9999	-9999	-9999
1/11/2017 9:00	-53.2	-52.1	0.6	0.9	0.097	0.042	-9999	-9999	-9999	-9999	0.03	707	-9999	-9999	-9999	-9999	0.3	2.6	-9999	-9999	-9999	-9999
1/11/2017 9:15	-53	-52	0.6	0.9	0.097	0.041	-9999	-9999	-9999	-9999	0.03	776.7	-9999	-9999	-9999	-9999	0.3	2.5	-9999	-9999	-9999	-9999
1/11/2017 9:30	-53	-52	0.6	0.9	0.097	0.042	-9999	-9999	-9999	-9999	0.03	727.7	-9999	-9999	-9999	-9999	0.3	2.6	-9999	-9999	-9999	-9999
1/11/2017 9:45	-52.9	-52.2	0.6	0.9	0.097	0.042	-9999	-9999	-9999	-9999	0.03	714	-9999	-9999	-9999	-9999	0.3	2.5	-9999	-9999	-9999	-9999
1/11/2017 10:00	-52.9	-51.9	0.6	0.9	0.097	0.041	-9999	-9999	-9999	-9999	0.03	728.5	-9999	-9999	-9999	-9999	0.3	2.5	-9999	-9999	-9999	-9999
1/11/2017 10:15	-53.1	-52	0.6	0.9	0.098	0.042	-9999	-9999	-9999	-9999	0.03	784.7	-9999	-9999	-9999	-9999	0.3	2.6	-9999	-9999	-9999	-9999
1/11/2017 10:30	-53.1	-52.1	0.6	0.9	0.098	0.043	-9999	-9999	-9999	-9999	0.03	717.9	-9999	-9999	-9999	-9999	0.3	2.5	-9999	-9999	-9999	-9999
1/11/2017 10:45	-52.8	-52.3	0.6	0.9	0.098	0.042	-9999	-9999	-9999	-9999	0.03	710.4	-9999	-9999	-9999	-9999	0.3	2.5	-9999	-9999	-9999	-9999
1/11/2017 11:00	-53.2	-52.1	0.6	0.9	0.098	0.042	-9999	-9999	-9999	-9999	0.03	748.1	-9999	-9999	-9999	-9999	0.3	2.6	-9999	-9999	-9999	-9999
1/11/2017 11:15	-53.1	-52.3	0.6	0.9	0.098	0.042	-9999	-9999	-9999	-9999	0.03	701.3	-9999	-9999	-9999	-9999	0.3	2.6	-9999	-9999	-9999	-9999
1/11/2017 11:30	-53.2	-52.6	0.6	0.9	0.098	0.042	-9999	-9999	-9999	-9999	0.03	725.7	-9999	-9999	-9999	-9999	0.3	2.6	-9999	-9999	-9999	-9999
1/11/2017 11:45	-53.2	-52.4	0.6	0.9	0.098	0.042	-9999	-9999	-9999	-9999	0.03	766.7	-9999	-9999	-9999	-9999	0.3	2.6	-9999	-9999	-9999	-9999
1/11/2017 12:00	-53.2	-52.1	0.6	0.9	0.098	0.042	-9999	-9999	-9999	-9999	0.03	682.4	-9999	-9999	-9999	-9999	0.3	2.5	-9999	-9999	-9999	-9999
1/11/2017 12:15	-53.2	-52.2	0.6	0.9	0.098	0.042	-9999	-9999	-9999	-9999	0.03	693.1	-9999	-9999	-9999	-9999	0.3	2.5	-9999	-9999	-9999	-9999
1/11/2017 12:30	-53.2	-52	0.6	0.9	0.098	0.042	-9999	-9999	-9999	-9999	0.03	746.1	-9999	-9999	-9999	-9999	0.3	2.5	-9999	-9999	-9999	-9999
1/11/2017 12:45	-52.9	-51.8	0.6	0.9	0.098	0.042	-9999	-9999	-9999	-9999	0.03	679.6	-9999	-9999	-9999	-9999	0.3	2.5	-9999	-9999	-9999	-9999
1/11/2017 13:00	-52.9	-52	0.6	0.9	0.098	0.042	-9999	-9999	-9999	-9999	0.03	728	-9999	-9999	-9999	-9999	0.3	2.6	-9999	-9999	-9999	-9999
1/11/2017 13:15	-53.2	-52.3	0.6	0.9	0.098	0.042	-9999	-9999	-9999	-9999	0.03	738.7	-9999	-9999	-9999	-9999	0.3	2.5	-9999	-9999	-9999	-9999
1/11/2017 13:30	-53.3	-52.6	0.6	0.9	0.098	0.042	-9999	-9999	-9999	-9999	0.03	681.2	-9999	-9999	-9999	-9999	0.3	2.5	-9999	-9999	-9999	-9999
1/11/2017 13:45	-53	-52.4	0.6	0.9	0.098	0.042	-9999	-9999	-9999	-9999	0.03	687.8	-9999	-9999	-9999	-9999	0.3	2.5	-9999	-9999	-9999	-9999
1/11/2017 14:00	-53.1	-52.2	0.6	0.9	0.098	0.042	-9999	-9999	-9999	-9999	0.03	672.3	-9999	-9999	-9999	-9999	0.3	2.6	-9999	-9999	-9999	-9999
1/11/2017 14:15	-53.1	-52	0.6	0.9	0.099	0.042	-9999	-9999	-9999	-9999	0.03	739.4	-9999	-9999	-9999	-9999	0.3	2.5	-9999	-9999	-9999	-9999
1/11/2017 14:30	-53.2	-52	0.6	0.9	0.099	0.042	-9999	-9999	-9999	-9999	0.03	734.6	-9999	-9999	-9999	-9999	0.3	2.5	-9999	-9999	-9999	-9999
1/11/2017 14:45	-53.1	-52.2	0.6	0.9	0.099	0.041	-9999	-9999	-9999	-9999	0.03	677.1	-9999	-9999	-9999	-9999	0.3	2.5	-9999	-9999	-9999	-9999
1/11/2017 15:00	-52.9	-52.2	0.6	0.9	0.099	0.042	-9999	-9999	-9999	-9999	0.03	743.5	-9999	-9999	-9999	-9999	0.3	2.5	-9999	-9999	-9999	-9999
1/11/2017 15:15	-52.9	-52.2	0.6	0.9	0.099	0.042	-9999	-9999	-9999	-9999	0.03	695.9	-9999	-9999	-9999	-9999	0.3	2.5	-9999	-9999	-9999	-9999
1/11/2017 15:30	-52.8	-51.7	0.6	0.9	0.099	0.042	-9999	-9999	-9999	-9999	0.03	703.2	-9999	-9999	-9999	-9999	0.3	2.5	-9999	-9999	-9999	-9999
1/11/2017 15:45	-52.9	-52	0.6	0.9	0.099	0.042	-9999	-9999	-9999	-9999	0.03	690.1	-9999	-9999	-9999	-9999	0.3	2.5	-9999	-9999	-9999	-9999
1/11/2017 16:00	-53	-52	0.6	0.9	0.099	0.042	-9999	-9999	-9999	-9999	0.03	744.8	-9999	-9999	-9999	-9999	0.3	2.5	-9999	-9999	-9999	-9999
1/11/2017 16:15	-53.1	-52	0.6	0.9	0.099	0.042	-9999	-9999	-9999	-9999	0.03	715.3	-9999	-9999	-9999	-9999	0.3	2.5	-9999	-9999	-9999	-9999
1/11/2017 16:30	-53	-51.9	0.6	0.9	0.099	0.042	-9999	-9999	-9999	-9999	0.04	663.2	-9999	-9999	-9999	-9999	0.3	2.6	-9999	-9999	-9999	-9999
1/11/2017 16:45	-52.9	-52	0.6	0.9	0.099	0.042	-9999	-9999	-9999	-9999	0.03	690.3	-9999	-9999	-9999	-9999	0.3	2.5	-9999	-9999	-9999	-9999
1/11/2017 17:00	-52.9	-51.8	0.6	0.9	0.099	0.042	-9999	-9999	-9999	-9999	0.03	701.4	-9999	-9999	-9999	-9999	0.3	2.5	-9999	-9999	-9999	-9999
1/11/2017 17:15	-52.8	-51.7	0.6	0.9	0.099	0.042	-9999	-9999	-9999	-9999	0.03	715.2	-9999	-9999	-9999	-9999	0.3	2.5	-9999	-9999	-9999	-9999
1/11/2017 17:30	-52.8	-51.8	0.6	0.9	0.099	0.042	-9999	-9999	-9999	-9999	0.03	738.5	-9999	-9999	-9999	-9999	0.3	2.6	-9999	-9999	-9999	-9999
1/11/2017 17:45	-52.6	-52	0.6	0.9	0.099	0.042	-9999	-9999	-9999	-9999	0.03	727.8	-9999	-9999	-9999	-9999	0.3	2.5	-9999	-9999	-9999	-9999
1/11/2017 18:00	-52.8	-51.9	0.6	0.9	0.1	0.042	-9999	-9999	-9999	-9999	0.03	716.6	-9999	-9999	-9999	-9999	0.3	2.5	-9999	-9999	-9999	-9999
1/11/2017 18:15	-52.8	-52	0.6	0.9	0.099	0.042	-9999	-9999	-9999	-9999	0.03	702.5	-9999	-9999	-9999	-9999	0.3	2.5	-9999	-9999	-9999	-9999
1/11/2017 18:30	-52.7	-51.6	0.6	0.9	0.1	0.042	-9999	-9999	-9999	-9999	0.03	734.5	-9999	-9999	-9999	-9999	0.3	2.6	-9999	-9999	-9999	-9999
1/11/2017 18:45	-52.6	-51.9	0.6	0.9	0.1	0.043	-9999	-9999	-9999	-9999	0.03	691.1	-9999	-9999	-9999	-9999	0.3	2.5	-9999	-9999	-9999	-9999
1/11/2017 19:00	-52.7	-52	0.6	0.9	0.1	0.041	-9999	-9999	-9999	-9999	0.03	703.9	-9999	-9999	-9999	-9999	0.3	2.6	-9999	-9999	-9999	-9999
1/11/2017 19:15	-52.6	-51.9	0.6	0.9	0.1	0.043	-9999	-9999	-9999	-9999	0.03	766.3	-9999	-9999	-9999	-9999	0.3	2.5	-9999	-9999	-9999	-9999
1/11/2017 19:30	-52.6	-51.8	0.6	0.9	0.1	0.042	-9999	-9999	-9999	-9999	0.03	692.5	-9999	-9999	-9999	-9999	0.3	2.6	-9999	-9999	-9999	-9999
1/11/2017 19:45	-52.6	-51.8	0.6	0.9	0.1	0.042	-9999	-9999	-9999	-9999	0.03	717.5	-9999	-9999	-9999	-9999	0.3	2.6	-9999	-9999	-9999	-9999
1/11/2017 20:00	-52.6	-51.9	0.6	0.9	0.1	0.042	-9999	-9999	-9999	-9999	0.03	699.2	-9999	-9999	-9999	-9999	0.3	2.6	-9999	-9999	-9999	-9999
1/11/2017 20:15	-52.7	-51.9	0.6	0.9	0.1	0.042	-9999	-9999	-9999	-9999	0.03	768.6	-9999	-9999	-9999	-9999	0.3	2.5	-9999	-9999	-9999	-9999
1/11/2017 20:30	-52.9	-51.9	0.6	0.9	0.1	0.042	-9999	-9999	-9999	-9999	0.03	730.3	-9999	-9999	-9999	-9999	0.3	2.5	-9999	-9999	-9999	-9999
1/11/2017 20:45	-52.7	-51.6	0.6	0.9	0.101	0.042	-9999	-9999	-9999	-9999	0.03	701.8	-9999	-9999	-9999	-9999	0.3	2.6	-9999	-9999	-9999	-9999
1/11/2017 21:00	-52.4	-51.8	0.6	0.9	0.1	0.042	-9999	-9999	-9999	-9999	0.03	678.1	-9999	-9999	-9999	-9999	0.3	2.6	-9999	-9999	-9999	-9999
1/11/2017 21:15	-52.8	-51.9	0.6	0.9	0.1	0.042	-9999	-9999	-9999	-9999	0.03	693	-9999	-9999	-9999	-9999	0.3	2.5	-9999	-9999	-9999	-9999
1/11/2017 21:30	-52.5	-51.7	0.6	0.9	0.1	0.042	-9999	-9999	-9999	-9999	0.03	697.6	-9999	-9999	-9999	-9999	0.3	2.6	-9999	-9999	-9999	-9999
1/11/2017 21:45	-52.5	-51.8	0.6	0.9	0.101	0.042	-9999	-9999	-9999	-9999	0.03	823	-9999	-9999	-9999	-9999	0.3	2.5	-9999	-9999	-9999	-9999
1/11/2017 22:00	-52.7	-51.7	0.6	0.9	0.101	0.042	-9999	-9999	-9999	-9999	0.03	723.1	-9999	-9999	-9999	-9999	0.3	2.5	-9999	-9999	-9999	-9999
1/11/2017 22:15	-52.6	-51.7	0.6	0.9	0.101	0.042	-9999	-9999	-9999	-9999	0.03	703.6	-9999	-9999	-9999	-9999	0.3	2.5	-9999	-9999	-9999	-9999
1/11/2017 22:30	-52.3	-51.7	0.6	0.9	0.101	0.042	-9999	-9999	-9999	-9999	0.03	713.7	-9999	-9999	-9999	-9999	0.3	2.5	-9999	-9999	-9999	-9999
1/11/2017 22:45	-52.5	-51.6	0.6	0.9	0.101	0.042	-9999	-9999	-9999	-9999	0.03	692.6	-9999	-9999	-9999	-9999	0.3	2.5	-9999	-9999	-9999	-9999
1/11/2017 23:00	-52.7	-51.8	0.6	0.9	0.101	0.042	-9999	-9999	-9999	-9999	0.03	797	-9999	-9999	-9999	-9999	0.3	2.5	-9999	-9999	-9999	-9999
1/11/2017 23:15	-52.7	-51.5	0.6	0.9	0.101	0.042	-9999	-9999	-9999	-9999	0.03	771.6	-9999	-9999	-9999	-9999	0.3	2.6	-9999	-9999	-9999	-9999
1/11/2017 23:30	-52.7	-51.7	0.6	0.9	0.101	0.041	-9999	-9999	-9999	-9999	0.03	730.3	-9999	-9999	-9999	-9999	0.3	2.5	-9999	-9999	-9999	-9999
1/11/2017 23:45	-52.2	-51.5	0.6	0.9	0.101	0.042	-9999	-9999	-9999	-9999	0.03	695.4	-9999	-9999	-9999	-9999	0.3	2.6	-9999	-9999	-9999	-9999
1/12/2017 0:00	-52.8	-51.5	0.6	0.9	0.101	0.042	-9999	-9999	-9999	-9999	0.03	799.2	-9999	-9999	-9999	-9999	0.3	2.6	-9999	-9999	-9999	-9999
1/12/2017 0:15	-52.6	-51.5	0.6	0.9	0.101	0.042	-9999	-9999	-9999	-9999	0.03	786.6	-9999	-9999	-9999	-9999	0.3	2.6	-9999	-9999	-9999	-9999
1/12/2017 0:30	-52.6	-51.5	0.6	0.9	0.101	0.043	-9999	-9999	-9999	-9999	0.03	691.1	-9999	-9999	-9999	-9999	0.3	2.5	-9999	-9999	-9999	-9999
1/12/2017 0:45	-52.6	-51.7	0.6	0.9	0.101	0.042	-9999	-9999	-9999	-9999	0.03	671.5	-9999	-9999	-9999	-9999	0.3	2.6	-9999	-9999	-9999	-9999
1/12/2017 1:00	-52.6	-51.7	0.6	0.9	0.102	0.042	-9999	-9999	-9999	-9999	0.03	698.5	-9999	-9999	-9999	-9999	0.3	2.5	-9999	-9999	-9999	-9999
1/12/2017 1:15	-52.5	-51.4	0.6	0.9	0.102	0.043	-9999	-9999	-9999	-9999	0.03	676.9	-9999	-9999	-9999	-9999	0.3	2.6	-9999	-9999	-9999	-9999
1/12/2017 1:30	-52.4	-51.6	0.6	0.9	0.102	0.042	-9999	-9999	-9999	-9999	0.04	669.9	-9999	-9999	-9999	-9999	0.3	2.5	-9999	-9999	-9999	-9999
1/12/2017 1:45	-52.5	-51.8	0.6	0.9	0.102	0.042	-9999	-9999	-9999	-9999	0.03	731	-9999	-9999	-9999	-9999	0.3	2.5	-9999	-9999	-9999	-9999
1/12/2017 2:00	-52.5	-51.5	0.6	0.9	0.102	0.042	-9999	-9999	-9999	-9999	0.03	698.3	-9999	-9999	-9999	-9999	0.3	2.5	-9999	-9999	-9999	-9999
1/12/2017 2:15	-52.2	-51.5	0.6	0.9	0.102	0.042	-9999	-9999	-9999	-9999	0.03	742.9	-9999	-9999	-9999	-9999	0.3	2.5	-9999	-9999	-9999	-9999
1/12/2017 2:30	-52.5	-51.6	0.6	0.9	0.102	0.042	-9999	-9999	-9999	-9999	0.03	644	-9999	-9999	-9999	-9999	0.3	2.5	-9999	-9999	-9999	-9999
1/12/2017 2:45	-52.6	-51.4	0.6	0.9	0.102	0.041	-9999	-9999	-9999	-9999	0.03	708.5	-9999	-9999	-9999	-9999	0.3	2.5	-9999	-9999	-9999	-9999
1/12/2017 3:00	-52.2	-51.5	0.6	0.9	0.102	0.042	-9999	-9999	-9999	-9999	0.03	677.5	-9999	-9999	-9999	-9999	0.3	2.6	-9999	-9999	-9999	-9999
1/12/2017 3:15	-52.3	-51.6	0.6	0.9	0.102	0.042	-9999	-9999	-9999	-9999	0.04	774.2	-9999	-9999	-9999	-9999	0.3	2.5	-9999	-9999	-9999	-9999
1/12/2017 3:30	-52.4	-51.5	0.6	0.9	0.102	0.043	-9999	-9999	-9999	-9999	0.04	718.6	-9999	-9999	-9999	-9999	0.3	2.5	-9999	-9999	-9999	-9999
1/12/2017 3:45	-52.4	-51.5	0.6	0.9	0.102	0.041	-9999	-9999	-9999	-9999	0.03	807	-9999	-9999	-9999	-9999	0.3	2.5	-9999	-9999	-9999	-9999
1/12/2017 4:00	-52.5	-51.7	0.6	0.9	0.102	0.042	-9999	-9999	-9999	-9999	0.03	706.3	-9999	-9999	-9999	-9999	0.3	2.6	-9999	-9999	-9999	-9999
1/12/2017 4:15	-52.6	-51.4	0.6	0.9	0.102	0.042	-9999	-9999	-9999	-9999	0.03	721.5	-9999	-9999	-9999	-9999	0.3	2.6	-9999	-9999	-9999	-9999
1/12/2017 4:30	-52.5	-51.7	0.6	0.9	0.102	0.042	-9999	-9999	-9999	-9999	0.03	753.2	-9999	-9999	-9999	-9999	0.3	2.6	-9999	-9999	-9999	-9999
1/12/2017 4:45	-52.4	-51.5	0.6	0.9	0.102	0.042	-9999	-9999	-9999	-9999	0.03	826	-9999	-9999	-9999	-9999	0.3	2.5	-9999	-9999	-9999	-9999
1/12/2017 5:00	-52.4	-51.4	0.6	0.9	0.103	0.042	-9999	-9999	-9999	-9999	0.03	688.1	-9999	-9999	-9999	-9999	0.3	2.6	-9999	-9999	-9999	-9999
1/12/2017 5:15	-52.4	-51.6	0.6	0.9	0.102	0.042	-9999	-9999	-9999	-9999	0.03	713.1	-9999	-9999	-9999	-9999	0.3	2.5	-9999	-9999	-9999	-9999
1/12/2017 5:30	-52.5	-51.6	0.6	0.9	0.103	0.042	-9999	-9999	-9999	-9999	0.03	692	-9999	-9999	-9999	-9999	0.4	2.5	-9999	-9999	-9999	-9999
1/12/2017 5:45	-52.1	-51.6	0.6	0.9	0.103	0.042	-9999	-9999	-9999	-9999	0.03	734.8	-9999	-9999	-9999	-9999	0.3	2.5	-9999	-9999	-9999	-9999
1/12/2017 6:00	-52.4	-51.5	0.6	0.9	0.103	0.042	-9999	-9999	-9999	-9999	0.03	772.3	-9999	-9999	-9999	-9999	0.3	2.5	-9999	-9999	-9999	-9999
1/12/2017 6:15	-52.4	-51.6	0.6	0.9	0.103	0.042	-9999	-9999	-9999	-9999	0.03	762.2	-9999	-9999	-9999	-9999	0.3	2.6	-9999	-9999	-9999	-9999
1/12/2017 6:30	-52.4	-51.4	0.6	0.9	0.103	0.041	-9999	-9999	-9999	-9999	0.03	764.5	-9999	-9999	-9999	-9999	0.3	2.6	-9999	-9999	-9999	-9999
1/12/2017 6:45	-52.3	-51.6	0.6	0.9	0.103	0.042	-9999	-9999	-9999	-9999	0.03	686.7	-9999	-9999	-9999	-9999	0.3	2.5	-9999	-9999	-9999	-9999
1/12/2017 7:00	-52.6	-51.5	0.6	0.9	0.103	0.042	-9999	-9999	-9999	-9999	0.03	805	-9999	-9999	-9999	-9999	0.3	2.5	-9999	-9999	-9999	-9999
1/12/2017 7:15	-52.4	-51.3	0.6	0.9	0.103	0.042	-9999	-9999	-9999	-9999	0.03	779.5	-9999	-9999	-9999	-9999	0.3	2.5	-9999	-9999	-9999	-9999
1/12/2017 7:30	-52.2	-51.4	0.6	0.9	0.103	0.042	-9999	-9999	-9999	-9999	0.03	690	-9999	-9999	-9999	-9999	0.3	2.6	-9999	-9999	-9999	-9999
1/12/2017 7:45	-52.5	-51.5	0.6	0.9	0.103	0.042	-9999	-9999	-9999	-9999	0.03	772	-9999	-9999	-9999	-9999	0.3	2.6	-9999	-9999	-9999	-9999
1/12/2017 8:00	-52.3	-51.5	0.6	0.9	0.103	0.043	-9999	-9999	-9999	-9999	0.03	749.8	-9999	-9999	-9999	-9999	0.3	2.5	-9999	-9999	-9999	-9999
1/12/2017 8:15	-52.1	-51.6	0.6	0.9	0.104	0.042	-9999	-9999	-9999	-9999	0.03	730.9	-9999	-9999	-9999	-9999	0.3	2.5	-9999	-9999	-9999	-9999
1/12/2017 8:30	-52.2	-51.6	0.6	0.9	0.104	0.043	-9999	-9999	-9999	-9999	0.03	735.3	-9999	-9999	-9999	-9999	0.3	2.5	-9999	-9999	-9999	-9999
1/12/2017 8:45	-52.3	-51.7	0.6	0.9	0.104	0.043	-9999	-9999	-9999	-9999	0.03	713.2	-9999	-9999	-9999	-9999	0.3	2.5	-9999	-9999	-9999	-9999
1/12/2017 9:00	-52.1	-51.6	0.6	0.9	0.104	0.042	-9999	-9999	-9999	-9999	0.04	734.4	-9999	-9999	-9999	-9999	0.3	2.6	-9999	-9999	-9999	-9999
1/12/2017 9:15	-52.4	-51.8	0.6	0.9	0.104	0.042	-9999	-9999	-9999	-9999	0.03	756.2	-9999	-9999	-9999	-9999	0.3	2.6	-9999	-9999	-9999	-9999
1/12/2017 9:30	-52.6	-51.6	0.6	0.9	0.104	0.042	-9999	-9999	-9999	-9999	0.03	803	-9999	-9999	-9999	-9999	0.3	2.5	-9999	-9999	-9999	-9999
1/12/2017 9:45	-52.5	-51.9	0.6	0.9	0.104	0.042	-9999	-9999	-9999	-9999	0.03	741.9	-9999	-9999	-9999	-9999	0.3	2.5	-9999	-9999	-9999	-9999
1/12/2017 10:00	-56.6	-54.1	0.6	0.9	0.104	0.042	-9999	-9999	-9999	-9999	0.03	706.6	-9999	-9999	-9999	-9999	0.3	2.5	-9999	-9999	-9999	-9999
1/12/2017 10:15	-56.9	-54.9	0.6	0.9	0.104	0.042	-9999	-9999	-9999	-9999	0.03	646.7	-9999	-9999	-9999	-9999	0.3	2.5	-9999	-9999	-9999	-9999
1/12/2017 10:30	-56.7	-53.2	0.6	0.9	0.104	0.042	-9999	-9999	-9999	-9999	0.03	782.2	-9999	-9999	-9999	-9999	0.3	2.6	-9999	-9999	-9999	-9999
1/12/2017 10:45	-56.6	-54.7	0.7	0.9	0.104	0.042	-9999	-9999	-9999	-9999	0.03	730.3	-9999	-9999	-9999	-9999	0.3	2.6	-9999	-9999	-9999	-9999
1/12/2017 11:00	-56.6	-55.3	0.6	0.9	0.104	0.042	-9999	-9999	-9999	-9999	0.03	728.9	-9999	-9999	-9999	-9999	0.3	2.5	-9999	-9999	-9999	-9999
1/12/2017 11:15	-56.7	-54.7	0.6	0.9	0.104	0.042	-9999	-9999	-9999	-9999	0.03	704.1	-9999	-9999	-9999	-9999	0.3	2.5	-9999	-9999	-9999	-9999
1/12/2017 11:30	-56.5	-55.1	0.6	0.9	0.104	0.042	-9999	-9999	-9999	-9999	0.03	684.5	-9999	-9999	-9999	-9999	0.3	2.5	-9999	-9999	-9999	-9999
1/12/2017 11:45	-56.2	-55.2	0.6	0.9	0.105	0.042	-9999	-9999	-9999	-9999	0.03	728.1	-9999	-9999	-9999	-9999	0.3	2.5	-9999	-9999	-9999	-9999
1/12/2017 12:00	-56.7	-55.3	0.6	0.9	0.105	0.042	-9999	-9999	-9999	-9999	0.03	752.3	-9999	-9999	-9999	-9999	0.3	2.5	-9999	-9999	-9999	-9999
1/12/2017 12:15	-55.5	-54.5	0.6	0.9	0.104	0.042	-9999	-9999	-9999	-9999	0.03	721.4	-9999	-9999	-9999	-9999	0.3	2.5	-9999	-9999	-9999	-9999
1/12/2017 12:30	-56.3	-55	0.6	0.9	0.105	0.042	-9999	-9999	-9999	-9999	0.03	729.7	-9999	-9999	-9999	-9999	0.3	2.5	-9999	-9999	-9999	-9999
1/12/2017 12:45	-56.1	-51.7	0.6	0.9	0.105	0.042	-9999	-9999	-9999	-9999	0.04	695.6	-9999	-9999	-9999	-9999	0.3	2.5	-9999	-9999	-9999	-9999
1/12/2017 13:00	-57.1	-54.6	0.6	0.9	0.105	0.042	-9999	-9999	-9999	-9999	0.03	722	-9999	-9999	-9999	-9999	0.4	2.5	-9999	-9999	-9999	-9999
1/12/2017 13:15	-55.7	-55.3	0.6	0.9	0.105	0.042	-9999	-9999	-9999	-9999	0.03	675.1	-9999	-9999	-9999	-9999	0.3	2.6	-9999	-9999	-9999	-9999
1/12/2017 13:30	-55.1	-54	0.6	0.9	0.105	0.041	-9999	-9999	-9999	-9999	0.03	686.6	-9999	-9999	-9999	-9999	0.3	2.6	-9999	-9999	-9999	-9999
1/12/2017 13:45	-55.1	-52.4	0.6	0.9	0.105	0.043	-9999	-9999	-9999	-9999	0.03	663.9	-9999	-9999	-9999	-9999	0.4	2.5	-9999	-9999	-9999	-9999
1/12/2017 14:00	-55	-54	0.6	0.9	0.105	0.042	-9999	-9999	-9999	-9999	0.03	735.2	-9999	-9999	-9999	-9999	0.3	2.6	-9999	-9999	-9999	-9999
1/12/2017 14:15	-54.7	-53.4	0.6	0.9	0.105	0.042	-9999	-9999	-9999	-9999	0.03	762.4	-9999	-9999	-9999	-9999	0.3	2.6	-9999	-9999	-9999	-9999
1/12/2017 14:30	-53.6	-54	0.6	0.9	0.105	0.042	-9999	-9999	-9999	-9999	0.03	723.7	-9999	-9999	-9999	-9999	0.3	2.5	-9999	-9999	-9999	-9999
1/12/2017 14:45	-54.6	-53.8	0.6	0.9	0.105	0.042	-9999	-9999	-9999	-9999	0.03	755.4	-9999	-9999	-9999	-9999	0.3	2.6	-9999	-9999	-9999	-9999
1/12/2017 15:00	-52.1	-51.6	0.6	0.9	0.105	0.042	-9999	-9999	-9999	-9999	0.03	709.6	-9999	-9999	-9999	-9999	0.3	2.5	-9999	-9999	-9999	-9999
1/12/2017 15:15	-52.2	-51.3	0.6	0.9	0.105	0.042	-9999	-9999	-9999	-9999	0.03	754.8	-9999	-9999	-9999	-9999	0.3	2.5	-9999	-9999	-9999	-9999
1/12/2017 15:30	-52.2	-51.2	0.6	0.9	0.105	0.042	-9999	-9999	-9999	-9999	0.03	696.6	-9999	-9999	-9999	-9999	0.3	2.6	-9999	-9999	-9999	-9999
1/12/2017 15:45	-52.2	-51.4	0.6	0.9	0.106	0.042	-9999	-9999	-9999	-9999	0.03	689.1	-9999	-9999	-9999	-9999	0.3	2.5	-9999	-9999	-9999	-9999
1/12/2017 16:00	-51.9	-51.4	0.6	0.9	0.106	0.042	-9999	-9999	-9999	-9999	0.03	754.4	-9999	-9999	-9999	-9999	0.3	2.5	-9999	-9999	-9999	-9999
1/12/2017 16:15	-52.1	-51.1	0.6	0.9	0.106	0.042	-9999	-9999	-9999	-9999	0.03	676.8	-9999	-9999	-9999	-9999	0.3	2.6	-9999	-9999	-9999	-9999
1/12/2017 16:30	-52.2	-51.4	0.6	0.9	0.106	0.042	-9999	-9999	-9999	-9999	0.03	742.3	-9999	-9999	-9999	-9999	0.3	2.6	-9999	-9999	-9999	-9999
1/12/2017 16:45	-52.1	-51.3	0.6	0.9	0.106	0.042	-9999	-9999	-9999	-9999	0.03	651.3	-9999	-9999	-9999	-9999	0.4	2.6	-9999	-9999	-9999	-9999
1/12/2017 17:00	-52.4	-51.5	0.6	0.9	0.106	0.041	-9999	-9999	-9999	-9999	0.03	737	-9999	-9999	-9999	-9999	0.3	2.5	-9999	-9999	-9999	-9999
1/12/2017 17:15	-51.9	-51.4	0.6	0.9	0.106	0.042	-9999	-9999	-9999	-9999	0.03	773	-9999	-9999	-9999	-9999	0.3	2.5	-9999	-9999	-9999	-9999
1/12/2017 17:30	-52	-51.4	0.6	0.9	0.106	0.042	-9999	-9999	-9999	-9999	0.03	727.8	-9999	-9999	-9999	-9999	0.3	2.6	-9999	-9999	-9999	-9999
1/12/2017 17:45	-52.1	-51.3	0.6	0.9	0.106	0.042	-9999	-9999	-9999	-9999	0.04	767.5	-9999	-9999	-9999	-9999	0.3	2.6	-9999	-9999	-9999	-9999
1/12/2017 18:00	-52	-51.5	0.7	0.9	0.106	0.042	-9999	-9999	-9999	-9999	0.04	657.9	-9999	-9999	-9999	-9999	0.3	2.5	-9999	-9999	-9999	-9999
1/12/2017 18:15	-52	-51.2	0.6	0.9	0.106	0.042	-9999	-9999	-9999	-9999	0.03	765.8	-9999	-9999	-9999	-9999	0.4	2.6	-9999	-9999	-9999	-9999
1/12/2017 18:30	-51.8	-51.3	0.6	0.9	0.106	0.042	-9999	-9999	-9999	-9999	0.04	613.7	-9999	-9999	-9999	-9999	0.3	2.5	-9999	-9999	-9999	-9999
1/12/2017 18:45	-51.9	-51.1	0.6	0.9	0.106	0.042	-9999	-9999	-9999	-9999	0.03	746	-9999	-9999	-9999	-9999	0.3	2.6	-9999	-9999	-9999	-9999
1/12/2017 19:00	-52.1	-51.1	0.6	0.9	0.106	0.042	-9999	-9999	-9999	-9999	0.03	752.1	-9999	-9999	-9999	-9999	0.3	2.5	-9999	-9999	-9999	-9999
1/12/2017 19:15	-51.8	-51.3	0.6	0.9	0.107	0.042	-9999	-9999	-9999	-9999	0.03	686.6	-9999	-9999	-9999	-9999	0.4	2.5	-9999	-9999	-9999	-9999
1/12/2017 19:30	-51.9	-51.2	0.6	0.9	0.107	0.042	-9999	-9999	-9999	-9999	0.03	748.3	-9999	-9999	-9999	-9999	0.3	2.5	-9999	-9999	-9999	-9999
1/12/2017 19:45	-51.8	-51.3	0.6	0.9	0.107	0.042	-9999	-9999	-9999	-9999	0.03	721.2	-9999	-9999	-9999	-9999	0.3	2.5	-9999	-9999	-9999	-9999
1/12/2017 20:00	-51.7	-51.3	0.6	0.9	0.106	0.041	-9999	-9999	-9999	-9999	0.04	715.1	-9999	-9999	-9999	-9999	0.4	2.5	-9999	-9999	-9999	-9999
1/12/2017 20:15	-51.9	-51.3	0.6	0.9	0.107	0.042	-9999	-9999	-9999	-9999	0.03	697	-9999	-9999	-9999	-9999	0.3	2.5	-9999	-9999	-9999	-9999
1/12/2017 20:30	-51.8	-51.3	0.6	0.9	0.107	0.042	-9999	-9999	-9999	-9999	0.03	658.3	-9999	-9999	-9999	-9999	0.3	2.5	-9999	-9999	-9999	-9999
1/12/2017 20:45	-51.9	-51.3	0.6	0.9	0.107	0.043	-9999	-9999	-9999	-9999	0.03	765.8	-9999	-9999	-9999	-9999	0.3	2.6	-9999	-9999	-9999	-9999
1/12/2017 21:00	-51.8	-51.4	0.6	0.9	0.107	0.042	-9999	-9999	-9999	-9999	0.03	745.5	-9999	-9999	-9999	-9999	0.3	2.6	-9999	-9999	-9999	-9999
1/12/2017 21:15	-51.4	-51.2	0.6	0.9	0.107	0.042	-9999	-9999	-9999	-9999	0.03	709.4	-9999	-9999	-9999	-9999	0.4	2.5	-9999	-9999	-9999	-9999
1/12/2017 21:30	-51.8	-51.2	0.6	0.9	0.107	0.042	-9999	-9999	-9999	-9999	0.03	845	-9999	-9999	-9999	-9999	0.4	2.6	-9999	-9999	-9999	-9999
1/12/2017 21:45	-51.7	-51.1	0.6	0.9	0.107	0.042	-9999	-9999	-9999	-9999	0.03	749.7	-9999	-9999	-9999	-9999	0.3	2.5	-9999	-9999	-9999	-9999
1/12/2017 22:00	-51.8	-51.2	0.6	0.9	0.107	0.042	-9999	-9999	-9999	-9999	0.03	697.5	-9999	-9999	-9999	-9999	0.3	2.5	-9999	-9999	-9999	-9999
1/12/2017 22:15	-51.6	-51.3	0.6	0.9	0.107	0.042	-9999	-9999	-9999	-9999	0.03	767.7	-9999	-9999	-9999	-9999	0.3	2.5	-9999	-9999	-9999	-9999
1/12/2017 22:30	-51.5	-51.2	0.6	0.9	0.107	0.042	-9999	-9999	-9999	-9999	0.03	756.5	-9999	-9999	-9999	-9999	0.3	2.5	-9999	-9999	-9999	-9999
1/12/2017 22:45	-51.8	-51.1	0.6	0.9	0.107	0.042	-9999	-9999	-9999	-9999	0.03	740.8	-9999	-9999	-9999	-9999	0.3	2.5	-9999	-9999	-9999	-9999
1/12/2017 23:00	-51.8	-51	0.6	0.9	0.107	0.042	-9999	-9999	-9999	-9999	0.03	739.8	-9999	-9999	-9999	-9999	0.3	2.5	-9999	-9999	-9999	-9999
1/12/2017 23:15	-51.8	-51.1	0.7	0.9	0.107	0.042	-9999	-9999	-9999	-9999	0.03	754.7	-9999	-9999	-9999	-9999	0.3	2.5	-9999	-9999	-9999	-9999
1/12/2017 23:30	-51.7	-51.3	0.6	0.9	0.107	0.042	-9999	-9999	-9999	-9999	0.03	655.7	-9999	-9999	-9999	-9999	0.4	2.5	-9999	-9999	-9999	-9999
1/12/2017 23:45	-51.7	-51.3	0.6	0.9	0.107	0.042	-9999	-9999	-9999	-9999	0.03	785.9	-9999	-9999	-9999	-9999	0.4	2.5	-9999	-9999	-9999	-9999
1/13/2017 0:00	-51.9	-50.9	0.6	0.9	0.108	0.042	-9999	-9999	-9999	-9999	0.03	832	-9999	-9999	-9999	-9999	0.4	2.5	-9999	-9999	-9999	-9999
1/13/2017 0:15	-51.1	-51	0.6	0.9	0.108	0.042	-9999	-9999	-9999	-9999	0.03	817	-9999	-9999	-9999	-9999	0.3	2.5	-9999	-9999	-9999	-9999
1/13/2017 0:30	-51.7	-51.2	0.6	0.9	0.108	0.042	-9999	-9999	-9999	-9999	0.03	700.4	-9999	-9999	-9999	-9999	0.4	2.6	-9999	-9999	-9999	-9999
1/13/2017 0:45	-51.4	-51	0.7	0.9	0.108	0.042	-9999	-9999	-9999	-9999	0.03	692.9	-9999	-9999	-9999	-9999	0.3	2.5	-9999	-9999	-9999	-9999
1/13/2017 1:00	-51.8	-51.1	0.6	0.9	0.108	0.042	-9999	-9999	-9999	-9999	0.03	684.8	-9999	-9999	-9999	-9999	0.3	2.5	-9999	-9999	-9999	-9999
1/13/2017 1:15	-51.7	-51.1	0.6	0.9	0.108	0.043	-9999	-9999	-9999	-9999	0.03	709.8	-9999	-9999	-9999	-9999	0.3	2.6	-9999	-9999	-9999	-9999
1/13/2017 1:30	-51.4	-51	0.6	0.9	0.108	0.042	-9999	-9999	-9999	-9999	0.03	719.5	-9999	-9999	-9999	-9999	0.3	2.6	-9999	-9999	-9999	-9999
1/13/2017 1:45	-51.6	-51.2	0.6	0.9	0.108	0.042	-9999	-9999	-9999	-9999	0.03	677.5	-9999	-9999	-9999	-9999	0.3	2.6	-9999	-9999	-9999	-9999
1/13/2017 2:00	-51.5	-50.9	0.7	0.9	0.108	0.042	-9999	-9999	-9999	-9999	0.03	681.5	-9999	-9999	-9999	-9999	0.3	2.5	-9999	-9999	-9999	-9999
1/13/2017 2:15	-51.5	-51.1	0.6	0.9	0.108	0.042	-9999	-9999	-9999	-9999	0.04	692.6	-9999	-9999	-9999	-9999	0.3	2.5	-9999	-9999	-9999	-9999
1/13/2017 2:30	-51.3	-51	0.7	0.9	0.108	0.042	-9999	-9999	-9999	-9999	0.03	748.1	-9999	-9999	-9999	-9999	0.3	2.5	-9999	-9999	-9999	-9999
1/13/2017 2:45	-51.7	-51.1	0.6	0.9	0.108	0.042	-9999	-9999	-9999	-9999	0.03	752.3	-9999	-9999	-9999	-9999	0.3	2.5	-9999	-9999	-9999	-9999
1/13/2017 3:00	-51.7	-51	0.6	0.9	0.108	0.042	-9999	-9999	-9999	-9999	0.03	754.9	-9999	-9999	-9999	-9999	0.3	2.6	-9999	-9999	-9999	-9999
1/13/2017 3:15	-51.3	-51.1	0.6	0.9	0.108	0.042	-9999	-9999	-9999	-9999	0.03	689.8	-9999	-9999	-9999	-9999	0.4	2.5	-9999	-9999	-9999	-9999
1/13/2017 3:30	-51.5	-51	0.6	0.9	0.108	0.042	-9999	-9999	-9999	-9999	0.03	706.6	-9999	-9999	-9999	-9999	0.3	2.5	-9999	-9999	-9999	-9999
1/13/2017 3:45	-51.5	-51.1	0.6	0.9	0.109	0.042	-9999	-9999	-9999	-9999	0.03	841	-9999	-9999	-9999	-9999	0.3	2.5	-9999	-9999	-9999	-9999
1/13/2017 4:00	-51.7	-50.8	0.7	0.9	0.109	0.042	-9999	-9999	-9999	-9999	0.03	724.4	-9999	-9999	-9999	-9999	0.3	2.5	-9999	-9999	-9999	-9999
1/13/2017 4:15	-51.5	-51.1	0.6	0.9	0.109	0.042	-9999	-9999	-9999	-9999	0.03	743	-9999	-9999	-9999	-9999	0.4	2.5	-9999	-9999	-9999	-9999
1/13/2017 4:30	-51.4	-51.1	0.6	0.9	0.109	0.042	-9999	-9999	-9999	-9999	0.03	738.4	-9999	-9999	-9999	-9999	0.3	2.5	-9999	-9999	-9999	-9999
1/13/2017 4:45	-51.6	-51.1	0.7	0.9	0.109	0.042	-9999	-9999	-9999	-9999	0.03	712.2	-9999	-9999	-9999	-9999	0.3	2.5	-9999	-9999	-9999	-9999
1/13/2017 5:00	-51.4	-50.9	0.7	0.9	0.109	0.042	-9999	-9999	-9999	-9999	0.03	676.3	-9999	-9999	-9999	-9999	0.4	2.5	-9999	-9999	-9999	-9999
1/13/2017 5:15	-51.5	-51.1	0.6	0.9	0.109	0.041	-9999	-9999	-9999	-9999	0.03	712.8	-9999	-9999	-9999	-9999	0.3	2.5	-9999	-9999	-9999	-9999
1/13/2017 5:30	-51.3	-51	0.6	0.9	0.109	0.042	-9999	-9999	-9999	-9999	0.03	712.1	-9999	-9999	-9999	-9999	0.4	2.5	-9999	-9999	-9999	-9999
1/13/2017 5:45	-51.4	-50.6	0.7	0.9	0.109	0.042	-9999	-9999	-9999	-9999	0.03	746.7	-9999	-9999	-9999	-9999	0.3	2.5	-9999	-9999	-9999	-9999
1/13/2017 6:00	-51.6	-50.9	0.7	0.9	0.109	0.042	-9999	-9999	-9999	-9999	0.03	772.2	-9999	-9999	-9999	-9999	0.3	2.6	-9999	-9999	-9999	-9999
1/13/2017 6:15	-51.4	-50.9	0.7	0.9	0.109	0.042	-9999	-9999	-9999	-9999	0.03	834	-9999	-9999	-9999	-9999	0.3	2.5	-9999	-9999	-9999	-9999
1/13/2017 6:30	-51.4	-50.5	0.6	0.9	0.109	0.042	-9999	-9999	-9999	-9999	0.03	727.3	-9999	-9999	-9999	-9999	0.4	2.5	-9999	-9999	-9999	-9999
1/13/2017 6:45	-51.4	-50.7	0.6	0.9	0.109	0.042	-9999	-9999	-9999	-9999	0.04	751.5	-9999	-9999	-9999	-9999	0.4	2.5	-9999	-9999	-9999	-9999
1/13/2017 7:00	-51.6	-51	0.7	0.9	0.109	0.042	-9999	-9999	-9999	-9999	0.03	699.8	-9999	-9999	-9999	-9999	0.3	2.5	-9999	-9999	-9999	-9999
1/13/2017 7:15	-51.6	-50.9	0.6	0.9	0.109	0.042	-9999	-9999	-9999	-9999	0.03	683.6	-9999	-9999	-9999	-9999	0.3	2.5	-9999	-9999	-9999	-9999
1/13/2017 7:30	-51.1	-51	0.7	0.9	0.109	0.042	-9999	-9999	-9999	-9999	0.03	682.5	-9999	-9999	-9999	-9999	0.3	2.5	-9999	-9999	-9999	-9999
1/13/2017 7:45	-51.2	-51	0.7	0.9	0.11	0.042	-9999	-9999	-9999	-9999	0.03	688	-9999	-9999	-9999	-9999	0.3	2.5	-9999	-9999	-9999	-9999
1/13/2017 8:00	-51.2	-51	0.6	0.9	0.11	0.042	-9999	-9999	-9999	-9999	0.03	797	-9999	-9999	-9999	-9999	0.3	2.6	-9999	-9999	-9999	-9999
1/13/2017 8:15	-51.2	-51	0.7	0.9	0.11	0.042	-9999	-9999	-9999	-9999	0.03	694.3	-9999	-9999	-9999	-9999	0.4	2.5	-9999	-9999	-9999	-9999
1/13/2017 8:30	-51	-50.8	0.6	0.9	0.11	0.042	-9999	-9999	-9999	-9999	0.04	726.7	-9999	-9999	-9999	-9999	0.3	2.5	-9999	-9999	-9999	-9999
1/13/2017 8:45	-51.4	-50.9	0.7	0.9	0.11	0.042	-9999	-9999	-9999	-9999	0.04	692.5	-9999	-9999	-9999	-9999	0.3	2.6	-9999	-9999	-9999	-9999
1/13/2017 9:00	-51.4	-51.1	0.6	0.9	0.11	0.042	-9999	-9999	-9999	-9999	0.03	704.3	-9999	-9999	-9999	-9999	0.4	2.5	-9999	-9999	-9999	-9999
1/13/2017 9:15	-51.3	-50.9	0.7	0.9	0.11	0.042	-9999	-9999	-9999	-9999	0.03	761.4	-9999	-9999	-9999	-9999	0.3	2.5	-9999	-9999	-9999	-9999
1/13/2017 9:30	-51.2	-51	0.6	0.9	0.11	0.042	-9999	-9999	-9999	-9999	0.03	773.4	-9999	-9999	-9999	-9999	0.3	2.5	-9999	-9999	-9999	-9999
1/13/2017 9:45	-51.4	-50.9	0.6	0.9	0.11	0.042	-9999	-9999	-9999	-9999	0.04	659.8	-9999	-9999	-9999	-9999	0.3	2.5	-9999	-9999	-9999	-9999
1/13/2017 10:00	-51.3	-50.9	0.7	0.9	0.11	0.042	-9999	-9999	-9999	-9999	0.03	697.9	-9999	-9999	-9999	-9999	0.3	2.5	-9999	-9999	-9999	-9999
1/13/2017 10:15	-51.6	-51.2	0.7	0.9	0.11	0.042	-9999	-9999	-9999	-9999	0.03	706.2	-9999	-9999	-9999	-9999	0.3	2.5	-9999	-9999	-9999	-9999
1/13/2017 10:30	-51.2	-51.1	0.7	0.9	0.11	0.042	-9999	-9999	-9999	-9999	0.03	727.5	-9999	-9999	-9999	-9999	0.3	2.6	-9999	-9999	-9999	-9999
1/13/2017 10:45	-51.3	-51.2	0.7	0.9	0.11	0.042	-9999	-9999	-9999	-9999	0.04	747.9	-9999	-9999	-9999	-9999	0.3	2.6	-9999	-9999	-9999	-9999
1/13/2017 11:00	-51.2	-51	0.6	0.9	0.11	0.042	-9999	-9999	-9999	-9999	0.04	737.6	-9999	-9999	-9999	-9999	0.4	2.5	-9999	-9999	-9999	-9999
1/13/2017 11:15	-51.5	-51.1	0.7	0.9	0.11	0.042	-9999	-9999	-9999	-9999	0.03	671.7	-9999	-9999	-9999	-9999	0.3	2.5	-9999	-9999	-9999	-9999
1/13/2017 11:30	-51.2	-51.1	0.7	0.9	0.11	0.042	-9999	-9999	-9999	-9999	0.04	696.5	-9999	-9999	-9999	-9999	0.4	2.5	-9999	-9999	-9999	-9999
1/13/2017 11:45	-51	-51.1	0.7	0.9	0.11	0.042	-9999	-9999	-9999	-9999	0.03	763.1	-9999	-9999	-9999	-9999	0.3	2.5	-9999	-9999	-9999	-9999
1/13/2017 12:00	-51.6	-51.3	0.7	0.9	0.11	0.041	-9999	-9999	-9999	-9999	0.03	736.9	-9999	-9999	-9999	-9999	0.4	2.5	-9999	-9999	-9999	-9999
1/13/2017 12:15	-51.5	-51.1	0.7	0.9	0.111	0.042	-9999	-9999	-9999	-9999	0.03	731.1	-9999	-9999	-9999	-9999	0.3	2.5	-9999	-9999	-9999	-9999
1/13/2017 12:30	-51.2	-51	0.7	0.9	0.11	0.042	-9999	-9999	-9999	-9999	0.03	721.6	-9999	-9999	-9999	-9999	0.3	2.5	-9999	-9999	-9999	-9999
1/13/2017 12:45	-51.2	-51.1	0.7	0.9	0.111	0.043	-9999	-9999	-9999	-9999	0.03	668.3	-9999	-9999	-9999	-9999	0.4	2.6	-9999	-9999	-9999	-9999
1/13/2017 13:00	-51.6	-51.3	0.7	0.9	0.111	0.042	-9999	-9999	-9999	-9999	0.04	729.6	-9999	-9999	-9999	-9999	0.3	2.5	-9999	-9999	-9999	-9999
1/13/2017 13:15	-51.3	-51.3	0.7	0.9	0.111	0.042	-9999	-9999	-9999	-9999	0.03	785.3	-9999	-9999	-9999	-9999	0.3	2.6	-9999	-9999	-9999	-9999
1/13/2017 13:30	-51.3	-51.1	0.7	0.9	0.111	0.042	-9999	-9999	-9999	-9999	0.04	721.1	-9999	-9999	-9999	-9999	0.4	2.5	-9999	-9999	-9999	-9999
1/13/2017 13:45	-51.4	-50.9	0.7	0.9	0.111	0.042	-9999	-9999	-9999	-9999	0.04	756.2	-9999	-9999	-9999	-9999	0.3	2.5	-9999	-9999	-9999	-9999
1/13/2017 14:00	-51.5	-51	0.7	0.9	0.111	0.041	-9999	-9999	-9999	-9999	0.03	761.6	-9999	-9999	-9999	-9999	0.4	2.5	-9999	-9999	-9999	-9999
1/13/2017 14:15	-51.3	-50.9	0.7	0.9	0.111	0.042	-9999	-9999	-9999	-9999	0.03	692.1	-9999	-9999	-9999	-9999	0.4	2.6	-9999	-9999	-9999	-9999
1/13/2017 14:30	-51.3	-51	0.7	0.9	0.111	0.042	-9999	-9999	-9999	-9999	0.04	735	-9999	-9999	-9999	-9999	0.3	2.5	-9999	-9999	-9999	-9999
1/13/2017 14:45	-51.3	-51	0.7	0.9	0.111	0.042	-9999	-9999	-9999	-9999	0.03	765.8	-9999	-9999	-9999	-9999	0.4	2.6	-9999	-9999	-9999	-9999
1/13/2017 15:00	-51	-50.9	0.7	0.9	0.111	0.042	-9999	-9999	-9999	-9999	0.03	717.8	-9999	-9999	-9999	-9999	0.4	2.6	-9999	-9999	-9999	-9999
1/13/2017 15:15	-51.2	-51.1	0.7	0.9	0.111	0.042	-9999	-9999	-9999	-9999	0.03	735.5	-9999	-9999	-9999	-9999	0.4	2.5	-9999	-9999	-9999	-9999
1/13/2017 15:30	-51	-50.9	0.7	0.9	0.111	0.042	-9999	-9999	-9999	-9999	0.03	697.3	-9999	-9999	-9999	-9999	0.3	2.6	-9999	-9999	-9999	-9999
1/13/2017 15:45	-51.2	-50.9	0.7	0.9	0.111	0.042	-9999	-9999	-9999	-9999	0.03	699.8	-9999	-9999	-9999	-9999	0.3	2.5	-9999	-9999	-9999	-9999
1/13/2017 16:00	-51	-50.9	0.7	0.9	0.111	0.042	-9999	-9999	-9999	-9999	0.03	698.7	-9999	-9999	-9999	-9999	0.4	2.6	-9999	-9999	-9999	-9999
1/13/2017 16:15	-51.2	-50.7	0.7	0.9	0.111	0.042	-9999	-9999	-9999	-9999	0.03	739.8	-9999	-9999	-9999	-9999	0.3	2.6	-9999	-9999	-9999	-9999
1/13/2017 16:30	-51.1	-50.8	0.7	0.9	0.111	0.043	-9999	-9999	-9999	-9999	0.03	755.7	-9999	-9999	-9999	-9999	0.3	2.5	-9999	-9999	-9999	-9999
1/13/2017 16:45	-51.2	-50.7	0.7	0.9	0.112	0.042	-9999	-9999	-9999	-9999	0.03	792.2	-9999	-9999	-9999	-9999	0.3	2.6	-9999	-9999	-9999	-9999
1/13/2017 17:00	-51.2	-50.9	0.7	0.9	0.111	0.042	-9999	-9999	-9999	-9999	0.03	742.1	-9999	-9999	-9999	-9999	0.3	2.6	-9999	-9999	-9999	-9999
1/13/2017 17:15	-51.1	-50.9	0.7	0.9	0.112	0.042	-9999	-9999	-9999	-9999	0.03	702.6	-9999	-9999	-9999	-9999	0.4	2.6	-9999	-9999	-9999	-9999
1/13/2017 17:30	-50.9	-50.8	0.7	0.9	0.111	0.041	-9999	-9999	-9999	-9999	0.03	759.6	-9999	-9999	-9999	-9999	0.4	2.6	-9999	-9999	-9999	-9999
1/13/2017 17:45	-51.2	-50.9	0.7	0.9	0.112	0.042	-9999	-9999	-9999	-9999	0.03	725.5	-9999	-9999	-9999	-9999	0.4	2.5	-9999	-9999	-9999	-9999
1/13/2017 18:00	-51.1	-50.8	0.7	0.9	0.111	0.042	-9999	-9999	-9999	-9999	0.03	726.9	-9999	-9999	-9999	-9999	0.4	2.6	-9999	-9999	-9999	-9999
1/13/2017 18:15	-50.7	-50.5	0.7	0.9	0.112	0.042	-9999	-9999	-9999	-9999	0.03	705.8	-9999	-9999	-9999	-9999	0.4	2.5	-9999	-9999	-9999	-9999
1/13/2017 18:30	-51.3	-50.8	0.7	0.9	0.112	0.042	-9999	-9999	-9999	-9999	0.03	745.1	-9999	-9999	-9999	-9999	0.4	2.5	-9999	-9999	-9999	-9999
1/13/2017 18:45	-51.3	-50.6	0.7	0.9	0.112	0.042	-9999	-9999	-9999	-9999	0.03	707.9	-9999	-9999	-9999	-9999	0.3	2.5	-9999	-9999	-9999	-9999
1/13/2017 19:00	-51	-50.8	0.7	0.9	0.112	0.042	-9999	-9999	-9999	-9999	0.03	725.2	-9999	-9999	-9999	-9999	0.3	2.5	-9999	-9999	-9999	-9999
1/13/2017 19:15	-51.2	-50.8	0.7	0.9	0.112	0.043	-9999	-9999	-9999	-9999	0.03	768.3	-9999	-9999	-9999	-9999	0.4	2.5	-9999	-9999	-9999	-9999
1/13/2017 19:30	-50.8	-50.6	0.7	0.9	0.112	0.042	-9999	-9999	-9999	-9999	0.03	672.7	-9999	-9999	-9999	-9999	0.4	2.5	-9999	-9999	-9999	-9999
1/13/2017 19:45	-50.9	-50.6	0.7	0.9	0.112	0.042	-9999	-9999	-9999	-9999	0.03	719.2	-9999	-9999	-9999	-9999	0.4	2.5	-9999	-9999	-9999	-9999
1/13/2017 20:00	-50.8	-50.8	0.7	0.9	0.112	0.042	-9999	-9999	-9999	-9999	0.03	687.7	-9999	-9999	-9999	-9999	0.4	2.5	-9999	-9999	-9999	-9999
1/13/2017 20:15	-51	-50.5	0.7	0.9	0.112	0.042	-9999	-9999	-9999	-9999	0.03	751.1	-9999	-9999	-9999	-9999	0.3	2.5	-9999	-9999	-9999	-9999
1/13/2017 20:30	-50.7	-50.7	0.7	0.9	0.112	0.042	-9999	-9999	-9999	-9999	0.03	723.9	-9999	-9999	-9999	-9999	0.3	2.6	-9999	-9999	-9999	-9999
1/13/2017 20:45	-51	-50.6	0.7	0.9	0.112	0.042	-9999	-9999	-9999	-9999	0.03	714	-9999	-9999	-9999	-9999	0.4	2.5	-9999	-9999	-9999	-9999
1/13/2017 21:00	-50.8	-50.6	0.7	0.9	0.112	0.042	-9999	-9999	-9999	-9999	0.03	749.4	-9999	-9999	-9999	-9999	0.4	2.5	-9999	-9999	-9999	-9999
1/13/2017 21:15	-50.7	-50.7	0.7	0.9	0.112	0.042	-9999	-9999	-9999	-9999	0.04	749.1	-9999	-9999	-9999	-9999	0.3	2.5	-9999	-9999	-9999	-9999
1/13/2017 21:30	-50.4	-50.4	0.7	0.9	0.112	0.042	-9999	-9999	-9999	-9999	0.03	719.5	-9999	-9999	-9999	-9999	0.3	2.5	-9999	-9999	-9999	-9999
1/13/2017 21:45	-50.9	-50.7	0.7	0.9	0.112	0.042	-9999	-9999	-9999	-9999	0.03	723.8	-9999	-9999	-9999	-9999	0.3	2.5	-9999	-9999	-9999	-9999
1/13/2017 22:00	-50.9	-50.5	0.7	0.9	0.112	0.043	-9999	-9999	-9999	-9999	0.03	691.5	-9999	-9999	-9999	-9999	0.3	2.5	-9999	-9999	-9999	-9999
1/13/2017 22:15	-51	-50.6	0.6	0.9	0.112	0.042	-9999	-9999	-9999	-9999	0.03	693.7	-9999	-9999	-9999	-9999	0.3	2.5	-9999	-9999	-9999	-9999
1/13/2017 22:30	-50.8	-50.6	0.7	0.9	0.112	0.042	-9999	-9999	-9999	-9999	0.03	705.9	-9999	-9999	-9999	-9999	0.4	2.5	-9999	-9999	-9999	-9999
1/13/2017 22:45	-50.6	-50.7	0.7	0.9	0.112	0.042	-9999	-9999	-9999	-9999	0.03	699.5	-9999	-9999	-9999	-9999	0.3	2.6	-9999	-9999	-9999	-9999
1/13/2017 23:00	-50.8	-50.6	0.7	0.9	0.112	0.042	-9999	-9999	-9999	-9999	0.04	741	-9999	-9999	-9999	-9999	0.4	2.6	-9999	-9999	-9999	-9999
1/13/2017 23:15	-50.8	-50.7	0.7	0.9	0.112	0.042	-9999	-9999	-9999	-9999	0.03	741	-9999	-9999	-9999	-9999	0.4	2.5	-9999	-9999	-9999	-9999
1/13/2017 23:30	-50.8	-50.4	0.7	0.9	0.112	0.041	-9999	-9999	-9999	-9999	0.04	714.2	-9999	-9999	-9999	-9999	0.3	2.5	-9999	-9999	-9999	-9999
1/13/2017 23:45	-50.7	-50.6	0.7	0.9	0.112	0.042	-9999	-9999	-9999	-9999	0.03	726.8	-9999	-9999	-9999	-9999	0.4	2.6	-9999	-9999	-9999	-9999
1/14/2017 0:00	-50.9	-50.6	0.6	0.9	0.112	0.042	-9999	-9999	-9999	-9999	0.03	824	-9999	-9999	-9999	-9999	0.4	2.5	-9999	-9999	-9999	-9999
1/14/2017 0:15	-50.8	-50.5	0.7	0.9	0.112	0.042	-9999	-9999	-9999	-9999	0.04	695.8	-9999	-9999	-9999	-9999	0.4	2.5	-9999	-9999	-9999	-9999
1/14/2017 0:30	-50.5	-50.6	0.7	0.9	0.112	0.041	-9999	-9999	-9999	-9999	0.03	694.8	-9999	-9999	-9999	-9999	0.4	2.5	-9999	-9999	-9999	-9999
1/14/2017 0:45	-50.6	-50.6	0.7	0.9	0.112	0.042	-9999	-9999	-9999	-9999	0.03	674.1	-9999	-9999	-9999	-9999	0.4	2.5	-9999	-9999	-9999	-9999
1/14/2017 1:00	-50.6	-50.5	0.6	0.9	0.112	0.042	-9999	-9999	-9999	-9999	0.04	711.7	-9999	-9999	-9999	-9999	0.4	2.6	-9999	-9999	-9999	-9999
1/14/2017 1:15	-50.8	-50.3	0.7	0.9	0.112	0.041	-9999	-9999	-9999	-9999	0.03	701.3	-9999	-9999	-9999	-9999	0.4	2.5	-9999	-9999	-9999	-9999
1/14/2017 1:30	-50.8	-50.6	0.7	0.9	0.112	0.042	-9999	-9999	-9999	-9999	0.04	722.6	-9999	-9999	-9999	-9999	0.4	2.5	-9999	-9999	-9999	-9999
1/14/2017 1:45	-50.5	-50.3	0.7	0.9	0.112	0.042	-9999	-9999	-9999	-9999	0.04	716.3	-9999	-9999	-9999	-9999	0.3	2.5	-9999	-9999	-9999	-9999
1/14/2017 2:00	-50.8	-50.4	0.7	0.9	0.112	0.042	-9999	-9999	-9999	-9999	0.03	697.8	-9999	-9999	-9999	-9999	0.4	2.5	-9999	-9999	-9999	-9999
1/14/2017 2:15	-50.5	-50.4	0.7	0.9	0.112	0.042	-9999	-9999	-9999	-9999	0.04	725.2	-9999	-9999	-9999	-9999	0.4	2.5	-9999	-9999	-9999	-9999
1/14/2017 2:30	-50.7	-50.6	0.7	0.9	0.112	0.042	-9999	-9999	-9999	-9999	0.04	669.6	-9999	-9999	-9999	-9999	0.3	2.5	-9999	-9999	-9999	-9999
1/14/2017 2:45	-50.7	-50.6	0.7	0.9	0.112	0.042	-9999	-9999	-9999	-9999	0.04	804	-9999	-9999	-9999	-9999	0.4	2.6	-9999	-9999	-9999	-9999
1/14/2017 3:00	-50.3	-50.5	0.7	0.9	0.112	0.042	-9999	-9999	-9999	-9999	0.03	801	-9999	-9999	-9999	-9999	0.4	2.5	-9999	-9999	-9999	-9999
1/14/2017 3:15	-50.7	-50.3	0.7	0.9	0.112	0.042	-9999	-9999	-9999	-9999	0.03	766.8	-9999	-9999	-9999	-9999	0.3	2.5	-9999	-9999	-9999	-9999
1/14/2017 3:30	-50.3	-50.3	0.7	0.9	0.112	0.042	-9999	-9999	-9999	-9999	0.03	782.8	-9999	-9999	-9999	-9999	0.4	2.6	-9999	-9999	-9999	-9999
1/14/2017 3:45	-50.5	-50.6	0.7	0.9	0.112	0.042	-9999	-9999	-9999	-9999	0.03	741.3	-9999	-9999	-9999	-9999	0.3	2.5	-9999	-9999	-9999	-9999
1/14/2017 4:00	-50.6	-50.5	0.7	0.9	0.112	0.042	-9999	-9999	-9999	-9999	0.04	834	-9999	-9999	-9999	-9999	0.4	2.5	-9999	-9999	-9999	-9999
1/14/2017 4:15	-50.6	-50.3	0.7	0.9	0.112	0.041	-9999	-9999	-9999	-9999	0.03	718.4	-9999	-9999	-9999	-9999	0.4	2.5	-9999	-9999	-9999	-9999
1/14/2017 4:30	-50.7	-50.2	0.7	0.9	0.112	0.042	-9999	-9999	-9999	-9999	0.03	673.8	-9999	-9999	-9999	-9999	0.4	2.5	-9999	-9999	-9999	-9999
1/14/2017 4:45	-50.3	-50.2	0.7	0.9	0.112	0.042	-9999	-9999	-9999	-9999	0.04	751.1	-9999	-9999	-9999	-9999	0.3	2.5	-9999	-9999	-9999	-9999
1/14/2017 5:00	-50.5	-50.6	0.7	0.9	0.112	0.042	-9999	-9999	-9999	-9999	0.03	682.2	-9999	-9999	-9999	-9999	0.4	2.5	-9999	-9999	-9999	-9999
1/14/2017 5:15	-50.7	-50.4	0.7	0.9	0.113	0.042	-9999	-9999	-9999	-9999	0.04	731.9	-9999	-9999	-9999	-9999	0.4	2.5	-9999	-9999	-9999	-9999
1/14/2017 5:30	-50.3	-50.4	0.7	0.9	0.112	0.042	-9999	-9999	-9999	-9999	0.03	763.9	-9999	-9999	-9999	-9999	0.4	2.5	-9999	-9999	-9999	-9999
1/14/2017 5:45	-50.6	-50.5	0.7	0.9	0.113	0.042	-9999	-9999	-9999	-9999	0.03	715.1	-9999	-9999	-9999	-9999	0.3	2.6	-9999	-9999	-9999	-9999
1/14/2017 6:00	-50.4	-50.4	0.7	1	0.113	0.042	-9999	-9999	-9999	-9999	0.03	758.7	-9999	-9999	-9999	-9999	0.4	2.5	-9999	-9999	-9999	-9999
1/14/2017 6:15	-50.6	-50.3	0.7	0.9	0.112	0.042	-9999	-9999	-9999	-9999	0.03	686.1	-9999	-9999	-9999	-9999	0.4	2.6	-9999	-9999	-9999	-9999
1/14/2017 6:30	-50.4	-50.4	0.7	0.9	0.113	0.042	-9999	-9999	-9999	-9999	0.03	700.9	-9999	-9999	-9999	-9999	0.4	2.5	-9999	-9999	-9999	-9999
1/14/2017 6:45	-50.6	-50.4	0.7	0.9	0.113	0.042	-9999	-9999	-9999	-9999	0.04	712.9	-9999	-9999	-9999	-9999	0.4	2.5	-9999	-9999	-9999	-9999
1/14/2017 7:00	-50.3	-50.1	0.7	0.9	0.113	0.042	-9999	-9999	-9999	-9999	0.03	708.1	-9999	-9999	-9999	-9999	0.3	2.5	-9999	-9999	-9999	-9999
1/14/2017 7:15	-50.4	-50.3	0.7	0.9	0.113	0.042	-9999	-9999	-9999	-9999	0.03	740.7	-9999	-9999	-9999	-9999	0.4	2.5	-9999	-9999	-9999	-9999
1/14/2017 7:30	-50.3	-50.4	0.7	0.9	0.113	0.042	-9999	-9999	-9999	-9999	0.03	702.6	-9999	-9999	-9999	-9999	0.4	2.5	-9999	-9999	-9999	-9999
1/14/2017 7:45	-50.7	-50.5	0.7	0.9	0.113	0.042	-9999	-9999	-9999	-9999	0.04	667.6	-9999	-9999	-9999	-9999	0.4	2.6	-9999	-9999	-9999	-9999
1/14/2017 8:00	-50.4	-50.4	0.7	0.9	0.112	0.042	-9999	-9999	-9999	-9999	0.04	735.2	-9999	-9999	-9999	-9999	0.4	2.5	-9999	-9999	-9999	-9999
1/14/2017 8:15	-50.5	-50.2	0.7	0.9	0.113	0.042	-9999	-9999	-9999	-9999	0.03	696.6	-9999	-9999	-9999	-9999	0.4	2.5	-9999	-9999	-9999	-9999
1/14/2017 8:30	-50.6	-50.6	0.7	0.9	0.113	0.042	-9999	-9999	-9999	-9999	0.03	756.1	-9999	-9999	-9999	-9999	0.4	2.5	-9999	-9999	-9999	-9999
1/14/2017 8:45	-50.5	-50.3	0.7	0.9	0.113	0.042	-9999	-9999	-9999	-9999	0.03	774.5	-9999	-9999	-9999	-9999	0.4	2.6	-9999	-9999	-9999	-9999
1/14/2017 9:00	-50.8	-50.6	0.7	0.9	0.113	0.042	-9999	-9999	-9999	-9999	0.03	727.7	-9999	-9999	-9999	-9999	0.4	2.5	-9999	-9999	-9999	-9999
1/14/2017 9:15	-50.3	-50.4	0.7	0.9	0.113	0.042	-9999	-9999	-9999	-9999	0.04	720.1	-9999	-9999	-9999	-9999	0.4	2.5	-9999	-9999	-9999	-9999
1/14/2017 9:30	-50.3	-50.4	0.7	0.9	0.113	0.042	-9999	-9999	-9999	-9999	0.03	691.3	-9999	-9999	-9999	-9999	0.4	2.5	-9999	-9999	-9999	-9999
1/14/2017 9:45	-50.6	-50.4	0.7	0.9	0.113	0.042	-9999	-9999	-9999	-9999	0.03	666.8	-9999	-9999	-9999	-9999	0.4	2.6	-9999	-9999	-9999	-9999
1/14/2017 10:00	-51.3	-51.5	0.7	0.9	0.113	0.042	-9999	-9999	-9999	-9999	0.03	745.2	-9999	-9999	-9999	-9999	0.4	2.5	-9999	-9999	-9999	-9999
1/14/2017 10:15	-50.7	-51.2	0.7	0.9	0.113	0.043	-9999	-9999	-9999	-9999	0.03	714.4	-9999	-9999	-9999	-9999	0.4	2.6	-9999	-9999	-9999	-9999
1/14/2017 10:30	-54.3	-53.9	0.7	0.9	0.113	0.041	-9999	-9999	-9999	-9999	0.03	817	-9999	-9999	-9999	-9999	0.4	2.5	-9999	-9999	-9999	-9999
1/14/2017 10:45	-54.3	-54	0.7	0.9	0.113	0.042	-9999	-9999	-9999	-9999	0.03	680.4	-9999	-9999	-9999	-9999	0.4	2.5	-9999	-9999	-9999	-9999
1/14/2017 11:00	-54.7	-53.7	0.7	0.9	0.113	0.042	-9999	-9999	-9999	-9999	0.04	635.7	-9999	-9999	-9999	-9999	0.4	2.6	-9999	-9999	-9999	-9999
1/14/2017 11:15	-54.4	-51.8	0.7	0.9	0.113	0.041	-9999	-9999	-9999	-9999	0.03	843	-9999	-9999	-9999	-9999	0.4	2.5	-9999	-9999	-9999	-9999
1/14/2017 11:30	-53.7	-53.7	0.7	0.9	0.113	0.042	-9999	-9999	-9999	-9999	0.03	741.4	-9999	-9999	-9999	-9999	0.4	2.5	-9999	-9999	-9999	-9999
1/14/2017 11:45	-53.4	-50.7	0.7	0.9	0.113	0.042	-9999	-9999	-9999	-9999	0.03	675.5	-9999	-9999	-9999	-9999	0.4	2.5	-9999	-9999	-9999	-9999
1/14/2017 12:00	-54.1	-53.7	0.7	0.9	0.113	0.042	-9999	-9999	-9999	-9999	0.04	702.6	-9999	-9999	-9999	-9999	0.4	2.5	-9999	-9999	-9999	-9999
1/14/2017 12:15	-53.8	-53.7	0.7	0.9	0.113	0.042	-9999	-9999	-9999	-9999	0.03	729.7	-9999	-9999	-9999	-9999	0.4	2.5	-9999	-9999	-9999	-9999
1/14/2017 12:30	-53.3	-54	0.7	0.9	0.113	0.042	-9999	-9999	-9999	-9999	0.03	757.3	-9999	-9999	-9999	-9999	0.4	2.5	-9999	-9999	-9999	-9999
1/14/2017 12:45	-54.3	-54	0.7	0.9	0.113	0.042	-9999	-9999	-9999	-9999	0.03	746.8	-9999	-9999	-9999	-9999	0.4	2.5	-9999	-9999	-9999	-9999
1/14/2017 13:00	-53	-53.1	0.7	0.9	0.113	0.041	-9999	-9999	-9999	-9999	0.03	790.6	-9999	-9999	-9999	-9999	0.3	2.5	-9999	-9999	-9999	-9999
1/14/2017 13:15	-53.8	-53.6	0.7	0.9	0.113	0.042	-9999	-9999	-9999	-9999	0.03	746.6	-9999	-9999	-9999	-9999	0.4	2.5	-9999	-9999	-9999	-9999
1/14/2017 13:30	-54.8	-53.5	0.7	0.9	0.113	0.042	-9999	-9999	-9999	-9999	0.03	719.5	-9999	-9999	-9999	-9999	0.4	2.5	-9999	-9999	-9999	-9999
1/14/2017 13:45	-54.5	-53.8	0.7	0.9	0.113	0.042	-9999	-9999	-9999	-9999	0.04	696.6	-9999	-9999	-9999	-9999	0.4	2.5	-9999	-9999	-9999	-9999
1/14/2017 14:00	-50.4	-50.7	0.7	0.9	0.113	0.042	-9999	-9999	-9999	-9999	0.03	705.3	-9999	-9999	-9999	-9999	0.4	2.5	-9999	-9999	-9999	-9999
1/14/2017 14:15	-50.4	-51	0.7	0.9	0.113	0.043	-9999	-9999	-9999	-9999	0.04	719.8	-9999	-9999	-9999	-9999	0.4	2.6	-9999	-9999	-9999	-9999
1/14/2017 14:30	-50.6	-50.8	0.7	0.9	0.113	0.042	-9999	-9999	-9999	-9999	0.03	711.2	-9999	-9999	-9999	-9999	0.4	2.5	-9999	-9999	-9999	-9999
1/14/2017 14:45	-50.6	-50.2	0.7	0.9	0.113	0.042	-9999	-9999	-9999	-9999	0.03	684.3	-9999	-9999	-9999	-9999	0.4	2.6	-9999	-9999	-9999	-9999
1/14/2017 15:00	-50.5	-50.3	0.7	0.9	0.113	0.042	-9999	-9999	-9999	-9999	0.03	667	-9999	-9999	-9999	-9999	0.4	2.5	-9999	-9999	-9999	-9999
1/14/2017 15:15	-50.4	-50.5	0.7	0.9	0.113	0.042	-9999	-9999	-9999	-9999	0.03	687.2	-9999	-9999	-9999	-9999	0.4	2.5	-9999	-9999	-9999	-9999
1/14/2017 15:30	-50.4	-50.6	0.7	0.9	0.113	0.042	-9999	-9999	-9999	-9999	0.03	718	-9999	-9999	-9999	-9999	0.4	2.6	-9999	-9999	-9999	-9999
1/14/2017 15:45	-50.7	-50.6	0.7	0.9	0.113	0.042	-9999	-9999	-9999	-9999	0.03	765.7	-9999	-9999	-9999	-9999	0.4	2.5	-9999	-9999	-9999	-9999
1/14/2017 16:00	-50.5	-50.6	0.7	0.9	0.113	0.043	-9999	-9999	-9999	-9999	0.03	728.3	-9999	-9999	-9999	-9999	0.4	2.5	-9999	-9999	-9999	-9999
1/14/2017 16:15	-50.3	-50.5	0.7	0.9	0.113	0.042	-9999	-9999	-9999	-9999	0.03	750.1	-9999	-9999	-9999	-9999	0.4	2.5	-9999	-9999	-9999	-9999
1/14/2017 16:30	-50.1	-50.4	0.7	0.9	0.113	0.041	-9999	-9999	-9999	-9999	0.04	709.9	-9999	-9999	-9999	-9999	0.4	2.5	-9999	-9999	-9999	-9999
1/14/2017 16:45	-50.1	-50.1	0.7	0.9	0.113	0.042	-9999	-9999	-9999	-9999	0.03	752.4	-9999	-9999	-9999	-9999	0.4	2.5	-9999	-9999	-9999	-9999
1/14/2017 17:00	-50.3	-50.5	0.7	0.9	0.113	0.042	-9999	-9999	-9999	-9999	0.03	702.2	-9999	-9999	-9999	-9999	0.4	2.5	-9999	-9999	-9999	-9999
1/14/2017 17:15	-50.3	-50.1	0.7	0.9	0.113	0.042	-9999	-9999	-9999	-9999	0.03	687.4	-9999	-9999	-9999	-9999	0.4	2.5	-9999	-9999	-9999	-9999
1/14/2017 17:30	-50.2	-50.4	0.7	0.9	0.113	0.042	-9999	-9999	-9999	-9999	0.03	731.9	-9999	-9999	-9999	-9999	0.4	2.5	-9999	-9999	-9999	-9999
1/14/2017 17:45	-50.1	-50.3	0.7	0.9	0.113	0.042	-9999	-9999	-9999	-9999	0.04	693.3	-9999	-9999	-9999	-9999	0.4	2.6	-9999	-9999	-9999	-9999
1/14/2017 18:00	-50.3	-50.4	0.7	0.9	0.113	0.042	-9999	-9999	-9999	-9999	0.03	751.5	-9999	-9999	-9999	-9999	0.3	2.4	-9999	-9999	-9999	-9999
1/14/2017 18:15	-50	-50.4	0.7	0.9	0.113	0.042	-9999	-9999	-9999	-9999	0.03	761.2	-9999	-9999	-9999	-9999	0.4	2.5	-9999	-9999	-9999	-9999
1/14/2017 18:30	-50.1	-50	0.7	0.9	0.113	0.042	-9999	-9999	-9999	-9999	0.04	720.3	-9999	-9999	-9999	-9999	0.4	2.5	-9999	-9999	-9999	-9999
1/14/2017 18:45	-50.2	-50.3	0.7	0.9	0.113	0.042	-9999	-9999	-9999	-9999	0.04	761	-9999	-9999	-9999	-9999	0.4	2.5	-9999	-9999	-9999	-9999
1/14/2017 19:00	-50.2	-50.4	0.7	0.9	0.113	0.042	-9999	-9999	-9999	-9999	0.03	680.4	-9999	-9999	-9999	-9999	0.4	2.5	-9999	-9999	-9999	-9999
1/14/2017 19:15	-50.2	-50.4	0.7	0.9	0.113	0.042	-9999	-9999	-9999	-9999	0.03	750.6	-9999	-9999	-9999	-9999	0.4	2.6	-9999	-9999	-9999	-9999
1/14/2017 19:30	-50.3	-50.2	0.7	0.9	0.113	0.042	-9999	-9999	-9999	-9999	0.03	745.8	-9999	-9999	-9999	-9999	0.4	2.5	-9999	-9999	-9999	-9999
1/14/2017 19:45	-50	-50.3	0.7	0.9	0.113	0.042	-9999	-9999	-9999	-9999	0.03	747	-9999	-9999	-9999	-9999	0.4	2.5	-9999	-9999	-9999	-9999
1/14/2017 20:00	-50.2	-50.4	0.7	0.9	0.113	0.042	-9999	-9999	-9999	-9999	0.04	874	-9999	-9999	-9999	-9999	0.4	2.5	-9999	-9999	-9999	-9999
1/14/2017 20:15	-50.3	-50.3	0.7	0.9	0.113	0.042	-9999	-9999	-9999	-9999	0.03	740	-9999	-9999	-9999	-9999	0.4	2.5	-9999	-9999	-9999	-9999
1/14/2017 20:30	-50.2	-50.3	0.7	0.9	0.113	0.042	-9999	-9999	-9999	-9999	0.04	671.5	-9999	-9999	-9999	-9999	0.4	2.5	-9999	-9999	-9999	-9999
1/14/2017 20:45	-50.1	-50.2	0.7	0.9	0.113	0.042	-9999	-9999	-9999	-9999	0.04	701.8	-9999	-9999	-9999	-9999	0.4	2.5	-9999	-9999	-9999	-9999
1/14/2017 21:00	-50.3	-50.3	0.7	0.9	0.113	0.042	-9999	-9999	-9999	-9999	0.03	720.1	-9999	-9999	-9999	-9999	0.4	2.5	-9999	-9999	-9999	-9999
1/14/2017 21:15	-50.2	-50.2	0.7	0.9	0.113	0.042	-9999	-9999	-9999	-9999	0.03	690.9	-9999	-9999	-9999	-9999	0.4	2.6	-9999	-9999	-9999	-9999
1/14/2017 21:30	-50.2	-50.2	0.7	0.9	0.113	0.042	-9999	-9999	-9999	-9999	0.04	700.1	-9999	-9999	-9999	-9999	0.4	2.5	-9999	-9999	-9999	-9999
1/14/2017 21:45	-50.2	-50.4	0.7	0.9	0.113	0.042	-9999	-9999	-9999	-9999	0.03	751.6	-9999	-9999	-9999	-9999	0.4	2.5	-9999	-9999	-9999	-9999
1/14/2017 22:00	-49.9	-50.3	0.7	0.9	0.113	0.042	-9999	-9999	-9999	-9999	0.03	661.3	-9999	-9999	-9999	-9999	0.4	2.5	-9999	-9999	-9999	-9999
1/14/2017 22:15	-50.2	-50.3	0.7	0.9	0.113	0.042	-9999	-9999	-9999	-9999	0.03	748.2	-9999	-9999	-9999	-9999	0.4	2.5	-9999	-9999	-9999	-9999
1/14/2017 22:30	-50.2	-50.3	0.7	0.9	0.113	0.042	-9999	-9999	-9999	-9999	0.03	742.1	-9999	-9999	-9999	-9999	0.4	2.5	-9999	-9999	-9999	-9999
1/14/2017 22:45	-50	-50.2	0.7	0.9	0.113	0.042	-9999	-9999	-9999	-9999	0.03	823	-9999	-9999	-9999	-9999	0.4	2.5	-9999	-9999	-9999	-9999
1/14/2017 23:00	-50.2	-50.2	0.7	0.9	0.113	0.042	-9999	-9999	-9999	-9999	0.03	689.9	-9999	-9999	-9999	-9999	0.4	2.5	-9999	-9999	-9999	-9999
1/14/2017 23:15	-50.2	-50.2	0.7	0.9	0.113	0.042	-9999	-9999	-9999	-9999	0.04	751.2	-9999	-9999	-9999	-9999	0.4	2.5	-9999	-9999	-9999	-9999
1/14/2017 23:30	-50.1	-50.4	0.7	0.9	0.113	0.042	-9999	-9999	-9999	-9999	0.04	759.1	-9999	-9999	-9999	-9999	0.4	2.5	-9999	-9999	-9999	-9999
1/14/2017 23:45	-50	-50.3	0.7	0.9	0.113	0.043	-9999	-9999	-9999	-9999	0.03	706.6	-9999	-9999	-9999	-9999	0.4	2.6	-9999	-9999	-9999	-9999
1/15/2017 0:00	-50	-50.3	0.7	0.9	0.113	0.042	-9999	-9999	-9999	-9999	0.04	732.9	-9999	-9999	-9999	-9999	0.4	2.5	-9999	-9999	-9999	-9999
1/15/2017 0:15	-49.9	-50.3	0.7	0.9	0.113	0.042	-9999	-9999	-9999	-9999	0.03	638.3	-9999	-9999	-9999	-9999	0.4	2.5	-9999	-9999	-9999	-9999
1/15/2017 0:30	-50.1	-50.3	0.7	0.9	0.113	0.042	-9999	-9999	-9999	-9999	0.03	794.2	-9999	-9999	-9999	-9999	0.4	2.6	-9999	-9999	-9999	-9999
1/15/2017 0:45	-50.3	-50.3	0.7	0.9	0.113	0.041	-9999	-9999	-9999	-9999	0.04	688.4	-9999	-9999	-9999	-9999	0.4	2.6	-9999	-9999	-9999	-9999
1/15/2017 1:00	-50.1	-50.4	0.7	0.9	0.113	0.042	-9999	-9999	-9999	-9999	0.03	735.1	-9999	-9999	-9999	-9999	0.4	2.5	-9999	-9999	-9999	-9999
1/15/2017 1:15	-50.2	-50.2	0.7	0.9	0.113	0.042	-9999	-9999	-9999	-9999	0.03	769.4	-9999	-9999	-9999	-9999	0.4	2.5	-9999	-9999	-9999	-9999
1/15/2017 1:30	-49.8	-50.2	0.7	0.9	0.113	0.042	-9999	-9999	-9999	-9999	0.04	681.7	-9999	-9999	-9999	-9999	0.4	2.5	-9999	-9999	-9999	-9999
1/15/2017 1:45	-50	-50.2	0.7	0.9	0.113	0.042	-9999	-9999	-9999	-9999	0.03	757.4	-9999	-9999	-9999	-9999	0.4	2.6	-9999	-9999	-9999	-9999
1/15/2017 2:00	-49.8	-50.4	0.7	0.9	0.113	0.042	-9999	-9999	-9999	-9999	0.04	689.5	-9999	-9999	-9999	-9999	0.4	2.5	-9999	-9999	-9999	-9999
1/15/2017 2:15	-50	-50.2	0.7	0.9	0.113	0.042	-9999	-9999	-9999	-9999	0.04	731.9	-9999	-9999	-9999	-9999	0.4	2.6	-9999	-9999	-9999	-9999
1/15/2017 2:30	-50.2	-50.2	0.7	0.9	0.113	0.041	-9999	-9999	-9999	-9999	0.03	735.4	-9999	-9999	-9999	-9999	0.4	2.5	-9999	-9999	-9999	-9999
1/15/2017 2:45	-50.1	-50.3	0.7	0.9	0.113	0.042	-9999	-9999	-9999	-9999	0.03	720.8	-9999	-9999	-9999	-9999	0.4	2.5	-9999	-9999	-9999	-9999
1/15/2017 3:00	-50	-49.9	0.7	0.9	0.113	0.042	-9999	-9999	-9999	-9999	0.03	771.8	-9999	-9999	-9999	-9999	0.4	2.5	-9999	-9999	-9999	-9999
1/15/2017 3:15	-49.9	-50.3	0.7	0.9	0.113	0.042	-9999	-9999	-9999	-9999	0.04	666.9	-9999	-9999	-9999	-9999	0.4	2.5	-9999	-9999	-9999	-9999
1/15/2017 3:30	-50.2	-50.2	0.7	0.9	0.113	0.042	-9999	-9999	-9999	-9999	0.03	729.2	-9999	-9999	-9999	-9999	0.4	2.5	-9999	-9999	-9999	-9999
1/15/2017 3:45	-49.7	-50.2	0.7	0.9	0.113	0.042	-9999	-9999	-9999	-9999	0.03	896	-9999	-9999	-9999	-9999	0.4	2.5	-9999	-9999	-9999	-9999
1/15/2017 4:00	-50	-50.1	0.7	0.9	0.113	0.042	-9999	-9999	-9999	-9999	0.04	862	-9999	-9999	-9999	-9999	0.4	2.6	-9999	-9999	-9999	-9999
1/15/2017 4:15	-49.8	-50.1	0.7	0.9	0.113	0.042	-9999	-9999	-9999	-9999	0.03	715.1	-9999	-9999	-9999	-9999	0.4	2.5	-9999	-9999	-9999	-9999
1/15/2017 4:30	-49.8	-50.3	0.7	0.9	0.113	0.042	-9999	-9999	-9999	-9999	0.03	692.3	-9999	-9999	-9999	-9999	0.4	2.5	-9999	-9999	-9999	-9999
1/15/2017 4:45	-49.9	-50.2	0.7	0.9	0.113	0.041	-9999	-9999	-9999	-9999	0.04	681.1	-9999	-9999	-9999	-9999	0.4	2.5	-9999	-9999	-9999	-9999
1/15/2017 5:00	-50.1	-50.3	0.7	0.9	0.112	0.041	-9999	-9999	-9999	-9999	0.03	760.8	-9999	-9999	-9999	-9999	0.4	2.5	-9999	-9999	-9999	-9999
1/15/2017 5:15	-50	-50.2	0.7	0.9	0.113	0.042	-9999	-9999	-9999	-9999	0.03	733.6	-9999	-9999	-9999	-9999	0.4	2.6	-9999	-9999	-9999	-9999
1/15/2017 5:30	-50	-50.1	0.7	0.9	0.112	0.042	-9999	-9999	-9999	-9999	0.03	644.2	-9999	-9999	-9999	-9999	0.4	2.5	-9999	-9999	-9999	-9999
1/15/2017 5:45	-49.7	-50	0.7	0.9	0.113	0.042	-9999	-9999	-9999	-9999	0.03	729	-9999	-9999	-9999	-9999	0.4	2.5	-9999	-9999	-9999	-9999
1/15/2017 6:00	-49.9	-50.2	0.7	0.9	0.113	0.042	-9999	-9999	-9999	-9999	0.03	749.6	-9999	-9999	-9999	-9999	0.4	2.5	-9999	-9999	-9999	-9999
1/15/2017 6:15	-49.8	-50.2	0.7	0.9	0.112	0.042	-9999	-9999	-9999	-9999	0.03	691.7	-9999	-9999	-9999	-9999	0.4	2.5	-9999	-9999	-9999	-9999
1/15/2017 6:30	-49.7	-50.3	0.7	0.9	0.113	0.042	-9999	-9999	-9999	-9999	0.04	676.4	-9999	-9999	-9999	-9999	0.5	2.6	-9999	-9999	-9999	-9999
1/15/2017 6:45	-49.8	-50.2	0.7	0.9	0.113	0.042	-9999	-9999	-9999	-9999	0.04	789.2	-9999	-9999	-9999	-9999	0.4	2.6	-9999	-9999	-9999	-9999
1/15/2017 7:00	-49.8	-50.2	0.7	0.9	0.112	0.042	-9999	-9999	-9999	-9999	0.03	762.2	-9999	-9999	-9999	-9999	0.4	2.5	-9999	-9999	-9999	-9999
1/15/2017 7:15	-50.1	-50.3	0.7	0.9	0.113	0.042	-9999	-9999	-9999	-9999	0.04	716.5	-9999	-9999	-9999	-9999	0.4	2.6	-9999	-9999	-9999	-9999
1/15/2017 7:30	-50	-50.2	0.7	0.9	0.113	0.041	-9999	-9999	-9999	-9999	0.03	778.4	-9999	-9999	-9999	-9999	0.4	2.5	-9999	-9999	-9999	-9999
1/15/2017 7:45	-49.8	-50.4	0.7	0.9	0.112	0.042	-9999	-9999	-9999	-9999	0.03	753.4	-9999	-9999	-9999	-9999	0.4	2.5	-9999	-9999	-9999	-9999
1/15/2017 8:00	-49.8	-50.2	0.7	0.9	0.112	0.042	-9999	-9999	-9999	-9999	0.03	746.8	-9999	-9999	-9999	-9999	0.4	2.5	-9999	-9999	-9999	-9999
1/15/2017 8:15	-49.8	-50	0.7	0.9	0.112	0.042	-9999	-9999	-9999	-9999	0.04	798.3	-9999	-9999	-9999	-9999	0.4	2.6	-9999	-9999	-9999	-9999
1/15/2017 8:30	-49.8	-50.2	0.7	0.9	0.112	0.042	-9999	-9999	-9999	-9999	0.03	684.1	-9999	-9999	-9999	-9999	0.4	2.5	-9999	-9999	-9999	-9999
1/15/2017 8:45	-49.8	-50.2	0.7	0.9	0.112	0.041	-9999	-9999	-9999	-9999	0.03	701.2	-9999	-9999	-9999	-9999	0.4	2.5	-9999	-9999	-9999	-9999
1/15/2017 9:00	-49.5	-50.3	0.7	0.9	0.112	0.042	-9999	-9999	-9999	-9999	0.03	713.3	-9999	-9999	-9999	-9999	0.4	2.5	-9999	-9999	-9999	-9999
1/15/2017 9:15	-49.7	-50.1	0.7	0.9	0.113	0.042	-9999	-9999	-9999	-9999	0.03	758.8	-9999	-9999	-9999	-9999	0.4	2.5	-9999	-9999	-9999	-9999
1/15/2017 9:30	-49.9	-50.1	0.7	0.9	0.112	0.042	-9999	-9999	-9999	-9999	0.03	753.5	-9999	-9999	-9999	-9999	0.4	2.5	-9999	-9999	-9999	-9999
1/15/2017 9:45	-49.5	-50.2	0.7	0.9	0.112	0.042	-9999	-9999	-9999	-9999	0.04	664.5	-9999	-9999	-9999	-9999	0.4	2.6	-9999	-9999	-9999	-9999
1/15/2017 10:00	-49.9	-50.2	0.7	0.9	0.112	0.042	-9999	-9999	-9999	-9999	0.03	678.6	-9999	-9999	-9999	-9999	0.4	2.6	-9999	-9999	-9999	-9999
1/15/2017 10:15	-49.7	-50.2	0.7	0.9	0.113	0.042	-9999	-9999	-9999	-9999	0.03	649	-9999	-9999	-9999	-9999	0.4	2.5	-9999	-9999	-9999	-9999
1/15/2017 10:30	-49.8	-50.3	0.7	0.9	0.112	0.042	-9999	-9999	-9999	-9999	0.03	717.9	-9999	-9999	-9999	-9999	0.4	2.6	-9999	-9999	-9999	-9999
1/15/2017 10:45	-49.8	-50.1	0.7	0.9	0.112	0.042	-9999	-9999	-9999	-9999	0.03	715.7	-9999	-9999	-9999	-9999	0.4	2.5	-9999	-9999	-9999	-9999
1/15/2017 11:00	-49.8	-50.2	0.7	0.9	0.112	0.042	-9999	-9999	-9999	-9999	0.03	695.5	-9999	-9999	-9999	-9999	0.5	2.5	-9999	-9999	-9999	-9999
1/15/2017 11:15	-49.7	-50.3	0.7	0.9	0.112	0.042	-9999	-9999	-9999	-9999	0.03	760	-9999	-9999	-9999	-9999	0.4	2.5	-9999	-9999	-9999	-9999
1/15/2017 11:30	-49.6	-50.2	0.7	0.9	0.112	0.042	-9999	-9999	-9999	-9999	0.03	786	-9999	-9999	-9999	-9999	0.4	2.5	-9999	-9999	-9999	-9999
1/15/2017 11:45	-49.8	-50.2	0.7	0.9	0.112	0.042	-9999	-9999	-9999	-9999	0.04	728.8	-9999	-9999	-9999	-9999	0.4	2.5	-9999	-9999	-9999	-9999
1/15/2017 12:00	-49.9	-50	0.7	0.9	0.112	0.042	-9999	-9999	-9999	-9999	0.03	701.8	-9999	-9999	-9999	-9999	0.4	2.6	-9999	-9999	-9999	-9999
1/15/2017 12:15	-49.9	-50.1	0.7	0.9	0.112	0.042	-9999	-9999	-9999	-9999	0.03	771.5	-9999	-9999	-9999	-9999	0.4	2.5	-9999	-9999	-9999	-9999
1/15/2017 12:30	-50	-50.2	0.7	0.9	0.112	0.042	-9999	-9999	-9999	-9999	0.04	769.5	-9999	-9999	-9999	-9999	0.4	2.5	-9999	-9999	-9999	-9999
1/15/2017 12:45	-50.1	-50.3	0.7	0.9	0.112	0.042	-9999	-9999	-9999	-9999	0.03	749.8	-9999	-9999	-9999	-9999	0.4	2.5	-9999	-9999	-9999	-9999
1/15/2017 13:00	-49.6	-50.3	0.7	0.9	0.112	0.042	-9999	-9999	-9999	-9999	0.04	712.2	-9999	-9999	-9999	-9999	0.4	2.5	-9999	-9999	-9999	-9999
1/15/2017 13:15	-49.7	-50	0.7	0.9	0.112	0.042	-9999	-9999	-9999	-9999	0.03	754.6	-9999	-9999	-9999	-9999	0.4	2.5	-9999	-9999	-9999	-9999
1/15/2017 13:30	-49.9	-50.5	0.7	0.9	0.112	0.043	-9999	-9999	-9999	-9999	0.03	766.1	-9999	-9999	-9999	-9999	0.5	2.5	-9999	-9999	-9999	-9999
1/15/2017 13:45	-49.9	-50.5	0.7	0.9	0.112	0.041	-9999	-9999	-9999	-9999	0.04	714.3	-9999	-9999	-9999	-9999	0.4	2.5	-9999	-9999	-9999	-9999
1/15/2017 14:00	-49.7	-50.3	0.7	0.9	0.112	0.042	-9999	-9999	-9999	-9999	0.04	745.3	-9999	-9999	-9999	-9999	0.4	2.6	-9999	-9999	-9999	-9999
1/15/2017 14:15	-49.5	-50.4	0.7	0.9	0.112	0.042	-9999	-9999	-9999	-9999	0.03	712.5	-9999	-9999	-9999	-9999	0.4	2.5	-9999	-9999	-9999	-9999
1/15/2017 14:30	-50	-50.3	0.7	0.9	0.112	0.042	-9999	-9999	-9999	-9999	0.03	733.6	-9999	-9999	-9999	-9999	0.4	2.5	-9999	-9999	-9999	-9999
1/15/2017 14:45	-49.8	-50.6	0.7	0.9	0.112	0.042	-9999	-9999	-9999	-9999	0.03	757.2	-9999	-9999	-9999	-9999	0.4	2.6	-9999	-9999	-9999	-9999
1/15/2017 15:00	-49.8	-50.4	0.7	0.9	0.112	0.042	-9999	-9999	-9999	-9999	0.04	694.1	-9999	-9999	-9999	-9999	0.5	2.5	-9999	-9999	-9999	-9999
1/15/2017 15:15	-49.7	-50.3	0.7	0.9	0.112	0.042	-9999	-9999	-9999	-9999	0.03	709.7	-9999	-9999	-9999	-9999	0.4	2.6	-9999	-9999	-9999	-9999
1/15/2017 15:30	-49.7	-50.5	0.7	0.9	0.112	0.042	-9999	-9999	-9999	-9999	0.04	758.8	-9999	-9999	-9999	-9999	0.4	2.5	-9999	-9999	-9999	-9999
1/15/2017 15:45	-49.7	-50.4	0.7	0.9	0.112	0.042	-9999	-9999	-9999	-9999	0.03	672.5	-9999	-9999	-9999	-9999	0.4	2.6	-9999	-9999	-9999	-9999
1/15/2017 16:00	-49.7	-50.4	0.7	0.9	0.112	0.041	-9999	-9999	-9999	-9999	0.04	709.6	-9999	-9999	-9999	-9999	0.5	2.5	-9999	-9999	-9999	-9999
1/15/2017 16:15	-50	-50.3	0.7	0.9	0.112	0.042	-9999	-9999	-9999	-9999	0.03	661.7	-9999	-9999	-9999	-9999	0.4	2.5	-9999	-9999	-9999	-9999
1/15/2017 16:30	-49.9	-50.5	0.7	0.9	0.112	0.042	-9999	-9999	-9999	-9999	0.03	679	-9999	-9999	-9999	-9999	0.4	2.5	-9999	-9999	-9999	-9999
1/15/2017 16:45	-49.8	-50.4	0.7	0.9	0.112	0.042	-9999	-9999	-9999	-9999	0.03	714.4	-9999	-9999	-9999	-9999	0.4	2.5	-9999	-9999	-9999	-9999
1/15/2017 17:00	-49.7	-50.2	0.7	0.9	0.112	0.042	-9999	-9999	-9999	-9999	0.03	699.5	-9999	-9999	-9999	-9999	0.4	2.5	-9999	-9999	-9999	-9999
1/15/2017 17:15	-49.7	-50.2	0.7	0.9	0.112	0.042	-9999	-9999	-9999	-9999	0.03	686	-9999	-9999	-9999	-9999	0.4	2.6	-9999	-9999	-9999	-9999
1/15/2017 17:30	-49.7	-50.4	0.7	0.9	0.112	0.042	-9999	-9999	-9999	-9999	0.03	776.2	-9999	-9999	-9999	-9999	0.4	2.5	-9999	-9999	-9999	-9999
1/15/2017 17:45	-49.6	-50.1	0.7	0.9	0.112	0.042	-9999	-9999	-9999	-9999	0.04	731.2	-9999	-9999	-9999	-9999	0.4	2.5	-9999	-9999	-9999	-9999
1/15/2017 18:00	-49.3	-50.4	0.7	0.9	0.112	0.042	-9999	-9999	-9999	-9999	0.04	736.2	-9999	-9999	-9999	-9999	0.4	2.5	-9999	-9999	-9999	-9999
1/15/2017 18:15	-49.8	-50.3	0.7	0.9	0.112	0.042	-9999	-9999	-9999	-9999	0.03	685.2	-9999	-9999	-9999	-9999	0.4	2.5	-9999	-9999	-9999	-9999
1/15/2017 18:30	-49.5	-50.3	0.7	0.9	0.112	0.042	-9999	-9999	-9999	-9999	0.04	669.9	-9999	-9999	-9999	-9999	0.4	2.5	-9999	-9999	-9999	-9999
1/15/2017 18:45	-49.5	-50.3	0.7	0.9	0.112	0.042	-9999	-9999	-9999	-9999	0.03	690.4	-9999	-9999	-9999	-9999	0.4	2.6	-9999	-9999	-9999	-9999
1/15/2017 19:00	-49.6	-50.3	0.7	0.9	0.112	0.042	-9999	-9999	-9999	-9999	0.03	705.1	-9999	-9999	-9999	-9999	0.5	2.5	-9999	-9999	-9999	-9999
1/15/2017 19:15	-49.7	-50.3	0.7	0.9	0.112	0.042	-9999	-9999	-9999	-9999	0.04	748.5	-9999	-9999	-9999	-9999	0.4	2.5	-9999	-9999	-9999	-9999
1/15/2017 19:30	-49.7	-50.3	0.7	0.9	0.112	0.042	-9999	-9999	-9999	-9999	0.03	712	-9999	-9999	-9999	-9999	0.4	2.5	-9999	-9999	-9999	-9999
1/15/2017 19:45	-49.6	-50.3	0.7	0.9	0.112	0.042	-9999	-9999	-9999	-9999	0.03	730.1	-9999	-9999	-9999	-9999	0.4	2.5	-9999	-9999	-9999	-9999
1/15/2017 20:00	-49.8	-50.2	0.7	0.9	0.112	0.042	-9999	-9999	-9999	-9999	0.03	714	-9999	-9999	-9999	-9999	0.4	2.5	-9999	-9999	-9999	-9999
1/15/2017 20:15	-49.3	-50.3	0.7	0.9	0.112	0.042	-9999	-9999	-9999	-9999	0.03	699.6	-9999	-9999	-9999	-9999	0.4	2.5	-9999	-9999	-9999	-9999
1/15/2017 20:30	-49.8	-50.4	0.7	0.9	0.112	0.042	-9999	-9999	-9999	-9999	0.03	728.4	-9999	-9999	-9999	-9999	0.4	2.5	-9999	-9999	-9999	-9999
1/15/2017 20:45	-49.5	-50.3	0.7	0.9	0.112	0.042	-9999	-9999	-9999	-9999	0.03	763.4	-9999	-9999	-9999	-9999	0.4	2.6	-9999	-9999	-9999	-9999
1/15/2017 21:00	-49.8	-50.3	0.7	0.9	0.112	0.042	-9999	-9999	-9999	-9999	0.04	692.4	-9999	-9999	-9999	-9999	0.4	2.6	-9999	-9999	-9999	-9999
1/15/2017 21:15	-49.7	-50.4	0.7	0.9	0.112	0.042	-9999	-9999	-9999	-9999	0.03	682.3	-9999	-9999	-9999	-9999	0.4	2.5	-9999	-9999	-9999	-9999
1/15/2017 21:30	-49.2	-50.3	0.7	0.9	0.112	0.042	-9999	-9999	-9999	-9999	0.03	664.8	-9999	-9999	-9999	-9999	0.4	2.5	-9999	-9999	-9999	-9999
1/15/2017 21:45	-49.8	-50.4	0.7	0.9	0.112	0.042	-9999	-9999	-9999	-9999	0.03	685.2	-9999	-9999	-9999	-9999	0.5	2.5	-9999	-9999	-9999	-9999
1/15/2017 22:00	-49.7	-50.5	0.7	0.9	0.112	0.042	-9999	-9999	-9999	-9999	0.03	720.5	-9999	-9999	-9999	-9999	0.4	2.6	-9999	-9999	-9999	-9999
1/15/2017 22:15	-49.9	-50.3	0.7	0.9	0.112	0.042	-9999	-9999	-9999	-9999	0.03	709.6	-9999	-9999	-9999	-9999	0.4	2.5	-9999	-9999	-9999	-9999
1/15/2017 22:30	-49.7	-50.4	0.7	0.9	0.112	0.042	-9999	-9999	-9999	-9999	0.04	659.2	-9999	-9999	-9999	-9999	0.5	2.6	-9999	-9999	-9999	-9999
1/15/2017 22:45	-49.7	-50.4	0.7	0.9	0.112	0.042	-9999	-9999	-9999	-9999	0.03	722.8	-9999	-9999	-9999	-9999	0.4	2.5	-9999	-9999	-9999	-9999
1/15/2017 23:00	-49.8	-50.3	0.7	0.9	0.112	0.042	-9999	-9999	-9999	-9999	0.03	691	-9999	-9999	-9999	-9999	0.4	2.5	-9999	-9999	-9999	-9999
1/15/2017 23:15	-49.7	-50.4	0.7	0.9	0.112	0.041	-9999	-9999	-9999	-9999	0.03	708.7	-9999	-9999	-9999	-9999	0.5	2.5	-9999	-9999	-9999	-9999
1/15/2017 23:30	-49.7	-50.3	0.7	0.9	0.112	0.043	-9999	-9999	-9999	-9999	0.04	679.4	-9999	-9999	-9999	-9999	0.5	2.5	-9999	-9999	-9999	-9999
1/15/2017 23:45	-49.3	-50.4	0.7	0.9	0.112	0.043	-9999	-9999	-9999	-9999	0.03	719.7	-9999	-9999	-9999	-9999	0.4	2.6	-9999	-9999	-9999	-9999
1/16/2017 0:00	-49.5	-50.4	0.7	0.9	0.112	0.042	-9999	-9999	-9999	-9999	0.04	722.2	-9999	-9999	-9999	-9999	0.4	2.5	-9999	-9999	-9999	-9999
1/16/2017 0:15	-49.4	-50.2	0.7	0.9	0.112	0.041	-9999	-9999	-9999	-9999	0.03	723.5	-9999	-9999	-9999	-9999	0.4	2.5	-9999	-9999	-9999	-9999
1/16/2017 0:30	-49.7	-50.4	0.7	0.9	0.112	0.042	-9999	-9999	-9999	-9999	0.04	739	-9999	-9999	-9999	-9999	0.4	2.5	-9999	-9999	-9999	-9999
1/16/2017 0:45	-49.5	-50.5	0.7	0.9	0.112	0.043	-9999	-9999	-9999	-9999	0.04	670.2	-9999	-9999	-9999	-9999	0.4	2.5	-9999	-9999	-9999	-9999
1/16/2017 1:00	-49.6	-50.3	0.7	0.9	0.112	0.042	-9999	-9999	-9999	-9999	0.04	762.3	-9999	-9999	-9999	-9999	0.4	2.6	-9999	-9999	-9999	-9999
1/16/2017 1:15	-49.8	-50.5	0.7	0.9	0.112	0.042	-9999	-9999	-9999	-9999	0.04	686.9	-9999	-9999	-9999	-9999	0.5	2.5	-9999	-9999	-9999	-9999
1/16/2017 1:30	-49.5	-50.5	0.7	0.9	0.112	0.042	-9999	-9999	-9999	-9999	0.03	709.2	-9999	-9999	-9999	-9999	0.4	2.6	-9999	-9999	-9999	-9999
1/16/2017 1:45	-49.6	-50.4	0.7	0.9	0.112	0.042	-9999	-9999	-9999	-9999	0.03	701.3	-9999	-9999	-9999	-9999	0.4	2.5	-9999	-9999	-9999	-9999
1/16/2017 2:00	-49.6	-50.3	0.7	0.9	0.112	0.043	-9999	-9999	-9999	-9999	0.04	722.2	-9999	-9999	-9999	-9999	0.4	2.6	-9999	-9999	-9999	-9999
1/16/2017 2:15	-49.4	-50.5	0.7	0.9	0.112	0.041	-9999	-9999	-9999	-9999	0.04	692.8	-9999	-9999	-9999	-9999	0.5	2.6	-9999	-9999	-9999	-9999
1/16/2017 2:30	-49.6	-50.4	0.7	0.9	0.112	0.042	-9999	-9999	-9999	-9999	0.03	693.5	-9999	-9999	-9999	-9999	0.4	2.5	-9999	-9999	-9999	-9999
1/16/2017 2:45	-49.4	-50.4	0.7	0.9	0.112	0.043	-9999	-9999	-9999	-9999	0.03	733.9	-9999	-9999	-9999	-9999	0.5	2.5	-9999	-9999	-9999	-9999
1/16/2017 3:00	-49.4	-50.2	0.7	0.9	0.112	0.042	-9999	-9999	-9999	-9999	0.03	719.3	-9999	-9999	-9999	-9999	0.4	2.5	-9999	-9999	-9999	-9999
1/16/2017 3:15	-49.4	-50.4	0.7	0.9	0.112	0.042	-9999	-9999	-9999	-9999	0.03	788.4	-9999	-9999	-9999	-9999	0.4	2.5	-9999	-9999	-9999	-9999
1/16/2017 3:30	-49.5	-50.4	0.7	0.9	0.112	0.042	-9999	-9999	-9999	-9999	0.03	824	-9999	-9999	-9999	-9999	0.4	2.5	-9999	-9999	-9999	-9999
1/16/2017 3:45	-49.2	-50.3	0.7	0.9	0.112	0.042	-9999	-9999	-9999	-9999	0.03	751.6	-9999	-9999	-9999	-9999	0.4	2.5	-9999	-9999	-9999	-9999
1/16/2017 4:00	-49.4	-50.4	0.7	0.9	0.112	0.042	-9999	-9999	-9999	-9999	0.03	705.1	-9999	-9999	-9999	-9999	0.4	2.5	-9999	-9999	-9999	-9999
1/16/2017 4:15	-49.8	-50.4	0.7	0.9	0.112	0.042	-9999	-9999	-9999	-9999	0.03	730.8	-9999	-9999	-9999	-9999	0.5	2.5	-9999	-9999	-9999	-9999
1/16/2017 4:30	-49.5	-50.3	0.7	0.9	0.112	0.042	-9999	-9999	-9999	-9999	0.03	734.1	-9999	-9999	-9999	-9999	0.4	2.5	-9999	-9999	-9999	-9999
1/16/2017 4:45	-49.2	-50.4	0.7	0.9	0.112	0.042	-9999	-9999	-9999	-9999	0.03	725	-9999	-9999	-9999	-9999	0.5	2.6	-9999	-9999	-9999	-9999
1/16/2017 5:00	-49.3	-50.3	0.7	0.9	0.112	0.042	-9999	-9999	-9999	-9999	0.03	757.8	-9999	-9999	-9999	-9999	0.4	2.5	-9999	-9999	-9999	-9999
1/16/2017 5:15	-49.7	-50.5	0.7	0.9	0.112	0.042	-9999	-9999	-9999	-9999	0.03	780.4	-9999	-9999	-9999	-9999	0.5	2.5	-9999	-9999	-9999	-9999
1/16/2017 5:30	-49.3	-50.5	0.7	0.9	0.112	0.042	-9999	-9999	-9999	-9999	0.03	735.4	-9999	-9999	-9999	-9999	0.5	2.6	-9999	-9999	-9999	-9999
1/16/2017 5:45	-49.7	-50.6	0.7	0.9	0.112	0.042	-9999	-9999	-9999	-9999	0.03	696.6	-9999	-9999	-9999	-9999	0.4	2.5	-9999	-9999	-9999	-9999
1/16/2017 6:00	-49.5	-50.4	0.7	0.9	0.112	0.042	-9999	-9999	-9999	-9999	0.03	687.8	-9999	-9999	-9999	-9999	0.4	2.6	-9999	-9999	-9999	-9999
1/16/2017 6:15	-49.3	-50.5	0.7	0.9	0.112	0.042	-9999	-9999	-9999	-9999	0.03	720.6	-9999	-9999	-9999	-9999	0.4	2.5	-9999	-9999	-9999	-9999
1/16/2017 6:30	-49.5	-50.5	0.7	0.9	0.112	0.042	-9999	-9999	-9999	-9999	0.03	694	-9999	-9999	-9999	-9999	0.4	2.5	-9999	-9999	-9999	-9999
1/16/2017 6:45	-49.3	-50.5	0.7	0.9	0.112	0.042	-9999	-9999	-9999	-9999	0.03	711.4	-9999	-9999	-9999	-9999	0.5	2.5	-9999	-9999	-9999	-9999
1/16/2017 7:00	-49.3	-50.2	0.7	0.9	0.112	0.042	-9999	-9999	-9999	-9999	0.03	677.7	-9999	-9999	-9999	-9999	0.4	2.5	-9999	-9999	-9999	-9999
1/16/2017 7:15	-49.3	-50.3	0.7	0.9	0.112	0.042	-9999	-9999	-9999	-9999	0.03	685.5	-9999	-9999	-9999	-9999	0.4	2.5	-9999	-9999	-9999	-9999
1/16/2017 7:30	-49.5	-50.2	0.7	1	0.112	0.042	-9999	-9999	-9999	-9999	0.03	769.1	-9999	-9999	-9999	-9999	0.4	2.5	-9999	-9999	-9999	-9999
1/16/2017 7:45	-49.4	-50.4	0.7	0.9	0.112	0.042	-9999	-9999	-9999	-9999	0.03	715.6	-9999	-9999	-9999	-9999	0.4	2.5	-9999	-9999	-9999	-9999
1/16/2017 8:00	-49	-50.4	0.7	0.9	0.112	0.042	-9999	-9999	-9999	-9999	0.04	763.2	-9999	-9999	-9999	-9999	0.4	2.5	-9999	-9999	-9999	-9999
1/16/2017 8:15	-49.4	-50.4	0.7	0.9	0.112	0.042	-9999	-9999	-9999	-9999	0.03	724.1	-9999	-9999	-9999	-9999	0.5	2.6	-9999	-9999	-9999	-9999
1/16/2017 8:30	-49.5	-50.4	0.7	0.9	0.112	0.042	-9999	-9999	-9999	-9999	0.03	782	-9999	-9999	-9999	-9999	0.4	2.5	-9999	-9999	-9999	-9999
1/16/2017 8:45	-49.4	-50.4	0.7	0.9	0.112	0.042	-9999	-9999	-9999	-9999	0.03	765.8	-9999	-9999	-9999	-9999	0.4	2.6	-9999	-9999	-9999	-9999
1/16/2017 9:00	-49.5	-50.5	0.7	0.9	0.112	0.042	-9999	-9999	-9999	-9999	0.03	731.7	-9999	-9999	-9999	-9999	0.4	2.5	-9999	-9999	-9999	-9999
1/16/2017 9:15	-49.4	-50.4	0.7	0.9	0.112	0.042	-9999	-9999	-9999	-9999	0.03	772.1	-9999	-9999	-9999	-9999	0.4	2.5	-9999	-9999	-9999	-9999
1/16/2017 9:30	-49.2	-50.4	0.7	0.9	0.112	0.042	-9999	-9999	-9999	-9999	0.03	716.8	-9999	-9999	-9999	-9999	0.5	2.5	-9999	-9999	-9999	-9999
1/16/2017 9:45	-49.4	-50.4	0.7	0.9	0.112	0.042	-9999	-9999	-9999	-9999	0.04	719.1	-9999	-9999	-9999	-9999	0.4	2.6	-9999	-9999	-9999	-9999
1/16/2017 10:00	-49.4	-50	0.7	0.9	0.112	0.042	-9999	-9999	-9999	-9999	0.03	819	-9999	-9999	-9999	-9999	0.4	2.5	-9999	-9999	-9999	-9999
1/16/2017 10:15	-49.4	-50.4	0.7	0.9	0.112	0.042	-9999	-9999	-9999	-9999	0.03	767.5	-9999	-9999	-9999	-9999	0.4	2.5	-9999	-9999	-9999	-9999
1/16/2017 10:30	-49.3	-50.3	0.7	0.9	0.112	0.042	-9999	-9999	-9999	-9999	0.04	746.5	-9999	-9999	-9999	-9999	0.4	2.5	-9999	-9999	-9999	-9999
1/16/2017 10:45	-49.3	-50.3	0.7	0.9	0.112	0.042	-9999	-9999	-9999	-9999	0.04	776.9	-9999	-9999	-9999	-9999	0.5	2.5	-9999	-9999	-9999	-9999
1/16/2017 11:00	-49.3	-50.5	0.7	0.9	0.112	0.041	-9999	-9999	-9999	-9999	0.03	712.5	-9999	-9999	-9999	-9999	0.4	2.5	-9999	-9999	-9999	-9999
1/16/2017 11:15	-49.6	-50.5	0.7	0.9	0.112	0.042	-9999	-9999	-9999	-9999	0.03	740.9	-9999	-9999	-9999	-9999	0.4	2.6	-9999	-9999	-9999	-9999
1/16/2017 11:30	-49.1	-50.5	0.7	0.9	0.112	0.042	-9999	-9999	-9999	-9999	0.03	688.7	-9999	-9999	-9999	-9999	0.4	2.5	-9999	-9999	-9999	-9999
1/16/2017 11:45	-48.8	-50.5	0.7	0.9	0.112	0.042	-9999	-9999	-9999	-9999	0.03	699.2	-9999	-9999	-9999	-9999	0.4	2.5	-9999	-9999	-9999	-9999
1/16/2017 12:00	-49.1	-50.3	0.7	0.9	0.112	0.042	-9999	-9999	-9999	-9999	0.04	739.6	-9999	-9999	-9999	-9999	0.5	2.5	-9999	-9999	-9999	-9999
1/16/2017 12:15	-49.3	-50.1	0.7	0.9	0.112	0.042	-9999	-9999	-9999	-9999	0.03	744.2	-9999	-9999	-9999	-9999	0.4	2.5	-9999	-9999	-9999	-9999
1/16/2017 12:30	-49.1	-50.3	0.7	0.9	0.112	0.042	-9999	-9999	-9999	-9999	0.03	716	-9999	-9999	-9999	-9999	0.4	2.5	-9999	-9999	-9999	-9999
1/16/2017 12:45	-49.4	-50.3	0.7	0.9	0.112	0.042	-9999	-9999	-9999	-9999	0.03	779.3	-9999	-9999	-9999	-9999	0.4	2.5	-9999	-9999	-9999	-9999
1/16/2017 13:00	-49	-50.2	0.7	0.9	0.112	0.042	-9999	-9999	-9999	-9999	0.03	652.3	-9999	-9999	-9999	-9999	0.5	2.6	-9999	-9999	-9999	-9999
1/16/2017 13:15	-49.3	-50.3	0.7	0.9	0.112	0.042	-9999	-9999	-9999	-9999	0.03	748.7	-9999	-9999	-9999	-9999	0.5	2.5	-9999	-9999	-9999	-9999
1/16/2017 13:30	-49.2	-50.3	0.7	0.9	0.112	0.042	-9999	-9999	-9999	-9999	0.03	784.5	-9999	-9999	-9999	-9999	0.4	2.6	-9999	-9999	-9999	-9999
1/16/2017 13:45	-49.1	-50.3	0.7	0.9	0.112	0.042	-9999	-9999	-9999	-9999	0.03	729.7	-9999	-9999	-9999	-9999	0.5	2.4	-9999	-9999	-9999	-9999
1/16/2017 14:00	-49.1	-50.3	0.7	0.9	0.112	0.042	-9999	-9999	-9999	-9999	0.04	746.3	-9999	-9999	-9999	-9999	0.5	2.6	-9999	-9999	-9999	-9999
1/16/2017 14:15	-49	-50	0.7	1	0.112	0.042	-9999	-9999	-9999	-9999	0.03	673	-9999	-9999	-9999	-9999	0.5	2.5	-9999	-9999	-9999	-9999
1/16/2017 14:30	-49.3	-50.3	0.7	0.9	0.112	0.043	-9999	-9999	-9999	-9999	0.03	747.8	-9999	-9999	-9999	-9999	0.4	2.5	-9999	-9999	-9999	-9999
1/16/2017 14:45	-49	-50.3	0.7	0.9	0.112	0.042	-9999	-9999	-9999	-9999	0.03	715.5	-9999	-9999	-9999	-9999	0.4	2.5	-9999	-9999	-9999	-9999
1/16/2017 15:00	-49.4	-50.4	0.7	0.9	0.112	0.042	-9999	-9999	-9999	-9999	0.03	761.6	-9999	-9999	-9999	-9999	0.4	2.6	-9999	-9999	-9999	-9999
1/16/2017 15:15	-49.4	-50.5	0.7	1	0.112	0.042	-9999	-9999	-9999	-9999	0.03	770	-9999	-9999	-9999	-9999	0.5	2.6	-9999	-9999	-9999	-9999
1/16/2017 15:30	-49.2	-50.2	0.7	1	0.112	0.042	-9999	-9999	-9999	-9999	0.03	780.1	-9999	-9999	-9999	-9999	0.5	2.5	-9999	-9999	-9999	-9999
1/16/2017 15:45	-49.2	-50.2	0.7	0.9	0.112	0.042	-9999	-9999	-9999	-9999	0.03	673.1	-9999	-9999	-9999	-9999	0.5	2.5	-9999	-9999	-9999	-9999
1/16/2017 16:00	-49.1	-50.4	0.7	0.9	0.112	0.042	-9999	-9999	-9999	-9999	0.03	736.4	-9999	-9999	-9999	-9999	0.5	2.5	-9999	-9999	-9999	-9999
1/16/2017 16:15	-49	-50.3	0.7	0.9	0.112	0.042	-9999	-9999	-9999	-9999	0.03	802	-9999	-9999	-9999	-9999	0.5	2.5	-9999	-9999	-9999	-9999
1/16/2017 16:30	-48.8	-50.3	0.7	0.9	0.112	0.042	-9999	-9999	-9999	-9999	0.03	654.1	-9999	-9999	-9999	-9999	0.4	2.5	-9999	-9999	-9999	-9999
1/16/2017 16:45	-49	-50.4	0.7	0.9	0.112	0.042	-9999	-9999	-9999	-9999	0.03	722.7	-9999	-9999	-9999	-9999	0.5	2.5	-9999	-9999	-9999	-9999
1/16/2017 17:00	-49.1	-50.4	0.7	0.9	0.112	0.042	-9999	-9999	-9999	-9999	0.03	692.7	-9999	-9999	-9999	-9999	0.5	2.5	-9999	-9999	-9999	-9999
1/16/2017 17:15	-49	-50.4	0.7	0.9	0.112	0.041	-9999	-9999	-9999	-9999	0.03	749.2	-9999	-9999	-9999	-9999	0.5	2.5	-9999	-9999	-9999	-9999
1/16/2017 17:30	-49.3	-50.1	0.7	0.9	0.112	0.042	-9999	-9999	-9999	-9999	0.03	672.6	-9999	-9999	-9999	-9999	0.5	2.6	-9999	-9999	-9999	-9999
1/16/2017 17:45	-49	-50.4	0.7	1	0.112	0.042	-9999	-9999	-9999	-9999	0.03	725.7	-9999	-9999	-9999	-9999	0.4	2.5	-9999	-9999	-9999	-9999
1/16/2017 18:00	-48.8	-50.2	0.7	0.9	0.112	0.041	-9999	-9999	-9999	-9999	0.03	832	-9999	-9999	-9999	-9999	0.4	2.5	-9999	-9999	-9999	-9999
1/16/2017 18:15	-49.3	-50.1	0.7	0.9	0.112	0.042	-9999	-9999	-9999	-9999	0.03	736.5	-9999	-9999	-9999	-9999	0.5	2.5	-9999	-9999	-9999	-9999
1/16/2017 18:30	-49	-50.4	0.7	0.9	0.112	0.042	-9999	-9999	-9999	-9999	0.03	751.9	-9999	-9999	-9999	-9999	0.5	2.5	-9999	-9999	-9999	-9999
1/16/2017 18:45	-49.1	-50.3	0.7	0.9	0.112	0.041	-9999	-9999	-9999	-9999	0.03	692.9	-9999	-9999	-9999	-9999	0.5	2.5	-9999	-9999	-9999	-9999
1/16/2017 19:00	-49	-50.4	0.7	0.9	0.112	0.042	-9999	-9999	-9999	-9999	0.03	701	-9999	-9999	-9999	-9999	0.5	2.5	-9999	-9999	-9999	-9999
1/16/2017 19:15	-49	-50.4	0.7	0.9	0.112	0.042	-9999	-9999	-9999	-9999	0.04	678.8	-9999	-9999	-9999	-9999	0.5	2.5	-9999	-9999	-9999	-9999
1/16/2017 19:30	-48.6	-50.4	0.7	0.9	0.112	0.042	-9999	-9999	-9999	-9999	0.03	742.4	-9999	-9999	-9999	-9999	0.5	2.4	-9999	-9999	-9999	-9999
1/16/2017 19:45	-49.2	-50.3	0.7	0.9	0.112	0.042	-9999	-9999	-9999	-9999	0.04	701.8	-9999	-9999	-9999	-9999	0.5	2.6	-9999	-9999	-9999	-9999
1/16/2017 20:00	-49.1	-50.3	0.7	0.9	0.112	0.042	-9999	-9999	-9999	-9999	0.04	765.2	-9999	-9999	-9999	-9999	0.5	2.5	-9999	-9999	-9999	-9999
1/16/2017 20:15	-48.8	-50.3	0.7	0.9	0.112	0.041	-9999	-9999	-9999	-9999	0.03	716.6	-9999	-9999	-9999	-9999	0.4	2.5	-9999	-9999	-9999	-9999
1/16/2017 20:30	-49.1	-50.2	0.7	0.9	0.112	0.042	-9999	-9999	-9999	-9999	0.04	692.5	-9999	-9999	-9999	-9999	0.5	2.5	-9999	-9999	-9999	-9999
1/16/2017 20:45	-48.9	-50.3	0.7	0.9	0.112	0.043	-9999	-9999	-9999	-9999	0.03	699.7	-9999	-9999	-9999	-9999	0.5	2.5	-9999	-9999	-9999	-9999
1/16/2017 21:00	-48.8	-50.2	0.7	0.9	0.112	0.042	-9999	-9999	-9999	-9999	0.04	668.1	-9999	-9999	-9999	-9999	0.5	2.5	-9999	-9999	-9999	-9999
1/16/2017 21:15	-49.1	-50.3	0.7	0.9	0.112	0.041	-9999	-9999	-9999	-9999	0.03	677.6	-9999	-9999	-9999	-9999	0.4	2.6	-9999	-9999	-9999	-9999
1/16/2017 21:30	-49.2	-49.9	0.7	0.9	0.112	0.042	-9999	-9999	-9999	-9999	0.04	786.4	-9999	-9999	-9999	-9999	0.4	2.5	-9999	-9999	-9999	-9999
1/16/2017 21:45	-48.7	-50.3	0.7	0.9	0.112	0.042	-9999	-9999	-9999	-9999	0.03	735.6	-9999	-9999	-9999	-9999	0.5	2.5	-9999	-9999	-9999	-9999
1/16/2017 22:00	-49	-50.3	0.7	0.9	0.112	0.043	-9999	-9999	-9999	-9999	0.03	718.5	-9999	-9999	-9999	-9999	0.5	2.5	-9999	-9999	-9999	-9999
1/16/2017 22:15	-49.3	-50.2	0.7	0.9	0.112	0.042	-9999	-9999	-9999	-9999	0.03	710.4	-9999	-9999	-9999	-9999	0.5	2.6	-9999	-9999	-9999	-9999
1/16/2017 22:30	-48.9	-50	0.7	0.9	0.112	0.042	-9999	-9999	-9999	-9999	0.03	776.2	-9999	-9999	-9999	-9999	0.4	2.5	-9999	-9999	-9999	-9999
1/16/2017 22:45	-48.7	-50.2	0.7	0.9	0.112	0.042	-9999	-9999	-9999	-9999	0.03	716.7	-9999	-9999	-9999	-9999	0.4	2.5	-9999	-9999	-9999	-9999
1/16/2017 23:00	-48.9	-50.3	0.7	0.9	0.112	0.042	-9999	-9999	-9999	-9999	0.03	679.2	-9999	-9999	-9999	-9999	0.4	2.5	-9999	-9999	-9999	-9999
1/16/2017 23:15	-48.7	-50.2	0.7	1	0.112	0.042	-9999	-9999	-9999	-9999	0.04	724.5	-9999	-9999	-9999	-9999	0.4	2.6	-9999	-9999	-9999	-9999
1/16/2017 23:30	-48.6	-50.3	0.7	0.9	0.112	0.043	-9999	-9999	-9999	-9999	0.03	714.1	-9999	-9999	-9999	-9999	0.5	2.5	-9999	-9999	-9999	-9999
1/16/2017 23:45	-48.9	-50.3	0.7	0.9	0.112	0.042	-9999	-9999	-9999	-9999	0.03	683.2	-9999	-9999	-9999	-9999	0.5	2.5	-9999	-9999	-9999	-9999
1/17/2017 0:00	-49.1	-50.1	0.7	0.9	0.112	0.042	-9999	-9999	-9999	-9999	0.03	730	-9999	-9999	-9999	-9999	0.4	2.5	-9999	-9999	-9999	-9999
1/17/2017 0:15	-48.7	-50	0.7	0.9	0.112	0.042	-9999	-9999	-9999	-9999	0.03	676.3	-9999	-9999	-9999	-9999	0.5	2.5	-9999	-9999	-9999	-9999
1/17/2017 0:30	-48.8	-50.1	0.7	0.9	0.112	0.042	-9999	-9999	-9999	-9999	0.04	746.5	-9999	-9999	-9999	-9999	0.5	2.5	-9999	-9999	-9999	-9999
1/17/2017 0:45	-48.8	-50.2	0.7	0.9	0.112	0.042	-9999	-9999	-9999	-9999	0.04	665.9	-9999	-9999	-9999	-9999	0.5	2.5	-9999	-9999	-9999	-9999
1/17/2017 1:00	-49	-50.2	0.7	0.9	0.112	0.042	-9999	-9999	-9999	-9999	0.03	753.6	-9999	-9999	-9999	-9999	0.5	2.5	-9999	-9999	-9999	-9999
1/17/2017 1:15	-49.1	-50.2	0.7	0.9	0.112	0.042	-9999	-9999	-9999	-9999	0.03	712.2	-9999	-9999	-9999	-9999	0.5	2.6	-9999	-9999	-9999	-9999
1/17/2017 1:30	-49.2	-50.2	0.7	0.9	0.112	0.042	-9999	-9999	-9999	-9999	0.03	743.1	-9999	-9999	-9999	-9999	0.5	2.5	-9999	-9999	-9999	-9999
1/17/2017 1:45	-49.1	-50.1	0.7	0.9	0.112	0.042	-9999	-9999	-9999	-9999	0.03	661.1	-9999	-9999	-9999	-9999	0.5	2.5	-9999	-9999	-9999	-9999
1/17/2017 2:00	-49	-50.3	0.7	0.9	0.112	0.042	-9999	-9999	-9999	-9999	0.03	709.4	-9999	-9999	-9999	-9999	0.5	2.6	-9999	-9999	-9999	-9999
1/17/2017 2:15	-48.5	-50.1	0.7	0.9	0.112	0.042	-9999	-9999	-9999	-9999	0.03	740.7	-9999	-9999	-9999	-9999	0.4	2.6	-9999	-9999	-9999	-9999
1/17/2017 2:30	-48.5	-50.2	0.7	0.9	0.112	0.042	-9999	-9999	-9999	-9999	0.04	710.3	-9999	-9999	-9999	-9999	0.5	2.6	-9999	-9999	-9999	-9999
1/17/2017 2:45	-48.7	-50.2	0.7	0.9	0.112	0.042	-9999	-9999	-9999	-9999	0.03	699.1	-9999	-9999	-9999	-9999	0.5	2.5	-9999	-9999	-9999	-9999
1/17/2017 3:00	-49	-50.2	0.7	0.9	0.112	0.042	-9999	-9999	-9999	-9999	0.03	711.6	-9999	-9999	-9999	-9999	0.5	2.6	-9999	-9999	-9999	-9999
1/17/2017 3:15	-48.6	-50.1	0.7	0.9	0.112	0.042	-9999	-9999	-9999	-9999	0.03	772	-9999	-9999	-9999	-9999	0.5	2.5	-9999	-9999	-9999	-9999
1/17/2017 3:30	-49	-50.2	0.7	1	0.112	0.041	-9999	-9999	-9999	-9999	0.03	790.2	-9999	-9999	-9999	-9999	0.5	2.6	-9999	-9999	-9999	-9999
1/17/2017 3:45	-48.6	-50.2	0.7	0.9	0.112	0.042	-9999	-9999	-9999	-9999	0.03	704.3	-9999	-9999	-9999	-9999	0.4	2.5	-9999	-9999	-9999	-9999
1/17/2017 4:00	-48.9	-50.2	0.7	0.9	0.112	0.042	-9999	-9999	-9999	-9999	0.03	729.4	-9999	-9999	-9999	-9999	0.5	2.5	-9999	-9999	-9999	-9999
1/17/2017 4:15	-48.4	-50.2	0.7	0.9	0.112	0.042	-9999	-9999	-9999	-9999	0.04	719.1	-9999	-9999	-9999	-9999	0.5	2.5	-9999	-9999	-9999	-9999
1/17/2017 4:30	-48.8	-50.1	0.7	0.9	0.112	0.042	-9999	-9999	-9999	-9999	0.04	713.3	-9999	-9999	-9999	-9999	0.5	2.5	-9999	-9999	-9999	-9999
1/17/2017 4:45	-48.9	-50.2	0.7	0.9	0.112	0.042	-9999	-9999	-9999	-9999	0.03	737.9	-9999	-9999	-9999	-9999	0.5	2.5	-9999	-9999	-9999	-9999
[truncated: 25,580 more rows]

## Sheet: 2018
TIMESTAMP	WP1(10cm)	WP2(30cm)	TempMPS1(10cm)	TempMPS2(30cm)	VWC1(10cm)	VWC3(60cm)	VWC1b(10cm)	VWC2b(30cm)	VWC3b(60cm)	VWC4b(135cm)	EC1(10cm)	EC3(60cm)	EC1b(10cm)	EC2b(30cm)	EC3b(60cm)	EC4b(135cm)	Temp5TE1(10cm)	Temp5TE3(60cm)	Temp5TE1b(10cm)	Temp5TE2b(30cm)	Temp5TE3b(60cm)	Temp5TE4b(135cm)
[truncated: 35,041 more rows]
