# Supplementary material for: Mineral weathering is linked to microbial priming in the critical zone
Source: Nat Commun. 2023 Jan 20;14:345. doi: 10.1038/s41467-022-35671-x (PMC9860040; doi:10.1038/s41467-022-35671-x)
Supplement: Supplementary file 6 — Supplementary Data 4 [file 41467_2022_35671_MOESM6_ESM.xlsx]

## Sheet: Pit1 2016
TIMESTAMP	TempSO1(2cm)	TempSO2(10cm)	TempSO3(30cm)	TempSO4(60cm)	O2soil1(2cm)	O2soil2(10cm)	O2soil3(30cm)	O2soil4(60cm)	CO2soil1(2cm)	CO2soil2(10cm)	CO2soil3(30cm)	CO2soil4(60cm)	TempSO1(2cm)	TempSO2(10cm)	TempSO3(30cm)	TempSO4(60cm)	Da (2 cm)	Da (10 cm)	Da (30 cm)	Da (60 cm)	θ(2cm)	θ(10cm)	θ(30cm)	θ(60cm)	Φ=1-ρb/ρm	ξ（2 cm）	ξ（10 cm）	ξ（30 cm）	ξ（60 cm）
MST	degC	degC	degC	degC	%	%	%	%	ppm	ppm	ppm	ppm	K	K	K	K					m3/m3	m3/m3	m3/m3	m3/m3
1/1/2016 0:00	0.658	1.551	3.203	6.187	21.041	21.695	20.779	20.9	1824.27	2392.25	2816.55	2424.34	274.158	275.051	276.703	279.687	18.1924	18.2962	18.489	18.8393	0.133	0.118	0.148	0.167
1/1/2016 0:15	0.656	1.549	3.201	6.185	21.038	21.693	20.777	20.895	1839.77	2401.09	2839.7	2430.36	274.156	275.049	276.701	279.685	18.1922	18.296	18.4887	18.8391	0.1325	0.118	0.147	0.167
1/1/2016 0:30	0.656	1.548	3.202	6.185	21.032	21.688	20.776	20.891	1837.4	2402.55	2817.28	2409.94	274.156	275.048	276.702	279.685	18.1922	18.2959	18.4888	18.8391	0.1325	0.118	0.147	0.167
1/1/2016 0:45	0.655	1.548	3.201	6.185	21.036	21.689	20.775	20.891	1846.97	2402.83	2843.17	2395.72	274.155	275.048	276.701	279.685	18.192	18.2959	18.4887	18.8391	0.1325	0.118	0.147	0.167
1/1/2016 1:00	0.655	1.548	3.2	6.18	21.036	21.69	20.774	20.899	1843.6	2404.47	2822.93	2408.11	274.155	275.048	276.7	279.68	18.192	18.2959	18.4886	18.8385	0.1325	0.118	0.147	0.167
1/1/2016 1:15	0.654	1.546	3.199	6.179	21.036	21.69	20.775	20.904	1850.89	2402.74	2833.69	2421.97	274.154	275.046	276.699	279.679	18.1919	18.2956	18.4885	18.8383	0.133	0.118	0.148	0.167
1/1/2016 1:30	0.652	1.541	3.199	6.178	21.037	21.69	20.775	20.911	1842.42	2408.39	2838.61	2411.58	274.152	275.041	276.699	279.678	18.1917	18.295	18.4885	18.8382	0.1325	0.118	0.147	0.167
1/1/2016 1:45	0.647	1.539	3.199	6.178	21.037	21.69	20.776	20.904	1852.44	2407.38	2826.76	2415.41	274.147	275.039	276.699	279.678	18.1911	18.2948	18.4885	18.8382	0.1325	0.118	0.147	0.167
1/1/2016 2:00	0.643	1.539	3.198	6.178	21.033	21.684	20.776	20.9	1853.54	2408.75	2835.69	2388.6	274.143	275.039	276.698	279.678	18.1906	18.2948	18.4884	18.8382	0.1325	0.118	0.147	0.167
1/1/2016 2:15	0.643	1.538	3.195	6.178	21.021	21.673	20.778	20.894	1861.47	2410.48	2834.05	2418.69	274.143	275.038	276.695	279.678					0.1325	0.118	0.147	0.167
1/1/2016 2:30	0.643	1.538	3.195	6.178	21.02	21.653	20.779	20.894	1870.13	2409.3	2837.7	2427.08	274.143	275.038	276.695	279.678					0.133	0.118	0.148	0.167
1/1/2016 2:45	0.643	1.538	3.195	6.178	21.018	21.651	20.777	20.893	1872.41	2410.85	2846.81	2398.81	274.143	275.038	276.695	279.678					0.133	0.118	0.148	0.167
1/1/2016 3:00	0.643	1.538	3.198	6.178	21.025	21.666	20.775	20.897	1870.22	2413.31	2834.41	2411.03	274.143	275.038	276.698	279.678					0.133	0.118	0.148	0.167
1/1/2016 3:15	0.643	1.538	3.199	6.178	21.037	21.687	20.772	20.907	1864.11	2418.96	2847.73	2427.81	274.143	275.038	276.699	279.678					0.1325	0.118	0.147	0.167
1/1/2016 3:30	0.643	1.538	3.199	6.178	21.041	21.687	20.772	20.908	1867.94	2412.31	2849	2414.86	274.143	275.038	276.699	279.678					0.133	0.118	0.148	0.167
1/1/2016 3:45	0.643	1.537	3.198	6.177	21.051	21.688	20.772	20.908	1866.39	2412.03	2818.01	2416.87	274.143	275.037	276.698	279.677					0.133	0.118	0.148	0.167
1/1/2016 4:00	0.642	1.538	3.198	6.177	21.055	21.687	20.772	20.908	1864.93	2415.22	2850.46	2435.46	274.142	275.038	276.698	279.677					0.1325	0.118	0.147	0.167
1/1/2016 4:15	0.643	1.537	3.198	6.178	21.038	21.687	20.772	20.908	1862.11	2415.04	2860.12	2410.3	274.143	275.037	276.698	279.678					0.133	0.118	0.148	0.167
1/1/2016 4:30	0.643	1.537	3.196	6.178	21.035	21.687	20.772	20.908	1870.04	2414.22	2846.27	2415.77	274.143	275.037	276.696	279.678					0.133	0.118	0.148	0.167
1/1/2016 4:45	0.643	1.537	3.195	6.178	21.041	21.687	20.772	20.908	1870.86	2418.14	2840.07	2412.67	274.143	275.037	276.695	279.678					0.1325	0.118	0.147	0.167
1/1/2016 5:00	0.643	1.537	3.191	6.178	21.035	21.687	20.773	20.908	1874.23	2414.68	2842.44	2421.06	274.143	275.037	276.691	279.678					0.133	0.118	0.148	0.167
1/1/2016 5:15	0.643	1.537	3.19	6.178	21.037	21.685	20.773	20.908	1865.21	2414.86	2853.93	2402.64	274.143	275.037	276.69	279.678					0.133	0.118	0.148	0.167
1/1/2016 5:30	0.642	1.537	3.189	6.178	21.017	21.674	20.773	20.907	1882.16	2420.7	2849	2419.05	274.142	275.037	276.689	279.678					0.133	0.118	0.148	0.167
1/1/2016 5:45	0.641	1.537	3.188	6.177	21.026	21.68	20.773	20.908	1879.7	2416.5	2841.89	2425.43	274.141	275.037	276.688	279.677					0.1325	0.118	0.147	0.167
1/1/2016 6:00	0.636	1.537	3.188	6.175	21.029	21.685	20.774	20.909	1874.6	2416.14	2847.73	2412.12	274.136	275.037	276.688	279.675	9.39448	9.54806	9.72917	9.72917	0.132	0.117	0.147	0.167
1/1/2016 6:15	0.634	1.537	3.188	6.174	21.035	21.687	20.773	20.908	1873.14	2409.75	2853.2	2427.81	274.134	275.037	276.688	279.674	9.39436	9.54806	9.72911	9.72911	0.133	0.118	0.148	0.167
1/1/2016 6:30	0.633	1.537	3.188	6.175	21.035	21.688	20.773	20.908	1877.06	2415.22	2835.14	2417.59	274.133	275.037	276.688	279.675	9.3943	9.54806	9.72917	9.72917	0.1325	0.118	0.147	0.167
1/1/2016 6:45	0.632	1.537	3.188	6.176	21.035	21.688	20.773	20.908	1874.32	2417.96	2830.04	2422.88	274.132	275.037	276.688	279.676	9.39424	9.54806	9.72923	9.72923	0.1325	0.118	0.147	0.167
1/1/2016 7:00	0.631	1.537	3.187	6.175	21.051	21.688	20.773	20.911	1870.77	2417.23	2842.07	2420.88	274.131	275.037	276.687	279.675	9.39418	9.548	9.72917	9.72917	0.133	0.118	0.148	0.167
1/1/2016 7:15	0.629	1.534	3.185	6.172	21.056	21.688	20.773	20.923	1865.03	2414.31	2858.48	2425.62	274.129	275.034	276.685	279.672	9.39406	9.54788	9.72899	9.72899	0.1325	0.118	0.147	0.167
1/1/2016 7:30	0.625	1.531	3.181	6.169	21.056	21.688	20.773	20.928	1847.34	2409.94	2846.63	2404.83	274.125	275.031	276.681	279.669	9.39382	9.54763	9.72881	9.72881	0.133	0.118	0.148	0.167
1/1/2016 7:45	0.623	1.529	3.18	6.166	21.066	21.688	20.786	20.929	1831.93	2411.58	2830.77	2408.11	274.123	275.029	276.68	279.666	9.3937	9.54757	9.72862	9.72862	0.1325	0.118	0.147	0.167
1/1/2016 8:00	0.621	1.528	3.178	6.164	21.077	21.695	20.799	20.929	1833.48	2401	2833.69	2421.42	274.121	275.028	276.678	279.664	9.39358	9.54745	9.7285	9.7285	0.133	0.118	0.148	0.167
1/1/2016 8:15	0.62	1.528	3.178	6.164	21.078	21.71	20.81	20.929	1828.01	2410.57	2845.54	2430.72	274.12	275.028	276.678	279.664	9.39352	9.54745	9.7285	9.7285	0.133	0.118	0.148	0.167
1/1/2016 8:30	0.618	1.528	3.178	6.162	21.077	21.71	20.812	20.929	1829.29	2413.4	2843.35	2430.72	274.118	275.028	276.678	279.662	9.3934	9.54745	9.72838	9.72838	0.133	0.118	0.148	0.167
1/1/2016 8:45	0.615	1.528	3.178	6.162	21.081	21.719	20.818	20.929	1820.08	2407.11	2844.26	2420.15	274.115	275.028	276.678	279.662	9.39322	9.54745	9.72838	9.72838	0.1325	0.118	0.147	0.167
1/1/2016 9:00	0.612	1.527	3.177	6.159	21.093	21.73	20.818	20.944	1822.91	2407.66	2837.7	2432.36	274.112	275.027	276.677	279.659	9.39304	9.54739	9.7282	9.7282	0.133	0.118	0.148	0.167
1/1/2016 9:15	0.612	1.528	3.178	6.159	21.097	21.73	20.818	20.947	1819.9	2408.3	2817.28	2430.36	274.112	275.028	276.678	279.659	9.39304	9.54745	9.7282	9.7282	0.1325	0.118	0.147	0.167
1/1/2016 9:30	0.615	1.528	3.179	6.161	21.097	21.73	20.817	20.949	1822.27	2403.28	2833.14	2415.59	274.115	275.028	276.679	279.661	9.39322	9.54751	9.72832	9.72832	0.1325	0.118	0.147	0.167
1/1/2016 9:45	0.62	1.529	3.182	6.167	21.095	21.729	20.816	20.965	1816.71	2408.11	2832.96	2433.28	274.12	275.029	276.682	279.667	9.39352	9.54769	9.72868	9.72868	0.133	0.118	0.148	0.167
1/1/2016 10:00	0.628	1.532	3.187	6.166	21.094	21.728	20.816	20.965	1811.51	2401.28	2833.32	2414.68	274.128	275.032	276.687	279.666	9.394	9.548	9.72862	9.72862	0.133	0.118	0.148	0.167
1/1/2016 10:15	0.632	1.537	3.187	6.164	21.095	21.728	20.816	20.966	1805.04	2400.82	2834.6	2395.72	274.132	275.037	276.687	279.664	9.39424	9.548	9.7285	9.7285	0.1325	0.118	0.147	0.167
1/1/2016 10:30	0.631	1.544	3.194	6.167	21.118	21.736	20.815	20.965	1804.48	2405.28	2824.74	2421.96	274.131	275.044	276.694	279.667	9.39418	9.54842	9.72868	9.72868	0.133	0.118	0.148	0.167
1/1/2016 10:45	0.644	1.547	3.201	6.177	21.134	21.754	20.813	20.963	1794.81	2399.61	2835.49	2422.86	274.144	275.047	276.701	279.677	9.39496	9.54884	9.72929	9.72929	0.133	0.118	0.148	0.167
1/1/2016 11:00	0.655	1.559	3.208	6.186	21.131	21.762	20.821	20.961	1802	2401.51	2828.17	2419.93	274.155	275.059	276.708	279.686	9.39562	9.54927	9.72984	9.72984	0.133	0.118	0.148	0.167
1/1/2016 11:15	0.695	1.584	3.229	6.207	21.128	21.765	20.851	20.978	1802.67	2396.27	2826.88	2414.13	274.195	275.084	276.729	279.707	9.39801	9.55053	9.73112	9.73112	0.133	0.118	0.148	0.167
1/1/2016 11:30	0.835	1.688	3.322	6.3	21.155	21.786	20.845	20.99	1806.35	2400.66	2815.55	2407.13	274.335	275.188	276.822	279.8	9.40641	9.55615	9.73678	9.73678	0.133	0.118	0.148	0.167
1/1/2016 11:45	0.895	1.75	3.367	6.344	21.148	21.785	20.846	20.986	1813.3	2395.93	2846.36	2421.08	274.395	275.25	276.867	279.844	9.41001	9.55887	9.73946	9.73946	0.133	0.118	0.148	0.167
1/1/2016 12:00	0.923	1.782	3.387	6.364	21.147	21.798	20.861	20.985	1813.1	2395.72	2814.81	2422.87	274.423	275.282	276.887	279.864	9.41169	9.56008	9.74068	9.74068	0.133	0.118	0.148	0.167
1/1/2016 12:15	0.89	1.77	3.372	6.348	21.137	21.774	20.851	20.982	1825.85	2403.74	2827.93	2406.65	274.39	275.27	276.872	279.848	9.40971	9.55917	9.73971	9.73971	0.133	0.118	0.148	0.167
1/1/2016 12:30	0.831	1.72	3.329	6.302	21.111	21.767	20.839	20.976	1836.24	2401.64	2838.86	2409.02	274.331	275.22	276.829	279.802	9.40617	9.55657	9.7369	9.7369	0.133	0.118	0.148	0.167
1/1/2016 12:45	0.794	1.696	3.311	6.28	21.11	21.756	20.84	20.966	1848.17	2407.29	2820.09	2420.86	274.294	275.196	276.811	279.78	9.40395	9.55549	9.73556	9.73556	0.133	0.118	0.148	0.167
1/1/2016 13:00	0.803	1.695	3.316	6.28	21.109	21.754	20.84	20.965	1856.19	2404.74	2845.96	2422.32	274.303	275.195	276.816	279.78	9.40449	9.55579	9.73556	9.73556	0.133	0.118	0.148	0.167
1/1/2016 13:15	0.79	1.691	3.311	6.277	21.097	21.747	20.838	20.961	1874.87	2409.29	2834.12	2406.65	274.29	275.191	276.811	279.777	9.40371	9.55549	9.73538	9.73538	0.133	0.118	0.148	0.167
1/1/2016 13:30	0.801	1.694	3.314	6.28	21.092	21.745	20.833	20.955	1879.51	2418.5	2851.25	2397.72	274.301	275.194	276.814	279.78	9.40437	9.55567	9.73556	9.73556	0.1325	0.118	0.147	0.167
1/1/2016 13:45	0.836	1.711	3.332	6.296	21.091	21.746	20.833	20.958	1884.43	2416.58	2846.51	2403.37	274.336	275.211	276.832	279.796	9.40647	9.55676	9.73654	9.73654	0.133	0.118	0.148	0.167
1/1/2016 14:00	0.926	1.784	3.393	6.361	21.1	21.762	20.835	20.961	1900.47	2420.77	2836.49	2425.05	274.426	275.284	276.893	279.861	9.41187	9.56044	9.7405	9.7405	0.133	0.118	0.148	0.167
1/1/2016 14:15	0.955	1.821	3.419	6.385	21.099	21.76	20.833	20.96	1907.57	2418.95	2848.7	2405.74	274.455	275.321	276.919	279.885	9.41362	9.56201	9.74196	9.74196	0.1325	0.117	0.148	0.167
1/1/2016 14:30	0.921	1.795	3.398	6.361	21.087	21.742	20.82	20.953	1902.84	2429.34	2844.69	2420.14	274.421	275.295	276.898	279.861	9.41157	9.56074	9.7405	9.7405	0.133	0.118	0.148	0.167
1/1/2016 14:45	0.969	1.827	3.425	6.39	21.097	21.757	20.83	20.957	1911.1	2429.94	2839.55	2379.84	274.469	275.327	276.925	279.89	9.41446	9.56237	9.74226	9.74226	0.133	0.118	0.148	0.167
1/1/2016 15:00	0.997	1.853	3.445	6.404	21.093	21.754	20.831	20.955	1908.49	2427.95	2851.66	2403.26	274.497	275.353	276.945	279.904	9.41614	9.56358	9.74312	9.74312	0.132	0.117	0.147	0.167
1/1/2016 15:15	0.991	1.858	3.444	6.407	21.072	21.75	20.841	20.953	1908.28	2428.07	2831.63	2418.78	274.491	275.358	276.944	279.907	9.41578	9.56352	9.7433	9.7433	0.133	0.118	0.148	0.167
1/1/2016 15:30	0.961	1.846	3.429	6.392	21.071	21.741	20.838	20.952	1899.87	2426.28	2845.85	2386.02	274.461	275.346	276.929	279.892	9.41398	9.56262	9.74239	9.74239	0.133	0.118	0.148	0.167
1/1/2016 15:45	0.852	1.759	3.357	6.318	21.077	21.711	20.824	20.946	1887.18	2423.79	2849.08	2396.19	274.352	275.259	276.857	279.818	9.40743	9.55827	9.73788	9.73788	0.133	0.118	0.148	0.167
1/1/2016 16:00	0.801	1.71	3.321	6.279	21.068	21.715	20.833	20.941	1891.01	2425.82	2850.86	2411.79	274.301	275.21	276.821	279.779	9.40437	9.55609	9.7355	9.7355	0.1325	0.117	0.148	0.167
1/1/2016 16:15	0.768	1.679	3.296	6.258	21.064	21.719	20.836	20.941	1886.15	2424.07	2855.69	2425.53	274.268	275.179	276.796	279.758	9.40239	9.55458	9.73422	9.73422	0.133	0.118	0.148	0.167
1/1/2016 16:30	0.735	1.648	3.272	6.234	21.068	21.722	20.839	20.944	1873.3	2422.18	2860.37	2409.42	274.235	275.148	276.772	279.734	9.40041	9.55313	9.73276	9.73276	0.1325	0.118	0.147	0.167
1/1/2016 16:45	0.715	1.624	3.258	6.221	21.071	21.726	20.836	20.946	1872.76	2423.49	2857.42	2420.66	274.215	275.124	276.758	279.721	9.39921	9.55228	9.73197	9.73197	0.1325	0.118	0.147	0.167
1/1/2016 17:00	0.695	1.609	3.246	6.205	21.074	21.729	20.831	20.948	1871.86	2423.5	2843.41	2395.72	274.195	275.109	276.746	279.705	9.39801	9.55156	9.731	9.731	0.133	0.118	0.148	0.167
1/1/2016 17:15	0.694	1.602	3.231	6.201	21.073	21.729	20.821	20.948	1870.49	2420.86	2849.24	2415.94	274.194	275.102	276.731	279.701	9.39795	9.55065	9.73075	9.73075	0.1325	0.118	0.147	0.167
1/1/2016 17:30	0.68	1.59	3.229	6.186	21.075	21.73	20.824	20.949	1867.39	2418.13	2862.18	2421.23	274.18	275.09	276.729	279.686	9.39712	9.55053	9.72984	9.72984	0.133	0.118	0.148	0.167
1/1/2016 17:45	0.677	1.587	3.228	6.185	21.076	21.731	20.826	20.95	1858.38	2421.14	2854.34	2405.38	274.177	275.087	276.728	279.685	9.39694	9.55047	9.72978	9.72978	0.133	0.118	0.148	0.167
1/1/2016 18:00	0.679	1.574	3.222	6.188	21.075	21.731	20.823	20.95	1858.1	2417.95	2854.16	2408.29	274.179	275.074	276.722	279.688	9.39706	9.55011	9.72996	9.72996	0.1325	0.117	0.148	0.167
1/1/2016 18:15	0.682	1.577	3.218	6.19	21.075	21.724	20.821	20.95	1862.57	2415.03	2857.26	2408.66	274.182	275.077	276.718	279.69	9.39724	9.54987	9.73008	9.73008	0.133	0.118	0.148	0.167
1/1/2016 18:30	0.677	1.578	3.217	6.183	21.076	21.719	20.81	20.951	1867.49	2415.94	2857.08	2433.07	274.177	275.078	276.717	279.683	9.39694	9.54981	9.72966	9.72966	0.133	0.118	0.148	0.167
1/1/2016 18:45	0.667	1.576	3.216	6.183	21.079	21.712	20.802	20.953	1859.74	2416.22	2838.86	2412.84	274.167	275.076	276.716	279.683	9.39634	9.54975	9.72966	9.72966	0.1325	0.118	0.147	0.167
1/1/2016 19:00	0.663	1.567	3.214	6.179	21.08	21.714	20.803	20.954	1859.56	2418.49	2846.87	2402.28	274.163	275.067	276.714	279.679	9.3961	9.54963	9.72941	9.72941	0.1325	0.118	0.147	0.167
1/1/2016 19:15	0.663	1.562	3.206	6.172	21.08	21.726	20.811	20.954	1858.29	2409.75	2851.97	2397.18	274.163	275.062	276.706	279.672	9.3961	9.54914	9.72899	9.72899	0.133	0.118	0.148	0.167
1/1/2016 19:30	0.663	1.559	3.197	6.172	21.08	21.737	20.833	20.954	1853.37	2416.22	2840.68	2393.17	274.163	275.059	276.697	279.672	9.3961	9.5486	9.72899	9.72899	0.133	0.118	0.148	0.167
1/1/2016 19:45	0.663	1.557	3.195	6.172	21.08	21.737	20.827	20.954	1847.44	2419.13	2843.78	2415.21	274.163	275.057	276.695	279.672	9.3961	9.54848	9.72899	9.72899	0.132	0.117	0.147	0.167
1/1/2016 20:00	0.663	1.556	3.195	6.172	21.08	21.737	20.83	20.954	1840.79	2418.68	2841.59	2423.6	274.163	275.056	276.695	279.672	9.3961	9.54848	9.72899	9.72899	0.1325	0.117	0.148	0.167
1/1/2016 20:15	0.663	1.556	3.195	6.171	21.08	21.737	20.819	20.954	1850.63	2412.66	2836.85	2434.35	274.163	275.056	276.695	279.671	9.3961	9.54848	9.72893	9.72893	0.1325	0.118	0.147	0.167
1/1/2016 20:30	0.662	1.556	3.195	6.167	21.08	21.743	20.811	20.954	1845.98	2411.11	2844.69	2395.9	274.162	275.056	276.695	279.667	9.39604	9.54848	9.72868	9.72868	0.132	0.117	0.147	0.167
1/1/2016 20:45	0.663	1.557	3.195	6.162	21.08	21.749	20.82	20.955	1840.25	2413.3	2847.05	2415.94	274.163	275.057	276.695	279.662	9.3961	9.54848	9.72838	9.72838	0.132	0.117	0.147	0.167
1/1/2016 21:00	0.664	1.557	3.196	6.162	21.081	21.753	20.818	20.957	1845.53	2410.48	2847.6	2409.93	274.164	275.057	276.696	279.662	9.39616	9.54854	9.72838	9.72838	0.1325	0.117	0.148	0.167
1/1/2016 21:15	0.665	1.557	3.197	6.161	21.084	21.754	20.844	20.972	1846.62	2415.4	2841.04	2416.67	274.165	275.057	276.697	279.661	9.39622	9.5486	9.72832	9.72832	0.1325	0.117	0.148	0.167
1/1/2016 21:30	0.667	1.554	3.199	6.157	21.082	21.754	20.835	20.971	1839.88	2407.29	2855.07	2415.21	274.167	275.054	276.699	279.657	9.39634	9.54872	9.72808	9.72808	0.133	0.118	0.148	0.167
1/1/2016 21:45	0.668	1.549	3.198	6.156	21.089	21.759	20.84	20.973	1841.79	2409.93	2847.97	2409.02	274.168	275.049	276.698	279.656	9.3964	9.54866	9.72801	9.72801	0.133	0.118	0.148	0.167
1/1/2016 22:00	0.668	1.543	3.194	6.156	21.085	21.757	20.828	20.971	1841.34	2412.03	2845.78	2411.93	274.168	275.043	276.694	279.656	9.3964	9.54842	9.72801	9.72801	0.133	0.118	0.148	0.167
1/1/2016 22:15	0.668	1.541	3.192	6.156	21.08	21.74	20.805	20.957	1853.01	2411.04	2847.62	2419.78	274.168	275.041	276.692	279.656	9.3964	9.5483	9.72801	9.72801	0.132	0.117	0.147	0.167
1/1/2016 22:30	0.668	1.541	3.19	6.156	21.081	21.732	20.806	20.956	1854.29	2416.91	2844.12	2402.42	274.168	275.041	276.69	279.656	9.3964	9.54818	9.72801	9.72801	0.133	0.118	0.148	0.167
1/1/2016 22:45	0.67	1.542	3.19	6.158	21.084	21.72	20.808	20.959	1863.32	2416.54	2868.8	2405.7	274.17	275.042	276.69	279.658	9.39652	9.54818	9.72814	9.72814	0.133	0.118	0.148	0.167
1/1/2016 23:00	0.673	1.545	3.192	6.161	21.087	21.723	20.811	20.962	1866.58	2414.45	2851.59	2419.56	274.173	275.045	276.692	279.661	9.3967	9.5483	9.72832	9.72832	0.1325	0.118	0.147	0.167
1/1/2016 23:15	0.674	1.547	3.193	6.16	21.087	21.723	20.812	20.962	1870.76	2415.64	2851.95	2409.26	274.174	275.047	276.693	279.66	9.39676	9.54836	9.72826	9.72826	0.1325	0.118	0.147	0.167
1/1/2016 23:30	0.674	1.547	3.186	6.153	21.088	21.724	20.812	20.963	1878.77	2416.56	2836.2	2413.91	274.174	275.047	276.686	279.653	9.39676	9.54794	9.72783	9.72783	0.133	0.118	0.148	0.167
1/1/2016 23:45	0.674	1.547	3.186	6.151	21.086	21.726	20.814	20.965	1880.25	2420.69	2836.24	2398.26	274.174	275.047	276.686	279.651	9.39676	9.54794	9.72771	9.72771	0.132	0.117	0.147	0.167
1/2/2016 0:00	0.675	1.545	3.186	6.148	21.073	21.727	20.816	20.966	1884.17	2420.33	2849.73	2417.96	274.175	275.045	276.686	279.648	9.39682	9.54794	9.72753	9.72753	0.133	0.118	0.148	0.167
1/2/2016 0:15	0.677	1.54	3.184	6.146	21.07	21.728	20.816	20.966	1883.99	2417.23	2843.53	2397.54	274.177	275.04	276.684	279.646	9.39694	9.54782	9.72741	9.72741	0.1325	0.118	0.147	0.167
1/2/2016 0:30	0.678	1.54	3.182	6.146	21.07	21.728	20.816	20.967	1890.92	2424.34	2847.73	2399.73	274.178	275.04	276.682	279.646	9.397	9.54769	9.72741	9.72741	0.133	0.118	0.148	0.167
1/2/2016 0:45	0.675	1.539	3.178	6.145	21.059	21.73	20.818	20.969	1894.2	2420.06	2856.3	2404.65	274.175	275.039	276.678	279.645	9.39682	9.54745	9.72734	9.72734	0.1325	0.118	0.147	0.167
1/2/2016 1:00	0.674	1.539	3.178	6.145	21.056	21.732	20.82	20.97	1906.32	2430.45	2855.57	2403.19	274.174	275.039	276.678	279.645	9.39676	9.54745	9.72734	9.72734	0.133	0.118	0.148	0.167
1/2/2016 1:15	0.672	1.537	3.177	6.147	21.057	21.732	20.82	20.97	1900.67	2418.41	2847.18	2409.57	274.172	275.037	276.677	279.647	9.39664	9.54739	9.72747	9.72747	0.133	0.118	0.148	0.167
1/2/2016 1:30	0.672	1.533	3.175	6.149	21.055	21.732	20.82	20.97	1901.04	2422.15	2827.67	2417.96	274.172	275.033	276.675	279.649	9.39664	9.54727	9.72759	9.72759	0.1325	0.118	0.147	0.167
1/2/2016 1:45	0.673	1.535	3.174	6.151	21.053	21.726	20.82	20.967	1900.49	2419.87	2846.45	2420.51	274.173	275.035	276.674	279.651	9.3967	9.54721	9.72771	9.72771	0.133	0.118	0.148	0.167
1/2/2016 2:00	0.674	1.536	3.175	6.151	21.053	21.716	20.82	20.953	1913.16	2419.42	2850.28	2386.96	274.174	275.036	276.675	279.651	9.39676	9.54727	9.72771	9.72771	0.133	0.118	0.148	0.167
1/2/2016 2:15	0.675	1.537	3.176	6.148	21.053	21.711	20.82	20.95	1912.07	2420.79	2840.43	2411.58	274.175	275.037	276.676	279.648	9.39682	9.54733	9.72753	9.72753	0.1325	0.118	0.147	0.167
1/2/2016 2:30	0.675	1.537	3.177	6.146	21.053	21.711	20.82	20.95	1912.89	2424.34	2834.23	2388.97	274.175	275.037	276.677	279.646	9.39682	9.54739	9.72741	9.72741	0.1325	0.118	0.147	0.167
1/2/2016 2:45	0.675	1.537	3.177	6.145	21.053	21.711	20.82	20.95	1910.34	2426.89	2845.72	2403.01	274.175	275.037	276.677	279.645	9.39682	9.54739	9.72734	9.72734	0.133	0.118	0.148	0.167
1/2/2016 3:00	0.675	1.537	3.177	6.144	21.053	21.71	20.82	20.95	1914.71	2420.06	2864.87	2391.34	274.175	275.037	276.677	279.644	9.39682	9.54739	9.72728	9.72728	0.133	0.118	0.148	0.167
1/2/2016 3:15	0.675	1.537	3.177	6.142	21.053	21.71	20.82	20.95	1906.42	2419.69	2859.4	2387.69	274.175	275.037	276.677	279.642	9.39682	9.54739	9.72716	9.72716	0.1325	0.118	0.147	0.167
1/2/2016 3:30	0.673	1.537	3.177	6.138	21.053	21.692	20.82	20.95	1913.71	2424.71	2838.79	2422.15	274.173	275.037	276.677	279.638	9.3967	9.54739	9.72692	9.72692	0.1325	0.118	0.147	0.167
1/2/2016 3:45	0.669	1.537	3.177	6.135	21.054	21.69	20.82	20.95	1908.33	2421.42	2845.72	2404.65	274.169	275.037	276.677	279.635	9.39646	9.54739	9.72674	9.72674	0.133	0.118	0.148	0.167
1/2/2016 4:00	0.666	1.537	3.177	6.134	21.054	21.688	20.82	20.951	1905.05	2420.6	2835.51	2388.6	274.166	275.037	276.677	279.634	9.39628	9.54739	9.72667	9.72667	0.1325	0.118	0.147	0.167
1/2/2016 4:15	0.665	1.537	3.177	6.133	21.054	21.688	20.82	20.951	1909.15	2420.06	2849.55	2405.74	274.165	275.037	276.677	279.633	9.39622	9.54739	9.72661	9.72661	0.133	0.118	0.148	0.167
1/2/2016 4:30	0.665	1.536	3.177	6.133	21.054	21.688	20.807	20.951	1916.35	2421.06	2847.54	2420.33	274.165	275.036	276.677	279.633	9.39622	9.54739	9.72661	9.72661	0.133	0.118	0.148	0.167
1/2/2016 4:45	0.665	1.535	3.177	6.133	21.053	21.688	20.797	20.935	1912.34	2416.5	2833.32	2421.06	274.165	275.035	276.677	279.633	9.39622	9.54739	9.72661	9.72661	0.1325	0.118	0.147	0.167
1/2/2016 5:00	0.665	1.532	3.177	6.133	21.037	21.688	20.795	20.931	1919.45	2419.78	2844.63	2388.06	274.165	275.032	276.677	279.633	9.39622	9.54739	9.72661	9.72661	0.1325	0.118	0.147	0.167
1/2/2016 5:15	0.665	1.529	3.176	6.133	21.033	21.689	20.783	20.931	1925.29	2423.25	2850.46	2407.2	274.165	275.029	276.676	279.633	9.39622	9.54733	9.72661	9.72661	0.133	0.118	0.148	0.167
1/2/2016 5:30	0.665	1.527	3.176	6.133	21.033	21.689	20.777	20.931	1923.46	2425.34	2847.73	2406.84	274.165	275.027	276.676	279.633	9.39622	9.54733	9.72661	9.72661	0.1325	0.118	0.147	0.167
1/2/2016 5:45	0.665	1.527	3.174	6.133	21.033	21.688	20.778	20.93	1928.48	2422.7	2839.16	2390.43	274.165	275.027	276.674	279.633	9.39622	9.54721	9.72661	9.72661	0.1325	0.118	0.147	0.167
1/2/2016 6:00	0.664	1.526	3.174	6.133	21.033	21.689	20.78	20.931	1920.91	2420.97	2847.36	2405.74	274.164	275.026	276.674	279.633	9.39616	9.54721	9.72661	9.72661	0.1325	0.118	0.147	0.167
1/2/2016 6:15	0.662	1.526	3.172	6.133	21.034	21.689	20.777	20.931	1920.45	2422.52	2833.87	2396.08	274.162	275.026	276.672	279.633	9.39604	9.54709	9.72661	9.72661	0.133	0.118	0.148	0.167
1/2/2016 6:30	0.657	1.526	3.17	6.133	21.042	21.689	20.783	20.931	1911.8	2420.33	2842.44	2396.08	274.157	275.026	276.67	279.633	9.39574	9.54697	9.72661	9.72661	0.1325	0.118	0.147	0.167
1/2/2016 6:45	0.655	1.526	3.169	6.133	21.054	21.689	20.789	20.931	1912.98	2416.32	2846.27	2420.15	274.155	275.026	276.669	279.633	9.39562	9.54691	9.72661	9.72661	0.1325	0.118	0.147	0.167
1/2/2016 7:00	0.654	1.526	3.167	6.133	21.055	21.689	20.794	20.931	1903.32	2413.68	2849.18	2409.57	274.154	275.026	276.667	279.633	9.39556	9.54679	9.72661	9.72661	0.1325	0.118	0.147	0.167
1/2/2016 7:15	0.653	1.525	3.166	6.133	21.056	21.689	20.798	20.931	1903.59	2412.49	2844.99	2395.35	274.153	275.025	276.666	279.633	9.3955	9.54673	9.72661	9.72661	0.1335	0.119	0.148	0.167
1/2/2016 7:30	0.648	1.523	3.166	6.133	21.057	21.69	20.799	20.939	1893.74	2413.68	2846.81	2399.73	274.148	275.023	276.666	279.633	9.3952	9.54673	9.72661	9.72661	0.1325	0.118	0.147	0.167
1/2/2016 7:45	0.643	1.52	3.165	6.133	21.058	21.691	20.804	20.953	1891.46	2414.49	2860.67	2404.1	274.143	275.02	276.665	279.633	9.3949	9.54667	9.72661	9.72661	0.1325	0.118	0.147	0.167
1/2/2016 8:00	0.643	1.516	3.164	6.133	21.058	21.691	20.82	20.953	1885.63	2412.4	2828.58	2400.64	274.143	275.016	276.664	279.633	9.3949	9.54661	9.72661	9.72661	0.1325	0.118	0.147	0.167
1/2/2016 8:15	0.643	1.515	3.163	6.131	21.059	21.694	20.823	20.954	1882.8	2410.48	2857.03	2419.6	274.143	275.015	276.663	279.631	9.3949	9.54655	9.72649	9.72649	0.133	0.118	0.148	0.167
1/2/2016 8:30	0.643	1.515	3.163	6.128	21.059	21.697	20.824	20.954	1872.05	2409.39	2835.87	2404.1	274.143	275.015	276.663	279.628	9.3949	9.54655	9.72631	9.72631	0.133	0.118	0.148	0.167
1/2/2016 8:45	0.643	1.515	3.16	6.127	21.059	21.695	20.824	20.954	1877.15	2408.3	2832.59	2407.2	274.143	275.015	276.66	279.627	9.3949	9.54637	9.72625	9.72625	0.1325	0.118	0.147	0.167
1/2/2016 9:00	0.644	1.519	3.165	6.13	21.059	21.695	20.823	20.954	1880.07	2405.2	2830.77	2419.6	274.144	275.019	276.665	279.63	9.39496	9.54667	9.72643	9.72643	0.1325	0.118	0.147	0.167
1/2/2016 9:15	0.658	1.535	3.176	6.133	21.058	21.697	20.822	20.954	1881.71	2410.39	2854.47	2414.86	274.158	275.035	276.676	279.633	9.3958	9.54733	9.72661	9.72661	0.133	0.119	0.147	0.167
1/2/2016 9:30	0.661	1.537	3.177	6.133	21.056	21.709	20.821	20.954	1888.09	2409.12	2848.09	2413.95	274.161	275.037	276.677	279.633	9.39598	9.54739	9.72661	9.72661	0.1335	0.119	0.148	0.167
1/2/2016 9:45	0.664	1.538	3.177	6.133	21.055	21.713	20.82	20.97	1881.16	2403.01	2839.16	2406.66	274.164	275.038	276.677	279.633	9.39616	9.54739	9.72661	9.72661	0.1335	0.119	0.148	0.167
1/2/2016 10:00	0.663	1.539	3.175	6.137	21.072	21.732	20.82	20.971	1871.5	2406.38	2834.05	2402.1	274.163	275.039	276.675	279.637	9.3961	9.54727	9.72686	9.72686	0.133	0.118	0.148	0.167
1/2/2016 10:15	0.662	1.54	3.173	6.138	21.091	21.731	20.819	20.97	1862.11	2411.67	2818.19	2415.77	274.162	275.04	276.673	279.638	9.39604	9.54715	9.72692	9.72692	0.133	0.119	0.147	0.167
1/2/2016 10:30	0.673	1.549	3.185	6.145	21.092	21.728	20.816	20.967	1853.9	2407.02	2848.09	2409.21	274.173	275.049	276.685	279.645	9.3967	9.54788	9.72734	9.72734	0.1325	0.118	0.147	0.167
1/2/2016 10:45	0.699	1.562	3.202	6.16	21.089	21.743	20.825	20.972	1844.51	2403.65	2835.14	2407.57	274.199	275.062	276.702	279.66	9.39825	9.5489	9.72826	9.72826	0.1325	0.118	0.147	0.167
1/2/2016 11:00	0.854	1.678	3.302	6.262	21.121	21.781	20.851	20.997	1844.69	2400.97	2833.91	2391.76	274.354	275.178	276.802	279.762	9.40755	9.55494	9.73447	9.73447	0.1335	0.119	0.148	0.167
1/2/2016 11:15	0.945	1.762	3.366	6.326	21.141	21.771	20.865	21	1837.26	2400.04	2833.25	2414.08	274.445	275.262	276.866	279.826	9.41302	9.55881	9.73837	9.73837	0.1335	0.119	0.148	0.167
1/2/2016 11:30	0.987	1.807	3.4	6.36	21.139	21.801	20.862	21.006	1835.71	2400.85	2829.96	2432.19	274.487	275.307	276.9	279.86	9.41554	9.56086	9.74044	9.74044	0.1325	0.118	0.147	0.167
1/2/2016 11:45	1.01	1.834	3.417	6.37	21.135	21.806	20.858	21.002	1837.7	2401.37	2835.58	2412.48	274.51	275.334	276.917	279.87	9.41692	9.56189	9.74105	9.74105	0.133	0.118	0.148	0.167
1/2/2016 12:00	1.022	1.849	3.428	6.38	21.139	21.801	20.87	21	1841.49	2404.88	2837.53	2420.82	274.522	275.349	276.928	279.88	9.41764	9.56256	9.74165	9.74165	0.1335	0.119	0.148	0.167
1/2/2016 12:15	1.024	1.864	3.442	6.386	21.13	21.776	20.887	21.009	1845.86	2402.4	2836.79	2402.68	274.524	275.364	276.942	279.886	9.41776	9.5634	9.74202	9.74202	0.1335	0.119	0.148	0.167
1/2/2016 12:30	1.039	1.868	3.442	6.396	21.125	21.77	20.893	20.991	1852	2398.25	2823.3	2408.08	274.539	275.368	276.942	279.896	9.41866	9.5634	9.74263	9.74263	0.1325	0.118	0.147	0.167
1/2/2016 12:45	1.036	1.876	3.451	6.394	21.121	21.786	21.278	20.986	1858.76	2406.76	2837.12	2405.03	274.536	275.376	276.951	279.894	9.41848	9.56395	9.74251	9.74251	0.1335	0.119	0.148	0.167
1/2/2016 13:00	1.032	1.88	3.453	6.396	21.107	21.782	21.102	20.983	1862.12	2402.09	2821.08	2417.39	274.532	275.38	276.953	279.896	9.41824	9.56407	9.74263	9.74263	0.133	0.119	0.147	0.167
1/2/2016 13:15	1.029	1.875	3.448	6.401	21.075	21.773	21.029	20.981	1879.05	2403.55	2825.99	2398.82	274.529	275.375	276.948	279.901	9.41806	9.56376	9.74293	9.74293	0.133	0.118	0.148	0.167
1/2/2016 13:30	1.028	1.876	3.449	6.403	21.069	21.758	20.985	20.981	1887.24	2406.47	2837.28	2399.55	274.528	275.376	276.949	279.903	9.418	9.56382	9.74306	9.74306	0.1325	0.118	0.147	0.167
1/2/2016 13:45	1.029	1.878	3.451	6.405	21.075	21.758	20.965	20.981	1892.8	2408.29	2829.27	2400.64	274.529	275.378	276.951	279.905	9.41806	9.56395	9.74318	9.74318	0.1335	0.119	0.148	0.167
1/2/2016 14:00	1.032	1.88	3.454	6.403	21.074	21.757	20.941	20.976	1900.77	2409.6	2845.6	2392.76	274.532	275.38	276.954	279.903	9.41824	9.56413	9.74306	9.74306	0.133	0.118	0.148	0.167
1/2/2016 14:15	1.044	1.885	3.46	6.402	21.07	21.754	20.926	20.966	1905.5	2409.12	2827.08	2414.94	274.544	275.385	276.96	279.902	9.41896	9.56449	9.74299	9.74299	0.1325	0.118	0.147	0.167
1/2/2016 14:30	0.999	1.862	3.435	6.376	21.059	21.746	20.905	20.958	1899.47	2411.16	2805.25	2400.96	274.499	275.362	276.935	279.876	9.41626	9.56298	9.74141	9.74141	0.133	0.118	0.148	0.167
1/2/2016 14:45	0.96	1.828	3.407	6.343	21.006	21.733	20.903	20.959	1910.45	2414.2	2847.6	2396	274.46	275.328	276.907	279.843	9.41392	9.56129	9.7394	9.7394	0.133	0.118	0.148	0.167
1/2/2016 15:00	0.944	1.807	3.398	6.331	21.004	21.734	20.904	20.96	1905.44	2412.2	2824.66	2416.93	274.444	275.307	276.898	279.831	9.41296	9.56074	9.73867	9.73867	0.133	0.118	0.148	0.167
1/2/2016 15:15	0.935	1.806	3.396	6.333	21.019	21.736	20.889	20.961	1900.04	2409.73	2828.22	2392.62	274.435	275.306	276.896	279.833	9.41242	9.56062	9.73879	9.73879	0.133	0.118	0.148	0.167
1/2/2016 15:30	0.937	1.808	3.384	6.335	21.04	21.738	20.885	20.948	1898.06	2401.39	2842.99	2405.48	274.437	275.308	276.884	279.835	9.41254	9.5599	9.73891	9.73891	0.133	0.118	0.148	0.167
1/2/2016 15:45	0.924	1.791	3.379	6.323	21.042	21.742	20.887	20.945	1883.96	2408.64	2815.42	2401.35	274.424	275.291	276.879	279.823	9.41175	9.55959	9.73818	9.73818	0.133	0.118	0.148	0.167
1/2/2016 16:00	0.877	1.755	3.347	6.288	21.05	21.747	20.892	20.95	1878.87	2404.82	2852.39	2395.9	274.377	275.255	276.847	279.788	9.40893	9.55766	9.73605	9.73605	0.1325	0.118	0.147	0.167
1/2/2016 16:15	0.834	1.72	3.317	6.26	21.05	21.729	20.875	20.952	1865.39	2404.19	2830	2396.81	274.334	275.22	276.817	279.76	9.40635	9.55585	9.73435	9.73435	0.1325	0.118	0.147	0.167
1/2/2016 16:30	0.827	1.711	3.306	6.255	21.05	21.728	20.872	20.952	1861.84	2401.64	2836.55	2382.97	274.327	275.211	276.806	279.755	9.40593	9.55518	9.73404	9.73404	0.133	0.118	0.148	0.167
1/2/2016 16:45	0.812	1.691	3.3	6.242	21.051	21.73	20.872	20.953	1863.39	2402.18	2821.08	2401.36	274.312	275.191	276.8	279.742	9.40503	9.55482	9.73325	9.73325	0.133	0.118	0.148	0.167
1/2/2016 17:00	0.79	1.671	3.282	6.221	21.051	21.731	20.873	20.933	1855.29	2398.27	2816.34	2396.09	274.29	275.171	276.782	279.721	9.40371	9.55373	9.73197	9.73197	0.1325	0.118	0.147	0.167
1/2/2016 17:15	0.773	1.649	3.263	6.212	21.054	21.733	20.875	20.935	1854.56	2400.55	2818.71	2421.76	274.273	275.149	276.763	279.712	9.40269	9.55259	9.73142	9.73142	0.133	0.118	0.148	0.167
1/2/2016 17:30	0.754	1.636	3.255	6.196	21.058	21.737	20.878	20.938	1842.27	2398	2840.38	2393.17	274.254	275.136	276.755	279.696	9.40155	9.5521	9.73045	9.73045	0.1335	0.119	0.148	0.167
1/2/2016 17:45	0.735	1.617	3.24	6.179	21.06	21.739	20.88	20.939	1839.44	2392.72	2827.45	2405.01	274.235	275.117	276.74	279.679	9.40041	9.5512	9.72941	9.72941	0.133	0.119	0.147	0.167
1/2/2016 18:00	0.732	1.605	3.225	6.175	21.061	21.739	20.881	20.94	1844.39	2388.93	2841.88	2390.84	274.232	275.105	276.725	279.675	9.40023	9.55029	9.72917	9.72917	0.1325	0.118	0.147	0.167
1/2/2016 18:15	0.723	1.601	3.225	6.17	21.06	21.736	20.882	20.942	1836.36	2393.14	2822.88	2431.48	274.223	275.101	276.725	279.67	9.39969	9.55029	9.72887	9.72887	0.1325	0.118	0.147	0.167
1/2/2016 18:30	0.716	1.588	3.218	6.16	21.061	21.732	20.848	20.944	1838.66	2386.97	2819.14	2395.62	274.216	275.088	276.718	279.66	9.39927	9.54987	9.72826	9.72826	0.1335	0.119	0.148	0.167
1/2/2016 18:45	0.716	1.588	3.208	6.158	21.064	21.741	20.846	20.946	1835.83	2392.84	2831.62	2394.57	274.216	275.088	276.708	279.658	9.39927	9.54927	9.72814	9.72814	0.1325	0.118	0.147	0.167
1/2/2016 19:00	0.717	1.576	3.205	6.152	21.069	21.748	20.858	20.949	1827.86	2394.79	2844.74	2389.05	274.217	275.076	276.705	279.652	9.39933	9.54908	9.72777	9.72777	0.1325	0.118	0.147	0.167
1/2/2016 19:15	0.71	1.567	3.204	6.144	21.072	21.75	20.856	20.952	1828.49	2391.89	2818.99	2398.26	274.21	275.067	276.704	279.644	9.39891	9.54902	9.72728	9.72728	0.1335	0.119	0.148	0.167
1/2/2016 19:30	0.702	1.568	3.193	6.138	21.068	21.741	20.847	20.952	1830.5	2394.53	2826.47	2403.19	274.202	275.068	276.693	279.638	9.39843	9.54836	9.72692	9.72692	0.1325	0.118	0.147	0.167
1/2/2016 19:45	0.7	1.572	3.189	6.142	21.059	21.733	20.847	20.952	1833.78	2390.61	2815.9	2396.45	274.2	275.072	276.689	279.642	9.39831	9.54812	9.72716	9.72716	0.1325	0.118	0.147	0.167
1/2/2016 20:00	0.704	1.574	3.193	6.147	21.06	21.731	20.847	20.952	1835.42	2387.61	2818.99	2379.68	274.204	275.074	276.693	279.647	9.39855	9.54836	9.72747	9.72747	0.1325	0.118	0.147	0.167
1/2/2016 20:15	0.706	1.568	3.195	6.149	21.074	21.739	20.848	20.952	1830.5	2387.79	2811.34	2403.19	274.206	275.068	276.695	279.649	9.39867	9.54848	9.72759	9.72759	0.1325	0.118	0.147	0.167
1/2/2016 20:30	0.706	1.564	3.195	6.147	21.076	21.752	20.849	20.956	1824.03	2389.89	2812.43	2409.38	274.206	275.064	276.695	279.647	9.39867	9.54848	9.72747	9.72747	0.1325	0.118	0.147	0.167
1/2/2016 20:45	0.706	1.559	3.195	6.141	21.077	21.752	20.85	20.957	1820.93	2388.88	2823.73	2406.1	274.206	275.059	276.695	279.641	9.39867	9.54848	9.7271	9.7271	0.1325	0.118	0.147	0.167
1/2/2016 21:00	0.706	1.556	3.194	6.138	21.078	21.749	20.851	20.957	1822.66	2388.43	2829.02	2408.11	274.206	275.056	276.694	279.638	9.39867	9.54842	9.72692	9.72692	0.133	0.119	0.147	0.167
1/2/2016 21:15	0.706	1.556	3.188	6.134	21.078	21.753	20.851	20.964	1829.49	2387.61	2812.62	2391.89	274.206	275.056	276.688	279.634	9.39867	9.54806	9.72667	9.72667	0.1325	0.118	0.147	0.167
1/2/2016 21:30	0.708	1.558	3.187	6.132	21.078	21.758	20.851	20.97	1818.56	2384.15	2830.11	2393.71	274.208	275.058	276.687	279.632	9.39879	9.548	9.72655	9.72655	0.133	0.118	0.148	0.167
1/2/2016 21:45	0.711	1.561	3.188	6.133	21.078	21.757	20.851	20.97	1819.29	2384.33	2821	2407.2	274.211	275.061	276.688	279.633	9.39897	9.54806	9.72661	9.72661	0.1325	0.118	0.147	0.167
1/2/2016 22:00	0.712	1.562	3.188	6.134	21.072	21.742	20.851	20.959	1829.31	2392.26	2830.11	2400.64	274.212	275.062	276.688	279.634	9.39903	9.54806	9.72667	9.72667	0.1325	0.118	0.147	0.167
1/2/2016 22:15	0.712	1.558	3.188	6.134	21.073	21.727	20.851	20.959	1836.9	2388.67	2830.65	2377.64	274.212	275.058	276.688	279.634	9.39903	9.54806	9.72667	9.72667	0.133	0.118	0.148	0.167
1/2/2016 22:30	0.712	1.552	3.181	6.134	21.076	21.73	20.854	20.966	1841.16	2384.96	2812.13	2387.15	274.212	275.052	276.681	279.634	9.39903	9.54763	9.72667	9.72667	0.1335	0.119	0.148	0.167
1/2/2016 22:45	0.713	1.548	3.181	6.135	21.08	21.73	20.856	20.971	1827.94	2391.42	2815.46	2414.66	274.213	275.048	276.681	279.635	9.39909	9.54763	9.72674	9.72674	0.133	0.119	0.147	0.167
1/2/2016 23:00	0.716	1.545	3.183	6.131	21.084	21.741	20.858	20.976	1834.37	2386.71	2828.4	2422.62	274.216	275.045	276.683	279.631	9.39927	9.54776	9.72649	9.72649	0.133	0.119	0.147	0.167
1/2/2016 23:15	0.718	1.547	3.185	6.13	21.084	21.763	20.858	20.983	1831.01	2385.13	2828.32	2386.59	274.218	275.047	276.685	279.63	9.39939	9.54788	9.72643	9.72643	0.1325	0.118	0.147	0.167
1/2/2016 23:30	0.718	1.547	3.182	6.126	21.084	21.765	20.858	20.984	1822.92	2390.33	2815.88	2408.01	274.218	275.047	276.682	279.626	9.39939	9.54769	9.72619	9.72619	0.1335	0.119	0.148	0.167
1/2/2016 23:45	0.718	1.547	3.179	6.12	21.084	21.766	20.859	20.984	1829.01	2384.4	2831.49	2398.44	274.218	275.047	276.679	279.62	9.39939	9.54751	9.72582	9.72582	0.1335	0.119	0.148	0.167
1/3/2016 0:00	0.718	1.547	3.175	6.119	21.084	21.764	20.859	20.985	1819.62	2386.51	2833.32	2408.84	274.218	275.047	276.675	279.619	9.39939	9.54727	9.72576	9.72576	0.1325	0.118	0.147	0.167
1/3/2016 0:15	0.718	1.547	3.175	6.12	21.085	21.764	20.859	20.985	1826.81	2389.95	2822.72	2391.5	274.218	275.047	276.675	279.62	9.39939	9.54727	9.72582	9.72582	0.1325	0.118	0.147	0.167
1/3/2016 0:30	0.715	1.547	3.172	6.119	21.086	21.766	20.861	20.986	1828.56	2390.42	2812.35	2408.47	274.215	275.047	276.672	279.619	9.39921	9.54709	9.72576	9.72576	0.1335	0.119	0.148	0.167
1/3/2016 0:45	0.712	1.547	3.168	6.119	21.088	21.766	20.862	20.987	1824.91	2390.88	2813.63	2415.22	274.212	275.047	276.668	279.619	9.39903	9.54685	9.72576	9.72576	0.1325	0.118	0.147	0.167
1/3/2016 1:00	0.709	1.547	3.164	6.119	21.089	21.764	20.863	20.988	1835.1	2388.31	2843.69	2386.94	274.209	275.047	276.664	279.619	9.39885	9.54661	9.72576	9.72576	0.133	0.119	0.147	0.167
1/3/2016 1:15	0.707	1.547	3.164	6.119	21.089	21.756	20.863	20.988	1831.02	2389.51	2821.83	2388.6	274.207	275.047	276.664	279.619	9.39873	9.54661	9.72576	9.72576	0.133	0.118	0.148	0.167
1/3/2016 1:30	0.704	1.546	3.164	6.119	21.089	21.73	20.863	20.988	1826.92	2389.61	2820.74	2390.79	274.204	275.046	276.664	279.619	9.39855	9.54661	9.72576	9.72576	0.133	0.118	0.148	0.167
1/3/2016 1:45	0.702	1.542	3.164	6.119	21.089	21.728	20.863	20.987	1847.89	2389.97	2812.72	2406.84	274.202	275.042	276.664	279.619	9.39843	9.54661	9.72576	9.72576	0.133	0.119	0.147	0.167
1/3/2016 2:00	0.7	1.538	3.164	6.119	21.09	21.728	20.863	20.987	1842.78	2388.06	2809.43	2386.05	274.2	275.038	276.664	279.619	9.39831	9.54661	9.72576	9.72576	0.1325	0.118	0.147	0.167
1/3/2016 2:15	0.7	1.537	3.165	6.119	21.09	21.728	20.863	20.988	1849.8	2398.27	2801.23	2409.94	274.2	275.037	276.665	279.619	9.39831	9.54667	9.72576	9.72576	0.133	0.119	0.147	0.167
1/3/2016 2:30	0.698	1.536	3.165	6.118	21.09	21.728	20.863	20.988	1852.63	2395.17	2811.81	2392.8	274.198	275.036	276.665	279.618	9.39819	9.54667	9.7257	9.7257	0.1325	0.118	0.147	0.167
1/3/2016 2:45	0.697	1.537	3.165	6.113	21.09	21.728	20.863	20.988	1846.88	2393.16	2827.67	2386.23	274.197	275.037	276.665	279.613	9.39813	9.54667	9.7254	9.7254	0.133	0.119	0.147	0.167
1/3/2016 3:00	0.697	1.537	3.165	6.111	21.09	21.728	20.863	20.989	1856.55	2396.26	2804.33	2406.11	274.197	275.037	276.665	279.611	9.39813	9.54667	9.72527	9.72527	0.1335	0.119	0.148	0.167
1/3/2016 3:15	0.698	1.538	3.166	6.111	21.09	21.728	20.863	20.989	1853.81	2402.74	2833.5	2401.73	274.198	275.038	276.666	279.611	9.39819	9.54673	9.72527	9.72527	0.133	0.119	0.147	0.167
1/3/2016 3:30	0.698	1.536	3.166	6.111	21.09	21.728	20.863	20.989	1857.91	2390.06	2817.64	2406.11	274.198	275.036	276.666	279.611	9.39819	9.54673	9.72527	9.72527	0.1325	0.118	0.147	0.167
1/3/2016 3:45	0.7	1.535	3.167	6.112	21.09	21.728	20.862	20.989	1859.65	2401.18	2829.86	2374.75	274.2	275.035	276.667	279.612	9.39831	9.54679	9.72534	9.72534	0.133	0.119	0.147	0.167
1/3/2016 4:00	0.699	1.531	3.167	6.111	21.09	21.728	20.854	20.988	1861.29	2396.81	2818.19	2396.81	274.199	275.031	276.667	279.611	9.39825	9.54679	9.72527	9.72527	0.133	0.119	0.147	0.167
1/3/2016 4:15	0.7	1.53	3.167	6.112	21.087	21.728	20.84	20.979	1872.14	2401.28	2818.01	2399.54	274.2	275.03	276.667	279.612	9.39831	9.54679	9.72534	9.72534	0.1325	0.118	0.147	0.167
1/3/2016 4:30	0.7	1.53	3.165	6.112	21.078	21.728	20.838	20.969	1873.96	2405.11	2817.64	2398.09	274.2	275.03	276.665	279.612	9.39831	9.54667	9.72534	9.72534	0.133	0.119	0.147	0.167
1/3/2016 4:45	0.699	1.529	3.164	6.111	21.077	21.729	20.83	20.968	1875.6	2402.92	2834.05	2409.57	274.199	275.029	276.664	279.611	9.39825	9.54661	9.72527	9.72527	0.1325	0.118	0.147	0.167
1/3/2016 5:00	0.698	1.528	3.163	6.109	21.087	21.729	20.833	20.968	1879.52	2401.46	2816.55	2380.03	274.198	275.028	276.663	279.609	9.39819	9.54655	9.72515	9.72515	0.133	0.119	0.147	0.167
1/3/2016 5:15	0.695	1.526	3.163	6.107	21.077	21.729	20.819	20.968	1885.36	2402.46	2825.48	2396.44	274.195	275.026	276.663	279.607	9.39801	9.54655	9.72503	9.72503	0.133	0.119	0.147	0.167
1/3/2016 5:30	0.694	1.526	3.162	6.107	21.081	21.729	20.818	20.968	1869.95	2399.09	2833.69	2391.7	274.194	275.026	276.662	279.607	9.39795	9.54649	9.72503	9.72503	0.133	0.119	0.147	0.167
1/3/2016 5:45	0.692	1.526	3.162	6.106	21.073	21.728	20.816	20.968	1885.99	2404.1	2804.7	2383.32	274.192	275.026	276.662	279.606	9.39783	9.54649	9.72497	9.72497	0.1325	0.118	0.147	0.167
1/3/2016 6:00	0.688	1.526	3.161	6.103	21.068	21.727	20.816	20.967	1883.35	2405.38	2827.67	2407.02	274.188	275.026	276.661	279.603	9.39759	9.54643	9.72479	9.72479	0.1335	0.119	0.148	0.167
1/3/2016 6:15	0.682	1.525	3.16	6.102	21.079	21.727	20.816	20.967	1884.81	2405.65	2822.93	2399.36	274.182	275.025	276.66	279.602	9.39724	9.54637	9.72473	9.72473	0.133	0.119	0.147	0.167
1/3/2016 6:30	0.677	1.525	3.159	6.102	21.085	21.725	20.815	20.965	1883.71	2403.46	2843.35	2385.5	274.177	275.025	276.659	279.602	9.39694	9.54631	9.72473	9.72473	0.133	0.119	0.147	0.167
1/3/2016 6:45	0.674	1.525	3.159	6.098	21.088	21.725	20.819	20.966	1877.97	2402.19	2815.82	2407.93	274.174	275.025	276.659	279.598	9.39676	9.54631	9.72448	9.72448	0.1335	0.119	0.148	0.167
1/3/2016 7:00	0.675	1.525	3.158	6.097	21.087	21.725	20.826	20.969	1870.13	2407.2	2805.42	2395.53	274.175	275.025	276.658	279.597	9.39682	9.54625	9.72442	9.72442	0.133	0.119	0.147	0.167
1/3/2016 7:15	0.674	1.525	3.157	6.097	21.087	21.725	20.828	20.972	1878.79	2402.83	2830.95	2380.22	274.174	275.025	276.657	279.597	9.39676	9.54619	9.72442	9.72442	0.133	0.119	0.147	0.167
1/3/2016 7:30	0.674	1.525	3.155	6.097	21.087	21.725	20.836	20.98	1869.13	2399.82	2831.13	2392.43	274.174	275.025	276.655	279.597	9.39676	9.54606	9.72442	9.72442	0.1325	0.118	0.147	0.167
1/3/2016 7:45	0.674	1.525	3.155	6.097	21.087	21.725	20.841	20.985	1862.47	2400.91	2812.53	2408.11	274.174	275.025	276.655	279.597	9.39676	9.54606	9.72442	9.72442	0.133	0.119	0.147	0.167
1/3/2016 8:00	0.674	1.525	3.155	6.097	21.087	21.725	20.84	20.985	1862.09	2401.98	2822.16	2407.72	274.174	275.025	276.655	279.597	9.39676	9.54606	9.72442	9.72442	0.133	0.119	0.147	0.167
1/3/2016 8:15	0.674	1.525	3.154	6.097	21.087	21.725	20.848	20.986	1862.38	2403.28	2826.21	2404.65	274.174	275.025	276.654	279.597	9.39676	9.546	9.72442	9.72442	0.133	0.119	0.147	0.167
1/3/2016 8:30	0.674	1.525	3.153	6.097	21.087	21.725	20.859	20.986	1855	2401.18	2831.5	2390.79	274.174	275.025	276.653	279.597	9.39676	9.54594	9.72442	9.72442	0.133	0.119	0.147	0.167
1/3/2016 8:45	0.674	1.525	3.154	6.097	21.089	21.725	20.86	20.986	1846.31	2398.69	2833.83	2421.76	274.174	275.025	276.654	279.597	9.39676	9.546	9.72442	9.72442	0.133	0.119	0.147	0.167
1/3/2016 9:00	0.676	1.528	3.16	6.101	21.096	21.726	20.86	20.994	1847.06	2392.64	2796.93	2408.96	274.176	275.028	276.66	279.601	9.39688	9.54637	9.72467	9.72467	0.133	0.119	0.147	0.167
1/3/2016 9:15	0.695	1.542	3.163	6.114	21.11	21.756	20.859	21.005	1841.33	2397.99	2823.84	2406.19	274.195	275.042	276.663	279.614	9.39801	9.54655	9.72546	9.72546	0.1335	0.119	0.148	0.167
1/3/2016 9:30	0.691	1.542	3.159	6.113	21.124	21.76	20.856	21.002	1835.41	2392.48	2824.06	2376.8	274.191	275.042	276.659	279.613	9.39777	9.54631	9.7254	9.7254	0.1325	0.118	0.147	0.167
1/3/2016 9:45	0.69	1.54	3.158	6.112	21.122	21.761	20.854	20.999	1827.74	2387.43	2816.18	2385.6	274.19	275.04	276.658	279.612	9.39771	9.54625	9.72534	9.72534	0.133	0.119	0.147	0.167
1/3/2016 10:00	0.689	1.537	3.164	6.108	21.121	21.761	20.853	20.998	1821.66	2395.99	2805.7	2388.98	274.189	275.037	276.664	279.608	9.39765	9.54661	9.72509	9.72509	0.133	0.119	0.147	0.167
1/3/2016 10:15	0.706	1.553	3.178	6.118	21.119	21.759	20.851	20.997	1826.58	2393.17	2815.17	2381.51	274.206	275.053	276.678	279.618	9.39867	9.54745	9.7257	9.7257	0.133	0.119	0.147	0.167
1/3/2016 10:30	0.723	1.563	3.188	6.125	21.121	21.755	20.848	20.994	1825.49	2393.99	2831.02	2386.61	274.223	275.063	276.688	279.625	9.39969	9.54806	9.72613	9.72613	0.1335	0.119	0.148	0.167
1/3/2016 10:45	0.768	1.591	3.209	6.149	21.14	21.769	20.863	21.005	1825.76	2384.42	2800.41	2386.06	274.268	275.091	276.709	279.649	9.40239	9.54933	9.72759	9.72759	0.133	0.119	0.147	0.167
1/3/2016 11:00	0.922	1.71	3.314	6.256	21.172	21.808	20.883	21.024	1820.6	2390.99	2812.53	2402.74	274.422	275.21	276.814	279.756	9.41163	9.55567	9.7341	9.7341	0.133	0.119	0.147	0.167
1/3/2016 11:15	0.993	1.783	3.367	6.308	21.171	21.799	20.886	21.017	1824.8	2395.45	2814.71	2409.75	274.493	275.283	276.867	279.808	9.4159	9.55887	9.73727	9.73727	0.133	0.119	0.147	0.167
1/3/2016 11:30	1.029	1.818	3.394	6.335	21.161	21.793	20.894	21.018	1832.19	2392.8	2816.66	2398.18	274.529	275.318	276.894	279.835	9.41806	9.5605	9.73891	9.73891	0.1335	0.119	0.148	0.167
1/3/2016 11:45	1.041	1.839	3.406	6.347	21.164	21.791	20.892	21.031	1823.52	2392.82	2825.1	2397.74	274.541	275.339	276.906	279.847	9.41878	9.56123	9.73964	9.73964	0.1335	0.119	0.148	0.167
1/3/2016 12:00	1.058	1.857	3.419	6.35	21.158	21.786	20.889	21.028	1825.97	2393.99	2820.9	2410.47	274.558	275.357	276.919	279.85	9.4198	9.56201	9.73983	9.73983	0.133	0.119	0.147	0.167
1/3/2016 12:15	1.062	1.862	3.431	6.352	21.142	21.786	20.888	21.028	1829.52	2391.72	2840.38	2395.54	274.562	275.362	276.931	279.852	9.42004	9.56274	9.73995	9.73995	0.133	0.119	0.147	0.167
1/3/2016 12:30	1.071	1.869	3.43	6.363	21.136	21.782	20.885	21.024	1836.88	2396.8	2800.3	2405.9	274.571	275.369	276.93	279.863	9.42058	9.56268	9.74062	9.74062	0.1335	0.119	0.148	0.167
1/3/2016 12:45	1.065	1.871	3.429	6.358	21.13	21.776	20.88	21.019	1854.5	2399.73	2829.9	2397.91	274.565	275.371	276.929	279.858	9.42022	9.56262	9.74031	9.74031	0.1335	0.119	0.148	0.167
1/3/2016 13:00	1.062	1.871	3.44	6.363	21.113	21.773	20.877	20.996	1869.4	2395.05	2829.62	2386.14	274.562	275.371	276.94	279.863	9.42004	9.56328	9.74062	9.74062	0.1325	0.118	0.147	0.167
1/3/2016 13:15	1.062	1.874	3.441	6.366	21.091	21.772	20.876	20.996	1873.52	2399.15	2825.33	2396.24	274.562	275.374	276.941	279.866	9.42004	9.56334	9.7408	9.7408	0.1325	0.118	0.147	0.167
1/3/2016 13:30	1.062	1.872	3.441	6.362	21.086	21.773	20.871	20.992	1881.2	2401.66	2807.92	2392.75	274.562	275.372	276.941	279.862	9.42004	9.56334	9.74056	9.74056	0.133	0.119	0.147	0.167
1/3/2016 13:45	1.063	1.873	3.442	6.363	21.086	21.773	20.874	20.977	1884.95	2405.54	2815.37	2373.96	274.563	275.373	276.942	279.863	9.4201	9.5634	9.74062	9.74062	0.133	0.119	0.147	0.167
1/3/2016 14:00	1.064	1.88	3.443	6.365	21.087	21.773	20.868	20.977	1881.02	2403.88	2801.69	2366.66	274.564	275.38	276.943	279.865	9.42016	9.56346	9.74074	9.74074	0.1335	0.119	0.148	0.167
1/3/2016 14:15	1.058	1.88	3.435	6.361	21.086	21.76	20.846	20.976	1893.36	2401.05	2815.38	2389.68	274.558	275.38	276.935	279.861	9.4198	9.56298	9.7405	9.7405	0.133	0.119	0.147	0.167
1/3/2016 14:30	1.01	1.838	3.403	6.324	21.057	21.731	20.833	20.979	1893.24	2405.14	2812.93	2393.95	274.51	275.338	276.903	279.824	9.41692	9.56104	9.73824	9.73824	0.133	0.119	0.147	0.167
1/3/2016 14:45	0.993	1.817	3.383	6.308	21.05	21.732	20.834	20.979	1893.06	2409.44	2812.88	2400.97	274.493	275.317	276.883	279.808	9.4159	9.55984	9.73727	9.73727	0.133	0.119	0.147	0.167
1/3/2016 15:00	0.976	1.803	3.376	6.307	21.05	21.733	20.834	20.979	1899.41	2406.44	2835.01	2389.78	274.476	275.303	276.876	279.807	9.41488	9.55941	9.73721	9.73721	0.133	0.119	0.147	0.167
1/3/2016 15:15	0.977	1.805	3.377	6.29	21.052	21.735	20.836	20.976	1888.42	2405.64	2840.14	2398.73	274.477	275.305	276.877	279.79	9.41494	9.55947	9.73617	9.73617	0.1325	0.118	0.147	0.167
1/3/2016 15:30	0.98	1.802	3.378	6.291	21.054	21.738	20.839	20.965	1887.19	2401.14	2839.16	2367.46	274.48	275.302	276.878	279.791	9.41512	9.55953	9.73623	9.73623	0.133	0.119	0.147	0.167
1/3/2016 15:45	0.984	1.798	3.373	6.296	21.057	21.741	20.841	20.966	1878.93	2398.61	2813.4	2385.68	274.484	275.298	276.873	279.796	9.41536	9.55923	9.73654	9.73654	0.133	0.119	0.147	0.167
1/3/2016 16:00	0.938	1.771	3.347	6.272	21.046	21.732	20.826	20.971	1870.76	2404.55	2821.26	2379.33	274.438	275.271	276.847	279.772	9.4126	9.55766	9.73508	9.73508	0.133	0.119	0.147	0.167
1/3/2016 16:15	0.87	1.712	3.297	6.222	21.047	21.722	20.826	20.97	1872.58	2401.09	2821.26	2392.99	274.37	275.212	276.797	279.722	9.40851	9.55464	9.73203	9.73203	0.133	0.119	0.147	0.167
1/3/2016 16:30	0.831	1.677	3.269	6.195	21.05	21.709	20.828	20.97	1866.12	2400.73	2827.27	2371.68	274.331	275.177	276.769	279.695	9.40617	9.55295	9.73039	9.73039	0.133	0.119	0.147	0.167
1/3/2016 16:45	0.81	1.651	3.255	6.173	21.051	21.711	20.829	20.965	1862.93	2399.91	2826.36	2405.74	274.31	275.151	276.755	279.673	9.40491	9.5521	9.72905	9.72905	0.133	0.119	0.147	0.167
1/3/2016 17:00	0.797	1.635	3.241	6.168	21.052	21.719	20.83	20.97	1856.56	2393.45	2825.45	2386.98	274.297	275.135	276.741	279.668	9.40413	9.55126	9.72874	9.72874	0.133	0.119	0.147	0.167
1/3/2016 17:15	0.784	1.624	3.226	6.155	21.053	21.731	20.831	20.973	1847.73	2393.9	2832.18	2399.73	274.284	275.124	276.726	279.655	9.40335	9.55035	9.72795	9.72795	0.133	0.119	0.147	0.167
1/3/2016 17:30	0.774	1.605	3.218	6.149	21.054	21.732	20.832	20.961	1846.18	2393.9	2811.79	2360.94	274.274	275.105	276.718	279.649	9.40275	9.54987	9.72759	9.72759	0.133	0.119	0.147	0.167
1/3/2016 17:45	0.775	1.603	3.215	6.139	21.057	21.722	20.835	20.956	1844.09	2387.98	2822.53	2380.06	274.275	275.103	276.715	279.639	9.40281	9.54969	9.72698	9.72698	0.1335	0.119	0.148	0.167
1/3/2016 18:00	0.771	1.596	3.204	6.13	21.059	21.719	20.836	20.952	1843.78	2390.23	2811.69	2381.22	274.271	275.096	276.704	279.63	9.40257	9.54902	9.72643	9.72643	0.1335	0.119	0.148	0.167
1/3/2016 18:15	0.764	1.588	3.203	6.135	21.05	21.706	20.838	20.946	1839.63	2386.85	2818.87	2382.66	274.264	275.088	276.703	279.635	9.40215	9.54896	9.72674	9.72674	0.1325	0.118	0.147	0.167
1/3/2016 18:30	0.759	1.588	3.194	6.126	21.042	21.701	20.819	20.946	1844.02	2382.97	2828.19	2382.24	274.259	275.088	276.694	279.626	9.40185	9.54842	9.72619	9.72619	0.133	0.119	0.147	0.167
1/3/2016 18:45	0.76	1.577	3.183	6.118	21.047	21.704	20.824	20.949	1842.03	2385.7	2829.72	2391.9	274.26	275.077	276.683	279.618	9.40191	9.54776	9.7257	9.7257	0.133	0.119	0.147	0.167
1/3/2016 19:00	0.76	1.567	3.183	6.114	21.048	21.709	20.818	20.953	1840.96	2387.04	2838.29	2388.41	274.26	275.067	276.683	279.614	9.40191	9.54776	9.72546	9.72546	0.133	0.119	0.147	0.167
1/3/2016 19:15	0.76	1.566	3.182	6.113	21.051	21.709	20.803	20.953	1838.33	2385.88	2826.1	2366.38	274.26	275.066	276.682	279.613	9.40191	9.54769	9.7254	9.7254	0.1335	0.119	0.148	0.167
1/3/2016 19:30	0.762	1.569	3.185	6.116	21.045	21.709	20.802	20.953	1844.71	2380.05	2818.45	2392.44	274.262	275.069	276.685	279.616	9.40203	9.54788	9.72558	9.72558	0.133	0.119	0.147	0.167
1/3/2016 19:45	0.765	1.573	3.183	6.113	21.035	21.709	20.801	20.954	1844.44	2387.06	2813.35	2360.19	274.265	275.073	276.683	279.613	9.40221	9.54776	9.7254	9.7254	0.133	0.119	0.147	0.167
1/3/2016 20:00	0.766	1.57	3.181	6.109	21.042	21.709	20.802	20.954	1844.53	2380.59	2811.52	2399.91	274.266	275.07	276.681	279.609	9.40227	9.54763	9.72515	9.72515	0.133	0.119	0.147	0.167
1/3/2016 20:15	0.767	1.567	3.182	6.105	21.038	21.71	20.802	20.954	1848.35	2386.88	2834.48	2386.97	274.267	275.067	276.682	279.605	9.40233	9.54769	9.72491	9.72491	0.133	0.119	0.147	0.167
1/3/2016 20:30	0.767	1.564	3.181	6.104	21.047	21.71	20.802	20.954	1840.43	2388.98	2800.96	2390.07	274.267	275.064	276.681	279.604	9.40233	9.54763	9.72485	9.72485	0.133	0.119	0.147	0.167
1/3/2016 20:45	0.767	1.56	3.181	6.103	21.047	21.71	20.802	20.954	1842.98	2387.06	2797.86	2402.82	274.267	275.06	276.681	279.603	9.40233	9.54763	9.72479	9.72479	0.133	0.119	0.147	0.167
1/3/2016 21:00	0.767	1.559	3.179	6.104	21.046	21.71	20.802	20.954	1838.15	2380.5	2807.15	2386.79	274.267	275.059	276.679	279.604	9.40233	9.54751	9.72485	9.72485	0.1335	0.119	0.148	0.167
1/3/2016 21:15	0.767	1.556	3.174	6.102	21.046	21.71	20.802	20.954	1839.88	2387.7	2822.46	2386.06	274.267	275.056	276.674	279.602	9.40233	9.54721	9.72473	9.72473	0.133	0.119	0.147	0.167
1/3/2016 21:30	0.764	1.553	3.171	6.101	21.035	21.711	20.802	20.954	1844.98	2383.42	2814.07	2389.89	274.264	275.053	276.671	279.601	9.40215	9.54703	9.72467	9.72467	0.133	0.119	0.147	0.167
1/3/2016 21:45	0.764	1.552	3.169	6.1	21.037	21.711	20.802	20.955	1842.43	2382.6	2826.83	2390.43	274.264	275.052	276.669	279.6	9.40215	9.54691	9.72461	9.72461	0.133	0.119	0.147	0.167
1/3/2016 22:00	0.762	1.553	3.169	6.101	21.049	21.711	20.802	20.969	1836.78	2381.87	2800.77	2389.89	274.262	275.053	276.669	279.601	9.40203	9.54691	9.72467	9.72467	0.133	0.119	0.147	0.167
1/3/2016 22:15	0.758	1.554	3.17	6.102	21.065	21.71	20.802	20.974	1830.22	2382.14	2815.9	2396.45	274.258	275.054	276.67	279.602	9.40179	9.54697	9.72473	9.72473	0.133	0.119	0.147	0.167
1/3/2016 22:30	0.754	1.556	3.173	6.105	21.061	21.71	20.802	20.974	1829.49	2378.04	2804.42	2378.22	274.254	275.056	276.673	279.605	9.40155	9.54715	9.72491	9.72491	0.133	0.119	0.147	0.167
1/3/2016 22:45	0.75	1.556	3.172	6.105	21.052	21.713	20.804	20.976	1838.15	2379.86	2813.35	2392.26	274.25	275.056	276.672	279.605	9.40131	9.54709	9.72491	9.72491	0.133	0.119	0.147	0.167
1/3/2016 23:00	0.75	1.556	3.167	6.102	21.044	21.714	20.805	20.973	1838.24	2377.95	2797.68	2393.53	274.25	275.056	276.667	279.602	9.40131	9.54679	9.72473	9.72473	0.133	0.119	0.147	0.167
1/3/2016 23:15	0.75	1.556	3.163	6.096	21.033	21.714	20.806	20.971	1849.99	2383.24	2805.51	2374.22	274.25	275.056	276.663	279.596	9.40131	9.54655	9.72436	9.72436	0.133	0.119	0.147	0.167
1/3/2016 23:30	0.75	1.55	3.161	6.094	21.033	21.715	20.806	20.958	1851.09	2382.05	2813.89	2394.08	274.25	275.05	276.661	279.594	9.40131	9.54643	9.72424	9.72424	0.133	0.119	0.147	0.167
1/3/2016 23:45	0.75	1.545	3.159	6.094	21.033	21.715	20.806	20.958	1854.82	2386.15	2800.59	2359.46	274.25	275.045	276.659	279.594	9.40131	9.54631	9.72424	9.72424	0.133	0.119	0.147	0.167
1/4/2016 0:00	0.75	1.544	3.157	6.094	21.033	21.715	20.807	20.958	1863.3	2384.33	2806.6	2351.44	274.25	275.044	276.657	279.594	9.40131	9.54619	9.72424	9.72424	0.133	0.119	0.147	0.167
1/4/2016 0:15	0.75	1.543	3.156	6.094	21.03	21.709	20.807	20.958	1866.21	2391.43	2810.07	2394.08	274.25	275.043	276.656	279.594	9.40131	9.54612	9.72424	9.72424	0.133	0.119	0.147	0.167
1/4/2016 0:30	0.75	1.539	3.154	6.092	21.019	21.695	20.807	20.958	1875.96	2387.97	2790.93	2378.95	274.25	275.039	276.654	279.592	9.40131	9.546	9.72412	9.72412	0.133	0.119	0.147	0.167
1/4/2016 0:45	0.75	1.535	3.152	6.088	21.03	21.694	20.798	20.959	1871.95	2387.97	2795.49	2396.63	274.25	275.035	276.652	279.588	9.40131	9.54588	9.72388	9.72388	0.133	0.119	0.147	0.167
1/4/2016 1:00	0.75	1.534	3.151	6.084	21.021	21.692	20.785	20.959	1875.87	2388.79	2794.21	2365.47	274.25	275.034	276.651	279.584	9.40131	9.54582	9.72363	9.72363	0.133	0.119	0.147	0.167
1/4/2016 1:15	0.75	1.534	3.151	6.083	21.027	21.676	20.784	20.959	1881.06	2382.96	2809.88	2384.97	274.25	275.034	276.651	279.583	9.40131	9.54582	9.72357	9.72357	0.133	0.119	0.147	0.167
1/4/2016 1:30	0.75	1.535	3.151	6.083	21.015	21.671	20.768	20.953	1884.52	2385.42	2808.06	2377.86	274.25	275.035	276.651	279.583	9.40131	9.54582	9.72357	9.72357	0.133	0.119	0.147	0.167
1/4/2016 1:45	0.751	1.536	3.153	6.084	21.002	21.671	20.761	20.939	1896.18	2391.25	2812.8	2370.39	274.251	275.036	276.653	279.584	9.40137	9.54594	9.72363	9.72363	0.133	0.119	0.147	0.167
1/4/2016 2:00	0.75	1.54	3.157	6.089	20.991	21.671	20.761	20.939	1900.92	2389.16	2810.25	2362.37	274.25	275.04	276.657	279.589	9.40131	9.54619	9.72394	9.72394	0.133	0.119	0.147	0.167
1/4/2016 2:15	0.746	1.54	3.157	6.09	20.992	21.672	20.761	20.936	1898.64	2393.89	2808.61	2373.49	274.246	275.04	276.657	279.59	9.40107	9.54619	9.724	9.724	0.133	0.119	0.147	0.167
1/4/2016 2:30	0.744	1.54	3.157	6.088	20.991	21.671	20.761	20.932	1899.83	2385.7	2815.35	2369.11	274.244	275.04	276.657	279.588	9.40095	9.54619	9.72388	9.72388	0.133	0.119	0.147	0.167
1/4/2016 2:45	0.742	1.541	3.157	6.084	20.991	21.671	20.76	20.921	1893.48	2391.57	2798.81	2382.27	274.242	275.041	276.657	279.584	9.40083	9.54619	9.72363	9.72363	0.133	0.119	0.147	0.167
1/4/2016 3:00	0.742	1.541	3.155	6.082	20.993	21.671	20.761	20.933	1889.32	2388.41	2787.73	2362.44	274.242	275.041	276.655	279.582	9.40083	9.54606	9.72351	9.72351	0.133	0.119	0.147	0.167
1/4/2016 3:15	0.739	1.541	3.154	6.08	20.993	21.671	20.761	20.936	1883.8	2385.8	2808.07	2365.84	274.239	275.041	276.654	279.58	9.40065	9.546	9.72339	9.72339	0.133	0.119	0.147	0.167
1/4/2016 3:30	0.736	1.541	3.154	6.079	21.006	21.671	20.761	20.939	1879.51	2384.7	2806.24	2373.49	274.236	275.041	276.654	279.579	9.40047	9.546	9.72333	9.72333	0.133	0.119	0.147	0.167
1/4/2016 3:45	0.734	1.541	3.152	6.079	20.998	21.671	20.761	20.939	1875.96	2387.61	2804.6	2366.57	274.234	275.041	276.652	279.579	9.40035	9.54588	9.72333	9.72333	0.133	0.119	0.147	0.167
1/4/2016 4:00	0.734	1.54	3.152	6.078	20.993	21.672	20.762	20.937	1869.86	2381.69	2821.73	2373.67	274.234	275.04	276.652	279.578	9.40035	9.54588	9.72327	9.72327	0.1335	0.12	0.147	0.167
1/4/2016 4:15	0.734	1.538	3.15	6.078	20.992	21.671	20.761	20.92	1878.42	2378.86	2812.44	2372.03	274.234	275.038	276.65	279.578	9.40035	9.54576	9.72327	9.72327	0.133	0.119	0.147	0.167
1/4/2016 4:30	0.734	1.534	3.148	6.078	20.992	21.672	20.761	20.919	1869.67	2383.88	2821	2380.96	274.234	275.034	276.648	279.578	9.40035	9.54564	9.72327	9.72327	0.133	0.119	0.147	0.167
1/4/2016 4:45	0.734	1.532	3.146	6.078	20.992	21.672	20.762	20.919	1878.33	2379.59	2796.4	2370.94	274.234	275.032	276.646	279.578	9.40035	9.54552	9.72327	9.72327	0.1335	0.12	0.147	0.167
1/4/2016 5:00	0.734	1.53	3.144	6.075	20.992	21.671	20.761	20.919	1873.77	2378.86	2808.79	2358.73	274.234	275.03	276.644	279.575	9.40035	9.5454	9.72308	9.72308	0.133	0.119	0.147	0.167
1/4/2016 5:15	0.732	1.53	3.144	6.07	20.992	21.665	20.761	20.919	1875.53	2384.17	2813.92	2364.95	274.232	275.03	276.644	279.57	9.40023	9.5454	9.72278	9.72278	0.133	0.119	0.147	0.167
1/4/2016 5:30	0.728	1.53	3.143	6.068	20.988	21.646	20.761	20.919	1877.88	2379.96	2793.12	2358.37	274.228	275.03	276.643	279.568	9.39999	9.54534	9.72266	9.72266	0.1335	0.12	0.147	0.167
1/4/2016 5:45	0.719	1.53	3.14	6.068	20.979	21.628	20.762	20.92	1881.72	2377.16	2786.23	2374.8	274.219	275.03	276.64	279.568	9.39945	9.54516	9.72266	9.72266	0.1335	0.12	0.147	0.167
1/4/2016 6:00	0.713	1.529	3.138	6.068	20.977	21.63	20.757	20.922	1880.35	2375.29	2776.29	2374.66	274.213	275.029	276.638	279.568	9.39909	9.54504	9.72266	9.72266	0.1335	0.12	0.147	0.167
1/4/2016 6:15	0.713	1.526	3.137	6.068	20.976	21.632	20.742	20.923	1887.99	2376.8	2806.2	2364.22	274.213	275.026	276.637	279.568	9.39909	9.54498	9.72266	9.72266	0.1335	0.12	0.147	0.167
1/4/2016 6:30	0.714	1.523	3.138	6.07	20.977	21.635	20.744	20.926	1888.38	2376.88	2794.3	2380.16	274.214	275.023	276.638	279.57	9.39915	9.54504	9.72278	9.72278	0.1335	0.12	0.147	0.167
1/4/2016 6:45	0.714	1.522	3.138	6.07	20.978	21.634	20.743	20.924	1888.54	2381.32	2788.42	2376.67	274.214	275.022	276.638	279.57	9.39915	9.54504	9.72278	9.72278	0.134	0.12	0.148	0.167
1/4/2016 7:00	0.713	1.521	3.137	6.069	20.975	21.632	20.737	20.923	1883.11	2380.06	2810.94	2374.96	274.213	275.021	276.637	279.569	9.39909	9.54498	9.72272	9.72272	0.1335	0.12	0.147	0.167
1/4/2016 7:15	0.713	1.52	3.136	6.068	20.976	21.632	20.742	20.923	1874.73	2379.77	2803.71	2361.18	274.213	275.02	276.636	279.568	9.39909	9.54492	9.72266	9.72266	0.133	0.119	0.147	0.167
1/4/2016 7:30	0.714	1.521	3.137	6.069	20.975	21.633	20.744	20.924	1878.37	2369.31	2795.64	2366.76	274.214	275.021	276.637	279.569	9.39915	9.54498	9.72272	9.72272	0.1335	0.12	0.147	0.167
1/4/2016 7:45	0.714	1.521	3.138	6.07	20.963	21.634	20.729	20.912	1881.2	2372.26	2803.8	2365.43	274.214	275.021	276.638	279.57	9.39915	9.54504	9.72278	9.72278	0.1335	0.12	0.147	0.167
1/4/2016 8:00	0.716	1.523	3.14	6.072	20.977	21.635	20.744	20.925	1878.88	2373.16	2814.76	2360.12	274.216	275.023	276.64	279.572	9.39927	9.54516	9.7229	9.7229	0.133	0.119	0.147	0.167
1/4/2016 8:15	0.712	1.524	3.141	6.074	20.981	21.635	20.746	20.926	1868.54	2371.56	2801.22	2374.84	274.212	275.024	276.641	279.574	9.39903	9.54522	9.72302	9.72302	0.1335	0.12	0.147	0.167
1/4/2016 8:30	0.705	1.524	3.141	6.073	20.994	21.635	20.754	20.926	1857.16	2364.59	2794.99	2366.96	274.205	275.024	276.641	279.573	9.39861	9.54522	9.72296	9.72296	0.1335	0.12	0.147	0.167
1/4/2016 8:45	0.701	1.524	3.141	6.074	21.002	21.635	20.768	20.926	1855.36	2366.73	2798.8	2355.25	274.201	275.024	276.641	279.574	9.39837	9.54522	9.72302	9.72302	0.1335	0.12	0.147	0.167
1/4/2016 9:00	0.704	1.525	3.142	6.075	20.999	21.635	20.768	20.926	1852.37	2365.88	2784.21	2370.71	274.204	275.025	276.642	279.575	9.39855	9.54528	9.72308	9.72308	0.1335	0.12	0.147	0.167
1/4/2016 9:15	0.718	1.533	3.144	6.074	20.998	21.648	20.768	20.926	1850.93	2360.79	2800.64	2383.67	274.218	275.033	276.644	279.574	9.39939	9.5454	9.72302	9.72302	0.1335	0.12	0.147	0.167
1/4/2016 9:30	0.717	1.542	3.15	6.075	21	21.667	20.768	20.926	1846.65	2362.57	2795.09	2385.27	274.217	275.042	276.65	279.575	9.39933	9.54576	9.72308	9.72308	0.1335	0.12	0.147	0.167
1/4/2016 9:45	0.72	1.542	3.158	6.081	20.997	21.673	20.765	20.923	1840.23	2363.78	2791.92	2374.17	274.22	275.042	276.658	279.581	9.39951	9.54625	9.72345	9.72345	0.1335	0.12	0.147	0.167
1/4/2016 10:00	0.734	1.544	3.158	6.09	20.992	21.671	20.761	20.919	1837.92	2360.45	2796.96	2367.46	274.234	275.044	276.658	279.59	9.40035	9.54625	9.724	9.724	0.1335	0.12	0.147	0.167
1/4/2016 10:15	0.745	1.562	3.167	6.094	20.995	21.67	20.76	20.918	1827.59	2363.66	2797.69	2372.95	274.245	275.062	276.667	279.594	9.40101	9.54679	9.72424	9.72424	0.1335	0.12	0.147	0.167
1/4/2016 10:30	0.757	1.575	3.181	6.107	21.013	21.669	20.759	20.929	1826.12	2351.99	2788.93	2373.49	274.257	275.075	276.681	279.607	9.40173	9.54763	9.72503	9.72503	0.1335	0.12	0.147	0.167
1/4/2016 10:45	0.785	1.594	3.197	6.122	21.018	21.667	20.758	20.937	1821.3	2366.11	2787.66	2398.09	274.285	275.094	276.697	279.622	9.40341	9.5486	9.72594	9.72594	0.1335	0.12	0.147	0.167
1/4/2016 11:00	0.86	1.648	3.245	6.169	21.025	21.689	20.775	20.947	1833.69	2356.09	2795.86	2391.89	274.36	275.148	276.745	279.669	9.40791	9.5515	9.72881	9.72881	0.133	0.119	0.147	0.167
1/4/2016 11:15	0.974	1.741	3.323	6.248	21.03	21.703	20.793	20.947	1828.4	2357.18	2787.47	2371.3	274.474	275.241	276.823	279.748	9.41476	9.55621	9.73362	9.73362	0.1335	0.12	0.147	0.167
1/4/2016 11:30	1.028	1.793	3.36	6.283	21.033	21.717	20.791	20.945	1829.95	2362.74	2790.21	2372.03	274.528	275.293	276.86	279.783	9.418	9.55845	9.73575	9.73575	0.1335	0.12	0.147	0.167
1/4/2016 11:45	1.056	1.825	3.384	6.304	21.029	21.714	20.788	20.942	1839.97	2356.54	2781.1	2373.49	274.556	275.325	276.884	279.804	9.41968	9.5599	9.73703	9.73703	0.1335	0.12	0.147	0.167
1/4/2016 12:00	1.072	1.845	3.4	6.313	21.034	21.707	20.783	20.937	1838.38	2358.08	2759.81	2377.03	274.572	275.345	276.9	279.813	9.42064	9.56086	9.73757	9.73757	0.1335	0.12	0.147	0.167
1/4/2016 12:15	1.086	1.858	3.405	6.325	21.023	21.704	20.78	20.935	1845.8	2354.27	2792.34	2346.8	274.586	275.358	276.905	279.825	9.42148	9.56117	9.7383	9.7383	0.1335	0.12	0.147	0.167
1/4/2016 12:30	1.083	1.868	3.419	6.332	21.005	21.701	20.777	20.932	1851.6	2365.94	2778.31	2358.75	274.583	275.368	276.919	279.832	9.4213	9.56201	9.73873	9.73873	0.1335	0.12	0.147	0.167
1/4/2016 12:45	1.08	1.865	3.417	6.332	20.995	21.681	20.776	20.93	1857.75	2362.86	2788.31	2365.87	274.58	275.365	276.917	279.832	9.42112	9.56189	9.73873	9.73873	0.1335	0.12	0.147	0.167
1/4/2016 13:00	1.094	1.875	3.426	6.336	20.988	21.663	20.764	20.922	1868.31	2362.13	2778.47	2371.87	274.594	275.375	276.926	279.836	9.42196	9.56243	9.73897	9.73897	0.1335	0.12	0.147	0.167
1/4/2016 13:15	1.101	1.886	3.431	6.338	20.972	21.65	20.749	20.907	1884.42	2367.04	2775.01	2364.59	274.601	275.386	276.931	279.838	9.42238	9.56274	9.7391	9.7391	0.1335	0.12	0.147	0.167
1/4/2016 13:30	1.101	1.886	3.435	6.339	20.95	21.65	20.749	20.898	1888.88	2365.22	2775.74	2378.61	274.601	275.386	276.935	279.839	9.42238	9.56298	9.73916	9.73916	0.1335	0.12	0.147	0.167
1/4/2016 13:45	1.1	1.886	3.437	6.341	20.948	21.65	20.736	20.887	1899.72	2363.86	2778.83	2359.49	274.6	275.386	276.937	279.841	9.42232	9.5631	9.73928	9.73928	0.1335	0.12	0.147	0.167
1/4/2016 14:00	1.097	1.886	3.436	6.339	20.948	21.649	20.726	20.887	1905.82	2368.14	2790.85	2348.93	274.597	275.386	276.936	279.839	9.42214	9.56304	9.73916	9.73916	0.133	0.119	0.147	0.167
1/4/2016 14:15	1.102	1.886	3.438	6.345	20.948	21.628	20.726	20.887	1916.1	2362.13	2779.74	2350.2	274.602	275.386	276.938	279.845	9.42244	9.56316	9.73952	9.73952	0.1335	0.12	0.147	0.167
1/4/2016 14:30	1.101	1.886	3.437	6.349	20.945	21.628	20.726	20.886	1912.64	2361.85	2768.27	2350.02	274.601	275.386	276.937	279.849	9.42238	9.5631	9.73977	9.73977	0.1335	0.12	0.147	0.167
1/4/2016 14:45	1.066	1.871	3.418	6.326	20.926	21.614	20.717	20.878	1919.11	2366.41	2788.85	2361.31	274.566	275.371	276.918	279.826	9.42028	9.56195	9.73837	9.73837	0.1335	0.12	0.147	0.167
1/4/2016 15:00	0.991	1.816	3.37	6.276	20.898	21.598	20.701	20.858	1918.11	2367.04	2771.73	2359.3	274.491	275.316	276.87	279.776	9.41578	9.55905	9.73532	9.73532	0.1335	0.12	0.147	0.167
1/4/2016 15:15	0.917	1.75	3.316	6.222	20.881	21.59	20.687	20.853	1915.47	2360.22	2784.11	2343.83	274.417	275.25	276.816	279.722	9.41133	9.55579	9.73203	9.73203	0.1335	0.12	0.147	0.167
1/4/2016 15:30	0.951	1.763	3.335	6.237	20.903	21.592	20.694	20.852	1914.74	2361.22	2767.18	2352.57	274.451	275.263	276.835	279.737	9.41338	9.55694	9.73295	9.73295	0.1335	0.12	0.147	0.167
1/4/2016 15:45	0.958	1.773	3.343	6.252	20.916	21.59	20.698	20.852	1909.28	2363.58	2781.56	2343.46	274.458	275.273	276.843	279.752	9.4138	9.55742	9.73386	9.73386	0.1335	0.12	0.147	0.167
1/4/2016 16:00	0.926	1.742	3.314	6.222	20.905	21.579	20.687	20.853	1902.45	2353.39	2779.2	2349.29	274.426	275.242	276.814	279.722	9.41187	9.55567	9.73203	9.73203	0.1335	0.12	0.147	0.167
1/4/2016 16:15	0.893	1.722	3.296	6.204	20.889	21.578	20.69	20.855	1899.72	2359.12	2789.58	2348.2	274.393	275.222	276.796	279.704	9.40989	9.55458	9.73094	9.73094	0.1335	0.12	0.147	0.167
1/4/2016 16:30	0.847	1.679	3.259	6.168	20.903	21.578	20.693	20.859	1886.42	2355.03	2784.11	2370.59	274.347	275.179	276.759	279.668	9.40713	9.55235	9.72874	9.72874	0.1335	0.12	0.147	0.167
1/4/2016 16:45	0.827	1.657	3.245	6.154	20.886	21.575	20.695	20.86	1885.79	2355.03	2794.31	2354.75	274.327	275.157	276.745	279.654	9.40593	9.5515	9.72789	9.72789	0.1335	0.12	0.147	0.167
1/4/2016 17:00	0.809	1.641	3.229	6.138	20.891	21.563	20.697	20.862	1872.53	2353.18	2785.58	2360.01	274.309	275.141	276.729	279.638	9.40485	9.55053	9.72692	9.72692	0.1335	0.12	0.147	0.167
1/4/2016 17:15	0.788	1.62	3.216	6.125	20.903	21.565	20.699	20.862	1855.24	2353.22	2784.64	2360.97	274.288	275.12	276.716	279.625	9.40359	9.54975	9.72613	9.72613	0.1335	0.12	0.147	0.167
1/4/2016 17:30	0.78	1.608	3.204	6.113	20.905	21.567	20.701	20.851	1850.05	2346.75	2784.69	2335.27	274.28	275.108	276.704	279.613	9.40311	9.54902	9.7254	9.7254	0.1335	0.12	0.147	0.167
1/4/2016 17:45	0.767	1.595	3.189	6.105	20.896	21.568	20.698	20.837	1853.04	2342.21	2781.29	2355.51	274.267	275.095	276.689	279.605	9.40233	9.54812	9.72491	9.72491	0.1335	0.12	0.147	0.167
1/4/2016 18:00	0.76	1.588	3.182	6.092	20.899	21.571	20.68	20.83	1859.22	2344.62	2791.21	2364.12	274.26	275.088	276.682	279.592	9.40191	9.54769	9.72412	9.72412	0.1335	0.12	0.147	0.167
1/4/2016 18:15	0.76	1.587	3.183	6.092	20.898	21.574	20.677	20.833	1851.25	2344.12	2767.76	2341.39	274.26	275.087	276.683	279.592	9.40191	9.54776	9.72412	9.72412	0.1335	0.12	0.147	0.167
1/4/2016 18:30	0.76	1.57	3.18	6.091	20.902	21.576	20.675	20.833	1849.17	2337.96	2785.28	2361.1	274.26	275.07	276.68	279.591	9.40191	9.54757	9.72406	9.72406	0.1335	0.12	0.147	0.167
1/4/2016 18:45	0.76	1.566	3.173	6.09	20.902	21.576	20.673	20.833	1847.26	2340.78	2778.18	2342.51	274.26	275.066	276.673	279.59	9.40191	9.54715	9.724	9.724	0.1335	0.12	0.147	0.167
1/4/2016 19:00	0.759	1.567	3.171	6.084	20.902	21.576	20.677	20.834	1837.97	2336.68	2778.36	2353.63	274.259	275.067	276.671	279.584	9.40185	9.54703	9.72363	9.72363	0.1335	0.12	0.147	0.167
1/4/2016 19:15	0.758	1.566	3.169	6.08	20.902	21.576	20.669	20.834	1837.06	2341.42	2768.89	2358.55	274.258	275.066	276.669	279.58	9.40179	9.54691	9.72339	9.72339	0.133	0.119	0.147	0.167
1/4/2016 19:30	0.756	1.567	3.165	6.08	20.902	21.575	20.663	20.834	1839.43	2338.14	2767.98	2356.18	274.256	275.067	276.665	279.58	9.40167	9.54667	9.72339	9.72339	0.1335	0.12	0.147	0.167
1/4/2016 19:45	0.756	1.568	3.163	6.075	20.902	21.575	20.664	20.834	1840.97	2339.87	2776.36	2352.9	274.256	275.068	276.663	279.575	9.40167	9.54655	9.72308	9.72308	0.1335	0.12	0.147	0.167
1/4/2016 20:00	0.753	1.564	3.164	6.073	20.902	21.574	20.664	20.834	1849.45	2334.86	2757.95	2349.98	274.253	275.064	276.664	279.573	9.40149	9.54661	9.72296	9.72296	0.1335	0.12	0.147	0.167
1/4/2016 20:15	0.753	1.56	3.166	6.075	20.902	21.574	20.664	20.834	1842.43	2336.95	2768.52	2359.46	274.253	275.06	276.666	279.575	9.40149	9.54673	9.72308	9.72308	0.1335	0.12	0.147	0.167
1/4/2016 20:30	0.752	1.558	3.164	6.075	20.903	21.571	20.664	20.834	1843.53	2339.69	2763.78	2356.54	274.252	275.058	276.664	279.575	9.40143	9.54661	9.72308	9.72308	0.1335	0.12	0.147	0.167
1/4/2016 20:45	0.751	1.554	3.161	6.075	20.903	21.571	20.664	20.834	1837.79	2337.96	2773.99	2349.62	274.251	275.054	276.661	279.575	9.40137	9.54643	9.72308	9.72308	0.133	0.119	0.147	0.167
1/4/2016 21:00	0.751	1.554	3.159	6.076	20.903	21.557	20.664	20.834	1840.79	2333.68	2758.14	2350.71	274.251	275.054	276.659	279.576	9.40137	9.54631	9.72314	9.72314	0.1335	0.12	0.147	0.167
1/4/2016 21:15	0.751	1.55	3.156	6.075	20.903	21.554	20.664	20.834	1836.6	2330.49	2757.59	2359.82	274.251	275.05	276.656	279.575	9.40137	9.54612	9.72308	9.72308	0.1335	0.12	0.147	0.167
1/4/2016 21:30	0.75	1.55	3.154	6.075	20.903	21.555	20.665	20.834	1840.61	2332.49	2746.84	2342.15	274.25	275.05	276.654	279.575	9.40131	9.546	9.72308	9.72308	0.1335	0.12	0.147	0.167
1/4/2016 21:45	0.751	1.551	3.152	6.075	20.903	21.552	20.665	20.834	1832.78	2334.22	2769.25	2346.34	274.251	275.051	276.652	279.575	9.40137	9.54588	9.72308	9.72308	0.1335	0.12	0.147	0.167
1/4/2016 22:00	0.75	1.551	3.149	6.072	20.903	21.548	20.665	20.834	1829.59	2330.3	2751.21	2360.37	274.25	275.051	276.649	279.572	9.40131	9.5457	9.7229	9.7229	0.1335	0.12	0.147	0.167
1/4/2016 22:15	0.749	1.551	3.146	6.067	20.903	21.549	20.665	20.835	1831.41	2332.85	2773.99	2356.72	274.249	275.051	276.646	279.567	9.40125	9.54552	9.7226	9.7226	0.1335	0.12	0.147	0.167
1/4/2016 22:30	0.748	1.55	3.145	6.065	20.888	21.541	20.665	20.835	1829.68	2332.31	2743.92	2360.19	274.248	275.05	276.645	279.565	9.40119	9.54546	9.72248	9.72248	0.1335	0.12	0.147	0.167
1/4/2016 22:45	0.747	1.552	3.146	6.066	20.882	21.533	20.665	20.835	1831.95	2331.94	2778.36	2351.26	274.247	275.052	276.646	279.566	9.40113	9.54552	9.72254	9.72254	0.1335	0.12	0.147	0.167
1/4/2016 23:00	0.748	1.554	3.148	6.066	20.867	21.532	20.663	20.821	1838.79	2329.03	2749.21	2358	274.248	275.054	276.648	279.566	9.40119	9.54564	9.72254	9.72254	0.1335	0.12	0.147	0.167
1/4/2016 23:15	0.748	1.554	3.149	6.06	20.861	21.532	20.632	20.815	1848.35	2333.4	2761.42	2364.2	274.248	275.054	276.649	279.56	9.40119	9.5457	9.72217	9.72217	0.1335	0.12	0.147	0.167
1/4/2016 23:30	0.749	1.555	3.15	6.06	20.861	21.532	20.625	20.815	1847.9	2336.59	2751.94	2348.34	274.249	275.055	276.65	279.56	9.40125	9.54576	9.72217	9.72217	0.1335	0.12	0.147	0.167
1/4/2016 23:45	0.75	1.554	3.151	6.06	20.861	21.533	20.624	20.815	1849.45	2332.22	2769.43	2352.72	274.25	275.054	276.651	279.56	9.40131	9.54582	9.72217	9.72217	0.1335	0.12	0.147	0.167
1/5/2016 0:00	0.75	1.552	3.151	6.06	20.861	21.533	20.631	20.815	1848.63	2333.77	2770.71	2355.81	274.25	275.052	276.651	279.56	9.40131	9.54582	9.72217	9.72217	0.1335	0.12	0.147	0.167
1/5/2016 0:15	0.75	1.547	3.151	6.06	20.861	21.533	20.633	20.815	1850.54	2329.94	2752.12	2329.03	274.25	275.047	276.651	279.56	9.40131	9.54582	9.72217	9.72217	0.133	0.119	0.147	0.167
1/5/2016 0:30	0.75	1.545	3.151	6.06	20.861	21.533	20.623	20.815	1839.15	2329.03	2741.37	2358.18	274.25	275.045	276.651	279.56	9.40131	9.54582	9.72217	9.72217	0.133	0.119	0.147	0.167
1/5/2016 0:45	0.749	1.542	3.15	6.059	20.861	21.533	20.619	20.799	1847.62	2331.58	2751.21	2350.71	274.249	275.042	276.65	279.559	9.40125	9.54576	9.72211	9.72211	0.1335	0.12	0.147	0.167
1/5/2016 1:00	0.747	1.54	3.148	6.057	20.86	21.533	20.619	20.795	1847.9	2333.13	2737	2348.71	274.247	275.04	276.648	279.557	9.40113	9.54564	9.72199	9.72199	0.1335	0.12	0.147	0.167
1/5/2016 1:15	0.745	1.536	3.146	6.055	20.861	21.533	20.619	20.798	1840.61	2332.85	2749.39	2337.23	274.245	275.036	276.646	279.555	9.40101	9.54552	9.72187	9.72187	0.1335	0.12	0.147	0.167
1/5/2016 1:30	0.744	1.532	3.145	6.054	20.834	21.534	20.619	20.795	1848.81	2333.58	2767.07	2341.05	274.244	275.032	276.645	279.554	9.40095	9.54546	9.72181	9.72181	0.1335	0.12	0.147	0.167
1/5/2016 1:45	0.745	1.53	3.144	6.055	20.837	21.534	20.619	20.795	1847.08	2329.94	2765.24	2343.06	274.245	275.03	276.644	279.555	9.40101	9.5454	9.72187	9.72187	0.134	0.121	0.147	0.167
1/5/2016 2:00	0.747	1.532	3.145	6.058	20.825	21.527	20.619	20.795	1849.81	2329.57	2765.61	2340.14	274.247	275.032	276.645	279.558	9.40113	9.54546	9.72205	9.72205	0.1335	0.12	0.147	0.167
1/5/2016 2:15	0.748	1.533	3.143	6.059	20.819	21.511	20.619	20.795	1857.19	2328.21	2761.78	2353.63	274.248	275.033	276.643	279.559	9.40119	9.54534	9.72211	9.72211	0.1335	0.12	0.147	0.167
1/5/2016 2:30	0.749	1.534	3.14	6.059	20.819	21.514	20.619	20.795	1854.18	2332.85	2752.49	2336.5	274.249	275.034	276.64	279.559	9.40125	9.54516	9.72211	9.72211	0.1335	0.12	0.147	0.167
1/5/2016 2:45	0.749	1.534	3.137	6.056	20.819	21.512	20.62	20.795	1853.09	2332.31	2746.11	2341.97	274.249	275.034	276.637	279.556	9.40125	9.54498	9.72193	9.72193	0.1335	0.12	0.147	0.167
1/5/2016 3:00	0.75	1.534	3.136	6.051	20.82	21.512	20.621	20.796	1852	2330.67	2757.22	2346.34	274.25	275.034	276.636	279.551	9.40131	9.54492	9.72162	9.72162	0.134	0.121	0.147	0.167
1/5/2016 3:15	0.75	1.534	3.133	6.05	20.821	21.516	20.622	20.797	1840.79	2332.67	2746.84	2355.81	274.25	275.034	276.633	279.55	9.40131	9.54474	9.72156	9.72156	0.1335	0.12	0.147	0.167
1/5/2016 3:30	0.75	1.534	3.133	6.049	20.822	21.515	20.623	20.799	1842.34	2324.66	2755.04	2348.71	274.25	275.034	276.633	279.549	9.40131	9.54474	9.7215	9.7215	0.1335	0.12	0.147	0.167
1/5/2016 3:45	0.75	1.534	3.13	6.049	20.823	21.517	20.623	20.799	1836.78	2327.11	2756.68	2353.81	274.25	275.034	276.63	279.549	9.40131	9.54455	9.7215	9.7215	0.1335	0.12	0.147	0.167
1/5/2016 4:00	0.75	1.534	3.129	6.048	20.823	21.514	20.623	20.799	1836.88	2322.56	2770.34	2362.55	274.25	275.034	276.629	279.548	9.40131	9.54449	9.72144	9.72144	0.1335	0.12	0.147	0.167
1/5/2016 4:15	0.75	1.534	3.129	6.046	20.823	21.495	20.623	20.798	1838.06	2330.03	2738.64	2335.59	274.25	275.034	276.629	279.546	9.40131	9.54449	9.72132	9.72132	0.1335	0.12	0.147	0.167
1/5/2016 4:30	0.75	1.534	3.129	6.045	20.813	21.493	20.623	20.784	1844.53	2326.39	2732.26	2340.51	274.25	275.034	276.629	279.545	9.40131	9.54449	9.72126	9.72126	0.1335	0.12	0.147	0.167
1/5/2016 4:45	0.75	1.535	3.129	6.041	20.819	21.493	20.623	20.78	1842.61	2326.93	2776.72	2333.22	274.25	275.035	276.629	279.541	9.40131	9.54449	9.72101	9.72101	0.1335	0.12	0.147	0.167
1/5/2016 5:00	0.75	1.535	3.13	6.039	20.822	21.493	20.623	20.781	1843.8	2327.39	2721.69	2335.04	274.25	275.035	276.63	279.539	9.40131	9.54455	9.72089	9.72089	0.1335	0.12	0.147	0.167
1/5/2016 5:15	0.75	1.535	3.13	6.039	20.806	21.493	20.623	20.779	1841.52	2325.02	2763.78	2325.38	274.25	275.035	276.63	279.539	9.40131	9.54455	9.72089	9.72089	0.1335	0.12	0.147	0.167
1/5/2016 5:30	0.751	1.534	3.13	6.04	20.811	21.493	20.621	20.779	1840.7	2322.74	2755.4	2339.6	274.251	275.034	276.63	279.54	9.40137	9.54455	9.72095	9.72095	0.134	0.121	0.147	0.167
1/5/2016 5:45	0.751	1.533	3.131	6.04	20.805	21.493	20.614	20.779	1833.87	2322.29	2738.46	2356.18	274.251	275.033	276.631	279.54	9.40137	9.54462	9.72095	9.72095	0.133	0.119	0.147	0.167
1/5/2016 6:00	0.752	1.531	3.132	6.041	20.802	21.493	20.602	20.779	1840.7	2319.19	2745.38	2342.51	274.252	275.031	276.632	279.541	9.40143	9.54468	9.72101	9.72101	0.1335	0.12	0.147	0.167
1/5/2016 6:15	0.753	1.53	3.133	6.042	20.803	21.494	20.601	20.779	1836.78	2325.29	2744.84	2346.16	274.253	275.03	276.633	279.542	9.40149	9.54474	9.72108	9.72108	0.1335	0.12	0.147	0.167
1/5/2016 6:30	0.754	1.528	3.134	6.043	20.801	21.494	20.599	20.776	1845.62	2321.28	2749.21	2343.79	274.254	275.028	276.634	279.543	9.40155	9.5448	9.72114	9.72114	0.134	0.121	0.147	0.167
1/5/2016 6:45	0.754	1.528	3.134	6.043	20.802	21.494	20.6	20.779	1842.7	2325.02	2751.39	2323.74	274.254	275.028	276.634	279.543	9.40155	9.5448	9.72114	9.72114	0.134	0.121	0.147	0.167
1/5/2016 7:00	0.755	1.529	3.134	6.044	20.813	21.494	20.6	20.779	1831.95	2321.83	2763.97	2345.06	274.255	275.029	276.634	279.544	9.40161	9.5448	9.7212	9.7212	0.134	0.121	0.147	0.167
1/5/2016 7:15	0.755	1.529	3.133	6.044	20.818	21.494	20.601	20.779	1827.86	2315.54	2754.67	2329.76	274.255	275.029	276.633	279.544	9.40161	9.54474	9.7212	9.7212	0.1335	0.12	0.147	0.167
1/5/2016 7:30	0.753	1.527	3.131	6.042	20.822	21.493	20.601	20.779	1829.95	2319.46	2760.69	2325.57	274.253	275.027	276.631	279.542	9.40149	9.54462	9.72108	9.72108	0.134	0.121	0.147	0.167
1/5/2016 7:45	0.753	1.527	3.13	6.042	20.823	21.494	20.605	20.779	1827.13	2316.64	2760.14	2341.24	274.253	275.027	276.63	279.542	9.40149	9.54455	9.72108	9.72108	0.134	0.121	0.147	0.167
1/5/2016 8:00	0.753	1.527	3.129	6.041	20.822	21.493	20.604	20.779	1827.67	2319.1	2739.73	2326.66	274.253	275.027	276.629	279.541	9.40149	9.54449	9.72101	9.72101	0.134	0.121	0.147	0.167
1/5/2016 8:15	0.752	1.526	3.128	6.04	20.822	21.493	20.601	20.779	1822.02	2317.46	2749.21	2341.42	274.252	275.026	276.628	279.54	9.40143	9.54443	9.72095	9.72095	0.134	0.121	0.147	0.167
1/5/2016 8:30	0.751	1.525	3.127	6.038	20.822	21.493	20.601	20.779	1815.92	2319.19	2756.86	2353.44	274.251	275.025	276.627	279.538	9.40137	9.54437	9.72083	9.72083	0.134	0.121	0.147	0.167
1/5/2016 8:45	0.75	1.524	3.125	6.035	20.822	21.494	20.611	20.779	1814.46	2315.18	2750.3	2332.12	274.25	275.024	276.625	279.535	9.40131	9.54425	9.72065	9.72065	0.1335	0.12	0.147	0.167
1/5/2016 9:00	0.751	1.525	3.126	6.035	20.822	21.493	20.621	20.779	1813.83	2313.81	2759.41	2309.35	274.251	275.025	276.626	279.535	9.40137	9.54431	9.72065	9.72065	0.134	0.121	0.147	0.167
1/5/2016 9:15	0.75	1.524	3.125	6.033	20.822	21.494	20.624	20.785	1812.09	2317.37	2752.3	2347.25	274.25	275.024	276.625	279.533	9.40131	9.54425	9.72053	9.72053	0.134	0.121	0.147	0.167
1/5/2016 9:30	0.75	1.524	3.124	6.032	20.823	21.494	20.624	20.794	1806.54	2317.18	2740.46	2341.42	274.25	275.024	276.624	279.532	9.40131	9.54419	9.72047	9.72047	0.1335	0.12	0.147	0.167
1/5/2016 9:45	0.75	1.524	3.124	6.033	20.823	21.5	20.624	20.8	1796.42	2313.72	2741.01	2334.68	274.25	275.024	276.624	279.533	9.40131	9.54419	9.72053	9.72053	0.134	0.121	0.147	0.167
1/5/2016 10:00	0.75	1.524	3.124	6.031	20.823	21.502	20.624	20.8	1802.07	2311.63	2730.8	2329.94	274.25	275.024	276.624	279.531	9.40131	9.54419	9.72041	9.72041	0.134	0.121	0.147	0.167
1/5/2016 10:15	0.75	1.524	3.125	6.033	20.823	21.511	20.624	20.8	1794.42	2313.81	2752.85	2331.76	274.25	275.024	276.625	279.533	9.40131	9.54425	9.72053	9.72053	0.134	0.121	0.147	0.167
1/5/2016 10:30	0.75	1.524	3.126	6.033	20.823	21.516	20.624	20.8	1796.61	2316.36	2750.12	2331.03	274.25	275.024	276.626	279.533	9.40131	9.54431	9.72053	9.72053	0.134	0.121	0.147	0.167
1/5/2016 10:45	0.75	1.527	3.127	6.035	20.829	21.529	20.623	20.799	1792.32	2317.09	2737.36	2329.76	274.25	275.027	276.627	279.535	9.40131	9.54437	9.72065	9.72065	0.134	0.121	0.147	0.167
1/5/2016 11:00	0.75	1.532	3.129	6.037	20.838	21.536	20.622	20.798	1782.21	2313.08	2745.2	2343.79	274.25	275.032	276.629	279.537	9.40131	9.54449	9.72077	9.72077	0.134	0.121	0.147	0.167
1/5/2016 11:15	0.749	1.534	3.129	6.038	20.852	21.534	20.62	20.796	1778.48	2310.53	2740.64	2339.78	274.249	275.034	276.629	279.538	9.40125	9.54449	9.72083	9.72083	0.134	0.121	0.147	0.167
1/5/2016 11:30	0.747	1.531	3.126	6.035	20.861	21.534	20.62	20.796	1774.47	2311.45	2740.1	2327.93	274.247	275.031	276.626	279.535	9.40113	9.54431	9.72065	9.72065	0.134	0.121	0.147	0.167
1/5/2016 11:45	0.745	1.53	3.124	6.033	20.861	21.534	20.62	20.796	1775.65	2311.45	2736.27	2349.07	274.245	275.03	276.624	279.533	9.40101	9.54419	9.72053	9.72053	0.1335	0.12	0.147	0.167
1/5/2016 12:00	0.76	1.527	3.124	6.036	20.858	21.534	20.62	20.796	1791.23	2310.35	2739.73	2364.92	274.26	275.027	276.624	279.536	9.40191	9.54419	9.72071	9.72071	0.134	0.121	0.147	0.167
1/5/2016 12:15	0.761	1.531	3.129	6.037	20.854	21.533	20.619	20.795	1791.5	2316	2725.34	2341.42	274.261	275.031	276.629	279.537	9.40197	9.54449	9.72077	9.72077	0.134	0.121	0.147	0.167
1/5/2016 12:30	0.765	1.544	3.137	6.043	20.833	21.533	20.619	20.795	1790.32	2313.08	2726.98	2323.2	274.265	275.044	276.637	279.543	9.40221	9.54498	9.72114	9.72114	0.134	0.121	0.147	0.167
1/5/2016 12:45	0.779	1.545	3.138	6.047	20.818	21.533	20.619	20.795	1808.27	2315	2736.09	2330.67	274.279	275.045	276.638	279.547	9.40305	9.54504	9.72138	9.72138	0.134	0.121	0.147	0.167
1/5/2016 13:00	0.783	1.556	3.141	6.048	20.816	21.517	20.618	20.794	1813.64	2318.82	2738.09	2338.14	274.283	275.056	276.641	279.548	9.40329	9.54522	9.72144	9.72144	0.134	0.121	0.147	0.167
1/5/2016 13:15	0.784	1.567	3.148	6.051	20.813	21.505	20.616	20.792	1827.45	2317.13	2732.39	2325.7	274.284	275.067	276.648	279.551	9.40335	9.54564	9.72162	9.72162	0.134	0.121	0.147	0.167
1/5/2016 13:30	0.793	1.566	3.15	6.056	20.812	21.505	20.615	20.791	1831.81	2319.85	2731.82	2329.14	274.293	275.066	276.65	279.556	9.40389	9.54576	9.72193	9.72193	0.134	0.121	0.147	0.167
1/5/2016 13:45	0.799	1.566	3.155	6.058	20.811	21.505	20.604	20.785	1836.61	2322.53	2750.23	2357.23	274.299	275.066	276.655	279.558	9.40425	9.54606	9.72205	9.72205	0.134	0.121	0.147	0.167
1/5/2016 14:00	0.803	1.566	3.16	6.068	20.809	21.488	20.589	20.753	1845.23	2321.84	2738.69	2332.4	274.303	275.066	276.66	279.568	9.40449	9.54637	9.72266	9.72266	0.134	0.121	0.147	0.167
1/5/2016 14:15	0.803	1.567	3.16	6.069	20.808	21.479	20.566	20.746	1851.43	2323.1	2732.01	2320.64	274.303	275.067	276.66	279.569	9.40449	9.54637	9.72272	9.72272	0.134	0.121	0.147	0.167
1/5/2016 14:30	0.803	1.566	3.16	6.069	20.807	21.479	20.565	20.746	1855.06	2317.07	2732.71	2336.83	274.303	275.066	276.66	279.569	9.40449	9.54637	9.72272	9.72272	0.134	0.121	0.147	0.167
1/5/2016 14:45	0.803	1.566	3.16	6.068	20.807	21.479	20.565	20.746	1852.15	2323.91	2738.74	2336.11	274.303	275.066	276.66	279.568	9.40449	9.54637	9.72266	9.72266	0.134	0.121	0.147	0.167
1/5/2016 15:00	0.803	1.568	3.16	6.068	20.807	21.478	20.565	20.746	1857.36	2324.3	2749.34	2327.58	274.303	275.068	276.66	279.568	9.40449	9.54637	9.72266	9.72266	0.134	0.121	0.147	0.167
1/5/2016 15:15	0.803	1.566	3.16	6.068	20.808	21.479	20.565	20.747	1849.17	2325.85	2739.5	2341.07	274.303	275.066	276.66	279.568	9.40449	9.54637	9.72266	9.72266	0.134	0.121	0.147	0.167
1/5/2016 15:30	0.804	1.567	3.16	6.068	20.808	21.479	20.565	20.747	1848.99	2325.79	2729.26	2346.84	274.304	275.067	276.66	279.568	9.40455	9.54637	9.72266	9.72266	0.134	0.121	0.147	0.167
1/5/2016 15:45	0.813	1.58	3.161	6.068	20.807	21.478	20.565	20.746	1845.41	2325.37	2736.38	2333.75	274.313	275.08	276.661	279.568	9.40509	9.54643	9.72266	9.72266	0.134	0.121	0.147	0.167
1/5/2016 16:00	0.816	1.587	3.164	6.069	20.807	21.477	20.565	20.746	1844.92	2325.6	2770.94	2336.26	274.316	275.087	276.664	279.569	9.40527	9.54661	9.72272	9.72272	0.134	0.121	0.147	0.167
1/5/2016 16:15	0.814	1.583	3.161	6.069	20.807	21.477	20.565	20.746	1842.41	2324.63	2737.71	2338.57	274.314	275.083	276.661	279.569	9.40515	9.54643	9.72272	9.72272	0.134	0.121	0.147	0.167
1/5/2016 16:30	0.806	1.568	3.16	6.062	20.807	21.478	20.565	20.747	1837.27	2320.95	2738.68	2335.16	274.306	275.068	276.66	279.562	9.40467	9.54637	9.72229	9.72229	0.134	0.121	0.147	0.167
1/5/2016 16:45	0.803	1.566	3.158	6.054	20.806	21.479	20.565	20.747	1833.83	2321.99	2740.91	2336.65	274.303	275.066	276.658	279.554	9.40449	9.54625	9.72181	9.72181	0.134	0.121	0.147	0.167
1/5/2016 17:00	0.803	1.566	3.152	6.047	20.808	21.479	20.566	20.748	1827.22	2318.66	2760.64	2322.48	274.303	275.066	276.652	279.547	9.40449	9.54588	9.72138	9.72138	0.134	0.121	0.147	0.167
1/5/2016 17:15	0.802	1.566	3.146	6.046	20.809	21.48	20.567	20.749	1821.67	2315.7	2752.42	2310.41	274.302	275.066	276.646	279.546	9.40443	9.54552	9.72132	9.72132	0.1345	0.122	0.147	0.167
1/5/2016 17:30	0.784	1.559	3.138	6.046	20.811	21.482	20.568	20.75	1817.38	2315.95	2739.28	2331.35	274.284	275.059	276.638	279.546	9.40335	9.54504	9.72132	9.72132	0.1345	0.122	0.147	0.167
1/5/2016 17:45	0.781	1.547	3.138	6.041	20.812	21.484	20.569	20.751	1808.38	2312.7	2735.85	2334.11	274.281	275.047	276.638	279.541	9.40317	9.54504	9.72101	9.72101	0.134	0.121	0.147	0.167
1/5/2016 18:00	0.782	1.545	3.138	6.036	20.813	21.484	20.57	20.752	1801.05	2310.2	2742.11	2313.57	274.282	275.045	276.638	279.536	9.40323	9.54504	9.72071	9.72071	0.134	0.121	0.147	0.167
1/5/2016 18:15	0.782	1.545	3.131	6.032	20.813	21.485	20.57	20.752	1788.57	2316.16	2757.19	2317.16	274.282	275.045	276.631	279.532	9.40323	9.54462	9.72047	9.72047	0.134	0.121	0.147	0.167
1/5/2016 18:30	0.778	1.544	3.123	6.026	20.815	21.486	20.577	20.754	1789.86	2307.89	2741.55	2327.93	274.278	275.044	276.623	279.526	9.40299	9.54413	9.7201	9.7201	0.134	0.121	0.147	0.167
1/5/2016 18:45	0.772	1.534	3.12	6.025	20.817	21.488	20.58	20.755	1782.94	2313.81	2741.92	2343.24	274.272	275.034	276.62	279.525	9.40263	9.54395	9.72004	9.72004	0.134	0.121	0.147	0.167
1/5/2016 19:00	0.769	1.524	3.117	6.024	20.833	21.494	20.612	20.757	1776.47	2308.71	2753.03	2319.01	274.269	275.024	276.617	279.524	9.40245	9.54377	9.71998	9.71998	0.134	0.121	0.147	0.167
1/5/2016 19:15	0.769	1.523	3.116	6.024	20.838	21.506	20.619	20.756	1771.55	2306.98	2733.72	2327.21	274.269	275.023	276.616	279.524	9.40245	9.54371	9.71998	9.71998	0.134	0.121	0.147	0.167
1/5/2016 19:30	0.765	1.522	3.116	6.021	20.822	21.498	20.62	20.757	1769	2304.16	2734.27	2338.68	274.265	275.022	276.616	279.521	9.40221	9.54371	9.7198	9.7198	0.134	0.121	0.147	0.167
1/5/2016 19:45	0.763	1.523	3.117	6.017	20.817	21.489	20.594	20.756	1783.12	2302.33	2721.15	2333.22	274.263	275.023	276.617	279.517	9.40209	9.54377	9.71955	9.71955	0.1345	0.122	0.147	0.167
1/5/2016 20:00	0.762	1.523	3.117	6.014	20.818	21.489	20.586	20.756	1778.93	2306.8	2733.36	2315.18	274.262	275.023	276.617	279.514	9.40203	9.54377	9.71937	9.71937	0.1345	0.122	0.147	0.167
1/5/2016 20:15	0.762	1.524	3.118	6.01	20.818	21.489	20.603	20.756	1779.93	2309.9	2726.25	2334.68	274.262	275.024	276.618	279.51	9.40203	9.54383	9.71913	9.71913	0.1345	0.122	0.147	0.167
1/5/2016 20:30	0.763	1.525	3.119	6.007	20.818	21.489	20.589	20.757	1778.84	2305.61	2740.83	2339.78	274.263	275.025	276.619	279.507	9.40209	9.54389	9.71895	9.71895	0.134	0.121	0.147	0.167
1/5/2016 20:45	0.765	1.527	3.12	6.008	20.818	21.489	20.579	20.757	1776.2	2305.25	2725.52	2308.99	274.265	275.027	276.62	279.508	9.40221	9.54395	9.71901	9.71901	0.1345	0.122	0.147	0.167
1/5/2016 21:00	0.766	1.528	3.119	6.01	20.816	21.489	20.574	20.757	1785.86	2306.71	2726.43	2337.96	274.266	275.028	276.619	279.51	9.40227	9.54389	9.71913	9.71913	0.1345	0.122	0.147	0.167
1/5/2016 21:15	0.766	1.529	3.118	6.01	20.818	21.489	20.574	20.757	1785.58	2307.44	2727.89	2340.69	274.266	275.029	276.618	279.51	9.40227	9.54383	9.71913	9.71913	0.134	0.121	0.147	0.167
1/5/2016 21:30	0.768	1.53	3.115	6.012	20.817	21.489	20.575	20.757	1785.31	2301.88	2728.62	2323.93	274.268	275.03	276.615	279.512	9.40239	9.54365	9.71925	9.71925	0.134	0.121	0.147	0.167
1/5/2016 21:45	0.769	1.532	3.111	6.013	20.817	21.489	20.576	20.757	1787.4	2304.79	2718.41	2310.44	274.269	275.032	276.611	279.513	9.40245	9.54341	9.71931	9.71931	0.1345	0.122	0.147	0.167
1/5/2016 22:00	0.771	1.534	3.109	6.015	20.817	21.489	20.576	20.757	1780.94	2302.33	2718.23	2326.84	274.271	275.034	276.609	279.515	9.40257	9.54329	9.71943	9.71943	0.1345	0.122	0.147	0.167
1/5/2016 22:15	0.771	1.534	3.108	6.016	20.818	21.489	20.582	20.757	1786.58	2303.88	2734.45	2318.28	274.271	275.034	276.608	279.516	9.40257	9.54323	9.71949	9.71949	0.134	0.121	0.147	0.167
1/5/2016 22:30	0.771	1.534	3.108	6.016	20.818	21.49	20.576	20.757	1788.41	2307.25	2734.08	2347.07	274.271	275.034	276.608	279.516	9.40257	9.54323	9.71949	9.71949	0.1345	0.122	0.147	0.167
1/5/2016 22:45	0.771	1.533	3.107	6.016	20.819	21.491	20.58	20.758	1786.04	2305.16	2752.12	2305.89	274.271	275.033	276.607	279.516	9.40257	9.54317	9.71949	9.71949	0.1345	0.122	0.147	0.167
1/5/2016 23:00	0.771	1.531	3.107	6.016	20.819	21.491	20.584	20.758	1780.75	2307.8	2735.18	2337.77	274.271	275.031	276.607	279.516	9.40257	9.54317	9.71949	9.71949	0.1345	0.122	0.147	0.167
1/5/2016 23:15	0.771	1.532	3.108	6.016	20.818	21.49	20.584	20.757	1786.13	2305.61	2715.32	2340.32	274.271	275.032	276.608	279.516	9.40257	9.54323	9.71949	9.71949	0.1345	0.122	0.147	0.167
1/5/2016 23:30	0.771	1.532	3.108	6.016	20.818	21.489	20.575	20.757	1790.41	2304.98	2724.06	2349.62	274.271	275.032	276.608	279.516	9.40257	9.54323	9.71949	9.71949	0.1345	0.122	0.147	0.167
1/5/2016 23:45	0.771	1.531	3.107	6.016	20.817	21.489	20.575	20.756	1786.49	2302.97	2739	2322.47	274.271	275.031	276.607	279.516	9.40257	9.54317	9.71949	9.71949	0.134	0.121	0.147	0.167
1/6/2016 0:00	0.771	1.53	3.107	6.015	20.817	21.489	20.575	20.756	1790.05	2313.08	2732.08	2314.82	274.271	275.03	276.607	279.515	9.40257	9.54317	9.71943	9.71943	0.1345	0.122	0.147	0.167
1/6/2016 0:15	0.771	1.529	3.108	6.016	20.817	21.489	20.575	20.756	1790.96	2312.54	2719.51	2303.52	274.271	275.029	276.608	279.516	9.40257	9.54323	9.71949	9.71949	0.1345	0.122	0.147	0.167
1/6/2016 0:30	0.771	1.527	3.107	6.016	20.817	21.489	20.575	20.756	1790.87	2308.53	2729.89	2331.03	274.271	275.027	276.607	279.516	9.40257	9.54317	9.71949	9.71949	0.1345	0.122	0.147	0.167
1/6/2016 0:45	0.771	1.528	3.107	6.016	20.817	21.489	20.575	20.756	1803.71	2313.91	2729.16	2326.48	274.271	275.028	276.607	279.516	9.40257	9.54317	9.71949	9.71949	0.1345	0.122	0.147	0.167
1/6/2016 1:00	0.772	1.527	3.107	6.016	20.817	21.475	20.575	20.756	1812	2312.99	2733.36	2322.29	274.272	275.027	276.607	279.516	9.40263	9.54317	9.71949	9.71949	0.1345	0.122	0.147	0.167
1/6/2016 1:15	0.771	1.526	3.107	6.015	20.817	21.467	20.575	20.756	1815.28	2313.27	2735.36	2332.12	274.271	275.026	276.607	279.515	9.40257	9.54317	9.71943	9.71943	0.1345	0.122	0.147	0.167
1/6/2016 1:30	0.77	1.524	3.106	6.014	20.808	21.467	20.575	20.756	1819.29	2312.45	2744.47	2320.46	274.27	275.024	276.606	279.514	9.40251	9.54311	9.71937	9.71937	0.1345	0.122	0.147	0.167
1/6/2016 1:45	0.769	1.525	3.105	6.013	20.788	21.464	20.575	20.757	1823.76	2314.54	2742.65	2325.57	274.269	275.025	276.605	279.513	9.40245	9.54305	9.71931	9.71931	0.1345	0.122	0.147	0.167
1/6/2016 2:00	0.768	1.525	3.104	6.012	20.777	21.449	20.575	20.757	1836.42	2319.19	2754.13	2308.26	274.268	275.025	276.604	279.512	9.40239	9.54299	9.71925	9.71925	0.1345	0.122	0.147	0.167
1/6/2016 2:15	0.768	1.524	3.103	6.012	20.775	21.445	20.575	20.757	1837.51	2319.46	2745.02	2322.83	274.268	275.024	276.603	279.512	9.40239	9.54292	9.71925	9.71925	0.1345	0.122	0.147	0.167
1/6/2016 2:30	0.766	1.523	3.101	6.01	20.776	21.445	20.575	20.757	1838.79	2318.64	2735.91	2308.44	274.266	275.023	276.601	279.51	9.40227	9.5428	9.71913	9.71913	0.1345	0.122	0.147	0.167
1/6/2016 2:45	0.766	1.525	3.101	6.009	20.776	21.445	20.575	20.757	1834.41	2316.73	2733.17	2326.84	274.266	275.025	276.601	279.509	9.40227	9.5428	9.71907	9.71907	0.1345	0.122	0.147	0.167
1/6/2016 3:00	0.766	1.524	3.101	6.009	20.776	21.445	20.575	20.756	1837.33	2318.19	2737.73	2308.44	274.266	275.024	276.601	279.509	9.40227	9.5428	9.71907	9.71907	0.1345	0.122	0.147	0.167
1/6/2016 3:15	0.765	1.523	3.101	6.008	20.776	21.445	20.575	20.755	1835.05	2317.91	2737.73	2319.19	274.265	275.023	276.601	279.508	9.40221	9.5428	9.71901	9.71901	0.1345	0.122	0.147	0.167
1/6/2016 3:30	0.765	1.522	3.101	6.008	20.776	21.445	20.575	20.751	1838.33	2317.55	2721.33	2315	274.265	275.022	276.601	279.508	9.40221	9.5428	9.71901	9.71901	0.1345	0.122	0.147	0.167
1/6/2016 3:45	0.765	1.521	3.101	6.006	20.776	21.445	20.575	20.75	1829.31	2319.92	2729.16	2341.42	274.265	275.021	276.601	279.506	9.40221	9.5428	9.71888	9.71888	0.1345	0.122	0.147	0.167
1/6/2016 4:00	0.765	1.521	3.101	6.005	20.776	21.445	20.561	20.725	1833.05	2316.55	2737	2310.99	274.265	275.021	276.601	279.505	9.40221	9.5428	9.71882	9.71882	0.1345	0.122	0.147	0.167
1/6/2016 4:15	0.766	1.52	3.101	6.003	20.776	21.445	20.544	20.717	1835.78	2322.65	2742.28	2314.27	274.266	275.02	276.601	279.503	9.40227	9.5428	9.7187	9.7187	0.1345	0.122	0.147	0.167
1/6/2016 4:30	0.766	1.52	3.101	6.004	20.776	21.445	20.53	20.717	1844.71	2317.37	2744.29	2324.66	274.266	275.02	276.601	279.504	9.40227	9.5428	9.71876	9.71876	0.1345	0.122	0.147	0.167
1/6/2016 4:45	0.765	1.519	3.101	6.001	20.776	21.445	20.529	20.717	1841.43	2319.55	2731.9	2303.15	274.265	275.019	276.601	279.501	9.40221	9.5428	9.71858	9.71858	0.1345	0.122	0.147	0.167
1/6/2016 5:00	0.765	1.518	3.101	6	20.776	21.432	20.529	20.717	1841.43	2316.09	2747.93	2326.48	274.265	275.018	276.601	279.5	9.40221	9.5428	9.71852	9.71852	0.1345	0.122	0.147	0.167
1/6/2016 5:15	0.765	1.519	3.101	5.999	20.776	21.423	20.529	20.717	1842.34	2316	2744.11	2315.54	274.265	275.019	276.601	279.499	9.40221	9.5428	9.71846	9.71846	0.134	0.121	0.147	0.167
1/6/2016 5:30	0.766	1.518	3.101	5.999	20.76	21.423	20.529	20.717	1849.08	2321.19	2747.02	2327.93	274.266	275.018	276.601	279.499	9.40227	9.5428	9.71846	9.71846	0.1345	0.122	0.147	0.167
1/6/2016 5:45	0.766	1.518	3.101	5.998	20.743	21.423	20.529	20.717	1857.1	2319.74	2720.42	2313.36	274.266	275.018	276.601	279.498	9.40227	9.5428	9.7184	9.7184	0.135	0.123	0.147	0.167
1/6/2016 6:00	0.766	1.518	3.101	5.998	20.776	21.423	20.529	20.717	1846.35	2315.54	2734.27	2323.74	274.266	275.018	276.601	279.498	9.40227	9.5428	9.7184	9.7184	0.1345	0.122	0.147	0.167
1/6/2016 6:15	0.767	1.519	3.102	5.999	20.776	21.423	20.529	20.717	1844.25	2315.91	2732.99	2313.18	274.267	275.019	276.602	279.499	9.40233	9.54286	9.71846	9.71846	0.135	0.123	0.147	0.167
1/6/2016 6:30	0.766	1.518	3.102	5.999	20.776	21.423	20.529	20.717	1847.44	2316.91	2738.64	2317.18	274.266	275.018	276.602	279.499	9.40227	9.54286	9.71846	9.71846	0.135	0.123	0.147	0.167
1/6/2016 6:45	0.766	1.518	3.102	5.999	20.773	21.423	20.529	20.717	1842.89	2313.36	2737.36	2313.36	274.266	275.018	276.602	279.499	9.40227	9.54286	9.71846	9.71846	0.1345	0.122	0.147	0.167
1/6/2016 7:00	0.766	1.518	3.101	5.998	20.77	21.423	20.529	20.717	1835.87	2315.45	2735.91	2302.79	274.266	275.018	276.601	279.498	9.40227	9.5428	9.7184	9.7184	0.135	0.123	0.147	0.167
1/6/2016 7:15	0.766	1.518	3.101	5.998	20.771	21.423	20.529	20.717	1838.61	2312.99	2763.6	2291.31	274.266	275.018	276.601	279.498	9.40227	9.5428	9.7184	9.7184	0.135	0.123	0.147	0.167
1/6/2016 7:30	0.765	1.517	3.101	5.997	20.77	21.423	20.529	20.717	1830.86	2309.62	2746.29	2317.18	274.265	275.017	276.601	279.497	9.40221	9.5428	9.71834	9.71834	0.135	0.123	0.147	0.167
1/6/2016 7:45	0.766	1.518	3.101	5.998	20.762	21.423	20.529	20.717	1820.11	2311.45	2742.28	2315	274.266	275.018	276.601	279.498	9.40227	9.5428	9.7184	9.7184	0.1345	0.122	0.147	0.167
1/6/2016 8:00	0.765	1.517	3.1	5.997	20.742	21.423	20.529	20.717	1826.94	2314.82	2748.84	2333.58	274.265	275.017	276.6	279.497	9.40221	9.54274	9.71834	9.71834	0.135	0.123	0.147	0.167
1/6/2016 8:15	0.764	1.516	3.099	5.995	20.767	21.423	20.529	20.717	1823.66	2310.9	2760.87	2332.31	274.264	275.016	276.599	279.495	9.40215	9.54268	9.71822	9.71822	0.1345	0.122	0.147	0.167
1/6/2016 8:30	0.763	1.516	3.099	5.995	20.769	21.423	20.529	20.717	1827.86	2308.53	2745.75	2317	274.263	275.016	276.599	279.495	9.40209	9.54268	9.71822	9.71822	0.135	0.123	0.147	0.167
1/6/2016 8:45	0.762	1.515	3.097	5.993	20.763	21.423	20.529	20.716	1821.66	2309.71	2747.93	2320.28	274.262	275.015	276.597	279.493	9.40203	9.54256	9.71809	9.71809	0.1345	0.122	0.147	0.167
1/6/2016 9:00	0.763	1.515	3.097	5.992	20.753	21.422	20.529	20.713	1827.04	2311.26	2725.52	2314.09	274.263	275.015	276.597	279.492	9.40209	9.54256	9.71803	9.71803	0.135	0.123	0.147	0.167
1/6/2016 9:15	0.763	1.514	3.096	5.991	20.768	21.423	20.529	20.717	1818.38	2309.99	2737.73	2304.07	274.263	275.014	276.596	279.491	9.40209	9.5425	9.71797	9.71797	0.135	0.123	0.147	0.167
1/6/2016 9:30	0.764	1.513	3.095	5.989	20.76	21.423	20.53	20.717	1811.64	2302.33	2718.6	2306.07	274.264	275.013	276.595	279.489	9.40215	9.54244	9.71785	9.71785	0.135	0.123	0.147	0.167
1/6/2016 9:45	0.765	1.514	3.095	5.991	20.772	21.423	20.53	20.717	1806.72	2304.16	2749.75	2325.38	274.265	275.014	276.595	279.491	9.40221	9.54244	9.71797	9.71797	0.135	0.123	0.147	0.167
1/6/2016 10:00	0.764	1.513	3.095	5.989	20.764	21.423	20.53	20.717	1797.06	2303.79	2721.51	2303.15	274.264	275.013	276.595	279.489	9.40215	9.54244	9.71785	9.71785	0.135	0.123	0.147	0.167
1/6/2016 10:15	0.766	1.513	3.095	5.99	20.763	21.423	20.529	20.717	1795.69	2303.34	2744.47	2313.36	274.266	275.013	276.595	279.49	9.40227	9.54244	9.71791	9.71791	0.135	0.123	0.147	0.167
1/6/2016 10:30	0.767	1.513	3.096	5.989	20.769	21.423	20.53	20.717	1794.51	2307.44	2743.38	2287.85	274.267	275.013	276.596	279.489	9.40233	9.5425	9.71785	9.71785	0.135	0.123	0.147	0.167
1/6/2016 10:45	0.767	1.512	3.095	5.989	20.772	21.423	20.529	20.717	1795.88	2302.24	2724.61	2297.87	274.267	275.012	276.595	279.489	9.40233	9.54244	9.71785	9.71785	0.135	0.123	0.147	0.167
1/6/2016 11:00	0.769	1.514	3.095	5.988	20.775	21.423	20.53	20.717	1786.58	2303.52	2732.63	2311.17	274.269	275.014	276.595	279.488	9.40245	9.54244	9.71779	9.71779	0.135	0.123	0.147	0.167
1/6/2016 11:15	0.769	1.518	3.095	5.988	20.763	21.423	20.53	20.717	1793.6	2305.16	2755.59	2331.03	274.269	275.018	276.595	279.488	9.40245	9.54244	9.71779	9.71779	0.135	0.123	0.147	0.167
1/6/2016 11:30	0.772	1.521	3.095	5.989	20.772	21.422	20.529	20.717	1790.94	2299.22	2732.42	2307.87	274.272	275.021	276.595	279.489	9.40263	9.54244	9.71785	9.71785	0.135	0.123	0.147	0.167
1/6/2016 11:45	0.775	1.523	3.096	5.99	20.765	21.42	20.527	20.713	1795.12	2308.68	2717.83	2310.78	274.275	275.023	276.596	279.49	9.40281	9.5425	9.71791	9.71791	0.135	0.123	0.147	0.167
1/6/2016 12:00	0.776	1.522	3.095	5.988	20.748	21.419	20.526	20.697	1794.77	2303.86	2726.77	2317.71	274.276	275.022	276.595	279.488	9.40287	9.54244	9.71779	9.71779	0.135	0.123	0.147	0.167
1/6/2016 12:15	0.778	1.523	3.095	5.988	20.731	21.419	20.526	20.694	1810.54	2306.52	2743.74	2323.56	274.278	275.023	276.595	279.488	9.40299	9.54244	9.71779	9.71779	0.135	0.123	0.147	0.167
1/6/2016 12:30	0.779	1.522	3.095	5.989	20.729	21.41	20.515	20.694	1817.55	2305.14	2723.49	2313.16	274.279	275.022	276.595	279.489	9.40305	9.54244	9.71785	9.71785	0.135	0.123	0.147	0.167
1/6/2016 12:45	0.779	1.522	3.095	5.988	20.72	21.396	20.503	20.694	1823.66	2307.32	2727.21	2307.23	274.279	275.022	276.595	279.488	9.40305	9.54244	9.71779	9.71779	0.135	0.123	0.147	0.167
1/6/2016 13:00	0.78	1.522	3.095	5.989	20.699	21.384	20.503	20.686	1840.48	2305.18	2726.6	2308.64	274.28	275.022	276.595	279.489	9.40311	9.54244	9.71785	9.71785	0.135	0.123	0.147	0.167
1/6/2016 13:15	0.781	1.522	3.094	5.987	20.687	21.374	20.495	20.673	1850.52	2307.02	2740.66	2298.28	274.281	275.022	276.594	279.487	9.40317	9.54238	9.71773	9.71773	0.135	0.123	0.147	0.167
1/6/2016 13:30	0.781	1.522	3.094	5.988	20.687	21.374	20.48	20.66	1861.39	2312.24	2709.6	2307.68	274.281	275.022	276.594	279.488	9.40317	9.54238	9.71779	9.71779	0.135	0.123	0.147	0.167
1/6/2016 13:45	0.781	1.522	3.094	5.988	20.682	21.366	20.479	20.652	1872.32	2317.87	2717.06	2292	274.281	275.022	276.594	279.488	9.40317	9.54238	9.71779	9.71779	0.135	0.123	0.147	0.167
1/6/2016 14:00	0.781	1.522	3.094	5.989	20.661	21.347	20.457	20.65	1878.86	2312.03	2720.5	2308.75	274.281	275.022	276.594	279.489	9.40317	9.54238	9.71785	9.71785	0.135	0.123	0.147	0.167
1/6/2016 14:15	0.781	1.522	3.094	5.987	20.644	21.329	20.454	20.651	1882.48	2313.74	2745.01	2312.83	274.281	275.022	276.594	279.487	9.40317	9.54238	9.71773	9.71773	0.135	0.123	0.147	0.167
1/6/2016 14:30	0.781	1.522	3.094	5.989	20.642	21.327	20.454	20.651	1884	2314.42	2731.72	2309.04	274.281	275.022	276.594	279.489	9.40317	9.54238	9.71785	9.71785	0.135	0.123	0.147	0.167
1/6/2016 14:45	0.781	1.522	3.094	5.99	20.643	21.328	20.455	20.651	1887.89	2314.29	2742.6	2309.91	274.281	275.022	276.594	279.49	9.40317	9.54238	9.71791	9.71791	0.135	0.123	0.147	0.167
1/6/2016 15:00	0.781	1.522	3.094	5.989	20.644	21.329	20.456	20.635	1889.45	2314.94	2738.98	2294.45	274.281	275.022	276.594	279.489	9.40317	9.54238	9.71785	9.71785	0.135	0.123	0.147	0.167
1/6/2016 15:15	0.781	1.522	3.095	5.985	20.645	21.329	20.457	20.633	1882.38	2310.09	2738.26	2309.91	274.281	275.022	276.595	279.485	9.40317	9.54244	9.71761	9.71761	0.135	0.123	0.147	0.167
1/6/2016 15:30	0.781	1.52	3.095	5.981	20.645	21.33	20.457	20.633	1874.92	2314.68	2736.4	2282.52	274.281	275.02	276.595	279.481	9.40317	9.54244	9.71736	9.71736	0.135	0.123	0.147	0.167
1/6/2016 15:45	0.782	1.517	3.095	5.981	20.662	21.339	20.46	20.646	1855.82	2312.63	2732.62	2292.04	274.282	275.017	276.595	279.481	9.40323	9.54244	9.71736	9.71736	0.135	0.123	0.147	0.167
1/6/2016 16:00	0.781	1.513	3.095	5.98	20.676	21.355	20.48	20.656	1840.25	2307.98	2724.43	2298.05	274.281	275.013	276.595	279.48	9.40317	9.54244	9.7173	9.7173	0.135	0.123	0.147	0.167
1/6/2016 16:15	0.781	1.511	3.094	5.98	20.685	21.356	20.483	20.657	1838.7	2303.97	2719.69	2300.97	274.281	275.011	276.594	279.48	9.40317	9.54238	9.7173	9.7173	0.135	0.123	0.147	0.167
1/6/2016 16:30	0.784	1.514	3.094	5.981	20.679	21.356	20.483	20.652	1827.22	2307.62	2739.19	2321.01	274.284	275.014	276.594	279.481	9.40335	9.54238	9.71736	9.71736	0.135	0.123	0.147	0.167
1/6/2016 16:45	0.786	1.516	3.094	5.98	20.673	21.356	20.476	20.637	1820.75	2302.97	2742.28	2306.25	274.286	275.016	276.594	279.48	9.40347	9.54238	9.7173	9.7173	0.135	0.123	0.147	0.167
1/6/2016 17:00	0.788	1.516	3.095	5.98	20.65	21.356	20.466	20.637	1827.49	2299.69	2726.8	2306.62	274.288	275.016	276.595	279.48	9.40359	9.54244	9.7173	9.7173	0.135	0.123	0.147	0.167
1/6/2016 17:15	0.79	1.516	3.095	5.98	20.652	21.356	20.478	20.637	1824.03	2299.51	2752.12	2305.34	274.29	275.016	276.595	279.48	9.40371	9.54244	9.7173	9.7173	0.135	0.123	0.147	0.167
1/6/2016 17:30	0.792	1.515	3.096	5.982	20.651	21.356	20.482	20.637	1817.92	2299.14	2739.73	2296.41	274.292	275.015	276.596	279.482	9.40383	9.5425	9.71742	9.71742	0.135	0.123	0.147	0.167
1/6/2016 17:45	0.792	1.513	3.096	5.982	20.685	21.357	20.484	20.637	1817.92	2298.51	2734.27	2295.68	274.292	275.013	276.596	279.482	9.40383	9.5425	9.71742	9.71742	0.135	0.123	0.147	0.167
1/6/2016 18:00	0.793	1.513	3.096	5.982	20.686	21.359	20.484	20.639	1811.46	2299.05	2719.14	2340.51	274.293	275.013	276.596	279.482	9.40389	9.5425	9.71742	9.71742	0.135	0.123	0.147	0.167
1/6/2016 18:15	0.793	1.513	3.095	5.979	20.693	21.36	20.485	20.64	1812.82	2293.95	2744.47	2311.17	274.293	275.013	276.595	279.479	9.40389	9.54244	9.71724	9.71724	0.135	0.123	0.147	0.167
1/6/2016 18:30	0.792	1.513	3.094	5.975	20.693	21.36	20.487	20.64	1811.18	2293.77	2734.99	2312.63	274.292	275.013	276.594	279.475	9.40383	9.54238	9.717	9.717	0.135	0.123	0.147	0.167
1/6/2016 18:45	0.792	1.513	3.092	5.972	20.694	21.36	20.487	20.641	1800.34	2294.23	2750.67	2303.88	274.292	275.013	276.592	279.472	9.40383	9.54226	9.71682	9.71682	0.135	0.123	0.147	0.167
1/6/2016 19:00	0.792	1.513	3.092	5.972	20.694	21.36	20.487	20.641	1802.44	2296.5	2722.79	2300.06	274.292	275.013	276.592	279.472	9.40383	9.54226	9.71682	9.71682	0.1355	0.124	0.147	0.167
1/6/2016 19:15	0.792	1.513	3.092	5.972	20.689	21.36	20.487	20.641	1803.26	2288.58	2728.44	2306.98	274.292	275.013	276.592	279.472	9.40383	9.54226	9.71682	9.71682	0.135	0.123	0.147	0.167
1/6/2016 19:30	0.792	1.513	3.092	5.972	20.694	21.36	20.487	20.641	1798.43	2289.31	2724.43	2298.96	274.292	275.013	276.592	279.472	9.40383	9.54226	9.71682	9.71682	0.1355	0.124	0.147	0.167
1/6/2016 19:45	0.792	1.513	3.091	5.972	20.694	21.36	20.487	20.641	1801.89	2296.14	2714.59	2302.97	274.292	275.013	276.591	279.472	9.40383	9.5422	9.71682	9.71682	0.135	0.123	0.147	0.167
1/6/2016 20:00	0.792	1.513	3.091	5.972	20.685	21.36	20.487	20.641	1804.08	2294.41	2716.05	2300.97	274.292	275.013	276.591	279.472	9.40383	9.5422	9.71682	9.71682	0.1355	0.124	0.147	0.167
1/6/2016 20:15	0.792	1.513	3.092	5.972	20.694	21.36	20.487	20.641	1806.9	2292.95	2733.72	2302.43	274.292	275.013	276.592	279.472	9.40383	9.54226	9.71682	9.71682	0.1355	0.124	0.147	0.167
1/6/2016 20:30	0.793	1.513	3.092	5.972	20.691	21.36	20.484	20.641	1808.36	2294.13	2739.37	2301.33	274.293	275.013	276.592	279.472	9.40389	9.54226	9.71682	9.71682	0.1355	0.124	0.147	0.167
1/6/2016 20:45	0.793	1.513	3.09	5.972	20.693	21.36	20.476	20.641	1807.08	2295.32	2718.96	2302.97	274.293	275.013	276.59	279.472	9.40389	9.54214	9.71682	9.71682	0.1355	0.124	0.147	0.167
1/6/2016 21:00	0.793	1.513	3.09	5.972	20.691	21.36	20.475	20.641	1806.08	2290.4	2724.06	2276	274.293	275.013	276.59	279.472	9.40389	9.54214	9.71682	9.71682	0.135	0.123	0.147	0.167
1/6/2016 21:15	0.793	1.513	3.089	5.972	20.691	21.36	20.471	20.641	1803.53	2296.14	2722.42	2294.23	274.293	275.013	276.589	279.472	9.40389	9.54208	9.71682	9.71682	0.1355	0.124	0.147	0.167
1/6/2016 21:30	0.793	1.513	3.089	5.972	20.694	21.36	20.466	20.641	1812.37	2298.42	2731.72	2303.88	274.293	275.013	276.589	279.472	9.40389	9.54208	9.71682	9.71682	0.135	0.123	0.147	0.167
1/6/2016 21:45	0.793	1.513	3.088	5.972	20.693	21.36	20.468	20.641	1816.92	2296.14	2720.24	2297.32	274.293	275.013	276.588	279.472	9.40389	9.54202	9.71682	9.71682	0.1355	0.124	0.147	0.167
1/6/2016 22:00	0.793	1.513	3.088	5.972	20.691	21.36	20.466	20.641	1811.27	2293.95	2725.34	2311.72	274.293	275.013	276.588	279.472	9.40389	9.54202	9.71682	9.71682	0.1355	0.124	0.147	0.167
1/6/2016 22:15	0.793	1.513	3.088	5.972	20.676	21.36	20.466	20.641	1808.09	2301.97	2710.76	2311.72	274.293	275.013	276.588	279.472	9.40389	9.54202	9.71682	9.71682	0.1355	0.124	0.147	0.167
1/6/2016 22:30	0.793	1.513	3.086	5.972	20.654	21.359	20.464	20.641	1820.93	2298.51	2709.12	2290.95	274.293	275.013	276.586	279.472	9.40389	9.5419	9.71682	9.71682	0.135	0.123	0.147	0.167
1/6/2016 22:45	0.793	1.513	3.086	5.972	20.652	21.36	20.464	20.641	1816.74	2297.51	2740.28	2310.08	274.293	275.013	276.586	279.472	9.40389	9.5419	9.71682	9.71682	0.1355	0.124	0.147	0.167
1/6/2016 23:00	0.794	1.513	3.087	5.972	20.651	21.358	20.464	20.641	1817.11	2296.68	2719.69	2286.03	274.294	275.013	276.587	279.472	9.40395	9.54196	9.71682	9.71682	0.1355	0.124	0.147	0.167
1/6/2016 23:15	0.794	1.513	3.086	5.972	20.654	21.36	20.464	20.641	1812.82	2299.97	2706.75	2283.66	274.294	275.013	276.586	279.472	9.40395	9.5419	9.71682	9.71682	0.1355	0.124	0.147	0.167
1/6/2016 23:30	0.794	1.513	3.086	5.972	20.652	21.36	20.464	20.641	1823.21	2298.51	2733.72	2297.87	274.294	275.013	276.586	279.472	9.40395	9.5419	9.71682	9.71682	0.1355	0.124	0.147	0.167
1/6/2016 23:45	0.794	1.514	3.086	5.973	20.66	21.36	20.464	20.641	1822.39	2297.05	2726.98	2300.24	274.294	275.014	276.586	279.473	9.40395	9.5419	9.71688	9.71688	0.1355	0.124	0.147	0.167
1/7/2016 0:00	0.794	1.514	3.086	5.973	20.654	21.36	20.464	20.641	1818.11	2298.78	2718.05	2313.91	274.294	275.014	276.586	279.473	9.40395	9.5419	9.71688	9.71688	0.1355	0.124	0.147	0.167
1/7/2016 0:15	0.794	1.514	3.087	5.973	20.658	21.359	20.464	20.641	1818.47	2302.88	2722.42	2298.42	274.294	275.014	276.587	279.473	9.40395	9.54196	9.71688	9.71688	0.1355	0.124	0.147	0.167
1/7/2016 0:30	0.795	1.514	3.087	5.973	20.652	21.351	20.462	20.641	1821.02	2303.15	2721.51	2304.43	274.295	275.014	276.587	279.473	9.40401	9.54196	9.71688	9.71688	0.135	0.123	0.147	0.167
1/7/2016 0:45	0.795	1.514	3.087	5.973	20.651	21.34	20.444	20.641	1828.49	2302.61	2729.16	2280.74	274.295	275.014	276.587	279.473	9.40401	9.54196	9.71688	9.71688	0.1355	0.124	0.147	0.167
1/7/2016 1:00	0.795	1.514	3.087	5.972	20.651	21.338	20.441	20.641	1833.23	2302.7	2729.71	2292.04	274.295	275.014	276.587	279.472	9.40401	9.54196	9.71682	9.71682	0.1355	0.124	0.147	0.167
1/7/2016 1:15	0.793	1.513	3.086	5.971	20.652	21.338	20.441	20.641	1836.24	2301.15	2723.88	2302.43	274.293	275.013	276.586	279.471	9.40389	9.5419	9.71676	9.71676	0.1355	0.124	0.147	0.167
1/7/2016 1:30	0.794	1.513	3.086	5.971	20.652	21.338	20.442	20.641	1838.33	2300.42	2710.58	2304.98	274.294	275.013	276.586	279.471	9.40395	9.5419	9.71676	9.71676	0.1355	0.124	0.147	0.167
1/7/2016 1:45	0.793	1.513	3.086	5.97	20.666	21.339	20.456	20.641	1827.86	2301.33	2715.68	2286.76	274.293	275.013	276.586	279.47	9.40389	9.5419	9.71669	9.71669	0.1355	0.124	0.147	0.167
1/7/2016 2:00	0.793	1.513	3.085	5.969	20.669	21.338	20.452	20.641	1827.49	2302.33	2727.53	2308.8	274.293	275.013	276.585	279.469	9.40389	9.54184	9.71663	9.71663	0.136	0.125	0.147	0.167
1/7/2016 2:15	0.793	1.513	3.085	5.969	20.68	21.338	20.462	20.641	1827.13	2303.15	2724.43	2289.85	274.293	275.013	276.585	279.469	9.40389	9.54184	9.71663	9.71663	0.1355	0.124	0.147	0.167
1/7/2016 2:30	0.793	1.513	3.085	5.968	20.688	21.338	20.464	20.641	1829.68	2301.97	2726.61	2284.75	274.293	275.013	276.585	279.468	9.40389	9.54184	9.71657	9.71657	0.136	0.125	0.147	0.167
1/7/2016 2:45	0.793	1.513	3.085	5.966	20.676	21.338	20.464	20.641	1826.76	2300.97	2740.46	2287.3	274.293	275.013	276.585	279.466	9.40389	9.54184	9.71645	9.71645	0.136	0.125	0.147	0.167
1/7/2016 3:00	0.793	1.513	3.085	5.965	20.689	21.34	20.464	20.641	1823.03	2300.51	2739.73	2291.49	274.293	275.013	276.585	279.465	9.40389	9.54184	9.71639	9.71639	0.136	0.125	0.147	0.167
1/7/2016 3:15	0.793	1.513	3.085	5.964	20.68	21.339	20.464	20.641	1825.12	2306.07	2722.97	2299.69	274.293	275.013	276.585	279.464	9.40389	9.54184	9.71633	9.71633	0.136	0.125	0.147	0.167
1/7/2016 3:30	0.793	1.513	3.085	5.961	20.686	21.348	20.464	20.641	1829.95	2301.79	2712.95	2295.5	274.293	275.013	276.585	279.461	9.40389	9.54184	9.71615	9.71615	0.1355	0.124	0.147	0.167
1/7/2016 3:45	0.793	1.513	3.085	5.961	20.692	21.36	20.464	20.641	1812.64	2305.98	2730.26	2285.11	274.293	275.013	276.585	279.461	9.40389	9.54184	9.71615	9.71615	0.1355	0.124	0.147	0.167
1/7/2016 4:00	0.793	1.513	3.085	5.961	20.692	21.36	20.464	20.641	1809.91	2305.7	2722.97	2330.49	274.293	275.013	276.585	279.461	9.40389	9.54184	9.71615	9.71615	0.1355	0.124	0.147	0.167
1/7/2016 4:15	0.793	1.513	3.085	5.961	20.693	21.36	20.464	20.641	1815.19	2306.16	2723.33	2313.36	274.293	275.013	276.585	279.461	9.40389	9.54184	9.71615	9.71615	0.136	0.125	0.147	0.167
1/7/2016 4:30	0.793	1.513	3.086	5.961	20.691	21.36	20.466	20.644	1813.55	2304.16	2732.45	2316.64	274.293	275.013	276.586	279.461	9.40389	9.5419	9.71615	9.71615	0.136	0.125	0.147	0.167
1/7/2016 4:45	0.793	1.513	3.084	5.96	20.685	21.36	20.464	20.642	1813.64	2304.52	2730.62	2320.65	274.293	275.013	276.584	279.46	9.40389	9.54178	9.71609	9.71609	0.1355	0.124	0.147	0.167
1/7/2016 5:00	0.794	1.514	3.085	5.961	20.68	21.338	20.464	20.641	1830.32	2305.34	2728.25	2295.86	274.294	275.014	276.585	279.461	9.40395	9.54184	9.71615	9.71615	0.136	0.125	0.147	0.167
1/7/2016 5:15	0.793	1.514	3.084	5.96	20.684	21.34	20.464	20.642	1833.05	2306.07	2732.26	2301.33	274.293	275.014	276.584	279.46	9.40389	9.54178	9.71609	9.71609	0.136	0.125	0.147	0.167
1/7/2016 5:30	0.793	1.513	3.083	5.958	20.67	21.338	20.465	20.642	1835.42	2308.99	2734.81	2313.18	274.293	275.013	276.583	279.458	9.40389	9.54172	9.71596	9.71596	0.136	0.125	0.147	0.167
1/7/2016 5:45	0.792	1.514	3.082	5.958	20.661	21.338	20.453	20.642	1842.52	2306.62	2717.5	2315.54	274.292	275.014	276.582	279.458	9.40383	9.54166	9.71596	9.71596	0.1355	0.124	0.147	0.167
1/7/2016 6:00	0.792	1.514	3.082	5.957	20.666	21.338	20.462	20.642	1837.69	2307.71	2711.85	2293.5	274.292	275.014	276.582	279.457	9.40383	9.54166	9.7159	9.7159	0.1355	0.124	0.147	0.167
1/7/2016 6:15	0.791	1.515	3.083	5.956	20.668	21.338	20.459	20.642	1836.6	2309.8	2738.09	2296.41	274.291	275.015	276.583	279.456	9.40377	9.54172	9.71584	9.71584	0.136	0.125	0.147	0.167
1/7/2016 6:30	0.794	1.516	3.082	5.957	20.661	21.338	20.448	20.642	1841.7	2314.91	2724.06	2291.68	274.294	275.016	276.582	279.457	9.40395	9.54166	9.7159	9.7159	0.1355	0.124	0.147	0.167
1/7/2016 6:45	0.793	1.516	3.082	5.957	20.655	21.338	20.441	20.642	1842.52	2310.17	2735.72	2286.94	274.293	275.016	276.582	279.457	9.40389	9.54166	9.7159	9.7159	0.136	0.125	0.147	0.167
1/7/2016 7:00	0.791	1.516	3.081	5.956	20.662	21.338	20.449	20.642	1850.63	2312.72	2730.8	2290.58	274.291	275.016	276.581	279.456	9.40377	9.5416	9.71584	9.71584	0.136	0.125	0.147	0.167
1/7/2016 7:15	0.791	1.517	3.082	5.957	20.673	21.339	20.444	20.642	1848.81	2316.64	2728.07	2299.51	274.291	275.017	276.582	279.457	9.40377	9.54166	9.7159	9.7159	0.136	0.125	0.147	0.167
1/7/2016 7:30	0.791	1.517	3.081	5.956	20.658	21.338	20.443	20.642	1850.9	2313.81	2735.72	2296.96	274.291	275.017	276.581	279.456	9.40377	9.5416	9.71584	9.71584	0.136	0.125	0.147	0.167
1/7/2016 7:45	0.792	1.517	3.08	5.956	20.674	21.339	20.453	20.642	1848.54	2311.35	2701.1	2299.14	274.292	275.017	276.58	279.456	9.40383	9.54154	9.71584	9.71584	0.136	0.125	0.147	0.167
1/7/2016 8:00	0.789	1.517	3.08	5.956	20.69	21.338	20.461	20.642	1842.89	2314.82	2739.37	2292.95	274.289	275.017	276.58	279.456	9.40365	9.54154	9.71584	9.71584	0.136	0.125	0.147	0.167
1/7/2016 8:15	0.791	1.517	3.08	5.956	20.69	21.339	20.465	20.642	1824.12	2310.99	2715.32	2309.17	274.291	275.017	276.58	279.456	9.40377	9.54154	9.71584	9.71584	0.136	0.125	0.147	0.167
1/7/2016 8:30	0.79	1.516	3.08	5.956	20.694	21.344	20.465	20.642	1830.86	2308.89	2718.05	2304.25	274.29	275.016	276.58	279.456	9.40371	9.54154	9.71584	9.71584	0.1355	0.124	0.147	0.167
1/7/2016 8:45	0.788	1.515	3.079	5.955	20.695	21.354	20.466	20.643	1828.22	2308.99	2734.27	2305.7	274.288	275.015	276.579	279.455	9.40359	9.54148	9.71578	9.71578	0.136	0.125	0.147	0.167
1/7/2016 9:00	0.789	1.514	3.08	5.956	20.692	21.36	20.465	20.642	1830.32	2312.26	2739.37	2292.59	274.289	275.014	276.58	279.456	9.40365	9.54154	9.71584	9.71584	0.136	0.125	0.147	0.167
1/7/2016 9:15	0.789	1.514	3.079	5.956	20.694	21.362	20.466	20.643	1826.49	2310.44	2732.63	2300.06	274.289	275.014	276.579	279.456	9.40365	9.54148	9.71584	9.71584	0.1355	0.124	0.147	0.167
1/7/2016 9:30	0.788	1.515	3.079	5.956	20.695	21.361	20.466	20.643	1828.67	2311.26	2727.71	2291.68	274.288	275.015	276.579	279.456	9.40359	9.54148	9.71584	9.71584	0.136	0.125	0.147	0.167
1/7/2016 9:45	0.789	1.515	3.078	5.956	20.694	21.361	20.466	20.643	1826.85	2313.36	2721.69	2305.16	274.289	275.015	276.578	279.456	9.40365	9.54142	9.71584	9.71584	0.136	0.125	0.147	0.167
1/7/2016 10:00	0.789	1.515	3.079	5.955	20.694	21.355	20.466	20.643	1826.21	2309.8	2723.52	2288.21	274.289	275.015	276.579	279.455	9.40365	9.54148	9.71578	9.71578	0.136	0.125	0.147	0.167
1/7/2016 10:15	0.789	1.515	3.078	5.954	20.695	21.347	20.465	20.642	1836.15	2303.97	2744.29	2308.62	274.289	275.015	276.578	279.454	9.40365	9.54142	9.71572	9.71572	0.136	0.125	0.147	0.167
1/7/2016 10:30	0.79	1.515	3.077	5.952	20.694	21.351	20.465	20.643	1831.59	2316.18	2735.36	2301.15	274.29	275.015	276.577	279.452	9.40371	9.54135	9.7156	9.7156	0.136	0.125	0.147	0.167
1/7/2016 10:45	0.79	1.513	3.075	5.95	20.694	21.352	20.465	20.656	1832.96	2315	2731.72	2310.26	274.29	275.013	276.575	279.45	9.40371	9.54123	9.71548	9.71548	0.1365	0.126	0.147	0.167
1/7/2016 11:00	0.792	1.513	3.075	5.95	20.694	21.36	20.465	20.662	1828.77	2315.36	2724.97	2300.42	274.292	275.013	276.575	279.45	9.40383	9.54123	9.71548	9.71548	0.136	0.125	0.147	0.167
1/7/2016 11:15	0.792	1.513	3.076	5.949	20.694	21.355	20.465	20.662	1832.5	2317.91	2737	2279.1	274.292	275.013	276.576	279.449	9.40383	9.54129	9.71542	9.71542	0.1365	0.126	0.147	0.167
1/7/2016 11:30	0.793	1.513	3.076	5.949	20.693	21.352	20.465	20.662	1836.78	2313.18	2728.25	2314.63	274.293	275.013	276.576	279.449	9.40389	9.54129	9.71542	9.71542	0.1365	0.126	0.147	0.167
1/7/2016 11:45	0.793	1.513	3.077	5.949	20.693	21.351	20.464	20.662	1830.95	2309.8	2731.35	2296.41	274.293	275.013	276.577	279.449	9.40389	9.54135	9.71542	9.71542	0.136	0.125	0.147	0.167
1/7/2016 12:00	0.793	1.513	3.078	5.949	20.692	21.339	20.464	20.661	1839.43	2313.08	2730.99	2292.04	274.293	275.013	276.578	279.449	9.40389	9.54142	9.71542	9.71542	0.1365	0.126	0.147	0.167
1/7/2016 12:15	0.793	1.513	3.08	5.949	20.687	21.335	20.462	20.66	1840.88	2314.36	2737.55	2303.52	274.293	275.013	276.58	279.449	9.40389	9.54154	9.71542	9.71542	0.136	0.125	0.147	0.167
1/7/2016 12:30	0.793	1.512	3.081	5.949	20.681	21.334	20.461	20.659	1850.18	2315.73	2750.12	2309.53	274.293	275.012	276.581	279.449	9.40389	9.5416	9.71542	9.71542	0.136	0.125	0.147	0.167
1/7/2016 12:45	0.792	1.511	3.08	5.948	20.671	21.334	20.461	20.632	1858.38	2320.55	2745.93	2283.84	274.292	275.011	276.58	279.448	9.40383	9.54154	9.71536	9.71536	0.136	0.125	0.147	0.167
1/7/2016 13:00	0.791	1.51	3.081	5.946	20.668	21.334	20.461	20.618	1868.12	2320.83	2752.12	2293.5	274.291	275.01	276.581	279.446	9.40377	9.5416	9.71523	9.71523	0.1365	0.126	0.147	0.167
1/7/2016 13:15	0.789	1.509	3.08	5.945	20.669	21.334	20.457	20.618	1875.5	2321.47	2747.75	2296.59	274.289	275.009	276.58	279.445	9.40365	9.54154	9.71517	9.71517	0.1365	0.126	0.147	0.167
1/7/2016 13:30	0.787	1.506	3.078	5.942	20.659	21.332	20.438	20.619	1886.07	2326.84	2736.27	2283.11	274.287	275.006	276.578	279.442	9.40353	9.54142	9.71499	9.71499	0.136	0.125	0.147	0.167
1/7/2016 13:45	0.783	1.503	3.075	5.94	20.648	21.318	20.438	20.619	1893.18	2329.57	2749.39	2301.88	274.283	275.003	276.575	279.44	9.40329	9.54123	9.71487	9.71487	0.136	0.125	0.147	0.167
1/7/2016 14:00	0.782	1.501	3.073	5.938	20.639	21.298	20.438	20.619	1896.18	2329.57	2725.89	2290.22	274.282	275.001	276.573	279.438	9.40323	9.54111	9.71475	9.71475	0.1365	0.126	0.147	0.167
1/7/2016 14:15	0.781	1.5	3.073	5.938	20.63	21.29	20.417	20.619	1910.94	2329.03	2722.61	2302.24	274.281	275	276.573	279.438	9.40317	9.54111	9.71475	9.71475	0.1365	0.126	0.147	0.167
1/7/2016 14:30	0.782	1.501	3.073	5.939	20.627	21.29	20.415	20.612	1919.14	2329.67	2733.54	2295.68	274.282	275.001	276.573	279.439	9.40323	9.54111	9.71481	9.71481	0.136	0.125	0.147	0.167
1/7/2016 14:45	0.782	1.501	3.073	5.941	20.627	21.288	20.413	20.596	1919.76	2330.92	2750.45	2292.93	274.282	275.001	276.573	279.441	9.40323	9.54111	9.71493	9.71493	0.1365	0.126	0.147	0.167
1/7/2016 15:00	0.781	1.501	3.073	5.94	20.632	21.286	20.412	20.595	1917.95	2331.55	2734.31	2290.65	274.281	275.001	276.573	279.44	9.40317	9.54111	9.71487	9.71487	0.1365	0.126	0.147	0.167
1/7/2016 15:15	0.781	1.5	3.073	5.938	20.644	21.286	20.412	20.595	1916.98	2332.32	2749.66	2292.87	274.281	275	276.573	279.438	9.40317	9.54111	9.71475	9.71475	0.1365	0.126	0.147	0.167
1/7/2016 15:30	0.783	1.502	3.074	5.938	20.638	21.288	20.413	20.597	1910.67	2330.03	2739.73	2276.73	274.283	275.002	276.574	279.438	9.40329	9.54117	9.71475	9.71475	0.1365	0.126	0.147	0.167
1/7/2016 15:45	0.782	1.501	3.073	5.936	20.647	21.29	20.415	20.595	1914.77	2328.57	2759.41	2277.83	274.282	275.001	276.573	279.436	9.40323	9.54111	9.71463	9.71463	0.1365	0.126	0.147	0.167
1/7/2016 16:00	0.781	1.5	3.072	5.935	20.648	21.29	20.415	20.58	1907.57	2332.03	2746.47	2290.4	274.281	275	276.572	279.435	9.40317	9.54105	9.71456	9.71456	0.1365	0.126	0.147	0.167
1/7/2016 16:15	0.781	1.501	3.071	5.935	20.649	21.29	20.416	20.584	1906.21	2326.39	2751.03	2293.13	274.281	275.001	276.571	279.435	9.40317	9.54099	9.71456	9.71456	0.1365	0.126	0.147	0.167
1/7/2016 16:30	0.782	1.501	3.07	5.936	20.644	21.29	20.415	20.594	1901.56	2326.57	2754.13	2292.04	274.282	275.001	276.57	279.436	9.40323	9.54093	9.71463	9.71463	0.1365	0.126	0.147	0.167
1/7/2016 16:45	0.785	1.504	3.069	5.939	20.645	21.29	20.415	20.598	1892.81	2323.56	2744.84	2294.04	274.285	275.004	276.569	279.439	9.40341	9.54087	9.71481	9.71481	0.1365	0.126	0.147	0.167
1/7/2016 17:00	0.787	1.506	3.07	5.942	20.647	21.29	20.416	20.596	1892.63	2320.55	2755.04	2275.46	274.287	275.006	276.57	279.442	9.40353	9.54093	9.71499	9.71499	0.1365	0.126	0.147	0.167
1/7/2016 17:15	0.788	1.507	3.07	5.943	20.641	21.29	20.416	20.598	1889.81	2322.2	2758.32	2310.08	274.288	275.007	276.57	279.443	9.40359	9.54093	9.71505	9.71505	0.1365	0.126	0.147	0.167
1/7/2016 17:30	0.788	1.508	3.069	5.943	20.649	21.29	20.433	20.598	1882.88	2323.74	2739.73	2284.93	274.288	275.008	276.569	279.443	9.40359	9.54087	9.71505	9.71505	0.1365	0.126	0.147	0.167
1/7/2016 17:45	0.79	1.51	3.07	5.946	20.645	21.29	20.437	20.598	1876.05	2318.19	2750.85	2296.41	274.29	275.01	276.57	279.446	9.40371	9.54093	9.71523	9.71523	0.137	0.127	0.147	0.167
1/7/2016 18:00	0.792	1.512	3.072	5.947	20.634	21.29	20.399	20.595	1883.25	2320.46	2755.04	2276.37	274.292	275.012	276.572	279.447	9.40383	9.54105	9.71529	9.71529	0.1365	0.126	0.147	0.167
1/7/2016 18:15	0.793	1.513	3.069	5.945	20.648	21.29	20.397	20.598	1880.06	2316.09	2732.45	2280.38	274.293	275.013	276.569	279.445	9.40389	9.54087	9.71517	9.71517	0.1365	0.126	0.147	0.167
1/7/2016 18:30	0.793	1.513	3.066	5.94	20.645	21.293	20.396	20.601	1874.78	2316.73	2755.77	2292.04	274.293	275.013	276.566	279.44	9.40389	9.54069	9.71487	9.71487	0.1365	0.126	0.147	0.167
1/7/2016 18:45	0.793	1.512	3.064	5.938	20.617	21.272	20.396	20.585	1882.79	2318.64	2747.2	2288.76	274.293	275.012	276.564	279.438	9.40389	9.54057	9.71475	9.71475	0.1365	0.126	0.147	0.167
1/7/2016 19:00	0.793	1.508	3.063	5.934	20.643	21.272	20.396	20.583	1886.25	2315.36	2740.64	2278.19	274.293	275.008	276.563	279.434	9.40389	9.54051	9.7145	9.7145	0.1365	0.126	0.147	0.167
1/7/2016 19:15	0.79	1.503	3.064	5.929	20.644	21.272	20.396	20.59	1882.34	2319.64	2767.25	2289.67	274.29	275.003	276.564	279.429	9.40371	9.54057	9.7142	9.7142	0.1365	0.126	0.147	0.167
1/7/2016 19:30	0.789	1.504	3.066	5.93	20.621	21.272	20.397	20.598	1881.79	2317.64	2746.47	2306.25	274.289	275.004	276.566	279.43	9.40365	9.54069	9.71426	9.71426	0.1365	0.126	0.147	0.167
1/7/2016 19:45	0.79	1.506	3.069	5.934	20.628	21.273	20.397	20.599	1881.52	2317.82	2733.54	2289.67	274.29	275.006	276.569	279.434	9.40371	9.54087	9.7145	9.7145	0.1365	0.126	0.147	0.167
1/7/2016 20:00	0.788	1.504	3.07	5.934	20.644	21.272	20.396	20.596	1873.59	2313.18	2740.1	2269.63	274.288	275.004	276.57	279.434	9.40359	9.54093	9.7145	9.7145	0.1365	0.126	0.147	0.167
1/7/2016 20:15	0.788	1.501	3.07	5.934	20.652	21.272	20.396	20.59	1870.44	2315.78	2747.08	2279.34	274.288	275.001	276.57	279.434	9.40359	9.54093	9.7145	9.7145	0.1365	0.126	0.147	0.167
1/7/2016 20:30	0.788	1.501	3.07	5.934	20.652	21.272	20.396	20.602	1870.35	2314.78	2747.99	2274.41	274.288	275.001	276.57	279.434	9.40359	9.54093	9.7145	9.7145	0.1365	0.126	0.147	0.167
1/7/2016 20:45	0.789	1.502	3.07	5.934	20.613	21.272	20.396	20.603	1867.22	2313.09	2738.1	2295.88	274.289	275.002	276.57	279.434	9.40365	9.54093	9.7145	9.7145	0.1365	0.126	0.147	0.167
1/7/2016 21:00	0.792	1.506	3.07	5.934	20.602	21.272	20.397	20.603	1856.65	2312.81	2757.96	2285.66	274.292	275.006	276.57	279.434	9.40383	9.54093	9.7145	9.7145	0.137	0.127	0.147	0.167
1/7/2016 21:15	0.792	1.506	3.07	5.934	20.576	21.273	20.397	20.603	1862.57	2311.26	2732.08	2286.39	274.292	275.006	276.57	279.434	9.40383	9.54093	9.7145	9.7145	0.1365	0.126	0.147	0.167
1/7/2016 21:30	0.793	1.506	3.068	5.932	20.568	21.272	20.397	20.592	1872.04	2310.08	2746.11	2292.77	274.293	275.006	276.568	279.432	9.40389	9.54081	9.71438	9.71438	0.137	0.127	0.147	0.167
1/7/2016 21:45	0.793	1.505	3.067	5.931	20.649	21.272	20.396	20.585	1868.58	2316.46	2722.61	2278.74	274.293	275.005	276.567	279.431	9.40389	9.54075	9.71432	9.71432	0.1365	0.126	0.147	0.167
1/7/2016 22:00	0.793	1.504	3.067	5.93	20.652	21.272	20.396	20.577	1874.96	2316.73	2746.84	2298.97	274.293	275.004	276.567	279.43	9.40389	9.54075	9.71426	9.71426	0.1365	0.126	0.147	0.167
1/7/2016 22:15	0.792	1.504	3.066	5.93	20.648	21.272	20.396	20.562	1879.7	2310.17	2752.85	2296.96	274.292	275.004	276.566	279.43	9.40383	9.54069	9.71426	9.71426	0.137	0.127	0.147	0.167
1/7/2016 22:30	0.793	1.503	3.065	5.929	20.625	21.272	20.396	20.562	1881.79	2313.09	2763.24	2302.43	274.293	275.003	276.565	279.429	9.40389	9.54063	9.7142	9.7142	0.137	0.127	0.147	0.167
1/7/2016 22:45	0.792	1.503	3.065	5.929	20.61	21.262	20.397	20.562	1886.44	2315.82	2743.74	2290.76	274.292	275.003	276.565	279.429	9.40383	9.54063	9.7142	9.7142	0.1365	0.126	0.147	0.167
1/7/2016 23:00	0.794	1.505	3.067	5.931	20.604	21.25	20.396	20.562	1885.8	2312.27	2736.82	2279.29	274.294	275.005	276.567	279.431	9.40395	9.54075	9.71432	9.71432	0.137	0.127	0.147	0.167
1/7/2016 23:15	0.793	1.504	3.066	5.93	20.61	21.25	20.396	20.562	1885.16	2318.37	2744.29	2261.61	274.293	275.004	276.566	279.43	9.40389	9.54069	9.71426	9.71426	0.137	0.127	0.147	0.167
1/7/2016 23:30	0.794	1.503	3.066	5.93	20.609	21.25	20.383	20.562	1892.18	2313.82	2740.28	2297.87	274.294	275.003	276.566	279.43	9.40395	9.54069	9.71426	9.71426	0.137	0.127	0.147	0.167
1/7/2016 23:45	0.794	1.503	3.066	5.929	20.6	21.25	20.373	20.562	1887.62	2309.62	2734.09	2284.21	274.294	275.003	276.566	279.429	9.40395	9.54069	9.7142	9.7142	0.137	0.127	0.147	0.167
1/8/2016 0:00	0.793	1.502	3.064	5.928	20.569	21.249	20.366	20.562	1896.91	2321.92	2735.36	2288.4	274.293	275.002	276.564	279.428	9.40389	9.54057	9.71414	9.71414	0.137	0.127	0.147	0.167
1/8/2016 0:15	0.794	1.503	3.065	5.929	20.56	21.234	20.35	20.562	1901.38	2314	2744.84	2283.29	274.294	275.003	276.565	279.429	9.40395	9.54063	9.7142	9.7142	0.137	0.127	0.147	0.167
1/8/2016 0:30	0.793	1.502	3.065	5.928	20.563	21.227	20.35	20.549	1902.47	2313.72	2755.41	2281.47	274.293	275.002	276.565	279.428	9.40389	9.54063	9.71414	9.71414	0.137	0.127	0.147	0.167
1/8/2016 0:45	0.793	1.502	3.064	5.928	20.568	21.227	20.35	20.542	1916.32	2317.37	2749.03	2287.12	274.293	275.002	276.564	279.428	9.40389	9.54057	9.71414	9.71414	0.137	0.127	0.147	0.167
1/8/2016 1:00	0.793	1.502	3.064	5.927	20.57	21.227	20.35	20.541	1910.85	2314.82	2721.51	2296.23	274.293	275.002	276.564	279.427	9.40389	9.54057	9.71408	9.71408	0.137	0.127	0.147	0.167
1/8/2016 1:15	0.793	1.502	3.064	5.927	20.576	21.227	20.35	20.525	1914.41	2312.72	2728.8	2280.01	274.293	275.002	276.564	279.427	9.40389	9.54057	9.71408	9.71408	0.137	0.127	0.147	0.167
1/8/2016 1:30	0.793	1.502	3.063	5.927	20.566	21.22	20.35	20.522	1919.33	2317.82	2749.57	2274.73	274.293	275.002	276.563	279.427	9.40389	9.54051	9.71408	9.71408	0.137	0.127	0.147	0.167
1/8/2016 1:45	0.793	1.502	3.063	5.927	20.564	21.206	20.35	20.522	1924.97	2318.01	2748.3	2287.85	274.293	275.002	276.563	279.427	9.40389	9.54051	9.71408	9.71408	0.137	0.127	0.147	0.167
1/8/2016 2:00	0.793	1.502	3.063	5.927	20.568	21.205	20.35	20.522	1925.89	2314.27	2734.63	2285.48	274.293	275.002	276.563	279.427	9.40389	9.54051	9.71408	9.71408	0.137	0.127	0.147	0.167
1/8/2016 2:15	0.793	1.502	3.064	5.927	20.567	21.205	20.35	20.522	1924.25	2316.28	2716.78	2282.75	274.293	275.002	276.564	279.427	9.40389	9.54057	9.71408	9.71408	0.137	0.127	0.147	0.167
1/8/2016 2:30	0.793	1.502	3.064	5.927	20.568	21.205	20.35	20.522	1922.06	2315.73	2729.53	2283.84	274.293	275.002	276.564	279.427	9.40389	9.54057	9.71408	9.71408	0.137	0.127	0.147	0.167
1/8/2016 2:45	0.793	1.501	3.063	5.927	20.568	21.205	20.344	20.522	1926.8	2319.92	2744.29	2282.93	274.293	275.001	276.563	279.427	9.40389	9.54051	9.71408	9.71408	0.137	0.127	0.147	0.167
1/8/2016 3:00	0.793	1.5	3.063	5.927	20.568	21.205	20.345	20.522	1918.87	2310.72	2748.84	2286.57	274.293	275	276.563	279.427	9.40389	9.54051	9.71408	9.71408	0.137	0.127	0.147	0.167
1/8/2016 3:15	0.793	1.501	3.064	5.927	20.568	21.205	20.346	20.522	1917.51	2316	2750.3	2265.98	274.293	275.001	276.564	279.427	9.40389	9.54057	9.71408	9.71408	0.137	0.127	0.147	0.167
1/8/2016 3:30	0.793	1.5	3.064	5.927	20.568	21.205	20.346	20.522	1915.59	2311.36	2720.06	2288.03	274.293	275	276.564	279.427	9.40389	9.54057	9.71408	9.71408	0.137	0.127	0.147	0.167
1/8/2016 3:45	0.792	1.498	3.064	5.927	20.568	21.205	20.342	20.522	1915.77	2314	2731.35	2277.83	274.292	274.998	276.564	279.427	9.40383	9.54057	9.71408	9.71408	0.137	0.127	0.147	0.167
1/8/2016 4:00	0.791	1.496	3.065	5.928	20.5	21.205	20.348	20.522	1904.48	2314.18	2746.29	2256.33	274.291	274.996	276.565	279.428	9.40377	9.54063	9.71414	9.71414	0.137	0.127	0.147	0.167
1/8/2016 4:15	0.792	1.496	3.067	5.929	20.56	21.206	20.35	20.522	1896.19	2312.27	2732.99	2274.91	274.292	274.996	276.567	279.429	9.40383	9.54075	9.7142	9.7142	0.137	0.127	0.147	0.167
1/8/2016 4:30	0.791	1.496	3.068	5.926	20.568	21.206	20.348	20.523	1898.28	2309.72	2734.27	2278.56	274.291	274.996	276.568	279.426	9.40377	9.54081	9.71402	9.71402	0.137	0.127	0.147	0.167
1/8/2016 4:45	0.791	1.497	3.069	5.925	20.567	21.206	20.347	20.523	1892.72	2307.16	2731.72	2282.02	274.291	274.997	276.569	279.425	9.40377	9.54087	9.71396	9.71396	0.137	0.127	0.147	0.167
1/8/2016 5:00	0.79	1.497	3.068	5.924	20.553	21.195	20.339	20.523	1893.18	2306.07	2730.08	2267.08	274.29	274.997	276.568	279.424	9.40371	9.54081	9.7139	9.7139	0.137	0.127	0.147	0.167
1/8/2016 5:15	0.789	1.497	3.068	5.923	20.529	21.184	20.327	20.523	1892.18	2303.25	2746.11	2271.82	274.289	274.997	276.568	279.423	9.40365	9.54081	9.71383	9.71383	0.137	0.127	0.147	0.167
1/8/2016 5:30	0.789	1.497	3.066	5.923	20.525	21.183	20.327	20.522	1892.86	2306.12	2738.7	2277.51	274.289	274.997	276.566	279.423	9.40365	9.54069	9.71383	9.71383	0.137	0.127	0.147	0.167
1/8/2016 5:45	0.788	1.497	3.065	5.923	20.526	21.183	20.327	20.522	1896.89	2304.6	2723.25	2270.44	274.288	274.997	276.565	279.423	9.40359	9.54063	9.71383	9.71383	0.137	0.127	0.147	0.167
1/8/2016 6:00	0.787	1.497	3.063	5.923	20.525	21.183	20.327	20.522	1892.02	2310.31	2701.99	2255	274.287	274.997	276.563	279.423	9.40353	9.54051	9.71383	9.71383	0.1375	0.128	0.147	0.167
1/8/2016 6:15	0.788	1.497	3.062	5.923	20.525	21.185	20.329	20.52	1892.22	2307.25	2708.53	2287.57	274.288	274.997	276.562	279.423	9.40359	9.54045	9.71383	9.71383	0.137	0.127	0.147	0.167
1/8/2016 6:30	0.786	1.497	3.06	5.923	20.528	21.186	20.33	20.524	1890.5	2308.75	2739.84	2283.87	274.286	274.997	276.56	279.423	9.40347	9.54033	9.71383	9.71383	0.1375	0.128	0.147	0.167
1/8/2016 6:45	0.786	1.498	3.06	5.923	20.53	21.187	20.331	20.524	1889.91	2306.66	2720.12	2286.51	274.286	274.998	276.56	279.423	9.40347	9.54033	9.71383	9.71383	0.137	0.127	0.147	0.167
1/8/2016 7:00	0.788	1.5	3.062	5.922	20.531	21.188	20.332	20.527	1886.75	2304.07	2733.97	2271.35	274.288	275	276.562	279.422	9.40359	9.54045	9.71377	9.71377	0.137	0.127	0.147	0.167
1/8/2016 7:15	0.789	1.502	3.063	5.923	20.533	21.191	20.337	20.529	1879.38	2306.75	2727.93	2280.05	274.289	275.002	276.563	279.423	9.40365	9.54051	9.71383	9.71383	0.1375	0.128	0.147	0.167
1/8/2016 7:30	0.788	1.502	3.064	5.925	20.533	21.191	20.334	20.529	1879.89	2306.04	2744.68	2283.61	274.288	275.002	276.564	279.425	9.40359	9.54057	9.71396	9.71396	0.137	0.127	0.147	0.167
1/8/2016 7:45	0.788	1.503	3.065	5.927	20.533	21.191	20.349	20.529	1872.97	2305.96	2728.1	2279.25	274.288	275.003	276.565	279.427	9.40359	9.54063	9.71408	9.71408	0.137	0.127	0.147	0.167
1/8/2016 8:00	0.786	1.503	3.064	5.926	20.557	21.191	20.355	20.529	1873.26	2302.99	2732.27	2279.38	274.286	275.003	276.564	279.426	9.40347	9.54057	9.71402	9.71402	0.137	0.127	0.147	0.167
1/8/2016 8:15	0.786	1.503	3.063	5.925	20.545	21.191	20.356	20.529	1859.39	2304.91	2724.36	2289.14	274.286	275.003	276.563	279.425	9.40347	9.54051	9.71396	9.71396	0.137	0.127	0.147	0.167
1/8/2016 8:30	0.787	1.503	3.062	5.922	20.552	21.191	20.357	20.529	1858.24	2303.22	2735.9	2291.01	274.287	275.003	276.562	279.422	9.40353	9.54045	9.71377	9.71377	0.1375	0.128	0.147	0.167
1/8/2016 8:45	0.785	1.503	3.062	5.921	20.571	21.199	20.357	20.529	1854.65	2304	2729.65	2287.32	274.285	275.003	276.562	279.421	9.40341	9.54045	9.71371	9.71371	0.137	0.127	0.147	0.167
1/8/2016 9:00	0.785	1.503	3.062	5.92	20.573	21.209	20.357	20.529	1852.47	2302.91	2760.65	2288.23	274.285	275.003	276.562	279.42	9.40341	9.54045	9.71365	9.71365	0.137	0.127	0.147	0.167
1/8/2016 9:15	0.786	1.503	3.062	5.92	20.576	21.213	20.357	20.529	1843.45	2296.55	2718.91	2300.47	274.286	275.003	276.562	279.42	9.40347	9.54045	9.71365	9.71365	0.137	0.127	0.147	0.167
1/8/2016 9:30	0.786	1.503	3.062	5.919	20.576	21.213	20.357	20.529	1841.52	2297.7	2731.46	2287.49	274.286	275.003	276.562	279.419	9.40347	9.54045	9.71359	9.71359	0.1375	0.128	0.147	0.167
1/8/2016 9:45	0.786	1.503	3.062	5.919	20.576	21.213	20.357	20.529	1844.77	2299.12	2732.69	2286.36	274.286	275.003	276.562	279.419	9.40347	9.54045	9.71359	9.71359	0.1375	0.128	0.147	0.167
1/8/2016 10:00	0.79	1.502	3.063	5.919	20.575	21.219	20.357	20.529	1836.98	2296.38	2736.37	2274.78	274.29	275.002	276.563	279.419	9.40371	9.54051	9.71359	9.71359	0.137	0.127	0.147	0.167
1/8/2016 10:15	0.788	1.501	3.061	5.917	20.573	21.232	20.356	20.528	1831.1	2295.65	2728.75	2279.24	274.288	275.001	276.561	279.417	9.40359	9.54039	9.71347	9.71347	0.1375	0.128	0.147	0.167
1/8/2016 10:30	0.788	1.499	3.059	5.916	20.572	21.232	20.354	20.526	1829.17	2296.24	2726.22	2284.94	274.288	274.999	276.559	279.416	9.40359	9.54027	9.71341	9.71341	0.137	0.127	0.147	0.167
1/8/2016 10:45	0.787	1.497	3.059	5.915	20.57	21.23	20.352	20.539	1833.43	2292.78	2720.8	2259.71	274.287	274.997	276.559	279.415	9.40353	9.54027	9.71335	9.71335	0.1375	0.128	0.147	0.167
1/8/2016 11:00	0.786	1.497	3.058	5.915	20.568	21.228	20.351	20.543	1832.53	2297.84	2715.86	2273.61	274.286	274.997	276.558	279.415	9.40347	9.54021	9.71335	9.71335	0.137	0.127	0.147	0.167
1/8/2016 11:15	0.787	1.497	3.057	5.918	20.584	21.228	20.351	20.551	1820.85	2296.15	2703.85	2285.31	274.287	274.997	276.557	279.418	9.40353	9.54015	9.71353	9.71353	0.1375	0.128	0.147	0.167
1/8/2016 11:30	0.788	1.497	3.058	5.918	20.594	21.228	20.351	20.563	1820.39	2296.41	2722.61	2282.38	274.288	274.997	276.558	279.418	9.40359	9.54021	9.71353	9.71353	0.137	0.127	0.147	0.167
1/8/2016 11:45	0.788	1.496	3.058	5.917	20.606	21.228	20.351	20.559	1826.49	2289.49	2717.69	2283.29	274.288	274.996	276.558	279.417	9.40359	9.54021	9.71347	9.71347	0.1375	0.128	0.147	0.167
1/8/2016 12:00	0.788	1.495	3.057	5.916	20.593	21.228	20.351	20.549	1825.03	2297.96	2739.01	2251.41	274.288	274.995	276.557	279.416	9.40359	9.54015	9.71341	9.71341	0.1375	0.128	0.147	0.167
1/8/2016 12:15	0.788	1.494	3.056	5.916	20.585	21.228	20.351	20.545	1822.85	2297.14	2719.51	2268.72	274.288	274.994	276.556	279.416	9.40359	9.54009	9.71341	9.71341	0.1375	0.128	0.147	0.167
1/8/2016 12:30	0.788	1.493	3.056	5.914	20.592	21.228	20.351	20.543	1830.86	2296.51	2728.26	2278.01	274.288	274.993	276.556	279.414	9.40359	9.54009	9.71329	9.71329	0.1375	0.128	0.147	0.167
1/8/2016 12:45	0.787	1.493	3.055	5.914	20.578	21.228	20.351	20.543	1839.88	2305.34	2722.43	2269.63	274.287	274.993	276.555	279.414	9.40353	9.54003	9.71329	9.71329	0.1375	0.128	0.147	0.167
1/8/2016 13:00	0.788	1.492	3.054	5.913	20.568	21.213	20.351	20.543	1844.62	2304.98	2706.57	2297.69	274.288	274.992	276.554	279.413	9.40359	9.53997	9.71323	9.71323	0.1375	0.128	0.147	0.167
1/8/2016 13:15	0.788	1.493	3.054	5.911	20.568	21.206	20.351	20.542	1854.82	2306.8	2732.63	2267.62	274.288	274.993	276.554	279.411	9.40359	9.53997	9.7131	9.7131	0.1375	0.128	0.147	0.167
1/8/2016 13:30	0.787	1.492	3.054	5.909	20.568	21.206	20.351	20.528	1863.75	2304.7	2712.4	2281.11	274.287	274.992	276.554	279.409	9.40353	9.53997	9.71298	9.71298	0.1375	0.128	0.147	0.167
1/8/2016 13:45	0.788	1.492	3.054	5.909	20.568	21.206	20.351	20.523	1867.76	2309.81	2715.68	2294.77	274.288	274.992	276.554	279.409	9.40359	9.53997	9.71298	9.71298	0.1375	0.128	0.147	0.167
1/8/2016 14:00	0.79	1.491	3.053	5.908	20.568	21.206	20.351	20.525	1871.31	2308.35	2711.49	2288.94	274.29	274.991	276.553	279.408	9.40371	9.53991	9.71292	9.71292	0.1375	0.128	0.147	0.167
1/8/2016 14:15	0.79	1.491	3.054	5.91	20.568	21.206	20.351	20.524	1876.96	2314.64	2731.72	2278.56	274.29	274.991	276.554	279.41	9.40371	9.53997	9.71304	9.71304	0.1375	0.128	0.147	0.167
1/8/2016 14:30	0.793	1.491	3.056	5.91	20.568	21.206	20.351	20.524	1875.51	2309.9	2735	2272.54	274.293	274.991	276.556	279.41	9.40389	9.54009	9.71304	9.71304	0.1375	0.128	0.147	0.167
1/8/2016 14:45	0.793	1.492	3.056	5.912	20.567	21.205	20.35	20.532	1874.59	2312.45	2720.06	2284.93	274.293	274.992	276.556	279.412	9.40389	9.54009	9.71317	9.71317	0.1375	0.128	0.147	0.167
1/8/2016 15:00	0.793	1.499	3.06	5.911	20.565	21.202	20.348	20.54	1867.85	2308.44	2730.08	2292.59	274.293	274.999	276.56	279.411	9.40389	9.54033	9.7131	9.7131	0.1375	0.128	0.147	0.167
1/8/2016 15:15	0.792	1.5	3.06	5.91	20.575	21.201	20.347	20.539	1870.86	2311.36	2721.51	2282.02	274.292	275	276.56	279.41	9.40383	9.54033	9.71304	9.71304	0.1375	0.128	0.147	0.167
1/8/2016 15:30	0.792	1.499	3.057	5.912	20.585	21.201	20.347	20.539	1864.57	2315.36	2708.94	2294.41	274.292	274.999	276.557	279.412	9.40383	9.54015	9.71317	9.71317	0.1375	0.128	0.147	0.167
1/8/2016 15:45	0.793	1.496	3.057	5.912	20.585	21.209	20.348	20.54	1860.93	2315.73	2724.25	2267.99	274.293	274.996	276.557	279.412	9.40389	9.54015	9.71317	9.71317	0.1375	0.128	0.147	0.167
1/8/2016 16:00	0.793	1.493	3.055	5.907	20.586	21.213	20.349	20.541	1860.75	2309.62	2730.81	2276.74	274.293	274.993	276.555	279.407	9.40389	9.54003	9.71286	9.71286	0.1375	0.128	0.147	0.167
1/8/2016 16:15	0.793	1.491	3.052	5.905	20.588	21.223	20.351	20.543	1853.73	2310.9	2735.91	2277.65	274.293	274.991	276.552	279.405	9.40389	9.53985	9.71274	9.71274	0.1375	0.128	0.147	0.167
1/8/2016 16:30	0.791	1.491	3.052	5.905	20.597	21.228	20.351	20.544	1855.46	2314.82	2724.25	2285.66	274.291	274.991	276.552	279.405	9.40377	9.53985	9.71274	9.71274	0.1375	0.128	0.147	0.167
1/8/2016 16:45	0.787	1.491	3.051	5.905	20.61	21.228	20.351	20.562	1848.17	2308.53	2723.7	2264.89	274.287	274.991	276.551	279.405	9.40353	9.53979	9.71274	9.71274	0.138	0.129	0.147	0.167
1/8/2016 17:00	0.786	1.491	3.051	5.905	20.61	21.228	20.353	20.563	1833.41	2309.53	2729.71	2288.03	274.286	274.991	276.551	279.405	9.40347	9.53979	9.71274	9.71274	0.1375	0.128	0.147	0.167
1/8/2016 17:15	0.784	1.492	3.049	5.906	20.61	21.23	20.37	20.563	1829.5	2304.61	2733.9	2287.12	274.284	274.992	276.549	279.406	9.40335	9.53966	9.7128	9.7128	0.1375	0.128	0.147	0.167
1/8/2016 17:30	0.786	1.493	3.05	5.904	20.61	21.249	20.386	20.564	1827.31	2307.71	2743.38	2289.31	274.286	274.993	276.55	279.404	9.40347	9.53973	9.71268	9.71268	0.138	0.129	0.147	0.167
1/8/2016 17:45	0.787	1.496	3.05	5.902	20.61	21.25	20.398	20.564	1822.57	2304.16	2741.92	2278.92	274.287	274.996	276.55	279.402	9.40353	9.53973	9.71256	9.71256	0.1375	0.128	0.147	0.167
1/8/2016 18:00	0.787	1.497	3.049	5.901	20.611	21.251	20.398	20.564	1818.84	2305.71	2729.35	2292.41	274.287	274.997	276.549	279.401	9.40353	9.53966	9.7125	9.7125	0.138	0.129	0.147	0.167
1/8/2016 18:15	0.786	1.497	3.048	5.901	20.629	21.252	20.398	20.564	1807.92	2303.08	2743.04	2275.48	274.286	274.997	276.548	279.401	9.40347	9.5396	9.7125	9.7125	0.138	0.129	0.147	0.167
1/8/2016 18:30	0.782	1.497	3.048	5.9	20.654	21.272	20.399	20.566	1806.93	2298.23	2698.51	2277.18	274.282	274.997	276.548	279.4	9.40323	9.5396	9.71244	9.71244	0.138	0.129	0.147	0.167
1/8/2016 18:45	0.781	1.5	3.051	5.897	20.658	21.278	20.403	20.585	1803.7	2310.24	2736.12	2289.92	274.281	275	276.551	279.397	9.40317	9.53979	9.71225	9.71225	0.138	0.129	0.147	0.167
1/8/2016 19:00	0.783	1.503	3.054	5.897	20.66	21.28	20.404	20.591	1799.75	2303.41	2730.03	2272.96	274.283	275.003	276.554	279.397	9.40329	9.53997	9.71225	9.71225	0.138	0.129	0.147	0.167
1/8/2016 19:15	0.783	1.503	3.054	5.897	20.66	21.28	20.404	20.592	1800.54	2311.07	2721.87	2291.02	274.283	275.003	276.554	279.397	9.40329	9.53997	9.71225	9.71225	0.138	0.129	0.147	0.167
1/8/2016 19:30	0.783	1.503	3.053	5.897	20.66	21.28	20.404	20.604	1803.12	2304	2732.85	2279.2	274.283	275.003	276.553	279.397	9.40329	9.53991	9.71225	9.71225	0.138	0.129	0.147	0.167
1/8/2016 19:45	0.783	1.503	3.051	5.897	20.66	21.281	20.405	20.612	1790.09	2301.45	2737.23	2293.24	274.283	275.003	276.551	279.397	9.40329	9.53979	9.71225	9.71225	0.138	0.129	0.147	0.167
1/8/2016 20:00	0.783	1.501	3.049	5.897	20.661	21.282	20.408	20.613	1792.18	2301.36	2730.12	2300.72	274.283	275.001	276.549	279.397	9.40329	9.53966	9.71225	9.71225	0.138	0.129	0.147	0.167
1/8/2016 20:15	0.783	1.501	3.048	5.897	20.662	21.283	20.427	20.614	1791.18	2303.73	2740.88	2283.76	274.283	275.001	276.548	279.397	9.40329	9.5396	9.71225	9.71225	0.138	0.129	0.147	0.167
1/8/2016 20:30	0.783	1.5	3.048	5.897	20.678	21.29	20.429	20.613	1781.32	2300.97	2731.38	2297.97	274.283	275	276.548	279.397	9.40329	9.5396	9.71225	9.71225	0.138	0.129	0.147	0.167
1/8/2016 20:45	0.783	1.5	3.048	5.897	20.7	21.305	20.429	20.613	1784.52	2309.64	2728.83	2308	274.283	275	276.548	279.397	9.40329	9.5396	9.71225	9.71225	0.1375	0.128	0.147	0.167
1/8/2016 21:00	0.783	1.502	3.049	5.897	20.702	21.319	20.428	20.612	1780.88	2302.54	2706.23	2301.99	274.283	275.002	276.549	279.397	9.40329	9.53966	9.71225	9.71225	0.138	0.129	0.147	0.167
1/8/2016 21:15	0.783	1.503	3.05	5.897	20.702	21.324	20.431	20.612	1780.24	2299.72	2737.41	2289.05	274.283	275.003	276.55	279.397	9.40329	9.53973	9.71225	9.71225	0.1375	0.128	0.147	0.167
1/8/2016 21:30	0.783	1.503	3.049	5.897	20.702	21.325	20.441	20.612	1775.77	2295.07	2717.54	2314.57	274.283	275.003	276.549	279.397	9.40329	9.53966	9.71225	9.71225	0.138	0.129	0.147	0.167
1/8/2016 21:45	0.783	1.503	3.049	5.897	20.702	21.325	20.444	20.612	1784.07	2304.46	2731.03	2293.06	274.283	275.003	276.549	279.397	9.40329	9.53966	9.71225	9.71225	0.138	0.129	0.147	0.167
1/8/2016 22:00	0.783	1.503	3.049	5.897	20.702	21.325	20.451	20.624	1784.05	2304.61	2746.14	2295.77	274.283	275.003	276.549	279.397	9.40329	9.53966	9.71225	9.71225	0.138	0.129	0.147	0.167
1/8/2016 22:15	0.783	1.502	3.049	5.897	20.702	21.325	20.451	20.643	1776.5	2300.81	2733.4	2285.76	274.283	275.002	276.549	279.397	9.40329	9.53966	9.71225	9.71225	0.138	0.129	0.147	0.167
1/8/2016 22:30	0.783	1.503	3.049	5.897	20.702	21.325	20.451	20.652	1774.4	2306.46	2731.58	2291.05	274.283	275.003	276.549	279.397	9.40329	9.53966	9.71225	9.71225	0.138	0.129	0.147	0.167
1/8/2016 22:45	0.783	1.503	3.048	5.897	20.702	21.325	20.451	20.652	1784.98	2300.99	2737.59	2305.28	274.283	275.003	276.548	279.397	9.40329	9.5396	9.71225	9.71225	0.138	0.129	0.147	0.167
1/8/2016 23:00	0.783	1.502	3.047	5.897	20.702	21.325	20.451	20.652	1785.89	2309.2	2728.84	2309.83	274.283	275.002	276.547	279.397	9.40329	9.53954	9.71225	9.71225	0.138	0.129	0.147	0.167
1/8/2016 23:15	0.783	1.502	3.046	5.897	20.702	21.325	20.451	20.652	1782.43	2306.19	2730.67	2288.87	274.283	275.002	276.546	279.397	9.40329	9.53948	9.71225	9.71225	0.138	0.129	0.147	0.167
1/8/2016 23:30	0.783	1.501	3.047	5.897	20.705	21.325	20.451	20.652	1784.16	2306.01	2729.57	2293.24	274.283	275.001	276.547	279.397	9.40329	9.53954	9.71225	9.71225	0.138	0.129	0.147	0.167
1/8/2016 23:45	0.783	1.5	3.045	5.897	20.721	21.325	20.451	20.652	1781.87	2301.89	2721.89	2286.84	274.283	275	276.545	279.397	9.40329	9.53942	9.71225	9.71225	0.138	0.129	0.147	0.167
1/9/2016 0:00	0.783	1.5	3.044	5.897	20.738	21.325	20.451	20.652	1785.79	2303.17	2717.71	2295.24	274.283	275	276.544	279.397	9.40329	9.53936	9.71225	9.71225	0.138	0.129	0.147	0.167
1/9/2016 0:15	0.783	1.497	3.043	5.897	20.74	21.325	20.451	20.652	1787.35	2307.1	2722.82	2309.11	274.283	274.997	276.543	279.397	9.40329	9.5393	9.71225	9.71225	0.138	0.129	0.147	0.167
1/9/2016 0:30	0.783	1.493	3.041	5.896	20.726	21.326	20.452	20.653	1789.61	2312.55	2735.2	2285.2	274.283	274.993	276.541	279.396	9.40329	9.53918	9.71219	9.71219	0.138	0.129	0.147	0.167
1/9/2016 0:45	0.783	1.492	3.038	5.89	20.725	21.329	20.454	20.656	1794.19	2312.66	2725.92	2297.43	274.283	274.992	276.538	279.39	9.40329	9.539	9.71183	9.71183	0.138	0.129	0.147	0.167
1/9/2016 1:00	0.785	1.494	3.035	5.888	20.727	21.329	20.455	20.656	1793	2309.65	2731.03	2299.44	274.285	274.994	276.535	279.388	9.40341	9.53882	9.71171	9.71171	0.138	0.129	0.147	0.167
1/9/2016 1:15	0.786	1.494	3.035	5.889	20.727	21.329	20.455	20.656	1796.83	2315.85	2728.48	2286.31	274.286	274.994	276.535	279.389	9.40347	9.53882	9.71177	9.71177	0.138	0.129	0.147	0.167
1/9/2016 1:30	0.787	1.495	3.037	5.89	20.736	21.33	20.455	20.656	1799.57	2311.2	2747.08	2292.7	274.287	274.995	276.537	279.39	9.40353	9.53894	9.71183	9.71183	0.138	0.129	0.147	0.167
1/9/2016 1:45	0.787	1.495	3.037	5.89	20.731	21.33	20.456	20.657	1804.58	2317.49	2741.61	2294.34	274.287	274.995	276.537	279.39	9.40353	9.53894	9.71183	9.71183	0.138	0.129	0.147	0.167
1/9/2016 2:00	0.788	1.496	3.037	5.89	20.727	21.329	20.455	20.656	1812.42	2317.31	2738.14	2285.58	274.288	274.996	276.537	279.39	9.40359	9.53894	9.71183	9.71183	0.138	0.129	0.147	0.167
1/9/2016 2:15	0.787	1.495	3.037	5.89	20.726	21.329	20.455	20.656	1812.6	2317.58	2717.72	2291.42	274.287	274.995	276.537	279.39	9.40353	9.53894	9.71183	9.71183	0.138	0.129	0.147	0.167
1/9/2016 2:30	0.786	1.494	3.036	5.889	20.728	21.33	20.455	20.656	1818.26	2319.86	2739.42	2303.27	274.286	274.994	276.536	279.389	9.40347	9.53888	9.71177	9.71177	0.138	0.129	0.147	0.167
1/9/2016 2:45	0.787	1.494	3.036	5.889	20.727	21.33	20.456	20.657	1823.18	2328.07	2740.33	2282.48	274.287	274.994	276.536	279.389	9.40353	9.53888	9.71177	9.71177	0.138	0.129	0.147	0.167
1/9/2016 3:00	0.787	1.495	3.037	5.889	20.736	21.33	20.455	20.656	1824.36	2324.06	2754.19	2275.74	274.287	274.995	276.537	279.389	9.40353	9.53894	9.71177	9.71177	0.138	0.129	0.147	0.167
1/9/2016 3:15	0.788	1.495	3.037	5.89	20.746	21.341	20.455	20.658	1823.54	2326.43	2745.8	2274.28	274.288	274.995	276.537	279.39	9.40359	9.53894	9.71183	9.71183	0.138	0.129	0.147	0.167
1/9/2016 3:30	0.785	1.492	3.035	5.887	20.748	21.352	20.456	20.664	1829.01	2327.98	2742.88	2297.62	274.285	274.992	276.535	279.387	9.40341	9.53882	9.71164	9.71164	0.138	0.129	0.147	0.167
1/9/2016 3:45	0.784	1.493	3.035	5.887	20.749	21.353	20.457	20.669	1827.56	2330.8	2744.71	2281.94	274.284	274.993	276.535	279.387	9.40335	9.53882	9.71164	9.71164	0.138	0.129	0.147	0.167
1/9/2016 4:00	0.784	1.493	3.036	5.888	20.748	21.348	20.456	20.661	1839.68	2331.35	2748.72	2294.15	274.284	274.993	276.536	279.388	9.40335	9.53888	9.71171	9.71171	0.138	0.129	0.147	0.167
1/9/2016 4:15	0.784	1.493	3.035	5.885	20.74	21.339	20.456	20.658	1837.4	2335	2731.94	2274.83	274.284	274.993	276.535	279.385	9.40335	9.53882	9.71152	9.71152	0.1385	0.13	0.147	0.167
1/9/2016 4:30	0.782	1.489	3.036	5.883	20.732	21.338	20.458	20.662	1841.32	2326.88	2749.99	2275.55	274.282	274.989	276.536	279.383	9.40323	9.53888	9.7114	9.7114	0.138	0.129	0.147	0.167
1/9/2016 4:45	0.779	1.486	3.036	5.879	20.733	21.342	20.458	20.668	1847.43	2331.62	2739.6	2293.61	274.279	274.986	276.536	279.379	9.40305	9.53888	9.71116	9.71116	0.138	0.129	0.147	0.167
1/9/2016 5:00	0.778	1.487	3.037	5.88	20.746	21.355	20.458	20.675	1844.79	2340.01	2747.81	2272.82	274.278	274.987	276.537	279.38	9.40299	9.53894	9.71122	9.71122	0.138	0.129	0.147	0.167
1/9/2016 5:15	0.779	1.488	3.038	5.88	20.748	21.356	20.461	20.68	1842.69	2337.28	2745.25	2281.57	274.279	274.988	276.538	279.38	9.40305	9.539	9.71122	9.71122	0.138	0.129	0.147	0.167
1/9/2016 5:30	0.777	1.485	3.036	5.878	20.75	21.358	20.474	20.68	1844.42	2336.82	2753.28	2304.55	274.277	274.985	276.536	279.378	9.40293	9.53888	9.7111	9.7111	0.138	0.129	0.147	0.167
1/9/2016 5:45	0.778	1.487	3.036	5.878	20.752	21.369	20.482	20.68	1848.89	2342.38	2751.09	2261.7	274.278	274.987	276.536	279.378	9.40299	9.53888	9.7111	9.7111	0.1385	0.13	0.147	0.167
1/9/2016 6:00	0.779	1.489	3.036	5.878	20.752	21.378	20.491	20.69	1843.96	2336.27	2762.03	2297.98	274.279	274.989	276.536	279.378	9.40305	9.53888	9.7111	9.7111	0.138	0.129	0.147	0.167
1/9/2016 6:15	0.779	1.489	3.037	5.879	20.751	21.377	20.504	20.7	1840.41	2339.19	2754.01	2295.25	274.279	274.989	276.537	279.379	9.40305	9.53894	9.71116	9.71116	0.138	0.129	0.147	0.167
1/9/2016 6:30	0.777	1.487	3.035	5.878	20.751	21.378	20.504	20.7	1838.31	2340.28	2759.66	2272.64	274.277	274.987	276.535	279.378	9.40293	9.53882	9.7111	9.7111	0.1385	0.13	0.147	0.167
1/9/2016 6:45	0.775	1.486	3.035	5.877	20.752	21.378	20.504	20.701	1832.02	2342.2	2743.07	2307.28	274.275	274.986	276.535	279.377	9.40281	9.53882	9.71104	9.71104	0.1385	0.13	0.147	0.167
1/9/2016 7:00	0.77	1.484	3.036	5.878	20.752	21.379	20.505	20.701	1845.42	2339.83	2768.96	2287.59	274.27	274.984	276.536	279.378	9.40251	9.53888	9.7111	9.7111	0.138	0.129	0.147	0.167
1/9/2016 7:15	0.77	1.487	3.039	5.882	20.752	21.378	20.504	20.701	1837.67	2346.85	2747.99	2307.46	274.27	274.987	276.539	279.382	9.40251	9.53906	9.71134	9.71134	0.138	0.129	0.147	0.167
1/9/2016 7:30	0.77	1.49	3.041	5.884	20.752	21.378	20.504	20.7	1836.85	2347.3	2758.02	2291.78	274.27	274.99	276.541	279.384	9.40251	9.53918	9.71146	9.71146	0.1385	0.13	0.147	0.167
1/9/2016 7:45	0.772	1.491	3.043	5.886	20.752	21.378	20.504	20.7	1837.31	2344.57	2756.38	2299.44	274.272	274.991	276.543	279.386	9.40263	9.5393	9.71158	9.71158	0.138	0.129	0.147	0.167
1/9/2016 8:00	0.773	1.493	3.044	5.886	20.752	21.378	20.504	20.7	1834.3	2343.47	2748.53	2293.61	274.273	274.993	276.544	279.386	9.40269	9.53936	9.71158	9.71158	0.1385	0.13	0.147	0.167
1/9/2016 8:15	0.774	1.494	3.045	5.883	20.752	21.378	20.504	20.7	1836.58	2345.57	2768.23	2273.18	274.274	274.994	276.545	279.383	9.40275	9.53942	9.7114	9.7114	0.1385	0.13	0.147	0.167
1/9/2016 8:30	0.774	1.494	3.042	5.879	20.753	21.378	20.504	20.701	1825.28	2342.47	2762.39	2300.53	274.274	274.994	276.542	279.379	9.40275	9.53924	9.71116	9.71116	0.1385	0.13	0.147	0.167
1/9/2016 8:45	0.774	1.494	3.041	5.877	20.754	21.378	20.504	20.701	1842.42	2347.21	2760.57	2291.97	274.274	274.994	276.541	279.377	9.40275	9.53918	9.71104	9.71104	0.1385	0.13	0.147	0.167
1/9/2016 9:00	0.774	1.494	3.041	5.877	20.758	21.379	20.505	20.701	1838.77	2343.84	2754.74	2293.97	274.274	274.994	276.541	279.377	9.40275	9.53918	9.71104	9.71104	0.138	0.129	0.147	0.167
1/9/2016 9:15	0.774	1.494	3.039	5.877	20.768	21.384	20.505	20.704	1834.67	2347.67	2756.01	2272.82	274.274	274.994	276.539	279.377	9.40275	9.53906	9.71104	9.71104	0.1385	0.13	0.147	0.167
1/9/2016 9:30	0.774	1.494	3.038	5.877	20.776	21.413	20.505	20.722	1837.4	2347.4	2753.64	2283.58	274.274	274.994	276.538	279.377	9.40275	9.539	9.71104	9.71104	0.1385	0.13	0.147	0.167
1/9/2016 9:45	0.774	1.494	3.039	5.877	20.791	21.423	20.506	20.722	1829.2	2349.22	2747.08	2290.51	274.274	274.994	276.539	279.377	9.40275	9.53906	9.71104	9.71104	0.138	0.129	0.147	0.167
1/9/2016 10:00	0.774	1.494	3.04	5.877	20.794	21.423	20.513	20.721	1827.74	2350.31	2762.39	2312.57	274.274	274.994	276.54	279.377	9.40275	9.53912	9.71104	9.71104	0.1385	0.13	0.147	0.167
1/9/2016 10:15	0.773	1.493	3.041	5.877	20.794	21.423	20.527	20.735	1827.1	2345.75	2767.68	2301.99	274.273	274.993	276.541	279.377	9.40269	9.53918	9.71104	9.71104	0.1385	0.13	0.147	0.167
1/9/2016 10:30	0.77	1.49	3.04	5.874	20.794	21.423	20.53	20.741	1827.56	2345.75	2758.02	2297.07	274.27	274.99	276.54	279.374	9.40251	9.53912	9.71085	9.71085	0.1385	0.13	0.147	0.167
1/9/2016 10:45	0.766	1.486	3.037	5.874	20.794	21.423	20.55	20.741	1823.09	2346.76	2780.26	2302.54	274.266	274.986	276.537	279.374	9.40227	9.53894	9.71085	9.71085	0.1385	0.13	0.147	0.167
1/9/2016 11:00	0.766	1.488	3.036	5.877	20.804	21.42	20.548	20.738	1823.63	2347.58	2778.62	2308.19	274.266	274.988	276.536	279.377	9.40227	9.53888	9.71104	9.71104	0.1385	0.13	0.147	0.167
1/9/2016 11:15	0.772	1.492	3.033	5.875	20.809	21.43	20.547	20.738	1826.83	2350.04	2761.48	2291.78	274.272	274.992	276.533	279.375	9.40263	9.5387	9.71091	9.71091	0.1385	0.13	0.147	0.167
1/9/2016 11:30	0.778	1.492	3.033	5.875	20.825	21.438	20.545	20.737	1817.25	2347.67	2768.77	2300.35	274.278	274.992	276.533	279.375	9.40299	9.5387	9.71091	9.71091	0.1385	0.13	0.147	0.167
1/9/2016 11:45	0.782	1.492	3.033	5.875	20.821	21.437	20.544	20.735	1816.75	2347.98	2784.57	2297.75	274.282	274.992	276.533	279.375	9.40323	9.5387	9.71091	9.71091	0.1385	0.13	0.147	0.167
1/9/2016 12:00	0.781	1.496	3.03	5.875	20.826	21.435	20.542	20.746	1824.3	2348	2778.37	2315.74	274.281	274.996	276.53	279.375	9.40317	9.53852	9.71091	9.71091	0.1385	0.13	0.147	0.167
1/9/2016 12:15	0.778	1.497	3.029	5.876	20.821	21.429	20.538	20.75	1826.53	2351.89	2759.8	2297.49	274.278	274.997	276.529	279.376	9.40299	9.53846	9.71098	9.71098	0.1385	0.13	0.147	0.167
1/9/2016 12:30	0.775	1.495	3.032	5.875	20.82	21.429	20.537	20.747	1824.95	2353.45	2755.41	2300.25	274.275	274.995	276.532	279.375	9.40281	9.53864	9.71091	9.71091	0.1385	0.13	0.147	0.167
1/9/2016 12:45	0.772	1.491	3.035	5.872	20.816	21.429	20.537	20.747	1836.24	2350.62	2774.54	2280.01	274.272	274.991	276.535	279.372	9.40263	9.53882	9.71073	9.71073	0.1385	0.13	0.147	0.167
1/9/2016 13:00	0.771	1.491	3.039	5.872	20.802	21.428	20.535	20.746	1844.35	2359.64	2761.42	2294.96	274.271	274.991	276.539	279.372	9.40257	9.53906	9.71073	9.71073	0.1385	0.13	0.147	0.167
1/9/2016 13:15	0.771	1.491	3.041	5.874	20.796	21.425	20.533	20.744	1849.17	2362.1	2752.67	2292.59	274.271	274.991	276.541	279.374	9.40257	9.53918	9.71085	9.71085	0.1385	0.13	0.147	0.167
1/9/2016 13:30	0.77	1.489	3.04	5.873	20.796	21.425	20.533	20.744	1856.74	2359.91	2786.02	2294.96	274.27	274.989	276.54	279.373	9.40251	9.53912	9.71079	9.71079	0.1385	0.13	0.147	0.167
1/9/2016 13:45	0.769	1.486	3.036	5.873	20.796	21.425	20.533	20.744	1856.83	2360.64	2779.28	2291.49	274.269	274.986	276.536	279.373	9.40245	9.53888	9.71079	9.71079	0.1385	0.13	0.147	0.167
1/9/2016 14:00	0.769	1.48	3.031	5.87	20.796	21.425	20.534	20.744	1864.21	2362.01	2766.34	2308.07	274.269	274.98	276.531	279.37	9.40245	9.53858	9.71061	9.71061	0.1385	0.13	0.147	0.167
1/9/2016 14:15	0.769	1.479	3.029	5.87	20.796	21.425	20.536	20.744	1870.4	2368.66	2780.37	2293.13	274.269	274.979	276.529	279.37	9.40245	9.53846	9.71061	9.71061	0.139	0.131	0.147	0.167
1/9/2016 14:30	0.769	1.479	3.029	5.869	20.794	21.423	20.53	20.741	1883.85	2367.25	2795.62	2297.83	274.269	274.979	276.529	279.369	9.40245	9.53846	9.71055	9.71055	0.1385	0.13	0.147	0.167
1/9/2016 14:45	0.77	1.479	3.029	5.869	20.793	21.422	20.542	20.74	1877.49	2372.28	2786.72	2281.81	274.27	274.979	276.529	279.369	9.40251	9.53846	9.71055	9.71055	0.1385	0.13	0.147	0.167
1/9/2016 15:00	0.768	1.479	3.029	5.869	20.79	21.421	20.532	20.74	1885.22	2372.63	2769.02	2285.44	274.268	274.979	276.529	279.369	9.40239	9.53846	9.71055	9.71055	0.1385	0.13	0.147	0.167
1/9/2016 15:15	0.769	1.479	3.029	5.869	20.773	21.421	20.529	20.74	1889.38	2376.42	2773.53	2291.97	274.269	274.979	276.529	279.369	9.40245	9.53846	9.71055	9.71055	0.1385	0.13	0.147	0.167
1/9/2016 15:30	0.768	1.479	3.029	5.869	20.779	21.421	20.53	20.74	1889.09	2373.12	2792.09	2296.86	274.268	274.979	276.529	279.369	9.40239	9.53846	9.71055	9.71055	0.1385	0.13	0.147	0.167
1/9/2016 15:45	0.769	1.479	3.029	5.869	20.774	21.421	20.53	20.74	1892.33	2371.15	2780.92	2306.47	274.269	274.979	276.529	279.369	9.40245	9.53846	9.71055	9.71055	0.1385	0.13	0.147	0.167
1/9/2016 16:00	0.768	1.479	3.029	5.869	20.772	21.422	20.53	20.741	1891.43	2377.56	2788.54	2299.85	274.268	274.979	276.529	279.369	9.40239	9.53846	9.71055	9.71055	0.139	0.131	0.147	0.167
1/9/2016 16:15	0.761	1.479	3.029	5.862	20.775	21.424	20.533	20.743	1887.89	2376.31	2804.42	2301.15	274.261	274.979	276.529	279.362	9.40197	9.53846	9.71012	9.71012	0.1385	0.13	0.147	0.167
1/9/2016 16:30	0.761	1.481	3.031	5.86	20.775	21.457	20.533	20.744	1878.51	2370.75	2799.32	2284.2	274.261	274.981	276.531	279.36	9.40197	9.53858	9.71	9.71	0.1385	0.13	0.147	0.167
1/9/2016 16:45	0.765	1.484	3.031	5.864	20.775	21.433	20.533	20.745	1881.79	2372.39	2790.21	2289.31	274.265	274.984	276.531	279.364	9.40221	9.53858	9.71025	9.71025	0.1385	0.13	0.147	0.167
1/9/2016 17:00	0.77	1.489	3.031	5.867	20.775	21.446	20.533	20.76	1884.25	2370.48	2789.29	2292.77	274.27	274.989	276.531	279.367	9.40251	9.53858	9.71043	9.71043	0.139	0.131	0.147	0.167
1/9/2016 17:15	0.771	1.491	3.027	5.865	20.804	21.448	20.535	20.766	1875.5	2373.49	2806.42	2299.33	274.271	274.991	276.527	279.365	9.40257	9.53834	9.71031	9.71031	0.139	0.131	0.147	0.167
1/9/2016 17:30	0.771	1.491	3.022	5.861	20.81	21.451	20.537	20.768	1871.13	2370.21	2782.37	2302.43	274.271	274.991	276.522	279.361	9.40257	9.53803	9.71006	9.71006	0.139	0.131	0.147	0.167
1/9/2016 17:45	0.771	1.491	3.02	5.861	20.799	21.451	20.538	20.768	1868.03	2371.03	2780	2295.86	274.271	274.991	276.52	279.361	9.40257	9.53791	9.71006	9.71006	0.1385	0.13	0.147	0.167
1/9/2016 18:00	0.771	1.492	3.024	5.865	20.799	21.451	20.537	20.768	1874.23	2369.39	2806.42	2291.68	274.271	274.992	276.524	279.365	9.40257	9.53816	9.71031	9.71031	0.139	0.131	0.147	0.167
1/9/2016 18:15	0.761	1.487	3.026	5.867	20.793	21.452	20.538	20.757	1876.36	2369.7	2785.15	2272.03	274.261	274.987	276.526	279.367	9.40197	9.53828	9.71043	9.71043	0.139	0.131	0.147	0.167
1/9/2016 18:30	0.757	1.487	3.028	5.863	20.784	21.456	20.541	20.752	1879.46	2372.02	2781.65	2296.65	274.257	274.987	276.528	279.363	9.40173	9.5384	9.71018	9.71018	0.1385	0.13	0.147	0.167
1/9/2016 18:45	0.761	1.49	3.032	5.863	20.793	21.459	20.544	20.755	1881.32	2378.77	2782.32	2322.7	274.261	274.99	276.532	279.363	9.40197	9.53864	9.71018	9.71018	0.1385	0.13	0.147	0.167
1/9/2016 19:00	0.762	1.485	3.033	5.856	20.804	21.461	20.545	20.756	1879.6	2373.45	2767.29	2309.08	274.262	274.985	276.533	279.356	9.40203	9.5387	9.70976	9.70976	0.139	0.131	0.147	0.167
1/9/2016 19:15	0.762	1.481	3.03	5.852	20.805	21.464	20.547	20.759	1876.06	2370.1	2776.07	2292.15	274.262	274.981	276.53	279.352	9.40203	9.53852	9.70952	9.70952	0.1385	0.13	0.147	0.167
1/9/2016 19:30	0.764	1.483	3.026	5.855	20.809	21.464	20.548	20.759	1874.6	2372.28	2774.43	2318.22	274.264	274.983	276.526	279.355	9.40215	9.53828	9.7097	9.7097	0.1385	0.13	0.147	0.167
1/9/2016 19:45	0.764	1.484	3.024	5.855	20.813	21.466	20.55	20.762	1872.41	2375.84	2796.31	2313.66	274.264	274.984	276.524	279.355	9.40215	9.53816	9.7097	9.7097	0.139	0.131	0.147	0.167
1/9/2016 20:00	0.765	1.485	3.026	5.857	20.816	21.468	20.551	20.762	1872.96	2370.83	2789.74	2294.34	274.265	274.985	276.526	279.357	9.40221	9.53828	9.70982	9.70982	0.139	0.131	0.147	0.167
1/9/2016 20:15	0.769	1.489	3.03	5.861	20.809	21.467	20.551	20.762	1879.89	2373.83	2802.32	2303.82	274.269	274.989	276.53	279.361	9.40245	9.53852	9.71006	9.71006	0.139	0.131	0.147	0.167
1/9/2016 20:30	0.773	1.493	3.034	5.866	20.809	21.467	20.551	20.762	1875.24	2379.76	2790.66	2300.17	274.273	274.993	276.534	279.366	9.40269	9.53876	9.71037	9.71037	0.139	0.131	0.147	0.167
1/9/2016 20:45	0.773	1.494	3.034	5.866	20.803	21.467	20.551	20.762	1875.51	2379.21	2793.75	2308.56	274.273	274.994	276.534	279.366	9.40269	9.53876	9.71037	9.71037	0.139	0.131	0.147	0.167
1/9/2016 21:00	0.772	1.493	3.034	5.866	20.796	21.467	20.551	20.762	1877.88	2376.48	2784.27	2300.53	274.272	274.993	276.534	279.366	9.40263	9.53876	9.71037	9.71037	0.139	0.131	0.147	0.167
1/9/2016 21:15	0.772	1.492	3.032	5.865	20.796	21.467	20.551	20.762	1885.54	2378.21	2796.85	2283.76	274.272	274.992	276.532	279.365	9.40263	9.53864	9.71031	9.71031	0.139	0.131	0.147	0.167
1/9/2016 21:30	0.772	1.491	3.032	5.864	20.798	21.467	20.551	20.763	1884.63	2375.38	2774.61	2299.81	274.272	274.991	276.532	279.364	9.40263	9.53864	9.71025	9.71025	0.139	0.131	0.147	0.167
1/9/2016 21:45	0.769	1.49	3.031	5.859	20.795	21.467	20.551	20.762	1885.36	2378.67	2801.23	2310.38	274.269	274.99	276.531	279.359	9.40245	9.53858	9.70994	9.70994	0.139	0.131	0.147	0.167
1/9/2016 22:00	0.769	1.486	3.028	5.858	20.804	21.468	20.552	20.771	1881.44	2375.47	2798.13	2305.64	274.269	274.986	276.528	279.358	9.40245	9.5384	9.70988	9.70988	0.1385	0.13	0.147	0.167
1/9/2016 22:15	0.765	1.484	3.025	5.856	20.813	21.469	20.553	20.781	1881.89	2383.13	2810.16	2302.91	274.265	274.984	276.525	279.356	9.40221	9.53822	9.70976	9.70976	0.139	0.131	0.147	0.167
1/9/2016 22:30	0.765	1.483	3.024	5.855	20.798	21.47	20.554	20.771	1886.18	2376.3	2780.63	2308.01	274.265	274.983	276.524	279.355	9.40221	9.53816	9.7097	9.7097	0.139	0.131	0.147	0.167
1/9/2016 22:45	0.764	1.483	3.024	5.855	20.798	21.471	20.554	20.767	1889.64	2377.48	2785.37	2317.68	274.264	274.983	276.524	279.355	9.40215	9.53816	9.7097	9.7097	0.139	0.131	0.147	0.167
1/9/2016 23:00	0.764	1.483	3.024	5.855	20.799	21.471	20.554	20.775	1894.2	2381.31	2803.97	2294.15	274.264	274.983	276.524	279.355	9.40215	9.53816	9.7097	9.7097	0.139	0.131	0.147	0.167
1/9/2016 23:15	0.763	1.483	3.024	5.855	20.804	21.472	20.555	20.784	1886.54	2376.93	2796.85	2299.99	274.263	274.983	276.524	279.355	9.40209	9.53816	9.7097	9.7097	0.139	0.131	0.147	0.167
1/9/2016 23:30	0.763	1.482	3.024	5.855	20.813	21.472	20.556	20.787	1892.74	2382.22	2794.85	2285.58	274.263	274.982	276.524	279.355	9.40209	9.53816	9.7097	9.7097	0.139	0.131	0.147	0.167
1/9/2016 23:45	0.763	1.479	3.024	5.855	20.82	21.473	20.574	20.787	1881.53	2376.84	2811.08	2304.18	274.263	274.979	276.524	279.355	9.40209	9.53816	9.7097	9.7097	0.139	0.131	0.147	0.167
1/10/2016 0:00	0.763	1.476	3.025	5.857	20.823	21.475	20.578	20.789	1876.97	2379.94	2777.89	2317.86	274.263	274.976	276.525	279.357	9.40209	9.53822	9.70982	9.70982	0.139	0.131	0.147	0.167
1/10/2016 0:15	0.766	1.477	3.028	5.86	20.807	21.476	20.561	20.79	1889.39	2376.6	2791.79	2295.28	274.266	274.977	276.528	279.36	9.40227	9.5384	9.71	9.71	0.139	0.131	0.147	0.167
1/10/2016 0:30	0.766	1.478	3.03	5.862	20.802	21.476	20.558	20.774	1898.78	2381.54	2808.14	2296.48	274.266	274.978	276.53	279.362	9.40227	9.53852	9.71012	9.71012	0.139	0.131	0.147	0.167
1/10/2016 0:45	0.767	1.478	3.03	5.86	20.804	21.476	20.558	20.788	1899.35	2379.25	2802.07	2289.07	274.267	274.978	276.53	279.36	9.40233	9.53852	9.71	9.71	0.139	0.131	0.147	0.167
1/10/2016 1:00	0.768	1.478	3.03	5.858	20.804	21.476	20.558	20.79	1901.79	2377.99	2795.55	2298.93	274.268	274.978	276.53	279.358	9.40239	9.53852	9.70988	9.70988	0.139	0.131	0.147	0.167
1/10/2016 1:15	0.767	1.478	3.03	5.854	20.802	21.476	20.558	20.78	1902.34	2382.76	2800.07	2283.36	274.267	274.978	276.53	279.354	9.40233	9.53852	9.70964	9.70964	0.139	0.131	0.147	0.167
1/10/2016 1:30	0.767	1.478	3.03	5.854	20.802	21.476	20.558	20.77	1907.69	2382.28	2791.03	2306.41	274.267	274.978	276.53	279.354	9.40233	9.53852	9.70964	9.70964	0.139	0.131	0.147	0.167
1/10/2016 1:45	0.768	1.478	3.03	5.853	20.802	21.476	20.558	20.77	1911.21	2383.43	2783.7	2290.32	274.268	274.978	276.53	279.353	9.40239	9.53852	9.70958	9.70958	0.139	0.131	0.147	0.167
1/10/2016 2:00	0.768	1.478	3.03	5.853	20.802	21.476	20.558	20.77	1913.64	2382.91	2815.25	2291.45	274.268	274.978	276.53	279.353	9.40239	9.53852	9.70958	9.70958	0.139	0.131	0.147	0.167
1/10/2016 2:15	0.767	1.478	3.03	5.853	20.802	21.476	20.558	20.77	1914.26	2378.73	2790.32	2300.68	274.267	274.978	276.53	279.353	9.40233	9.53852	9.70958	9.70958	0.139	0.131	0.147	0.167
1/10/2016 2:30	0.767	1.478	3.03	5.853	20.802	21.476	20.559	20.784	1911.87	2380.32	2807.36	2285.86	274.267	274.978	276.53	279.353	9.40233	9.53852	9.70958	9.70958	0.139	0.131	0.147	0.167
1/10/2016 2:45	0.768	1.477	3.029	5.853	20.802	21.476	20.558	20.773	1915.11	2381.26	2782.86	2285.99	274.268	274.977	276.529	279.353	9.40239	9.53846	9.70958	9.70958	0.139	0.131	0.147	0.167
1/10/2016 3:00	0.766	1.477	3.029	5.852	20.802	21.476	20.558	20.77	1923.05	2381.63	2804.94	2293.29	274.266	274.977	276.529	279.352	9.40227	9.53846	9.70952	9.70952	0.139	0.131	0.147	0.167
1/10/2016 3:15	0.767	1.477	3.029	5.85	20.802	21.476	20.558	20.77	1921.65	2383.97	2797.96	2308.39	274.267	274.977	276.529	279.35	9.40233	9.53846	9.70939	9.70939	0.139	0.131	0.147	0.167
1/10/2016 3:30	0.766	1.477	3.029	5.851	20.802	21.475	20.558	20.77	1920.32	2387.02	2793.82	2306.97	274.266	274.977	276.529	279.351	9.40227	9.53846	9.70945	9.70945	0.139	0.131	0.147	0.167
1/10/2016 3:45	0.765	1.477	3.029	5.85	20.802	21.476	20.558	20.77	1925.16	2384.85	2804.41	2299.69	274.265	274.977	276.529	279.35	9.40221	9.53846	9.70939	9.70939	0.139	0.131	0.147	0.167
1/10/2016 4:00	0.764	1.477	3.029	5.85	20.802	21.469	20.558	20.77	1931.22	2382.53	2806.66	2308.86	274.264	274.977	276.529	279.35	9.40215	9.53846	9.70939	9.70939	0.139	0.131	0.147	0.167
1/10/2016 4:15	0.762	1.478	3.03	5.851	20.796	21.445	20.558	20.77	1936.46	2378.39	2790.14	2302.53	274.262	274.978	276.53	279.351	9.40203	9.53852	9.70945	9.70945	0.139	0.131	0.147	0.167
1/10/2016 4:30	0.76	1.478	3.03	5.851	20.782	21.432	20.558	20.77	1942.77	2388.09	2798.12	2293.17	274.26	274.978	276.53	279.351	9.40191	9.53852	9.70945	9.70945	0.139	0.131	0.147	0.167
1/10/2016 4:45	0.758	1.478	3.03	5.851	20.782	21.432	20.558	20.768	1948.86	2386.19	2785.05	2277.86	274.258	274.978	276.53	279.351	9.40179	9.53852	9.70945	9.70945	0.139	0.131	0.147	0.167
1/10/2016 5:00	0.758	1.478	3.03	5.851	20.782	21.432	20.558	20.759	1949.48	2392.22	2825.47	2282.88	274.258	274.978	276.53	279.351	9.40179	9.53852	9.70945	9.70945	0.139	0.131	0.147	0.167
1/10/2016 5:15	0.758	1.478	3.03	5.851	20.782	21.432	20.558	20.756	1954.87	2391.03	2793.19	2324.83	274.258	274.978	276.53	279.351	9.40179	9.53852	9.70945	9.70945	0.139	0.131	0.147	0.167
1/10/2016 5:30	0.758	1.478	3.03	5.851	20.782	21.432	20.558	20.765	1946.29	2386.04	2792.59	2288.64	274.258	274.978	276.53	279.351	9.40179	9.53852	9.70945	9.70945	0.139	0.131	0.147	0.167
1/10/2016 5:45	0.758	1.478	3.029	5.85	20.782	21.432	20.558	20.767	1946.94	2387.6	2800.81	2280.26	274.258	274.978	276.529	279.35	9.40179	9.53846	9.70939	9.70939	0.139	0.131	0.147	0.167
1/10/2016 6:00	0.758	1.478	3.028	5.849	20.782	21.432	20.559	20.765	1951.25	2378.6	2804.86	2285.76	274.258	274.978	276.528	279.349	9.40179	9.5384	9.70933	9.70933	0.139	0.131	0.147	0.167
1/10/2016 6:15	0.758	1.478	3.027	5.847	20.793	21.432	20.559	20.768	1948.54	2386.92	2789.01	2295.27	274.258	274.978	276.527	279.347	9.40179	9.53834	9.70921	9.70921	0.139	0.131	0.147	0.167
1/10/2016 6:30	0.758	1.478	3.025	5.843	20.803	21.432	20.559	20.767	1945.01	2382.85	2794.71	2302.05	274.258	274.978	276.525	279.343	9.40179	9.53822	9.70897	9.70897	0.139	0.131	0.147	0.167
1/10/2016 6:45	0.758	1.478	3.023	5.841	20.805	21.447	20.561	20.773	1941.63	2379.94	2802.01	2313.18	274.258	274.978	276.523	279.341	9.40179	9.5381	9.70885	9.70885	0.1395	0.132	0.147	0.167
1/10/2016 7:00	0.758	1.478	3.018	5.84	20.807	21.458	20.562	20.774	1928.23	2380.85	2795.44	2299.13	274.258	274.978	276.518	279.34	9.40179	9.53779	9.70879	9.70879	0.139	0.131	0.147	0.167
1/10/2016 7:15	0.759	1.481	3.017	5.843	20.807	21.439	20.563	20.774	1930.14	2384.04	2808.21	2268.13	274.259	274.981	276.517	279.343	9.40185	9.53773	9.70897	9.70897	0.139	0.131	0.147	0.167
1/10/2016 7:30	0.76	1.483	3.015	5.846	20.806	21.435	20.563	20.774	1926.86	2380.03	2795.62	2298.04	274.26	274.983	276.515	279.346	9.40191	9.53761	9.70915	9.70915	0.139	0.131	0.147	0.167
1/10/2016 7:45	0.757	1.484	3.015	5.847	20.809	21.449	20.562	20.774	1923.3	2375.92	2797.45	2288.37	274.257	274.984	276.515	279.347	9.40173	9.53761	9.70921	9.70921	0.139	0.131	0.147	0.167
1/10/2016 8:00	0.755	1.484	3.014	5.847	20.826	21.474	20.563	20.774	1919.29	2375.1	2794.34	2306.07	274.255	274.984	276.514	279.347	9.40161	9.53755	9.70921	9.70921	0.139	0.131	0.147	0.167
1/10/2016 8:15	0.753	1.484	3.015	5.843	20.826	21.479	20.563	20.774	1918.47	2376.2	2805.65	2299.5	274.253	274.984	276.515	279.343	9.40149	9.53761	9.70897	9.70897	0.139	0.131	0.147	0.167
1/10/2016 8:30	0.753	1.484	3.014	5.84	20.829	21.481	20.564	20.775	1908.18	2374.03	2779.78	2311.19	274.253	274.984	276.514	279.34	9.40149	9.53755	9.70879	9.70879	0.1385	0.13	0.147	0.167
1/10/2016 8:45	0.752	1.484	3.014	5.838	20.827	21.481	20.563	20.775	1914.73	2375.29	2789.98	2299.87	274.252	274.984	276.514	279.338	9.40143	9.53755	9.70866	9.70866	0.139	0.131	0.147	0.167
1/10/2016 9:00	0.749	1.484	3.014	5.837	20.826	21.477	20.564	20.776	1917.3	2374.11	2792.91	2289.3	274.249	274.984	276.514	279.337	9.40125	9.53755	9.7086	9.7086	0.139	0.131	0.147	0.167
1/10/2016 9:15	0.747	1.484	3.014	5.836	20.826	21.478	20.564	20.776	1917.03	2374.68	2787.63	2282.74	274.247	274.984	276.514	279.336	9.40113	9.53755	9.70854	9.70854	0.139	0.131	0.147	0.167
1/10/2016 9:30	0.744	1.484	3.014	5.836	20.831	21.482	20.565	20.777	1917.72	2370.45	2805.76	2313.81	274.244	274.984	276.514	279.336	9.40095	9.53755	9.70854	9.70854	0.139	0.131	0.147	0.167
1/10/2016 9:45	0.743	1.484	3.014	5.836	20.83	21.481	20.564	20.776	1914.16	2374.37	2796.64	2286.45	274.243	274.984	276.514	279.336	9.40089	9.53755	9.70854	9.70854	0.139	0.131	0.147	0.167
1/10/2016 10:00	0.746	1.484	3.014	5.837	20.828	21.479	20.562	20.775	1914.64	2374.66	2808.22	2286.92	274.246	274.984	276.514	279.337	9.40107	9.53755	9.7086	9.7086	0.139	0.131	0.147	0.167
1/10/2016 10:15	0.749	1.481	3.012	5.84	20.84	21.48	20.572	20.792	1909.08	2372.18	2800.73	2293.11	274.249	274.981	276.512	279.34	9.40125	9.53743	9.70879	9.70879	0.1395	0.132	0.147	0.167
1/10/2016 10:30	0.748	1.478	3.019	5.84	20.846	21.477	20.583	20.791	1896.73	2369.91	2802.24	2295.23	274.248	274.978	276.519	279.34	9.40119	9.53785	9.70879	9.70879	0.139	0.131	0.147	0.167
1/10/2016 10:45	0.751	1.475	3.024	5.836	20.844	21.475	20.581	20.79	1899.17	2370.61	2795.83	2297.13	274.251	274.975	276.524	279.336	9.40137	9.53816	9.70854	9.70854	0.1395	0.132	0.147	0.167
1/10/2016 11:00	0.752	1.472	3.024	5.841	20.84	21.471	20.586	20.786	1895.57	2368.55	2787.92	2296.53	274.252	274.972	276.524	279.341	9.40143	9.53816	9.70885	9.70885	0.139	0.131	0.147	0.167
1/10/2016 11:15	0.751	1.477	3.023	5.843	20.838	21.468	20.598	20.784	1888.37	2368.73	2793.57	2320.96	274.251	274.977	276.523	279.343	9.40137	9.5381	9.70897	9.70897	0.139	0.131	0.147	0.167
1/10/2016 11:30	0.745	1.477	3.016	5.836	20.838	21.468	20.598	20.786	1897.66	2371.01	2798.31	2311.48	274.245	274.977	276.516	279.336	9.40101	9.53767	9.70854	9.70854	0.1395	0.132	0.147	0.167
1/10/2016 11:45	0.743	1.483	3.014	5.834	20.835	21.465	20.591	20.781	1904.68	2370.46	2812.72	2319.68	274.243	274.983	276.514	279.334	9.40089	9.53755	9.70842	9.70842	0.139	0.131	0.147	0.167
1/10/2016 12:00	0.744	1.482	3.014	5.84	20.834	21.463	20.593	20.78	1912.16	2365.63	2788.65	2289.96	274.244	274.982	276.514	279.34	9.40095	9.53755	9.70879	9.70879	0.139	0.131	0.147	0.167
1/10/2016 12:15	0.749	1.481	3.02	5.841	20.826	21.46	20.587	20.777	1904.19	2374.34	2812.3	2290.83	274.249	274.981	276.52	279.341	9.40125	9.53791	9.70885	9.70885	0.139	0.131	0.147	0.167
1/10/2016 12:30	0.75	1.482	3.02	5.84	20.825	21.455	20.563	20.772	1915.84	2370.47	2792.48	2306.78	274.25	274.982	276.52	279.34	9.40131	9.53791	9.70879	9.70879	0.1395	0.132	0.147	0.167
1/10/2016 12:45	0.747	1.486	3.017	5.836	20.797	21.449	20.559	20.781	1921.17	2372.78	2800.62	2295.71	274.247	274.986	276.517	279.336	9.40113	9.53773	9.70854	9.70854	0.1395	0.132	0.147	0.167
1/10/2016 13:00	0.755	1.485	3.019	5.838	20.792	21.456	20.553	20.782	1933.28	2375.65	2768.65	2309.33	274.255	274.985	276.519	279.338	9.40161	9.53785	9.70866	9.70866	0.1395	0.132	0.147	0.167
1/10/2016 13:15	0.804	1.52	3.054	5.872	20.787	21.459	20.548	20.776	1940.25	2371.92	2782.54	2310.89	274.304	275.02	276.554	279.372	9.40455	9.53997	9.71073	9.71073	0.1395	0.132	0.147	0.167
1/10/2016 13:30	0.841	1.554	3.079	5.899	20.784	21.458	20.547	20.776	1950.5	2373.72	2785.11	2306.5	274.341	275.054	276.579	279.399	9.40677	9.54148	9.71237	9.71237	0.139	0.131	0.147	0.167
1/10/2016 13:45	0.861	1.571	3.093	5.911	20.786	21.46	20.549	20.778	1953.95	2373.73	2789.77	2289.83	274.361	275.071	276.593	279.411	9.40797	9.54232	9.7131	9.7131	0.139	0.131	0.147	0.167
1/10/2016 14:00	0.885	1.592	3.108	5.924	20.795	21.458	20.548	20.778	1955.64	2375.07	2786.56	2290.8	274.385	275.092	276.608	279.424	9.40941	9.54323	9.7139	9.7139	0.139	0.131	0.147	0.167
1/10/2016 14:15	0.886	1.599	3.115	5.93	20.78	21.455	20.545	20.774	1951.94	2370.57	2793.57	2291.14	274.386	275.099	276.615	279.43	9.40947	9.54365	9.71426	9.71426	0.139	0.131	0.147	0.167
1/10/2016 14:30	0.876	1.593	3.106	5.921	20.784	21.454	20.545	20.774	1952.11	2374.7	2788.73	2287.45	274.376	275.093	276.606	279.421	9.40887	9.54311	9.71371	9.71371	0.1395	0.132	0.147	0.167
1/10/2016 14:45	0.868	1.588	3.094	5.913	20.782	21.455	20.546	20.775	1948.83	2373.97	2783.81	2304.02	274.368	275.088	276.594	279.413	9.40839	9.54238	9.71323	9.71323	0.139	0.131	0.147	0.167
1/10/2016 15:00	0.869	1.587	3.098	5.913	20.783	21.455	20.546	20.77	1952.74	2374.84	2783.28	2295.05	274.369	275.087	276.598	279.413	9.40845	9.54262	9.71323	9.71323	0.1395	0.132	0.147	0.167
1/10/2016 15:15	0.892	1.606	3.118	5.934	20.804	21.457	20.554	20.773	1951.65	2368.89	2784.58	2288.81	274.392	275.106	276.618	279.434	9.40983	9.54383	9.7145	9.7145	0.1395	0.132	0.147	0.167
1/10/2016 15:30	0.891	1.607	3.117	5.932	20.806	21.459	20.564	20.758	1946.51	2372.51	2776.82	2297.07	274.391	275.107	276.617	279.432	9.40977	9.54377	9.71438	9.71438	0.139	0.131	0.147	0.167
1/10/2016 15:45	0.878	1.598	3.111	5.92	20.809	21.461	20.573	20.76	1941.1	2367.83	2790.57	2293.13	274.378	275.098	276.611	279.42	9.40899	9.54341	9.71365	9.71365	0.139	0.131	0.147	0.167
1/10/2016 16:00	0.864	1.588	3.094	5.913	20.778	21.463	20.576	20.762	1934.08	2370.39	2799.32	2293.68	274.364	275.088	276.594	279.413	9.40815	9.54238	9.71323	9.71323	0.139	0.131	0.147	0.167
1/10/2016 16:15	0.85	1.578	3.097	5.909	20.768	21.463	20.575	20.762	1936.27	2367.02	2806.06	2289.67	274.35	275.078	276.597	279.409	9.40731	9.54256	9.71298	9.71298	0.1395	0.132	0.147	0.167
1/10/2016 16:30	0.853	1.572	3.099	5.907	20.761	21.464	20.575	20.762	1931.62	2366.2	2787.66	2295.68	274.353	275.072	276.599	279.407	9.40749	9.54268	9.71286	9.71286	0.1395	0.132	0.147	0.167
1/10/2016 16:45	0.842	1.577	3.095	5.906	20.774	21.464	20.576	20.763	1927.43	2366.2	2789.29	2264.16	274.342	275.077	276.595	279.406	9.40683	9.54244	9.7128	9.7128	0.139	0.131	0.147	0.167
1/10/2016 17:00	0.837	1.565	3.087	5.898	20.79	21.468	20.579	20.766	1921.88	2365.38	2780.73	2275.64	274.337	275.065	276.587	279.398	9.40653	9.54196	9.71231	9.71231	0.139	0.131	0.147	0.167
1/10/2016 17:15	0.826	1.557	3.082	5.888	20.817	21.47	20.58	20.767	1915.04	2360.09	2792.57	2306.07	274.326	275.057	276.582	279.388	9.40587	9.54166	9.71171	9.71171	0.1395	0.132	0.147	0.167
1/10/2016 17:30	0.818	1.558	3.071	5.886	20.817	21.486	20.582	20.768	1906.3	2356.72	2785.65	2283.84	274.318	275.058	276.571	279.386	9.40539	9.54099	9.71158	9.71158	0.139	0.131	0.147	0.167
1/10/2016 17:45	0.814	1.543	3.07	5.887	20.818	21.494	20.582	20.768	1897.46	2362.67	2793.44	2308.19	274.314	275.043	276.57	279.387	9.40515	9.54093	9.71164	9.71164	0.139	0.131	0.147	0.167
1/10/2016 18:00	0.803	1.543	3.073	5.881	20.817	21.537	20.586	20.773	1896.26	2357.24	2793.07	2293.26	274.303	275.043	276.573	279.381	9.40449	9.54111	9.71128	9.71128	0.1395	0.132	0.147	0.167
1/10/2016 18:15	0.805	1.547	3.07	5.88	20.812	21.524	20.588	20.774	1890.59	2358.27	2778.18	2286.25	274.305	275.047	276.57	279.38	9.40461	9.54093	9.71122	9.71122	0.139	0.131	0.147	0.167
1/10/2016 18:30	0.805	1.544	3.065	5.875	20.808	21.504	20.59	20.777	1887.72	2356.97	2776.61	2298.16	274.305	275.044	276.565	279.375	9.40461	9.54063	9.71091	9.71091	0.1395	0.132	0.147	0.167
1/10/2016 18:45	0.802	1.536	3.062	5.875	20.806	21.505	20.589	20.778	1893.56	2352.96	2777.53	2292.15	274.302	275.036	276.562	279.375	9.40443	9.54045	9.71091	9.71091	0.1395	0.132	0.147	0.167
1/10/2016 19:00	0.796	1.537	3.057	5.872	20.81	21.505	20.592	20.778	1879.61	2352.59	2781.54	2291.97	274.296	275.037	276.557	279.372	9.40407	9.54015	9.71073	9.71073	0.1395	0.132	0.147	0.167
1/10/2016 19:15	0.793	1.53	3.058	5.867	20.812	21.508	20.594	20.781	1878.34	2348.95	2788.83	2293.24	274.293	275.03	276.558	279.367	9.40389	9.54021	9.71043	9.71043	0.1395	0.132	0.147	0.167
1/10/2016 19:30	0.788	1.53	3.059	5.866	20.811	21.509	20.596	20.782	1878.06	2352.5	2778.44	2285.95	274.288	275.03	276.559	279.366	9.40359	9.54027	9.71037	9.71037	0.1395	0.132	0.147	0.167
1/10/2016 19:45	0.792	1.533	3.061	5.862	20.801	21.509	20.596	20.783	1875.78	2352.32	2775.34	2284.12	274.292	275.033	276.561	279.362	9.40383	9.54039	9.71012	9.71012	0.1395	0.132	0.147	0.167
1/10/2016 20:00	0.795	1.537	3.06	5.866	20.791	21.509	20.594	20.782	1881.71	2346.12	2761.84	2299.26	274.295	275.037	276.56	279.366	9.40401	9.54033	9.71037	9.71037	0.139	0.131	0.147	0.167
1/10/2016 20:15	0.796	1.537	3.057	5.867	20.793	21.509	20.574	20.783	1891.01	2352.87	2772.06	2302.18	274.296	275.037	276.557	279.367	9.40407	9.54015	9.71043	9.71043	0.1395	0.132	0.147	0.167
1/10/2016 20:30	0.796	1.536	3.054	5.866	20.792	21.509	20.573	20.772	1889.37	2350.49	2763.67	2296.16	274.296	275.036	276.554	279.366	9.40407	9.53997	9.71037	9.71037	0.1395	0.132	0.147	0.167
1/10/2016 20:45	0.795	1.531	3.051	5.866	20.789	21.511	20.576	20.783	1893.38	2355.42	2771.14	2289.05	274.295	275.031	276.551	279.366	9.40401	9.53979	9.71037	9.71037	0.139	0.131	0.147	0.167
1/10/2016 21:00	0.794	1.527	3.048	5.866	20.795	21.512	20.577	20.785	1890.37	2353.41	2764.03	2301.45	274.294	275.027	276.548	279.366	9.40395	9.5396	9.71037	9.71037	0.1395	0.132	0.147	0.167
1/10/2016 21:15	0.791	1.527	3.046	5.866	20.795	21.512	20.592	20.784	1886.72	2354.96	2780.08	2303.82	274.291	275.027	276.546	279.366	9.40377	9.53948	9.71037	9.71037	0.1395	0.132	0.147	0.167
1/10/2016 21:30	0.79	1.527	3.046	5.866	20.794	21.511	20.598	20.783	1886.09	2352.41	2765.13	2294.34	274.29	275.027	276.546	279.366	9.40371	9.53948	9.71037	9.71037	0.139	0.131	0.147	0.167
1/10/2016 21:45	0.789	1.527	3.046	5.866	20.794	21.51	20.597	20.783	1883.17	2348.58	2769.69	2308.19	274.289	275.027	276.546	279.366	9.40365	9.53948	9.71037	9.71037	0.1395	0.132	0.147	0.167
1/10/2016 22:00	0.789	1.527	3.046	5.866	20.793	21.51	20.597	20.782	1879.61	2353.69	2758.38	2284.85	274.289	275.027	276.546	279.366	9.40365	9.53948	9.71037	9.71037	0.1395	0.132	0.147	0.167
1/10/2016 22:15	0.787	1.526	3.046	5.866	20.798	21.51	20.597	20.782	1877.52	2352.5	2770.05	2305.28	274.287	275.026	276.546	279.366	9.40353	9.53948	9.71037	9.71037	0.139	0.131	0.147	0.167
1/10/2016 22:30	0.785	1.526	3.045	5.866	20.8	21.51	20.597	20.782	1874.23	2348.49	2755.28	2278.84	274.285	275.026	276.545	279.366	9.40341	9.53942	9.71037	9.71037	0.139	0.131	0.147	0.167
1/10/2016 22:45	0.781	1.526	3.046	5.865	20.795	21.51	20.597	20.783	1877.33	2350.13	2755.1	2288.87	274.281	275.026	276.546	279.365	9.40317	9.53948	9.71031	9.71031	0.1395	0.132	0.147	0.167
1/10/2016 23:00	0.774	1.524	3.046	5.861	20.795	21.511	20.597	20.784	1876.51	2349.95	2766.59	2286.49	274.274	275.024	276.546	279.361	9.40275	9.53948	9.71006	9.71006	0.139	0.131	0.147	0.167
1/10/2016 23:15	0.774	1.517	3.045	5.855	20.807	21.513	20.599	20.785	1877.15	2346.48	2769.32	2295.98	274.274	275.017	276.545	279.355	9.40275	9.53942	9.7097	9.7097	0.1395	0.132	0.147	0.167
1/10/2016 23:30	0.774	1.515	3.045	5.855	20.805	21.515	20.601	20.788	1872.96	2350.4	2770.96	2306.55	274.274	275.015	276.545	279.355	9.40275	9.53942	9.7097	9.7097	0.1395	0.132	0.147	0.167
1/10/2016 23:45	0.777	1.518	3.048	5.858	20.801	21.518	20.603	20.79	1868.25	2349.53	2752.59	2289.82	274.277	275.018	276.548	279.358	9.40293	9.5396	9.70988	9.70988	0.139	0.131	0.147	0.167
1/11/2016 0:00	0.779	1.521	3.051	5.862	20.801	21.518	20.603	20.79	1869.51	2347.02	2766.64	2282.83	274.279	275.021	276.551	279.362	9.40305	9.53979	9.71012	9.71012	0.1395	0.132	0.147	0.167
1/11/2016 0:15	0.78	1.521	3.048	5.861	20.803	21.52	20.605	20.791	1877.53	2349.74	2769.79	2285.54	274.28	275.021	276.548	279.361	9.40311	9.5396	9.71006	9.71006	0.1395	0.132	0.147	0.167
1/11/2016 0:30	0.781	1.523	3.045	5.855	20.785	21.521	20.607	20.793	1880.07	2351.48	2760.6	2292.02	274.281	275.023	276.545	279.355	9.40317	9.53942	9.7097	9.7097	0.139	0.131	0.147	0.167
1/11/2016 0:45	0.785	1.527	3.047	5.858	20.628	21.521	20.607	20.793	1877.34	2346.28	2755.86	2297.67	274.285	275.027	276.547	279.358	9.40341	9.53954	9.70988	9.70988	0.139	0.131	0.147	0.167
1/11/2016 1:00	0.784	1.525	3.047	5.858	20.437	21.523	20.608	20.794	1881.08	2350.84	2781.03	2300.96	274.284	275.025	276.547	279.358	9.40335	9.53954	9.70988	9.70988	0.1395	0.132	0.147	0.167
1/11/2016 1:15	0.778	1.519	3.047	5.857	20.648	21.526	20.61	20.797	1883.36	2345.97	2775.84	2292.8	274.278	275.019	276.547	279.357	9.40299	9.53954	9.70982	9.70982	0.139	0.131	0.147	0.167
1/11/2016 1:30	0.776	1.517	3.047	5.851	20.696	21.527	20.594	20.798	1886.1	2352.06	2757.64	2310.65	274.276	275.017	276.547	279.351	9.40287	9.53954	9.70945	9.70945	0.139	0.131	0.147	0.167
1/11/2016 1:45	0.775	1.517	3.047	5.847	20.72	21.527	20.588	20.798	1888.76	2349.92	2765.09	2295.64	274.275	275.017	276.547	279.347	9.40281	9.53954	9.70921	9.70921	0.1395	0.132	0.147	0.167
1/11/2016 2:00	0.775	1.517	3.046	5.847	20.705	21.527	20.588	20.798	1901.05	2357.93	2755.51	2281.29	274.275	275.017	276.546	279.347	9.40281	9.53948	9.70921	9.70921	0.139	0.131	0.147	0.167
1/11/2016 2:15	0.775	1.517	3.047	5.847	20.718	21.527	20.593	20.798	1896.85	2352.79	2760.84	2299.97	274.275	275.017	276.547	279.347	9.40281	9.53954	9.70921	9.70921	0.1395	0.132	0.147	0.167
1/11/2016 2:30	0.775	1.517	3.047	5.847	20.718	21.526	20.605	20.798	1891.29	2348.12	2753.96	2295.67	274.275	275.017	276.547	279.347	9.40281	9.53954	9.70921	9.70921	0.1395	0.132	0.147	0.167
1/11/2016 2:45	0.775	1.517	3.047	5.848	20.713	21.526	20.603	20.797	1896.65	2352.16	2777.93	2315.12	274.275	275.017	276.547	279.348	9.40281	9.53954	9.70927	9.70927	0.1395	0.132	0.147	0.167
1/11/2016 3:00	0.775	1.517	3.047	5.849	20.711	21.523	20.586	20.795	1901.43	2351.51	2775.77	2289.31	274.275	275.017	276.547	279.349	9.40281	9.53954	9.70933	9.70933	0.1395	0.132	0.147	0.167
1/11/2016 3:15	0.775	1.517	3.047	5.847	20.7	21.523	20.584	20.794	1909.17	2353.31	2766.26	2287.64	274.275	275.017	276.547	279.347	9.40281	9.53954	9.70921	9.70921	0.139	0.131	0.147	0.167
1/11/2016 3:30	0.774	1.517	3.047	5.847	20.694	21.523	20.586	20.795	1902.69	2353.49	2773.74	2266.12	274.274	275.017	276.547	279.347	9.40275	9.53954	9.70921	9.70921	0.1395	0.132	0.147	0.167
1/11/2016 3:45	0.774	1.517	3.044	5.847	20.618	21.523	20.585	20.795	1906.27	2350.96	2767.75	2276.54	274.274	275.017	276.544	279.347	9.40275	9.53936	9.70921	9.70921	0.1395	0.132	0.147	0.167
1/11/2016 4:00	0.773	1.517	3.043	5.847	20.592	21.524	20.585	20.795	1904.1	2350.53	2763.03	2298.82	274.273	275.017	276.543	279.347	9.40269	9.5393	9.70921	9.70921	0.1395	0.132	0.147	0.167
1/11/2016 4:15	0.774	1.517	3.042	5.847	20.601	21.524	20.585	20.795	1901.6	2355.96	2753.68	2289.84	274.274	275.017	276.542	279.347	9.40275	9.53924	9.70921	9.70921	0.139	0.131	0.147	0.167
1/11/2016 4:30	0.773	1.517	3.044	5.847	20.597	21.523	20.584	20.794	1909.99	2356.5	2771.73	2304.79	274.273	275.017	276.544	279.347	9.40269	9.53936	9.70921	9.70921	0.139	0.131	0.147	0.167
1/11/2016 4:45	0.772	1.517	3.043	5.847	20.567	21.522	20.584	20.794	1914.91	2359.87	2757.68	2286.55	274.272	275.017	276.543	279.347	9.40263	9.5393	9.70921	9.70921	0.1395	0.132	0.147	0.167
1/11/2016 5:00	0.773	1.517	3.042	5.847	20.585	21.522	20.584	20.794	1912.63	2363.34	2771.91	2294.39	274.273	275.017	276.542	279.347	9.40269	9.53924	9.70921	9.70921	0.1395	0.132	0.147	0.167
1/11/2016 5:15	0.77	1.516	3.038	5.847	20.595	21.522	20.584	20.794	1909.71	2353.85	2768.81	2282.9	274.27	275.016	276.538	279.347	9.40251	9.539	9.70921	9.70921	0.139	0.131	0.147	0.167
1/11/2016 5:30	0.765	1.516	3.036	5.843	20.612	21.524	20.585	20.795	1912.33	2350.55	2746.65	2278.41	274.265	275.016	276.536	279.343	9.40221	9.53888	9.70897	9.70897	0.139	0.131	0.147	0.167
1/11/2016 5:45	0.764	1.514	3.036	5.838	20.672	21.526	20.587	20.798	1902.72	2355.56	2783.03	2286.7	274.264	275.014	276.536	279.338	9.40215	9.53888	9.70866	9.70866	0.1395	0.132	0.147	0.167
1/11/2016 6:00	0.764	1.515	3.036	5.837	20.666	21.525	20.588	20.797	1906.52	2349.95	2771.5	2296.14	274.264	275.015	276.536	279.337	9.40215	9.53888	9.7086	9.7086	0.1395	0.132	0.147	0.167
1/11/2016 6:15	0.764	1.513	3.036	5.838	20.675	21.524	20.597	20.796	1895.96	2354.98	2743.49	2288.58	274.264	275.013	276.536	279.338	9.40215	9.53888	9.70866	9.70866	0.1395	0.132	0.147	0.167
1/11/2016 6:30	0.764	1.511	3.036	5.836	20.731	21.523	20.587	20.795	1901.6	2348.11	2750.94	2286.37	274.264	275.011	276.536	279.336	9.40215	9.53888	9.70854	9.70854	0.139	0.131	0.147	0.167
1/11/2016 6:45	0.764	1.509	3.036	5.836	20.79	21.525	20.593	20.797	1896.56	2356.31	2768.73	2303.23	274.264	275.009	276.536	279.336	9.40215	9.53888	9.70854	9.70854	0.1395	0.132	0.147	0.167
1/11/2016 7:00	0.764	1.507	3.036	5.836	20.809	21.533	20.61	20.797	1894.81	2349.93	2759.72	2275.41	274.264	275.007	276.536	279.336	9.40215	9.53888	9.70854	9.70854	0.1395	0.132	0.147	0.167
1/11/2016 7:15	0.764	1.507	3.036	5.836	20.807	21.553	20.609	20.796	1892.86	2351.13	2782.69	2298.6	274.264	275.007	276.536	279.336	9.40215	9.53888	9.70854	9.70854	0.1395	0.132	0.147	0.167
1/11/2016 7:30	0.764	1.509	3.036	5.836	20.806	21.564	20.608	20.795	1885.91	2352.03	2760.24	2285.82	274.264	275.009	276.536	279.336	9.40215	9.53888	9.70854	9.70854	0.139	0.131	0.147	0.167
1/11/2016 7:45	0.763	1.508	3.035	5.835	20.815	21.568	20.608	20.803	1885	2354.22	2759.14	2301.51	274.263	275.008	276.535	279.335	9.40209	9.53882	9.70848	9.70848	0.139	0.131	0.147	0.167
1/11/2016 8:00	0.763	1.508	3.035	5.835	20.827	21.568	20.608	20.815	1879.98	2346.65	2770.09	2270.5	274.263	275.008	276.535	279.335	9.40209	9.53882	9.70848	9.70848	0.1395	0.132	0.147	0.167
1/11/2016 8:15	0.761	1.506	3.036	5.835	20.827	21.568	20.608	20.815	1869.31	2342.55	2748.57	2291.11	274.261	275.006	276.536	279.335	9.40197	9.53888	9.70848	9.70848	0.1395	0.132	0.147	0.167
1/11/2016 8:30	0.758	1.506	3.036	5.836	20.834	21.568	20.607	20.815	1864.3	2345.65	2777.38	2294.21	274.258	275.006	276.536	279.336	9.40179	9.53888	9.70854	9.70854	0.139	0.131	0.147	0.167
1/11/2016 8:45	0.756	1.506	3.036	5.836	20.83	21.568	20.608	20.815	1865.39	2341.18	2768.45	2297.13	274.256	275.006	276.536	279.336	9.40167	9.53888	9.70854	9.70854	0.139	0.131	0.147	0.167
1/11/2016 9:00	0.764	1.511	3.038	5.839	20.84	21.568	20.608	20.82	1862.84	2346.38	2768.81	2304.97	274.264	275.011	276.538	279.339	9.40215	9.539	9.70873	9.70873	0.139	0.131	0.147	0.167
1/11/2016 9:15	0.774	1.524	3.045	5.849	20.848	21.567	20.614	20.835	1864.66	2348.02	2767.72	2288.01	274.274	275.024	276.545	279.349	9.40275	9.53942	9.70933	9.70933	0.1395	0.132	0.147	0.167
1/11/2016 9:30	0.77	1.523	3.042	5.845	20.848	21.593	20.625	20.835	1850.34	2343	2762.79	2296.03	274.27	275.023	276.542	279.345	9.40251	9.53924	9.70909	9.70909	0.1395	0.132	0.147	0.167
1/11/2016 9:45	0.767	1.522	3.041	5.84	20.846	21.608	20.628	20.833	1840.67	2343.73	2751.3	2308.62	274.267	275.022	276.541	279.34	9.40233	9.53918	9.70879	9.70879	0.1395	0.132	0.147	0.167
1/11/2016 10:00	0.762	1.521	3.04	5.839	20.866	21.608	20.643	20.838	1834.81	2342.7	2766.35	2291.64	274.262	275.021	276.54	279.339	9.40203	9.53912	9.70873	9.70873	0.1395	0.132	0.147	0.167
1/11/2016 10:15	0.761	1.516	3.035	5.838	20.883	21.604	20.648	20.849	1835.05	2337.75	2762.97	2296.55	274.261	275.016	276.535	279.338	9.40197	9.53882	9.70866	9.70866	0.1395	0.132	0.147	0.167
1/11/2016 10:30	0.764	1.515	3.041	5.844	20.879	21.6	20.643	20.845	1826.83	2336.37	2765.31	2298.53	274.264	275.015	276.541	279.344	9.40215	9.53918	9.70903	9.70903	0.1395	0.132	0.147	0.167
1/11/2016 10:45	0.771	1.518	3.041	5.845	20.882	21.61	20.643	20.863	1825.55	2336.73	2771.15	2302.54	274.271	275.018	276.541	279.345	9.40257	9.53918	9.70909	9.70909	0.1395	0.132	0.147	0.167
1/11/2016 11:00	0.807	1.546	3.066	5.865	20.906	21.639	20.639	20.861	1815.98	2340.65	2769.14	2295.25	274.307	275.046	276.566	279.365	9.40473	9.54069	9.71031	9.71031	0.1395	0.132	0.147	0.167
1/11/2016 11:15	0.857	1.586	3.1	5.901	20.909	21.637	20.674	20.859	1806.13	2334.63	2737.41	2294.7	274.357	275.086	276.6	279.401	9.40773	9.54274	9.7125	9.7125	0.1395	0.132	0.147	0.167
1/11/2016 11:30	0.894	1.622	3.124	5.93	20.905	21.653	20.677	20.874	1813.39	2333.66	2757.28	2297.83	274.394	275.122	276.624	279.43	9.40995	9.54419	9.71426	9.71426	0.1395	0.132	0.147	0.167
1/11/2016 11:45	0.917	1.638	3.14	5.938	20.899	21.658	20.673	20.889	1813.09	2333.28	2754.41	2306.22	274.417	275.138	276.64	279.438	9.41133	9.54516	9.71475	9.71475	0.139	0.131	0.147	0.167
1/11/2016 12:00	0.934	1.658	3.155	5.955	20.929	21.664	20.669	20.885	1810.04	2335.92	2749.27	2282.8	274.434	275.158	276.655	279.455	9.41235	9.54606	9.71578	9.71578	0.1395	0.132	0.147	0.167
1/11/2016 12:15	0.956	1.672	3.17	5.968	20.935	21.662	20.667	20.884	1812.46	2337.32	2745.2	2300.06	274.456	275.172	276.67	279.468	9.41368	9.54697	9.71657	9.71657	0.139	0.131	0.147	0.167
1/11/2016 12:30	0.977	1.695	3.186	5.981	20.93	21.673	20.663	20.88	1815.74	2339.05	2762.88	2305.16	274.477	275.195	276.686	279.481	9.41494	9.54794	9.71736	9.71736	0.1395	0.132	0.147	0.167
1/11/2016 12:45	1.009	1.718	3.21	6.001	20.921	21.671	20.678	20.873	1825.31	2335.4	2761.24	2283.94	274.509	275.218	276.71	279.501	9.41686	9.54939	9.71858	9.71858	0.1395	0.132	0.147	0.167
1/11/2016 13:00	1.043	1.75	3.234	6.028	20.912	21.699	20.671	20.877	1840.63	2341.58	2752.57	2295.32	274.543	275.25	276.734	279.528	9.4189	9.55084	9.72022	9.72022	0.139	0.131	0.147	0.167
1/11/2016 13:15	1.09	1.784	3.263	6.055	20.907	21.702	20.667	20.882	1843.55	2344.29	2750.43	2307.05	274.59	275.284	276.763	279.555	9.42172	9.55259	9.72187	9.72187	0.139	0.131	0.147	0.167
1/11/2016 13:30	1.112	1.806	3.284	6.071	20.906	21.702	20.667	20.871	1850.55	2346.28	2758.62	2289.93	274.612	275.306	276.784	279.571	9.42304	9.55386	9.72284	9.72284	0.1395	0.132	0.147	0.167
1/11/2016 13:45	1.124	1.821	3.288	6.084	20.908	21.703	20.669	20.864	1858.38	2342.64	2740.59	2270.08	274.624	275.321	276.788	279.584	9.42376	9.5541	9.72363	9.72363	0.139	0.131	0.147	0.167
1/11/2016 14:00	1.14	1.835	3.306	6.085	20.905	21.7	20.672	20.87	1858.56	2349.38	2754.61	2275.73	274.64	275.335	276.806	279.585	9.42472	9.55518	9.72369	9.72369	0.139	0.131	0.147	0.167
1/11/2016 14:15	1.143	1.842	3.304	6.102	20.903	21.699	20.711	20.878	1862.75	2347.83	2756.25	2284.83	274.643	275.342	276.804	279.602	9.4249	9.55506	9.72473	9.72473	0.1395	0.132	0.147	0.167
1/11/2016 14:30	1.151	1.851	3.313	6.099	20.902	21.697	20.71	20.879	1870.76	2351.84	2734.77	2261.16	274.651	275.351	276.813	279.599	9.42538	9.55561	9.72454	9.72454	0.1395	0.132	0.147	0.167
1/11/2016 14:45	1.159	1.857	3.32	6.099	20.897	21.693	20.791	20.875	1875.04	2355.66	2742.05	2283.01	274.659	275.357	276.82	279.599	9.42586	9.55603	9.72454	9.72454	0.139	0.131	0.147	0.167
1/11/2016 15:00	1.157	1.854	3.318	6.102	20.89	21.693	20.713	20.873	1870.58	2353.75	2749.52	2305.41	274.657	275.354	276.818	279.602	9.42574	9.55591	9.72473	9.72473	0.1395	0.132	0.147	0.167
1/11/2016 15:15	1.16	1.858	3.322	6.109	20.902	21.693	20.706	20.875	1868.85	2354.11	2749.7	2274.27	274.66	275.358	276.822	279.609	9.42592	9.55615	9.72515	9.72515	0.1395	0.132	0.147	0.167
1/11/2016 15:30	1.162	1.861	3.327	6.111	20.915	21.695	20.708	20.878	1863.21	2344.01	2757.35	2295.21	274.662	275.361	276.827	279.611	9.42604	9.55645	9.72527	9.72527	0.139	0.131	0.147	0.167
1/11/2016 15:45	1.124	1.846	3.309	6.091	20.903	21.686	20.706	20.869	1854.83	2349.84	2765.36	2277	274.624	275.346	276.809	279.591	9.42376	9.55537	9.72406	9.72406	0.14	0.132	0.148	0.167
1/11/2016 16:00	1.018	1.767	3.239	6.02	20.884	21.661	20.694	20.862	1854.83	2354.21	2755.89	2272.08	274.518	275.267	276.739	279.52	9.4174	9.55114	9.71974	9.71974	0.1395	0.132	0.147	0.167
1/11/2016 16:15	0.943	1.703	3.187	5.967	20.879	21.667	20.699	20.87	1842.06	2350.73	2768.36	2282.54	274.443	275.203	276.687	279.467	9.4129	9.548	9.71651	9.71651	0.14	0.132	0.148	0.167
1/11/2016 16:30	0.904	1.667	3.164	5.945	20.885	21.661	20.7	20.871	1841.21	2348.83	2755.48	2279.27	274.404	275.167	276.664	279.445	9.41055	9.54661	9.71517	9.71517	0.1395	0.132	0.147	0.167
1/11/2016 16:45	0.884	1.65	3.145	5.933	20.901	21.664	20.702	20.872	1837.84	2346.23	2751.62	2309.8	274.384	275.15	276.645	279.433	9.40935	9.54546	9.71444	9.71444	0.1395	0.132	0.147	0.167
1/11/2016 17:00	0.868	1.634	3.138	5.916	20.885	21.672	20.702	20.874	1829.98	2345.36	2755.21	2286.45	274.368	275.134	276.638	279.416	9.40839	9.54504	9.71341	9.71341	0.139	0.131	0.147	0.167
1/11/2016 17:15	0.859	1.628	3.135	5.912	20.887	21.672	20.702	20.873	1826.64	2348.3	2742.56	2298.58	274.359	275.128	276.635	279.412	9.40785	9.54486	9.71317	9.71317	0.1395	0.132	0.147	0.167
1/11/2016 17:30	0.846	1.609	3.123	5.912	20.912	21.673	20.703	20.873	1818.1	2343.92	2755.01	2297.76	274.346	275.109	276.623	279.412	9.40707	9.54413	9.71317	9.71317	0.1395	0.132	0.147	0.167
1/11/2016 17:45	0.846	1.609	3.116	5.909	20.924	21.676	20.703	20.874	1816.03	2346.8	2770.67	2297.72	274.346	275.109	276.616	279.409	9.40707	9.54371	9.71298	9.71298	0.1395	0.132	0.147	0.167
1/11/2016 18:00	0.837	1.608	3.115	5.9	20.92	21.676	20.706	20.876	1815.3	2342.93	2753.51	2290.65	274.337	275.108	276.615	279.4	9.40653	9.54365	9.71244	9.71244	0.1395	0.132	0.147	0.167
1/11/2016 18:15	0.825	1.598	3.101	5.894	20.916	21.68	20.711	20.879	1814.06	2346.14	2769.64	2292.67	274.325	275.098	276.601	279.394	9.40581	9.5428	9.71207	9.71207	0.1395	0.132	0.147	0.167
1/11/2016 18:30	0.826	1.589	3.096	5.888	20.93	21.685	20.713	20.884	1811.53	2348.14	2757.2	2307.87	274.326	275.089	276.596	279.388	9.40587	9.5425	9.71171	9.71171	0.1395	0.132	0.147	0.167
1/11/2016 18:45	0.832	1.595	3.102	5.888	20.921	21.685	20.794	20.884	1809.72	2344.51	2758.86	2273.27	274.332	275.095	276.602	279.388	9.40623	9.54286	9.71171	9.71171	0.139	0.131	0.147	0.167
1/11/2016 19:00	0.83	1.595	3.105	5.883	20.921	21.689	20.763	20.888	1804.62	2344.06	2774.17	2310.62	274.33	275.095	276.605	279.383	9.40611	9.54305	9.7114	9.7114	0.139	0.131	0.147	0.167
1/11/2016 19:15	0.825	1.584	3.098	5.883	20.929	21.691	20.761	20.888	1809.63	2338.41	2770.89	2302.61	274.325	275.084	276.598	279.383	9.40581	9.54262	9.7114	9.7114	0.139	0.131	0.147	0.167
1/11/2016 19:30	0.82	1.582	3.099	5.887	20.944	21.703	20.764	20.888	1802.8	2339.14	2762.69	2282.02	274.32	275.082	276.599	279.387	9.40551	9.54268	9.71164	9.71164	0.1395	0.132	0.147	0.167
1/11/2016 19:45	0.821	1.584	3.096	5.889	20.945	21.714	20.765	20.897	1800.23	2339.69	2756.06	2296.87	274.321	275.084	276.596	279.389	9.40557	9.5425	9.71177	9.71177	0.139	0.131	0.147	0.167
1/11/2016 20:00	0.823	1.586	3.094	5.882	20.949	21.718	20.769	20.911	1801.36	2340.44	2745.1	2287.4	274.323	275.086	276.594	279.382	9.40569	9.54238	9.71134	9.71134	0.139	0.131	0.147	0.167
1/11/2016 20:15	0.826	1.589	3.097	5.885	20.951	21.72	20.771	20.913	1797.23	2336.83	2780.9	2301.37	274.326	275.089	276.597	279.385	9.40587	9.54256	9.71152	9.71152	0.139	0.131	0.147	0.167
1/11/2016 20:30	0.826	1.583	3.093	5.884	20.951	21.721	20.771	20.916	1805.86	2340.19	2766.4	2307.46	274.326	275.083	276.593	279.384	9.40587	9.54232	9.71146	9.71146	0.139	0.131	0.147	0.167
1/11/2016 20:45	0.821	1.579	3.089	5.878	20.953	21.723	20.773	20.918	1808.87	2339.55	2758.75	2298.89	274.321	275.079	276.589	279.378	9.40557	9.54208	9.7111	9.7111	0.139	0.131	0.147	0.167
1/11/2016 21:00	0.816	1.576	3.086	5.875	20.955	21.725	20.759	20.92	1807.13	2343.11	2765.68	2291.97	274.316	275.076	276.586	279.375	9.40527	9.5419	9.71091	9.71091	0.139	0.131	0.147	0.167
1/11/2016 21:15	0.811	1.574	3.083	5.876	20.956	21.726	20.761	20.92	1797.83	2336.36	2763.85	2269.72	274.311	275.074	276.583	279.376	9.40497	9.54172	9.71098	9.71098	0.139	0.131	0.147	0.167
1/11/2016 21:30	0.809	1.572	3.079	5.877	20.956	21.726	20.753	20.92	1807.77	2342.56	2768.59	2296.16	274.309	275.072	276.579	279.377	9.40485	9.54148	9.71104	9.71104	0.1395	0.132	0.147	0.167
1/11/2016 21:45	0.808	1.572	3.079	5.877	20.956	21.726	20.753	20.92	1796.1	2340.47	2772.42	2295.98	274.308	275.072	276.579	279.377	9.40479	9.54148	9.71104	9.71104	0.139	0.131	0.147	0.167
1/11/2016 22:00	0.809	1.572	3.08	5.874	20.958	21.728	20.75	20.922	1803.58	2342.02	2755.83	2289.41	274.309	275.072	276.58	279.374	9.40485	9.54154	9.71085	9.71085	0.139	0.131	0.147	0.167
1/11/2016 22:15	0.809	1.572	3.08	5.868	20.959	21.729	20.737	20.923	1804.31	2341.29	2766.4	2292.15	274.309	275.072	276.58	279.368	9.40485	9.54154	9.71049	9.71049	0.139	0.131	0.147	0.167
1/11/2016 22:30	0.808	1.572	3.079	5.867	20.96	21.73	20.733	20.925	1811.78	2347.12	2784.82	2304.73	274.308	275.072	276.579	279.367	9.40479	9.54148	9.71043	9.71043	0.139	0.131	0.147	0.167
1/11/2016 22:45	0.808	1.572	3.08	5.867	20.96	21.73	20.733	20.924	1811.05	2342.11	2753.64	2291.78	274.308	275.072	276.58	279.367	9.40479	9.54154	9.71043	9.71043	0.139	0.131	0.147	0.167
1/11/2016 23:00	0.81	1.573	3.081	5.868	20.96	21.73	20.734	20.933	1813.06	2348.58	2759.11	2295.61	274.31	275.073	276.581	279.368	9.40491	9.5416	9.71049	9.71049	0.139	0.131	0.147	0.167
1/11/2016 23:15	0.81	1.574	3.082	5.865	20.961	21.73	20.735	20.944	1814.97	2349.13	2759.66	2302.91	274.31	275.074	276.582	279.365	9.40491	9.54166	9.71031	9.71031	0.139	0.131	0.147	0.167
1/11/2016 23:30	0.811	1.574	3.082	5.861	20.96	21.73	20.734	20.943	1821.72	2348.58	2774.61	2297.07	274.311	275.074	276.582	279.361	9.40497	9.54166	9.71006	9.71006	0.139	0.131	0.147	0.167
1/11/2016 23:45	0.811	1.575	3.083	5.86	20.96	21.73	20.733	20.943	1823.82	2349.77	2748.17	2301.26	274.311	275.075	276.583	279.36	9.40497	9.54172	9.71	9.71	0.139	0.131	0.147	0.167
1/12/2016 0:00	0.811	1.573	3.082	5.859	20.96	21.73	20.733	20.945	1823.73	2350.13	2775.34	2286.68	274.311	275.073	276.582	279.359	9.40497	9.54166	9.70994	9.70994	0.139	0.131	0.147	0.167
1/12/2016 0:15	0.81	1.573	3.082	5.858	20.96	21.73	20.733	20.942	1835.12	2355.97	2764.4	2300.53	274.31	275.073	276.582	279.358	9.40491	9.54166	9.70988	9.70988	0.139	0.131	0.147	0.167
1/12/2016 0:30	0.809	1.572	3.081	5.857	20.96	21.729	20.733	20.938	1843.69	2357.88	2752.55	2279.02	274.309	275.072	276.581	279.357	9.40485	9.5416	9.70982	9.70982	0.139	0.131	0.147	0.167
1/12/2016 0:45	0.808	1.572	3.08	5.856	20.959	21.712	20.732	20.925	1849.89	2355.33	2764.4	2286.31	274.308	275.072	276.58	279.356	9.40479	9.54154	9.70976	9.70976	0.139	0.131	0.147	0.167
1/12/2016 1:00	0.807	1.57	3.078	5.858	20.946	21.688	20.73	20.921	1863.38	2365.36	2776.98	2297.07	274.307	275.07	276.578	279.358	9.40473	9.54142	9.70988	9.70988	0.139	0.131	0.147	0.167
1/12/2016 1:15	0.806	1.569	3.077	5.862	20.935	21.681	20.73	20.92	1875.05	2366.36	2768.05	2268.81	274.306	275.069	276.577	279.362	9.40467	9.54135	9.71012	9.71012	0.139	0.131	0.147	0.167
1/12/2016 1:30	0.806	1.569	3.076	5.863	20.944	21.678	20.727	20.918	1881.16	2368.73	2754.01	2278.47	274.306	275.069	276.576	279.363	9.40467	9.54129	9.71018	9.71018	0.139	0.131	0.147	0.167
1/12/2016 1:45	0.806	1.569	3.076	5.862	20.946	21.677	20.726	20.917	1877.86	2368.06	2768.38	2266.23	274.306	275.069	276.576	279.362	9.40467	9.54129	9.71012	9.71012	0.139	0.131	0.147	0.167
1/12/2016 2:00	0.806	1.569	3.076	5.86	20.953	21.678	20.726	20.917	1880.43	2371.19	2792.48	2309.1	274.306	275.069	276.576	279.36	9.40467	9.54129	9.71	9.71	0.139	0.131	0.147	0.167
1/12/2016 2:15	0.806	1.569	3.076	5.859	20.952	21.683	20.726	20.917	1887.91	2376.02	2791.38	2275.37	274.306	275.069	276.576	279.359	9.40467	9.54129	9.70994	9.70994	0.139	0.131	0.147	0.167
1/12/2016 2:30	0.807	1.569	3.076	5.86	20.952	21.697	20.726	20.917	1880.98	2371.74	2766.4	2288.87	274.307	275.069	276.576	279.36	9.40473	9.54129	9.71	9.71	0.139	0.131	0.147	0.167
1/12/2016 2:45	0.809	1.569	3.076	5.861	20.952	21.691	20.726	20.92	1883.78	2371.59	2766.42	2278.88	274.309	275.069	276.576	279.361	9.40485	9.54129	9.71006	9.71006	0.139	0.131	0.147	0.167
1/12/2016 3:00	0.81	1.568	3.076	5.861	20.951	21.693	20.726	20.918	1887.77	2372.24	2763.74	2276.62	274.31	275.068	276.576	279.361	9.40491	9.54129	9.71006	9.71006	0.1385	0.13	0.147	0.167
1/12/2016 3:15	0.809	1.567	3.074	5.859	20.951	21.703	20.726	20.935	1881.24	2372.22	2767.04	2311.51	274.309	275.067	276.574	279.359	9.40485	9.54117	9.70994	9.70994	0.139	0.131	0.147	0.167
1/12/2016 3:30	0.806	1.564	3.072	5.855	20.95	21.719	20.725	20.936	1866.44	2375.64	2792.88	2308.74	274.306	275.064	276.572	279.355	9.40467	9.54105	9.7097	9.7097	0.139	0.131	0.147	0.167
1/12/2016 3:45	0.806	1.566	3.074	5.852	20.951	21.72	20.726	20.936	1868.3	2375.04	2783.44	2312.97	274.306	275.066	276.574	279.352	9.40467	9.54117	9.70952	9.70952	0.139	0.131	0.147	0.167
1/12/2016 4:00	0.805	1.568	3.076	5.852	20.962	21.721	20.744	20.937	1858.39	2372.39	2794.15	2272.76	274.305	275.068	276.576	279.352	9.40461	9.54129	9.70952	9.70952	0.139	0.131	0.147	0.167
1/12/2016 4:15	0.806	1.569	3.076	5.852	20.97	21.722	20.749	20.938	1854.94	2370.16	2769.88	2302.61	274.306	275.069	276.576	279.352	9.40467	9.54129	9.70952	9.70952	0.139	0.131	0.147	0.167
1/12/2016 4:30	0.805	1.568	3.076	5.853	20.954	21.722	20.735	20.938	1854.94	2368.84	2769.42	2302.11	274.305	275.068	276.576	279.353	9.40461	9.54129	9.70958	9.70958	0.139	0.131	0.147	0.167
1/12/2016 4:45	0.805	1.565	3.075	5.853	20.953	21.722	20.726	20.938	1859.99	2369.34	2764.74	2297.78	274.305	275.065	276.575	279.353	9.40461	9.54123	9.70958	9.70958	0.139	0.131	0.147	0.167
1/12/2016 5:00	0.805	1.562	3.072	5.852	20.953	21.722	20.726	20.938	1862.84	2367.18	2775.16	2307.65	274.305	275.062	276.572	279.352	9.40461	9.54105	9.70952	9.70952	0.139	0.131	0.147	0.167
1/12/2016 5:15	0.805	1.558	3.07	5.852	20.954	21.724	20.728	20.939	1861.72	2371.53	2793.18	2293.76	274.305	275.058	276.57	279.352	9.40461	9.54093	9.70952	9.70952	0.139	0.131	0.147	0.167
1/12/2016 5:30	0.805	1.555	3.066	5.852	20.956	21.726	20.73	20.941	1867.65	2366.88	2780.41	2296.5	274.305	275.055	276.566	279.352	9.40461	9.54069	9.70952	9.70952	0.139	0.131	0.147	0.167
1/12/2016 5:45	0.805	1.551	3.066	5.852	20.956	21.723	20.73	20.941	1876.22	2371.62	2778.22	2278.81	274.305	275.051	276.566	279.352	9.40461	9.54069	9.70952	9.70952	0.139	0.131	0.147	0.167
1/12/2016 6:00	0.806	1.55	3.066	5.853	20.956	21.716	20.73	20.941	1875.6	2375.38	2779.71	2276.83	274.306	275.05	276.566	279.353	9.40467	9.54069	9.70958	9.70958	0.139	0.131	0.147	0.167
1/12/2016 6:15	0.806	1.549	3.066	5.853	20.956	21.726	20.73	20.941	1879.61	2370.01	2779.35	2316.22	274.306	275.049	276.566	279.353	9.40467	9.54069	9.70958	9.70958	0.139	0.131	0.147	0.167
1/12/2016 6:30	0.805	1.549	3.065	5.852	20.956	21.727	20.73	20.941	1871.04	2369.46	2770.23	2306.01	274.305	275.049	276.565	279.352	9.40461	9.54063	9.70952	9.70952	0.139	0.131	0.147	0.167
1/12/2016 6:45	0.805	1.548	3.065	5.852	20.956	21.727	20.733	20.941	1871.95	2367	2780.63	2288.32	274.305	275.048	276.565	279.352	9.40461	9.54063	9.70952	9.70952	0.139	0.131	0.147	0.167
1/12/2016 7:00	0.805	1.548	3.065	5.852	20.957	21.727	20.736	20.941	1867.94	2372.38	2792.48	2304.36	274.305	275.048	276.565	279.352	9.40461	9.54063	9.70952	9.70952	0.139	0.131	0.147	0.167
1/12/2016 7:15	0.805	1.547	3.065	5.852	20.964	21.726	20.748	20.94	1864.57	2375.47	2777.53	2298.53	274.305	275.047	276.565	279.352	9.40461	9.54063	9.70952	9.70952	0.139	0.131	0.147	0.167
1/12/2016 7:30	0.805	1.55	3.065	5.852	20.974	21.724	20.765	20.94	1858.55	2374.29	2789.2	2296.89	274.305	275.05	276.565	279.352	9.40461	9.54063	9.70952	9.70952	0.139	0.131	0.147	0.167
1/12/2016 7:45	0.805	1.554	3.066	5.852	20.974	21.723	20.772	20.952	1856.36	2364.99	2768.59	2288.87	274.305	275.054	276.566	279.352	9.40461	9.54069	9.70952	9.70952	0.139	0.131	0.147	0.167
1/12/2016 8:00	0.805	1.556	3.067	5.852	20.973	21.723	20.758	20.94	1864.45	2371.61	2784.95	2295.39	274.305	275.056	276.567	279.352	9.40461	9.54075	9.70952	9.70952	0.139	0.131	0.147	0.167
1/12/2016 8:15	0.805	1.554	3.066	5.852	20.973	21.723	20.756	20.938	1867.98	2370.11	2800.96	2275.67	274.305	275.054	276.566	279.352	9.40461	9.54069	9.70952	9.70952	0.139	0.131	0.147	0.167
1/12/2016 8:30	0.805	1.551	3.065	5.852	20.974	21.723	20.751	20.946	1868.83	2372.99	2775.13	2293.95	274.305	275.051	276.565	279.352	9.40461	9.54063	9.70952	9.70952	0.1395	0.131	0.148	0.167
1/12/2016 8:45	0.805	1.551	3.065	5.852	20.974	21.723	20.764	20.957	1863.44	2368.22	2775.46	2289	274.305	275.051	276.565	279.352	9.40461	9.54063	9.70952	9.70952	0.139	0.131	0.147	0.167
1/12/2016 9:00	0.815	1.563	3.072	5.853	20.981	21.722	20.773	20.958	1857.54	2372.43	2783.03	2292.2	274.315	275.063	276.572	279.353	9.40521	9.54105	9.70958	9.70958	0.139	0.131	0.147	0.167
1/12/2016 9:15	0.833	1.576	3.08	5.868	20.992	21.721	20.772	20.957	1862	2368.51	2792.81	2302.97	274.333	275.076	276.58	279.368	9.40629	9.54154	9.71049	9.71049	0.139	0.131	0.147	0.167
1/12/2016 9:30	0.826	1.575	3.074	5.862	20.99	21.718	20.769	20.956	1857.57	2373.27	2797.65	2279.86	274.326	275.075	276.574	279.362	9.40587	9.54117	9.71012	9.71012	0.139	0.131	0.147	0.167
1/12/2016 9:45	0.821	1.571	3.07	5.857	20.987	21.714	20.766	20.971	1851.97	2365.92	2797.41	2294.12	274.321	275.071	276.57	279.357	9.40557	9.54093	9.70982	9.70982	0.139	0.131	0.147	0.167
1/12/2016 10:00	0.818	1.569	3.068	5.854	20.987	21.723	20.767	20.972	1852.55	2368.66	2773.45	2296.05	274.318	275.069	276.568	279.354	9.40539	9.54081	9.70964	9.70964	0.139	0.131	0.147	0.167
1/12/2016 10:15	0.817	1.569	3.071	5.858	20.99	21.751	20.766	20.971	1848.9	2366.11	2775.08	2291.86	274.317	275.069	276.571	279.358	9.40533	9.54099	9.70988	9.70988	0.139	0.131	0.147	0.167
1/12/2016 10:30	0.821	1.576	3.075	5.859	21.004	21.755	20.763	20.968	1835.33	2370.85	2794.58	2286.03	274.321	275.076	276.575	279.359	9.40557	9.54123	9.70994	9.70994	0.139	0.131	0.147	0.167
1/12/2016 10:45	0.832	1.575	3.08	5.86	21.021	21.753	20.766	20.969	1839.61	2364.47	2766.34	2316.46	274.332	275.075	276.58	279.36	9.40623	9.54154	9.71	9.71	0.139	0.131	0.147	0.167
1/12/2016 11:00	0.951	1.651	3.15	5.929	21.038	21.777	20.803	20.996	1827.86	2366.93	2778.18	2293.5	274.451	275.151	276.65	279.429	9.41338	9.54576	9.7142	9.7142	0.139	0.131	0.147	0.167
1/12/2016 11:15	1.074	1.758	3.239	6.021	21.045	21.841	20.799	20.995	1822.62	2368.05	2769.18	2301.64	274.574	275.258	276.739	279.521	9.42076	9.55114	9.7198	9.7198	0.139	0.131	0.147	0.167
1/12/2016 11:30	1.128	1.811	3.277	6.057	21.043	21.819	20.812	20.99	1819.65	2366.35	2785.99	2297.58	274.628	275.311	276.777	279.557	9.424	9.55343	9.72199	9.72199	0.139	0.131	0.147	0.167
1/12/2016 11:45	1.159	1.837	3.297	6.074	21.055	21.815	20.809	20.994	1815.29	2363.56	2785.17	2296.17	274.659	275.337	276.797	279.574	9.42586	9.55464	9.72302	9.72302	0.139	0.131	0.147	0.167
1/12/2016 12:00	1.168	1.854	3.307	6.084	21.052	21.814	20.806	21.005	1823.26	2362.16	2762.66	2305.62	274.668	275.354	276.807	279.584	9.4264	9.55524	9.72363	9.72363	0.139	0.131	0.147	0.167
1/12/2016 12:15	1.188	1.864	3.321	6.088	21.047	21.82	20.805	21.001	1830.98	2362.67	2778.11	2293.03	274.688	275.364	276.821	279.588	9.42761	9.55609	9.72388	9.72388	0.1395	0.131	0.148	0.167
1/12/2016 12:30	1.192	1.875	3.326	6.1	21.045	21.824	20.802	20.999	1835.62	2362.95	2787.21	2300.67	274.692	275.375	276.826	279.6	9.42785	9.55639	9.72461	9.72461	0.139	0.131	0.147	0.167
1/12/2016 12:45	1.198	1.876	3.334	6.098	21.039	21.82	20.794	20.993	1843.23	2364.43	2779.31	2302.53	274.698	275.376	276.834	279.598	9.42821	9.55688	9.72448	9.72448	0.1395	0.131	0.148	0.167
1/12/2016 13:00	1.193	1.889	3.331	6.107	21.026	21.788	20.79	20.989	1857.74	2367.56	2775.74	2284.76	274.693	275.389	276.831	279.607	9.42791	9.55669	9.72503	9.72503	0.139	0.131	0.147	0.167
1/12/2016 13:15	1.194	1.889	3.33	6.106	20.995	21.768	20.788	20.984	1873.86	2371.9	2775.13	2278	274.694	275.389	276.83	279.606	9.42797	9.55663	9.72497	9.72497	0.139	0.131	0.147	0.167
1/12/2016 13:30	1.193	1.89	3.331	6.107	20.993	21.771	20.79	20.964	1882.99	2368.48	2779	2287.14	274.693	275.39	276.831	279.607	9.42791	9.55669	9.72503	9.72503	0.139	0.131	0.147	0.167
1/12/2016 13:45	1.193	1.89	3.331	6.107	20.99	21.772	20.788	20.949	1893.92	2379.14	2765.89	2296.87	274.693	275.39	276.831	279.607	9.42791	9.55669	9.72503	9.72503	0.139	0.131	0.147	0.167
1/12/2016 14:00	1.168	1.871	3.321	6.087	20.971	21.748	20.757	20.95	1904.91	2375.88	2769.94	2295.97	274.668	275.371	276.821	279.587	9.4264	9.55609	9.72381	9.72381	0.139	0.131	0.147	0.167
1/12/2016 14:15	1.131	1.84	3.292	6.061	20.956	21.73	20.747	20.951	1912.82	2382.79	2783.06	2278.42	274.631	275.34	276.792	279.561	9.42418	9.55434	9.72223	9.72223	0.1385	0.13	0.147	0.167
1/12/2016 14:30	1.109	1.824	3.287	6.043	20.957	21.731	20.747	20.952	1920.9	2380.55	2783.69	2312.4	274.609	275.324	276.787	279.543	9.42286	9.55404	9.72114	9.72114	0.139	0.131	0.147	0.167
1/12/2016 14:45	1.105	1.823	3.287	6.04	20.956	21.73	20.746	20.95	1922.17	2382.99	2777.12	2287.28	274.605	275.323	276.787	279.54	9.42262	9.55404	9.72095	9.72095	0.139	0.131	0.147	0.167
1/12/2016 15:00	1.105	1.805	3.28	6.04	20.957	21.732	20.747	20.946	1923.91	2379.91	2763.31	2308.03	274.605	275.305	276.78	279.54	9.42262	9.55361	9.72095	9.72095	0.139	0.131	0.147	0.167
1/12/2016 15:15	1.105	1.803	3.27	6.041	20.957	21.733	20.748	20.932	1924.27	2383.34	2776.8	2308.18	274.605	275.303	276.77	279.541	9.42262	9.55301	9.72101	9.72101	0.139	0.131	0.147	0.167
1/12/2016 15:30	1.098	1.804	3.268	6.041	20.959	21.734	20.749	20.933	1917.79	2379.76	2781.12	2284.93	274.598	275.304	276.768	279.541	9.4222	9.55289	9.72101	9.72101	0.139	0.131	0.147	0.167
1/12/2016 15:45	1.092	1.809	3.272	6.034	20.964	21.738	20.753	20.938	1912.41	2383.26	2795.2	2277.93	274.592	275.309	276.772	279.534	9.42184	9.55313	9.72059	9.72059	0.139	0.131	0.147	0.167
1/12/2016 16:00	1.057	1.786	3.25	6.015	20.958	21.732	20.748	20.942	1905.63	2382.88	2784.29	2289.38	274.557	275.286	276.75	279.515	9.41974	9.5518	9.71943	9.71943	0.139	0.131	0.147	0.167
1/12/2016 16:15	0.972	1.718	3.194	5.959	20.956	21.723	20.74	20.947	1901.17	2381.7	2778.29	2305.95	274.472	275.218	276.694	279.459	9.41464	9.54842	9.71602	9.71602	0.139	0.131	0.147	0.167
1/12/2016 16:30	0.929	1.679	3.165	5.928	20.959	21.725	20.742	20.949	1889.15	2380.52	2793.58	2287.74	274.429	275.179	276.665	279.428	9.41205	9.54667	9.71414	9.71414	0.139	0.131	0.147	0.167
1/12/2016 16:45	0.905	1.653	3.148	5.907	20.961	21.727	20.743	20.95	1885.79	2374.23	2786.66	2289.93	274.405	275.153	276.648	279.407	9.41061	9.54564	9.71286	9.71286	0.139	0.131	0.147	0.167
1/12/2016 17:00	0.89	1.647	3.132	5.906	20.962	21.732	20.744	20.95	1881.14	2379.06	2783.2	2298.12	274.39	275.147	276.632	279.406	9.40971	9.54468	9.7128	9.7128	0.139	0.131	0.147	0.167
1/12/2016 17:15	0.883	1.632	3.131	5.898	20.962	21.734	20.744	20.95	1870.4	2373.51	2784.11	2290.84	274.383	275.132	276.631	279.398	9.40929	9.54462	9.71231	9.71231	0.139	0.131	0.147	0.167
1/12/2016 17:30	0.882	1.624	3.126	5.891	20.962	21.733	20.744	20.951	1869.03	2374.78	2790.85	2290.84	274.382	275.124	276.626	279.391	9.40923	9.54431	9.71189	9.71189	0.139	0.131	0.147	0.167
1/12/2016 17:45	0.864	1.62	3.112	5.885	20.964	21.734	20.745	20.951	1867.67	2373.14	2808.7	2293.02	274.364	275.12	276.612	279.385	9.40815	9.54347	9.71152	9.71152	0.139	0.131	0.147	0.167
1/12/2016 18:00	0.862	1.603	3.11	5.88	20.966	21.721	20.748	20.952	1875.68	2371.23	2799.77	2287.2	274.362	275.103	276.61	279.38	9.40803	9.54335	9.71122	9.71122	0.139	0.131	0.147	0.167
1/12/2016 18:15	0.863	1.606	3.104	5.87	20.969	21.717	20.751	20.946	1869.27	2367.22	2787.42	2286.28	274.363	275.106	276.604	279.37	9.40809	9.54299	9.71061	9.71061	0.139	0.131	0.147	0.167
1/12/2016 18:30	0.852	1.604	3.094	5.868	20.972	21.704	20.754	20.939	1870.76	2368.05	2768.97	2284.8	274.352	275.104	276.594	279.368	9.40743	9.54238	9.71049	9.71049	0.1395	0.131	0.148	0.167
1/12/2016 18:45	0.847	1.597	3.095	5.869	20.976	21.705	20.757	20.942	1869.84	2370.26	2777.12	2291.91	274.347	275.097	276.595	279.369	9.40713	9.54244	9.71055	9.71055	0.139	0.131	0.147	0.167
1/12/2016 19:00	0.847	1.588	3.094	5.862	20.98	21.708	20.76	20.946	1862.74	2367.74	2797.49	2275.64	274.347	275.088	276.594	279.362	9.40713	9.54238	9.71012	9.71012	0.139	0.131	0.147	0.167
1/12/2016 19:15	0.85	1.591	3.091	5.861	20.979	21.707	20.76	20.946	1859.83	2368.39	2803.14	2289.67	274.35	275.091	276.591	279.361	9.40731	9.5422	9.71006	9.71006	0.139	0.131	0.147	0.167
1/12/2016 19:30	0.853	1.594	3.09	5.863	20.98	21.708	20.761	20.946	1861.2	2368.93	2774.72	2308.8	274.353	275.094	276.59	279.363	9.40749	9.54214	9.71018	9.71018	0.1385	0.13	0.147	0.167
1/12/2016 19:45	0.855	1.597	3.089	5.859	20.98	21.708	20.761	20.947	1863.02	2370.94	2772.53	2291.31	274.355	275.097	276.589	279.359	9.40761	9.54208	9.70994	9.70994	0.139	0.131	0.147	0.167
1/12/2016 20:00	0.855	1.591	3.091	5.86	20.981	21.709	20.762	20.948	1867.58	2365.01	2783.46	2305.7	274.355	275.091	276.591	279.36	9.40761	9.5422	9.71	9.71	0.139	0.131	0.147	0.167
1/12/2016 20:15	0.852	1.584	3.087	5.861	20.983	21.712	20.764	20.944	1867.49	2363.56	2775.45	2286.39	274.352	275.084	276.587	279.361	9.40743	9.54196	9.71006	9.71006	0.139	0.131	0.147	0.167
1/12/2016 20:30	0.849	1.58	3.085	5.861	20.984	21.713	20.765	20.949	1871.68	2369.02	2784.01	2274.73	274.349	275.08	276.585	279.361	9.40725	9.54184	9.71006	9.71006	0.139	0.131	0.147	0.167
1/12/2016 20:45	0.849	1.578	3.085	5.861	20.984	21.713	20.765	20.938	1874.14	2370.12	2769.98	2296.23	274.349	275.078	276.585	279.361	9.40725	9.54184	9.71006	9.71006	0.1395	0.131	0.148	0.167
1/12/2016 21:00	0.85	1.578	3.085	5.86	20.983	21.713	20.764	20.932	1880.06	2372.12	2774.9	2286.57	274.35	275.078	276.585	279.36	9.40731	9.54184	9.71	9.71	0.139	0.131	0.147	0.167
1/12/2016 21:15	0.848	1.578	3.085	5.857	20.984	21.713	20.756	20.933	1875.69	2362.92	2775.81	2305.52	274.348	275.078	276.585	279.357	9.40719	9.54184	9.70982	9.70982	0.139	0.131	0.147	0.167
1/12/2016 21:30	0.847	1.578	3.085	5.851	20.984	21.713	20.743	20.931	1886.98	2371.39	2771.62	2305.34	274.347	275.078	276.585	279.351	9.40713	9.54184	9.70945	9.70945	0.139	0.131	0.147	0.167
1/12/2016 21:45	0.841	1.578	3.081	5.849	20.97	21.713	20.722	20.931	1887.44	2371.39	2779.64	2278.19	274.341	275.078	276.581	279.349	9.40677	9.5416	9.70933	9.70933	0.139	0.131	0.147	0.167
1/12/2016 22:00	0.838	1.578	3.076	5.844	20.966	21.709	20.719	20.931	1892.9	2366.38	2773.08	2289.85	274.338	275.078	276.576	279.344	9.40659	9.54129	9.70903	9.70903	0.139	0.131	0.147	0.167
1/12/2016 22:15	0.838	1.58	3.075	5.84	20.962	21.691	20.719	20.931	1902.74	2370.84	2776.54	2292.04	274.338	275.08	276.575	279.34	9.40659	9.54123	9.70879	9.70879	0.139	0.131	0.147	0.167
1/12/2016 22:30	0.842	1.583	3.075	5.844	20.954	21.676	20.72	20.932	1898.19	2374.4	2787.11	2281.11	274.342	275.083	276.575	279.344	9.40683	9.54123	9.70903	9.70903	0.139	0.131	0.147	0.167
1/12/2016 22:45	0.842	1.583	3.071	5.845	20.964	21.673	20.72	20.932	1900.74	2380.41	2751.03	2278.01	274.342	275.083	276.571	279.345	9.40683	9.54099	9.70909	9.70909	0.139	0.131	0.147	0.167
1/12/2016 23:00	0.843	1.58	3.07	5.845	20.963	21.679	20.719	20.931	1898.65	2371.31	2780.01	2291.14	274.343	275.08	276.57	279.345	9.40689	9.54093	9.70909	9.70909	0.139	0.131	0.147	0.167
1/12/2016 23:15	0.843	1.576	3.07	5.845	20.963	21.687	20.72	20.931	1894.47	2369.14	2777.3	2279.86	274.343	275.076	276.57	279.345	9.40689	9.54093	9.70909	9.70909	0.1395	0.131	0.148	0.167
1/12/2016 23:30	0.843	1.573	3.07	5.845	20.963	21.678	20.72	20.931	1893.3	2371.24	2759.45	2295.53	274.343	275.073	276.57	279.345	9.40689	9.54093	9.70909	9.70909	0.139	0.131	0.147	0.167
1/12/2016 23:45	0.843	1.573	3.07	5.845	20.965	21.692	20.721	20.933	1896.11	2370.16	2771.6	2283.06	274.343	275.073	276.57	279.345	9.40689	9.54093	9.70909	9.70909	0.139	0.131	0.147	0.167
1/13/2016 0:00	0.843	1.571	3.07	5.846	20.967	21.695	20.723	20.935	1893.57	2372.14	2772.79	2275.64	274.343	275.071	276.57	279.346	9.40689	9.54093	9.70915	9.70915	0.139	0.131	0.147	0.167
1/13/2016 0:15	0.846	1.569	3.073	5.849	20.969	21.688	20.725	20.937	1894.73	2367.82	2776.2	2288.07	274.346	275.069	276.573	279.349	9.40707	9.54111	9.70933	9.70933	0.139	0.131	0.147	0.167
1/13/2016 0:30	0.848	1.57	3.075	5.846	20.971	21.68	20.726	20.938	1893.86	2372.57	2785.1	2286.34	274.348	275.07	276.575	279.346	9.40719	9.54123	9.70915	9.70915	0.139	0.131	0.147	0.167
1/13/2016 0:45	0.849	1.57	3.076	5.843	20.97	21.677	20.726	20.938	1891.2	2371.77	2760.73	2265.93	274.349	275.07	276.576	279.343	9.40725	9.54129	9.70897	9.70897	0.139	0.131	0.147	0.167
1/13/2016 1:00	0.849	1.569	3.076	5.841	20.957	21.677	20.726	20.938	1892.62	2367.12	2783.19	2291.46	274.349	275.069	276.576	279.341	9.40725	9.54129	9.70885	9.70885	0.139	0.131	0.147	0.167
1/13/2016 1:15	0.849	1.569	3.076	5.841	20.95	21.677	20.726	20.938	1898.81	2372.87	2774.18	2288.27	274.349	275.069	276.576	279.341	9.40725	9.54129	9.70885	9.70885	0.139	0.131	0.147	0.167
1/13/2016 1:30	0.849	1.569	3.075	5.841	20.95	21.677	20.726	20.938	1906.86	2376.19	2762.19	2296.32	274.349	275.069	276.575	279.341	9.40725	9.54123	9.70885	9.70885	0.1395	0.131	0.148	0.167
1/13/2016 1:45	0.849	1.569	3.072	5.841	20.95	21.677	20.726	20.937	1911.98	2373.38	2783.91	2285.58	274.349	275.069	276.572	279.341	9.40725	9.54105	9.70885	9.70885	0.139	0.131	0.147	0.167
1/13/2016 2:00	0.849	1.569	3.07	5.841	20.95	21.677	20.727	20.938	1917.9	2370.64	2775.16	2267.17	274.349	275.069	276.57	279.341	9.40725	9.54093	9.70885	9.70885	0.139	0.131	0.147	0.167
1/13/2016 2:15	0.849	1.569	3.067	5.841	20.95	21.677	20.727	20.936	1913.44	2368.18	2755.1	2274.46	274.349	275.069	276.567	279.341	9.40725	9.54075	9.70885	9.70885	0.139	0.131	0.147	0.167
1/13/2016 2:30	0.849	1.569	3.066	5.841	20.95	21.677	20.727	20.938	1910.6	2375.56	2762.56	2279.56	274.349	275.069	276.566	279.341	9.40725	9.54069	9.70885	9.70885	0.139	0.131	0.147	0.167
1/13/2016 2:45	0.849	1.569	3.065	5.841	20.95	21.678	20.727	20.939	1914.59	2368.05	2771.28	2288.82	274.349	275.069	276.565	279.341	9.40725	9.54063	9.70885	9.70885	0.139	0.131	0.147	0.167
1/13/2016 3:00	0.849	1.569	3.065	5.839	20.95	21.678	20.727	20.931	1908.15	2367.09	2786.09	2272.27	274.349	275.069	276.565	279.339	9.40725	9.54063	9.70873	9.70873	0.139	0.131	0.147	0.167
1/13/2016 3:15	0.849	1.569	3.065	5.836	20.951	21.678	20.728	20.923	1912.89	2371.28	2760.93	2311.66	274.349	275.069	276.565	279.336	9.40725	9.54063	9.70854	9.70854	0.1395	0.131	0.148	0.167
1/13/2016 3:30	0.849	1.569	3.065	5.832	20.951	21.679	20.729	20.92	1917.07	2371.09	2767.3	2291.04	274.349	275.069	276.565	279.332	9.40725	9.54063	9.7083	9.7083	0.1395	0.131	0.148	0.167
1/13/2016 3:45	0.849	1.569	3.064	5.831	20.952	21.68	20.729	20.921	1914.3	2373.14	2768.34	2296.65	274.349	275.069	276.564	279.331	9.40725	9.54057	9.70824	9.70824	0.139	0.131	0.147	0.167
1/13/2016 4:00	0.849	1.569	3.063	5.83	20.937	21.68	20.73	20.921	1923.36	2368.8	2778.97	2298.51	274.349	275.069	276.563	279.33	9.40725	9.54051	9.70818	9.70818	0.139	0.131	0.147	0.167
1/13/2016 4:15	0.849	1.568	3.062	5.83	20.932	21.68	20.73	20.921	1923.92	2363.44	2776.98	2295.79	274.349	275.068	276.562	279.33	9.40725	9.54045	9.70818	9.70818	0.139	0.131	0.147	0.167
1/13/2016 4:30	0.849	1.565	3.061	5.83	20.938	21.681	20.73	20.922	1921.88	2365.59	2769.45	2292.47	274.349	275.065	276.561	279.33	9.40725	9.54039	9.70818	9.70818	0.139	0.131	0.147	0.167
1/13/2016 4:45	0.849	1.564	3.06	5.83	20.937	21.682	20.731	20.922	1916.16	2372.46	2775.51	2283.93	274.349	275.064	276.56	279.33	9.40725	9.54033	9.70818	9.70818	0.1395	0.131	0.148	0.167
1/13/2016 5:00	0.849	1.561	3.06	5.83	20.932	21.682	20.731	20.922	1914.89	2371.83	2764.03	2270.63	274.349	275.061	276.56	279.33	9.40725	9.54033	9.70818	9.70818	0.1395	0.131	0.148	0.167
1/13/2016 5:15	0.849	1.561	3.057	5.83	20.937	21.682	20.731	20.922	1911.8	2373.29	2754.92	2272.46	274.349	275.061	276.557	279.33	9.40725	9.54015	9.70818	9.70818	0.139	0.131	0.147	0.167
1/13/2016 5:30	0.849	1.559	3.058	5.83	20.932	21.681	20.731	20.922	1912.79	2366.8	2755.45	2287.76	274.349	275.059	276.558	279.33	9.40725	9.54021	9.70818	9.70818	0.139	0.131	0.147	0.167
1/13/2016 5:45	0.849	1.558	3.055	5.83	20.945	21.681	20.73	20.922	1912.47	2365.57	2758.67	2268.75	274.349	275.058	276.555	279.33	9.40725	9.54003	9.70818	9.70818	0.139	0.131	0.147	0.167
1/13/2016 6:00	0.849	1.557	3.055	5.83	20.942	21.681	20.73	20.922	1905.13	2370.17	2772.77	2270.8	274.349	275.057	276.555	279.33	9.40725	9.54003	9.70818	9.70818	0.139	0.131	0.147	0.167
1/13/2016 6:15	0.849	1.557	3.054	5.83	20.933	21.681	20.73	20.922	1907.05	2363.08	2762.76	2284.67	274.349	275.057	276.554	279.33	9.40725	9.53997	9.70818	9.70818	0.139	0.131	0.147	0.167
1/13/2016 6:30	0.849	1.555	3.054	5.83	20.932	21.682	20.731	20.922	1906.96	2367.36	2768.59	2283.94	274.349	275.055	276.554	279.33	9.40725	9.53997	9.70818	9.70818	0.1395	0.131	0.148	0.167
1/13/2016 6:45	0.849	1.556	3.054	5.829	20.932	21.68	20.729	20.922	1906.23	2362.71	2775.16	2279.02	274.349	275.056	276.554	279.329	9.40725	9.53997	9.70812	9.70812	0.139	0.131	0.147	0.167
1/13/2016 7:00	0.849	1.554	3.054	5.827	20.932	21.682	20.731	20.922	1911.6	2365.71	2744.51	2289.58	274.349	275.054	276.554	279.327	9.40725	9.53997	9.708	9.708	0.139	0.131	0.147	0.167
1/13/2016 7:15	0.849	1.552	3.054	5.826	20.932	21.681	20.731	20.922	1907.02	2363.58	2754.5	2303.78	274.349	275.052	276.554	279.326	9.40725	9.53997	9.70793	9.70793	0.139	0.131	0.147	0.167
1/13/2016 7:30	0.849	1.55	3.054	5.823	20.936	21.682	20.731	20.922	1904.12	2361.59	2771.48	2268.42	274.349	275.05	276.554	279.323	9.40725	9.53997	9.70775	9.70775	0.1395	0.131	0.148	0.167
1/13/2016 7:45	0.849	1.549	3.055	5.821	20.946	21.682	20.731	20.922	1900.53	2360.46	2757.76	2283.88	274.349	275.049	276.555	279.321	9.40725	9.54003	9.70763	9.70763	0.139	0.131	0.147	0.167
1/13/2016 8:00	0.849	1.547	3.055	5.819	20.953	21.682	20.731	20.923	1893.73	2360.78	2753.8	2285.38	274.349	275.047	276.555	279.319	9.40725	9.54003	9.70751	9.70751	0.139	0.131	0.147	0.167
1/13/2016 8:15	0.849	1.547	3.054	5.819	20.953	21.683	20.731	20.923	1896.57	2359.43	2751.82	2277.74	274.349	275.047	276.554	279.319	9.40725	9.53997	9.70751	9.70751	0.139	0.131	0.147	0.167
1/13/2016 8:30	0.849	1.547	3.055	5.819	20.949	21.683	20.731	20.923	1891.72	2355.12	2749.42	2278.63	274.349	275.047	276.555	279.319	9.40725	9.54003	9.70751	9.70751	0.139	0.131	0.147	0.167
1/13/2016 8:45	0.849	1.547	3.054	5.819	20.951	21.683	20.731	20.923	1896.18	2359.04	2761.82	2292.12	274.349	275.047	276.554	279.319	9.40725	9.53997	9.70751	9.70751	0.139	0.131	0.147	0.167
1/13/2016 9:00	0.849	1.55	3.054	5.82	20.953	21.682	20.731	20.929	1886.63	2363.26	2757.65	2288.32	274.349	275.05	276.554	279.32	9.40725	9.53997	9.70757	9.70757	0.139	0.131	0.147	0.167
1/13/2016 9:15	0.849	1.563	3.056	5.83	20.952	21.68	20.73	20.941	1890.37	2359.61	2753.64	2301.08	274.349	275.063	276.556	279.33	9.40725	9.54009	9.70818	9.70818	0.1395	0.132	0.147	0.167
1/13/2016 9:30	0.849	1.569	3.06	5.83	20.95	21.678	20.728	20.939	1885.54	2352.5	2758.38	2267.72	274.349	275.069	276.56	279.33	9.40725	9.54033	9.70818	9.70818	0.1395	0.132	0.147	0.167
1/13/2016 9:45	0.849	1.569	3.063	5.83	20.95	21.677	20.727	20.939	1876.13	2358.95	2759.45	2299.6	274.349	275.069	276.563	279.33	9.40725	9.54051	9.70818	9.70818	0.14	0.132	0.148	0.167
1/13/2016 10:00	0.85	1.566	3.064	5.829	20.947	21.675	20.725	20.937	1880.54	2358.22	2746.85	2284.03	274.35	275.066	276.564	279.329	9.40731	9.54057	9.70812	9.70812	0.1395	0.132	0.147	0.167
1/13/2016 10:15	0.863	1.564	3.067	5.833	20.942	21.671	20.721	20.933	1877.14	2351.92	2747.34	2278.49	274.363	275.064	276.567	279.333	9.40809	9.54075	9.70836	9.70836	0.139	0.131	0.147	0.167
1/13/2016 10:30	0.86	1.57	3.065	5.83	20.941	21.669	20.72	20.932	1873.05	2357.55	2747.03	2280.02	274.36	275.07	276.565	279.33	9.40791	9.54063	9.70818	9.70818	0.139	0.131	0.147	0.167
1/13/2016 10:45	0.877	1.581	3.072	5.839	20.957	21.677	20.718	20.93	1864.3	2351.26	2754.86	2276.55	274.377	275.081	276.572	279.339	9.40893	9.54105	9.70873	9.70873	0.14	0.132	0.148	0.167
1/13/2016 11:00	1.025	1.679	3.165	5.929	20.988	21.721	20.755	20.962	1861.38	2352.9	2772.72	2291.86	274.525	275.179	276.665	279.429	9.41782	9.54667	9.7142	9.7142	0.14	0.132	0.148	0.167
1/13/2016 11:15	1.13	1.775	3.244	6.008	20.998	21.733	20.746	20.954	1864.24	2349.59	2755.05	2283.36	274.63	275.275	276.744	279.508	9.42412	9.55144	9.71901	9.71901	0.1395	0.132	0.147	0.167
1/13/2016 11:30	1.18	1.822	3.278	6.042	20.991	21.726	20.75	20.949	1859.11	2353.96	2751.46	2289.76	274.68	275.322	276.778	279.542	9.42712	9.55349	9.72108	9.72108	0.1395	0.132	0.147	0.167
1/13/2016 11:45	1.205	1.847	3.294	6.056	20.987	21.724	20.761	20.946	1871.26	2350.52	2748.48	2298.72	274.705	275.347	276.794	279.556	9.42863	9.55446	9.72193	9.72193	0.1395	0.132	0.147	0.167
1/13/2016 12:00	1.222	1.864	3.306	6.064	20.983	21.719	20.757	20.942	1862.21	2354.48	2732.59	2269.54	274.722	275.364	276.806	279.564	9.42965	9.55518	9.72241	9.72241	0.1395	0.132	0.147	0.167
1/13/2016 12:15	1.23	1.876	3.32	6.077	20.981	21.717	20.755	20.94	1868.85	2352.39	2743.33	2270.99	274.73	275.376	276.82	279.577	9.43013	9.55603	9.72321	9.72321	0.139	0.131	0.147	0.167
1/13/2016 12:30	1.238	1.879	3.321	6.073	20.976	21.713	20.752	20.944	1875	2355.86	2739.49	2273.57	274.738	275.379	276.821	279.573	9.43061	9.55609	9.72296	9.72296	0.139	0.131	0.147	0.167
1/13/2016 12:45	1.238	1.891	3.331	6.081	20.961	21.706	20.746	20.951	1882.85	2352.79	2756.84	2270.16	274.738	275.391	276.831	279.581	9.43061	9.55669	9.72345	9.72345	0.1395	0.132	0.147	0.167
1/13/2016 13:00	1.233	1.887	3.328	6.081	20.946	21.693	20.742	20.948	1889.08	2351.36	2727.66	2290.95	274.733	275.387	276.828	279.581	9.43031	9.55651	9.72345	9.72345	0.1395	0.132	0.147	0.167
1/13/2016 13:15	1.231	1.884	3.325	6.078	20.945	21.679	20.741	20.931	1899.33	2353.97	2741.64	2275.45	274.731	275.384	276.825	279.578	9.43019	9.55633	9.72327	9.72327	0.1395	0.132	0.147	0.167
1/13/2016 13:30	1.234	1.887	3.328	6.082	20.934	21.679	20.742	20.907	1903.42	2359.24	2742.18	2291.64	274.734	275.387	276.828	279.582	9.43037	9.55651	9.72351	9.72351	0.1395	0.132	0.147	0.167
1/13/2016 13:45	1.236	1.89	3.331	6.085	20.927	21.682	20.726	20.909	1909.62	2355.79	2732.73	2288.92	274.736	275.39	276.831	279.585	9.43049	9.55669	9.72369	9.72369	0.1395	0.132	0.147	0.167
1/13/2016 14:00	1.236	1.891	3.331	6.085	20.925	21.682	20.72	20.91	1920.34	2360.07	2757.4	2289.37	274.736	275.391	276.831	279.585	9.43049	9.55669	9.72369	9.72369	0.14	0.132	0.148	0.167
1/13/2016 14:15	1.238	1.9	3.332	6.085	20.906	21.681	20.704	20.909	1922.99	2362.43	2741.64	2251.25	274.738	275.4	276.832	279.585	9.43061	9.55676	9.72369	9.72369	0.139	0.131	0.147	0.167
1/13/2016 14:30	1.215	1.886	3.324	6.072	20.895	21.649	20.697	20.9	1926.81	2357.6	2744.18	2269.99	274.715	275.386	276.824	279.572	9.42923	9.55627	9.7229	9.7229	0.1395	0.132	0.147	0.167
1/13/2016 14:45	1.173	1.847	3.293	6.038	20.886	21.637	20.697	20.888	1935.27	2358.06	2733.45	2271.44	274.673	275.347	276.793	279.538	9.4267	9.5544	9.72083	9.72083	0.1395	0.132	0.147	0.167
1/13/2016 15:00	1.153	1.835	3.281	6.032	20.887	21.637	20.698	20.888	1937.27	2362.34	2752.19	2272.54	274.653	275.335	276.781	279.532	9.4255	9.55367	9.72047	9.72047	0.1395	0.132	0.147	0.167
1/13/2016 15:15	1.146	1.823	3.283	6.019	20.888	21.638	20.695	20.889	1936.54	2357.7	2760.93	2260.53	274.646	275.323	276.783	279.519	9.42508	9.55379	9.71968	9.71968	0.1395	0.132	0.147	0.167
1/13/2016 15:30	1.149	1.824	3.275	6.018	20.89	21.641	20.678	20.891	1929.46	2358.08	2754.4	2263.82	274.649	275.324	276.775	279.518	9.42526	9.55331	9.71961	9.71961	0.1395	0.131	0.148	0.167
1/13/2016 15:45	1.145	1.823	3.266	6.018	20.892	21.642	20.679	20.892	1934.05	2357.09	2734.09	2279.47	274.645	275.323	276.766	279.518	9.42502	9.55277	9.71961	9.71961	0.139	0.131	0.147	0.167
1/13/2016 16:00	1.108	1.797	3.253	6.002	20.877	21.629	20.682	20.877	1926.82	2352.03	2745.84	2291.14	274.608	275.297	276.753	279.502	9.4228	9.55198	9.71864	9.71864	0.14	0.132	0.148	0.167
1/13/2016 16:15	1.019	1.732	3.195	5.941	20.863	21.609	20.689	20.862	1928.61	2351.84	2763.69	2249.33	274.519	275.232	276.695	279.441	9.41746	9.54848	9.71493	9.71493	0.14	0.132	0.148	0.167
1/13/2016 16:30	0.968	1.684	3.157	5.902	20.869	21.606	20.693	20.866	1922.56	2352.01	2744.95	2262.79	274.468	275.184	276.657	279.402	9.4144	9.54619	9.71256	9.71256	0.1395	0.132	0.147	0.167
1/13/2016 16:45	0.942	1.662	3.142	5.891	20.871	21.594	20.691	20.866	1913.74	2349.84	2762.63	2271.36	274.442	275.162	276.642	279.391	9.41284	9.54528	9.71189	9.71189	0.14	0.132	0.148	0.167
1/13/2016 17:00	0.928	1.643	3.125	5.879	20.872	21.595	20.672	20.867	1906.82	2354.02	2762.08	2277.18	274.428	275.143	276.625	279.379	9.41199	9.54425	9.71116	9.71116	0.14	0.132	0.148	0.167
1/13/2016 17:15	0.922	1.641	3.125	5.876	20.872	21.595	20.649	20.867	1910.73	2345.1	2747.15	2260.79	274.422	275.141	276.625	279.376	9.41163	9.54425	9.71098	9.71098	0.1395	0.132	0.147	0.167
1/13/2016 17:30	0.908	1.63	3.117	5.866	20.873	21.596	20.649	20.868	1901.44	2340.55	2748.42	2275.36	274.408	275.13	276.617	279.366	9.41079	9.54377	9.71037	9.71037	0.14	0.132	0.148	0.167
1/13/2016 17:45	0.9	1.619	3.106	5.855	20.874	21.598	20.651	20.869	1896.98	2341.19	2751.88	2269.9	274.4	275.119	276.606	279.355	9.41031	9.54311	9.7097	9.7097	0.1395	0.132	0.147	0.167
1/13/2016 18:00	0.901	1.618	3.104	5.856	20.875	21.6	20.653	20.871	1892.52	2342.73	2773.73	2259.16	274.401	275.118	276.604	279.356	9.41037	9.54299	9.70976	9.70976	0.1395	0.132	0.147	0.167
1/13/2016 18:15	0.902	1.603	3.098	5.856	20.864	21.602	20.654	20.871	1890.25	2340.55	2752.61	2285.74	274.402	275.103	276.598	279.356	9.41043	9.54262	9.70976	9.70976	0.139	0.131	0.147	0.167
1/13/2016 18:30	0.894	1.602	3.087	5.849	20.859	21.604	20.657	20.854	1886.24	2337.18	2744.05	2283.55	274.394	275.102	276.587	279.349	9.40995	9.54196	9.70933	9.70933	0.1395	0.132	0.147	0.167
1/13/2016 18:45	0.887	1.605	3.09	5.842	20.861	21.606	20.658	20.856	1883.76	2337.26	2755.07	2274.71	274.387	275.105	276.59	279.342	9.40953	9.54214	9.70891	9.70891	0.14	0.132	0.148	0.167
1/13/2016 19:00	0.89	1.601	3.093	5.846	20.854	21.592	20.661	20.857	1889.11	2336.91	2758.75	2258.22	274.39	275.101	276.593	279.346	9.40971	9.54232	9.70915	9.70915	0.1395	0.132	0.147	0.167
1/13/2016 19:15	0.89	1.596	3.085	5.838	20.865	21.59	20.663	20.861	1885.73	2333.98	2754.54	2261.02	274.39	275.096	276.585	279.338	9.40971	9.54184	9.70866	9.70866	0.139	0.131	0.147	0.167
1/13/2016 19:30	0.89	1.588	3.079	5.828	20.869	21.595	20.667	20.861	1879.62	2336.95	2747.45	2261.33	274.39	275.088	276.579	279.328	9.40971	9.54148	9.70806	9.70806	0.1395	0.132	0.147	0.167
1/13/2016 19:45	0.89	1.588	3.074	5.825	20.859	21.593	20.669	20.851	1877.05	2335.49	2736.81	2284.02	274.39	275.088	276.574	279.325	9.40971	9.54117	9.70787	9.70787	0.14	0.132	0.148	0.167
1/13/2016 20:00	0.891	1.592	3.077	5.829	20.851	21.588	20.669	20.847	1882.34	2336.32	2746.11	2269.63	274.391	275.092	276.577	279.329	9.40977	9.54135	9.70812	9.70812	0.139	0.131	0.147	0.167
1/13/2016 20:15	0.885	1.595	3.081	5.834	20.867	21.593	20.669	20.85	1876.32	2334.04	2739.19	2254.87	274.385	275.095	276.581	279.334	9.40941	9.5416	9.70842	9.70842	0.1395	0.132	0.147	0.167
1/13/2016 20:30	0.883	1.588	3.08	5.838	20.869	21.587	20.67	20.849	1869.86	2331.67	2739.91	2270.54	274.383	275.088	276.58	279.338	9.40929	9.54154	9.70866	9.70866	0.1395	0.132	0.147	0.167
1/13/2016 20:45	0.881	1.582	3.075	5.836	20.875	21.595	20.672	20.854	1869.95	2328.94	2735.91	2249.77	274.381	275.082	276.575	279.336	9.40917	9.54123	9.70854	9.70854	0.1395	0.132	0.147	0.167
1/13/2016 21:00	0.881	1.578	3.073	5.831	20.876	21.597	20.673	20.86	1866.48	2332.76	2748.3	2264.53	274.381	275.078	276.573	279.331	9.40917	9.54111	9.70824	9.70824	0.14	0.132	0.148	0.167
1/13/2016 21:15	0.88	1.578	3.068	5.828	20.866	21.581	20.673	20.851	1870.4	2329.3	2739.73	2268.72	274.38	275.078	276.568	279.328	9.40911	9.54081	9.70806	9.70806	0.14	0.132	0.148	0.167
1/13/2016 21:30	0.88	1.578	3.064	5.827	20.856	21.579	20.657	20.851	1870.4	2329.3	2739.91	2272	274.38	275.078	276.564	279.327	9.40911	9.54057	9.708	9.708	0.14	0.132	0.148	0.167
1/13/2016 21:45	0.88	1.578	3.064	5.827	20.856	21.579	20.651	20.851	1875.32	2334.4	2712.58	2259.42	274.38	275.078	276.564	279.327	9.40911	9.54057	9.708	9.708	0.14	0.132	0.148	0.167
1/13/2016 22:00	0.881	1.579	3.064	5.828	20.856	21.579	20.641	20.851	1878.05	2326.93	2741.92	2251.77	274.381	275.079	276.564	279.328	9.40917	9.54057	9.70806	9.70806	0.1395	0.132	0.147	0.167
1/13/2016 22:15	0.883	1.58	3.066	5.827	20.856	21.579	20.63	20.851	1878.69	2329.94	2753.03	2245.39	274.383	275.08	276.566	279.327	9.40929	9.54069	9.708	9.708	0.1395	0.132	0.147	0.167
1/13/2016 22:30	0.885	1.583	3.069	5.824	20.856	21.579	20.628	20.852	1887.26	2331.94	2726.61	2259.61	274.385	275.083	276.569	279.324	9.40941	9.54087	9.70781	9.70781	0.139	0.131	0.147	0.167
1/13/2016 22:45	0.886	1.584	3.07	5.823	20.853	21.579	20.627	20.851	1894	2329.3	2732.44	2247.22	274.386	275.084	276.57	279.323	9.40947	9.54093	9.70775	9.70775	0.14	0.132	0.148	0.167
1/13/2016 23:00	0.886	1.581	3.07	5.823	20.852	21.579	20.627	20.85	1895.46	2331.85	2706.57	2266.53	274.386	275.081	276.57	279.323	9.40947	9.54093	9.70775	9.70775	0.1395	0.132	0.147	0.167
1/13/2016 23:15	0.886	1.574	3.07	5.823	20.841	21.579	20.628	20.835	1897.47	2330.81	2723.61	2292.63	274.386	275.074	276.57	279.323	9.40947	9.54093	9.70775	9.70775	0.1395	0.132	0.147	0.167
1/13/2016 23:30	0.886	1.573	3.068	5.823	20.838	21.566	20.631	20.834	1900.59	2329.35	2743.35	2267.66	274.386	275.073	276.568	279.323	9.40947	9.54081	9.70775	9.70775	0.1395	0.131	0.148	0.167
1/13/2016 23:45	0.888	1.573	3.064	5.822	20.84	21.561	20.633	20.836	1908.23	2334.84	2741.95	2276.06	274.388	275.073	276.564	279.322	9.40959	9.54057	9.70769	9.70769	0.14	0.132	0.148	0.167
1/14/2016 0:00	0.891	1.572	3.064	5.819	20.831	21.543	20.634	20.838	1902.38	2331.58	2731.25	2281.36	274.391	275.072	276.564	279.319	9.40977	9.54057	9.70751	9.70751	0.14	0.132	0.148	0.167
1/14/2016 0:15	0.892	1.571	3.065	5.819	20.821	21.543	20.634	20.838	1906.81	2332.7	2725.03	2275.63	274.392	275.071	276.565	279.319	9.40983	9.54063	9.70751	9.70751	0.1395	0.132	0.147	0.167
1/14/2016 0:30	0.892	1.569	3.065	5.819	20.821	21.543	20.634	20.832	1907	2334.39	2730.41	2283.52	274.392	275.069	276.565	279.319	9.40983	9.54063	9.70751	9.70751	0.14	0.132	0.148	0.167
1/14/2016 0:45	0.892	1.569	3.064	5.818	20.821	21.543	20.635	20.823	1908.42	2329.61	2736.68	2260.78	274.392	275.069	276.564	279.318	9.40983	9.54057	9.70745	9.70745	0.1395	0.132	0.147	0.167
1/14/2016 1:00	0.892	1.569	3.062	5.813	20.821	21.543	20.625	20.818	1915.62	2329.89	2714.44	2261.51	274.392	275.069	276.562	279.313	9.40983	9.54045	9.70714	9.70714	0.14	0.132	0.148	0.167
1/14/2016 1:15	0.892	1.569	3.058	5.81	20.821	21.543	20.612	20.819	1915.8	2333.62	2749.43	2254.76	274.392	275.069	276.558	279.31	9.40983	9.54021	9.70696	9.70696	0.1405	0.133	0.148	0.167
1/14/2016 1:30	0.892	1.569	3.057	5.808	20.821	21.543	20.601	20.819	1926	2332.61	2720.07	2255.66	274.392	275.069	276.557	279.308	9.40983	9.54015	9.70684	9.70684	0.1395	0.132	0.147	0.167
1/14/2016 1:45	0.892	1.569	3.055	5.808	20.809	21.533	20.59	20.819	1924.83	2330.8	2715.9	2257.32	274.392	275.069	276.555	279.308	9.40983	9.54003	9.70684	9.70684	0.14	0.132	0.148	0.167
1/14/2016 2:00	0.892	1.569	3.054	5.808	20.8	21.523	20.589	20.819	1928.66	2335.36	2733.22	2258.78	274.392	275.069	276.554	279.308	9.40983	9.53997	9.70684	9.70684	0.1395	0.132	0.147	0.167
1/14/2016 2:15	0.892	1.569	3.054	5.808	20.8	21.554	20.589	20.815	1930.85	2330.16	2727.93	2255.32	274.392	275.069	276.554	279.308	9.40983	9.53997	9.70684	9.70684	0.14	0.132	0.148	0.167
1/14/2016 2:30	0.892	1.569	3.054	5.808	20.796	21.5	20.589	20.801	1931.31	2337.91	2705.5	2258.96	274.392	275.069	276.554	279.308	9.40983	9.53997	9.70684	9.70684	0.14	0.132	0.148	0.167
1/14/2016 2:45	0.891	1.569	3.054	5.808	20.782	21.501	20.591	20.801	1931.12	2326.7	2746.53	2260.06	274.391	275.069	276.554	279.308	9.40977	9.53997	9.70684	9.70684	0.1395	0.132	0.147	0.167
1/14/2016 3:00	0.889	1.569	3.054	5.808	20.782	21.502	20.592	20.802	1934.4	2329.43	2738.87	2257.87	274.389	275.069	276.554	279.308	9.40965	9.53997	9.70684	9.70684	0.14	0.132	0.148	0.167
1/14/2016 3:15	0.887	1.568	3.054	5.808	20.783	21.503	20.592	20.796	1938.96	2328.61	2707.69	2256.59	274.387	275.068	276.554	279.308	9.40953	9.53997	9.70684	9.70684	0.1395	0.132	0.147	0.167
1/14/2016 3:30	0.884	1.564	3.054	5.808	20.783	21.503	20.592	20.782	1938.05	2325.51	2717.72	2261.88	274.384	275.064	276.554	279.308	9.40935	9.53997	9.70684	9.70684	0.14	0.132	0.148	0.167
1/14/2016 3:45	0.883	1.562	3.054	5.808	20.783	21.503	20.592	20.782	1937.6	2326.52	2717.72	2265.16	274.383	275.062	276.554	279.308	9.40929	9.53997	9.70684	9.70684	0.1405	0.133	0.148	0.167
1/14/2016 4:00	0.884	1.561	3.054	5.808	20.783	21.503	20.592	20.782	1934.21	2325.23	2714.61	2258.59	274.384	275.061	276.554	279.308	9.40935	9.53997	9.70684	9.70684	0.14	0.132	0.148	0.167
1/14/2016 4:15	0.884	1.561	3.053	5.808	20.783	21.503	20.589	20.782	1939.59	2325.77	2723.36	2270.43	274.384	275.061	276.553	279.308	9.40935	9.53991	9.70684	9.70684	0.1395	0.132	0.147	0.167
1/14/2016 4:30	0.883	1.56	3.053	5.808	20.777	21.503	20.573	20.781	1945.98	2322.78	2727.02	2241.46	274.383	275.06	276.553	279.308	9.40929	9.53991	9.70684	9.70684	0.14	0.133	0.147	0.167
1/14/2016 4:45	0.883	1.562	3.053	5.808	20.761	21.492	20.568	20.781	1949.45	2321.41	2729.39	2235.26	274.383	275.062	276.553	279.308	9.40929	9.53991	9.70684	9.70684	0.1405	0.133	0.148	0.167
1/14/2016 5:00	0.883	1.563	3.053	5.808	20.76	21.479	20.567	20.779	1947.08	2325.15	2727.93	2244.92	274.383	275.063	276.553	279.308	9.40929	9.53991	9.70684	9.70684	0.1395	0.132	0.147	0.167
1/14/2016 5:15	0.882	1.561	3.054	5.808	20.758	21.472	20.561	20.778	1943.89	2317.86	2707.51	2274.64	274.382	275.061	276.554	279.308	9.40923	9.53997	9.70684	9.70684	0.14	0.133	0.147	0.167
1/14/2016 5:30	0.881	1.56	3.052	5.808	20.759	21.455	20.547	20.779	1942.61	2316.85	2709.88	2264.07	274.381	275.06	276.552	279.308	9.40917	9.53985	9.70684	9.70684	0.14	0.132	0.148	0.167
1/14/2016 5:45	0.879	1.559	3.05	5.807	20.759	21.455	20.543	20.775	1939.31	2314.82	2724.99	2243.44	274.379	275.059	276.55	279.307	9.40905	9.53973	9.70678	9.70678	0.14	0.133	0.147	0.167
1/14/2016 6:00	0.876	1.557	3.049	5.806	20.759	21.456	20.546	20.763	1938.41	2316.94	2723.73	2245.83	274.376	275.057	276.549	279.306	9.40887	9.53966	9.70672	9.70672	0.14	0.133	0.147	0.167
1/14/2016 6:15	0.874	1.557	3.047	5.804	20.76	21.456	20.554	20.772	1927.01	2317.39	2682.34	2250.2	274.374	275.057	276.547	279.304	9.40875	9.53954	9.7066	9.7066	0.14	0.133	0.147	0.167
1/14/2016 6:30	0.874	1.556	3.048	5.803	20.76	21.457	20.545	20.76	1919.07	2312.64	2705.48	2252.02	274.374	275.056	276.548	279.303	9.40875	9.5396	9.70654	9.70654	0.1395	0.132	0.147	0.167
1/14/2016 6:45	0.872	1.556	3.047	5.801	20.755	21.456	20.545	20.759	1919	2314.48	2720.09	2242.92	274.372	275.056	276.547	279.301	9.40863	9.53954	9.70641	9.70641	0.14	0.132	0.148	0.167
1/14/2016 7:00	0.872	1.556	3.046	5.801	20.765	21.464	20.562	20.773	1909.33	2312.02	2702.22	2269.17	274.372	275.056	276.546	279.301	9.40863	9.53948	9.70641	9.70641	0.1405	0.133	0.148	0.167
1/14/2016 7:15	0.872	1.557	3.046	5.799	20.777	21.485	20.566	20.779	1906.14	2310.75	2694.75	2266.44	274.372	275.057	276.546	279.299	9.40863	9.53948	9.70629	9.70629	0.1395	0.132	0.147	0.167
1/14/2016 7:30	0.872	1.557	3.046	5.8	20.767	21.487	20.566	20.779	1899.76	2308.83	2696.93	2248.2	274.372	275.057	276.546	279.3	9.40863	9.53948	9.70635	9.70635	0.1395	0.132	0.147	0.167
1/14/2016 7:45	0.871	1.556	3.046	5.799	20.759	21.48	20.566	20.779	1891.1	2306.46	2716.08	2274.28	274.371	275.056	276.546	279.299	9.40857	9.53948	9.70629	9.70629	0.14	0.133	0.147	0.167
1/14/2016 8:00	0.872	1.556	3.045	5.798	20.758	21.474	20.562	20.779	1885.36	2307.92	2710.97	2244.19	274.372	275.056	276.545	279.298	9.40863	9.53942	9.70623	9.70623	0.14	0.133	0.147	0.167
1/14/2016 8:15	0.871	1.555	3.046	5.798	20.758	21.474	20.558	20.779	1889.91	2303.54	2715.16	2236.34	274.371	275.055	276.546	279.298	9.40857	9.53948	9.70623	9.70623	0.1405	0.133	0.148	0.167
1/14/2016 8:30	0.871	1.557	3.046	5.798	20.757	21.477	20.561	20.779	1880.78	2303.16	2702.38	2253.84	274.371	275.057	276.546	279.298	9.40857	9.53948	9.70623	9.70623	0.14	0.133	0.147	0.167
1/14/2016 8:45	0.871	1.556	3.048	5.798	20.739	21.465	20.543	20.776	1882.88	2299.7	2686.16	2237.8	274.371	275.056	276.548	279.298	9.40857	9.5396	9.70623	9.70623	0.14	0.133	0.147	0.167
1/14/2016 9:00	0.894	1.569	3.058	5.809	20.736	21.471	20.543	20.771	1885.06	2298.3	2708.62	2238.77	274.394	275.069	276.558	279.309	9.40995	9.54021	9.7069	9.7069	0.14	0.133	0.147	0.167
1/14/2016 9:15	0.914	1.59	3.076	5.829	20.741	21.477	20.546	20.777	1881.76	2299.97	2712.89	2250.56	274.414	275.09	276.576	279.329	9.41115	9.54129	9.70812	9.70812	0.1405	0.133	0.148	0.167
1/14/2016 9:30	0.911	1.588	3.072	5.822	20.744	21.476	20.552	20.776	1876.92	2295.27	2700.77	2250.52	274.411	275.088	276.572	279.322	9.41097	9.54105	9.70769	9.70769	0.14	0.133	0.147	0.167
1/14/2016 9:45	0.892	1.579	3.061	5.809	20.745	21.473	20.558	20.774	1872.33	2299.25	2689.99	2244.03	274.392	275.079	276.561	279.309	9.40983	9.54039	9.7069	9.7069	0.1405	0.133	0.148	0.167
1/14/2016 10:00	0.886	1.573	3.058	5.802	20.731	21.47	20.557	20.772	1865.4	2303.46	2701.61	2259.72	274.386	275.073	276.558	279.302	9.40947	9.54021	9.70647	9.70647	0.14	0.133	0.147	0.167
1/14/2016 10:15	0.884	1.571	3.057	5.803	20.75	21.486	20.566	20.772	1867.31	2295.87	2695.65	2249.23	274.384	275.071	276.557	279.303	9.40935	9.54015	9.70654	9.70654	0.1405	0.133	0.148	0.167
1/14/2016 10:30	0.885	1.576	3.06	5.806	20.75	21.49	20.578	20.771	1859.84	2296.69	2688.35	2259.06	274.385	275.076	276.56	279.306	9.40941	9.54033	9.70672	9.70672	0.1405	0.133	0.148	0.167
1/14/2016 10:45	0.912	1.584	3.069	5.82	20.753	21.489	20.575	20.77	1863.48	2297.69	2702.2	2244.3	274.412	275.084	276.569	279.32	9.41103	9.54087	9.70757	9.70757	0.14	0.133	0.147	0.167
1/14/2016 11:00	1.073	1.697	3.172	5.921	20.777	21.5	20.572	20.777	1861.11	2294.96	2697.1	2248.67	274.573	275.197	276.672	279.421	9.4207	9.54709	9.71371	9.71371	0.1405	0.133	0.148	0.167
1/14/2016 11:15	1.162	1.78	3.238	5.987	20.791	21.516	20.58	20.797	1858.38	2294.23	2688.72	2249.95	274.662	275.28	276.738	279.487	9.42604	9.55108	9.71773	9.71773	0.14	0.133	0.147	0.167
1/14/2016 11:30	1.207	1.822	3.267	6.014	20.787	21.513	20.587	20.796	1856.91	2296.03	2695.8	2223.7	274.707	275.322	276.767	279.514	9.42875	9.55283	9.71937	9.71937	0.14	0.133	0.147	0.167
1/14/2016 11:45	1.233	1.849	3.287	6.032	20.781	21.507	20.582	20.781	1859.75	2296.58	2672.01	2228.53	274.733	275.349	276.787	279.532	9.43031	9.55404	9.72047	9.72047	0.14	0.133	0.147	0.167
1/14/2016 12:00	1.249	1.868	3.3	6.046	20.778	21.503	20.579	20.771	1862.5	2291.97	2688.09	2233.94	274.749	275.368	276.8	279.546	9.43127	9.55482	9.72132	9.72132	0.14	0.133	0.147	0.167
1/14/2016 12:15	1.256	1.871	3.311	6.046	20.775	21.499	20.576	20.765	1864.3	2292.47	2679.75	2233	274.756	275.371	276.811	279.546	9.43169	9.55549	9.72132	9.72132	0.14	0.133	0.147	0.167
1/14/2016 12:30	1.255	1.878	3.308	6.049	20.773	21.495	20.574	20.763	1867.33	2298.15	2683.45	2228.41	274.755	275.378	276.808	279.549	9.43163	9.55531	9.7215	9.7215	0.1405	0.133	0.148	0.167
1/14/2016 12:45	1.262	1.887	3.321	6.06	20.759	21.48	20.571	20.755	1880.96	2293.94	2691.61	2225.84	274.762	275.387	276.821	279.56	9.43205	9.55609	9.72217	9.72217	0.14	0.133	0.147	0.167
1/14/2016 13:00	1.27	1.898	3.322	6.057	20.743	21.469	20.569	20.74	1893.43	2293.93	2693.8	2235.3	274.77	275.398	276.822	279.557	9.43253	9.55615	9.72199	9.72199	0.1405	0.133	0.148	0.167
1/14/2016 13:15	1.267	1.899	3.321	6.061	20.725	21.467	20.553	20.736	1893.16	2294.66	2698.53	2237.49	274.767	275.399	276.821	279.561	9.43235	9.55609	9.72223	9.72223	0.1405	0.133	0.148	0.167
1/14/2016 13:30	1.27	1.902	3.324	6.058	20.726	21.47	20.547	20.739	1901.54	2299.49	2701.26	2247.32	274.77	275.402	276.824	279.558	9.43253	9.55627	9.72205	9.72205	0.1405	0.133	0.148	0.167
1/14/2016 13:45	1.275	1.907	3.329	6.06	20.724	21.465	20.547	20.74	1904.45	2296.3	2685.06	2246.59	274.775	275.407	276.829	279.56	9.43283	9.55657	9.72217	9.72217	0.1405	0.133	0.148	0.167
1/14/2016 14:00	1.275	1.907	3.336	6.068	20.718	21.449	20.547	20.739	1915.83	2299.67	2695.8	2222.19	274.775	275.407	276.836	279.568	9.43283	9.557	9.72266	9.72266	0.1405	0.133	0.148	0.167
1/14/2016 14:15	1.271	1.903	3.337	6.068	20.715	21.449	20.545	20.738	1908.46	2295.66	2682.14	2235.3	274.771	275.403	276.837	279.568	9.43259	9.55706	9.72266	9.72266	0.1405	0.134	0.147	0.167
1/14/2016 14:30	1.237	1.883	3.315	6.047	20.693	21.435	20.524	20.71	1918.2	2293.39	2685.6	2227.29	274.737	275.383	276.815	279.547	9.43055	9.55573	9.72138	9.72138	0.1405	0.133	0.148	0.167
1/14/2016 14:45	1.199	1.854	3.289	6.023	20.686	21.426	20.524	20.698	1913.37	2293.57	2695.26	2247.87	274.699	275.354	276.789	279.523	9.42827	9.55416	9.71992	9.71992	0.1405	0.134	0.147	0.167
1/14/2016 15:00	1.183	1.837	3.278	6.01	20.688	21.428	20.522	20.699	1909.09	2294.21	2694.34	2248.05	274.683	275.337	276.778	279.51	9.42731	9.55349	9.71913	9.71913	0.1405	0.134	0.147	0.167
1/14/2016 15:15	1.17	1.832	3.275	6.007	20.693	21.431	20.527	20.702	1892.07	2291.84	2681.96	2234.39	274.67	275.332	276.775	279.507	9.42652	9.55331	9.71895	9.71895	0.1405	0.134	0.147	0.167
1/14/2016 15:30	1.165	1.819	3.263	5.996	20.699	21.432	20.521	20.703	1881.05	2291.29	2665.76	2212.54	274.665	275.319	276.763	279.496	9.42622	9.55259	9.71828	9.71828	0.1405	0.134	0.147	0.167
1/14/2016 15:45	1.16	1.819	3.262	5.994	20.699	21.433	20.512	20.704	1877.59	2282.01	2676.68	2223.1	274.66	275.319	276.762	279.494	9.42592	9.55253	9.71815	9.71815	0.14	0.133	0.147	0.167
1/14/2016 16:00	1.134	1.803	3.249	5.981	20.702	21.433	20.51	20.707	1868.04	2282.38	2676.14	2230.03	274.634	275.303	276.749	279.481	9.42436	9.55174	9.71736	9.71736	0.1405	0.134	0.147	0.167
1/14/2016 16:15	1.047	1.739	3.191	5.923	20.706	21.422	20.516	20.712	1855.73	2282.74	2659.66	2234.2	274.547	275.239	276.691	279.423	9.41914	9.54824	9.71383	9.71383	0.1405	0.133	0.148	0.167
1/14/2016 16:30	0.99	1.688	3.15	5.881	20.711	21.426	20.519	20.716	1853	2275.14	2663.87	2215.4	274.49	275.188	276.65	279.381	9.41572	9.54576	9.71128	9.71128	0.14	0.133	0.147	0.167
1/14/2016 16:45	0.961	1.66	3.133	5.866	20.713	21.428	20.52	20.717	1844.17	2282.49	2661.05	2230.57	274.461	275.16	276.633	279.366	9.41398	9.54474	9.71037	9.71037	0.14	0.133	0.147	0.167
1/14/2016 17:00	0.95	1.649	3.118	5.854	20.714	21.429	20.521	20.717	1829.23	2274.95	2663.55	2247.8	274.45	275.149	276.618	279.354	9.41332	9.54383	9.70964	9.70964	0.14	0.133	0.147	0.167
1/14/2016 17:15	0.934	1.633	3.113	5.847	20.715	21.43	20.521	20.718	1820.81	2273.89	2650.55	2226.43	274.434	275.133	276.613	279.347	9.41235	9.54353	9.70921	9.70921	0.1405	0.133	0.148	0.167
1/14/2016 17:30	0.931	1.631	3.096	5.842	20.721	21.43	20.522	20.718	1811.11	2272.38	2654.49	2234.94	274.431	275.131	276.596	279.342	9.41217	9.5425	9.70891	9.70891	0.1405	0.133	0.148	0.167
1/14/2016 17:45	0.912	1.612	3.094	5.828	20.73	21.432	20.523	20.72	1797.24	2268.19	2676.28	2231.93	274.412	275.112	276.594	279.328	9.41103	9.54238	9.70806	9.70806	0.1405	0.134	0.147	0.167
1/14/2016 18:00	0.913	1.61	3.093	5.825	20.721	21.436	20.527	20.723	1801.2	2270.47	2648.91	2257.9	274.413	275.11	276.593	279.325	9.41109	9.54232	9.70787	9.70787	0.1405	0.134	0.147	0.167
1/14/2016 18:15	0.911	1.607	3.084	5.824	20.724	21.439	20.53	20.726	1798.15	2260.7	2666.3	2251.22	274.411	275.107	276.584	279.324	9.41097	9.54178	9.70781	9.70781	0.1405	0.133	0.148	0.167
1/14/2016 18:30	0.907	1.604	3.081	5.82	20.724	21.44	20.53	20.726	1802.89	2260.52	2655.37	2231	274.407	275.104	276.581	279.32	9.41073	9.5416	9.70757	9.70757	0.14	0.133	0.147	0.167
1/14/2016 18:45	0.903	1.6	3.084	5.825	20.726	21.442	20.532	20.719	1803.53	2266.07	2645.71	2231	274.403	275.1	276.584	279.325	9.41049	9.54178	9.70787	9.70787	0.1405	0.134	0.147	0.167
1/14/2016 19:00	0.902	1.6	3.08	5.818	20.728	21.444	20.534	20.71	1804.71	2267.62	2653.73	2242.66	274.402	275.1	276.58	279.318	9.41043	9.54154	9.70745	9.70745	0.14	0.133	0.147	0.167
1/14/2016 19:15	0.902	1.6	3.073	5.816	20.728	21.444	20.534	20.716	1801.34	2259.42	2642.25	2230.09	274.402	275.1	276.573	279.316	9.41043	9.54111	9.70733	9.70733	0.141	0.134	0.148	0.167
1/14/2016 19:30	0.903	1.599	3.067	5.817	20.728	21.444	20.535	20.724	1794.33	2261.43	2640.61	2237.19	274.403	275.099	276.567	279.317	9.41049	9.54075	9.70739	9.70739	0.141	0.134	0.148	0.167
1/14/2016 19:45	0.904	1.591	3.065	5.816	20.728	21.431	20.535	20.71	1794.06	2260.24	2637.88	2250.68	274.404	275.091	276.565	279.316	9.41055	9.54063	9.70733	9.70733	0.1405	0.134	0.147	0.167
1/14/2016 20:00	0.907	1.587	3.068	5.811	20.728	21.433	20.534	20.711	1796.88	2258.51	2636.97	2247.4	274.407	275.087	276.568	279.311	9.41073	9.54081	9.70702	9.70702	0.1405	0.134	0.147	0.167
1/14/2016 20:15	0.908	1.584	3.07	5.811	20.728	21.439	20.535	20.715	1787.31	2262.89	2636.97	2239.56	274.408	275.084	276.57	279.311	9.41079	9.54093	9.70702	9.70702	0.14	0.133	0.147	0.167
1/14/2016 20:30	0.901	1.584	3.07	5.808	20.728	21.445	20.535	20.731	1789.59	2256.87	2635.33	2240.66	274.401	275.084	276.57	279.308	9.41037	9.54093	9.70684	9.70684	0.1405	0.134	0.147	0.167
1/14/2016 20:45	0.892	1.584	3.07	5.802	20.729	21.445	20.535	20.731	1788.95	2256.78	2651	2220.8	274.392	275.084	276.57	279.302	9.40983	9.54093	9.70647	9.70647	0.141	0.134	0.148	0.167
1/14/2016 21:00	0.886	1.584	3.07	5.801	20.731	21.444	20.536	20.727	1785.56	2254.34	2647.95	2234.66	274.386	275.084	276.57	279.301	9.40947	9.54093	9.70641	9.70641	0.1405	0.133	0.148	0.167
1/14/2016 21:15	0.887	1.584	3.067	5.801	20.732	21.429	20.521	20.714	1791.27	2257.53	2644.34	2252.89	274.387	275.084	276.567	279.301	9.40953	9.54075	9.70641	9.70641	0.1405	0.134	0.147	0.167
1/14/2016 21:30	0.887	1.585	3.063	5.802	20.734	21.43	20.523	20.717	1790.01	2255.88	2647.2	2237.84	274.387	275.085	276.563	279.302	9.40953	9.54051	9.70647	9.70647	0.141	0.134	0.148	0.167
1/14/2016 21:45	0.888	1.586	3.061	5.803	20.736	21.448	20.538	20.737	1779.68	2253.12	2625.41	2245.92	274.388	275.086	276.561	279.303	9.40959	9.54039	9.70654	9.70654	0.14	0.133	0.147	0.167
1/14/2016 22:00	0.891	1.587	3.064	5.807	20.737	21.452	20.541	20.738	1776.59	2255.49	2645.51	2249.93	274.391	275.087	276.564	279.307	9.40977	9.54057	9.70678	9.70678	0.14	0.133	0.147	0.167
1/14/2016 22:15	0.892	1.58	3.063	5.808	20.729	21.42	20.517	20.719	1790.53	2261.48	2625.86	2235.31	274.392	275.08	276.563	279.308	9.40983	9.54051	9.70684	9.70684	0.1405	0.134	0.147	0.167
1/14/2016 22:30	0.892	1.579	3.061	5.805	20.707	21.409	20.497	20.705	1801.45	2262.21	2613.38	2231.03	274.392	275.079	276.561	279.305	9.40983	9.54039	9.70666	9.70666	0.141	0.134	0.148	0.167
1/14/2016 22:45	0.892	1.573	3.055	5.798	20.705	21.409	20.496	20.699	1816.34	2263.61	2651.53	2225.59	274.392	275.073	276.555	279.298	9.40983	9.54003	9.70623	9.70623	0.1405	0.134	0.147	0.167
1/14/2016 23:00	0.892	1.571	3.054	5.796	20.717	21.411	20.498	20.703	1806.49	2266.71	2636.4	2235.44	274.392	275.071	276.554	279.296	9.40983	9.53997	9.70611	9.70611	0.1405	0.134	0.147	0.167
1/14/2016 23:15	0.892	1.569	3.054	5.794	20.718	21.413	20.5	20.707	1806.76	2260.95	2641.3	2232.87	274.392	275.069	276.554	279.294	9.40983	9.53997	9.70599	9.70599	0.141	0.134	0.148	0.167
1/14/2016 23:30	0.888	1.569	3.055	5.79	20.72	21.414	20.507	20.721	1805.94	2266.07	2627.82	2239.81	274.388	275.069	276.555	279.29	9.40959	9.54003	9.70574	9.70574	0.1405	0.134	0.147	0.167
1/14/2016 23:45	0.886	1.57	3.055	5.79	20.72	21.414	20.503	20.721	1799.11	2259.97	2632.2	2222.49	274.386	275.07	276.555	279.29	9.40947	9.54003	9.70574	9.70574	0.1405	0.134	0.147	0.167
1/15/2016 0:00	0.883	1.572	3.053	5.789	20.726	21.413	20.521	20.722	1800.3	2256.59	2630.38	2236.17	274.383	275.072	276.553	279.289	9.40929	9.53991	9.70568	9.70568	0.141	0.134	0.148	0.167
1/15/2016 0:15	0.88	1.572	3.05	5.789	20.737	21.416	20.523	20.722	1793.64	2261.7	2632.93	2224.68	274.38	275.072	276.55	279.289	9.40911	9.53973	9.70568	9.70568	0.141	0.134	0.148	0.167
1/15/2016 0:30	0.876	1.571	3.049	5.789	20.716	21.413	20.51	20.722	1801.39	2260.79	2657.55	2223.77	274.376	275.071	276.549	279.289	9.40887	9.53966	9.70568	9.70568	0.1405	0.134	0.147	0.167
1/15/2016 0:45	0.876	1.572	3.048	5.79	20.706	21.413	20.5	20.717	1808.41	2259.97	2649.89	2227.78	274.376	275.072	276.548	279.29	9.40887	9.5396	9.70574	9.70574	0.1405	0.134	0.147	0.167
1/15/2016 1:00	0.876	1.572	3.047	5.79	20.699	21.413	20.5	20.702	1817.62	2264.61	2638.4	2232.34	274.376	275.072	276.547	279.29	9.40887	9.53954	9.70574	9.70574	0.1405	0.134	0.147	0.167
1/15/2016 1:15	0.875	1.571	3.043	5.79	20.699	21.413	20.501	20.702	1825.09	2266.35	2651.72	2226.87	274.375	275.071	276.543	279.29	9.40881	9.5393	9.70574	9.70574	0.141	0.134	0.148	0.167
1/15/2016 1:30	0.874	1.572	3.043	5.79	20.685	21.41	20.501	20.702	1830.2	2266.35	2630.38	2241.46	274.374	275.072	276.543	279.29	9.40875	9.5393	9.70574	9.70574	0.141	0.134	0.148	0.167
1/15/2016 1:45	0.874	1.57	3.041	5.79	20.679	21.403	20.501	20.702	1843.96	2272.55	2631.66	2221.4	274.374	275.07	276.541	279.29	9.40875	9.53918	9.70574	9.70574	0.1405	0.134	0.147	0.167
1/15/2016 2:00	0.875	1.566	3.039	5.791	20.68	21.406	20.501	20.702	1836.58	2270.91	2632.2	2236.53	274.375	275.066	276.539	279.291	9.40881	9.53906	9.70581	9.70581	0.1405	0.133	0.148	0.167
1/15/2016 2:15	0.874	1.563	3.038	5.79	20.676	21.376	20.501	20.702	1843.78	2267.62	2648.98	2230.34	274.374	275.063	276.538	279.29	9.40875	9.539	9.70574	9.70574	0.1405	0.134	0.147	0.167
1/15/2016 2:30	0.874	1.562	3.037	5.789	20.669	21.371	20.501	20.702	1853.63	2266.62	2626.74	2217.57	274.374	275.062	276.537	279.289	9.40875	9.53894	9.70568	9.70568	0.1405	0.134	0.147	0.167
1/15/2016 2:45	0.875	1.561	3.037	5.789	20.671	21.37	20.501	20.702	1855.54	2272.55	2629.29	2221.95	274.375	275.061	276.537	279.289	9.40881	9.53894	9.70568	9.70568	0.141	0.134	0.148	0.167
1/15/2016 3:00	0.874	1.557	3.036	5.783	20.658	21.37	20.499	20.698	1844.79	2266.26	2637.49	2218.67	274.374	275.057	276.536	279.283	9.40875	9.53888	9.70532	9.70532	0.1405	0.134	0.147	0.167
1/15/2016 3:15	0.874	1.552	3.036	5.779	20.66	21.373	20.481	20.684	1851.81	2273.55	2629.29	2229.06	274.374	275.052	276.536	279.279	9.40875	9.53888	9.70508	9.70508	0.1405	0.134	0.147	0.167
1/15/2016 3:30	0.873	1.551	3.037	5.778	20.662	21.374	20.487	20.686	1856.45	2267.26	2640.77	2207.36	274.373	275.051	276.537	279.278	9.40869	9.53894	9.70502	9.70502	0.1405	0.134	0.147	0.167
1/15/2016 3:45	0.87	1.553	3.039	5.774	20.662	21.374	20.491	20.686	1848.62	2269.63	2651.53	2221.77	274.37	275.053	276.539	279.274	9.40851	9.53906	9.70477	9.70477	0.1405	0.134	0.147	0.167
1/15/2016 4:00	0.866	1.557	3.043	5.775	20.662	21.374	20.482	20.686	1850.16	2264.71	2637.68	2240.91	274.366	275.057	276.543	279.275	9.40827	9.5393	9.70483	9.70483	0.141	0.134	0.148	0.167
1/15/2016 4:15	0.861	1.559	3.045	5.777	20.662	21.374	20.481	20.686	1849.53	2263.07	2656.45	2207.36	274.361	275.059	276.545	279.277	9.40797	9.53942	9.70495	9.70495	0.1405	0.134	0.147	0.167
1/15/2016 4:30	0.861	1.559	3.045	5.778	20.662	21.374	20.481	20.686	1845.52	2270.18	2637.86	2228.88	274.361	275.059	276.545	279.278	9.40797	9.53942	9.70502	9.70502	0.141	0.134	0.148	0.167
1/15/2016 4:45	0.861	1.559	3.045	5.778	20.664	21.374	20.481	20.686	1848.16	2267.53	2626.92	2242.01	274.361	275.059	276.545	279.278	9.40797	9.53942	9.70502	9.70502	0.1405	0.134	0.147	0.167
1/15/2016 5:00	0.861	1.559	3.042	5.778	20.663	21.374	20.482	20.686	1848.8	2269.72	2657.37	2246.02	274.361	275.059	276.542	279.278	9.40797	9.53924	9.70502	9.70502	0.1405	0.133	0.148	0.167
1/15/2016 5:15	0.861	1.559	3.04	5.778	20.665	21.376	20.48	20.688	1849.16	2263.52	2650.8	2219.21	274.361	275.059	276.54	279.278	9.40797	9.53912	9.70502	9.70502	0.1405	0.134	0.147	0.167
1/15/2016 5:30	0.861	1.559	3.038	5.778	20.666	21.377	20.465	20.689	1849.8	2269.36	2648.43	2232.89	274.361	275.059	276.538	279.278	9.40797	9.539	9.70502	9.70502	0.1405	0.134	0.147	0.167
1/15/2016 5:45	0.861	1.559	3.037	5.778	20.666	21.377	20.464	20.689	1851.99	2267.53	2640.59	2234.89	274.361	275.059	276.537	279.278	9.40797	9.53894	9.70502	9.70502	0.1405	0.134	0.147	0.167
1/15/2016 6:00	0.861	1.559	3.036	5.778	20.666	21.378	20.463	20.681	1852.08	2269.08	2659.74	2230.52	274.361	275.059	276.536	279.278	9.40797	9.53888	9.70502	9.70502	0.1405	0.134	0.147	0.167
1/15/2016 6:15	0.861	1.559	3.036	5.778	20.666	21.377	20.462	20.677	1860.29	2263.52	2652.63	2230.7	274.361	275.059	276.536	279.278	9.40797	9.53888	9.70502	9.70502	0.1405	0.134	0.147	0.167
1/15/2016 6:30	0.861	1.559	3.035	5.778	20.666	21.377	20.462	20.672	1857.82	2271.45	2649.89	2229.06	274.361	275.059	276.535	279.278	9.40797	9.53882	9.70502	9.70502	0.1405	0.134	0.147	0.167
1/15/2016 6:45	0.861	1.559	3.035	5.778	20.666	21.378	20.462	20.669	1858.37	2266.89	2659.92	2208.09	274.361	275.059	276.535	279.278	9.40797	9.53882	9.70502	9.70502	0.141	0.134	0.148	0.167
1/15/2016 7:00	0.859	1.559	3.035	5.777	20.667	21.379	20.463	20.67	1855.18	2266.26	2666.85	2213.38	274.359	275.059	276.535	279.277	9.40785	9.53882	9.70495	9.70495	0.1405	0.134	0.147	0.167
1/15/2016 7:15	0.855	1.557	3.035	5.776	20.669	21.38	20.464	20.671	1854.18	2259.14	2647.52	2215.57	274.355	275.057	276.535	279.276	9.40761	9.53882	9.70489	9.70489	0.1405	0.134	0.147	0.167
1/15/2016 7:30	0.851	1.556	3.035	5.773	20.669	21.371	20.465	20.672	1856.64	2261.42	2656.64	2221.22	274.351	275.056	276.535	279.273	9.40737	9.53882	9.70471	9.70471	0.1405	0.133	0.148	0.167
1/15/2016 7:45	0.85	1.555	3.035	5.773	20.67	21.378	20.465	20.672	1854.81	2271.82	2657.73	2218.48	274.35	275.055	276.535	279.273	9.40731	9.53882	9.70471	9.70471	0.1405	0.134	0.147	0.167
1/15/2016 8:00	0.85	1.556	3.035	5.774	20.669	21.38	20.464	20.672	1853.72	2259.05	2630.38	2212.83	274.35	275.056	276.535	279.274	9.40731	9.53882	9.70477	9.70477	0.141	0.135	0.147	0.167
1/15/2016 8:15	0.85	1.558	3.034	5.776	20.667	21.375	20.462	20.669	1853.63	2264.25	2654.63	2233.07	274.35	275.058	276.534	279.276	9.40731	9.53876	9.70489	9.70489	0.141	0.134	0.148	0.167
1/15/2016 8:30	0.849	1.559	3.034	5.777	20.665	21.367	20.46	20.667	1855.09	2260.6	2636.58	2237.08	274.349	275.059	276.534	279.277	9.40725	9.53876	9.70495	9.70495	0.1405	0.134	0.147	0.167
1/15/2016 8:45	0.849	1.559	3.034	5.778	20.664	21.366	20.459	20.666	1849.71	2262.61	2657	2229.97	274.349	275.059	276.534	279.278	9.40725	9.53876	9.70502	9.70502	0.1405	0.134	0.147	0.167
1/15/2016 9:00	0.868	1.567	3.046	5.785	20.662	21.371	20.458	20.666	1846.97	2261.88	2647.52	2223.77	274.368	275.067	276.546	279.285	9.40839	9.53948	9.70544	9.70544	0.14	0.133	0.147	0.167
1/15/2016 9:15	0.887	1.585	3.066	5.8	20.66	21.372	20.457	20.671	1849.62	2264.71	2643.51	2198.24	274.387	275.085	276.566	279.3	9.40953	9.54069	9.70635	9.70635	0.1405	0.134	0.147	0.167
1/15/2016 9:30	0.877	1.577	3.061	5.793	20.661	21.373	20.458	20.669	1846.24	2259.6	2636.4	2212.65	274.377	275.077	276.561	279.293	9.40893	9.54039	9.70593	9.70593	0.1405	0.134	0.147	0.167
1/15/2016 9:45	0.874	1.576	3.057	5.789	20.66	21.371	20.455	20.666	1848.16	2263.25	2644.6	2203.72	274.374	275.076	276.557	279.289	9.40875	9.54015	9.70568	9.70568	0.1405	0.134	0.147	0.167
1/15/2016 10:00	0.874	1.581	3.056	5.79	20.658	21.368	20.454	20.667	1843.59	2264.42	2636.56	2228.68	274.374	275.081	276.556	279.29	9.40875	9.54009	9.70574	9.70574	0.1405	0.134	0.147	0.167
1/15/2016 10:15	0.883	1.587	3.06	5.796	20.665	21.365	20.462	20.673	1839.1	2261.75	2653.68	2228.29	274.383	275.087	276.56	279.296	9.40929	9.54033	9.70611	9.70611	0.1405	0.134	0.147	0.167
1/15/2016 10:30	0.914	1.607	3.081	5.816	20.673	21.362	20.476	20.676	1842.82	2261.41	2640.98	2226.58	274.414	275.107	276.581	279.316	9.41115	9.5416	9.70733	9.70733	0.1405	0.134	0.147	0.167
1/15/2016 10:45	0.964	1.644	3.114	5.848	20.685	21.37	20.488	20.675	1840.59	2261.56	2645.9	2216.37	274.464	275.144	276.614	279.348	9.41416	9.54359	9.70927	9.70927	0.141	0.134	0.148	0.167
1/15/2016 11:00	1.021	1.695	3.154	5.889	20.679	21.388	20.484	20.686	1841.99	2260.81	2653.75	2241.04	274.521	275.195	276.654	279.389	9.41758	9.546	9.71177	9.71177	0.141	0.134	0.148	0.167
1/15/2016 11:15	1.019	1.696	3.154	5.885	20.677	21.387	20.482	20.685	1831.87	2259.52	2630.59	2206.58	274.519	275.196	276.654	279.385	9.41746	9.546	9.71152	9.71152	0.141	0.134	0.148	0.167
1/15/2016 11:30	1.111	1.758	3.21	5.941	20.701	21.401	20.477	20.68	1832.14	2265.89	2654.28	2231.73	274.611	275.258	276.71	279.441	9.42298	9.54939	9.71493	9.71493	0.1405	0.134	0.147	0.167
1/15/2016 11:45	1.173	1.817	3.259	5.989	20.705	21.403	20.473	20.677	1843.53	2261.89	2639.15	2210.05	274.673	275.317	276.759	279.489	9.4267	9.55235	9.71785	9.71785	0.1405	0.134	0.147	0.167
1/15/2016 12:00	1.207	1.848	3.279	6.005	20.691	21.399	20.47	20.674	1846.12	2263.11	2647.65	2204.71	274.707	275.348	276.779	279.505	9.42875	9.55355	9.71882	9.71882	0.1405	0.134	0.147	0.167
1/15/2016 12:15	1.221	1.868	3.292	6.023	20.687	21.394	20.469	20.67	1847.36	2260.74	2628.57	2224.67	274.721	275.368	276.792	279.523	9.42959	9.55434	9.71992	9.71992	0.1405	0.134	0.147	0.167
1/15/2016 12:30	1.224	1.868	3.298	6.02	20.666	21.384	20.464	20.668	1844.35	2263.9	2635.53	2205.97	274.724	275.368	276.798	279.52	9.42977	9.5547	9.71974	9.71974	0.141	0.134	0.148	0.167
1/15/2016 12:45	1.207	1.864	3.29	6.016	20.658	21.375	20.465	20.667	1853.72	2260.3	2642.55	2217.58	274.707	275.364	276.79	279.516	9.42875	9.55422	9.71949	9.71949	0.1405	0.134	0.147	0.167
1/15/2016 13:00	1.099	1.791	3.225	5.945	20.65	21.348	20.468	20.639	1854.57	2265.14	2629.35	2212.59	274.599	275.291	276.725	279.445	9.42226	9.55029	9.71517	9.71517	0.1415	0.135	0.148	0.167
1/15/2016 13:15	1.034	1.732	3.18	5.901	20.624	21.334	20.471	20.634	1843.68	2266.21	2639.92	2217.48	274.534	275.232	276.68	279.401	9.41836	9.54757	9.7125	9.7125	0.141	0.134	0.148	0.167
1/15/2016 13:30	1.006	1.709	3.164	5.884	20.628	21.336	20.472	20.635	1838.95	2261.25	2633.09	2187.11	274.506	275.209	276.664	279.384	9.41668	9.54661	9.71146	9.71146	0.141	0.134	0.148	0.167
1/15/2016 13:45	0.984	1.694	3.145	5.869	20.631	21.342	20.462	20.639	1841.32	2261.56	2638.44	2220.48	274.484	275.194	276.645	279.369	9.41536	9.54546	9.71055	9.71055	0.141	0.134	0.148	0.167
1/15/2016 14:00	0.979	1.685	3.139	5.87	20.631	21.329	20.434	20.642	1849.25	2264.42	2642.78	2192.35	274.479	275.185	276.639	279.37	9.41506	9.5451	9.71061	9.71061	0.141	0.134	0.148	0.167
1/15/2016 14:15	0.959	1.676	3.138	5.858	20.596	21.325	20.434	20.639	1858.28	2265.25	2626.22	2207.13	274.459	275.176	276.638	279.358	9.41386	9.54504	9.70988	9.70988	0.1405	0.134	0.147	0.167
1/15/2016 14:30	0.957	1.673	3.136	5.855	20.595	21.301	20.435	20.614	1860.93	2261.79	2623.85	2199.66	274.457	275.173	276.636	279.355	9.41374	9.54492	9.7097	9.7097	0.141	0.134	0.148	0.167
1/15/2016 14:45	0.954	1.655	3.121	5.848	20.595	21.31	20.436	20.603	1863.02	2264.07	2633.5	2209.86	274.454	275.155	276.621	279.348	9.41356	9.54401	9.70927	9.70927	0.1405	0.134	0.147	0.167
1/15/2016 15:00	0.938	1.654	3.117	5.839	20.596	21.303	20.436	20.604	1862.38	2259.61	2654.82	2205.67	274.438	275.154	276.617	279.339	9.4126	9.54377	9.70873	9.70873	0.1405	0.134	0.147	0.167
1/15/2016 15:15	0.945	1.655	3.116	5.841	20.603	21.306	20.436	20.608	1855.37	2255.51	2650.09	2227.17	274.445	275.155	276.616	279.341	9.41302	9.54371	9.70885	9.70885	0.141	0.134	0.148	0.167
1/15/2016 15:30	0.954	1.666	3.129	5.856	20.596	21.303	20.435	20.604	1852.45	2256.78	2637.33	2221.71	274.454	275.166	276.629	279.356	9.41356	9.54449	9.70976	9.70976	0.141	0.134	0.148	0.167
1/15/2016 15:45	0.928	1.65	3.108	5.83	20.596	21.302	20.436	20.604	1851.91	2259.24	2627.31	2209.32	274.428	275.15	276.608	279.33	9.41199	9.54323	9.70818	9.70818	0.141	0.134	0.148	0.167
1/15/2016 16:00	0.915	1.636	3.097	5.828	20.597	21.304	20.437	20.604	1840.34	2248.67	2632.78	2210.41	274.415	275.136	276.597	279.328	9.41121	9.54256	9.70806	9.70806	0.1405	0.134	0.147	0.167
1/15/2016 16:15	0.916	1.635	3.098	5.829	20.598	21.304	20.437	20.604	1844.25	2252.59	2636.6	2219.34	274.416	275.135	276.598	279.329	9.41127	9.54262	9.70812	9.70812	0.1405	0.134	0.147	0.167
1/15/2016 16:30	0.914	1.633	3.097	5.824	20.597	21.304	20.437	20.604	1832.5	2248.95	2643.71	2238.65	274.414	275.133	276.597	279.324	9.41115	9.54256	9.70781	9.70781	0.141	0.134	0.148	0.167
1/15/2016 16:45	0.905	1.617	3.095	5.818	20.604	21.305	20.437	20.605	1826.49	2242.93	2626.22	2228.63	274.405	275.117	276.595	279.318	9.41061	9.54244	9.70745	9.70745	0.1405	0.134	0.147	0.167
1/15/2016 17:00	0.896	1.614	3.088	5.814	20.62	21.305	20.438	20.606	1823.39	2245.94	2630.95	2219.7	274.396	275.114	276.588	279.314	9.41007	9.54202	9.7072	9.7072	0.1415	0.135	0.148	0.167
1/15/2016 17:15	0.896	1.615	3.081	5.808	20.623	21.305	20.438	20.617	1810.55	2249.68	2632.96	2196.01	274.396	275.115	276.581	279.308	9.41007	9.5416	9.70684	9.70684	0.1405	0.134	0.147	0.167
1/15/2016 17:30	0.88	1.61	3.08	5.805	20.621	21.305	20.438	20.612	1805.62	2245.21	2631.14	2200.02	274.38	275.11	276.58	279.305	9.40911	9.54154	9.70666	9.70666	0.1405	0.134	0.147	0.167
1/15/2016 17:45	0.88	1.605	3.074	5.797	20.629	21.306	20.439	20.623	1804.26	2244.66	2622.93	2208.59	274.38	275.105	276.574	279.297	9.40911	9.54117	9.70617	9.70617	0.1405	0.134	0.147	0.167
1/15/2016 18:00	0.879	1.6	3.065	5.794	20.638	21.309	20.442	20.629	1793.51	2239.2	2630.41	2204.94	274.379	275.1	276.565	279.294	9.40905	9.54063	9.70599	9.70599	0.1405	0.134	0.147	0.167
1/15/2016 18:15	0.868	1.6	3.063	5.794	20.646	21.31	20.443	20.63	1791.23	2237.28	2642.07	2225.71	274.368	275.1	276.563	279.294	9.40839	9.54051	9.70599	9.70599	0.1405	0.133	0.148	0.167
1/15/2016 18:30	0.861	1.592	3.063	5.794	20.647	21.311	20.443	20.63	1782.12	2237.92	2633.32	2216.24	274.361	275.092	276.563	279.294	9.40797	9.54051	9.70599	9.70599	0.141	0.134	0.148	0.167
1/15/2016 18:45	0.859	1.582	3.063	5.787	20.647	21.315	20.443	20.645	1780.21	2236.1	2633.87	2215.51	274.359	275.082	276.563	279.287	9.40785	9.54051	9.70556	9.70556	0.141	0.134	0.148	0.167
1/15/2016 19:00	0.86	1.58	3.061	5.785	20.647	21.331	20.443	20.651	1762.44	2235.37	2625.12	2208.95	274.36	275.08	276.561	279.285	9.40791	9.54039	9.70544	9.70544	0.1405	0.134	0.147	0.167
1/15/2016 19:15	0.862	1.582	3.058	5.784	20.647	21.334	20.443	20.651	1757.34	2236.19	2636.24	2217.33	274.362	275.082	276.558	279.284	9.40803	9.54021	9.70538	9.70538	0.1405	0.134	0.147	0.167
1/15/2016 19:30	0.863	1.582	3.057	5.782	20.648	21.338	20.444	20.652	1749.05	2226.72	2625.49	2209.32	274.363	275.082	276.557	279.282	9.40809	9.54015	9.70526	9.70526	0.141	0.134	0.148	0.167
1/15/2016 19:45	0.864	1.584	3.056	5.779	20.662	21.356	20.444	20.652	1744.58	2235.1	2628.77	2222.43	274.364	275.084	276.556	279.279	9.40815	9.54009	9.70508	9.70508	0.141	0.134	0.148	0.167
1/15/2016 20:00	0.862	1.584	3.054	5.779	20.671	21.356	20.451	20.651	1742.85	2229.27	2638.79	2222.25	274.362	275.084	276.554	279.279	9.40803	9.53997	9.70508	9.70508	0.141	0.134	0.148	0.167
1/15/2016 20:15	0.859	1.584	3.049	5.779	20.677	21.356	20.465	20.654	1733.32	2229.3	2648.85	2218.83	274.359	275.084	276.549	279.279	9.40785	9.53966	9.70508	9.70508	0.1405	0.134	0.147	0.167
1/15/2016 20:30	0.852	1.583	3.049	5.779	20.682	21.356	20.467	20.659	1728.67	2226.84	2608.22	2202.97	274.352	275.083	276.549	279.279	9.40743	9.53966	9.70508	9.70508	0.1405	0.134	0.147	0.167
1/15/2016 20:45	0.846	1.577	3.048	5.779	20.69	21.357	20.473	20.67	1733.59	2226.3	2630.82	2214.09	274.346	275.077	276.548	279.279	9.40707	9.5396	9.70508	9.70508	0.141	0.135	0.147	0.167
1/15/2016 21:00	0.843	1.573	3.048	5.779	20.693	21.359	20.492	20.674	1711.54	2223.86	2625.48	2206.91	274.343	275.073	276.548	279.279	9.40689	9.5396	9.70508	9.70508	0.141	0.134	0.148	0.167
1/15/2016 21:15	0.843	1.572	3.048	5.777	20.694	21.361	20.493	20.675	1720.59	2223.68	2635.47	2224.68	274.343	275.072	276.548	279.277	9.40689	9.5396	9.70495	9.70495	0.141	0.134	0.148	0.167
1/15/2016 21:30	0.845	1.568	3.049	5.773	20.695	21.362	20.495	20.677	1718.1	2221.8	2627.27	2214.79	274.345	275.068	276.549	279.273	9.40701	9.53966	9.70471	9.70471	0.1405	0.133	0.148	0.167
1/15/2016 21:45	0.848	1.569	3.048	5.772	20.697	21.365	20.494	20.679	1725.52	2224.38	2627.61	2221.28	274.348	275.069	276.548	279.272	9.40719	9.5396	9.70465	9.70465	0.141	0.135	0.147	0.167
1/15/2016 22:00	0.849	1.569	3.045	5.766	20.697	21.365	20.491	20.679	1718.6	2225.91	2618.55	2208.32	274.349	275.069	276.545	279.266	9.40725	9.53942	9.70429	9.70429	0.141	0.134	0.148	0.167
1/15/2016 22:15	0.849	1.569	3.041	5.764	20.697	21.365	20.497	20.687	1721.15	2224.31	2605.57	2207.53	274.349	275.069	276.541	279.264	9.40725	9.53918	9.70416	9.70416	0.1405	0.134	0.147	0.167
1/15/2016 22:30	0.849	1.569	3.036	5.764	20.697	21.365	20.498	20.7	1718.88	2221.86	2604.31	2221.95	274.349	275.069	276.536	279.264	9.40725	9.53888	9.70416	9.70416	0.141	0.134	0.148	0.167
1/15/2016 22:45	0.849	1.569	3.034	5.764	20.697	21.365	20.497	20.689	1728.55	2226.51	2604.85	2212.83	274.349	275.069	276.534	279.264	9.40725	9.53876	9.70416	9.70416	0.1405	0.133	0.148	0.167
1/15/2016 23:00	0.849	1.569	3.033	5.764	20.697	21.365	20.493	20.683	1729.89	2223.57	2609.2	2217.18	274.349	275.069	276.533	279.264	9.40725	9.5387	9.70416	9.70416	0.141	0.134	0.148	0.167
1/15/2016 23:15	0.849	1.569	3.033	5.764	20.697	21.365	20.498	20.69	1727.07	2227.39	2609.38	2213.54	274.349	275.069	276.533	279.264	9.40725	9.5387	9.70416	9.70416	0.1405	0.134	0.147	0.167
1/15/2016 23:30	0.849	1.568	3.033	5.764	20.698	21.366	20.498	20.693	1735.73	2229.95	2629.99	2212.62	274.349	275.068	276.533	279.264	9.40725	9.5387	9.70416	9.70416	0.1405	0.134	0.147	0.167
1/15/2016 23:45	0.849	1.564	3.033	5.764	20.701	21.372	20.501	20.703	1724.81	2225.77	2620.17	2209	274.349	275.064	276.533	279.264	9.40725	9.5387	9.70416	9.70416	0.1405	0.134	0.147	0.167
1/16/2016 0:00	0.848	1.559	3.033	5.764	20.701	21.392	20.501	20.703	1722.98	2227.87	2599.38	2225.23	274.348	275.059	276.533	279.264	9.40719	9.5387	9.70416	9.70416	0.141	0.134	0.148	0.167
1/16/2016 0:15	0.847	1.557	3.033	5.763	20.701	21.394	20.501	20.703	1728	2230.24	2603.94	2228.15	274.347	275.057	276.533	279.263	9.40713	9.5387	9.7041	9.7041	0.1405	0.134	0.147	0.167
1/16/2016 0:30	0.845	1.556	3.033	5.763	20.701	21.408	20.501	20.703	1725.36	2229.15	2625.09	2201.16	274.345	275.056	276.533	279.263	9.40701	9.5387	9.7041	9.7041	0.141	0.134	0.148	0.167
1/16/2016 0:45	0.845	1.553	3.034	5.762	20.701	21.395	20.501	20.703	1729.55	2232.71	2611.97	2216.3	274.345	275.053	276.534	279.262	9.40701	9.53876	9.70404	9.70404	0.141	0.134	0.148	0.167
1/16/2016 1:00	0.844	1.551	3.034	5.759	20.702	21.391	20.501	20.703	1733.65	2235.81	2615.25	2219.21	274.344	275.051	276.534	279.259	9.40695	9.53876	9.70386	9.70386	0.141	0.134	0.148	0.167
1/16/2016 1:15	0.842	1.549	3.034	5.757	20.702	21.384	20.501	20.704	1732.74	2230.61	2612.7	2215.57	274.342	275.049	276.534	279.257	9.40683	9.53876	9.70374	9.70374	0.1405	0.134	0.147	0.167
1/16/2016 1:30	0.842	1.549	3.035	5.756	20.702	21.371	20.501	20.704	1740.49	2234.89	2618.16	2209.18	274.342	275.049	276.535	279.256	9.40683	9.53882	9.70368	9.70368	0.141	0.134	0.148	0.167
1/16/2016 1:45	0.841	1.55	3.034	5.756	20.702	21.375	20.501	20.704	1743.22	2237.17	2621.63	2196.6	274.341	275.05	276.534	279.256	9.40677	9.53876	9.70368	9.70368	0.141	0.134	0.148	0.167
1/16/2016 2:00	0.84	1.55	3.03	5.756	20.703	21.412	20.502	20.704	1733.38	2234.53	2617.62	2212.28	274.34	275.05	276.53	279.256	9.40671	9.53852	9.70368	9.70368	0.1405	0.134	0.147	0.167
1/16/2016 2:15	0.84	1.549	3.026	5.755	20.705	21.409	20.505	20.707	1740.95	2239.82	2626.92	2204.81	274.34	275.049	276.526	279.255	9.40671	9.53828	9.70362	9.70362	0.141	0.134	0.148	0.167
1/16/2016 2:30	0.839	1.55	3.025	5.754	20.706	21.379	20.505	20.707	1752.07	2237.81	2627.65	2225.78	274.339	275.05	276.525	279.254	9.40665	9.53822	9.70356	9.70356	0.141	0.134	0.148	0.167
1/16/2016 2:45	0.842	1.552	3.027	5.751	20.703	21.374	20.505	20.707	1760.55	2242.55	2626.01	2211.37	274.342	275.052	276.527	279.251	9.40683	9.53834	9.70337	9.70337	0.1405	0.134	0.147	0.167
1/16/2016 3:00	0.841	1.554	3.029	5.752	20.706	21.399	20.505	20.707	1759.27	2240.82	2613.61	2215.93	274.341	275.054	276.529	279.252	9.40677	9.53846	9.70343	9.70343	0.1405	0.134	0.147	0.167
1/16/2016 3:15	0.84	1.557	3.032	5.755	20.706	21.395	20.505	20.707	1756.35	2242.01	2622.91	2196.06	274.34	275.057	276.532	279.255	9.40671	9.53864	9.70362	9.70362	0.141	0.134	0.148	0.167
1/16/2016 3:30	0.839	1.559	3.034	5.756	20.706	21.403	20.505	20.707	1759.73	2241.37	2616.34	2220.49	274.339	275.059	276.534	279.256	9.40665	9.53876	9.70368	9.70368	0.1405	0.134	0.147	0.167
1/16/2016 3:45	0.839	1.559	3.034	5.756	20.706	21.413	20.505	20.707	1755.99	2247.02	2621.08	2203.35	274.339	275.059	276.534	279.256	9.40665	9.53876	9.70368	9.70368	0.141	0.134	0.148	0.167
1/16/2016 4:00	0.839	1.559	3.03	5.755	20.707	21.417	20.506	20.708	1763.74	2241.64	2617.25	2196.6	274.339	275.059	276.53	279.255	9.40665	9.53852	9.70362	9.70362	0.1405	0.134	0.147	0.167
1/16/2016 4:15	0.839	1.559	3.025	5.755	20.707	21.416	20.507	20.709	1760.55	2249.39	2629.11	2214.29	274.339	275.059	276.525	279.255	9.40665	9.53822	9.70362	9.70362	0.141	0.134	0.148	0.167
1/16/2016 4:30	0.839	1.554	3.024	5.755	20.709	21.416	20.509	20.711	1768.75	2250.03	2633.66	2196.79	274.339	275.054	276.524	279.255	9.40665	9.53816	9.70362	9.70362	0.1405	0.134	0.147	0.167
1/16/2016 4:45	0.839	1.551	3.024	5.752	20.711	21.419	20.51	20.713	1770.85	2250.67	2628.19	2206.81	274.339	275.051	276.524	279.252	9.40665	9.53816	9.70343	9.70343	0.1405	0.134	0.147	0.167
1/16/2016 5:00	0.84	1.55	3.025	5.748	20.713	21.42	20.512	20.715	1766.65	2251.49	2620.72	2219.58	274.34	275.05	276.525	279.248	9.40671	9.53822	9.70319	9.70319	0.1405	0.134	0.147	0.167
1/16/2016 5:15	0.842	1.552	3.027	5.748	20.713	21.421	20.512	20.715	1766.47	2254.22	2632.2	2209.55	274.342	275.052	276.527	279.248	9.40683	9.53834	9.70319	9.70319	0.1405	0.134	0.147	0.167
1/16/2016 5:30	0.842	1.551	3.026	5.748	20.727	21.427	20.517	20.732	1759.36	2244.28	2622.54	2205.54	274.342	275.051	276.526	279.248	9.40683	9.53828	9.70319	9.70319	0.1405	0.134	0.147	0.167
1/16/2016 5:45	0.839	1.55	3.024	5.749	20.732	21.425	20.528	20.733	1755.9	2253.77	2617.62	2212.65	274.339	275.05	276.524	279.249	9.40665	9.53816	9.70325	9.70325	0.141	0.134	0.148	0.167
1/16/2016 6:00	0.839	1.555	3.024	5.752	20.731	21.421	20.531	20.73	1756.44	2251.12	2625.82	2216.3	274.339	275.055	276.524	279.252	9.40665	9.53816	9.70343	9.70343	0.1405	0.134	0.147	0.167
1/16/2016 6:15	0.839	1.557	3.024	5.755	20.743	21.419	20.529	20.74	1757.63	2248.2	2633.66	2214.84	274.339	275.057	276.524	279.255	9.40665	9.53816	9.70362	9.70362	0.141	0.134	0.148	0.167
1/16/2016 6:30	0.839	1.558	3.024	5.754	20.748	21.419	20.532	20.748	1749.79	2249.84	2631.47	2209	274.339	275.058	276.524	279.254	9.40665	9.53816	9.70356	9.70356	0.1405	0.134	0.147	0.167
1/16/2016 6:45	0.839	1.557	3.024	5.754	20.748	21.418	20.542	20.748	1753.71	2250.57	2636.22	2217.03	274.339	275.057	276.524	279.254	9.40665	9.53816	9.70356	9.70356	0.1405	0.134	0.147	0.167
1/16/2016 7:00	0.839	1.558	3.024	5.753	20.748	21.433	20.552	20.748	1744.5	2248.48	2627.46	2224.5	274.339	275.058	276.524	279.253	9.40665	9.53816	9.70349	9.70349	0.141	0.134	0.148	0.167
1/16/2016 7:15	0.839	1.557	3.024	5.754	20.748	21.45	20.552	20.748	1736.48	2253.86	2628.56	2202.44	274.339	275.057	276.524	279.254	9.40665	9.53816	9.70356	9.70356	0.1405	0.134	0.147	0.167
1/16/2016 7:30	0.839	1.559	3.024	5.755	20.758	21.463	20.552	20.759	1736.11	2249.48	2627.28	2210.46	274.339	275.059	276.524	279.255	9.40665	9.53816	9.70362	9.70362	0.1405	0.134	0.147	0.167
1/16/2016 7:45	0.835	1.555	3.022	5.751	20.77	21.463	20.552	20.768	1728.64	2252.49	2619.08	2215.38	274.335	275.055	276.522	279.251	9.40641	9.53803	9.70337	9.70337	0.1405	0.134	0.147	0.167
1/16/2016 8:00	0.832	1.552	3.019	5.747	20.785	21.463	20.552	20.768	1726.91	2244.56	2624.36	2222.68	274.332	275.052	276.519	279.247	9.40623	9.53785	9.70313	9.70313	0.1405	0.134	0.147	0.167
1/16/2016 8:15	0.831	1.551	3.02	5.746	20.79	21.463	20.552	20.777	1726.27	2245.29	2635.12	2231.98	274.331	275.051	276.52	279.246	9.40617	9.53791	9.70307	9.70307	0.1405	0.134	0.147	0.167
1/16/2016 8:30	0.829	1.549	3.019	5.744	20.79	21.463	20.551	20.787	1720.62	2245.2	2636.95	2222.86	274.329	275.049	276.519	279.244	9.40605	9.53785	9.70295	9.70295	0.141	0.134	0.148	0.167
1/16/2016 8:45	0.83	1.55	3.022	5.745	20.789	21.462	20.551	20.787	1723.17	2252.58	2642.05	2225.05	274.33	275.05	276.522	279.245	9.40611	9.53803	9.70301	9.70301	0.141	0.134	0.148	0.167
1/16/2016 9:00	0.831	1.55	3.023	5.746	20.787	21.46	20.56	20.786	1719.43	2250.76	2638.77	2220.49	274.331	275.05	276.523	279.246	9.40617	9.5381	9.70307	9.70307	0.1405	0.134	0.147	0.167
1/16/2016 9:15	0.83	1.55	3.023	5.745	20.787	21.47	20.572	20.786	1721.44	2246.75	2624.91	2203.53	274.33	275.05	276.523	279.245	9.40611	9.5381	9.70301	9.70301	0.1405	0.134	0.147	0.167
1/16/2016 9:30	0.83	1.55	3.025	5.745	20.798	21.502	20.589	20.785	1724.72	2248.02	2627.46	2228.88	274.33	275.05	276.525	279.245	9.40611	9.53822	9.70301	9.70301	0.1405	0.134	0.147	0.167
1/16/2016 9:45	0.829	1.548	3.023	5.745	20.808	21.504	20.594	20.786	1714.51	2245.74	2626.37	2229.97	274.329	275.048	276.523	279.245	9.40605	9.5381	9.70301	9.70301	0.1405	0.134	0.147	0.167
1/16/2016 10:00	0.827	1.547	3.022	5.744	20.824	21.504	20.594	20.798	1711.32	2245.11	2619.81	2200.8	274.327	275.047	276.522	279.244	9.40593	9.53803	9.70295	9.70295	0.141	0.134	0.148	0.167
1/16/2016 10:15	0.827	1.547	3.022	5.743	20.828	21.503	20.594	20.805	1704.57	2246.66	2622.36	2218.67	274.327	275.047	276.522	279.243	9.40593	9.53803	9.70289	9.70289	0.1405	0.134	0.147	0.167
1/16/2016 10:30	0.827	1.547	3.025	5.744	20.826	21.501	20.591	20.802	1703.11	2248.3	2639.5	2207	274.327	275.047	276.525	279.244	9.40593	9.53822	9.70295	9.70295	0.1405	0.134	0.147	0.167
1/16/2016 10:45	0.835	1.553	3.03	5.752	20.824	21.5	20.59	20.803	1713.86	2251.38	2621.07	2226.13	274.335	275.053	276.53	279.252	9.40641	9.53852	9.70343	9.70343	0.141	0.134	0.148	0.167
1/16/2016 11:00	0.94	1.622	3.091	5.81	20.837	21.532	20.611	20.822	1711.2	2247.32	2630.74	2223.25	274.44	275.122	276.591	279.31	9.41272	9.5422	9.70696	9.70696	0.141	0.134	0.148	0.167
1/16/2016 11:15	1.089	1.746	3.195	5.917	20.848	21.563	20.623	20.842	1702.18	2249.43	2641.94	2225.46	274.589	275.246	276.695	279.417	9.42166	9.54848	9.71347	9.71347	0.141	0.134	0.148	0.167
1/16/2016 11:30	1.157	1.808	3.241	5.963	20.865	21.565	20.617	20.844	1704.72	2246.72	2610.61	2207.36	274.657	275.308	276.741	279.463	9.42574	9.55126	9.71627	9.71627	0.1405	0.134	0.147	0.167
1/16/2016 11:45	1.191	1.84	3.267	5.981	20.856	21.56	20.617	20.841	1712.15	2246.31	2628.59	2244.67	274.691	275.34	276.767	279.481	9.42779	9.55283	9.71736	9.71736	0.141	0.134	0.148	0.167
1/16/2016 12:00	1.214	1.863	3.282	6	20.857	21.56	20.636	20.841	1729.01	2247.95	2658.47	2235.74	274.714	275.363	276.782	279.5	9.42917	9.55373	9.71852	9.71852	0.141	0.134	0.148	0.167
1/16/2016 12:15	1.224	1.876	3.292	6.006	20.854	21.556	20.633	20.838	1732.56	2256.05	2620.93	2214.97	274.724	275.376	276.792	279.506	9.42977	9.55434	9.71888	9.71888	0.1405	0.134	0.147	0.167
1/16/2016 12:30	1.236	1.879	3.295	6.003	20.838	21.548	20.631	20.833	1747.58	2255.95	2640.23	2210.94	274.736	275.379	276.795	279.503	9.43049	9.55452	9.7187	9.7187	0.1405	0.134	0.147	0.167
1/16/2016 12:45	1.238	1.892	3.31	6.016	20.82	21.527	20.624	20.814	1756	2259.91	2641.7	2239.88	274.738	275.392	276.81	279.516	9.43061	9.55543	9.71949	9.71949	0.141	0.134	0.148	0.167
1/16/2016 13:00	1.245	1.894	3.307	6.017	20.815	21.519	20.62	20.805	1762.28	2264.22	2634.14	2215.69	274.745	275.394	276.807	279.517	9.43103	9.55524	9.71955	9.71955	0.1405	0.134	0.147	0.167
1/16/2016 13:15	1.249	1.905	3.306	6.017	20.812	21.516	20.618	20.803	1777.72	2269.45	2618.42	2217.1	274.749	275.405	276.806	279.517	9.43127	9.55518	9.71955	9.71955	0.1405	0.134	0.147	0.167
1/16/2016 13:30	1.249	1.908	3.307	6.017	20.806	21.518	20.609	20.802	1785.27	2263.71	2634.26	2221.46	274.749	275.408	276.807	279.517	9.43127	9.55524	9.71955	9.71955	0.141	0.134	0.148	0.167
1/16/2016 13:45	1.251	1.908	3.314	6.019	20.796	21.519	20.598	20.79	1788.19	2264.34	2626.61	2226.02	274.751	275.408	276.814	279.519	9.43139	9.55567	9.71968	9.71968	0.141	0.134	0.148	0.167
1/16/2016 14:00	1.254	1.908	3.326	6.027	20.794	21.518	20.596	20.784	1801.66	2268.62	2645.91	2210.18	274.754	275.408	276.826	279.527	9.43157	9.55639	9.72016	9.72016	0.141	0.134	0.148	0.167
1/16/2016 14:15	1.254	1.908	3.328	6.028	20.792	21.515	20.595	20.791	1805.76	2274.09	2638.99	2219.82	274.754	275.408	276.828	279.528	9.43157	9.55651	9.72022	9.72022	0.1405	0.134	0.147	0.167
1/16/2016 14:30	1.232	1.898	3.314	6.018	20.792	21.516	20.595	20.793	1807.4	2274.18	2625.7	2217.64	274.732	275.398	276.814	279.518	9.43025	9.55567	9.71961	9.71961	0.1405	0.133	0.148	0.167
1/16/2016 14:45	1.186	1.863	3.283	5.985	20.793	21.516	20.594	20.782	1795.74	2277.55	2636.26	2229.66	274.686	275.363	276.783	279.485	9.42749	9.55379	9.71761	9.71761	0.1405	0.134	0.147	0.167
1/16/2016 15:00	1.161	1.847	3.27	5.972	20.782	21.515	20.595	20.783	1795.93	2280.28	2648.46	2205.99	274.661	275.347	276.77	279.472	9.42598	9.55301	9.71682	9.71682	0.141	0.134	0.148	0.167
1/16/2016 15:15	1.16	1.837	3.257	5.966	20.776	21.498	20.598	20.785	1805.12	2274.45	2637.35	2185.23	274.66	275.337	276.757	279.466	9.42592	9.55222	9.71645	9.71645	0.1405	0.134	0.147	0.167
1/16/2016 15:30	1.148	1.839	3.258	5.965	20.777	21.497	20.598	20.785	1806.76	2277.46	2647.73	2205.99	274.648	275.339	276.758	279.465	9.4252	9.55228	9.71639	9.71639	0.141	0.134	0.148	0.167
1/16/2016 15:45	1.144	1.827	3.262	5.958	20.778	21.499	20.598	20.786	1802.94	2281.46	2643.54	2216	274.644	275.327	276.762	279.458	9.42496	9.55253	9.71596	9.71596	0.1405	0.134	0.147	0.167
1/16/2016 16:00	1.115	1.812	3.242	5.942	20.783	21.489	20.594	20.79	1800.02	2275.36	2643.18	2212.54	274.615	275.312	276.742	279.442	9.42322	9.55132	9.71499	9.71499	0.141	0.134	0.148	0.167
1/16/2016 16:15	1.022	1.744	3.181	5.882	20.763	21.465	20.561	20.795	1799.13	2275.74	2660.55	2208.72	274.522	275.244	276.681	279.382	9.41764	9.54763	9.71134	9.71134	0.141	0.134	0.148	0.167
1/16/2016 16:30	0.962	1.692	3.139	5.838	20.776	21.47	20.567	20.799	1787.27	2277.35	2645.57	2213.87	274.462	275.192	276.639	279.338	9.41404	9.5451	9.70866	9.70866	0.141	0.134	0.148	0.167
1/16/2016 16:45	0.929	1.66	3.116	5.82	20.777	21.472	20.569	20.8	1784.54	2276	2642.78	2223.81	274.429	275.16	276.616	279.32	9.41205	9.54371	9.70757	9.70757	0.141	0.134	0.148	0.167
1/16/2016 17:00	0.912	1.649	3.098	5.809	20.779	21.473	20.571	20.801	1782.4	2270.24	2645.05	2213.13	274.412	275.149	276.598	279.309	9.41103	9.54262	9.7069	9.7069	0.1405	0.134	0.147	0.167
1/16/2016 17:15	0.912	1.639	3.095	5.802	20.778	21.474	20.569	20.801	1785.4	2271.12	2649.27	2221.57	274.412	275.139	276.595	279.302	9.41103	9.54244	9.70647	9.70647	0.141	0.134	0.148	0.167
1/16/2016 17:30	0.903	1.631	3.094	5.802	20.769	21.474	20.569	20.788	1782.7	2271.53	2637.67	2214.88	274.403	275.131	276.594	279.302	9.41049	9.54238	9.70647	9.70647	0.141	0.134	0.148	0.167
1/16/2016 17:45	0.89	1.623	3.087	5.792	20.78	21.475	20.569	20.796	1777.98	2272.21	2637.64	2220.66	274.39	275.123	276.587	279.292	9.40971	9.54196	9.70587	9.70587	0.1405	0.133	0.148	0.167
1/16/2016 18:00	0.882	1.609	3.075	5.78	20.783	21.478	20.585	20.804	1768.79	2272	2637.57	2217.25	274.382	275.109	276.575	279.28	9.40923	9.54123	9.70514	9.70514	0.1405	0.133	0.148	0.167
1/16/2016 18:15	0.869	1.608	3.069	5.78	20.791	21.482	20.594	20.808	1765.42	2271.6	2642.76	2215.29	274.369	275.108	276.569	279.28	9.40845	9.54087	9.70514	9.70514	0.1405	0.134	0.147	0.167
1/16/2016 18:30	0.872	1.602	3.059	5.772	20.789	21.484	20.587	20.799	1767.09	2267.26	2649.36	2217.33	274.372	275.102	276.559	279.272	9.40863	9.54027	9.70465	9.70465	0.141	0.134	0.148	0.167
1/16/2016 18:45	0.87	1.599	3.062	5.773	20.771	21.486	20.579	20.79	1770.46	2273.45	2643.89	2222.07	274.37	275.099	276.562	279.273	9.40851	9.54045	9.70471	9.70471	0.1405	0.134	0.147	0.167
1/16/2016 19:00	0.861	1.6	3.063	5.772	20.773	21.488	20.581	20.793	1777.11	2275.64	2625.12	2218.61	274.361	275.1	276.563	279.272	9.40797	9.54051	9.70465	9.70465	0.141	0.134	0.148	0.167
1/16/2016 19:15	0.86	1.6	3.063	5.773	20.773	21.489	20.581	20.786	1776.11	2275.18	2654.64	2207.13	274.36	275.1	276.563	279.273	9.40791	9.54051	9.70471	9.70471	0.141	0.134	0.148	0.167
1/16/2016 19:30	0.863	1.592	3.059	5.772	20.773	21.489	20.582	20.776	1779.3	2277.01	2656.28	2207.68	274.363	275.092	276.559	279.272	9.40809	9.54027	9.70465	9.70465	0.1405	0.134	0.147	0.167
1/16/2016 19:45	0.865	1.585	3.058	5.765	20.776	21.49	20.583	20.793	1772.92	2267.17	2655.19	2215.33	274.365	275.085	276.558	279.265	9.40821	9.54021	9.70422	9.70422	0.141	0.134	0.148	0.167
1/16/2016 20:00	0.865	1.584	3.055	5.758	20.789	21.49	20.596	20.81	1767.18	2282.93	2646.99	2208.59	274.365	275.084	276.555	279.258	9.40821	9.54003	9.7038	9.7038	0.141	0.134	0.148	0.167
1/16/2016 20:15	0.865	1.584	3.049	5.757	20.78	21.49	20.587	20.802	1768	2270.1	2631.08	2210.7	274.365	275.084	276.549	279.257	9.40821	9.53966	9.70374	9.70374	0.1405	0.134	0.147	0.167
1/16/2016 20:30	0.864	1.584	3.048	5.757	20.8	21.494	20.604	20.816	1755.71	2273.43	2655.66	2214.48	274.364	275.084	276.548	279.257	9.40815	9.5396	9.70374	9.70374	0.1405	0.134	0.147	0.167
1/16/2016 20:45	0.863	1.584	3.048	5.757	20.817	21.512	20.619	20.817	1749	2265.57	2642.17	2219.55	274.363	275.084	276.548	279.257	9.40809	9.5396	9.70374	9.70374	0.141	0.134	0.148	0.167
1/16/2016 21:00	0.861	1.586	3.05	5.759	20.82	21.517	20.632	20.818	1743.79	2266.7	2646.62	2227.42	274.361	275.086	276.55	279.259	9.40797	9.53973	9.70386	9.70386	0.141	0.134	0.148	0.167
1/16/2016 21:15	0.856	1.588	3.051	5.76	20.822	21.54	20.634	20.82	1742.37	2274.52	2632.6	2218.11	274.356	275.088	276.551	279.26	9.40767	9.53979	9.70392	9.70392	0.141	0.134	0.148	0.167
1/16/2016 21:30	0.851	1.589	3.051	5.762	20.823	21.538	20.635	20.821	1744.36	2266.9	2653.09	2224.34	274.351	275.089	276.551	279.262	9.40737	9.53979	9.70404	9.70404	0.141	0.134	0.148	0.167
1/16/2016 21:45	0.85	1.586	3.05	5.762	20.823	21.541	20.635	20.821	1740.24	2262.68	2648.68	2221.58	274.35	275.086	276.55	279.262	9.40731	9.53973	9.70404	9.70404	0.1405	0.133	0.148	0.167
1/16/2016 22:00	0.848	1.582	3.047	5.761	20.816	21.524	20.626	20.821	1750.69	2263.74	2647.72	2232.66	274.348	275.082	276.547	279.261	9.40719	9.53954	9.70398	9.70398	0.141	0.134	0.148	0.167
1/16/2016 22:15	0.846	1.577	3.043	5.76	20.818	21.522	20.626	20.82	1761.93	2269.49	2632.68	2220.36	274.346	275.077	276.543	279.26	9.40707	9.5393	9.70392	9.70392	0.1405	0.134	0.147	0.167
1/16/2016 22:30	0.848	1.578	3.042	5.76	20.808	21.512	20.613	20.826	1763.91	2268.48	2650.47	2221.36	274.348	275.078	276.542	279.26	9.40719	9.53924	9.70392	9.70392	0.141	0.134	0.148	0.167
1/16/2016 22:45	0.849	1.576	3.038	5.756	20.795	21.498	20.601	20.822	1779.6	2274.75	2643.83	2215.04	274.349	275.076	276.538	279.256	9.40725	9.539	9.70368	9.70368	0.141	0.134	0.148	0.167
1/16/2016 23:00	0.849	1.574	3.036	5.753	20.798	21.498	20.605	20.822	1781.53	2280.17	2658.02	2227.75	274.349	275.074	276.536	279.253	9.40725	9.53888	9.70349	9.70349	0.1405	0.133	0.148	0.167
1/16/2016 23:15	0.849	1.571	3.033	5.752	20.814	21.508	20.616	20.822	1769.49	2278.26	2651.83	2230.67	274.349	275.071	276.533	279.252	9.40725	9.5387	9.70343	9.70343	0.1405	0.133	0.148	0.167
1/16/2016 23:30	0.849	1.571	3.032	5.752	20.822	21.519	20.621	20.822	1774.88	2273.32	2646.23	2227.28	274.349	275.071	276.532	279.252	9.40725	9.53864	9.70343	9.70343	0.1405	0.133	0.148	0.167
1/16/2016 23:45	0.849	1.57	3.033	5.752	20.819	21.517	20.616	20.824	1774.49	2274.74	2646.56	2212.48	274.349	275.07	276.533	279.252	9.40725	9.5387	9.70343	9.70343	0.1405	0.134	0.147	0.167
1/17/2016 0:00	0.849	1.569	3.032	5.752	20.799	21.499	20.603	20.822	1793.79	2278.25	2665.53	2222.37	274.349	275.069	276.532	279.252	9.40725	9.53864	9.70343	9.70343	0.1405	0.134	0.147	0.167
1/17/2016 0:15	0.848	1.568	3.032	5.751	20.801	21.499	20.608	20.822	1793.84	2283.39	2655.99	2203.73	274.348	275.068	276.532	279.251	9.40719	9.53864	9.70337	9.70337	0.1405	0.133	0.148	0.167
1/17/2016 0:30	0.847	1.567	3.03	5.749	20.812	21.503	20.613	20.827	1789.58	2278.47	2653.89	2226.79	274.347	275.067	276.53	279.249	9.40713	9.53852	9.70325	9.70325	0.1405	0.133	0.148	0.167
1/17/2016 0:45	0.846	1.566	3.03	5.748	20.811	21.502	20.613	20.831	1788.12	2282.45	2650.47	2233.24	274.346	275.066	276.53	279.248	9.40707	9.53852	9.70319	9.70319	0.141	0.134	0.148	0.167
1/17/2016 1:00	0.844	1.563	3.027	5.744	20.799	21.495	20.607	20.821	1797.62	2284.44	2649.86	2211.53	274.344	275.063	276.527	279.244	9.40695	9.53834	9.70295	9.70295	0.141	0.134	0.148	0.167
1/17/2016 1:15	0.843	1.562	3.026	5.744	20.784	21.493	20.592	20.816	1800.73	2288.54	2646.97	2204.17	274.343	275.062	276.526	279.244	9.40689	9.53828	9.70295	9.70295	0.141	0.134	0.148	0.167
1/17/2016 1:30	0.843	1.562	3.026	5.743	20.793	21.491	20.601	20.816	1802.55	2281.22	2659.59	2214.07	274.343	275.062	276.526	279.243	9.40689	9.53828	9.70289	9.70289	0.1405	0.133	0.148	0.167
1/17/2016 1:45	0.843	1.562	3.026	5.742	20.787	21.491	20.599	20.815	1808.1	2288.5	2664.68	2219.35	274.343	275.062	276.526	279.242	9.40689	9.53828	9.70283	9.70283	0.141	0.134	0.148	0.167
1/17/2016 2:00	0.843	1.562	3.026	5.74	20.774	21.491	20.584	20.815	1810.83	2286.23	2647.55	2217.17	274.343	275.062	276.526	279.24	9.40689	9.53828	9.7027	9.7027	0.1405	0.133	0.148	0.167
1/17/2016 2:15	0.842	1.562	3.025	5.738	20.782	21.492	20.589	20.816	1814.83	2291.49	2654.28	2227.36	274.342	275.062	276.525	279.238	9.40683	9.53822	9.70258	9.70258	0.1405	0.133	0.148	0.167
1/17/2016 2:30	0.841	1.56	3.024	5.735	20.792	21.492	20.599	20.816	1810.55	2287.67	2671.22	2201.66	274.341	275.06	276.524	279.235	9.40677	9.53816	9.7024	9.7024	0.1405	0.133	0.148	0.167
1/17/2016 2:45	0.84	1.559	3.023	5.732	20.795	21.491	20.602	20.817	1805.72	2280.93	2663.75	2241.93	274.34	275.059	276.523	279.232	9.40671	9.5381	9.70222	9.70222	0.1405	0.133	0.148	0.167
1/17/2016 3:00	0.838	1.558	3.021	5.73	20.791	21.491	20.598	20.816	1811.91	2287.49	2665.39	2226.99	274.338	275.058	276.521	279.23	9.40659	9.53797	9.7021	9.7021	0.141	0.134	0.148	0.167
1/17/2016 3:15	0.838	1.557	3.021	5.729	20.775	21.491	20.584	20.816	1823.39	2283.48	2645.71	2230.09	274.338	275.057	276.521	279.229	9.40659	9.53797	9.70204	9.70204	0.1405	0.133	0.148	0.167
1/17/2016 3:30	0.839	1.559	3.022	5.731	20.791	21.491	20.591	20.816	1813.28	2291.59	2659.38	2231.55	274.339	275.059	276.522	279.231	9.40665	9.53803	9.70216	9.70216	0.1405	0.133	0.148	0.167
1/17/2016 3:45	0.842	1.561	3.025	5.733	20.797	21.492	20.6	20.817	1810	2288.03	2666.12	2220.61	274.342	275.061	276.525	279.233	9.40683	9.53822	9.70228	9.70228	0.1405	0.133	0.148	0.167
1/17/2016 4:00	0.843	1.562	3.026	5.734	20.816	21.491	20.607	20.834	1800.62	2286.66	2662.11	2210.41	274.343	275.062	276.526	279.234	9.40689	9.53828	9.70234	9.70234	0.1405	0.133	0.148	0.167
1/17/2016 4:15	0.843	1.562	3.026	5.734	20.816	21.491	20.607	20.828	1802.98	2284.21	2662.11	2229.18	274.343	275.062	276.526	279.234	9.40689	9.53828	9.70234	9.70234	0.1405	0.133	0.148	0.167
1/17/2016 4:30	0.843	1.559	3.025	5.734	20.816	21.491	20.607	20.835	1799.09	2287.15	2672.17	2213.35	274.343	275.059	276.525	279.234	9.40689	9.53822	9.70234	9.70234	0.1405	0.133	0.148	0.167
1/17/2016 4:45	0.843	1.558	3.024	5.734	20.816	21.501	20.609	20.836	1796.41	2280.48	2662.23	2217.79	274.343	275.058	276.524	279.234	9.40689	9.53816	9.70234	9.70234	0.141	0.134	0.148	0.167
1/17/2016 5:00	0.843	1.556	3.024	5.734	20.817	21.496	20.608	20.836	1790.87	2279.75	2661.94	2209.87	274.343	275.056	276.524	279.234	9.40689	9.53816	9.70234	9.70234	0.141	0.134	0.148	0.167
1/17/2016 5:15	0.843	1.557	3.024	5.734	20.816	21.492	20.606	20.836	1792.42	2290.31	2663.39	2214.6	274.343	275.057	276.524	279.234	9.40689	9.53816	9.70234	9.70234	0.141	0.134	0.148	0.167
1/17/2016 5:30	0.843	1.556	3.024	5.734	20.801	21.492	20.6	20.821	1795.42	2290.31	2669.04	2215.15	274.343	275.056	276.524	279.234	9.40689	9.53816	9.70234	9.70234	0.14	0.133	0.147	0.167
1/17/2016 5:45	0.842	1.552	3.021	5.734	20.814	21.492	20.601	20.833	1793.8	2283.41	2667.78	2202.96	274.342	275.052	276.521	279.234	9.40683	9.53797	9.70234	9.70234	0.141	0.134	0.148	0.167
1/17/2016 6:00	0.841	1.552	3.021	5.734	20.808	21.492	20.599	20.825	1798.71	2286.85	2667.77	2215.34	274.341	275.052	276.521	279.234	9.40677	9.53797	9.70234	9.70234	0.1405	0.133	0.148	0.167
1/17/2016 6:15	0.839	1.551	3.018	5.731	20.814	21.492	20.599	20.831	1799.08	2284.59	2648.47	2219.18	274.339	275.051	276.518	279.231	9.40665	9.53779	9.70216	9.70216	0.141	0.134	0.148	0.167
1/17/2016 6:30	0.837	1.548	3.016	5.728	20.817	21.492	20.607	20.836	1793.08	2281.68	2655.59	2208.07	274.337	275.048	276.516	279.228	9.40653	9.53767	9.70197	9.70197	0.141	0.134	0.148	0.167
1/17/2016 6:45	0.835	1.546	3.016	5.726	20.817	21.499	20.613	20.836	1786.09	2277.99	2655.63	2215.58	274.335	275.046	276.516	279.226	9.40641	9.53767	9.70185	9.70185	0.1405	0.134	0.147	0.167
1/17/2016 7:00	0.834	1.545	3.016	5.725	20.817	21.493	20.608	20.836	1788.01	2285.55	2657.28	2210.84	274.334	275.045	276.516	279.225	9.40635	9.53767	9.70179	9.70179	0.1405	0.133	0.148	0.167
1/17/2016 7:15	0.833	1.541	3.015	5.724	20.817	21.494	20.615	20.837	1792.33	2283.05	2649.32	2238.59	274.333	275.041	276.515	279.224	9.40629	9.53761	9.70173	9.70173	0.141	0.134	0.148	0.167
1/17/2016 7:30	0.832	1.541	3.015	5.723	20.819	21.494	20.614	20.838	1789.16	2283.83	2656.59	2225.61	274.332	275.041	276.515	279.223	9.40623	9.53761	9.70167	9.70167	0.1405	0.133	0.148	0.167
1/17/2016 7:45	0.83	1.541	3.015	5.723	20.821	21.496	20.622	20.84	1787.17	2287.42	2667.86	2241.22	274.33	275.041	276.515	279.223	9.40611	9.53761	9.70167	9.70167	0.1405	0.133	0.148	0.167
1/17/2016 8:00	0.83	1.541	3.015	5.722	20.821	21.496	20.612	20.84	1790.34	2281.24	2643.37	2208.52	274.33	275.041	276.515	279.222	9.40611	9.53761	9.70161	9.70161	0.1405	0.133	0.148	0.167
1/17/2016 8:15	0.831	1.542	3.016	5.72	20.821	21.497	20.61	20.84	1792.48	2284.96	2639.74	2223.81	274.331	275.042	276.516	279.22	9.40617	9.53767	9.70149	9.70149	0.141	0.134	0.148	0.167
1/17/2016 8:30	0.832	1.543	3.017	5.72	20.821	21.497	20.611	20.841	1800.28	2284.02	2647.1	2209.66	274.332	275.043	276.517	279.22	9.40623	9.53773	9.70149	9.70149	0.14	0.133	0.147	0.167
1/17/2016 8:45	0.831	1.542	3.017	5.716	20.822	21.497	20.611	20.841	1798.87	2282.81	2659.75	2207.17	274.331	275.042	276.517	279.216	9.40617	9.53773	9.70125	9.70125	0.1405	0.133	0.148	0.167
1/17/2016 9:00	0.833	1.542	3.017	5.717	20.821	21.497	20.611	20.84	1793.64	2284.5	2650.41	2234.1	274.333	275.042	276.517	279.217	9.40629	9.53773	9.70131	9.70131	0.1405	0.134	0.147	0.167
1/17/2016 9:15	0.843	1.555	3.021	5.729	20.82	21.496	20.611	20.84	1805.02	2287.3	2655.49	2231.16	274.343	275.055	276.521	279.229	9.40689	9.53797	9.70204	9.70204	0.141	0.134	0.148	0.167
1/17/2016 9:30	0.844	1.563	3.026	5.735	20.82	21.499	20.629	20.839	1787.71	2287.57	2672.14	2202.45	274.344	275.063	276.526	279.235	9.40695	9.53828	9.7024	9.7024	0.141	0.134	0.148	0.167
1/17/2016 9:45	0.849	1.563	3.026	5.735	20.819	21.515	20.633	20.852	1790.43	2285.95	2650.16	2221.71	274.349	275.063	276.526	279.235	9.40725	9.53828	9.7024	9.7024	0.1405	0.133	0.148	0.167
1/17/2016 10:00	0.865	1.572	3.028	5.744	20.817	21.521	20.63	20.856	1785.54	2287.64	2659.09	2224.68	274.365	275.072	276.528	279.244	9.40821	9.5384	9.70295	9.70295	0.1405	0.133	0.148	0.167
1/17/2016 10:15	0.862	1.574	3.026	5.743	20.837	21.536	20.63	20.856	1775.74	2282.39	2660.11	2234.28	274.362	275.074	276.526	279.243	9.40803	9.53828	9.70289	9.70289	0.1405	0.134	0.147	0.167
1/17/2016 10:30	0.859	1.568	3.021	5.739	20.841	21.535	20.63	20.856	1774.65	2285.12	2650.45	2227.17	274.359	275.068	276.521	279.239	9.40785	9.53797	9.70264	9.70264	0.1405	0.133	0.148	0.167
1/17/2016 10:45	0.859	1.568	3.02	5.738	20.856	21.535	20.63	20.856	1773.65	2281.84	2669.58	2233.91	274.359	275.068	276.52	279.238	9.40785	9.53791	9.70258	9.70258	0.141	0.134	0.148	0.167
1/17/2016 11:00	0.859	1.567	3.02	5.736	20.857	21.535	20.631	20.862	1757.52	2279.92	2654.28	2196.93	274.359	275.067	276.52	279.236	9.40785	9.53791	9.70246	9.70246	0.141	0.134	0.148	0.167
1/17/2016 11:15	0.858	1.566	3.02	5.73	20.861	21.555	20.667	20.882	1741.12	2279.83	2649.72	2213.32	274.358	275.066	276.52	279.23	9.40779	9.53791	9.7021	9.7021	0.141	0.134	0.148	0.167
1/17/2016 11:30	0.858	1.566	3.02	5.731	20.873	21.572	20.674	20.894	1736.66	2277.01	2662.66	2215.69	274.358	275.066	276.52	279.231	9.40779	9.53791	9.70216	9.70216	0.1405	0.134	0.147	0.167
1/17/2016 11:45	0.859	1.572	3.026	5.738	20.873	21.576	20.673	20.893	1741.21	2273.73	2654.28	2208.59	274.359	275.072	276.526	279.238	9.40785	9.53828	9.70258	9.70258	0.14	0.133	0.147	0.167
1/17/2016 12:00	0.899	1.595	3.054	5.76	20.881	21.574	20.671	20.891	1737.48	2277.74	2670.13	2221.34	274.399	275.095	276.554	279.26	9.41025	9.53997	9.70392	9.70392	0.141	0.134	0.148	0.167
1/17/2016 12:15	1.021	1.681	3.133	5.837	20.9	21.6	20.675	20.901	1735.11	2277.37	2667.22	2224.8	274.521	275.181	276.633	279.337	9.41758	9.54474	9.7086	9.7086	0.141	0.134	0.148	0.167
1/17/2016 12:30	1.115	1.762	3.199	5.901	20.914	21.607	20.686	20.916	1738.48	2272.18	2653.55	2230.82	274.615	275.262	276.699	279.401	9.42322	9.54872	9.7125	9.7125	0.141	0.134	0.148	0.167
1/17/2016 12:45	1.172	1.814	3.237	5.94	20.893	21.599	20.678	20.899	1745.56	2272.64	2644.67	2219.26	274.672	275.314	276.737	279.44	9.42664	9.55102	9.71487	9.71487	0.141	0.134	0.148	0.167
1/17/2016 13:00	1.203	1.843	3.262	5.96	20.903	21.609	20.686	20.897	1751.92	2275.52	2652.42	2215.32	274.703	275.343	276.762	279.46	9.42851	9.55253	9.71609	9.71609	0.141	0.134	0.148	0.167
1/17/2016 13:15	1.15	1.812	3.229	5.929	20.875	21.57	20.672	20.884	1757.89	2276.48	2647.21	2204.91	274.65	275.312	276.729	279.429	9.42532	9.55053	9.7142	9.7142	0.141	0.134	0.148	0.167
1/17/2016 13:30	1.126	1.782	3.206	5.901	20.873	21.575	20.68	20.884	1762.51	2280.01	2643.72	2210.54	274.626	275.282	276.706	279.401	9.42388	9.54914	9.7125	9.7125	0.1405	0.133	0.148	0.167
1/17/2016 13:45	1.181	1.826	3.249	5.944	20.882	21.584	20.692	20.89	1766.88	2275.91	2659.57	2228.57	274.681	275.326	276.749	279.444	9.42719	9.55174	9.71511	9.71511	0.141	0.134	0.148	0.167
1/17/2016 14:00	1.213	1.855	3.269	5.963	20.88	21.594	20.69	20.894	1767.25	2272.72	2629.52	2221.28	274.713	275.355	276.769	279.463	9.42911	9.55295	9.71627	9.71627	0.141	0.134	0.148	0.167
1/17/2016 14:15	1.229	1.865	3.283	5.979	20.883	21.602	20.689	20.896	1771.71	2281.46	2651.37	2218.37	274.729	275.365	276.783	279.479	9.43007	9.55379	9.71724	9.71724	0.141	0.134	0.148	0.167
1/17/2016 14:30	1.244	1.881	3.291	5.986	20.875	21.606	20.688	20.89	1779.63	2288.11	2647.37	2224.01	274.744	275.381	276.791	279.486	9.43097	9.55428	9.71767	9.71767	0.141	0.134	0.148	0.167
1/17/2016 14:45	1.248	1.889	3.3	5.987	20.882	21.603	20.685	20.9	1775.9	2285.38	2648.09	2228.57	274.748	275.389	276.8	279.487	9.43121	9.55482	9.71773	9.71773	0.141	0.134	0.148	0.167
1/17/2016 15:00	1.249	1.9	3.298	5.986	20.887	21.601	20.688	20.902	1774.71	2279.37	2649.19	2235.67	274.749	275.4	276.798	279.486	9.43127	9.5547	9.71767	9.71767	0.1405	0.133	0.148	0.167
1/17/2016 15:15	1.265	1.898	3.298	5.991	20.89	21.601	20.703	20.901	1768.98	2280.64	2656.47	2222.74	274.765	275.398	276.798	279.491	9.43223	9.5547	9.71797	9.71797	0.141	0.134	0.148	0.167
1/17/2016 15:30	1.267	1.899	3.305	5.995	20.891	21.601	20.707	20.901	1764.61	2281.28	2634.8	2205.62	274.767	275.399	276.805	279.495	9.43235	9.55512	9.71822	9.71822	0.141	0.134	0.148	0.167
1/17/2016 15:45	1.262	1.902	3.305	5.993	20.894	21.603	20.709	20.904	1766.34	2278.64	2654.83	2221.28	274.762	275.402	276.805	279.493	9.43205	9.55512	9.71809	9.71809	0.141	0.134	0.148	0.167
1/17/2016 16:00	1.219	1.88	3.287	5.977	20.893	21.602	20.694	20.906	1764.42	2282.19	2666.85	2235.49	274.719	275.38	276.787	279.477	9.42947	9.55404	9.71712	9.71712	0.141	0.134	0.148	0.167
1/17/2016 16:15	1.08	1.775	3.194	5.881	20.867	21.575	20.696	20.9	1755.32	2284.74	2663.39	2237.31	274.58	275.275	276.694	279.381	9.42112	9.54842	9.71128	9.71128	0.141	0.134	0.148	0.167
1/17/2016 16:30	1.005	1.706	3.14	5.825	20.874	21.577	20.701	20.916	1756.14	2280.73	2659.2	2216.55	274.505	275.206	276.64	279.325	9.41662	9.54516	9.70787	9.70787	0.141	0.134	0.148	0.167
1/17/2016 16:45	0.965	1.674	3.116	5.803	20.878	21.59	20.703	20.92	1748.61	2277.77	2651.42	2230.24	274.465	275.174	276.616	279.303	9.41422	9.54371	9.70654	9.70654	0.141	0.134	0.148	0.167
1/17/2016 17:00	0.948	1.651	3.098	5.793	20.879	21.602	20.704	20.92	1747.52	2282.14	2663.44	2216.04	274.448	275.151	276.598	279.293	9.4132	9.54262	9.70593	9.70593	0.141	0.134	0.148	0.167
1/17/2016 17:15	0.929	1.641	3.09	5.775	20.88	21.604	20.705	20.921	1743.94	2275.91	2662.12	2210.72	274.429	275.141	276.59	279.275	9.41205	9.54214	9.70483	9.70483	0.141	0.134	0.148	0.167
1/17/2016 17:30	0.917	1.627	3.084	5.775	20.881	21.605	20.705	20.921	1740.57	2273.81	2663.39	2221.65	274.417	275.127	276.584	279.275	9.41133	9.54178	9.70483	9.70483	0.141	0.134	0.148	0.167
1/17/2016 17:45	0.908	1.618	3.072	5.769	20.882	21.606	20.706	20.921	1732.6	2278.14	2659.81	2204.76	274.408	275.118	276.572	279.269	9.41079	9.54105	9.70447	9.70447	0.141	0.134	0.148	0.167
1/17/2016 18:00	0.91	1.609	3.069	5.759	20.883	21.608	20.707	20.923	1731.51	2279.66	2663.97	2219.73	274.41	275.109	276.569	279.259	9.41091	9.54087	9.70386	9.70386	0.141	0.134	0.148	0.167
1/17/2016 18:15	0.897	1.608	3.055	5.757	20.887	21.611	20.711	20.926	1730.13	2273.01	2661.23	2216.36	274.397	275.108	276.555	279.257	9.41013	9.54003	9.70374	9.70374	0.141	0.134	0.148	0.167
1/17/2016 18:30	0.891	1.599	3.051	5.748	20.892	21.617	20.716	20.931	1723.5	2278.5	2655.67	2224.75	274.391	275.099	276.551	279.248	9.40977	9.53979	9.70319	9.70319	0.141	0.134	0.148	0.167
1/17/2016 18:45	0.892	1.591	3.052	5.738	20.893	21.619	20.717	20.933	1725.54	2274.27	2650.99	2231	274.392	275.091	276.552	279.238	9.40983	9.53985	9.70258	9.70258	0.141	0.134	0.148	0.167
1/17/2016 19:00	0.898	1.595	3.051	5.744	20.893	21.619	20.717	20.933	1720.53	2274.55	2649.17	2253.96	274.398	275.095	276.551	279.244	9.41019	9.53979	9.70295	9.70295	0.141	0.134	0.148	0.167
1/17/2016 19:15	0.896	1.599	3.05	5.749	20.894	21.62	20.718	20.934	1724.45	2276.19	2664.66	2225.71	274.396	275.099	276.55	279.249	9.41007	9.53973	9.70325	9.70325	0.141	0.134	0.148	0.167
1/17/2016 19:30	0.883	1.589	3.044	5.749	20.897	21.623	20.721	20.936	1727.64	2271.63	2643.53	2240.11	274.383	275.089	276.544	279.249	9.40929	9.53936	9.70325	9.70325	0.141	0.134	0.148	0.167
1/17/2016 19:45	0.88	1.579	3.042	5.741	20.909	21.624	20.721	20.936	1721.81	2270.9	2653.73	2227.9	274.38	275.079	276.542	279.241	9.40911	9.53924	9.70277	9.70277	0.141	0.134	0.148	0.167
1/17/2016 20:00	0.882	1.579	3.043	5.74	20.922	21.624	20.721	20.936	1718.71	2272.18	2654.46	2222.98	274.382	275.079	276.543	279.24	9.40923	9.5393	9.7027	9.7027	0.141	0.134	0.148	0.167
1/17/2016 20:15	0.885	1.583	3.043	5.738	20.941	21.625	20.723	20.938	1706.96	2267.9	2651.72	2232.46	274.385	275.083	276.543	279.238	9.40941	9.5393	9.70258	9.70258	0.141	0.134	0.148	0.167
1/17/2016 20:30	0.886	1.584	3.037	5.735	20.94	21.624	20.722	20.937	1710.33	2263.43	2659.2	2234.64	274.386	275.084	276.537	279.235	9.40947	9.53894	9.7024	9.7024	0.141	0.134	0.148	0.167
1/17/2016 20:45	0.886	1.584	3.03	5.734	20.94	21.624	20.722	20.947	1708.61	2274.14	2654.98	2242.79	274.386	275.084	276.53	279.234	9.40947	9.53852	9.70234	9.70234	0.141	0.134	0.148	0.167
1/17/2016 21:00	0.886	1.583	3.027	5.734	20.942	21.627	20.725	20.941	1717.4	2273.22	2658.84	2242.97	274.386	275.083	276.527	279.234	9.40947	9.53834	9.70234	9.70234	0.141	0.134	0.148	0.167
1/17/2016 21:15	0.887	1.576	3.027	5.735	20.943	21.628	20.726	20.947	1719.5	2272.58	2635.02	2232.03	274.387	275.076	276.527	279.235	9.40953	9.53834	9.7024	9.7024	0.1405	0.134	0.147	0.167
1/17/2016 21:30	0.889	1.576	3.029	5.737	20.939	21.631	20.728	20.949	1722.76	2273.13	2655	2223.55	274.389	275.076	276.529	279.237	9.40965	9.53846	9.70252	9.70252	0.141	0.134	0.148	0.167
1/17/2016 21:45	0.891	1.575	3.031	5.736	20.928	21.632	20.729	20.946	1729.56	2275.24	2675.64	2248.53	274.391	275.075	276.531	279.236	9.40977	9.53858	9.70246	9.70246	0.14	0.133	0.147	0.167
1/17/2016 22:00	0.891	1.571	3.032	5.732	20.926	21.632	20.729	20.945	1734.13	2276.77	2641.3	2248.24	274.391	275.071	276.532	279.232	9.40977	9.53864	9.70222	9.70222	0.141	0.134	0.148	0.167
1/17/2016 22:15	0.889	1.57	3.033	5.73	20.92	21.633	20.729	20.944	1745.5	2275.34	2649.92	2204.68	274.389	275.07	276.533	279.23	9.40965	9.5387	9.7021	9.7021	0.141	0.134	0.148	0.167
1/17/2016 22:30	0.885	1.569	3.033	5.729	20.919	21.633	20.729	20.944	1753.94	2287.72	2648.01	2225.72	274.385	275.069	276.533	279.229	9.40941	9.5387	9.70204	9.70204	0.141	0.134	0.148	0.167
1/17/2016 22:45	0.884	1.569	3.032	5.725	20.926	21.633	20.729	20.945	1752.52	2290.05	2668.85	2230.52	274.384	275.069	276.532	279.225	9.40935	9.53864	9.70179	9.70179	0.141	0.134	0.148	0.167
1/17/2016 23:00	0.884	1.569	3.032	5.723	20.926	21.633	20.729	20.947	1750.71	2280.73	2657.78	2227.31	274.384	275.069	276.532	279.223	9.40935	9.53864	9.70167	9.70167	0.1405	0.134	0.147	0.167
1/17/2016 23:15	0.885	1.568	3.031	5.721	20.926	21.633	20.729	20.947	1757.51	2281.81	2664.93	2241.07	274.385	275.068	276.531	279.221	9.40941	9.53858	9.70155	9.70155	0.141	0.134	0.148	0.167
1/17/2016 23:30	0.88	1.564	3.027	5.716	20.94	21.631	20.728	20.963	1752.25	2290.62	2661.28	2235.29	274.38	275.064	276.527	279.216	9.40911	9.53834	9.70125	9.70125	0.141	0.134	0.148	0.167
1/17/2016 23:45	0.878	1.563	3.024	5.714	20.945	21.63	20.727	20.963	1753.17	2283.21	2669.16	2233.17	274.378	275.063	276.524	279.214	9.40899	9.53816	9.70112	9.70112	0.1405	0.134	0.147	0.167
1/18/2016 0:00	0.876	1.565	3.022	5.715	20.926	21.632	20.729	20.965	1760.93	2289.02	2665.82	2231.97	274.376	275.065	276.522	279.215	9.40887	9.53803	9.70118	9.70118	0.1405	0.134	0.147	0.167
1/18/2016 0:15	0.874	1.568	3.021	5.718	20.941	21.633	20.73	20.965	1758.57	2289.64	2650.26	2246.62	274.374	275.068	276.521	279.218	9.40875	9.53797	9.70137	9.70137	0.141	0.134	0.148	0.167
1/18/2016 0:30	0.873	1.568	3.022	5.719	20.927	21.633	20.73	20.963	1763.63	2285.36	2666.88	2237.68	274.373	275.068	276.522	279.219	9.40869	9.53803	9.70143	9.70143	0.141	0.134	0.148	0.167
1/18/2016 0:45	0.872	1.565	3.022	5.719	20.92	21.633	20.73	20.946	1766.64	2290.31	2657.71	2238.34	274.372	275.065	276.522	279.219	9.40863	9.53803	9.70143	9.70143	0.141	0.134	0.148	0.167
1/18/2016 1:00	0.871	1.56	3.022	5.719	20.906	21.633	20.73	20.945	1773.93	2299.78	2665.91	2250.18	274.371	275.06	276.522	279.219	9.40857	9.53803	9.70143	9.70143	0.141	0.134	0.148	0.167
1/18/2016 1:15	0.871	1.557	3.02	5.719	20.906	21.633	20.73	20.945	1788.44	2295.97	2659.73	2223.22	274.371	275.057	276.52	279.219	9.40857	9.53791	9.70143	9.70143	0.141	0.134	0.148	0.167
1/18/2016 1:30	0.871	1.557	3.02	5.719	20.906	21.633	20.73	20.945	1796.08	2295.77	2670.65	2237.42	274.371	275.057	276.52	279.219	9.40857	9.53791	9.70143	9.70143	0.1405	0.133	0.148	0.167
1/18/2016 1:45	0.871	1.554	3.018	5.719	20.906	21.629	20.73	20.945	1797.92	2294.33	2682.89	2235.44	274.371	275.054	276.518	279.219	9.40857	9.53779	9.70143	9.70143	0.141	0.134	0.148	0.167
1/18/2016 2:00	0.871	1.55	3.016	5.719	20.906	21.62	20.73	20.945	1802.03	2302.54	2664.48	2237.81	274.371	275.05	276.516	279.219	9.40857	9.53767	9.70143	9.70143	0.1405	0.134	0.147	0.167
1/18/2016 2:15	0.871	1.55	3.015	5.719	20.906	21.616	20.73	20.945	1810.3	2301.87	2647.3	2214.07	274.371	275.05	276.515	279.219	9.40857	9.53761	9.70143	9.70143	0.1405	0.134	0.147	0.167
1/18/2016 2:30	0.871	1.549	3.014	5.719	20.906	21.611	20.725	20.945	1810.02	2303.29	2667.76	2221.43	274.371	275.049	276.514	279.219	9.40857	9.53755	9.70143	9.70143	0.141	0.134	0.148	0.167
1/18/2016 2:45	0.87	1.55	3.014	5.718	20.906	21.605	20.714	20.945	1817.81	2309.41	2662.09	2234.02	274.37	275.05	276.514	279.218	9.40851	9.53755	9.70137	9.70137	0.141	0.134	0.148	0.167
1/18/2016 3:00	0.867	1.547	3.011	5.715	20.904	21.594	20.709	20.945	1812.74	2306.28	2677.96	2227.53	274.367	275.047	276.511	279.215	9.40833	9.53737	9.70118	9.70118	0.141	0.134	0.148	0.167
1/18/2016 3:15	0.865	1.545	3.011	5.713	20.903	21.591	20.717	20.942	1811.6	2308.08	2664.67	2219.22	274.365	275.045	276.511	279.213	9.40821	9.53737	9.70106	9.70106	0.141	0.134	0.148	0.167
1/18/2016 3:30	0.865	1.545	3.009	5.712	20.902	21.59	20.715	20.941	1811.67	2302.01	2666.33	2240.78	274.365	275.045	276.509	279.212	9.40821	9.53725	9.701	9.701	0.1405	0.134	0.147	0.167
1/18/2016 3:45	0.865	1.544	3.009	5.712	20.901	21.586	20.712	20.94	1815.3	2303.68	2680.45	2226.32	274.365	275.044	276.509	279.212	9.40821	9.53725	9.701	9.701	0.141	0.134	0.148	0.167
1/18/2016 4:00	0.865	1.542	3.007	5.712	20.9	21.588	20.713	20.939	1814.3	2306.49	2664.83	2215.28	274.365	275.042	276.507	279.212	9.40821	9.53713	9.701	9.701	0.141	0.134	0.148	0.167
1/18/2016 4:15	0.865	1.541	3.006	5.711	20.899	21.585	20.706	20.939	1815.35	2306.73	2661.07	2213.88	274.365	275.041	276.506	279.211	9.40821	9.53707	9.70094	9.70094	0.141	0.134	0.148	0.167
1/18/2016 4:30	0.865	1.541	3.006	5.711	20.899	21.583	20.701	20.938	1814.41	2305.87	2682.16	2222.59	274.365	275.041	276.506	279.211	9.40821	9.53707	9.70094	9.70094	0.1405	0.134	0.147	0.167
1/18/2016 4:45	0.865	1.541	3.005	5.711	20.898	21.582	20.701	20.938	1815.72	2308.08	2663.68	2238.74	274.365	275.041	276.505	279.211	9.40821	9.53701	9.70094	9.70094	0.141	0.134	0.148	0.167
1/18/2016 5:00	0.865	1.541	3.004	5.708	20.899	21.589	20.709	20.939	1810.53	2305.08	2656.4	2231.64	274.365	275.041	276.504	279.208	9.40821	9.53695	9.70076	9.70076	0.141	0.134	0.148	0.167
1/18/2016 5:15	0.865	1.541	3.004	5.705	20.899	21.604	20.724	20.939	1805.27	2300.8	2658.48	2218.8	274.365	275.041	276.504	279.205	9.40821	9.53695	9.70058	9.70058	0.141	0.134	0.148	0.167
1/18/2016 5:30	0.865	1.541	3.004	5.704	20.899	21.606	20.723	20.939	1806.55	2298.19	2662.81	2234.95	274.365	275.041	276.504	279.204	9.40821	9.53695	9.70052	9.70052	0.1405	0.134	0.147	0.167
1/18/2016 5:45	0.865	1.541	3.004	5.702	20.9	21.619	20.724	20.939	1803.4	2299.97	2668.33	2227.53	274.365	275.041	276.504	279.202	9.40821	9.53695	9.70039	9.70039	0.141	0.134	0.148	0.167
1/18/2016 6:00	0.864	1.541	3.004	5.701	20.902	21.629	20.726	20.941	1798.31	2297.96	2665.29	2236.45	274.364	275.041	276.504	279.201	9.40815	9.53695	9.70033	9.70033	0.141	0.134	0.148	0.167
1/18/2016 6:15	0.86	1.544	3.007	5.704	20.905	21.632	20.729	20.944	1800.74	2299.73	2654.9	2214.15	274.36	275.044	276.507	279.204	9.40791	9.53713	9.70052	9.70052	0.1405	0.134	0.147	0.167
1/18/2016 6:30	0.854	1.546	3.01	5.706	20.907	21.634	20.73	20.945	1792.5	2299.44	2651.87	2213.75	274.354	275.046	276.51	279.206	9.40755	9.53731	9.70064	9.70064	0.1405	0.134	0.147	0.167
1/18/2016 6:45	0.85	1.547	3.011	5.705	20.908	21.634	20.73	20.946	1803.75	2296.79	2667.02	2217.02	274.35	275.047	276.511	279.205	9.40731	9.53737	9.70058	9.70058	0.141	0.134	0.148	0.167
1/18/2016 7:00	0.849	1.547	3.011	5.698	20.908	21.632	20.73	20.946	1802.39	2298.53	2658.82	2213.01	274.349	275.047	276.511	279.198	9.40725	9.53737	9.70015	9.70015	0.1405	0.134	0.147	0.167
1/18/2016 7:15	0.849	1.547	3.011	5.697	20.908	21.635	20.731	20.947	1797.29	2299.35	2674.87	2240.55	274.349	275.047	276.511	279.197	9.40725	9.53737	9.70009	9.70009	0.1405	0.134	0.147	0.167
1/18/2016 7:30	0.849	1.547	3.011	5.697	20.91	21.637	20.733	20.949	1799	2296.14	2663.18	2213.72	274.349	275.047	276.511	279.197	9.40725	9.53737	9.70009	9.70009	0.1405	0.134	0.147	0.167
1/18/2016 7:45	0.849	1.547	3.009	5.697	20.911	21.638	20.734	20.95	1795.01	2298.71	2658.09	2223.59	274.349	275.047	276.509	279.197	9.40725	9.53725	9.70009	9.70009	0.1405	0.134	0.147	0.167
1/18/2016 8:00	0.849	1.547	3.005	5.697	20.911	21.638	20.734	20.95	1800.75	2297.43	2662.11	2220.49	274.349	275.047	276.505	279.197	9.40725	9.53701	9.70009	9.70009	0.1405	0.134	0.147	0.167
1/18/2016 8:15	0.85	1.548	3.004	5.698	20.911	21.638	20.734	20.95	1800.2	2294.61	2669.4	2236.17	274.35	275.048	276.504	279.198	9.40731	9.53695	9.70015	9.70015	0.141	0.134	0.148	0.167
1/18/2016 8:30	0.85	1.548	3.003	5.699	20.911	21.638	20.734	20.95	1804.67	2297.62	2673.05	2221.95	274.35	275.048	276.503	279.199	9.40731	9.53689	9.70021	9.70021	0.1405	0.134	0.147	0.167
1/18/2016 8:45	0.851	1.549	3.002	5.699	20.911	21.638	20.734	20.95	1804.31	2298.62	2690.01	2236.53	274.351	275.049	276.502	279.199	9.40737	9.53683	9.70021	9.70021	0.1415	0.135	0.148	0.167
1/18/2016 9:00	0.873	1.557	3.018	5.711	20.924	21.637	20.733	20.96	1792.55	2295.79	2676.88	2213.56	274.373	275.057	276.518	279.211	9.40869	9.53779	9.70094	9.70094	0.141	0.134	0.148	0.167
1/18/2016 9:15	0.912	1.588	3.035	5.738	20.949	21.637	20.732	20.975	1784.8	2296.98	2647.7	2257.69	274.412	275.088	276.535	279.238	9.41103	9.53882	9.70258	9.70258	0.141	0.134	0.148	0.167
1/18/2016 9:30	0.906	1.59	3.033	5.736	20.946	21.64	20.732	20.975	1785.71	2296.52	2659.92	2217.03	274.406	275.09	276.533	279.236	9.41067	9.5387	9.70246	9.70246	0.1415	0.135	0.148	0.167
1/18/2016 9:45	0.892	1.581	3.033	5.723	20.927	21.633	20.73	20.966	1794.1	2297.25	2650.99	2237.63	274.392	275.081	276.533	279.223	9.40983	9.5387	9.70167	9.70167	0.141	0.134	0.148	0.167
1/18/2016 10:00	0.892	1.573	3.033	5.719	20.942	21.638	20.738	20.98	1784.16	2296.14	2663.43	2235.33	274.392	275.073	276.533	279.219	9.40983	9.5387	9.70143	9.70143	0.1415	0.135	0.148	0.167
1/18/2016 10:15	0.888	1.569	3.028	5.714	20.944	21.672	20.772	20.983	1777.62	2293.33	2671.98	2247.49	274.388	275.069	276.528	279.214	9.40959	9.5384	9.70112	9.70112	0.1405	0.134	0.147	0.167
1/18/2016 10:30	0.886	1.57	3.025	5.713	20.941	21.669	20.769	20.979	1777.78	2290.45	2660.71	2231.04	274.386	275.07	276.525	279.213	9.40947	9.53822	9.70106	9.70106	0.141	0.134	0.148	0.167
1/18/2016 10:45	0.891	1.575	3.026	5.722	20.941	21.669	20.768	20.978	1777.75	2294.41	2661.2	2240.11	274.391	275.075	276.526	279.222	9.40977	9.53828	9.70161	9.70161	0.141	0.134	0.148	0.167
1/18/2016 11:00	1.041	1.676	3.122	5.815	20.968	21.693	20.773	21.006	1778.11	2295.5	2660.66	2235.55	274.541	275.176	276.622	279.315	9.41878	9.54407	9.70727	9.70727	0.141	0.134	0.148	0.167
1/18/2016 11:15	1.149	1.772	3.2	5.894	20.958	21.697	20.787	21.006	1783.4	2290.4	2658.47	2235.19	274.649	275.272	276.7	279.394	9.42526	9.54878	9.71207	9.71207	0.141	0.135	0.147	0.167
1/18/2016 11:30	1.2	1.82	3.235	5.926	20.975	21.694	20.787	21.001	1779.45	2293.37	2658.24	2232.61	274.7	275.32	276.735	279.426	9.42833	9.5509	9.71402	9.71402	0.1405	0.134	0.147	0.167
1/18/2016 11:45	1.23	1.847	3.257	5.945	20.903	21.705	20.79	20.996	1783.75	2296.38	2665.19	2236.72	274.73	275.347	276.757	279.445	9.43013	9.55222	9.71517	9.71517	0.1405	0.134	0.147	0.167
1/18/2016 12:00	1.247	1.867	3.268	5.956	20.976	21.702	20.787	20.993	1790.72	2292.47	2662.63	2231	274.747	275.367	276.768	279.456	9.43115	9.55289	9.71584	9.71584	0.1405	0.134	0.147	0.167
1/18/2016 12:15	1.255	1.871	3.277	5.959	20.965	21.699	20.784	20.991	1794.31	2299.24	2639.39	2225.68	274.755	275.371	276.777	279.459	9.43163	9.55343	9.71602	9.71602	0.1415	0.135	0.148	0.167
1/18/2016 12:30	1.262	1.885	3.284	5.971	20.959	21.695	20.781	20.987	1803.58	2302.31	2650.46	2227.84	274.762	275.385	276.784	279.471	9.43205	9.55386	9.71676	9.71676	0.1405	0.134	0.147	0.167
1/18/2016 12:45	1.268	1.89	3.292	5.972	20.954	21.691	20.777	20.984	1813.61	2303.68	2674.4	2242.14	274.768	275.39	276.792	279.472	9.43241	9.55434	9.71682	9.71682	0.141	0.134	0.148	0.167
1/18/2016 13:00	1.262	1.892	3.289	5.974	20.949	21.684	20.77	20.977	1819.92	2301.02	2671.09	2226.94	274.762	275.392	276.789	279.474	9.43205	9.55416	9.71694	9.71694	0.1405	0.134	0.147	0.167
1/18/2016 13:15	1.266	1.89	3.287	5.974	20.929	21.651	20.75	20.963	1821.77	2305.63	2662.36	2219.18	274.766	275.39	276.787	279.474	9.43229	9.55404	9.71694	9.71694	0.141	0.134	0.148	0.167
1/18/2016 13:30	1.26	1.891	3.288	5.975	20.927	21.639	20.748	20.956	1827.77	2306.21	2655.69	2210.47	274.76	275.391	276.788	279.475	9.43193	9.5541	9.717	9.717	0.1405	0.134	0.147	0.167
1/18/2016 13:45	1.261	1.893	3.291	5.977	20.913	21.641	20.75	20.958	1839.91	2311.99	2663.57	2236.9	274.761	275.393	276.791	279.477	9.43199	9.55428	9.71712	9.71712	0.141	0.134	0.148	0.167
1/18/2016 14:00	1.266	1.892	3.289	5.976	20.906	21.639	20.748	20.957	1849.8	2312.22	2681	2215.02	274.766	275.392	276.789	279.476	9.43229	9.55416	9.71706	9.71706	0.141	0.134	0.148	0.167
1/18/2016 14:15	1.275	1.89	3.298	5.974	20.904	21.638	20.747	20.956	1850.81	2311.15	2692.68	2203.32	274.775	275.39	276.798	279.474	9.43283	9.5547	9.71694	9.71694	0.1405	0.134	0.147	0.167
1/18/2016 14:30	1.242	1.882	3.284	5.96	20.889	21.623	20.734	20.943	1852.79	2313.54	2679.47	2238.2	274.742	275.382	276.784	279.46	9.43085	9.55386	9.71609	9.71609	0.141	0.135	0.147	0.167
1/18/2016 14:45	1.201	1.848	3.253	5.93	20.706	21.597	20.725	20.936	1861.57	2309.57	2679.23	2212.49	274.701	275.348	276.753	279.43	9.42839	9.55198	9.71426	9.71426	0.141	0.135	0.147	0.167
1/18/2016 15:00	1.182	1.833	3.244	5.918	20.885	21.596	20.726	20.938	1854.94	2310.22	2669.96	2221.42	274.682	275.333	276.744	279.418	9.42725	9.55144	9.71353	9.71353	0.141	0.134	0.148	0.167
1/18/2016 15:15	1.171	1.824	3.242	5.908	20.88	21.598	20.727	20.939	1853.25	2311.47	2683.25	2235.4	274.671	275.324	276.742	279.408	9.42658	9.55132	9.71292	9.71292	0.141	0.134	0.148	0.167
1/18/2016 15:30	1.172	1.824	3.234	5.908	20.89	21.598	20.727	20.94	1845.51	2306.01	2673.76	2209.81	274.672	275.324	276.734	279.408	9.42664	9.55084	9.71292	9.71292	0.141	0.134	0.148	0.167
1/18/2016 15:45	1.16	1.809	3.23	5.91	20.893	21.602	20.728	20.942	1847.06	2308.6	2690.59	2225.86	274.66	275.309	276.73	279.41	9.42592	9.55059	9.71304	9.71304	0.1405	0.134	0.147	0.167
1/18/2016 16:00	1.137	1.8	3.216	5.889	20.893	21.604	20.73	20.942	1836.25	2306.56	2702.39	2215.52	274.637	275.3	276.716	279.389	9.42454	9.54975	9.71177	9.71177	0.1405	0.134	0.147	0.167
1/18/2016 16:15	1.056	1.741	3.162	5.837	20.864	21.59	20.709	20.919	1832.34	2303.03	2675.04	2219.82	274.556	275.241	276.662	279.337	9.41968	9.54649	9.7086	9.7086	0.141	0.134	0.148	0.167
1/18/2016 16:30	1.003	1.693	3.125	5.801	20.87	21.596	20.698	20.915	1823.88	2307.23	2671.95	2224.74	274.503	275.193	276.625	279.301	9.4165	9.54425	9.70641	9.70641	0.141	0.135	0.147	0.167
1/18/2016 16:45	0.981	1.673	3.108	5.787	20.872	21.597	20.699	20.916	1819.23	2297.21	2706.54	2220.37	274.481	275.173	276.608	279.287	9.41518	9.54323	9.70556	9.70556	0.141	0.134	0.148	0.167
1/18/2016 17:00	0.957	1.652	3.091	5.773	20.873	21.592	20.7	20.917	1823.06	2294.66	2682.69	2209.63	274.457	275.152	276.591	279.273	9.41374	9.5422	9.70471	9.70471	0.141	0.134	0.148	0.167
1/18/2016 17:15	0.949	1.647	3.088	5.772	20.874	21.593	20.701	20.917	1820.51	2295.39	2675.22	2216.55	274.449	275.147	276.588	279.272	9.41326	9.54202	9.70465	9.70465	0.141	0.134	0.148	0.167
1/18/2016 17:30	0.949	1.64	3.084	5.762	20.877	21.584	20.704	20.92	1816.96	2294.48	2685.6	2222.56	274.449	275.14	276.584	279.262	9.41326	9.54178	9.70404	9.70404	0.1405	0.134	0.147	0.167
1/18/2016 17:45	0.94	1.628	3.073	5.752	20.878	21.582	20.705	20.921	1814.32	2296.21	2683.6	2220.74	274.44	275.128	276.573	279.252	9.41272	9.54111	9.70343	9.70343	0.1415	0.135	0.148	0.167
1/18/2016 18:00	0.928	1.624	3.066	5.751	20.877	21.584	20.707	20.923	1819.14	2292.02	2687.97	2221.83	274.428	275.124	276.566	279.251	9.41199	9.54069	9.70337	9.70337	0.1405	0.134	0.147	0.167
1/18/2016 18:15	0.924	1.606	3.059	5.739	20.88	21.58	20.707	20.923	1811.04	2294.12	2676.86	2203.26	274.424	275.106	276.559	279.239	9.41175	9.54027	9.70264	9.70264	0.141	0.134	0.148	0.167
1/18/2016 18:30	0.911	1.608	3.05	5.734	20.87	21.563	20.707	20.923	1815.65	2293.85	2682.72	2223.64	274.411	275.108	276.55	279.234	9.41097	9.53973	9.70234	9.70234	0.141	0.134	0.148	0.167
1/18/2016 18:45	0.912	1.609	3.05	5.736	20.856	21.564	20.709	20.918	1816.02	2293.5	2685.82	2240.13	274.412	275.109	276.55	279.236	9.41103	9.53973	9.70246	9.70246	0.141	0.135	0.147	0.167
1/18/2016 19:00	0.912	1.602	3.051	5.736	20.853	21.565	20.71	20.909	1818.11	2289.17	2670.6	2245.63	274.412	275.102	276.551	279.236	9.41103	9.53979	9.70246	9.70246	0.1405	0.134	0.147	0.167
1/18/2016 19:15	0.912	1.598	3.049	5.732	20.863	21.566	20.71	20.925	1813.1	2289.28	2666.18	2213.13	274.412	275.098	276.549	279.232	9.41103	9.53966	9.70222	9.70222	0.1415	0.135	0.148	0.167
1/18/2016 19:30	0.912	1.592	3.042	5.726	20.865	21.566	20.71	20.926	1812.15	2288.03	2663.25	2218.34	274.412	275.092	276.542	279.226	9.41103	9.53924	9.70185	9.70185	0.141	0.134	0.148	0.167
1/18/2016 19:45	0.912	1.588	3.039	5.724	20.868	21.567	20.711	20.927	1800.43	2286.49	2688.66	2209.88	274.412	275.088	276.539	279.224	9.41103	9.53906	9.70173	9.70173	0.141	0.135	0.147	0.167
1/18/2016 20:00	0.912	1.588	3.038	5.723	20.869	21.567	20.711	20.927	1805.33	2283.56	2683.36	2223.71	274.412	275.088	276.538	279.223	9.41103	9.539	9.70167	9.70167	0.1405	0.134	0.147	0.167
1/18/2016 20:15	0.912	1.588	3.034	5.719	20.864	21.567	20.711	20.927	1804.34	2284.69	2674.04	2216.55	274.412	275.088	276.534	279.219	9.41103	9.53876	9.70143	9.70143	0.1405	0.134	0.147	0.167
1/18/2016 20:30	0.912	1.588	3.029	5.714	20.864	21.567	20.711	20.922	1804.38	2286.6	2672.18	2220.02	274.412	275.088	276.529	279.214	9.41103	9.53846	9.70112	9.70112	0.141	0.134	0.148	0.167
1/18/2016 20:45	0.912	1.588	3.029	5.714	20.853	21.567	20.691	20.908	1810.27	2288.6	2695.6	2229.75	274.412	275.088	276.529	279.214	9.41103	9.53846	9.70112	9.70112	0.1415	0.135	0.148	0.167
1/18/2016 21:00	0.912	1.588	3.029	5.713	20.858	21.568	20.69	20.908	1804.74	2289.72	2686.52	2214.66	274.412	275.088	276.529	279.213	9.41103	9.53846	9.70106	9.70106	0.1405	0.134	0.147	0.167
1/18/2016 21:15	0.912	1.587	3.029	5.714	20.846	21.57	20.687	20.91	1808.8	2286.42	2679.68	2219.47	274.412	275.087	276.529	279.214	9.41103	9.53846	9.70112	9.70112	0.141	0.134	0.148	0.167
1/18/2016 21:30	0.912	1.583	3.029	5.714	20.846	21.571	20.679	20.91	1816.86	2285.59	2661.84	2215.62	274.412	275.083	276.529	279.214	9.41103	9.53846	9.70112	9.70112	0.1415	0.135	0.148	0.167
1/18/2016 21:45	0.912	1.577	3.03	5.715	20.846	21.571	20.669	20.908	1815.73	2288.66	2677.59	2222.98	274.412	275.077	276.53	279.215	9.41103	9.53852	9.70118	9.70118	0.141	0.134	0.148	0.167
1/18/2016 22:00	0.913	1.572	3.028	5.715	20.846	21.572	20.672	20.909	1817.14	2287.59	2670.23	2221.45	274.413	275.072	276.528	279.215	9.41109	9.5384	9.70118	9.70118	0.1405	0.134	0.147	0.167
1/18/2016 22:15	0.912	1.568	3.024	5.715	20.847	21.573	20.671	20.909	1816.07	2288.99	2681.38	2221.67	274.412	275.068	276.524	279.215	9.41103	9.53816	9.70118	9.70118	0.1405	0.134	0.147	0.167
1/18/2016 22:30	0.913	1.567	3.021	5.712	20.857	21.573	20.679	20.911	1810.05	2283.7	2673.54	2214.01	274.413	275.067	276.521	279.212	9.41109	9.53797	9.701	9.701	0.141	0.134	0.148	0.167
1/18/2016 22:45	0.913	1.567	3.015	5.708	20.852	21.573	20.672	20.911	1808.95	2287.7	2672.43	2213.27	274.413	275.067	276.515	279.208	9.41109	9.53761	9.70076	9.70076	0.141	0.134	0.148	0.167
1/18/2016 23:00	0.913	1.567	3.013	5.706	20.857	21.572	20.674	20.91	1807.1	2287.12	2676.58	2231.82	274.413	275.067	276.513	279.206	9.41109	9.53749	9.70064	9.70064	0.1405	0.134	0.147	0.167
1/18/2016 23:15	0.913	1.567	3.011	5.704	20.85	21.572	20.671	20.909	1814.23	2282.51	2667.15	2220.56	274.413	275.067	276.511	279.204	9.41109	9.53737	9.70052	9.70052	0.141	0.134	0.148	0.167
1/18/2016 23:30	0.913	1.567	3.009	5.703	20.847	21.572	20.67	20.908	1814.28	2283.74	2670.12	2221.34	274.413	275.067	276.509	279.203	9.41109	9.53725	9.70045	9.70045	0.1405	0.134	0.147	0.167
1/18/2016 23:45	0.913	1.567	3.008	5.7	20.846	21.57	20.67	20.904	1806.9	2281.74	2678.33	2218.79	274.413	275.067	276.508	279.2	9.41109	9.53719	9.70027	9.70027	0.141	0.134	0.148	0.167
1/19/2016 0:00	0.912	1.566	3.008	5.695	20.846	21.568	20.67	20.906	1817.98	2281.43	2653.5	2210.18	274.412	275.066	276.508	279.195	9.41103	9.53719	9.69997	9.69997	0.141	0.134	0.148	0.167
1/19/2016 0:15	0.912	1.566	3.008	5.692	20.847	21.551	20.671	20.892	1811.51	2285.61	2653.12	2207.08	274.412	275.066	276.508	279.192	9.41103	9.53719	9.69979	9.69979	0.1405	0.134	0.147	0.167
1/19/2016 0:30	0.912	1.566	3.007	5.692	20.847	21.542	20.671	20.892	1819.83	2284.55	2669.93	2215.86	274.412	275.066	276.507	279.192	9.41103	9.53713	9.69979	9.69979	0.1405	0.134	0.147	0.167
1/19/2016 0:45	0.911	1.567	3.008	5.692	20.848	21.532	20.672	20.893	1820.75	2283.66	2673.41	2214.78	274.411	275.067	276.508	279.192	9.41097	9.53719	9.69979	9.69979	0.141	0.134	0.148	0.167
1/19/2016 1:00	0.911	1.567	3.008	5.693	20.849	21.53	20.673	20.894	1817.11	2286.48	2685.25	2214.96	274.411	275.067	276.508	279.193	9.41097	9.53719	9.69985	9.69985	0.141	0.134	0.148	0.167
1/19/2016 1:15	0.907	1.566	3.007	5.691	20.845	21.531	20.674	20.895	1824.94	2283.75	2683.07	2201.84	274.407	275.066	276.507	279.191	9.41073	9.53713	9.69972	9.69972	0.141	0.135	0.147	0.167
1/19/2016 1:30	0.904	1.565	3.007	5.691	20.829	21.531	20.673	20.895	1820.2	2285.21	2674.32	2212.23	274.404	275.065	276.507	279.191	9.41055	9.53713	9.69972	9.69972	0.141	0.135	0.147	0.167
1/19/2016 1:45	0.903	1.564	3.008	5.692	20.829	21.531	20.673	20.895	1829.95	2284.93	2687.8	2198.38	274.403	275.064	276.508	279.192	9.41049	9.53719	9.69979	9.69979	0.1415	0.135	0.148	0.167
1/19/2016 2:00	0.903	1.56	3.007	5.692	20.819	21.532	20.673	20.895	1833.23	2283.47	2673.59	2227.9	274.403	275.06	276.507	279.192	9.41049	9.53713	9.69979	9.69979	0.1405	0.134	0.147	0.167
1/19/2016 2:15	0.902	1.556	3.007	5.692	20.819	21.532	20.674	20.892	1836.88	2282.47	2685.62	2206.03	274.402	275.056	276.507	279.192	9.41043	9.53713	9.69979	9.69979	0.1405	0.134	0.147	0.167
1/19/2016 2:30	0.901	1.555	3.007	5.691	20.809	21.532	20.674	20.886	1840.43	2283.47	2649.72	2198.57	274.401	275.055	276.507	279.191	9.41037	9.53713	9.69972	9.69972	0.141	0.135	0.147	0.167
1/19/2016 2:45	0.901	1.554	3.007	5.692	20.824	21.532	20.673	20.894	1829.95	2279.19	2673.59	2200.75	274.401	275.054	276.507	279.192	9.41037	9.53713	9.69979	9.69979	0.1405	0.134	0.147	0.167
1/19/2016 3:00	0.901	1.551	3.003	5.691	20.829	21.532	20.674	20.895	1832.5	2286.03	2679.42	2226.99	274.401	275.051	276.503	279.191	9.41037	9.53689	9.69972	9.69972	0.141	0.134	0.148	0.167
1/19/2016 3:15	0.903	1.55	3.003	5.691	20.827	21.532	20.674	20.893	1821.84	2282.84	2674.5	2204.03	274.403	275.05	276.503	279.191	9.41049	9.53689	9.69972	9.69972	0.141	0.135	0.147	0.167
1/19/2016 3:30	0.903	1.55	3.002	5.688	20.818	21.532	20.667	20.879	1824.76	2284.02	2685.62	2189.27	274.403	275.05	276.502	279.188	9.41049	9.53683	9.69954	9.69954	0.141	0.135	0.147	0.167
1/19/2016 3:45	0.903	1.55	3.002	5.687	20.808	21.532	20.648	20.875	1832.14	2288.76	2669.95	2216.6	274.403	275.05	276.502	279.187	9.41049	9.53683	9.69948	9.69948	0.141	0.135	0.147	0.167
1/19/2016 4:00	0.9	1.549	3.002	5.687	20.809	21.519	20.628	20.874	1839.97	2286.03	2679.42	2213.51	274.4	275.049	276.502	279.187	9.41031	9.53683	9.69948	9.69948	0.1405	0.134	0.147	0.167
1/19/2016 4:15	0.898	1.55	3.003	5.687	20.809	21.507	20.628	20.857	1842.98	2278.1	2695.09	2213.14	274.398	275.05	276.503	279.187	9.41019	9.53689	9.69948	9.69948	0.141	0.135	0.147	0.167
1/19/2016 4:30	0.899	1.553	3.004	5.688	20.809	21.488	20.627	20.855	1842.34	2280.1	2697.09	2208.22	274.399	275.053	276.504	279.188	9.41025	9.53695	9.69954	9.69954	0.1405	0.134	0.147	0.167
1/19/2016 4:45	0.901	1.555	3.005	5.69	20.809	21.495	20.628	20.856	1842.16	2280.29	2672.32	2216.24	274.401	275.055	276.505	279.19	9.41037	9.53701	9.69966	9.69966	0.141	0.135	0.147	0.167
1/19/2016 5:00	0.902	1.556	3.001	5.685	20.809	21.512	20.63	20.868	1832.96	2285.39	2665.57	2208.95	274.402	275.056	276.501	279.185	9.41043	9.53677	9.69936	9.69936	0.141	0.135	0.147	0.167
1/19/2016 5:15	0.902	1.556	2.998	5.683	20.811	21.512	20.641	20.862	1833.05	2277.92	2666.12	2205.12	274.402	275.056	276.498	279.183	9.41043	9.53659	9.69924	9.69924	0.141	0.135	0.147	0.167
1/19/2016 5:30	0.902	1.556	2.998	5.683	20.812	21.511	20.639	20.86	1832.59	2274.36	2682.15	2228.81	274.402	275.056	276.498	279.183	9.41043	9.53659	9.69924	9.69924	0.141	0.135	0.147	0.167
1/19/2016 5:45	0.902	1.556	2.998	5.683	20.812	21.498	20.631	20.859	1829.49	2278.92	2662.29	2197.47	274.402	275.056	276.498	279.183	9.41043	9.53659	9.69924	9.69924	0.1405	0.134	0.147	0.167
1/19/2016 6:00	0.902	1.556	2.998	5.683	20.812	21.508	20.633	20.859	1826.76	2272.91	2678.69	2208.22	274.402	275.056	276.498	279.183	9.41043	9.53659	9.69924	9.69924	0.141	0.135	0.147	0.167
1/19/2016 6:15	0.902	1.555	2.998	5.683	20.812	21.518	20.64	20.87	1822.39	2275.64	2681.43	2215.33	274.402	275.055	276.498	279.183	9.41043	9.53659	9.69924	9.69924	0.141	0.135	0.147	0.167
1/19/2016 6:30	0.902	1.552	2.998	5.683	20.827	21.536	20.654	20.879	1808.72	2273.09	2672.86	2204.21	274.402	275.052	276.498	279.183	9.41043	9.53659	9.69924	9.69924	0.141	0.135	0.147	0.167
1/19/2016 6:45	0.902	1.552	2.998	5.683	20.833	21.536	20.656	20.879	1808.18	2269.81	2657.92	2230.45	274.402	275.052	276.498	279.183	9.41043	9.53659	9.69924	9.69924	0.1405	0.134	0.147	0.167
1/19/2016 7:00	0.902	1.55	2.998	5.683	20.832	21.536	20.656	20.879	1805.81	2267.8	2670.13	2198.57	274.402	275.05	276.498	279.183	9.41043	9.53659	9.69924	9.69924	0.1415	0.135	0.148	0.167
1/19/2016 7:15	0.902	1.554	2.998	5.683	20.813	21.536	20.655	20.879	1807.45	2269.17	2668.12	2207.68	274.402	275.054	276.498	279.183	9.41043	9.53659	9.69924	9.69924	0.141	0.135	0.147	0.167
1/19/2016 7:30	0.902	1.552	2.998	5.683	20.814	21.536	20.648	20.879	1807.63	2269.99	2689.44	2204.39	274.402	275.052	276.498	279.183	9.41043	9.53659	9.69924	9.69924	0.1415	0.135	0.148	0.167
1/19/2016 7:45	0.902	1.551	2.998	5.683	20.821	21.536	20.654	20.879	1799.07	2267.08	2673.04	2214.05	274.402	275.051	276.498	279.183	9.41043	9.53659	9.69924	9.69924	0.141	0.135	0.147	0.167
1/19/2016 8:00	0.902	1.548	2.998	5.683	20.833	21.537	20.67	20.879	1793.42	2270.26	2656.83	2199.66	274.402	275.048	276.498	279.183	9.41043	9.53659	9.69924	9.69924	0.141	0.135	0.147	0.167
1/19/2016 8:15	0.902	1.546	2.998	5.682	20.849	21.537	20.678	20.895	1783.58	2269.17	2664.66	2215.69	274.402	275.046	276.498	279.182	9.41043	9.53659	9.69918	9.69918	0.141	0.135	0.147	0.167
1/19/2016 8:30	0.902	1.545	2.998	5.682	20.854	21.537	20.678	20.899	1775.56	2265.8	2652.27	2224.26	274.402	275.045	276.498	279.182	9.41043	9.53659	9.69918	9.69918	0.141	0.135	0.147	0.167
1/19/2016 8:45	0.902	1.546	2.998	5.682	20.854	21.537	20.678	20.899	1766.09	2267.9	2661.56	2224.8	274.402	275.046	276.498	279.182	9.41043	9.53659	9.69918	9.69918	0.141	0.135	0.147	0.167
1/19/2016 9:00	0.902	1.546	2.998	5.682	20.854	21.537	20.678	20.899	1773.28	2267.8	2656.46	2212.59	274.402	275.046	276.498	279.182	9.41043	9.53659	9.69918	9.69918	0.1415	0.135	0.148	0.167
1/19/2016 9:15	0.902	1.548	2.998	5.682	20.859	21.546	20.678	20.899	1759.98	2265.8	2669.58	2214.96	274.402	275.048	276.498	279.182	9.41043	9.53659	9.69918	9.69918	0.1405	0.134	0.147	0.167
1/19/2016 9:30	0.902	1.549	2.998	5.682	20.89	21.58	20.686	20.915	1743.58	2259.7	2663.39	2238.47	274.402	275.049	276.498	279.182	9.41043	9.53659	9.69918	9.69918	0.141	0.135	0.147	0.167
1/19/2016 9:45	0.902	1.554	2.998	5.683	20.895	21.58	20.701	20.92	1725.45	2256.14	2672.32	2210.59	274.402	275.054	276.498	279.183	9.41043	9.53659	9.69924	9.69924	0.141	0.134	0.148	0.167
1/19/2016 10:00	0.903	1.556	2.998	5.683	20.893	21.577	20.711	20.931	1735.84	2258.6	2673.59	2208.59	274.403	275.056	276.498	279.183	9.41049	9.53659	9.69924	9.69924	0.141	0.135	0.147	0.167
1/19/2016 10:15	0.919	1.557	3.003	5.686	20.898	21.583	20.72	20.936	1725	2255.78	2666.12	2207.13	274.419	275.057	276.503	279.186	9.41145	9.53689	9.69942	9.69942	0.1415	0.135	0.148	0.167
1/19/2016 10:30	0.938	1.574	3.014	5.699	20.924	21.61	20.719	20.935	1710.51	2253.23	2641.34	2209.86	274.438	275.074	276.514	279.199	9.4126	9.53755	9.70021	9.70021	0.141	0.135	0.147	0.167
1/19/2016 10:45	0.953	1.59	3.022	5.707	20.931	21.618	20.718	20.936	1700.58	2250.31	2646.26	2223.16	274.453	275.09	276.522	279.207	9.4135	9.53803	9.7007	9.7007	0.141	0.135	0.147	0.167
1/19/2016 11:00	1.004	1.618	3.055	5.735	20.79	21.63	20.741	20.963	1693.57	2253.5	2659.38	2236.83	274.504	275.118	276.555	279.235	9.41656	9.54003	9.7024	9.7024	0.141	0.135	0.147	0.167
1/19/2016 11:15	1.119	1.71	3.132	5.814	20.896	21.653	20.757	20.968	1692.54	2247.18	2662.98	2222.76	274.619	275.21	276.632	279.314	9.42346	9.54468	9.7072	9.7072	0.1415	0.135	0.148	0.167
1/19/2016 11:30	1.198	1.773	3.186	5.867	20.651	21.665	20.759	20.962	1690.7	2243.13	2655.53	2219.72	274.698	275.273	276.686	279.367	9.42821	9.54794	9.71043	9.71043	0.141	0.135	0.147	0.167
1/19/2016 11:45	1.25	1.82	3.223	5.904	20.971	21.663	20.769	20.965	1692.74	2239.44	2659.71	2237.07	274.75	275.32	276.723	279.404	9.43133	9.55017	9.71268	9.71268	0.141	0.135	0.147	0.167
1/19/2016 12:00	1.275	1.847	3.245	5.916	20.977	21.66	20.767	20.976	1697.83	2240.92	2666.88	2234.82	274.775	275.347	276.745	279.416	9.43283	9.5515	9.71341	9.71341	0.142	0.136	0.148	0.167
1/19/2016 12:15	1.293	1.865	3.259	5.931	20.961	21.657	20.764	20.974	1698.54	2242.84	2665.59	2217.8	274.793	275.365	276.759	279.431	9.43391	9.55235	9.71432	9.71432	0.1415	0.135	0.148	0.167
1/19/2016 12:30	1.298	1.868	3.263	5.937	20.958	21.654	20.761	20.973	1706.25	2233.67	2649.2	2219.1	274.798	275.368	276.763	279.437	9.43421	9.55259	9.71469	9.71469	0.1415	0.136	0.147	0.167
1/19/2016 12:45	1.307	1.882	3.271	5.945	20.958	21.65	20.771	20.981	1715.26	2242.22	2645.55	2194.15	274.807	275.382	276.771	279.445	9.43475	9.55307	9.71517	9.71517	0.1415	0.135	0.148	0.167
1/19/2016 13:00	1.298	1.874	3.269	5.935	20.951	21.646	20.772	20.971	1714.75	2245.52	2651.83	2218.84	274.798	275.374	276.769	279.435	9.43421	9.55295	9.71456	9.71456	0.1415	0.135	0.148	0.167
1/19/2016 13:15	1.277	1.857	3.25	5.918	20.922	21.644	20.753	20.962	1729.97	2245.1	2650.71	2229.44	274.777	275.357	276.75	279.418	9.43295	9.5518	9.71353	9.71353	0.142	0.136	0.148	0.167
1/19/2016 13:30	1.298	1.875	3.271	5.937	20.899	21.646	20.754	20.964	1745.44	2249.72	2644.2	2204.28	274.798	275.375	276.771	279.437	9.43421	9.55307	9.71469	9.71469	0.141	0.135	0.147	0.167
1/19/2016 13:45	1.312	1.883	3.276	5.941	20.889	21.647	20.755	20.965	1744.3	2245.95	2620.05	2211.63	274.812	275.383	276.776	279.441	9.43505	9.55337	9.71493	9.71493	0.141	0.135	0.147	0.167
1/19/2016 14:00	1.313	1.894	3.279	5.943	20.889	21.647	20.756	20.951	1754.14	2249.69	2637.17	2232.57	274.813	275.394	276.779	279.443	9.43511	9.55355	9.71505	9.71505	0.142	0.136	0.148	0.167
1/19/2016 14:15	1.318	1.902	3.284	5.947	20.889	21.645	20.755	20.945	1762.51	2254.88	2637.17	2215.64	274.818	275.402	276.784	279.447	9.43541	9.55386	9.71529	9.71529	0.1415	0.136	0.147	0.167
1/19/2016 14:30	1.325	1.9	3.292	5.954	20.883	21.629	20.734	20.944	1776.53	2257.88	2651.37	2241.68	274.825	275.4	276.792	279.454	9.43584	9.55434	9.71572	9.71572	0.1415	0.136	0.147	0.167
1/19/2016 14:45	1.31	1.889	3.284	5.948	20.877	21.619	20.733	20.941	1786.16	2262.24	2623.44	2199.61	274.81	275.389	276.784	279.448	9.43493	9.55386	9.71536	9.71536	0.1415	0.136	0.147	0.167
1/19/2016 15:00	1.253	1.852	3.245	5.909	20.868	21.597	20.727	20.94	1784.5	2266.14	2633.02	2215.63	274.753	275.352	276.745	279.409	9.43151	9.5515	9.71298	9.71298	0.142	0.136	0.148	0.167
1/19/2016 15:15	1.238	1.832	3.232	5.887	20.886	21.602	20.728	20.94	1783.94	2265.21	2642.09	2188.49	274.738	275.332	276.732	279.387	9.43061	9.55071	9.71164	9.71164	0.141	0.135	0.147	0.167
1/19/2016 15:30	1.224	1.826	3.223	5.887	20.889	21.618	20.729	20.941	1779.12	2263.31	2655.39	2201.42	274.724	275.326	276.723	279.387	9.42977	9.55017	9.71164	9.71164	0.141	0.135	0.147	0.167
1/19/2016 15:45	1.219	1.821	3.226	5.89	20.891	21.624	20.731	20.944	1774.5	2265.05	2662.03	2215.62	274.719	275.321	276.726	279.39	9.42947	9.55035	9.71183	9.71183	0.1415	0.136	0.147	0.167
1/19/2016 16:00	1.222	1.81	3.224	5.885	20.887	21.628	20.745	20.947	1770.23	2263.51	2663.91	2227.63	274.722	275.31	276.724	279.385	9.42965	9.55023	9.71152	9.71152	0.1415	0.136	0.147	0.167
1/19/2016 16:15	1.221	1.814	3.217	5.885	20.743	21.63	20.737	20.949	1767.61	2263.34	2678.68	2214.54	274.721	275.314	276.717	279.385	9.42959	9.54981	9.71152	9.71152	0.142	0.136	0.148	0.167
1/19/2016 16:30	1.168	1.782	3.187	5.852	20.869	21.634	20.74	20.952	1758.33	2266.44	2655.2	2214	274.668	275.282	276.687	279.352	9.4264	9.548	9.70952	9.70952	0.1415	0.136	0.147	0.167
1/19/2016 16:45	1.128	1.749	3.163	5.825	20.75	21.622	20.742	20.954	1755.05	2263.43	2656.65	2220.19	274.628	275.249	276.663	279.325	9.424	9.54655	9.70787	9.70787	0.1415	0.136	0.147	0.167
1/19/2016 17:00	1.089	1.719	3.134	5.801	20.907	21.617	20.744	20.956	1757.6	2265.07	2674.13	2211.81	274.589	275.219	276.634	279.301	9.42166	9.5448	9.70641	9.70641	0.142	0.136	0.148	0.167
1/19/2016 17:15	1.066	1.693	3.115	5.779	20.911	21.617	20.748	20.959	1762.15	2264.62	2647.36	2205.26	274.566	275.193	276.615	279.279	9.42028	9.54365	9.70508	9.70508	0.1415	0.136	0.147	0.167
1/19/2016 17:30	1.041	1.675	3.097	5.767	20.745	21.601	20.748	20.946	1771.16	2267.71	2640.63	2207.81	274.541	275.175	276.597	279.267	9.41878	9.54256	9.70435	9.70435	0.1415	0.136	0.147	0.167
1/19/2016 17:45	1.022	1.655	3.086	5.752	20.838	21.603	20.75	20.942	1769.34	2267.26	2640.26	2210.72	274.522	275.155	276.586	279.252	9.41764	9.5419	9.70343	9.70343	0.142	0.136	0.148	0.167
1/19/2016 18:00	1.006	1.648	3.073	5.739	20.82	21.603	20.731	20.93	1764.26	2265.28	2649.22	2214.39	274.506	275.148	276.573	279.239	9.41668	9.54111	9.70264	9.70264	0.1415	0.136	0.147	0.167
1/19/2016 18:15	0.999	1.632	3.065	5.735	20.874	21.605	20.707	20.924	1772.01	2266.74	2644.73	2189.79	274.499	275.132	276.565	279.235	9.41626	9.54063	9.7024	9.7024	0.142	0.136	0.148	0.167
1/19/2016 18:30	0.986	1.62	3.051	5.727	20.879	21.609	20.71	20.926	1783.08	2267.88	2658.32	2205.49	274.486	275.12	276.551	279.227	9.41548	9.53979	9.70191	9.70191	0.1415	0.136	0.147	0.167
1/19/2016 18:45	0.977	1.609	3.051	5.716	20.88	21.609	20.71	20.927	1782.85	2272.69	2653.24	2202.38	274.477	275.109	276.551	279.216	9.41494	9.53979	9.70125	9.70125	0.1415	0.136	0.147	0.167
1/19/2016 19:00	0.977	1.609	3.046	5.713	20.88	21.589	20.711	20.928	1786.89	2271.6	2648.27	2214.12	274.477	275.109	276.546	279.213	9.41494	9.53948	9.70106	9.70106	0.1415	0.136	0.147	0.167
1/19/2016 19:15	0.975	1.608	3.038	5.714	20.883	21.592	20.713	20.93	1787.49	2272.04	2644.53	2215.1	274.475	275.108	276.538	279.214	9.41482	9.539	9.70112	9.70112	0.1415	0.136	0.147	0.167
1/19/2016 19:30	0.966	1.6	3.032	5.71	20.885	21.608	20.715	20.931	1783.72	2272.03	2665.33	2228.21	274.466	275.1	276.532	279.21	9.41428	9.53864	9.70088	9.70088	0.1415	0.136	0.147	0.167
1/19/2016 19:45	0.958	1.597	3.03	5.702	20.888	21.613	20.718	20.934	1781.75	2271.63	2660.28	2221.34	274.458	275.097	276.53	279.202	9.4138	9.53852	9.70039	9.70039	0.142	0.136	0.148	0.167
1/19/2016 20:00	0.956	1.588	3.029	5.692	20.889	21.619	20.718	20.935	1777.66	2271.36	2666.67	2214.78	274.456	275.088	276.529	279.192	9.41368	9.53846	9.69979	9.69979	0.1415	0.136	0.147	0.167
1/19/2016 20:15	0.956	1.588	3.027	5.691	20.889	21.619	20.719	20.935	1771.01	2270.99	2659.56	2206.58	274.456	275.088	276.527	279.191	9.41368	9.53834	9.69972	9.69972	0.1415	0.136	0.147	0.167
1/19/2016 20:30	0.957	1.589	3.024	5.693	20.889	21.619	20.718	20.935	1776.56	2273.64	2652.27	2218.06	274.457	275.089	276.524	279.193	9.41374	9.53816	9.69985	9.69985	0.1415	0.136	0.147	0.167
1/19/2016 20:45	0.959	1.592	3.016	5.696	20.888	21.619	20.719	20.935	1776.47	2270.63	2674.32	2209.68	274.459	275.092	276.516	279.196	9.41386	9.53767	9.70003	9.70003	0.1415	0.136	0.147	0.167
1/19/2016 21:00	0.961	1.594	3.014	5.698	20.888	21.619	20.719	20.935	1776.56	2271.63	2668.67	2214.05	274.461	275.094	276.514	279.198	9.41398	9.53755	9.70015	9.70015	0.142	0.137	0.147	0.167
1/19/2016 21:15	0.964	1.589	3.017	5.702	20.888	21.619	20.719	20.935	1782.85	2271.63	2661.02	2199.29	274.464	275.089	276.517	279.202	9.41416	9.53773	9.70039	9.70039	0.1415	0.136	0.147	0.167
1/19/2016 21:30	0.967	1.584	3.019	5.702	20.889	21.609	20.719	20.935	1787.49	2274.73	2668.67	2208.95	274.467	275.084	276.519	279.202	9.41434	9.53785	9.70039	9.70039	0.1415	0.136	0.147	0.167
1/19/2016 21:45	0.968	1.578	3.02	5.695	20.891	21.609	20.722	20.938	1786.95	2275.28	2674.68	2201.48	274.468	275.078	276.52	279.195	9.4144	9.53791	9.69997	9.69997	0.142	0.137	0.147	0.167
1/19/2016 22:00	0.968	1.578	3.02	5.694	20.892	21.601	20.722	20.939	1793.78	2278.01	2676.32	2201.12	274.468	275.078	276.52	279.194	9.4144	9.53791	9.69991	9.69991	0.142	0.137	0.147	0.167
1/19/2016 22:15	0.968	1.578	3.02	5.693	20.892	21.601	20.723	20.939	1797.06	2275.18	2664.48	2201.48	274.468	275.078	276.52	279.193	9.4144	9.53791	9.69985	9.69985	0.1415	0.136	0.147	0.167
1/19/2016 22:30	0.968	1.578	3.02	5.692	20.892	21.584	20.723	20.939	1796.33	2278.92	2664.11	2208.22	274.468	275.078	276.52	279.192	9.4144	9.53791	9.69979	9.69979	0.142	0.137	0.147	0.167
1/19/2016 22:45	0.968	1.578	3.019	5.688	20.892	21.579	20.723	20.939	1803.53	2277.19	2671.4	2223.53	274.468	275.078	276.519	279.188	9.4144	9.53785	9.69954	9.69954	0.1415	0.136	0.147	0.167
1/19/2016 23:00	0.968	1.578	3.017	5.684	20.892	21.579	20.723	20.939	1804.35	2275	2671.22	2203.85	274.468	275.078	276.517	279.184	9.4144	9.53773	9.6993	9.6993	0.1425	0.137	0.148	0.167
1/19/2016 23:15	0.967	1.578	3.014	5.683	20.883	21.58	20.723	20.939	1802.8	2276.73	2668.12	2228.63	274.467	275.078	276.514	279.183	9.41434	9.53755	9.69924	9.69924	0.142	0.137	0.147	0.167
1/19/2016 23:30	0.966	1.578	3.011	5.683	20.892	21.587	20.723	20.939	1800.98	2285.48	2679.06	2210.95	274.466	275.078	276.511	279.183	9.41428	9.53737	9.69924	9.69924	0.142	0.137	0.147	0.167
1/19/2016 23:45	0.963	1.579	3.011	5.684	20.892	21.584	20.723	20.939	1796.33	2280.92	2656.1	2220.98	274.463	275.079	276.511	279.184	9.4141	9.53737	9.6993	9.6993	0.142	0.137	0.147	0.167
1/20/2016 0:00	0.962	1.578	3.009	5.683	20.892	21.581	20.723	20.939	1802.07	2276.46	2657.37	2198.02	274.462	275.078	276.509	279.183	9.41404	9.53725	9.69924	9.69924	0.142	0.137	0.147	0.167
1/20/2016 0:15	0.959	1.578	3.009	5.683	20.892	21.579	20.723	20.939	1805.81	2280.01	2664.3	2228.45	274.459	275.078	276.509	279.183	9.41386	9.53725	9.69924	9.69924	0.142	0.137	0.147	0.167
1/20/2016 0:30	0.957	1.578	3.009	5.684	20.893	21.579	20.723	20.939	1800.25	2284.48	2651.18	2211.32	274.457	275.078	276.509	279.184	9.41374	9.53725	9.6993	9.6993	0.1415	0.136	0.147	0.167
1/20/2016 0:45	0.956	1.574	3.009	5.683	20.893	21.579	20.723	20.939	1798.97	2284.57	2661.56	2195.83	274.456	275.074	276.509	279.183	9.41368	9.53725	9.69924	9.69924	0.142	0.137	0.147	0.167
1/20/2016 1:00	0.956	1.574	3.009	5.683	20.893	21.58	20.723	20.94	1817.38	2283.02	2664.66	2215.69	274.456	275.074	276.509	279.183	9.41368	9.53725	9.69924	9.69924	0.142	0.137	0.147	0.167
1/20/2016 1:15	0.955	1.574	3.009	5.683	20.879	21.579	20.713	20.936	1817.11	2286.94	2679.78	2224.07	274.455	275.074	276.509	279.183	9.41362	9.53725	9.69924	9.69924	0.142	0.137	0.147	0.167
1/20/2016 1:30	0.955	1.574	3.009	5.683	20.864	21.579	20.695	20.919	1832.32	2284.11	2669.4	2202.21	274.455	275.074	276.509	279.183	9.41362	9.53725	9.69924	9.69924	0.142	0.137	0.147	0.167
1/20/2016 1:45	0.956	1.573	3.009	5.683	20.85	21.578	20.677	20.918	1839.33	2287.39	2653.18	2216.42	274.456	275.073	276.509	279.183	9.41368	9.53725	9.69924	9.69924	0.142	0.137	0.147	0.167
1/20/2016 2:00	0.955	1.571	3.009	5.683	20.849	21.561	20.676	20.9	1850.63	2291.22	2680.88	2223.53	274.455	275.071	276.509	279.183	9.41362	9.53725	9.69924	9.69924	0.1425	0.137	0.148	0.167
1/20/2016 2:15	0.954	1.569	3.008	5.683	20.849	21.535	20.675	20.897	1863.57	2289.22	2696	2209.68	274.454	275.069	276.508	279.183	9.41356	9.53719	9.69924	9.69924	0.142	0.137	0.147	0.167
1/20/2016 2:30	0.952	1.567	3.007	5.683	20.844	21.533	20.675	20.897	1854.82	2294.04	2668.31	2199.29	274.452	275.067	276.507	279.183	9.41344	9.53713	9.69924	9.69924	0.142	0.137	0.147	0.167
1/20/2016 2:45	0.948	1.567	3.006	5.682	20.828	21.533	20.675	20.897	1865.94	2292.59	2680.51	2207.13	274.448	275.067	276.506	279.182	9.4132	9.53707	9.69918	9.69918	0.142	0.137	0.147	0.167
1/20/2016 3:00	0.946	1.565	3.001	5.679	20.828	21.533	20.675	20.897	1874.41	2295.23	2673.59	2212.96	274.446	275.065	276.501	279.179	9.41308	9.53677	9.699	9.699	0.142	0.137	0.147	0.167
1/20/2016 3:15	0.946	1.562	2.999	5.674	20.829	21.533	20.676	20.898	1866.3	2295.23	2673.04	2212.41	274.446	275.062	276.499	279.174	9.41308	9.53665	9.69869	9.69869	0.142	0.137	0.147	0.167
1/20/2016 3:30	0.946	1.562	2.999	5.672	20.822	21.534	20.676	20.898	1869.86	2289.85	2673.59	2211.5	274.446	275.062	276.499	279.172	9.41308	9.53665	9.69857	9.69857	0.142	0.137	0.147	0.167
1/20/2016 3:45	0.946	1.561	2.998	5.67	20.811	21.534	20.676	20.89	1869.22	2291.77	2691.45	2195.28	274.446	275.061	276.498	279.17	9.41308	9.53659	9.69845	9.69845	0.142	0.137	0.147	0.167
1/20/2016 4:00	0.946	1.559	2.998	5.667	20.809	21.534	20.676	20.886	1865.3	2294.41	2680.33	2201.3	274.446	275.059	276.498	279.167	9.41308	9.53659	9.69827	9.69827	0.142	0.137	0.147	0.167
1/20/2016 4:15	0.946	1.558	2.998	5.665	20.808	21.533	20.671	20.879	1880.79	2292.31	2698.19	2195.83	274.446	275.058	276.498	279.165	9.41308	9.53659	9.69814	9.69814	0.142	0.137	0.147	0.167
1/20/2016 4:30	0.946	1.558	2.998	5.662	20.806	21.532	20.655	20.877	1868.76	2290.86	2664.66	2204.03	274.446	275.058	276.498	279.162	9.41308	9.53659	9.69796	9.69796	0.142	0.137	0.147	0.167
1/20/2016 4:45	0.946	1.557	2.998	5.661	20.806	21.518	20.631	20.865	1877.14	2289.67	2680.7	2201.66	274.446	275.057	276.498	279.161	9.41308	9.53659	9.6979	9.6979	0.142	0.137	0.147	0.167
1/20/2016 5:00	0.946	1.556	2.998	5.661	20.806	21.51	20.628	20.856	1874.96	2287.57	2669.95	2208.95	274.446	275.056	276.498	279.161	9.41308	9.53659	9.6979	9.6979	0.1425	0.138	0.147	0.167
1/20/2016 5:15	0.945	1.556	2.997	5.66	20.806	21.5	20.628	20.856	1880.33	2288.94	2695.27	2193.46	274.445	275.056	276.497	279.16	9.41302	9.53653	9.69784	9.69784	0.142	0.137	0.147	0.167
1/20/2016 5:30	0.945	1.555	2.997	5.66	20.806	21.488	20.628	20.856	1877.78	2290.03	2677.78	2213.14	274.445	275.055	276.497	279.16	9.41302	9.53653	9.69784	9.69784	0.142	0.137	0.147	0.167
1/20/2016 5:45	0.944	1.554	2.996	5.659	20.806	21.487	20.628	20.856	1871.31	2287.12	2673.59	2198.2	274.444	275.054	276.496	279.159	9.41296	9.53647	9.69778	9.69778	0.1425	0.138	0.147	0.167
1/20/2016 6:00	0.944	1.555	2.996	5.66	20.806	21.487	20.628	20.856	1868.76	2283.57	2680.33	2213.87	274.444	275.055	276.496	279.16	9.41296	9.53647	9.69784	9.69784	0.1425	0.138	0.147	0.167
1/20/2016 6:15	0.944	1.555	2.997	5.66	20.806	21.487	20.628	20.856	1865.85	2282.2	2682.15	2217.7	274.444	275.055	276.497	279.16	9.41296	9.53653	9.69784	9.69784	0.1425	0.138	0.147	0.167
1/20/2016 6:30	0.941	1.555	2.996	5.659	20.806	21.487	20.628	20.856	1860.47	2281.56	2676.51	2203.3	274.441	275.055	276.496	279.159	9.41278	9.53647	9.69778	9.69778	0.1425	0.138	0.147	0.167
1/20/2016 6:45	0.937	1.553	2.994	5.657	20.806	21.488	20.628	20.856	1857.46	2276	2686.16	2201.84	274.437	275.053	276.494	279.157	9.41254	9.53634	9.69766	9.69766	0.143	0.138	0.148	0.167
1/20/2016 7:00	0.933	1.554	2.995	5.658	20.806	21.488	20.628	20.856	1854.09	2278.46	2670.31	2208.22	274.433	275.054	276.495	279.158	9.41229	9.53641	9.69772	9.69772	0.1425	0.138	0.147	0.167
1/20/2016 7:15	0.929	1.553	2.995	5.658	20.807	21.494	20.628	20.856	1851.54	2278.74	2670.68	2190.91	274.429	275.053	276.495	279.158	9.41205	9.53641	9.69772	9.69772	0.142	0.137	0.147	0.167
1/20/2016 7:30	0.925	1.554	2.995	5.658	20.816	21.514	20.629	20.859	1839.33	2280.01	2667.39	2209.13	274.425	275.054	276.495	279.158	9.41181	9.53641	9.69772	9.69772	0.1425	0.138	0.147	0.167
1/20/2016 7:45	0.922	1.553	2.994	5.657	20.813	21.513	20.63	20.858	1835.14	2271.27	2680.33	2214.78	274.422	275.053	276.494	279.157	9.41163	9.53634	9.69766	9.69766	0.1425	0.138	0.147	0.167
1/20/2016 8:00	0.922	1.553	2.994	5.657	20.814	21.511	20.628	20.858	1835.87	2275.37	2655.37	2201.11	274.422	275.053	276.494	279.157	9.41163	9.53634	9.69766	9.69766	0.1425	0.138	0.147	0.167
1/20/2016 8:15	0.921	1.553	2.995	5.658	20.807	21.509	20.628	20.856	1823.21	2268.62	2675.05	2214.6	274.421	275.053	276.495	279.158	9.41157	9.53641	9.69772	9.69772	0.1425	0.138	0.147	0.167
1/20/2016 8:30	0.922	1.553	2.995	5.658	20.807	21.51	20.628	20.856	1827.4	2268.9	2662.47	2192.55	274.422	275.053	276.495	279.158	9.41163	9.53641	9.69772	9.69772	0.1425	0.138	0.147	0.167
1/20/2016 8:45	0.922	1.554	2.996	5.658	20.816	21.511	20.628	20.857	1829.86	2272.82	2664.48	2226.08	274.422	275.054	276.496	279.158	9.41163	9.53647	9.69772	9.69772	0.1425	0.138	0.147	0.167
1/20/2016 9:00	0.922	1.554	2.996	5.659	20.825	21.516	20.628	20.859	1819.11	2266.44	2671.95	2199.48	274.422	275.054	276.496	279.159	9.41163	9.53647	9.69778	9.69778	0.1425	0.138	0.147	0.167
1/20/2016 9:15	0.922	1.554	2.996	5.659	20.831	21.532	20.629	20.872	1804.81	2262.98	2665.03	2185.26	274.422	275.054	276.496	279.159	9.41163	9.53647	9.69778	9.69778	0.1425	0.138	0.147	0.167
1/20/2016 9:30	0.922	1.554	2.995	5.658	20.841	21.532	20.645	20.876	1808.45	2264.43	2671.22	2198.93	274.422	275.054	276.495	279.158	9.41163	9.53641	9.69772	9.69772	0.1425	0.138	0.147	0.167
1/20/2016 9:45	0.922	1.554	2.994	5.658	20.849	21.532	20.674	20.895	1799.25	2260.79	2667.94	2218.43	274.422	275.054	276.494	279.158	9.41163	9.53634	9.69772	9.69772	0.1425	0.138	0.147	0.167
1/20/2016 10:00	0.92	1.552	2.993	5.656	20.849	21.532	20.674	20.896	1795.15	2259.79	2667.03	2216.79	274.42	275.052	276.493	279.156	9.41151	9.53628	9.6976	9.6976	0.1425	0.138	0.147	0.167
1/20/2016 10:15	0.918	1.55	2.992	5.654	20.849	21.532	20.674	20.897	1795.15	2264.16	2666.3	2206.4	274.418	275.05	276.492	279.154	9.41139	9.53622	9.69748	9.69748	0.1425	0.138	0.147	0.167
1/20/2016 10:30	0.916	1.548	2.989	5.651	20.849	21.532	20.674	20.897	1802.16	2266.26	2654.28	2202.39	274.416	275.048	276.489	279.151	9.41127	9.53604	9.69729	9.69729	0.1425	0.138	0.147	0.167
1/20/2016 10:45	0.934	1.549	2.987	5.65	20.848	21.532	20.675	20.897	1796.42	2259.7	2653.55	2194.19	274.434	275.049	276.487	279.15	9.41235	9.53592	9.69723	9.69723	0.1425	0.138	0.147	0.167
1/20/2016 11:00	0.985	1.585	3.018	5.687	20.859	21.542	20.673	20.895	1793.14	2267.35	2668.49	2199.66	274.485	275.085	276.518	279.187	9.41542	9.53779	9.69948	9.69948	0.143	0.138	0.148	0.167
1/20/2016 11:15	1.007	1.612	3.04	5.713	20.881	21.549	20.67	20.892	1788.04	2262.61	2671.22	2223.53	274.507	275.112	276.54	279.213	9.41674	9.53912	9.70106	9.70106	0.1425	0.138	0.147	0.167
1/20/2016 11:30	1.034	1.629	3.052	5.721	20.88	21.548	20.667	20.89	1783.05	2256.97	2651.07	2212.87	274.534	275.129	276.552	279.221	9.41836	9.53985	9.70155	9.70155	0.1425	0.138	0.147	0.167
1/20/2016 11:45	1.068	1.653	3.073	5.74	20.877	21.548	20.668	20.888	1790.68	2255.63	2653.09	2199.97	274.568	275.153	276.573	279.24	9.4204	9.54111	9.7027	9.7027	0.1425	0.138	0.147	0.167
1/20/2016 12:00	1.092	1.67	3.088	5.751	20.873	21.545	20.665	20.885	1798.23	2259.7	2660.05	2193.66	274.592	275.17	276.588	279.251	9.42184	9.54202	9.70337	9.70337	0.1425	0.138	0.147	0.167
1/20/2016 12:15	1.214	1.762	3.169	5.835	20.864	21.574	20.68	20.899	1800.38	2267.47	2663.32	2185.49	274.714	275.262	276.669	279.335	9.42917	9.54691	9.70848	9.70848	0.143	0.139	0.147	0.167
1/20/2016 12:30	1.257	1.807	3.203	5.867	20.86	21.565	20.676	20.894	1811.44	2264.47	2652.92	2195.08	274.757	275.307	276.703	279.367	9.43175	9.54896	9.71043	9.71043	0.143	0.138	0.148	0.167
1/20/2016 12:45	1.293	1.837	3.228	5.891	20.854	21.567	20.672	20.893	1818.89	2268.65	2659.96	2202.18	274.793	275.337	276.728	279.391	9.43391	9.55047	9.71189	9.71189	0.143	0.138	0.148	0.167
1/20/2016 13:00	1.315	1.86	3.243	5.905	20.85	21.541	20.668	20.89	1829.52	2266.99	2657.38	2194.88	274.815	275.36	276.743	279.405	9.43523	9.55138	9.71274	9.71274	0.1435	0.139	0.148	0.167
1/20/2016 13:15	1.309	1.858	3.242	5.899	20.842	21.521	20.668	20.884	1834.16	2270.35	2666.67	2193.24	274.809	275.358	276.742	279.399	9.43487	9.55132	9.71237	9.71237	0.143	0.139	0.147	0.167
1/20/2016 13:30	1.325	1.862	3.255	5.903	20.828	21.518	20.667	20.86	1844.91	2271.63	2648.28	2189.6	274.825	275.362	276.755	279.403	9.43584	9.5521	9.71262	9.71262	0.143	0.139	0.147	0.167
1/20/2016 13:45	1.341	1.885	3.262	5.921	20.827	21.517	20.665	20.85	1856.2	2269.9	2673.77	2186.32	274.841	275.385	276.762	279.421	9.4368	9.55253	9.71371	9.71371	0.1435	0.139	0.148	0.167
1/20/2016 14:00	1.338	1.884	3.264	5.924	20.819	21.516	20.644	20.848	1869.31	2274.09	2662.11	2199.61	274.838	275.384	276.764	279.424	9.43662	9.55265	9.7139	9.7139	0.143	0.139	0.147	0.167
1/20/2016 14:15	1.349	1.894	3.274	5.923	20.8	21.512	20.621	20.844	1871.93	2272.61	2666.46	2193.95	274.849	275.394	276.774	279.423	9.43728	9.55325	9.71383	9.71383	0.143	0.139	0.147	0.167
1/20/2016 14:30	1.35	1.895	3.271	5.928	20.777	21.506	20.614	20.841	1885.63	2275.71	2654.85	2200.06	274.85	275.395	276.771	279.428	9.43734	9.55307	9.71414	9.71414	0.143	0.139	0.147	0.167
1/20/2016 14:45	1.347	1.891	3.271	5.931	20.774	21.485	20.611	20.838	1895.45	2272.98	2653.6	2181.42	274.847	275.391	276.771	279.431	9.43716	9.55307	9.71432	9.71432	0.1435	0.139	0.148	0.167
1/20/2016 15:00	1.347	1.892	3.272	5.932	20.775	21.483	20.611	20.838	1898.71	2272.95	2672.86	2182.49	274.847	275.392	276.772	279.432	9.43716	9.55313	9.71438	9.71438	0.143	0.139	0.147	0.167
1/20/2016 15:15	1.34	1.892	3.271	5.926	20.777	21.468	20.614	20.83	1897.77	2277.98	2660.83	2168.03	274.84	275.392	276.771	279.426	9.43674	9.55307	9.71402	9.71402	0.143	0.139	0.147	0.167
1/20/2016 15:30	1.319	1.878	3.258	5.905	20.77	21.468	20.648	20.822	1884.93	2270.12	2642.76	2178.44	274.819	275.378	276.758	279.405	9.43547	9.55228	9.71274	9.71274	0.143	0.139	0.147	0.167
1/20/2016 15:45	1.312	1.869	3.252	5.901	20.765	21.472	20.625	20.82	1885.6	2271.99	2665.39	2178.67	274.812	275.369	276.752	279.401	9.43505	9.55192	9.7125	9.7125	0.143	0.139	0.147	0.167
1/20/2016 16:00	1.241	1.823	3.211	5.862	20.751	21.463	20.613	20.805	1879.78	2266.26	2677.59	2180.31	274.741	275.323	276.711	279.362	9.43079	9.54945	9.71012	9.71012	0.143	0.139	0.147	0.167
1/20/2016 16:15	1.158	1.756	3.154	5.803	20.738	21.445	20.607	20.797	1880.32	2264.71	2654.1	2187.05	274.658	275.256	276.654	279.303	9.4258	9.546	9.70654	9.70654	0.1435	0.139	0.148	0.167
1/20/2016 16:30	1.101	1.707	3.117	5.765	20.742	21.444	20.61	20.8	1869.03	2266.35	2650.46	2189.96	274.601	275.207	276.617	279.265	9.42238	9.54377	9.70422	9.70422	0.1435	0.139	0.148	0.167
1/20/2016 16:45	1.072	1.682	3.092	5.746	20.744	21.439	20.611	20.801	1864.78	2263.19	2665.97	2198.91	274.572	275.182	276.592	279.246	9.42064	9.54226	9.70307	9.70307	0.143	0.139	0.147	0.167
1/20/2016 17:00	1.047	1.659	3.08	5.731	20.744	21.425	20.581	20.802	1862.52	2255.29	2638.32	2169.61	274.547	275.159	276.58	279.231	9.41914	9.54154	9.70216	9.70216	0.143	0.139	0.147	0.167
1/20/2016 17:15	1.039	1.649	3.069	5.73	20.729	21.425	20.567	20.802	1861.32	2260.1	2660.33	2169.6	274.539	275.149	276.569	279.23	9.41866	9.54087	9.7021	9.7021	0.143	0.139	0.147	0.167
1/20/2016 17:30	1.053	1.654	3.079	5.73	20.74	21.425	20.567	20.802	1858.59	2257.73	2656.69	2204.38	274.553	275.154	276.579	279.23	9.4195	9.54148	9.7021	9.7021	0.143	0.139	0.147	0.167
1/20/2016 17:45	1.037	1.647	3.067	5.725	20.745	21.425	20.567	20.802	1842.27	2256.06	2649.73	2169.21	274.537	275.147	276.567	279.225	9.41854	9.54075	9.70179	9.70179	0.143	0.139	0.147	0.167
1/20/2016 18:00	1.023	1.635	3.052	5.712	20.747	21.426	20.569	20.802	1833.77	2252.88	2636.66	2201.25	274.523	275.135	276.552	279.212	9.4177	9.53985	9.701	9.701	0.143	0.139	0.147	0.167
1/20/2016 18:15	1.014	1.625	3.05	5.707	20.751	21.429	20.571	20.803	1832.75	2251.05	2646.57	2196.13	274.514	275.125	276.55	279.207	9.41716	9.53973	9.7007	9.7007	0.143	0.139	0.147	0.167
1/20/2016 18:30	0.999	1.609	3.038	5.691	20.75	21.432	20.572	20.794	1824.73	2252.57	2648.61	2195.18	274.499	275.109	276.538	279.191	9.41626	9.539	9.69972	9.69972	0.143	0.139	0.147	0.167
1/20/2016 18:45	0.999	1.609	3.029	5.691	20.756	21.435	20.576	20.81	1805.44	2244.28	2661.25	2197.91	274.499	275.109	276.529	279.191	9.41626	9.53846	9.69972	9.69972	0.143	0.139	0.147	0.167
1/20/2016 19:00	0.998	1.606	3.03	5.691	20.757	21.437	20.589	20.811	1794.98	2242.75	2630.12	2198.84	274.498	275.106	276.53	279.191	9.4162	9.53852	9.69972	9.69972	0.143	0.139	0.147	0.167
1/20/2016 19:15	0.988	1.599	3.023	5.682	20.76	21.458	20.604	20.814	1781.39	2240.65	2635.68	2184.16	274.488	275.099	276.523	279.182	9.4156	9.5381	9.69918	9.69918	0.1435	0.139	0.148	0.167
1/20/2016 19:30	0.983	1.591	3.011	5.678	20.761	21.458	20.605	20.815	1776.02	2240.84	2640.24	2180.71	274.483	275.091	276.511	279.178	9.4153	9.53737	9.69893	9.69893	0.1435	0.14	0.147	0.167
1/20/2016 19:45	0.983	1.591	3.011	5.676	20.761	21.459	20.604	20.814	1769.09	2235.55	2640.61	2196.01	274.483	275.091	276.511	279.176	9.4153	9.53737	9.69881	9.69881	0.143	0.139	0.147	0.167
1/20/2016 20:00	0.984	1.594	3.014	5.677	20.767	21.458	20.605	20.815	1771.73	2229.63	2623.48	2196.01	274.484	275.094	276.514	279.177	9.41536	9.53755	9.69887	9.69887	0.143	0.139	0.147	0.167
1/20/2016 20:15	0.988	1.599	3.018	5.682	20.782	21.464	20.625	20.815	1764.63	2232.91	2623.12	2206.4	274.488	275.099	276.518	279.182	9.4156	9.53779	9.69918	9.69918	0.143	0.139	0.147	0.167
1/20/2016 20:30	0.989	1.597	3.02	5.683	20.776	21.455	20.61	20.816	1762.35	2227.08	2638.42	2184.35	274.489	275.097	276.52	279.183	9.41566	9.53791	9.69924	9.69924	0.1435	0.14	0.147	0.167
1/20/2016 20:45	0.989	1.588	3.019	5.676	20.787	21.465	20.618	20.818	1756.25	2230.18	2626.76	2196.38	274.489	275.088	276.519	279.176	9.41566	9.53785	9.69881	9.69881	0.143	0.139	0.147	0.167
1/20/2016 21:00	0.987	1.581	3.015	5.67	20.8	21.471	20.63	20.819	1747.95	2229.09	2620.93	2183.44	274.487	275.081	276.515	279.17	9.41554	9.53761	9.69845	9.69845	0.143	0.139	0.147	0.167
1/20/2016 21:15	0.983	1.578	3.011	5.664	20.807	21.482	20.631	20.819	1747.32	2228.17	2648.99	2206.03	274.483	275.078	276.511	279.164	9.4153	9.53737	9.69808	9.69808	0.143	0.139	0.147	0.167
1/20/2016 21:30	0.981	1.578	3.009	5.661	20.807	21.49	20.631	20.832	1739.66	2228.17	2625.67	2203.85	274.481	275.078	276.509	279.161	9.41518	9.53725	9.6979	9.6979	0.1435	0.14	0.147	0.167
1/20/2016 21:45	0.979	1.578	3.009	5.661	20.807	21.49	20.631	20.839	1729.92	2220.43	2616.56	2193.64	274.479	275.078	276.509	279.161	9.41506	9.53725	9.6979	9.6979	0.1435	0.14	0.147	0.167
1/20/2016 22:00	0.972	1.578	3.009	5.661	20.808	21.49	20.631	20.839	1725.54	2218.7	2610.18	2205.85	274.472	275.078	276.509	279.161	9.41464	9.53725	9.6979	9.6979	0.143	0.139	0.147	0.167
1/20/2016 22:15	0.97	1.581	3.004	5.664	20.808	21.491	20.632	20.84	1728.82	2218.61	2610.18	2185.45	274.47	275.081	276.504	279.164	9.41452	9.53695	9.69808	9.69808	0.1435	0.14	0.147	0.167
1/20/2016 22:30	0.973	1.584	3.004	5.667	20.808	21.49	20.632	20.84	1735.57	2224.16	2605.62	2193.64	274.473	275.084	276.504	279.167	9.4147	9.53695	9.69827	9.69827	0.143	0.139	0.147	0.167
1/20/2016 22:45	0.974	1.583	3.004	5.668	20.81	21.492	20.633	20.84	1733.18	2218.79	2603.37	2202.3	274.474	275.083	276.504	279.168	9.41476	9.53695	9.69833	9.69833	0.1435	0.14	0.147	0.167
1/20/2016 23:00	0.976	1.577	3.007	5.669	20.814	21.497	20.637	20.844	1737.65	2220.03	2626.12	2195.05	274.476	275.077	276.507	279.169	9.41488	9.53713	9.69839	9.69839	0.143	0.139	0.147	0.167
1/20/2016 23:15	0.979	1.577	3.01	5.666	20.808	21.48	20.631	20.836	1742.87	2229.11	2613.34	2179.24	274.479	275.077	276.51	279.166	9.41506	9.53731	9.69821	9.69821	0.143	0.139	0.147	0.167
1/20/2016 23:30	0.98	1.574	3.011	5.664	20.798	21.456	20.618	20.827	1748.87	2223.48	2609.21	2184.37	274.48	275.074	276.511	279.164	9.41512	9.53737	9.69808	9.69808	0.1435	0.14	0.147	0.167
1/20/2016 23:45	0.98	1.57	3.008	5.662	20.816	21.492	20.639	20.847	1738.47	2217.74	2605.2	2201.51	274.48	275.07	276.508	279.162	9.41512	9.53719	9.69796	9.69796	0.143	0.139	0.147	0.167
1/21/2016 0:00	0.979	1.569	2.997	5.663	20.818	21.502	20.642	20.85	1729.26	2222.21	2615.41	2195.31	274.479	275.069	276.497	279.163	9.41506	9.53653	9.69802	9.69802	0.1435	0.14	0.147	0.167
1/21/2016 0:15	0.973	1.569	2.989	5.661	20.819	21.503	20.643	20.85	1729.73	2220.67	2589.36	2202.26	274.473	275.069	276.489	279.161	9.4147	9.53604	9.6979	9.6979	0.1435	0.14	0.147	0.167
1/21/2016 0:30	0.971	1.57	2.99	5.656	20.819	21.503	20.643	20.86	1728.18	2223.41	2614.7	2196.24	274.471	275.07	276.49	279.156	9.41458	9.5361	9.6976	9.6976	0.1435	0.14	0.147	0.167
1/21/2016 0:45	0.971	1.572	2.992	5.656	20.819	21.503	20.642	20.871	1727.54	2225.14	2614.88	2210.83	274.471	275.072	276.492	279.156	9.41458	9.53622	9.6976	9.6976	0.1435	0.14	0.147	0.167
1/21/2016 1:00	0.969	1.571	2.991	5.655	20.819	21.503	20.643	20.87	1725.27	2225.32	2606.31	2184.39	274.469	275.071	276.491	279.155	9.41446	9.53616	9.69754	9.69754	0.1435	0.14	0.147	0.167
1/21/2016 1:15	0.968	1.57	2.991	5.655	20.819	21.503	20.643	20.871	1728.73	2225.5	2631.47	2204.63	274.468	275.07	276.491	279.155	9.4144	9.53616	9.69754	9.69754	0.1435	0.14	0.147	0.167
1/21/2016 1:30	0.965	1.569	2.989	5.653	20.82	21.503	20.643	20.871	1722.53	2226.78	2605.95	2199.89	274.465	275.069	276.489	279.153	9.41422	9.53604	9.69741	9.69741	0.1435	0.14	0.147	0.167
1/21/2016 1:45	0.962	1.569	2.989	5.653	20.82	21.503	20.643	20.871	1721.25	2220.85	2599.2	2215.93	274.462	275.069	276.489	279.153	9.41404	9.53604	9.69741	9.69741	0.1435	0.14	0.147	0.167
1/21/2016 2:00	0.96	1.568	2.991	5.655	20.82	21.503	20.643	20.871	1721.07	2229.15	2601.21	2197.7	274.46	275.068	276.491	279.155	9.41392	9.53616	9.69754	9.69754	0.1435	0.14	0.147	0.167
1/21/2016 2:15	0.959	1.562	2.99	5.654	20.82	21.503	20.643	20.871	1720.43	2224.14	2598.47	2200.61	274.459	275.062	276.49	279.154	9.41386	9.5361	9.69748	9.69748	0.1435	0.14	0.147	0.167
1/21/2016 2:30	0.959	1.561	2.99	5.653	20.831	21.503	20.645	20.875	1710.13	2225.96	2612.33	2210.64	274.459	275.061	276.49	279.153	9.41386	9.5361	9.69741	9.69741	0.1435	0.14	0.147	0.167
1/21/2016 2:45	0.958	1.558	2.989	5.651	20.842	21.507	20.664	20.891	1699.19	2223.22	2602.48	2178.19	274.458	275.058	276.489	279.151	9.4138	9.53604	9.69729	9.69729	0.1435	0.14	0.147	0.167
1/21/2016 3:00	0.959	1.558	2.99	5.649	20.846	21.527	20.68	20.892	1695.63	2215.66	2610.14	2208.64	274.459	275.058	276.49	279.149	9.41386	9.5361	9.69717	9.69717	0.1435	0.14	0.147	0.167
1/21/2016 3:15	0.958	1.556	2.989	5.644	20.861	21.542	20.689	20.901	1687.89	2217.66	2616.34	2198.43	274.458	275.056	276.489	279.144	9.4138	9.53604	9.69687	9.69687	0.1435	0.14	0.147	0.167
1/21/2016 3:30	0.958	1.551	2.988	5.642	20.862	21.549	20.689	20.912	1686.34	2219.21	2613.06	2188.76	274.458	275.051	276.488	279.142	9.4138	9.53598	9.69675	9.69675	0.144	0.141	0.147	0.167
1/21/2016 3:45	0.959	1.55	2.988	5.642	20.862	21.549	20.689	20.912	1685.97	2221.04	2597.01	2202.62	274.459	275.05	276.488	279.142	9.41386	9.53598	9.69675	9.69675	0.1435	0.14	0.147	0.167
1/21/2016 4:00	0.959	1.548	2.986	5.642	20.862	21.549	20.689	20.912	1680.23	2217.57	2592.82	2193.87	274.459	275.048	276.486	279.142	9.41386	9.53586	9.69675	9.69675	0.1435	0.14	0.147	0.167
1/21/2016 4:15	0.958	1.547	2.984	5.64	20.862	21.549	20.689	20.912	1682.14	2217.57	2605.4	2204.08	274.458	275.047	276.484	279.14	9.4138	9.53574	9.69662	9.69662	0.144	0.141	0.147	0.167
1/21/2016 4:30	0.957	1.548	2.983	5.637	20.861	21.549	20.689	20.912	1692.44	2222.68	2612.33	2204.44	274.457	275.048	276.483	279.137	9.41374	9.53568	9.69644	9.69644	0.1435	0.14	0.147	0.167
1/21/2016 4:45	0.955	1.549	2.981	5.634	20.862	21.549	20.689	20.913	1687.34	2219.58	2594.1	2186.94	274.455	275.049	276.481	279.134	9.41362	9.53556	9.69626	9.69626	0.1435	0.14	0.147	0.167
1/21/2016 5:00	0.95	1.551	2.981	5.635	20.863	21.549	20.689	20.913	1689.98	2215.57	2614.88	2214.11	274.45	275.051	276.481	279.135	9.41332	9.53556	9.69632	9.69632	0.144	0.141	0.147	0.167
1/21/2016 5:15	0.944	1.551	2.978	5.636	20.863	21.549	20.69	20.921	1686.43	2219.49	2616.71	2196.97	274.444	275.051	276.478	279.136	9.41296	9.53538	9.69638	9.69638	0.1445	0.141	0.148	0.167
1/21/2016 5:30	0.939	1.549	2.975	5.633	20.865	21.551	20.703	20.934	1680.87	2219.76	2592.64	2213.56	274.439	275.049	276.475	279.133	9.41266	9.5352	9.6962	9.6962	0.144	0.141	0.147	0.167
1/21/2016 5:45	0.939	1.55	2.975	5.634	20.866	21.569	20.711	20.933	1681.05	2223.22	2601.21	2185.3	274.439	275.05	276.475	279.134	9.41266	9.5352	9.69626	9.69626	0.144	0.141	0.147	0.167
1/21/2016 6:00	0.94	1.55	2.976	5.634	20.871	21.581	20.713	20.939	1674.58	2218.85	2609.23	2190.4	274.44	275.05	276.476	279.134	9.41272	9.53526	9.69626	9.69626	0.144	0.141	0.147	0.167
1/21/2016 6:15	0.939	1.55	2.975	5.634	20.866	21.582	20.713	20.942	1680.96	2226.14	2604.67	2209.55	274.439	275.05	276.475	279.134	9.41266	9.5352	9.69626	9.69626	0.144	0.141	0.147	0.167
1/21/2016 6:30	0.938	1.549	2.973	5.633	20.884	21.593	20.717	20.953	1676.31	2219.67	2604.12	2193.87	274.438	275.049	276.473	279.133	9.4126	9.53508	9.6962	9.6962	0.144	0.141	0.147	0.167
1/21/2016 6:45	0.939	1.55	2.975	5.634	20.884	21.593	20.736	20.953	1677.4	2220.03	2599.2	2207	274.439	275.05	276.475	279.134	9.41266	9.5352	9.69626	9.69626	0.144	0.141	0.147	0.167
1/21/2016 7:00	0.94	1.55	2.973	5.635	20.884	21.593	20.736	20.953	1680.23	2221.13	2583.7	2198.97	274.44	275.05	276.473	279.135	9.41272	9.53508	9.69632	9.69632	0.144	0.141	0.147	0.167
1/21/2016 7:15	0.94	1.551	2.974	5.635	20.884	21.593	20.736	20.953	1684.24	2220.22	2597.38	2183.29	274.44	275.051	276.474	279.135	9.41272	9.53514	9.69632	9.69632	0.144	0.141	0.147	0.167
1/21/2016 7:30	0.939	1.55	2.971	5.634	20.885	21.594	20.737	20.954	1683.51	2223.04	2598.47	2192.96	274.439	275.05	276.471	279.134	9.41266	9.53496	9.69626	9.69626	0.144	0.141	0.147	0.167
1/21/2016 7:45	0.939	1.549	2.97	5.633	20.907	21.597	20.739	20.956	1677.13	2219.49	2588.26	2198.43	274.439	275.049	276.47	279.133	9.41266	9.5349	9.6962	9.6962	0.144	0.141	0.147	0.167
1/21/2016 8:00	0.939	1.55	2.97	5.634	20.909	21.597	20.74	20.964	1678.59	2217.21	2624	2199.34	274.439	275.05	276.47	279.134	9.41266	9.5349	9.69626	9.69626	0.144	0.141	0.147	0.167
1/21/2016 8:15	0.94	1.551	2.971	5.635	20.909	21.597	20.74	20.977	1668.56	2226.14	2586.8	2195.33	274.44	275.051	276.471	279.135	9.41272	9.53496	9.69632	9.69632	0.144	0.141	0.147	0.167
1/21/2016 8:30	0.941	1.552	2.972	5.636	20.909	21.599	20.741	20.977	1674.76	2221.22	2605.4	2185.48	274.441	275.052	276.472	279.136	9.41278	9.53502	9.69638	9.69638	0.144	0.141	0.147	0.167
1/21/2016 8:45	0.941	1.553	2.973	5.637	20.921	21.627	20.754	20.994	1665.37	2227.33	2619.08	2209.37	274.441	275.053	276.473	279.137	9.41278	9.53508	9.69644	9.69644	0.144	0.141	0.147	0.167
1/21/2016 9:00	0.941	1.552	2.973	5.637	20.93	21.642	20.772	20.997	1664.27	2226.05	2590.45	2190.4	274.441	275.052	276.473	279.137	9.41278	9.53508	9.69644	9.69644	0.1435	0.14	0.147	0.167
1/21/2016 9:15	0.956	1.56	2.985	5.643	20.945	21.641	20.784	20.997	1659.81	2224.41	2603.03	2200.8	274.456	275.06	276.485	279.143	9.41368	9.5358	9.69681	9.69681	0.144	0.141	0.147	0.167
1/21/2016 9:30	0.962	1.571	2.991	5.655	20.949	21.64	20.784	20.997	1657.25	2223.68	2596.1	2199.52	274.462	275.071	276.491	279.155	9.41404	9.53616	9.69754	9.69754	0.144	0.141	0.147	0.167
1/21/2016 9:45	0.961	1.572	2.992	5.648	20.947	21.637	20.782	20.999	1665.37	2225.59	2600.66	2202.07	274.461	275.072	276.492	279.148	9.41398	9.53622	9.69711	9.69711	0.1435	0.14	0.147	0.167
1/21/2016 10:00	0.959	1.569	2.99	5.645	20.946	21.637	20.781	21.008	1668.38	2224.59	2584.61	2183.29	274.459	275.069	276.49	279.145	9.41386	9.5361	9.69693	9.69693	0.144	0.141	0.147	0.167
1/21/2016 10:15	0.958	1.569	2.989	5.65	20.943	21.634	20.779	21.01	1673.03	2222.86	2603.94	2203.72	274.458	275.069	276.489	279.15	9.4138	9.53604	9.69723	9.69723	0.144	0.141	0.147	0.167
1/21/2016 10:30	0.958	1.568	2.989	5.653	20.943	21.654	20.778	21.015	1670.07	2224.99	2623.93	2198.55	274.458	275.068	276.489	279.153	9.4138	9.53604	9.69741	9.69741	0.1445	0.142	0.147	0.167
1/21/2016 10:45	0.963	1.57	2.995	5.653	20.952	21.671	20.776	21.028	1672.71	2227.61	2600.4	2202.63	274.463	275.07	276.495	279.153	9.4141	9.53641	9.69741	9.69741	0.1445	0.142	0.147	0.167
1/21/2016 11:00	1.099	1.658	3.077	5.731	20.93	21.688	20.807	21.03	1674.01	2224.17	2600.49	2199.02	274.599	275.158	276.577	279.231	9.42226	9.54135	9.70216	9.70216	0.144	0.141	0.147	0.167
1/21/2016 11:15	1.223	1.769	3.168	5.824	20.884	21.712	20.813	21.054	1665.98	2222.82	2601.83	2208.98	274.723	275.269	276.668	279.324	9.42971	9.54685	9.70781	9.70781	0.1445	0.142	0.147	0.167
1/21/2016 11:30	1.279	1.82	3.205	5.859	20.813	21.72	20.827	21.052	1670.15	2222.8	2610.91	2204.22	274.779	275.32	276.705	279.359	9.43307	9.54908	9.70994	9.70994	0.1445	0.142	0.147	0.167
1/21/2016 11:45	1.312	1.85	3.231	5.88	20.641	21.715	20.824	21.048	1681.54	2220.43	2613.83	2201.66	274.812	275.35	276.731	279.38	9.43505	9.55065	9.71122	9.71122	0.1445	0.142	0.147	0.167
1/21/2016 12:00	1.327	1.865	3.236	5.886	20.834	21.713	20.824	21.047	1691.65	2230.45	2607.45	2203.3	274.827	275.365	276.736	279.386	9.43596	9.55096	9.71158	9.71158	0.1445	0.142	0.147	0.167
1/21/2016 12:15	1.337	1.871	3.248	5.894	20.772	21.709	20.837	21.043	1697.94	2234.16	2594.55	2206.82	274.837	275.371	276.748	279.394	9.43656	9.55168	9.71207	9.71207	0.1445	0.142	0.147	0.167
1/21/2016 12:30	1.347	1.888	3.262	5.904	20.66	21.703	20.835	21.038	1703.03	2235.1	2616.26	2197.49	274.847	275.388	276.762	279.404	9.43716	9.55253	9.71268	9.71268	0.1445	0.142	0.147	0.167
1/21/2016 12:45	1.349	1.891	3.263	5.906	20.483	21.697	20.83	21.033	1718.97	2238.57	2610.32	2215.54	274.849	275.391	276.763	279.406	9.43728	9.55259	9.7128	9.7128	0.1445	0.142	0.147	0.167
1/21/2016 13:00	1.358	1.901	3.261	5.901	20.31	21.693	20.809	21.03	1732.11	2246.41	2601.12	2194.34	274.858	275.401	276.761	279.401	9.43782	9.55247	9.7125	9.7125	0.1445	0.142	0.147	0.167
1/21/2016 13:15	1.353	1.898	3.273	5.904	19.873	21.69	20.801	21.027	1740.39	2249.32	2622.97	2193.42	274.853	275.398	276.773	279.404	9.43752	9.55319	9.71268	9.71268	0.144	0.141	0.147	0.167
1/21/2016 13:30	1.355	1.9	3.276	5.908	20.276	21.67	20.801	21.01	1760.69	2252.97	2626.97	2208.72	274.855	275.4	276.776	279.408	9.43764	9.55337	9.71292	9.71292	0.1445	0.142	0.147	0.167
1/21/2016 13:45	1.357	1.902	3.278	5.909	20.753	21.664	20.803	21.009	1767.25	2257.24	2616.41	2209.63	274.857	275.402	276.778	279.409	9.43776	9.55349	9.71298	9.71298	0.1445	0.142	0.147	0.167
1/21/2016 14:00	1.355	1.9	3.276	5.918	20.758	21.647	20.801	21.007	1776.44	2259.24	2621.5	2194.33	274.855	275.4	276.776	279.418	9.43764	9.55337	9.71353	9.71353	0.1445	0.142	0.147	0.167
1/21/2016 14:15	1.348	1.901	3.272	5.911	20.817	21.641	20.797	21.002	1785.56	2256.86	2616.31	2181.04	274.848	275.401	276.772	279.411	9.43722	9.55313	9.7131	9.7131	0.144	0.141	0.147	0.167
1/21/2016 14:30	1.323	1.887	3.258	5.895	20.8	21.641	20.788	21.001	1791.52	2267.58	2629.8	2200.24	274.823	275.387	276.758	279.395	9.43572	9.55228	9.71213	9.71213	0.1445	0.142	0.147	0.167
1/21/2016 14:45	1.282	1.853	3.234	5.866	20.818	21.64	20.786	21.001	1791.21	2264.81	2642.51	2205.58	274.782	275.353	276.734	279.366	9.43325	9.55084	9.71037	9.71037	0.1445	0.142	0.147	0.167
1/21/2016 15:00	1.261	1.841	3.222	5.852	20.856	21.641	20.774	20.985	1794.91	2262.34	2619.3	2192.19	274.761	275.341	276.722	279.352	9.43199	9.55011	9.70952	9.70952	0.1445	0.142	0.147	0.167
1/21/2016 15:15	1.25	1.825	3.211	5.841	20.885	21.642	20.775	20.983	1800.99	2263.68	2635.46	2192.79	274.75	275.325	276.711	279.341	9.43133	9.54945	9.70885	9.70885	0.1445	0.142	0.147	0.167
1/21/2016 15:30	1.238	1.826	3.202	5.843	20.888	21.645	20.778	20.985	1800.7	2264.87	2627.92	2205.62	274.738	275.326	276.702	279.343	9.43061	9.5489	9.70897	9.70897	0.1445	0.142	0.147	0.167
1/21/2016 15:45	1.243	1.828	3.207	5.848	20.891	21.648	20.781	20.988	1796.41	2270.71	2630.76	2173.94	274.743	275.328	276.707	279.348	9.43091	9.5492	9.70927	9.70927	0.1445	0.142	0.147	0.167
1/21/2016 16:00	1.227	1.813	3.201	5.839	20.896	21.641	20.784	20.992	1795.37	2263.7	2630.97	2204.16	274.727	275.313	276.701	279.339	9.42995	9.54884	9.70873	9.70873	0.1445	0.142	0.147	0.167
1/21/2016 16:15	1.136	1.751	3.143	5.78	20.903	21.63	20.789	20.997	1793.65	2264.62	2644.45	2186.32	274.636	275.251	276.643	279.28	9.42448	9.54534	9.70514	9.70514	0.1445	0.142	0.147	0.167
1/21/2016 16:30	1.078	1.7	3.099	5.737	20.907	21.624	20.792	20.999	1790.01	2269.62	2631.89	2217.64	274.578	275.2	276.599	279.237	9.421	9.54268	9.70252	9.70252	0.1445	0.142	0.147	0.167
1/21/2016 16:45	1.044	1.673	3.081	5.718	20.911	21.634	20.794	21.001	1778.35	2268.26	2640.45	2190.69	274.544	275.173	276.581	279.218	9.41896	9.5416	9.70137	9.70137	0.1445	0.142	0.147	0.167
1/21/2016 17:00	1.023	1.65	3.066	5.706	20.914	21.642	20.797	21.004	1773.62	2260.7	2631.71	2209.63	274.523	275.15	276.566	279.206	9.4177	9.54069	9.70064	9.70064	0.1445	0.142	0.147	0.167
1/21/2016 17:15	1.011	1.645	3.052	5.695	20.915	21.646	20.798	21.004	1764.24	2259.7	2641.54	2198.52	274.511	275.145	276.552	279.195	9.41698	9.53985	9.69997	9.69997	0.1445	0.142	0.147	0.167
1/21/2016 17:30	0.993	1.631	3.044	5.684	20.915	21.647	20.798	21.004	1765.97	2265.16	2646.45	2196.34	274.493	275.131	276.544	279.184	9.4159	9.53936	9.6993	9.6993	0.1445	0.142	0.147	0.167
1/21/2016 17:45	0.992	1.625	3.043	5.684	20.916	21.648	20.799	21.005	1757.78	2259.79	2630.61	2206.53	274.492	275.125	276.543	279.184	9.41584	9.5393	9.6993	9.6993	0.1445	0.142	0.147	0.167
1/21/2016 18:00	0.979	1.611	3.032	5.677	20.919	21.651	20.801	21.007	1751.48	2262.34	2651.66	2183.13	274.479	275.111	276.532	279.177	9.41506	9.53864	9.69887	9.69887	0.1445	0.142	0.147	0.167
1/21/2016 18:15	0.977	1.609	3.028	5.67	20.921	21.654	20.803	21.01	1751.73	2265.95	2636.98	2206.74	274.477	275.109	276.528	279.17	9.41494	9.5384	9.69845	9.69845	0.1445	0.142	0.147	0.167
1/21/2016 18:30	0.967	1.608	3.021	5.669	20.926	21.657	20.807	21.014	1751.24	2261.75	2637.79	2198.16	274.467	275.108	276.521	279.169	9.41434	9.53797	9.69839	9.69839	0.1445	0.142	0.147	0.167
1/21/2016 18:45	0.956	1.599	3.008	5.655	20.93	21.662	20.811	21.017	1746.03	2257.22	2661.36	2215.13	274.456	275.099	276.508	279.155	9.41368	9.53719	9.69754	9.69754	0.1445	0.142	0.147	0.167
1/21/2016 19:00	0.96	1.593	3.011	5.652	20.93	21.661	20.811	21.018	1747.04	2262.16	2633.87	2194.92	274.46	275.093	276.511	279.152	9.41392	9.53737	9.69735	9.69735	0.1445	0.142	0.147	0.167
1/21/2016 19:15	0.966	1.598	3.018	5.659	20.932	21.649	20.813	21.019	1744.95	2261.43	2651.54	2196.38	274.466	275.098	276.518	279.159	9.41428	9.53779	9.69778	9.69778	0.1445	0.142	0.147	0.167
[truncated: 32,999 more rows]

## Sheet:  2017
TIMESTAMP	TempSO1(2cm)	TempSO2(10cm)	TempSO3(30cm)	TempSO4(60cm)	O2soil1(2cm)	O2soil2(10cm)	O2soil3(30cm)	O2soil4(60cm)	CO2soil1(2cm)	CO2soil2(10cm)	CO2soil3(30cm)	CO2soil4(60cm)
MST	degC	degC	degC	degC	%	%	%	%	ppm	ppm	ppm	ppm
1/1/2017 0:00	0.849	1.775	3.493	6.515	19.432	19.719	20.42	20.737	2652.37	2771.31	3272.53	2528.22
1/1/2017 0:15	0.849	1.775	3.493	6.515	19.433	19.719	20.42	20.737	2675.72	2771.89	3279.34	2525.32
1/1/2017 0:30	0.852	1.775	3.492	6.512	19.433	19.719	20.42	20.738	2689.22	2775.54	3255	2525.79
1/1/2017 0:45	0.855	1.775	3.492	6.512	19.432	19.718	20.42	20.737	2695.88	2783.21	3291.47	2510.48
1/1/2017 1:00	0.86	1.775	3.492	6.511	19.432	19.712	20.42	20.737	2699.53	2782.93	3270.24	2532.62
1/1/2017 1:15	0.862	1.775	3.492	6.509	19.432	19.708	20.42	20.738	2700.81	2791.32	3295.91	2526.8
1/1/2017 1:30	0.864	1.775	3.491	6.509	19.432	19.718	20.42	20.738	2684.45	2792.83	3264.44	2537.61
1/1/2017 1:45	0.866	1.774	3.489	6.507	19.431	19.719	20.42	20.737	2671.92	2788.32	3278.53	2528.72
1/1/2017 2:00	0.867	1.775	3.489	6.506	19.431	19.719	20.42	20.738	2666.29	2793.26	3271.88	2525.92
1/1/2017 2:15	0.868	1.775	3.487	6.504	19.432	19.719	20.421	20.738	2655.82	2784.98	3276.82	2531.22
1/1/2017 2:30	0.869	1.774	3.485	6.504	19.431	19.719	20.421	20.738	2655.02	2784.64	3282.5	2520.3
1/1/2017 2:45	0.87	1.775	3.481	6.504	19.431	19.719	20.421	20.738	2647.73	2781.82	3273.79	2522.3
1/1/2017 3:00	0.87	1.774	3.479	6.504	19.432	19.719	20.421	20.738	2635.99	2786.41	3295.08	2511.29
1/1/2017 3:15	0.87	1.775	3.479	6.503	19.432	19.719	20.421	20.738	2649.91	2792.4	3257.86	2541.16
1/1/2017 3:30	0.871	1.775	3.476	6.501	19.431	19.708	20.421	20.738	2676.96	2786.08	3273.43	2527.36
1/1/2017 3:45	0.871	1.773	3.474	6.501	19.432	19.697	20.405	20.739	2690.28	2792.66	3287.2	2534.77
1/1/2017 4:00	0.871	1.774	3.473	6.5	19.429	19.697	20.382	20.73	2705.24	2791.12	3247.2	2523.01
1/1/2017 4:15	0.871	1.774	3.472	6.5	19.393	19.697	20.375	20.716	2719.8	2794	3280.53	2503.11
1/1/2017 4:30	0.871	1.773	3.471	6.499	19.389	19.697	20.375	20.698	2740.49	2798.19	3294.02	2506.02
1/1/2017 4:45	0.871	1.774	3.471	6.498	19.39	19.697	20.376	20.698	2749.62	2798.49	3281.76	2511.78
1/1/2017 5:00	0.871	1.774	3.471	6.498	19.39	19.697	20.375	20.698	2739.83	2798.36	3277.07	2509.45
1/1/2017 5:15	0.871	1.771	3.471	6.498	19.39	19.697	20.375	20.698	2733.18	2802.46	3282.18	2527.87
1/1/2017 5:30	0.871	1.773	3.471	6.498	19.39	19.697	20.375	20.698	2729.88	2803.45	3292.19	2509.07
1/1/2017 5:45	0.871	1.773	3.471	6.498	19.39	19.697	20.375	20.698	2711.74	2793.52	3274.88	2511.27
1/1/2017 6:00	0.871	1.773	3.471	6.498	19.39	19.698	20.376	20.699	2709.31	2797.2	3280.39	2511.66
1/1/2017 6:15	0.871	1.771	3.471	6.498	19.39	19.698	20.376	20.699	2695.63	2802.2	3275.09	2521.86
1/1/2017 6:30	0.871	1.772	3.471	6.498	19.39	19.698	20.376	20.698	2681.95	2793.54	3272.53	2518.21
1/1/2017 6:45	0.871	1.771	3.471	6.498	19.409	19.698	20.376	20.699	2656.24	2798.91	3280.18	2527.32
1/1/2017 7:00	0.871	1.772	3.471	6.498	19.427	19.698	20.376	20.699	2643.39	2795.18	3279.46	2508.55
1/1/2017 7:15	0.871	1.773	3.471	6.498	19.432	19.698	20.376	20.699	2626.37	2790.84	3271.66	2510.04
1/1/2017 7:30	0.871	1.772	3.471	6.498	19.432	19.698	20.376	20.699	2619.44	2795.49	3270.38	2524.26
1/1/2017 7:45	0.871	1.772	3.471	6.498	19.432	19.697	20.376	20.698	2586.89	2793.12	3275.12	2517.33
1/1/2017 8:00	0.871	1.773	3.471	6.498	19.432	19.698	20.376	20.699	2569.84	2789.38	3268.38	2522.07
1/1/2017 8:15	0.871	1.774	3.471	6.498	19.433	19.698	20.376	20.711	2561.36	2783.17	3258.88	2521.7
1/1/2017 8:30	0.871	1.774	3.471	6.498	19.432	19.698	20.376	20.719	2563.88	2783.86	3272.51	2521.48
1/1/2017 8:45	0.871	1.775	3.471	6.498	19.432	19.697	20.376	20.719	2555.98	2773.78	3285.69	2534.28
1/1/2017 9:00	0.871	1.776	3.471	6.498	19.432	19.697	20.376	20.703	2590.87	2772.47	3270.04	2555.5
1/1/2017 9:15	0.871	1.776	3.471	6.498	19.431	19.696	20.375	20.717	2590.96	2772.08	3282.82	2528.24
1/1/2017 9:30	0.871	1.778	3.471	6.498	19.43	19.695	20.374	20.717	2560.71	2772.62	3269.24	2513.14
1/1/2017 9:45	0.871	1.78	3.471	6.498	19.429	19.697	20.373	20.716	2550.01	2773.71	3273.05	2521.67
1/1/2017 10:00	0.87	1.783	3.47	6.497	19.428	19.7	20.372	20.716	2552.5	2768.98	3265.09	2539.29
1/1/2017 10:15	0.869	1.785	3.469	6.495	19.429	19.707	20.377	20.717	2554.2	2765.2	3269.49	2542.26
1/1/2017 10:30	0.867	1.782	3.466	6.492	19.429	19.715	20.382	20.716	2561.53	2768.98	3272.34	2526.73
1/1/2017 10:45	0.868	1.781	3.465	6.491	19.428	19.707	20.372	20.715	2583.12	2764.79	3275.26	2519.62
1/1/2017 11:00	0.875	1.781	3.465	6.491	19.428	19.716	20.373	20.715	2610.27	2770.26	3283.09	2521.99
1/1/2017 11:15	0.884	1.781	3.465	6.491	19.426	19.703	20.372	20.715	2636.06	2767.7	3261.04	2514.52
1/1/2017 11:30	0.886	1.78	3.465	6.49	19.406	19.692	20.372	20.715	2676.23	2776.18	3255.76	2534.75
1/1/2017 11:45	0.885	1.785	3.472	6.489	19.398	19.681	20.364	20.712	2698.55	2775.45	3269.79	2522.36
1/1/2017 12:00	0.882	1.785	3.48	6.489	19.382	19.667	20.346	20.711	2726.07	2781.46	3272.16	2500.31
1/1/2017 12:15	0.883	1.785	3.48	6.49	19.382	19.667	20.345	20.687	2741.83	2784.92	3279.99	2505.96
1/1/2017 12:30	0.881	1.783	3.478	6.487	19.382	19.667	20.345	20.671	2742.56	2796.49	3283.09	2521.63
1/1/2017 12:45	0.885	1.783	3.475	6.484	19.375	19.667	20.345	20.671	2745.93	2798.95	3276.35	2505.78
1/1/2017 13:00	0.889	1.784	3.475	6.484	19.366	19.664	20.345	20.672	2751.4	2797.13	3276.89	2515.07
1/1/2017 13:15	0.894	1.783	3.472	6.483	19.36	19.644	20.345	20.672	2760.42	2805.24	3269.97	2528.92
1/1/2017 13:30	0.903	1.79	3.477	6.488	19.359	19.643	20.345	20.671	2764.79	2803.6	3276.35	2527.28
1/1/2017 13:45	0.913	1.796	3.48	6.504	19.359	19.624	20.339	20.67	2765.34	2804.33	3282.36	2507.23
1/1/2017 14:00	0.937	1.814	3.497	6.516	19.356	19.62	20.341	20.67	2761.05	2809.16	3262.68	2511.97
1/1/2017 14:15	0.96	1.838	3.507	6.528	19.355	19.619	20.341	20.669	2745.57	2800.5	3269.06	2498.67
1/1/2017 14:30	0.959	1.84	3.506	6.528	19.349	19.618	20.322	20.669	2752.58	2803.6	3266.51	2483.36
1/1/2017 14:45	0.951	1.839	3.502	6.528	19.34	19.619	20.32	20.669	2740.74	2803.24	3271.97	2497.76
1/1/2017 15:00	0.967	1.84	3.504	6.528	19.335	19.618	20.32	20.658	2727.89	2800.68	3280.9	2484.09
1/1/2017 15:15	0.968	1.84	3.503	6.528	19.347	19.618	20.32	20.653	2722.33	2804.51	3279.08	2504.32
1/1/2017 15:30	0.968	1.841	3.52	6.529	19.354	19.618	20.319	20.65	2700.65	2799.96	3279.08	2510.33
1/1/2017 15:45	0.967	1.841	3.509	6.529	19.354	19.618	20.32	20.65	2681.88	2791.3	3259.04	2491.38
1/1/2017 16:00	0.949	1.835	3.502	6.517	19.353	19.619	20.32	20.65	2660.75	2789.3	3252.11	2513.25
1/1/2017 16:15	0.946	1.823	3.502	6.511	19.367	19.62	20.321	20.658	2602.07	2787.2	3263.78	2512.15
1/1/2017 16:30	0.93	1.823	3.489	6.511	19.379	19.632	20.333	20.672	2534.02	2779.91	3261.04	2512.88
1/1/2017 16:45	0.93	1.806	3.486	6.501	19.382	19.647	20.348	20.674	2443.73	2776.18	3276.17	2508.87
1/1/2017 17:00	0.93	1.802	3.486	6.493	19.382	19.647	20.348	20.675	2462.14	2767.16	3286.55	2508.69
1/1/2017 17:15	0.928	1.802	3.485	6.491	19.382	19.647	20.333	20.675	2493.02	2763.7	3267.05	2545.32
1/1/2017 17:30	0.92	1.803	3.47	6.491	19.383	19.647	20.328	20.672	2513.25	2759.6	3255.94	2504.68
1/1/2017 17:45	0.916	1.803	3.469	6.495	19.384	19.649	20.339	20.675	2492.75	2752.31	3263.41	2511.61
1/1/2017 18:00	0.914	1.798	3.471	6.488	19.383	19.648	20.328	20.66	2524.86	2751.47	3252.35	2504.45
1/1/2017 18:15	0.914	1.795	3.471	6.478	19.385	19.65	20.328	20.657	2549.24	2751.13	3264.57	2509.32
1/1/2017 18:30	0.914	1.793	3.471	6.476	19.387	19.651	20.33	20.664	2540.16	2749.93	3275.66	2509.17
1/1/2017 18:45	0.914	1.788	3.471	6.475	19.389	19.658	20.347	20.681	2498.63	2748.25	3262.53	2539.2
1/1/2017 19:00	0.914	1.787	3.471	6.475	19.405	19.677	20.37	20.694	2414.95	2746.99	3283.87	2519.89
1/1/2017 19:15	0.914	1.787	3.47	6.476	19.412	19.678	20.379	20.701	2388.51	2745.62	3245.4	2536.84
1/1/2017 19:30	0.915	1.788	3.468	6.477	19.432	19.699	20.379	20.703	2359.43	2745.43	3244.67	2531.01
1/1/2017 19:45	0.911	1.788	3.468	6.477	19.432	19.7	20.379	20.703	2374.38	2741.33	3257.43	2543.95
1/1/2017 20:00	0.912	1.788	3.466	6.476	19.406	19.7	20.379	20.703	2437.38	2735.32	3268.56	2510.59
1/1/2017 20:15	0.908	1.787	3.464	6.476	19.391	19.7	20.379	20.703	2478.04	2730.48	3269.65	2521.53
1/1/2017 20:30	0.906	1.787	3.464	6.476	19.391	19.7	20.379	20.703	2491.72	2726.56	3276.58	2517.7
1/1/2017 20:45	0.897	1.787	3.462	6.476	19.392	19.696	20.379	20.703	2510.04	2728.39	3271.29	2529.73
1/1/2017 21:00	0.895	1.788	3.462	6.477	19.391	19.681	20.379	20.703	2539.19	2731	3253.21	2524.42
1/1/2017 21:15	0.895	1.789	3.461	6.478	19.394	19.698	20.38	20.703	2528.18	2747.26	3258.89	2525.72
1/1/2017 21:30	0.894	1.788	3.461	6.477	19.433	19.7	20.38	20.703	2477.92	2742.12	3260.32	2527.88
1/1/2017 21:45	0.894	1.788	3.461	6.477	19.42	19.7	20.38	20.703	2498.55	2738.14	3272.75	2514.96
1/1/2017 22:00	0.894	1.788	3.46	6.476	19.392	19.699	20.38	20.703	2531.74	2748.99	3279.13	2512.59
1/1/2017 22:15	0.894	1.789	3.462	6.476	19.392	19.7	20.379	20.703	2525.99	2743.16	3267.28	2504.75
1/1/2017 22:30	0.894	1.788	3.461	6.474	19.396	19.7	20.38	20.703	2540.67	2748.9	3258.16	2534.84
1/1/2017 22:45	0.895	1.789	3.462	6.474	19.392	19.7	20.379	20.703	2555.79	2746.06	3285.86	2514.58
1/1/2017 23:00	0.894	1.788	3.461	6.471	19.417	19.7	20.38	20.703	2526.76	2748.84	3252.99	2505.24
1/1/2017 23:15	0.894	1.789	3.461	6.47	19.396	19.7	20.38	20.703	2540.64	2749.96	3285.66	2504.18
1/1/2017 23:30	0.896	1.79	3.462	6.47	19.394	19.7	20.38	20.703	2548.01	2749.49	3273.97	2509.26
1/1/2017 23:45	0.894	1.789	3.459	6.469	19.403	19.7	20.38	20.703	2548.32	2756.73	3277.48	2515.86
1/2/2017 0:00	0.894	1.789	3.459	6.467	19.396	19.7	20.38	20.703	2553.43	2754.46	3270.38	2507.67
1/2/2017 0:15	0.894	1.788	3.457	6.467	19.429	19.7	20.38	20.703	2532.35	2754.52	3268.71	2534.63
1/2/2017 0:30	0.894	1.788	3.457	6.466	19.402	19.7	20.38	20.703	2566.96	2762.33	3284.53	2518.19
1/2/2017 0:45	0.894	1.788	3.456	6.466	19.392	19.693	20.38	20.703	2595.64	2759.47	3278.94	2514.95
1/2/2017 1:00	0.895	1.789	3.455	6.466	19.392	19.699	20.38	20.703	2585.89	2764.12	3266.19	2517.33
1/2/2017 1:15	0.894	1.788	3.453	6.466	19.417	19.7	20.38	20.703	2554.86	2764.18	3280.74	2521.5
1/2/2017 1:30	0.895	1.788	3.454	6.467	19.429	19.7	20.38	20.703	2545.68	2762.48	3261.8	2536.47
1/2/2017 1:45	0.895	1.789	3.453	6.467	19.433	19.7	20.38	20.703	2531.15	2762.89	3283.09	2526.77
1/2/2017 2:00	0.895	1.789	3.452	6.467	19.434	19.7	20.38	20.705	2496.35	2768.3	3280.94	2518.23
1/2/2017 2:15	0.895	1.788	3.451	6.467	19.434	19.7	20.38	20.718	2444.01	2761.72	3279.46	2507.82
1/2/2017 2:30	0.895	1.788	3.451	6.467	19.434	19.7	20.38	20.709	2497.98	2760.63	3286.2	2529.16
1/2/2017 2:45	0.895	1.789	3.452	6.466	19.434	19.7	20.38	20.722	2483.71	2762.04	3275.57	2525.65
1/2/2017 3:00	0.896	1.788	3.452	6.465	19.433	19.713	20.38	20.724	2448.09	2761.34	3277.43	2555.57
1/2/2017 3:15	0.896	1.789	3.452	6.464	19.433	19.722	20.38	20.734	2443.38	2758.46	3278.39	2519.51
1/2/2017 3:30	0.895	1.787	3.452	6.461	19.443	19.722	20.385	20.744	2391.6	2758.45	3286.41	2518.05
1/2/2017 3:45	0.894	1.785	3.451	6.457	19.47	19.723	20.42	20.744	2344.84	2753.55	3270.38	2534.84
1/2/2017 4:00	0.895	1.787	3.451	6.457	19.476	19.742	20.426	20.744	2316.85	2753.55	3286.24	2529.55
1/2/2017 4:15	0.894	1.786	3.451	6.455	19.476	19.745	20.426	20.745	2293.79	2747.99	3285.15	2533.38
1/2/2017 4:30	0.895	1.785	3.451	6.456	19.476	19.745	20.426	20.744	2279.45	2736.02	3280.56	2526.61
1/2/2017 4:45	0.894	1.783	3.451	6.455	19.476	19.745	20.426	20.745	2330.62	2742.97	3273.11	2520.25
1/2/2017 5:00	0.895	1.783	3.451	6.456	19.476	19.749	20.426	20.744	2346.76	2732.12	3283.51	2520.07
1/2/2017 5:15	0.895	1.784	3.452	6.456	19.476	19.745	20.427	20.745	2390.61	2734.13	3284.06	2533.93
1/2/2017 5:30	0.894	1.782	3.45	6.455	19.476	19.745	20.427	20.745	2410.21	2737.69	3279.32	2524.99
1/2/2017 5:45	0.894	1.781	3.451	6.456	19.476	19.746	20.427	20.745	2432.18	2735.41	3276.76	2531.01
1/2/2017 6:00	0.894	1.78	3.451	6.455	19.476	19.746	20.427	20.745	2451.87	2739.51	3285.33	2538.12
1/2/2017 6:15	0.893	1.78	3.451	6.456	19.477	19.747	20.428	20.746	2466.1	2748.26	3285.51	2527.36
1/2/2017 6:30	0.891	1.779	3.451	6.456	19.478	19.757	20.429	20.761	2392.34	2743.07	3280.05	2531.19
1/2/2017 6:45	0.888	1.779	3.451	6.457	19.479	19.77	20.429	20.767	2354.87	2744.07	3285.15	2520.07
1/2/2017 7:00	0.885	1.778	3.45	6.455	19.479	19.77	20.43	20.768	2422.34	2743.25	3292.26	2541.22
1/2/2017 7:15	0.884	1.779	3.45	6.456	19.48	19.77	20.43	20.768	2432.18	2743.07	3268.38	2552.34
1/2/2017 7:30	0.883	1.779	3.449	6.456	19.481	19.771	20.43	20.772	2391.79	2746.89	3299.37	2538.3
1/2/2017 7:45	0.881	1.779	3.448	6.454	19.484	19.771	20.43	20.78	2381.95	2737.05	3293.17	2542.31
1/2/2017 8:00	0.879	1.779	3.447	6.453	19.522	19.786	20.43	20.789	2308.74	2741.97	3296.27	2553.25
1/2/2017 8:15	0.878	1.779	3.447	6.452	19.522	19.794	20.433	20.789	2253.13	2740.06	3282.96	2528.64
1/2/2017 8:30	0.878	1.779	3.446	6.452	19.522	19.793	20.431	20.789	2322.23	2738.69	3290.44	2538.67
1/2/2017 8:45	0.878	1.779	3.447	6.452	19.522	19.794	20.45	20.789	2305.64	2733.31	3284.42	2528.27
1/2/2017 9:00	0.876	1.779	3.445	6.449	19.522	19.794	20.455	20.789	2261.7	2737.69	3290.44	2524.26
1/2/2017 9:15	0.876	1.778	3.445	6.447	19.524	19.793	20.46	20.788	2241.55	2736.05	3299.74	2528.82
1/2/2017 9:30	0.875	1.779	3.445	6.447	19.528	19.801	20.469	20.798	2249.38	2732.84	3299.35	2548.31
1/2/2017 9:45	0.877	1.783	3.447	6.449	19.561	19.812	20.473	20.806	2228.23	2730.83	3278.2	2530.26
1/2/2017 10:00	0.878	1.786	3.448	6.449	19.561	19.812	20.473	20.809	2231.16	2722.73	3293.54	2541.58
1/2/2017 10:15	0.877	1.787	3.447	6.449	19.561	19.812	20.473	20.826	2201.05	2722.8	3303.17	2544.11
1/2/2017 10:30	0.883	1.788	3.449	6.452	19.56	19.812	20.473	20.825	2254.39	2712.7	3302.46	2536.83
1/2/2017 10:45	0.893	1.792	3.451	6.454	19.559	19.811	20.472	20.825	2317.2	2721.62	3298.43	2545.03
1/2/2017 11:00	0.91	1.805	3.462	6.463	19.556	19.808	20.469	20.822	2358.15	2718.81	3287.52	2515.87
1/2/2017 11:15	0.921	1.81	3.471	6.473	19.554	19.806	20.468	20.821	2399.82	2719.71	3302.96	2527.18
1/2/2017 11:30	0.946	1.835	3.485	6.486	19.551	19.806	20.467	20.818	2440.64	2725.88	3295.26	2541.25
1/2/2017 11:45	0.977	1.858	3.506	6.507	19.548	19.801	20.482	20.815	2492.17	2732.6	3297.2	2530.43
1/2/2017 12:00	1.001	1.88	3.524	6.521	19.539	19.799	20.485	20.796	2547.78	2738.64	3305.69	2528.55
1/2/2017 12:15	1.017	1.892	3.537	6.535	19.523	19.797	20.483	20.794	2584.76	2749.21	3288.56	2525.45
1/2/2017 12:30	1.036	1.911	3.551	6.546	19.521	19.795	20.481	20.793	2611.28	2759.87	3295.12	2557.34
1/2/2017 12:45	1.054	1.927	3.558	6.557	19.518	19.793	20.48	20.806	2624.94	2763.06	3314.61	2524.18
1/2/2017 13:00	1.075	1.943	3.575	6.568	19.516	19.79	20.478	20.809	2631.41	2771.53	3314.8	2505.41
1/2/2017 13:15	1.085	1.953	3.587	6.573	19.515	19.79	20.477	20.809	2648.08	2782.01	3303.5	2534.2
1/2/2017 13:30	1.077	1.949	3.577	6.573	19.516	19.79	20.478	20.797	2658.92	2787.02	3326.64	2510.33
1/2/2017 13:45	1.095	1.959	3.588	6.575	19.514	19.789	20.477	20.808	2657.38	2792.39	3314.07	2525.45
1/2/2017 14:00	1.082	1.956	3.584	6.572	19.515	19.789	20.477	20.788	2658.47	2795.49	3298.94	2511.61
1/2/2017 14:15	1.06	1.942	3.568	6.554	19.517	19.79	20.478	20.789	2651.82	2799.77	3312.79	2520.9
1/2/2017 14:30	1.045	1.927	3.548	6.548	19.518	19.791	20.479	20.79	2633.41	2803.69	3319.72	2517.25
1/2/2017 14:45	1.04	1.929	3.548	6.545	19.522	19.791	20.479	20.79	2602.89	2802.32	3309.51	2528.01
1/2/2017 15:00	1.038	1.927	3.55	6.545	19.54	19.792	20.48	20.791	2548.23	2804.15	3318.62	2501.22
1/2/2017 15:15	1.032	1.913	3.55	6.536	19.542	19.795	20.482	20.799	2531.92	2810.34	3323.91	2529.1
1/2/2017 15:30	1.017	1.904	3.535	6.53	19.544	19.796	20.484	20.814	2504.41	2797.86	3326.46	2529.64
1/2/2017 15:45	1.002	1.89	3.53	6.513	19.545	19.797	20.484	20.815	2476.62	2794.67	3326.27	2528.37
1/2/2017 16:00	0.995	1.886	3.514	6.512	19.546	19.798	20.485	20.815	2457.03	2789.48	3316.98	2539.12
1/2/2017 16:15	0.984	1.875	3.508	6.501	19.547	19.8	20.485	20.816	2458.22	2785.38	3333.74	2550.05
1/2/2017 16:30	0.974	1.869	3.509	6.492	19.548	19.821	20.495	20.817	2409.02	2790.57	3318.07	2528.01
1/2/2017 16:45	0.977	1.869	3.507	6.495	19.549	19.822	20.509	20.818	2374.85	2782.1	3293.23	2555.06
1/2/2017 17:00	0.977	1.857	3.498	6.497	19.559	19.823	20.509	20.829	2344.87	2777.47	3325.78	2560.26
1/2/2017 17:15	0.968	1.852	3.493	6.491	19.551	19.832	20.51	20.83	2361.36	2775.72	3326.6	2526.12
1/2/2017 17:30	0.962	1.852	3.493	6.478	19.551	19.835	20.512	20.839	2378.87	2772.46	3339.24	2551.15
1/2/2017 17:45	0.958	1.852	3.493	6.476	19.552	19.839	20.513	20.838	2401.89	2767.82	3328.02	2536.9
1/2/2017 18:00	0.958	1.852	3.493	6.476	19.558	19.848	20.513	20.841	2377.52	2772.18	3317.53	2554.47
1/2/2017 18:15	0.958	1.852	3.493	6.475	19.592	19.849	20.514	20.846	2359.61	2769.95	3336.38	2562.36
1/2/2017 18:30	0.959	1.852	3.492	6.476	19.597	19.852	20.516	20.862	2321.96	2770.6	3324.35	2543.59
1/2/2017 18:45	0.959	1.846	3.486	6.477	19.597	19.852	20.517	20.865	2370.55	2770.51	3350.61	2550.7
1/2/2017 19:00	0.958	1.843	3.478	6.477	19.597	19.853	20.517	20.865	2390.22	2773.12	3339.81	2545.38
1/2/2017 19:15	0.952	1.842	3.474	6.478	19.567	19.853	20.517	20.865	2432.91	2767.77	3320.52	2546.51
1/2/2017 19:30	0.943	1.84	3.474	6.477	19.557	19.853	20.518	20.865	2477.39	2768.57	3339.1	2524.61
1/2/2017 19:45	0.938	1.834	3.474	6.473	19.562	19.854	20.518	20.865	2477.08	2769.82	3329.95	2560.14
1/2/2017 20:00	0.939	1.833	3.473	6.469	19.558	19.854	20.518	20.866	2496.09	2779.8	3336.57	2553.25
1/2/2017 20:15	0.938	1.832	3.473	6.466	19.558	19.855	20.519	20.867	2532.1	2780.81	3326.72	2532.83
1/2/2017 20:30	0.939	1.833	3.474	6.467	19.56	19.856	20.52	20.868	2550.61	2780.81	3338.57	2537.94
1/2/2017 20:45	0.939	1.834	3.474	6.466	19.56	19.857	20.521	20.869	2566.75	2784.45	3323.62	2564.56
1/2/2017 21:00	0.939	1.833	3.473	6.467	19.56	19.857	20.521	20.869	2561.46	2787.37	3317.24	2546.87
1/2/2017 21:15	0.939	1.834	3.474	6.467	19.56	19.857	20.521	20.869	2570.67	2800.77	3341.49	2550.34
1/2/2017 21:30	0.94	1.834	3.475	6.463	19.56	19.857	20.521	20.869	2552.16	2799.68	3346.05	2554.71
1/2/2017 21:45	0.94	1.835	3.475	6.462	19.56	19.857	20.521	20.869	2574.13	2806.43	3360.45	2547.05
1/2/2017 22:00	0.941	1.835	3.476	6.459	19.56	19.847	20.521	20.869	2604.85	2803.42	3343.86	2566.2
1/2/2017 22:15	0.94	1.835	3.475	6.458	19.56	19.84	20.521	20.869	2619.35	2803.78	3343.5	2542.13
1/2/2017 22:30	0.941	1.835	3.476	6.459	19.561	19.855	20.521	20.869	2592.55	2805.61	3335.11	2549.97
1/2/2017 22:45	0.94	1.834	3.475	6.46	19.567	19.857	20.521	20.869	2558.72	2813.63	3338.57	2540.67
1/2/2017 23:00	0.936	1.829	3.473	6.46	19.579	19.857	20.521	20.869	2531.74	2812.35	3336.2	2561.28
1/2/2017 23:15	0.933	1.825	3.472	6.461	19.575	19.858	20.521	20.869	2551.16	2815.18	3348.24	2553.8
1/2/2017 23:30	0.932	1.824	3.471	6.461	19.573	19.858	20.521	20.869	2555.9	2812.99	3350.79	2561.64
1/2/2017 23:45	0.932	1.818	3.47	6.461	19.561	19.858	20.521	20.869	2594.37	2816.09	3359.36	2546.51
1/3/2017 0:00	0.931	1.817	3.469	6.46	19.561	19.856	20.521	20.869	2621.72	2815.73	3344.77	2537.21
1/3/2017 0:15	0.93	1.815	3.467	6.457	19.561	19.837	20.521	20.87	2647.7	2810.99	3342.4	2517.88
1/3/2017 0:30	0.924	1.815	3.467	6.456	19.561	19.836	20.521	20.87	2661.38	2822.84	3362.1	2529.37
1/3/2017 0:45	0.922	1.815	3.467	6.452	19.561	19.836	20.521	20.87	2666.76	2824.39	3359.54	2546.14
1/3/2017 1:00	0.921	1.816	3.467	6.451	19.561	19.836	20.521	20.87	2685.81	2831.68	3346.6	2553.62
1/3/2017 1:15	0.921	1.816	3.466	6.45	19.562	19.836	20.521	20.87	2684.81	2828.85	3371.03	2544.32
1/3/2017 1:30	0.92	1.815	3.466	6.449	19.562	19.836	20.521	20.87	2696.11	2841.71	3336.75	2518.79
1/3/2017 1:45	0.92	1.816	3.466	6.448	19.562	19.836	20.521	20.87	2698.48	2837.42	3363.55	2540.31
1/3/2017 2:00	0.92	1.815	3.466	6.447	19.562	19.836	20.521	20.87	2688	2836.15	3359.91	2549.06
1/3/2017 2:15	0.92	1.815	3.465	6.444	19.562	19.84	20.522	20.87	2647.98	2841.62	3361.18	2543.22
1/3/2017 2:30	0.921	1.815	3.463	6.441	19.562	19.857	20.522	20.87	2627.55	2839.7	3350.97	2560.18
1/3/2017 2:45	0.92	1.815	3.462	6.438	19.562	19.855	20.522	20.87	2625.46	2834.96	3359.91	2552.16
1/3/2017 3:00	0.92	1.815	3.46	6.438	19.562	19.858	20.522	20.87	2602.76	2835.24	3332.74	2552.34
1/3/2017 3:15	0.92	1.815	3.459	6.438	19.562	19.858	20.522	20.871	2611.87	2838.7	3375.22	2540.49
1/3/2017 3:30	0.92	1.815	3.457	6.438	19.562	19.858	20.522	20.87	2631.2	2834.78	3361.55	2552.52
1/3/2017 3:45	0.92	1.815	3.457	6.438	19.562	19.858	20.522	20.87	2655.27	2838.61	3374.31	2552.89
1/3/2017 4:00	0.92	1.815	3.456	6.438	19.562	19.858	20.522	20.871	2642.69	2844.72	3361	2549.97
1/3/2017 4:15	0.92	1.814	3.455	6.437	19.562	19.858	20.522	20.871	2659.65	2840.98	3368.3	2545.96
1/3/2017 4:30	0.92	1.815	3.455	6.438	19.562	19.858	20.522	20.87	2651.72	2834.14	3364.1	2551.61
1/3/2017 4:45	0.919	1.815	3.455	6.438	19.562	19.86	20.522	20.87	2627.92	2844.9	3354.8	2549.24
1/3/2017 5:00	0.917	1.814	3.455	6.438	19.57	19.874	20.522	20.871	2595.28	2842.62	3358.45	2539.03
1/3/2017 5:15	0.909	1.814	3.455	6.437	19.588	19.878	20.522	20.871	2569.94	2841.16	3376.32	2534.66
1/3/2017 5:30	0.903	1.815	3.455	6.438	19.605	19.881	20.522	20.87	2557.81	2837.15	3374.13	2544.68
1/3/2017 5:45	0.9	1.815	3.455	6.438	19.605	19.881	20.524	20.87	2556.17	2835.42	3362.64	2564.74
1/3/2017 6:00	0.898	1.814	3.455	6.437	19.605	19.881	20.544	20.888	2547.78	2839.61	3380.7	2558.91
1/3/2017 6:15	0.898	1.815	3.455	6.438	19.605	19.881	20.545	20.904	2527.54	2833.96	3324.35	2565.65
1/3/2017 6:30	0.898	1.815	3.455	6.438	19.605	19.881	20.558	20.91	2492.35	2835.87	3365.38	2558.54
1/3/2017 6:45	0.899	1.815	3.455	6.438	19.605	19.881	20.568	20.911	2513.23	2829.04	3356.63	2571.49
1/3/2017 7:00	0.899	1.815	3.455	6.438	19.605	19.881	20.565	20.911	2534.29	2824.11	3358.63	2567.11
1/3/2017 7:15	0.899	1.815	3.456	6.438	19.605	19.881	20.568	20.911	2543.68	2827.76	3382.52	2571.12
1/3/2017 7:30	0.899	1.816	3.455	6.436	19.605	19.88	20.568	20.911	2539.67	2830.04	3372.85	2560.18
1/3/2017 7:45	0.9	1.817	3.453	6.434	19.605	19.882	20.568	20.911	2518.61	2826.39	3369.21	2568.57
1/3/2017 8:00	0.903	1.82	3.455	6.434	19.605	19.896	20.568	20.911	2503.38	2821.93	3374.86	2561.64
1/3/2017 8:15	0.904	1.821	3.454	6.434	19.605	19.903	20.569	20.911	2512.59	2825.21	3385.8	2564.92
1/3/2017 8:30	0.905	1.821	3.455	6.434	19.605	19.903	20.568	20.911	2531.55	2818.83	3354.07	2560
1/3/2017 8:45	0.904	1.821	3.456	6.434	19.613	19.902	20.568	20.911	2504.2	2823.75	3378.32	2555.08
1/3/2017 9:00	0.903	1.819	3.458	6.437	19.609	19.903	20.568	20.911	2521.62	2821.2	3379.78	2576.41
1/3/2017 9:15	0.907	1.816	3.457	6.439	19.616	19.904	20.568	20.911	2537.66	2820.28	3373.95	2571.85
1/3/2017 9:30	0.922	1.829	3.469	6.441	19.613	19.909	20.568	20.911	2558.45	2820.01	3370.12	2573.68
1/3/2017 9:45	0.944	1.849	3.479	6.462	19.637	19.921	20.567	20.912	2575.5	2821.83	3389.26	2568.75
1/3/2017 10:00	0.983	1.876	3.505	6.483	19.64	19.919	20.574	20.927	2560.64	2825.75	3373.77	2544.87
1/3/2017 10:15	1.071	1.938	3.561	6.537	19.633	19.929	20.591	20.935	2584.77	2827.09	3381.57	2567.26
1/3/2017 10:30	1.173	2.031	3.638	6.612	19.639	19.928	20.597	20.937	2613.15	2827.84	3374.74	2582.7
1/3/2017 10:45	1.164	2.035	3.634	6.608	19.625	19.909	20.578	20.919	2628.01	2828.68	3388.95	2561.31
1/3/2017 11:00	1.226	2.082	3.676	6.645	19.636	19.921	20.598	20.932	2650.22	2838.35	3371.15	2562.48
1/3/2017 11:15	1.236	2.103	3.686	6.654	19.635	19.917	20.607	20.922	2661.57	2831.02	3368.55	2557.16
1/3/2017 11:30	1.266	2.124	3.707	6.671	19.631	19.914	20.61	20.925	2695.82	2849.52	3373.65	2566.82
1/3/2017 11:45	1.273	2.139	3.718	6.683	19.629	19.91	20.602	20.924	2727.53	2847.7	3379.84	2556.61
1/3/2017 12:00	1.282	2.145	3.72	6.683	19.623	19.892	20.591	20.924	2753.49	2858.99	3373.83	2537.3
1/3/2017 12:15	1.29	2.142	3.716	6.679	19.604	19.889	20.585	20.925	2776.45	2864.55	3389.68	2563.54
1/3/2017 12:30	1.289	2.156	3.715	6.678	19.597	19.888	20.585	20.921	2786.38	2873.3	3395.15	2564.45
1/3/2017 12:45	1.288	2.161	3.726	6.682	19.586	19.885	20.584	20.905	2796.77	2872.57	3387.32	2536.2
1/3/2017 13:00	1.291	2.161	3.735	6.689	19.585	19.886	20.583	20.903	2798.86	2882.41	3388.77	2548.59
1/3/2017 13:15	1.3	2.16	3.735	6.697	19.582	19.881	20.58	20.901	2774.26	2871.93	3391.69	2544.22
1/3/2017 13:30	1.308	2.164	3.735	6.698	19.58	19.863	20.578	20.899	2788.81	2879.83	3415.7	2552.58
1/3/2017 13:45	1.307	2.167	3.733	6.695	19.578	19.859	20.568	20.897	2793.94	2884.49	3388.4	2542.39
1/3/2017 14:00	1.295	2.167	3.728	6.69	19.579	19.859	20.561	20.898	2790.66	2887.05	3415.19	2554.24
1/3/2017 14:15	1.251	2.129	3.7	6.658	19.585	19.865	20.56	20.903	2768.7	2883.41	3381.48	2559.16
1/3/2017 14:30	1.229	2.112	3.691	6.635	19.589	19.868	20.563	20.906	2735.72	2882.68	3389.86	2550.78
1/3/2017 14:45	1.226	2.098	3.679	6.636	19.59	19.869	20.564	20.906	2741.19	2877.03	3411.91	2552.24
1/3/2017 15:00	1.191	2.08	3.659	6.618	19.582	19.864	20.565	20.903	2736.73	2881.86	3395.88	2543.13
1/3/2017 15:15	1.137	2.034	3.622	6.58	19.575	19.858	20.567	20.891	2727.25	2878.76	3386.22	2555.15
1/3/2017 15:30	1.103	2.002	3.594	6.551	19.577	19.872	20.565	20.891	2709.67	2872.57	3406.08	2553.51
1/3/2017 15:45	1.084	1.979	3.58	6.537	19.578	19.877	20.553	20.891	2680.06	2874.3	3402.8	2555.7
1/3/2017 16:00	1.059	1.962	3.562	6.526	19.58	19.876	20.548	20.892	2672.32	2868.65	3385.13	2563.72
1/3/2017 16:15	1.044	1.944	3.551	6.511	19.582	19.881	20.55	20.894	2642.8	2871.74	3403.89	2553.7
1/3/2017 16:30	1.03	1.933	3.542	6.501	19.585	19.875	20.552	20.897	2664.57	2863.36	3407.36	2545.86
1/3/2017 16:45	1.017	1.914	3.531	6.491	19.586	19.871	20.553	20.897	2660.2	2859.81	3394.42	2579.2
[truncated: 26,877 more rows]

## Sheet: 2018
TIMESTAMP	TempSO1(2cm)	TempSO2(10cm)	TempSO3(30cm)	TempSO4(60cm)	O2soil1(2cm)	O2soil2(10cm)	O2soil3(30cm)	O2soil4(60cm)	CO2soil1(2cm)	CO2soil2(10cm)	CO2soil3(30cm)	CO2soil4(60cm)
[truncated: 35,041 more rows]
