# Supplementary material for: Mineral weathering is linked to microbial priming in the critical zone
Source: Nat Commun. 2023 Jan 20;14:345. doi: 10.1038/s41467-022-35671-x (PMC9860040; doi:10.1038/s41467-022-35671-x)
Supplement: Supplementary file 7 — Supplementary Data 5 [file 41467_2022_35671_MOESM7_ESM.xlsx]

## Sheet: Pit2 2016
TIMESTAMP	TempSO1(2cm)	TempSO2(10cm)	TempSO3(30cm)	TempSO4(60cm)	O2soil1(2cm)	O2soil2(10cm)	O2soil3(30cm)	O2soil4(60cm)	CO2soil1(2cm)	CO2soil2(10cm)	CO2soil3(30cm)	CO2soil4(60cm)
MST	degC	degC	degC	degC	%	%	%	%	ppm	ppm	ppm	ppm
1/1/2016 0:00	1.292	2.456	3.667	6.418	21.47	21.128	20.739	21.105	1659.83	1758.32	2428.97	2333.74
1/1/2016 0:15	1.292	2.456	3.667	6.418	21.47	21.12	20.732	21.096	1674.59	1764.56	2428.97	2323.24
1/1/2016 0:30	1.292	2.456	3.667	6.418	21.47	21.109	20.727	21.092	1701.83	1756.41	2436.03	2309.66
1/1/2016 0:45	1.292	2.457	3.667	6.418	21.47	21.111	20.726	21.096	1716.5	1757.68	2432.77	2325.41
1/1/2016 1:00	1.292	2.457	3.667	6.418	21.47	21.119	20.731	21.108	1722.74	1769.99	2447.25	2314.91
1/1/2016 1:15	1.292	2.456	3.667	6.418	21.47	21.124	20.74	21.11	1728.81	1762.75	2434.03	2322.34
1/1/2016 1:30	1.292	2.456	3.667	6.418	21.474	21.13	20.741	21.11	1719.94	1768.36	2442.54	2327.4
1/1/2016 1:45	1.292	2.456	3.667	6.417	21.47	21.117	20.733	21.11	1729.71	1771.8	2429.33	2309.48
1/1/2016 2:00	1.291	2.456	3.667	6.415	21.47	21.109	20.728	21.108	1739.85	1766.01	2438.02	2308.58
1/1/2016 2:15	1.289	2.456	3.667	6.411	21.47	21.109	20.723	21.097	1752.34	1770.72	2448.52	2307.85
1/1/2016 2:30	1.289	2.456	3.667	6.408	21.47	21.109	20.721	21.091	1759.86	1774.7	2440.91	2325.77
1/1/2016 2:45	1.289	2.456	3.667	6.411	21.47	21.109	20.721	21.092	1770.36	1780.94	2448.52	2319.44
1/1/2016 3:00	1.292	2.456	3.667	6.416	21.47	21.119	20.727	21.1	1761.66	1781.22	2431.86	2311.83
1/1/2016 3:15	1.29	2.454	3.666	6.416	21.488	21.129	20.74	21.109	1742.93	1779.95	2439.65	2311.65
1/1/2016 3:30	1.284	2.448	3.659	6.409	21.489	21.127	20.738	21.107	1736.68	1780.67	2454.31	2321.07
1/1/2016 3:45	1.28	2.445	3.655	6.405	21.489	21.127	20.738	21.107	1728.81	1787.83	2438.74	2310.2
1/1/2016 4:00	1.277	2.444	3.655	6.405	21.489	21.128	20.739	21.107	1727.09	1778.14	2453.22	2313.28
1/1/2016 4:15	1.274	2.444	3.655	6.403	21.482	21.127	20.737	21.107	1728.81	1789.63	2441.28	2310.39
1/1/2016 4:30	1.273	2.445	3.656	6.401	21.473	21.127	20.735	21.107	1748.18	1786.11	2434.58	2319.8
1/1/2016 4:45	1.271	2.445	3.656	6.399	21.481	21.126	20.733	21.108	1755.42	1781.4	2452.5	2306.04
1/1/2016 5:00	1.27	2.447	3.658	6.397	21.477	21.125	20.728	21.108	1760.49	1782.85	2447.25	2321.07
1/1/2016 5:15	1.268	2.448	3.659	6.398	21.482	21.127	20.729	21.108	1758.04	1779.13	2437.66	2329.39
1/1/2016 5:30	1.271	2.45	3.661	6.4	21.468	21.112	20.718	21.109	1772.62	1783.12	2445.98	2315.45
1/1/2016 5:45	1.272	2.452	3.662	6.399	21.477	21.122	20.723	21.11	1783.57	1785.2	2438.92	2326.14
1/1/2016 6:00	1.271	2.453	3.662	6.397	21.477	21.119	20.721	21.11	1778.77	1782.03	2448.52	2313.83
1/1/2016 6:15	1.267	2.451	3.661	6.394	21.487	21.128	20.73	21.11	1776.06	1789.91	2440.73	2320.7
1/1/2016 6:30	1.264	2.449	3.658	6.393	21.491	21.127	20.732	21.109	1762.39	1788.28	2444.35	2312.74
1/1/2016 6:45	1.261	2.447	3.656	6.391	21.49	21.127	20.732	21.108	1761.03	1796.79	2451.96	2309.66
1/1/2016 7:00	1.259	2.445	3.655	6.391	21.507	21.14	20.738	21.108	1750.35	1789	2459.02	2311.47
1/1/2016 7:15	1.259	2.444	3.654	6.391	21.514	21.143	20.746	21.12	1732.25	1781.76	2452.14	2323.24
1/1/2016 7:30	1.258	2.444	3.655	6.391	21.523	21.145	20.756	21.125	1696.94	1787.01	2444.89	2311.65
1/1/2016 7:45	1.258	2.444	3.654	6.391	21.554	21.144	20.755	21.124	1655.91	1776.93	2451.01	2303.65
1/1/2016 8:00	1.258	2.444	3.654	6.392	21.554	21.144	20.755	21.124	1634.79	1780.88	2444.62	2313.74
1/1/2016 8:15	1.258	2.444	3.654	6.391	21.551	21.146	20.755	21.124	1634.11	1777.93	2443.29	2323.09
1/1/2016 8:30	1.258	2.444	3.654	6.391	21.534	21.153	20.755	21.124	1641.1	1771.51	2436.71	2329.74
1/1/2016 8:45	1.258	2.444	3.654	6.389	21.554	21.164	20.755	21.141	1649.96	1775.84	2435.84	2313.85
1/1/2016 9:00	1.258	2.444	3.654	6.387	21.554	21.165	20.755	21.144	1643.82	1762.91	2446.23	2305.6
1/1/2016 9:15	1.258	2.444	3.653	6.387	21.554	21.165	20.755	21.144	1650.03	1769.12	2436.18	2312.2
1/1/2016 9:30	1.258	2.444	3.654	6.39	21.554	21.175	20.766	21.147	1654.29	1769.85	2437.09	2331.93
1/1/2016 9:45	1.258	2.444	3.654	6.393	21.557	21.186	20.776	21.157	1649.3	1758.61	2429.34	2307.9
1/1/2016 10:00	1.259	2.45	3.654	6.401	21.561	21.185	20.787	21.163	1649.23	1759.99	2437.2	2326.98
1/1/2016 10:15	1.264	2.463	3.654	6.404	21.575	21.184	20.796	21.163	1636.2	1757.27	2442.08	2304.18
1/1/2016 10:30	1.274	2.465	3.661	6.404	21.596	21.184	20.795	21.163	1621.76	1753.69	2446.35	2311.17
1/1/2016 10:45	1.28	2.467	3.676	6.404	21.596	21.193	20.794	21.163	1611.84	1741.75	2423.18	2304.12
1/1/2016 11:00	1.287	2.481	3.678	6.421	21.592	21.201	20.791	21.173	1611.05	1749.36	2446.34	2327.66
1/1/2016 11:15	1.314	2.498	3.696	6.435	21.587	21.207	20.795	21.179	1628.77	1745.82	2448.49	2323.47
1/1/2016 11:30	1.433	2.6	3.797	6.533	21.6	21.22	20.821	21.203	1645.86	1747.17	2433.47	2322.03
1/1/2016 11:45	1.509	2.652	3.852	6.574	21.584	21.216	20.814	21.198	1678.76	1746.42	2441.75	2306.79
1/1/2016 12:00	1.552	2.677	3.882	6.591	21.589	21.214	20.809	21.201	1705.74	1741.82	2448.86	2315.74
1/1/2016 12:15	1.54	2.656	3.862	6.563	21.566	21.2	20.81	21.187	1728.09	1748.71	2444.41	2328.66
1/1/2016 12:30	1.488	2.603	3.806	6.512	21.568	21.203	20.813	21.182	1768.57	1759.34	2452.26	2335.78
1/1/2016 12:45	1.456	2.578	3.781	6.488	21.562	21.197	20.814	21.178	1798.02	1758.23	2435.64	2306.33
1/1/2016 13:00	1.458	2.583	3.782	6.494	21.558	21.19	20.814	21.18	1828.15	1762.59	2445.86	2323.24
1/1/2016 13:15	1.453	2.579	3.779	6.491	21.551	21.184	20.802	21.167	1859.61	1768.74	2437.53	2315.63
1/1/2016 13:30	1.462	2.586	3.783	6.501	21.549	21.182	20.804	22.781	1880.59	1774.97	2434.63	2321.6
1/1/2016 13:45	1.489	2.608	3.803	6.52	21.552	21.18	20.804	23.813	1896.69	1783.11	2439.34	2340.23
1/1/2016 14:00	1.571	2.679	3.874	6.586	21.56	21.177	20.806	23.177	1915.77	1792.61	2444.58	2317.8
1/1/2016 14:15	1.612	2.706	3.904	6.606	21.554	21.169	20.801	22.677	1924.23	1787.14	2454.29	2307.99
1/1/2016 14:30	1.593	2.679	3.884	6.577	21.537	21.163	20.8	22.286	1931.58	1802.01	2435.04	2313.7
1/1/2016 14:45	1.628	2.71	3.904	6.605	21.552	21.171	20.8	22.019	1936.04	1806.21	2450.59	2329.44
1/1/2016 15:00	1.658	2.729	3.928	6.621	21.55	21.182	20.798	21.81	1936.1	1812.7	2464.61	2303.69
1/1/2016 15:15	1.665	2.731	3.928	6.621	21.549	21.179	20.798	21.651	1939.01	1809.74	2431.12	2321.02
1/1/2016 15:30	1.649	2.718	3.913	6.6	21.543	21.176	20.797	21.528	1928.05	1818.04	2440.86	2327.68
1/1/2016 15:45	1.557	2.632	3.83	6.524	21.532	21.169	20.801	21.426	1917.74	1809.54	2461.11	2305.45
1/1/2016 16:00	1.5	2.591	3.788	6.49	21.536	21.173	20.805	21.364	1903.46	1823.19	2455.86	2317.2
1/1/2016 16:15	1.459	2.562	3.757	6.465	21.54	21.176	20.796	21.316	1891.99	1816.96	2466.37	2314.5
1/1/2016 16:30	1.424	2.541	3.733	6.45	21.543	21.173	20.79	21.281	1885.22	1816.69	2437.93	2314.44
1/1/2016 16:45	1.396	2.525	3.715	6.436	21.544	21.159	20.787	21.25	1869.42	1826.11	2456.93	2335.24
1/1/2016 17:00	1.378	2.506	3.701	6.42	21.536	21.16	20.782	21.227	1861.67	1821.88	2451.06	2321.03
1/1/2016 17:15	1.363	2.505	3.694	6.42	21.526	21.16	20.774	21.218	1863.23	1827.33	2449.1	2319.07
1/1/2016 17:30	1.346	2.5	3.689	6.414	21.544	21.161	20.782	21.2	1853.73	1818.47	2448.74	2333.18
1/1/2016 17:45	1.341	2.484	3.672	6.404	21.551	21.164	20.793	21.193	1840.17	1813.59	2442.41	2319.97
1/1/2016 18:00	1.332	2.483	3.672	6.398	21.545	21.166	20.783	21.185	1827.6	1816.03	2457.24	2340.05
1/1/2016 18:15	1.327	2.483	3.672	6.399	21.537	21.168	20.78	21.187	1834.78	1809.01	2435.4	2331.95
1/1/2016 18:30	1.323	2.474	3.675	6.401	21.557	21.169	20.78	21.188	1839.74	1812.52	2450.69	2326.08
1/1/2016 18:45	1.326	2.468	3.676	6.405	21.597	21.169	20.78	21.179	1844.22	1811.94	2457.4	2320.84
1/1/2016 19:00	1.328	2.47	3.671	6.403	21.756	21.169	20.78	21.169	1838.68	1809.74	2460.26	2328.95
1/1/2016 19:15	1.329	2.472	3.671	6.393	21.836	21.169	20.784	21.173	1833.33	1815.33	2455.22	2302.94
1/1/2016 19:30	1.323	2.474	3.673	6.39	21.884	21.169	20.799	21.181	1820.31	1810.28	2450.05	2327.79
1/1/2016 19:45	1.315	2.474	3.671	6.39	21.891	21.169	20.799	21.18	1806.4	1807.66	2447.53	2306.65
1/1/2016 20:00	1.311	2.474	3.665	6.39	21.892	21.169	20.8	21.179	1807.01	1813.15	2460.82	2322.47
1/1/2016 20:15	1.31	2.474	3.663	6.39	21.896	21.169	20.801	21.179	1806.46	1809.08	2451.23	2334.4
1/1/2016 20:30	1.31	2.474	3.663	6.39	21.913	21.169	20.8	21.173	1810.55	1803.04	2440.35	2333.99
1/1/2016 20:45	1.31	2.474	3.663	6.39	21.917	21.169	20.801	21.182	1803.04	1808.19	2449.45	2328.98
1/1/2016 21:00	1.31	2.473	3.663	6.39	21.931	21.17	20.801	21.186	1800.17	1805.5	2447.8	2330.57
1/1/2016 21:15	1.31	2.467	3.663	6.39	21.936	21.184	20.801	21.188	1796.29	1801.08	2458.25	2331.07
1/1/2016 21:30	1.31	2.464	3.663	6.39	21.937	21.17	20.802	21.189	1797.19	1802.08	2455.9	2325.28
1/1/2016 21:45	1.31	2.46	3.661	6.39	21.939	21.177	20.804	21.192	1792.67	1800.99	2445.23	2308.82
1/1/2016 22:00	1.31	2.457	3.658	6.387	21.94	21.176	20.806	21.193	1803.26	1801.36	2445.05	2336.86
1/1/2016 22:15	1.31	2.454	3.652	6.383	21.94	21.174	20.799	21.178	1814.29	1800.54	2454.45	2323.47
1/1/2016 22:30	1.31	2.453	3.647	6.379	21.941	21.176	20.788	21.175	1828.13	1796.38	2448.85	2324.38
1/1/2016 22:45	1.311	2.453	3.642	6.379	21.943	21.177	20.789	21.176	1841.07	1795.57	2461.87	2322.75
1/1/2016 23:00	1.314	2.456	3.645	6.374	21.943	21.178	20.789	21.177	1841.25	1792.13	2438.72	2341.57
1/1/2016 23:15	1.318	2.461	3.65	6.377	21.945	21.179	20.79	21.176	1847.76	1806.69	2452.28	2325.82
1/1/2016 23:30	1.322	2.465	3.654	6.381	21.949	21.184	20.795	21.175	1851.51	1805.56	2435.81	2338.29
1/1/2016 23:45	1.323	2.465	3.654	6.382	21.95	21.184	20.796	21.164	1863.18	1803.82	2446.05	2327.7
1/2/2016 0:00	1.322	2.464	3.654	6.382	21.95	21.184	20.796	21.164	1863.28	1809.26	2450.89	2322.4
1/2/2016 0:15	1.321	2.458	3.654	6.382	21.951	21.174	20.796	21.164	1863.73	1804.1	2452.64	2321.24
1/2/2016 0:30	1.318	2.448	3.652	6.38	21.95	21.165	20.796	21.164	1864.48	1808.37	2438.43	2329.65
1/2/2016 0:45	1.315	2.444	3.646	6.369	21.95	21.165	20.796	21.165	1867.11	1810.54	2446.64	2327.35
1/2/2016 1:00	1.314	2.444	3.643	6.361	21.956	21.165	20.796	21.165	1876.52	1811.43	2442.52	2317.25
1/2/2016 1:15	1.31	2.444	3.642	6.36	21.972	21.165	20.795	21.165	1874.18	1817.51	2448.52	2330.66
1/2/2016 1:30	1.308	2.444	3.639	6.36	21.975	21.166	20.794	21.167	1866.76	1810.45	2442.72	2326.68
1/2/2016 1:45	1.304	2.444	3.635	6.361	21.976	21.164	20.78	21.168	1860.42	1815.07	2449.06	2333.74
1/2/2016 2:00	1.303	2.444	3.634	6.361	21.977	21.152	20.78	21.169	1865.85	1815.16	2447.97	2327.59
1/2/2016 2:15	1.303	2.445	3.634	6.361	21.985	21.148	20.777	21.169	1862.05	1813.53	2450.33	2335.37
1/2/2016 2:30	1.303	2.445	3.634	6.361	21.998	21.147	20.773	21.169	1865.49	1814.35	2450.33	2331.39
1/2/2016 2:45	1.303	2.446	3.635	6.362	22	21.148	20.769	21.169	1858.88	1819.69	2453.41	2331.57
1/2/2016 3:00	1.304	2.447	3.636	6.364	22	21.152	20.763	21.17	1851.55	1819.14	2449.06	2316.9
1/2/2016 3:15	1.305	2.448	3.637	6.365	22.001	21.149	20.761	21.169	1850.01	1818.06	2457.21	2321.61
1/2/2016 3:30	1.307	2.45	3.639	6.367	22	21.148	20.761	21.157	1850.55	1808.19	2448.52	2329.94
1/2/2016 3:45	1.308	2.45	3.64	6.368	22.001	21.149	20.761	21.157	1845.67	1819.05	2453.95	2336.27
1/2/2016 4:00	1.308	2.451	3.64	6.368	22.001	21.148	20.761	21.16	1845.67	1819.6	2440.73	2337.72
1/2/2016 4:15	1.31	2.452	3.642	6.37	22.002	21.149	20.762	21.156	1841.23	1814.71	2443.99	2330.66
1/2/2016 4:30	1.31	2.453	3.643	6.371	22.003	21.15	20.762	21.152	1842.5	1816.79	2447.97	2329.76
1/2/2016 4:45	1.311	2.453	3.643	6.371	22.003	21.15	20.763	21.152	1850.1	1821.59	2446.34	2325.41
1/2/2016 5:00	1.312	2.455	3.644	6.373	22.003	21.151	20.763	21.152	1863.41	1811.27	2443.63	2327.77
1/2/2016 5:15	1.312	2.455	3.645	6.372	22.016	21.15	20.763	21.152	1863.41	1818.87	2436.93	2335.73
1/2/2016 5:30	1.312	2.455	3.645	6.371	22.024	21.15	20.762	21.152	1865.22	1816.43	2442.54	2320.52
1/2/2016 5:45	1.312	2.455	3.645	6.367	22.026	21.15	20.763	21.153	1863.68	1816.34	2444.72	2338.27
1/2/2016 6:00	1.313	2.453	3.645	6.366	22.037	21.151	20.763	21.147	1857.43	1817.97	2437.47	2329.21
1/2/2016 6:15	1.313	2.452	3.645	6.361	22.047	21.151	20.763	21.147	1850.19	1816.25	2439.1	2315.45
1/2/2016 6:30	1.313	2.452	3.645	6.355	22.047	21.151	20.763	21.153	1843.4	1810.73	2438.02	2335.01
1/2/2016 6:45	1.311	2.45	3.643	6.355	22.047	21.151	20.763	21.153	1828.11	1821.13	2439.65	2353.84
1/2/2016 7:00	1.302	2.448	3.641	6.354	22.06	21.151	20.763	21.153	1807.92	1815.8	2435.3	2334.64
1/2/2016 7:15	1.294	2.448	3.638	6.353	22.071	21.151	20.763	21.153	1798.33	1817.97	2451.41	2345.87
1/2/2016 7:30	1.293	2.446	3.633	6.352	22.088	21.151	20.763	21.153	1799.14	1816.43	2435.3	2344.78
1/2/2016 7:45	1.292	2.443	3.63	6.352	22.093	21.151	20.764	21.153	1781.49	1816.16	2436.03	2332.47
1/2/2016 8:00	1.292	2.444	3.627	6.352	22.093	21.151	20.764	21.153	1768.91	1818.78	2440.91	2318.35
1/2/2016 8:15	1.292	2.442	3.625	6.352	22.093	21.151	20.764	21.154	1760.94	1808.19	2443.27	2334.1
1/2/2016 8:30	1.292	2.442	3.624	6.352	22.094	21.151	20.764	21.158	1751.07	1805.75	2412.85	2335.73
1/2/2016 8:45	1.292	2.44	3.624	6.352	22.093	21.151	20.764	21.153	1752.43	1805.3	2435.12	2320.16
1/2/2016 9:00	1.292	2.445	3.632	6.352	22.093	21.151	20.764	21.154	1764.2	1803.39	2445.44	2320.89
1/2/2016 9:15	1.303	2.456	3.646	6.369	22.092	21.15	20.763	21.152	1777.23	1796.79	2431.14	2322.7
1/2/2016 9:30	1.313	2.456	3.645	6.372	22.102	21.15	20.763	21.156	1779.77	1800.41	2438.74	2318.71
1/2/2016 9:45	1.312	2.455	3.644	6.373	22.12	21.155	20.763	21.171	1766.64	1795.79	2436.57	2329.39
1/2/2016 10:00	1.306	2.449	3.639	6.366	22.133	21.167	20.769	21.169	1750.17	1799.14	2425.71	2327.4
1/2/2016 10:15	1.302	2.448	3.644	6.361	22.132	21.168	20.786	21.168	1723.1	1787.91	2448.88	2324.87
1/2/2016 10:30	1.312	2.465	3.654	6.366	22.155	21.179	20.796	21.168	1711.4	1791.23	2441.16	2328.39
1/2/2016 10:45	1.336	2.48	3.669	6.392	22.173	21.184	20.795	21.187	1686.17	1790.06	2433.07	2324.12
1/2/2016 11:00	1.463	2.593	3.779	6.497	22.206	21.208	20.819	21.216	1670.94	1777.79	2453.26	2323.34
1/2/2016 11:15	1.557	2.663	3.85	6.555	22.195	21.207	20.818	21.227	1670.04	1785.46	2426.99	2343.41
1/2/2016 11:30	1.615	2.7	3.895	6.581	22.187	21.202	20.812	21.222	1673.24	1778.99	2435.78	2317.83
1/2/2016 11:45	1.647	2.719	3.909	6.591	22.159	21.206	20.807	21.218	1691.83	1780.55	2433.33	2333.13
1/2/2016 12:00	1.669	2.722	3.915	6.597	22.139	21.216	20.806	21.217	1709.26	1774.73	2422.74	2316.4
1/2/2016 12:15	1.686	2.733	3.923	6.596	22.128	21.21	20.808	21.211	1727.24	1774.53	2424.58	2322.22
1/2/2016 12:30	1.696	2.742	3.932	6.596	22.125	21.207	20.835	21.209	1752.86	1776.46	2432.85	2320.22
1/2/2016 12:45	1.707	2.742	3.932	6.6	22.122	21.204	20.835	21.206	1775.82	1775.37	2429.48	2328.96
1/2/2016 13:00	1.711	2.746	3.929	6.606	22.119	21.202	20.808	21.204	1803.93	1780.25	2423.14	2337.45
1/2/2016 13:15	1.714	2.743	3.923	6.603	22.117	21.2	20.793	21.197	1837.56	1784.05	2432.72	2328.95
1/2/2016 13:30	1.717	2.745	3.919	6.604	22.117	21.2	20.792	21.182	1859.16	1783.23	2425.13	2333.29
1/2/2016 13:45	1.717	2.751	3.923	6.604	22.117	21.2	20.792	21.182	1881.75	1786.74	2436.86	2313.56
1/2/2016 14:00	1.717	2.751	3.929	6.604	22.116	21.199	20.791	21.182	1892.96	1796.24	2429.09	2324.59
1/2/2016 14:15	1.716	2.75	3.931	6.603	22.112	21.195	20.786	21.177	1898.91	1791.26	2429.38	2319.84
1/2/2016 14:30	1.693	2.722	3.908	6.577	22.093	21.182	20.786	21.177	1897.12	1795.08	2423.15	2319.39
1/2/2016 14:45	1.66	2.695	3.877	6.547	22.082	21.177	20.788	21.179	1904.91	1802.42	2434.13	2329.47
1/2/2016 15:00	1.637	2.685	3.871	6.538	22.095	21.18	20.791	21.18	1901.9	1805.81	2432.51	2324.04
1/2/2016 15:15	1.631	2.671	3.861	6.538	22.119	21.183	20.794	21.176	1895.59	1807.91	2429.47	2320.81
1/2/2016 15:30	1.623	2.665	3.855	6.538	22.123	21.184	20.793	21.168	1891.23	1813.22	2434.87	2319.89
1/2/2016 15:45	1.604	2.658	3.844	6.525	22.124	21.178	20.789	21.162	1878.51	1813.24	2438.33	2333.65
1/2/2016 16:00	1.56	2.622	3.804	6.486	22.127	21.166	20.765	21.149	1856.72	1815.32	2440.5	2324.61
1/2/2016 16:15	1.514	2.587	3.772	6.454	22.13	21.168	20.76	21.15	1826.08	1810.17	2441.76	2329.49
1/2/2016 16:30	1.502	2.58	3.765	6.451	22.131	21.169	20.761	21.151	1820.2	1811.62	2444.29	2309.97
1/2/2016 16:45	1.483	2.571	3.75	6.446	22.147	21.169	20.761	21.151	1820.84	1808.63	2435.8	2309.42
1/2/2016 17:00	1.455	2.55	3.733	6.429	22.143	21.152	20.763	21.153	1812.34	1803.93	2435.98	2317.92
1/2/2016 17:15	1.436	2.539	3.72	6.413	22.178	21.153	20.766	21.155	1810.08	1804.75	2436.16	2331.66
1/2/2016 17:30	1.419	2.525	3.71	6.409	22.184	21.155	20.767	21.156	1794.8	1798.06	2437.06	2322.62
1/2/2016 17:45	1.402	2.515	3.694	6.398	22.186	21.156	20.768	21.157	1785.76	1799.95	2427.3	2317.92
1/2/2016 18:00	1.384	2.504	3.687	6.39	22.2	21.159	20.771	21.16	1787.21	1801.58	2432	2334.01
1/2/2016 18:15	1.374	2.504	3.672	6.376	22.232	21.155	20.773	21.162	1797.61	1790.83	2429.47	2315.57
1/2/2016 18:30	1.363	2.49	3.672	6.376	22.236	21.141	20.773	21.147	1801.93	1798.77	2433.97	2322.95
1/2/2016 18:45	1.358	2.483	3.669	6.376	22.252	21.146	20.776	21.164	1795.65	1796.19	2431.52	2332.77
1/2/2016 19:00	1.342	2.483	3.661	6.369	22.262	21.155	20.78	21.167	1791.61	1787.36	2448.56	2306.95
1/2/2016 19:15	1.342	2.475	3.658	6.365	22.267	21.161	20.781	21.163	1783.11	1786.64	2427.76	2314.91
1/2/2016 19:30	1.342	2.464	3.652	6.359	22.267	21.154	20.781	21.151	1793.75	1790.05	2422.6	2317.16
1/2/2016 19:45	1.347	2.467	3.656	6.36	22.267	21.151	20.781	21.15	1792.82	1788.66	2435.47	2323.51
1/2/2016 20:00	1.347	2.47	3.659	6.364	22.267	21.155	20.781	21.15	1793.23	1792.96	2421.3	2301.39
1/2/2016 20:15	1.344	2.474	3.663	6.367	22.281	21.166	20.781	21.156	1786.66	1782.95	2419.65	2312.04
1/2/2016 20:30	1.341	2.474	3.662	6.368	22.29	21.169	20.781	21.169	1776.64	1795.36	2437.7	2327.19
1/2/2016 20:45	1.341	2.474	3.656	6.368	22.292	21.171	20.783	21.17	1771.72	1780.77	2435.5	2319.18
1/2/2016 21:00	1.339	2.474	3.646	6.365	22.294	21.173	20.786	21.169	1778.33	1783.3	2427.97	2316.53
1/2/2016 21:15	1.334	2.473	3.642	6.355	22.298	21.174	20.786	21.174	1776.57	1783.35	2440.52	2329.26
1/2/2016 21:30	1.332	2.468	3.641	6.347	22.301	21.176	20.788	21.177	1769.15	1778.65	2420.99	2332.52
1/2/2016 21:45	1.332	2.464	3.641	6.346	22.298	21.177	20.789	21.178	1769.15	1781.46	2427.86	2338.85
1/2/2016 22:00	1.332	2.46	3.641	6.346	22.298	21.177	20.789	21.172	1781.37	1783.08	2437.27	2351.33
1/2/2016 22:15	1.332	2.454	3.642	6.346	22.298	21.178	20.789	21.166	1791.59	1774.31	2423.34	2332.34
1/2/2016 22:30	1.334	2.455	3.644	6.349	22.309	21.178	20.789	21.17	1789.14	1774.76	2434.74	2319.49
1/2/2016 22:45	1.337	2.458	3.647	6.352	22.321	21.178	20.789	21.174	1786.61	1779.92	2434.01	2324.2
1/2/2016 23:00	1.339	2.459	3.648	6.354	22.334	21.178	20.789	21.178	1784.35	1778.74	2438.17	2310.81
1/2/2016 23:15	1.341	2.462	3.649	6.357	22.345	21.18	20.792	21.181	1780.19	1777.57	2431.3	2310.81
1/2/2016 23:30	1.341	2.464	3.646	6.359	22.348	21.183	20.795	21.184	1765.99	1774.4	2421.53	2324.92
1/2/2016 23:45	1.334	2.465	3.644	6.359	22.349	21.184	20.796	21.185	1758.66	1776.57	2418.21	2321.6
1/3/2016 0:00	1.327	2.465	3.642	6.356	22.351	21.184	20.796	21.185	1754.88	1773.51	2427.77	2324.64
1/3/2016 0:15	1.324	2.465	3.64	6.348	22.357	21.184	20.797	21.186	1759.53	1775.19	2431.52	2324.75
1/3/2016 0:30	1.323	2.464	3.638	6.341	22.365	21.184	20.797	21.186	1755.16	1778.14	2426.53	2317.05
1/3/2016 0:45	1.323	2.462	3.633	6.339	22.372	21.185	20.797	21.186	1758.43	1775.17	2428.67	2324.43
1/3/2016 1:00	1.323	2.458	3.633	6.338	22.373	21.185	20.797	21.186	1763.42	1778.08	2429.59	2296.39
1/3/2016 1:15	1.323	2.454	3.633	6.338	22.373	21.185	20.797	21.186	1756.81	1768.4	2433.39	2313.4
1/3/2016 1:30	1.323	2.449	3.633	6.338	22.373	21.185	20.797	21.186	1771.74	1769.21	2411.67	2323.36
1/3/2016 1:45	1.323	2.446	3.633	6.338	22.373	21.186	20.797	21.186	1785.68	1766.13	2428.86	2327.16
1/3/2016 2:00	1.323	2.444	3.633	6.338	22.379	21.186	20.797	21.186	1800.16	1775.45	2421.45	2308.16
1/3/2016 2:15	1.323	2.444	3.633	6.338	22.395	21.186	20.797	21.186	1795.18	1772.92	2415.11	2320.46
1/3/2016 2:30	1.323	2.444	3.633	6.338	22.395	21.186	20.797	21.186	1800.16	1775.91	2412.4	2307.61
1/3/2016 2:45	1.323	2.444	3.633	6.338	22.395	21.186	20.797	21.186	1787.13	1774.55	2421.26	2314.49
1/3/2016 3:00	1.323	2.444	3.633	6.338	22.395	21.186	20.797	21.186	1788.39	1774.82	2429.59	2313.95
1/3/2016 3:15	1.323	2.444	3.633	6.338	22.395	21.186	20.797	21.186	1790.57	1779.35	2415.47	2318.65
1/3/2016 3:30	1.323	2.444	3.633	6.338	22.395	21.186	20.797	21.186	1795.13	1774.77	2421.31	2328.83
1/3/2016 3:45	1.323	2.444	3.633	6.338	22.395	21.186	20.797	21.186	1795.12	1782.18	2415.15	2307.83
1/3/2016 4:00	1.321	2.444	3.633	6.338	22.397	21.186	20.797	21.186	1802.78	1777.89	2428.8	2291.98
1/3/2016 4:15	1.319	2.444	3.633	6.338	22.395	21.186	20.793	21.174	1811.95	1782.09	2418.17	2303.42
1/3/2016 4:30	1.318	2.444	3.632	6.336	22.395	21.186	20.777	21.166	1822.43	1779.18	2412.66	2303.7
1/3/2016 4:45	1.316	2.444	3.631	6.335	22.401	21.185	20.777	21.167	1832.8	1781.58	2427.45	2334.96
1/3/2016 5:00	1.314	2.444	3.632	6.335	22.418	21.185	20.777	21.167	1830.78	1780.28	2420.22	2323.4
1/3/2016 5:15	1.314	2.444	3.632	6.337	22.418	21.175	20.777	21.166	1827.2	1786.84	2413.65	2288.77
1/3/2016 5:30	1.313	2.444	3.632	6.338	22.398	21.17	20.777	21.166	1831.53	1788.82	2433.35	2313.19
1/3/2016 5:45	1.312	2.444	3.633	6.337	22.409	21.165	20.776	21.166	1829.89	1791.34	2415.24	2302.31
1/3/2016 6:00	1.31	2.444	3.633	6.336	22.414	21.165	20.772	21.166	1831.94	1789.59	2416.16	2318.08
1/3/2016 6:15	1.309	2.444	3.631	6.336	22.418	21.165	20.773	21.166	1829.2	1793.1	2419.03	2316.79
1/3/2016 6:30	1.304	2.444	3.631	6.333	22.418	21.166	20.776	21.166	1825.51	1793.57	2418.38	2316.87
1/3/2016 6:45	1.303	2.444	3.629	6.333	22.439	21.182	20.777	21.166	1814.26	1799.96	2423.17	2306.64
1/3/2016 7:00	1.302	2.444	3.626	6.325	22.441	21.186	20.778	21.167	1805.48	1796.79	2430.47	2316.11
1/3/2016 7:15	1.301	2.444	3.623	6.32	22.441	21.186	20.777	21.167	1794.93	1797.91	2414.83	2297.94
1/3/2016 7:30	1.301	2.444	3.62	6.319	22.441	21.186	20.79	21.17	1787.35	1792.78	2417.03	2302.31
1/3/2016 7:45	1.301	2.444	3.617	6.317	22.442	21.186	20.798	21.184	1779.44	1789.76	2416.68	2328.74
1/3/2016 8:00	1.301	2.444	3.615	6.316	22.442	21.185	20.798	21.187	1764.5	1790.2	2438.5	2299.9
1/3/2016 8:15	1.301	2.444	3.614	6.317	22.453	21.186	20.798	21.187	1761.88	1788.75	2437.47	2318.24
1/3/2016 8:30	1.301	2.443	3.614	6.316	22.463	21.186	20.798	21.187	1752.15	1785.53	2434.32	2319.25
1/3/2016 8:45	1.301	2.443	3.616	6.316	22.462	21.184	20.797	21.186	1740.33	1785.47	2410.18	2314.11
1/3/2016 9:00	1.299	2.441	3.626	6.326	22.461	21.181	20.793	21.182	1734.06	1782	2424.43	2314.43
1/3/2016 9:15	1.312	2.454	3.628	6.332	22.477	21.178	20.79	21.197	1730.62	1784.71	2412.66	2303.39
1/3/2016 9:30	1.313	2.456	3.628	6.327	22.477	21.192	20.79	21.199	1716.51	1779.19	2416.46	2315.33
1/3/2016 9:45	1.311	2.453	3.626	6.324	22.48	21.199	20.791	21.199	1704.48	1773.41	2436.73	2309.54
1/3/2016 10:00	1.31	2.453	3.632	6.329	22.487	21.204	20.8	21.199	1702.67	1774.31	2406.15	2286.21
1/3/2016 10:15	1.326	2.466	3.642	6.346	22.495	21.212	20.807	21.195	1697.94	1772.48	2420.96	2297.94
1/3/2016 10:30	1.343	2.473	3.659	6.352	22.49	21.212	20.808	21.194	1705.3	1774.58	2424.11	2314.86
1/3/2016 10:45	1.373	2.5	3.679	6.38	22.499	21.214	20.821	21.215	1710.29	1771.24	2415.68	2320.36
1/3/2016 11:00	1.507	2.617	3.791	6.486	22.541	21.234	20.822	21.242	1710.78	1768.47	2420.36	2317.27
1/3/2016 11:15	1.592	2.677	3.858	6.538	22.517	21.233	20.84	21.234	1716.51	1770.48	2425.19	2304.05
1/3/2016 11:30	1.639	2.706	3.886	6.549	22.487	21.228	20.839	21.23	1725.84	1770.4	2428.76	2304.92
1/3/2016 11:45	1.665	2.71	3.895	6.56	22.477	21.227	20.835	21.227	1738.49	1762.44	2418.44	2307.26
1/3/2016 12:00	1.677	2.72	3.899	6.56	22.475	21.244	20.834	21.232	1751.87	1767.23	2413.74	2315.21
1/3/2016 12:15	1.695	2.73	3.907	6.56	22.474	21.241	20.833	21.224	1770.58	1763.26	2409.04	2309.97
1/3/2016 12:30	1.705	2.73	3.908	6.56	22.473	21.237	20.833	21.224	1799.87	1775.46	2437.61	2310.87
1/3/2016 12:45	1.716	2.73	3.908	6.56	22.472	21.222	20.833	21.224	1829.7	1772.84	2422.06	2311.78
1/3/2016 13:00	1.717	2.733	3.909	6.561	22.449	21.221	20.833	21.224	1857.15	1777.52	2412.09	2315
1/3/2016 13:15	1.717	2.74	3.913	6.564	22.428	21.206	20.832	21.223	1877.78	1780.07	2408.13	2327.32
1/3/2016 13:30	1.724	2.739	3.914	6.566	22.426	21.2	20.818	21.223	1901.74	1786.67	2417.9	2309.97
1/3/2016 13:45	1.734	2.74	3.917	6.567	22.422	21.195	20.815	21.219	1907.77	1797.31	2399.12	2304.21
1/3/2016 14:00	1.733	2.743	3.913	6.565	22.419	21.193	20.806	21.216	1916.02	1786.34	2430.4	2316.9
1/3/2016 14:15	1.725	2.736	3.906	6.557	22.42	21.193	20.8	21.207	1921.43	1790.94	2420.16	2307.56
1/3/2016 14:30	1.683	2.697	3.869	6.522	22.423	21.196	20.788	21.179	1927.66	1796.82	2412.56	2303.04
1/3/2016 14:45	1.661	2.68	3.848	6.509	22.424	21.197	20.789	21.18	1933.36	1806.03	2434.43	2312.26
1/3/2016 15:00	1.647	2.667	3.831	6.499	22.425	21.198	20.79	21.18	1940.15	1801.62	2404.62	2319.5
1/3/2016 15:15	1.639	2.662	3.829	6.492	22.426	21.198	20.79	21.181	1941.18	1805.88	2426.09	2303.89
1/3/2016 15:30	1.63	2.665	3.832	6.494	22.428	21.2	20.792	21.183	1926.97	1806.47	2428.28	2299.92
1/3/2016 15:45	1.631	2.665	3.832	6.494	22.432	21.185	20.796	21.187	1922.62	1810.62	2425.48	2297.84
1/3/2016 16:00	1.601	2.635	3.805	6.468	22.427	21.177	20.778	21.168	1922.8	1807.37	2425.31	2315.57
1/3/2016 16:15	1.53	2.576	3.745	6.414	22.418	21.169	20.761	21.152	1918.55	1808.36	2428.38	2285.56
1/3/2016 16:30	1.487	2.543	3.71	6.387	22.421	21.16	20.763	21.154	1903.64	1806.19	2410.85	2313.58
1/3/2016 16:45	1.455	2.527	3.693	6.37	22.445	21.151	20.764	21.155	1895.5	1808.36	2410.85	2308.16
1/3/2016 17:00	1.437	2.519	3.684	6.369	22.446	21.151	20.765	21.155	1888.27	1808.27	2422.78	2310.15
1/3/2016 17:15	1.424	2.504	3.669	6.365	22.467	21.152	20.766	21.155	1867.21	1810.89	2415.01	2314.85
1/3/2016 17:30	1.413	2.503	3.67	6.359	22.472	21.155	20.768	21.158	1854.83	1806.91	2431.28	2307.8
1/3/2016 17:45	1.406	2.504	3.666	6.353	22.474	21.156	20.77	21.159	1846.87	1804.93	2426.03	2317.92
1/3/2016 18:00	1.39	2.494	3.659	6.353	22.476	21.158	20.771	21.16	1852.02	1799.86	2420.43	2310.15
1/3/2016 18:15	1.384	2.483	3.65	6.341	22.491	21.155	20.774	21.162	1851.36	1801.36	2424	2321.66
1/3/2016 18:30	1.384	2.483	3.65	6.332	22.5	21.146	20.774	21.146	1849.81	1798.82	2395.77	2321.81
1/3/2016 18:45	1.374	2.478	3.646	6.332	22.502	21.147	20.774	21.158	1839.17	1807.61	2413.28	2307.67
1/3/2016 19:00	1.369	2.464	3.634	6.332	22.504	21.149	20.776	21.15	1839.36	1799.66	2423.6	2281.99
1/3/2016 19:15	1.363	2.462	3.629	6.332	22.507	21.146	20.779	21.148	1835.02	1795.41	2410.04	2300.44
1/3/2016 19:30	1.364	2.462	3.629	6.333	22.51	21.149	20.781	21.15	1838	1788.36	2413.29	2315.09
1/3/2016 19:45	1.366	2.465	3.632	6.335	22.512	21.148	20.782	21.151	1841.55	1791	2409.52	2294.32
1/3/2016 20:00	1.369	2.468	3.635	6.333	22.53	21.148	20.782	21.152	1841.14	1795.84	2419.83	2302.27
1/3/2016 20:15	1.371	2.47	3.637	6.326	22.532	21.15	20.782	21.152	1829.54	1799.97	2417.02	2320.97
1/3/2016 20:30	1.371	2.47	3.637	6.323	22.532	21.149	20.782	21.152	1823.09	1792.16	2422.23	2308.28
1/3/2016 20:45	1.371	2.47	3.637	6.321	22.532	21.151	20.782	21.152	1814.42	1791.27	2422.6	2300.51
1/3/2016 21:00	1.37	2.47	3.637	6.32	22.552	21.154	20.782	21.152	1806.58	1788.04	2423.55	2320.09
1/3/2016 21:15	1.369	2.469	3.637	6.319	22.555	21.154	20.782	21.152	1812.59	1785.1	2405.57	2305.19
1/3/2016 21:30	1.367	2.467	3.634	6.319	22.555	21.156	20.782	21.152	1812.3	1787.61	2399.16	2308.72
1/3/2016 21:45	1.365	2.465	3.632	6.319	22.555	21.153	20.78	21.152	1820	1787.98	2420.88	2295.89
1/3/2016 22:00	1.362	2.461	3.629	6.318	22.556	21.166	20.783	21.153	1816.18	1783.44	2421.57	2308.88
1/3/2016 22:15	1.351	2.459	3.625	6.318	22.574	21.17	20.783	21.17	1801.7	1788.13	2409.74	2307.54
1/3/2016 22:30	1.35	2.459	3.626	6.32	22.578	21.17	20.783	21.172	1796.3	1786.17	2397.96	2311.87
1/3/2016 22:45	1.353	2.456	3.629	6.323	22.578	21.17	20.783	21.161	1787.79	1789.78	2404.34	2313.55
1/3/2016 23:00	1.354	2.454	3.63	6.324	22.567	21.159	20.774	21.153	1802.23	1790.29	2409.48	2309.82
1/3/2016 23:15	1.354	2.453	3.627	6.324	22.558	21.151	20.762	21.152	1824.46	1776.61	2413.26	2306.17
1/3/2016 23:30	1.354	2.453	3.622	6.318	22.567	21.149	20.748	21.152	1831.7	1786.65	2427.97	2302.6
1/3/2016 23:45	1.354	2.453	3.62	6.306	22.57	21.144	20.744	21.154	1831.3	1785.71	2413.93	2308.82
1/4/2016 0:00	1.354	2.453	3.62	6.303	22.568	21.129	20.743	21.154	1846.59	1784.08	2420.44	2314.07
1/4/2016 0:15	1.354	2.453	3.62	6.302	22.577	21.129	20.743	21.151	1856.72	1789.78	2404.34	2297.96
1/4/2016 0:30	1.354	2.453	3.62	6.302	22.578	21.129	20.743	21.145	1865.67	1785.62	2407.24	2321.12
1/4/2016 0:45	1.354	2.453	3.62	6.302	22.569	21.129	20.742	21.137	1854.45	1782.9	2415.01	2304.66
1/4/2016 1:00	1.354	2.453	3.62	6.302	22.556	21.129	20.743	21.134	1858.71	1790.77	2399.28	2291.27
1/4/2016 1:15	1.354	2.453	3.62	6.302	22.559	21.131	20.745	21.136	1854.09	1793.4	2413.57	2323.65
1/4/2016 1:30	1.354	2.453	3.62	6.302	22.56	21.132	20.746	21.134	1858.34	1793.4	2408.32	2321.3
1/4/2016 1:45	1.354	2.452	3.62	6.302	22.56	21.128	20.731	21.119	1874.81	1789.87	2409.41	2300.5
1/4/2016 2:00	1.354	2.449	3.619	6.302	22.562	21.131	20.725	21.12	1878.06	1795.12	2419.18	2297.06
1/4/2016 2:15	1.354	2.443	3.619	6.303	22.563	21.117	20.715	21.121	1884.49	1793.76	2417.73	2309.18
1/4/2016 2:30	1.354	2.438	3.613	6.304	22.563	21.116	20.715	21.121	1875.17	1798.73	2416.46	2307.01
1/4/2016 2:45	1.352	2.437	3.608	6.307	22.563	21.116	20.71	21.121	1861.96	1793.49	2420.62	2299.77
1/4/2016 3:00	1.349	2.436	3.605	6.307	22.578	21.116	20.712	21.121	1849.57	1802.44	2398.19	2293.62
1/4/2016 3:15	1.346	2.435	3.603	6.306	22.586	21.116	20.71	21.121	1825.78	1791.95	2413.57	2301.95
1/4/2016 3:30	1.342	2.434	3.601	6.305	22.587	21.117	20.71	21.121	1806.51	1790.05	2405.43	2317.32
1/4/2016 3:45	1.343	2.433	3.6	6.302	22.586	21.117	20.71	21.121	1791.22	1795.57	2418.45	2302.31
1/4/2016 4:00	1.342	2.432	3.599	6.3	22.586	21.116	20.71	21.121	1787.97	1797.65	2416.28	2303.57
1/4/2016 4:15	1.341	2.432	3.6	6.297	22.586	21.116	20.71	21.121	1803.17	1791.95	2411.76	2314.43
1/4/2016 4:30	1.339	2.434	3.601	6.296	22.587	21.116	20.71	21.122	1805.61	1797.65	2399.64	2312.07
1/4/2016 4:45	1.335	2.433	3.6	6.293	22.587	21.1	20.71	21.116	1809.32	1785.16	2399.28	2320.76
1/4/2016 5:00	1.334	2.433	3.601	6.294	22.587	21.095	20.71	21.103	1815.83	1790.32	2409.95	2304.84
1/4/2016 5:15	1.334	2.433	3.6	6.292	22.587	21.095	20.71	21.103	1819.45	1787.79	2413.21	2306.11
1/4/2016 5:30	1.335	2.434	3.602	6.289	22.587	21.095	20.71	21.102	1813.93	1786.7	2399.82	2317.14
1/4/2016 5:45	1.336	2.436	3.603	6.287	22.587	21.095	20.71	21.102	1819.09	1781.46	2397.83	2290
1/4/2016 6:00	1.338	2.438	3.605	6.287	22.587	21.095	20.709	21.102	1824.6	1781.37	2412.48	2314.61
1/4/2016 6:15	1.34	2.439	3.606	6.289	22.571	21.095	20.692	21.089	1830.66	1784.98	2407.6	2318.77
1/4/2016 6:30	1.34	2.44	3.607	6.29	22.568	21.095	20.689	21.082	1834.92	1783.81	2403.07	2307.73
1/4/2016 6:45	1.341	2.44	3.607	6.29	22.581	21.095	20.689	21.082	1835.37	1784.44	2408.86	2319.67
1/4/2016 7:00	1.339	2.439	3.606	6.289	22.587	21.094	20.689	21.082	1833.11	1784.53	2396.02	2302.67
1/4/2016 7:15	1.339	2.438	3.606	6.288	22.587	21.095	20.689	21.082	1820.89	1784.35	2407.78	2298.14
1/4/2016 7:30	1.338	2.439	3.606	6.288	22.587	21.095	20.689	21.082	1816.46	1789.51	2408.32	2288.01
1/4/2016 7:45	1.335	2.44	3.607	6.29	22.587	21.093	20.678	21.082	1812.3	1786.34	2401.99	2293.8
1/4/2016 8:00	1.329	2.442	3.609	6.292	22.587	21.095	20.689	21.082	1806.24	1793.12	2400	2299.05
1/4/2016 8:15	1.323	2.442	3.61	6.293	22.61	21.095	20.697	21.083	1787.15	1776.21	2402.53	2308.64
1/4/2016 8:30	1.321	2.442	3.61	6.293	22.61	21.095	20.709	21.093	1777.38	1778.2	2397.47	2300.5
1/4/2016 8:45	1.321	2.442	3.61	6.293	22.619	21.095	20.71	21.102	1760.38	1782.36	2397.83	2307.91
1/4/2016 9:00	1.322	2.443	3.611	6.294	22.611	21.095	20.709	21.102	1754.32	1784.17	2396.92	2315.33
1/4/2016 9:15	1.336	2.443	3.611	6.294	22.615	21.095	20.709	21.102	1753.78	1785.16	2409.23	2300.14
1/4/2016 9:30	1.342	2.447	3.612	6.303	22.631	21.094	20.709	21.101	1753.41	1777.66	2411.58	2298.14
1/4/2016 9:45	1.344	2.459	3.626	6.31	22.631	21.094	20.709	21.101	1754.68	1774.4	2398.37	2297.24
1/4/2016 10:00	1.353	2.455	3.623	6.305	22.63	21.095	20.709	21.105	1742.74	1776.39	2412.48	2285.48
1/4/2016 10:15	1.356	2.465	3.634	6.308	22.638	21.112	20.707	21.119	1734.51	1774.85	2386.61	2302.12
1/4/2016 10:30	1.377	2.476	3.645	6.325	22.647	21.11	20.704	21.116	1725.28	1779.01	2391.5	2293.62
1/4/2016 10:45	1.405	2.505	3.671	6.348	22.642	21.117	20.699	21.112	1731.96	1761.54	2389.31	2296.68
1/4/2016 11:00	1.465	2.552	3.718	6.395	22.649	21.122	20.722	21.127	1734.26	1760.22	2403.33	2308.01
1/4/2016 11:15	1.569	2.637	3.801	6.469	22.666	21.125	20.732	21.145	1739.28	1765.32	2391.2	2296.79
1/4/2016 11:30	1.633	2.681	3.848	6.504	22.633	21.125	20.725	21.139	1757.71	1762.33	2408.61	2310.22
1/4/2016 11:45	1.677	2.706	3.88	6.52	22.616	21.124	20.72	21.135	1772.37	1759.53	2406.32	2309.03
1/4/2016 12:00	1.702	2.721	3.889	6.53	22.605	21.124	20.719	21.134	1786.58	1760.27	2400.79	2288.69
1/4/2016 12:15	1.722	2.721	3.889	6.532	22.588	21.115	20.717	21.132	1807.2	1765.98	2395.49	2292.62
1/4/2016 12:30	1.729	2.736	3.898	6.538	22.586	21.102	20.715	21.13	1834.58	1768.32	2386.44	2290.62
1/4/2016 12:45	1.744	2.74	3.904	6.538	22.564	21.099	20.713	21.127	1852.2	1765.06	2387.53	2293.15
1/4/2016 13:00	1.746	2.738	3.905	6.536	22.56	21.096	20.712	21.108	1879.32	1770.94	2410.67	2300.93
1/4/2016 13:15	1.75	2.736	3.902	6.538	22.559	21.096	20.711	21.107	1897.49	1771.03	2386.08	2303.46
1/4/2016 13:30	1.752	2.735	3.899	6.533	22.538	21.094	20.704	21.098	1911.32	1777.09	2390.06	2309.24
1/4/2016 13:45	1.759	2.739	3.897	6.536	22.536	21.079	20.682	21.087	1924.88	1777.63	2401.81	2284.47
1/4/2016 14:00	1.759	2.736	3.897	6.533	22.515	21.075	20.671	21.087	1933.38	1778.08	2394.94	2288.81
1/4/2016 14:15	1.76	2.741	3.899	6.538	22.514	21.075	20.671	21.081	1937.79	1790.17	2408.47	2291.5
1/4/2016 14:30	1.76	2.744	3.905	6.538	22.514	21.075	20.67	21.068	1940.52	1790.01	2412.11	2311.41
1/4/2016 14:45	1.741	2.723	3.886	6.513	22.515	21.063	20.671	21.066	1947.03	1789.74	2404.34	2305.09
1/4/2016 15:00	1.68	2.668	3.832	6.463	22.498	21.058	20.651	21.048	1943.77	1794.26	2410.49	2300.2
1/4/2016 15:15	1.605	2.61	3.773	6.41	22.485	21.047	20.637	21.033	1944.59	1796.25	2400.9	2297.49
1/4/2016 15:30	1.616	2.628	3.783	6.435	22.52	21.061	20.636	21.051	1942.04	1793.7	2396.55	2272.53
1/4/2016 15:45	1.625	2.638	3.799	6.445	22.523	21.056	20.636	21.048	1937.98	1794.97	2381.73	2282.11
1/4/2016 16:00	1.59	2.612	3.769	6.416	22.524	21.041	20.638	21.04	1925.79	1797.69	2393.49	2291.34
1/4/2016 16:15	1.566	2.591	3.751	6.4	22.527	21.033	20.639	21.036	1926.15	1795.62	2389.7	2292.79
1/4/2016 16:30	1.514	2.549	3.71	6.362	22.53	21.024	20.641	21.019	1902.64	1806.64	2377.58	2303.28
1/4/2016 16:45	1.493	2.537	3.697	6.352	22.531	21.025	20.642	21.017	1899.48	1803.48	2403.8	2288.09
1/4/2016 17:00	1.47	2.524	3.681	6.342	22.534	21.026	20.643	21.018	1892.79	1804.38	2383.01	2294.6
1/4/2016 17:15	1.449	2.507	3.669	6.33	22.559	21.03	20.646	21.021	1873.81	1803.12	2395.48	2290.8
1/4/2016 17:30	1.428	2.504	3.657	6.329	22.56	21.026	20.641	21.022	1852.75	1797.97	2392.41	2299.3
1/4/2016 17:45	1.422	2.496	3.65	6.314	22.562	21.013	20.63	21.026	1853.16	1793.59	2389.22	2298.28
1/4/2016 18:00	1.407	2.483	3.647	6.31	22.556	21	20.62	21.027	1861.54	1797.35	2399.96	2284.95
1/4/2016 18:15	1.406	2.483	3.634	6.31	22.567	20.994	20.614	21.024	1848.82	1793.66	2398.24	2276.35
1/4/2016 18:30	1.397	2.478	3.629	6.31	22.567	20.994	20.625	21.026	1848.85	1789.98	2383.63	2285.97
1/4/2016 18:45	1.385	2.465	3.629	6.304	22.568	20.995	20.612	21.017	1845.05	1791.16	2397.2	2300.26
1/4/2016 19:00	1.384	2.462	3.629	6.292	22.568	20.995	20.613	21.021	1836.19	1789.08	2380.38	2295.74
1/4/2016 19:15	1.384	2.462	3.629	6.288	22.569	20.996	20.613	21.016	1840.98	1787.18	2384.36	2283.98
1/4/2016 19:30	1.384	2.462	3.629	6.288	22.57	20.997	20.614	21.011	1831.76	1782.75	2395.03	2284.16
1/4/2016 19:45	1.384	2.462	3.629	6.288	22.571	20.988	20.615	21.011	1841.8	1789.53	2393.4	2297.18
1/4/2016 20:00	1.384	2.462	3.627	6.288	22.572	20.979	20.616	21.012	1851.75	1782.93	2397.01	2288.68
1/4/2016 20:15	1.384	2.462	3.621	6.288	22.573	20.979	20.617	21.013	1847.68	1780.67	2396.11	2311.83
1/4/2016 20:30	1.385	2.462	3.619	6.288	22.576	20.981	20.62	21.015	1846.5	1783.02	2391.77	2311.29
1/4/2016 20:45	1.385	2.462	3.617	6.288	22.577	20.981	20.62	21.016	1838.36	1777.33	2384.9	2299.9
1/4/2016 21:00	1.384	2.462	3.617	6.288	22.576	20.981	20.62	21.015	1838.45	1773.98	2390.14	2287.06
1/4/2016 21:15	1.384	2.462	3.616	6.288	22.575	20.981	20.619	21.015	1840.89	1783.11	2402.44	2295.56
1/4/2016 21:30	1.382	2.46	3.613	6.288	22.587	20.981	20.62	21.015	1845.96	1771.99	2379.47	2297.91
1/4/2016 21:45	1.38	2.459	3.609	6.288	22.585	20.981	20.62	21.015	1843.25	1772.53	2376.22	2292.48
1/4/2016 22:00	1.377	2.456	3.607	6.288	22.596	20.981	20.62	21.015	1845.78	1777.51	2374.77	2282.72
1/4/2016 22:15	1.377	2.454	3.607	6.287	22.598	20.982	20.621	21.015	1847.95	1779.5	2392.49	2307.31
1/4/2016 22:30	1.376	2.452	3.607	6.285	22.599	20.982	20.621	21.012	1851.84	1777.33	2387.61	2306.59
1/4/2016 22:45	1.375	2.451	3.608	6.281	22.599	20.982	20.619	21.01	1850.93	1774.25	2392.49	2276.03
1/4/2016 23:00	1.374	2.448	3.608	6.279	22.583	20.97	20.6	20.996	1859.52	1776.96	2384.36	2292.3
1/4/2016 23:15	1.375	2.447	3.608	6.278	22.577	20.961	20.581	20.996	1870.58	1775.45	2390.35	2300.65
1/4/2016 23:30	1.376	2.444	3.608	6.277	22.577	20.962	20.58	20.996	1878.35	1775.44	2374.25	2283.82
1/4/2016 23:45	1.377	2.444	3.611	6.276	22.576	20.962	20.58	20.996	1872.37	1775.43	2400.94	2288.44
1/5/2016 0:00	1.377	2.444	3.611	6.271	22.584	20.969	20.581	20.997	1869.21	1773.81	2388.47	2284.29
1/5/2016 0:15	1.374	2.442	3.609	6.269	22.591	20.983	20.58	20.997	1863.01	1777.1	2387.31	2290.73
1/5/2016 0:30	1.375	2.443	3.61	6.269	22.598	20.967	20.58	20.997	1856.74	1781.33	2397.05	2291.79
1/5/2016 0:45	1.373	2.441	3.608	6.267	22.577	20.962	20.58	20.996	1857.82	1780.96	2392.52	2296.12
1/5/2016 1:00	1.372	2.441	3.608	6.267	22.583	20.962	20.58	20.996	1863.51	1776.97	2381.11	2276.76
1/5/2016 1:15	1.373	2.441	3.607	6.267	22.596	20.962	20.58	20.996	1862.78	1781.39	2398.46	2288.87
1/5/2016 1:30	1.372	2.44	3.607	6.266	22.578	20.962	20.58	20.979	1863.05	1770.09	2385.44	2282.54
1/5/2016 1:45	1.371	2.44	3.605	6.266	22.584	20.962	20.58	20.977	1878.24	1777.14	2380.38	2306.05
1/5/2016 2:00	1.369	2.44	3.601	6.266	22.578	20.962	20.58	20.976	1877.63	1775.17	2383.3	2287.26
1/5/2016 2:15	1.368	2.442	3.595	6.268	22.577	20.962	20.569	20.965	1888.47	1783.58	2397.03	2307.69
1/5/2016 2:30	1.367	2.443	3.59	6.269	22.577	20.962	20.569	20.965	1892.49	1774.21	2381.52	2285.85
1/5/2016 2:45	1.367	2.445	3.59	6.271	22.577	20.962	20.561	20.957	1888.43	1778.73	2387.26	2290.13
1/5/2016 3:00	1.368	2.445	3.591	6.272	22.577	20.962	20.56	20.957	1888.2	1779.68	2370.5	2289.28
1/5/2016 3:15	1.37	2.447	3.592	6.274	22.592	20.961	20.561	20.957	1885.43	1783.6	2383.01	2277.92
1/5/2016 3:30	1.372	2.448	3.594	6.275	22.599	20.961	20.56	20.957	1876.96	1774.77	2378.36	2283.94
1/5/2016 3:45	1.373	2.448	3.596	6.273	22.599	20.961	20.56	20.957	1869.95	1786.66	2380.89	2272.01
1/5/2016 4:00	1.374	2.448	3.598	6.269	22.598	20.961	20.558	20.957	1868.11	1778.86	2375.79	2290.6
1/5/2016 4:15	1.375	2.445	3.598	6.261	22.58	20.962	20.541	20.958	1870.01	1776.68	2391.51	2288.79
1/5/2016 4:30	1.375	2.441	3.598	6.259	22.555	20.962	20.54	20.958	1875.33	1779.74	2375.34	2272.97
1/5/2016 4:45	1.375	2.435	3.598	6.258	22.554	20.962	20.54	20.958	1875.5	1777.01	2388.94	2295.78
1/5/2016 5:00	1.375	2.433	3.598	6.258	22.554	20.962	20.54	20.958	1875.97	1778.01	2384.55	2292.11
1/5/2016 5:15	1.375	2.432	3.598	6.258	22.554	20.96	20.54	20.958	1873.81	1774.5	2389.75	2279.76
1/5/2016 5:30	1.375	2.431	3.598	6.258	22.554	20.95	20.54	20.958	1871.34	1774.38	2373.44	2287.33
1/5/2016 5:45	1.375	2.431	3.598	6.258	22.554	20.937	20.54	20.958	1868.17	1778.71	2376.62	2278.03
1/5/2016 6:00	1.375	2.431	3.598	6.258	22.554	20.927	20.54	20.953	1867.83	1782.8	2369.77	2270.63
1/5/2016 6:15	1.375	2.431	3.598	6.258	22.554	20.921	20.54	20.944	1871.54	1782.53	2380.26	2293.43
1/5/2016 6:30	1.375	2.431	3.598	6.258	22.555	20.921	20.54	20.938	1872.09	1777.84	2369.06	2302.12
1/5/2016 6:45	1.375	2.431	3.598	6.258	22.554	20.928	20.54	20.942	1869.11	1776.93	2385.16	2278.79
1/5/2016 7:00	1.375	2.431	3.598	6.258	22.555	20.945	20.54	20.942	1867.12	1778.29	2408.14	2285.84
1/5/2016 7:15	1.375	2.431	3.598	6.258	22.554	20.96	20.54	20.947	1859.43	1781.37	2384.98	2281.32
1/5/2016 7:30	1.375	2.431	3.598	6.258	22.554	20.961	20.54	20.95	1845.05	1786.07	2377.38	2283.67
1/5/2016 7:45	1.375	2.431	3.598	6.258	22.554	20.962	20.54	20.955	1840.87	1774.02	2374.29	2289.62
1/5/2016 8:00	1.375	2.431	3.597	6.258	22.554	20.961	20.54	20.954	1833.65	1771.6	2375.39	2277.34
1/5/2016 8:15	1.375	2.431	3.597	6.258	22.554	20.962	20.54	20.953	1828.09	1777.7	2378.77	2276.92
1/5/2016 8:30	1.375	2.431	3.597	6.258	22.554	20.962	20.54	20.954	1829.05	1776.41	2369.15	2275.44
1/5/2016 8:45	1.375	2.431	3.597	6.258	22.555	20.962	20.54	20.957	1825.02	1777.54	2366.19	2281.16
1/5/2016 9:00	1.375	2.431	3.596	6.258	22.565	20.962	20.54	20.958	1819.17	1767.52	2380.57	2282.89
1/5/2016 9:15	1.375	2.431	3.596	6.258	22.577	20.962	20.54	20.958	1809.84	1771.94	2372.78	2270.75
1/5/2016 9:30	1.375	2.431	3.596	6.258	22.577	20.962	20.54	20.958	1806.73	1770.82	2368.82	2292.84
1/5/2016 9:45	1.374	2.431	3.596	6.258	22.577	20.962	20.54	20.958	1797.76	1767.55	2383.32	2281.85
1/5/2016 10:00	1.375	2.431	3.597	6.258	22.577	20.962	20.54	20.958	1793.9	1768.86	2366.79	2275.09
1/5/2016 10:15	1.375	2.431	3.597	6.258	22.577	20.962	20.541	20.958	1803.69	1764.89	2378.63	2282.06
1/5/2016 10:30	1.374	2.43	3.597	6.257	22.577	20.963	20.548	20.958	1795.06	1771	2376.89	2272.17
1/5/2016 10:45	1.371	2.427	3.594	6.254	22.598	20.963	20.563	20.958	1786.49	1765.14	2375.41	2295.65
1/5/2016 11:00	1.367	2.423	3.589	6.249	22.615	20.963	20.576	20.958	1767.45	1756.51	2380.12	2284.99
1/5/2016 11:15	1.364	2.422	3.586	6.245	22.622	20.963	20.581	20.978	1759.83	1745.54	2386.77	2282.59
1/5/2016 11:30	1.363	2.429	3.586	6.244	22.621	20.962	20.581	20.977	1750.93	1753.28	2379.12	2265.18
1/5/2016 11:45	1.363	2.439	3.585	6.244	22.614	20.96	20.579	20.976	1753.09	1755.53	2391.95	2285.61
1/5/2016 12:00	1.373	2.44	3.587	6.257	22.601	20.958	20.577	20.974	1766.38	1751.73	2366.63	2295.38
1/5/2016 12:15	1.384	2.44	3.601	6.266	22.592	20.955	20.573	20.97	1785.64	1756.35	2378.75	2290.68
1/5/2016 12:30	1.384	2.447	3.607	6.266	22.591	20.954	20.554	20.96	1805.07	1753.71	2368.05	2282.15
1/5/2016 12:45	1.399	2.46	3.609	6.268	22.59	20.953	20.552	20.95	1823.78	1757.86	2373.83	2290.46
1/5/2016 13:00	1.406	2.462	3.618	6.277	22.57	20.953	20.551	20.949	1840.69	1754.34	2373.96	2280.65
1/5/2016 13:15	1.415	2.462	3.624	6.286	22.566	20.953	20.543	20.949	1862.97	1750.24	2376.74	2273.5
1/5/2016 13:30	1.423	2.462	3.628	6.288	22.565	20.953	20.531	20.948	1875.66	1753.62	2379.81	2259.76
1/5/2016 13:45	1.428	2.464	3.628	6.288	22.564	20.952	20.53	21.826	1884.48	1760.09	2383.37	2266.58
1/5/2016 14:00	1.428	2.483	3.629	6.288	22.548	20.95	20.529	23.801	1896.95	1763.89	2369.63	2286.46
1/5/2016 14:15	1.427	2.483	3.628	6.288	22.54	20.948	20.528	23.091	1906.44	1763.44	2373.61	2278.33
1/5/2016 14:30	1.428	2.483	3.628	6.288	22.539	20.945	20.527	22.549	1908.88	1771.84	2376.14	2292.07
1/5/2016 14:45	1.428	2.483	3.628	6.288	22.539	20.932	20.527	22.142	1908.88	1771.84	2369.09	2265.49
1/5/2016 15:00	1.433	2.483	3.628	6.288	22.539	20.917	20.527	21.836	1910.33	1777.81	2374.33	2282.31
1/5/2016 15:15	1.429	2.483	3.629	6.288	22.539	20.913	20.527	21.61	1911.95	1766.69	2382.28	2277.97
1/5/2016 15:30	1.434	2.483	3.629	6.288	22.539	20.906	20.527	21.438	1904	1783.05	2379.75	2279.05
1/5/2016 15:45	1.447	2.483	3.629	6.288	22.538	20.906	20.527	21.311	1899.75	1774.73	2383.55	2268.75
1/5/2016 16:00	1.449	2.483	3.629	6.288	22.538	20.906	20.527	21.215	1894.51	1779.62	2379.93	2275.8
1/5/2016 16:15	1.448	2.483	3.629	6.288	22.538	20.906	20.527	21.144	1888.72	1780.07	2380.29	2272.54
1/5/2016 16:30	1.438	2.482	3.628	6.287	22.539	20.907	20.522	21.086	1887.46	1777.27	2367.1	2287.91
1/5/2016 16:45	1.428	2.467	3.628	6.278	22.539	20.907	20.524	21.052	1885.02	1778.71	2379.93	2269.29
1/5/2016 17:00	1.428	2.463	3.625	6.276	22.54	20.908	20.524	21.02	1877.06	1780.07	2381.74	2267.3
1/5/2016 17:15	1.428	2.462	3.617	6.27	22.544	20.909	20.525	21.001	1863.5	1773.83	2399.28	2277.43
1/5/2016 17:30	1.423	2.462	3.609	6.266	22.552	20.911	20.519	20.989	1859.71	1779.98	2369.81	2289.36
1/5/2016 17:45	1.41	2.458	3.607	6.266	22.567	20.912	20.532	20.978	1842.98	1775.91	2369.99	2279.41
1/5/2016 18:00	1.406	2.449	3.605	6.257	22.58	20.915	20.532	20.97	1823.71	1770.92	2379.78	2273.47
1/5/2016 18:15	1.405	2.441	3.592	6.245	22.589	20.92	20.533	20.958	1803.32	1765.89	2375.62	2278.34
1/5/2016 18:30	1.397	2.44	3.585	6.244	22.59	20.936	20.533	20.951	1793.26	1763.33	2393.12	2286.24
1/5/2016 18:45	1.385	2.44	3.585	6.244	22.59	20.945	20.533	20.951	1779.04	1774.7	2381.1	2281.63
1/5/2016 19:00	1.384	2.44	3.585	6.244	22.608	20.955	20.533	20.951	1767.27	1768.62	2373.3	2252.13
1/5/2016 19:15	1.384	2.44	3.585	6.244	22.613	20.955	20.533	20.951	1758.79	1761.23	2381.1	2284.16
1/5/2016 19:30	1.384	2.44	3.585	6.244	22.606	20.955	20.533	20.951	1751.1	1756.08	2380.56	2282.36
1/5/2016 19:45	1.384	2.439	3.585	6.244	22.591	20.955	20.533	20.951	1758.79	1757.52	2382.73	2276.39
1/5/2016 20:00	1.384	2.437	3.585	6.244	22.592	20.955	20.534	20.952	1766.65	1750.74	2379.29	2254.5
1/5/2016 20:15	1.384	2.432	3.585	6.244	22.613	20.955	20.534	20.952	1777.42	1754.72	2377.3	2278.92
1/5/2016 20:30	1.384	2.427	3.584	6.24	22.604	20.954	20.537	20.955	1773.98	1742.96	2368.62	2265.72
1/5/2016 20:45	1.385	2.423	3.582	6.236	22.601	20.949	20.538	20.955	1780.58	1747.85	2384.72	2278.56
1/5/2016 21:00	1.385	2.42	3.577	6.233	22.597	20.93	20.54	20.954	1792.52	1752.64	2366.99	2278.56
1/5/2016 21:15	1.385	2.42	3.577	6.232	22.599	20.928	20.541	20.941	1803.73	1747.12	2367.36	2290.67
1/5/2016 21:30	1.385	2.419	3.575	6.231	22.606	20.927	20.541	20.945	1799.85	1743.61	2380.03	2269.16
1/5/2016 21:45	1.387	2.421	3.577	6.232	22.62	20.938	20.541	20.954	1795.44	1742.81	2353.65	2272.99
1/5/2016 22:00	1.386	2.424	3.579	6.23	22.62	20.93	20.541	20.948	1791.4	1743.83	2371.17	2277.12
1/5/2016 22:15	1.387	2.425	3.581	6.229	22.62	20.931	20.541	20.949	1786.49	1752.22	2367.28	2271.96
1/5/2016 22:30	1.387	2.426	3.581	6.23	22.62	20.921	20.541	20.94	1794.25	1745.41	2359.47	2283.69
1/5/2016 22:45	1.386	2.425	3.58	6.23	22.62	20.924	20.541	20.945	1798.66	1754.53	2364.09	2278.36
1/5/2016 23:00	1.386	2.426	3.579	6.23	22.621	20.936	20.541	20.959	1794.3	1748.17	2387.81	2270.43
1/5/2016 23:15	1.386	2.425	3.577	6.23	22.621	20.946	20.541	20.959	1789.66	1752.86	2368.91	2265.45
1/5/2016 23:30	1.385	2.425	3.576	6.229	22.62	20.945	20.541	20.956	1787.79	1748.99	2375.4	2270.85
1/5/2016 23:45	1.385	2.424	3.575	6.228	22.62	20.936	20.541	20.957	1791.65	1749.87	2362.94	2267.44
1/6/2016 0:00	1.385	2.423	3.573	6.227	22.62	20.924	20.541	20.952	1796.54	1745.17	2369.52	2288.67
1/6/2016 0:15	1.385	2.424	3.573	6.228	22.62	20.921	20.541	20.941	1801.62	1750.35	2370.09	2259.04
1/6/2016 0:30	1.386	2.424	3.571	6.228	22.62	20.921	20.537	20.94	1812.42	1751.56	2383.4	2268.37
1/6/2016 0:45	1.387	2.424	3.57	6.228	22.62	20.921	20.521	20.94	1823.73	1750.93	2370.21	2264.77
1/6/2016 1:00	1.388	2.423	3.569	6.227	22.62	20.921	20.518	20.94	1835.91	1751.72	2374.63	2248.39
1/6/2016 1:15	1.388	2.422	3.569	6.226	22.62	20.921	20.511	20.94	1847.57	1750.53	2364.12	2268.81
1/6/2016 1:30	1.387	2.422	3.568	6.226	22.62	20.921	20.502	20.931	1855.42	1756.58	2364.72	2270.13
1/6/2016 1:45	1.386	2.42	3.566	6.224	22.62	20.921	20.501	20.921	1861.63	1759.27	2377.71	2267.75
1/6/2016 2:00	1.386	2.42	3.566	6.224	22.617	20.921	20.501	20.92	1870.24	1758.29	2364.34	2271.2
1/6/2016 2:15	1.385	2.419	3.566	6.223	22.615	20.921	20.501	20.92	1884.12	1758.43	2371.52	2265.36
1/6/2016 2:30	1.385	2.419	3.566	6.222	22.62	20.92	20.501	20.92	1877.7	1762.41	2359.22	2263.55
1/6/2016 2:45	1.384	2.419	3.565	6.222	22.62	20.905	20.501	20.92	1883.31	1764.39	2384.72	2268.97
1/6/2016 3:00	1.384	2.419	3.565	6.222	22.62	20.901	20.5	20.92	1876.16	1760.06	2373.14	2274.4
1/6/2016 3:15	1.384	2.419	3.565	6.222	22.619	20.904	20.5	20.919	1879.42	1771.99	2372.96	2274.94
1/6/2016 3:30	1.384	2.419	3.564	6.222	22.619	20.899	20.499	20.918	1878.42	1764.12	2362.84	2268.07
1/6/2016 3:45	1.384	2.419	3.564	6.222	22.618	20.899	20.499	20.918	1876.34	1770.36	2361.39	2248.72
1/6/2016 4:00	1.384	2.419	3.564	6.222	22.619	20.9	20.5	20.919	1877.7	1776.33	2370.79	2278.56
1/6/2016 4:15	1.385	2.419	3.564	6.222	22.62	20.891	20.501	20.918	1875.44	1770.91	2381.64	2257.04
1/6/2016 4:30	1.385	2.419	3.564	6.222	22.619	20.878	20.499	20.907	1881.32	1772.71	2370.07	2279.1
1/6/2016 4:45	1.384	2.419	3.564	6.222	22.619	20.878	20.499	20.903	1886.29	1770.36	2382.19	2271.69
1/6/2016 5:00	1.384	2.419	3.564	6.222	22.619	20.879	20.486	20.899	1890.27	1772.44	2371.52	2262.46
1/6/2016 5:15	1.384	2.419	3.564	6.222	22.62	20.879	20.48	20.9	1894.7	1770.45	2366.63	2270.42
1/6/2016 5:30	1.384	2.419	3.564	6.222	22.616	20.878	20.474	20.889	1889.27	1765.48	2371.88	2268.07
1/6/2016 5:45	1.384	2.419	3.564	6.222	22.619	20.879	20.466	20.88	1896.33	1772.17	2379.11	2285.25
1/6/2016 6:00	1.384	2.419	3.564	6.222	22.62	20.879	20.478	20.891	1890.45	1774.7	2384.18	2263.01
1/6/2016 6:15	1.385	2.419	3.564	6.222	22.62	20.879	20.477	20.883	1883.67	1776.51	2365.73	2275.84
1/6/2016 6:30	1.385	2.419	3.564	6.222	22.62	20.879	20.473	20.882	1876.61	1777.42	2370.79	2264.99
1/6/2016 6:45	1.385	2.419	3.564	6.221	22.62	20.88	20.463	20.881	1873	1771.72	2360.3	2263.91
1/6/2016 7:00	1.385	2.419	3.564	6.221	22.62	20.879	20.461	20.88	1866.49	1775.52	2374.77	2258.3
1/6/2016 7:15	1.385	2.419	3.564	6.22	22.629	20.879	20.46	20.88	1866.49	1777.6	2386.35	2255.23
1/6/2016 7:30	1.385	2.419	3.564	6.217	22.642	20.879	20.46	20.88	1863.59	1782.84	2366.27	2293.57
1/6/2016 7:45	1.385	2.419	3.564	6.215	22.641	20.878	20.462	20.879	1850.66	1771.81	2364.28	2280.01
1/6/2016 8:00	1.385	2.419	3.564	6.215	22.64	20.877	20.459	20.879	1840.35	1773.53	2359.22	2264.63
1/6/2016 8:15	1.384	2.419	3.564	6.216	22.641	20.878	20.458	20.879	1847.32	1770.72	2372.96	2259.39
1/6/2016 8:30	1.384	2.419	3.564	6.215	22.639	20.876	20.457	20.877	1847.59	1765.3	2367.54	2255.95
1/6/2016 8:45	1.384	2.419	3.564	6.215	22.638	20.875	20.456	20.876	1853.37	1778.77	2364.28	2286.52
1/6/2016 9:00	1.384	2.419	3.564	6.215	22.637	20.874	20.455	20.875	1857.44	1772.44	2368.44	2278.01
1/6/2016 9:15	1.384	2.419	3.564	6.216	22.655	20.874	20.455	20.875	1863.59	1769.46	2369.16	2278.2
1/6/2016 9:30	1.384	2.419	3.564	6.212	22.658	20.873	20.454	20.875	1855.18	1771	2363.02	2282.36
1/6/2016 9:45	1.384	2.419	3.564	6.211	22.666	20.873	20.454	20.874	1840.99	1771.81	2372.24	2276.75
1/6/2016 10:00	1.384	2.419	3.564	6.209	22.679	20.872	20.456	20.874	1829.95	1771.27	2372.42	2268.79
1/6/2016 10:15	1.384	2.419	3.564	6.208	22.679	20.872	20.455	20.874	1825.97	1770.27	2370.43	2281.45
1/6/2016 10:30	1.384	2.419	3.564	6.205	22.679	20.872	20.456	20.874	1823.26	1759.15	2378.21	2272.77
1/6/2016 10:45	1.384	2.419	3.564	6.205	22.692	20.872	20.465	20.88	1819.01	1764.85	2357.95	2275.48
1/6/2016 11:00	1.384	2.419	3.564	6.208	22.702	20.872	20.467	20.89	1812.32	1759.69	2365.37	2264.09
1/6/2016 11:15	1.384	2.419	3.564	6.21	22.701	20.872	20.458	20.883	1815.21	1763.85	2372.96	2281.09
1/6/2016 11:30	1.384	2.419	3.564	6.218	22.678	20.872	20.455	20.874	1821.48	1759.09	2357.69	2283.36
1/6/2016 11:45	1.384	2.419	3.564	6.22	22.658	20.872	20.453	20.875	1832.48	1757.62	2366.28	2269
1/6/2016 12:00	1.384	2.419	3.564	6.218	22.657	20.872	20.453	20.873	1834.36	1762.49	2368.85	2269.22
1/6/2016 12:15	1.384	2.419	3.564	6.218	22.656	20.872	20.453	20.873	1848.35	1758.4	2362.55	2261.12
1/6/2016 12:30	1.384	2.419	3.564	6.216	22.637	20.869	20.453	20.874	1863.72	1765.27	2367.32	2261.92
1/6/2016 12:45	1.384	2.419	3.564	6.216	22.635	20.853	20.453	20.865	1876.54	1757.31	2366.22	2259.91
1/6/2016 13:00	1.384	2.419	3.564	6.215	22.635	20.831	20.447	20.853	1895.69	1758.1	2361.49	2266.58
1/6/2016 13:15	1.384	2.419	3.564	6.212	22.635	20.83	20.424	20.852	1904.65	1757.67	2356.09	2261.36
1/6/2016 13:30	1.385	2.419	3.564	6.212	22.621	20.83	20.412	20.835	1918.56	1763.8	2372.16	2267.3
1/6/2016 13:45	1.391	2.419	3.564	6.214	22.611	20.829	20.411	20.833	1930.04	1770.94	2370.53	2254.1
1/6/2016 14:00	1.395	2.419	3.564	6.215	22.609	20.807	20.41	20.831	1931.84	1763.35	2362.76	2257.18
1/6/2016 14:15	1.398	2.42	3.564	6.212	22.608	20.806	20.409	20.82	1941.24	1773.38	2369.63	2287.37
1/6/2016 14:30	1.399	2.419	3.564	6.209	22.608	20.801	20.409	20.811	1941.52	1773.83	2358.06	2249.4
1/6/2016 14:45	1.399	2.419	3.564	6.203	22.608	20.785	20.409	20.811	1944.23	1781.42	2363.12	2277.61
1/6/2016 15:00	1.397	2.419	3.564	6.2	22.608	20.785	20.398	20.812	1940.7	1783.95	2354.98	2260.79
1/6/2016 15:15	1.396	2.419	3.564	6.2	22.611	20.787	20.391	20.814	1936.09	1782.33	2360.41	2261.7
1/6/2016 15:30	1.394	2.419	3.564	6.2	22.612	20.789	20.392	20.815	1930.68	1783.43	2350.84	2257.92
1/6/2016 15:45	1.388	2.419	3.564	6.201	22.633	20.791	20.406	20.815	1920.61	1782.57	2373.98	2261.88
1/6/2016 16:00	1.384	2.419	3.564	6.2	22.657	20.795	20.412	20.815	1884.04	1787.84	2369.03	2274.27
1/6/2016 16:15	1.384	2.419	3.564	6.2	22.656	20.799	20.412	20.815	1868.88	1786.59	2356.08	2263.67
1/6/2016 16:30	1.384	2.419	3.564	6.2	22.651	20.791	20.414	20.817	1857.71	1783.65	2382.72	2274.03
1/6/2016 16:45	1.384	2.419	3.562	6.2	22.641	20.792	20.414	20.818	1855.18	1783.93	2364.82	2271.32
1/6/2016 17:00	1.384	2.419	3.559	6.2	22.645	20.794	20.403	20.821	1862.33	1785.64	2374.59	2260.47
1/6/2016 17:15	1.385	2.419	3.558	6.2	22.665	20.796	20.408	20.822	1862.96	1774.52	2366.09	2281.63
1/6/2016 17:30	1.385	2.419	3.554	6.201	22.665	20.796	20.405	20.822	1858.55	1781.51	2357.44	2265.93
1/6/2016 17:45	1.389	2.423	3.554	6.205	22.679	20.796	20.42	20.822	1849.16	1772.47	2362.09	2264.43
1/6/2016 18:00	1.39	2.424	3.552	6.206	22.686	20.796	20.413	20.822	1851.04	1770.1	2356.94	2269.58
1/6/2016 18:15	1.392	2.426	3.551	6.204	22.687	20.796	20.412	20.822	1848.96	1773.89	2376.4	2252.86
1/6/2016 18:30	1.394	2.427	3.553	6.205	22.687	20.795	20.419	20.822	1844.7	1776.42	2375.92	2263.42
1/6/2016 18:45	1.396	2.428	3.554	6.204	22.708	20.797	20.42	20.822	1830.24	1774.89	2373.03	2269.03
1/6/2016 19:00	1.396	2.427	3.555	6.202	22.709	20.795	20.42	20.822	1825.8	1769.82	2345.78	2245.04
1/6/2016 19:15	1.397	2.427	3.555	6.202	22.709	20.795	20.42	20.822	1828.78	1763.67	2367.11	2271.44
1/6/2016 19:30	1.397	2.425	3.555	6.201	22.717	20.796	20.419	20.822	1834.25	1772.31	2360	2265.41
1/6/2016 19:45	1.397	2.425	3.555	6.2	22.731	20.796	20.419	20.822	1840	1765.66	2373.99	2273.07
1/6/2016 20:00	1.397	2.424	3.555	6.201	22.731	20.796	20.407	20.822	1837.66	1763.05	2352.24	2278.98
1/6/2016 20:15	1.397	2.424	3.555	6.202	22.732	20.796	20.417	20.822	1840.54	1762.04	2364.16	2257.08
1/6/2016 20:30	1.397	2.424	3.555	6.202	22.735	20.796	20.404	20.822	1841.85	1764.34	2352.1	2263.83
1/6/2016 20:45	1.397	2.422	3.555	6.202	22.752	20.796	20.4	20.822	1853.43	1770.5	2373.08	2259.31
1/6/2016 21:00	1.397	2.422	3.555	6.201	22.763	20.796	20.401	20.822	1854.15	1760.82	2352.58	2244.95
1/6/2016 21:15	1.397	2.422	3.555	6.199	22.759	20.796	20.4	20.822	1852.59	1761.34	2346.4	2243.3
1/6/2016 21:30	1.397	2.42	3.555	6.198	22.752	20.796	20.4	20.823	1852.65	1760.22	2377.95	2272.86
1/6/2016 21:45	1.397	2.421	3.555	6.195	22.753	20.796	20.4	20.823	1852.39	1758.69	2362.23	2279.38
1/6/2016 22:00	1.397	2.421	3.555	6.194	22.756	20.796	20.4	20.823	1854.46	1765.11	2356.79	2268.16
1/6/2016 22:15	1.397	2.42	3.555	6.194	22.775	20.796	20.4	20.823	1846.69	1767.92	2358.79	2263.64
1/6/2016 22:30	1.397	2.42	3.555	6.192	22.775	20.796	20.4	20.823	1849.17	1762.62	2358.12	2255.91
1/6/2016 22:45	1.397	2.42	3.555	6.192	22.787	20.796	20.4	20.823	1854	1769.79	2355.26	2261.2
1/6/2016 23:00	1.397	2.42	3.555	6.192	22.798	20.796	20.4	20.823	1852.73	1764.45	2358.63	2260.04
1/6/2016 23:15	1.397	2.419	3.555	6.192	22.811	20.796	20.4	20.823	1848.79	1767.74	2360.66	2272.74
1/6/2016 23:30	1.397	2.42	3.555	6.192	22.82	20.796	20.4	20.822	1848.28	1763.98	2360.59	2272.68
1/6/2016 23:45	1.397	2.419	3.555	6.192	22.829	20.796	20.4	20.823	1843.92	1762.88	2370.7	2265.96
1/7/2016 0:00	1.397	2.419	3.555	6.192	22.844	20.796	20.4	20.823	1843.71	1755.61	2346.72	2258.8
1/7/2016 0:15	1.397	2.418	3.555	6.192	22.864	20.796	20.4	20.823	1838.87	1763.16	2370.66	2275.86
1/7/2016 0:30	1.397	2.419	3.555	6.192	22.878	20.796	20.4	20.815	1838.48	1761.06	2369	2259.91
1/7/2016 0:45	1.397	2.418	3.555	6.192	22.887	20.796	20.4	20.803	1848.3	1762.1	2374.31	2265.76
1/7/2016 1:00	1.397	2.418	3.555	6.192	22.887	20.797	20.4	20.804	1851.23	1763.85	2342.03	2266.6
1/7/2016 1:15	1.397	2.418	3.555	6.192	22.906	20.799	20.403	20.807	1858.78	1761.81	2353.31	2252
1/7/2016 1:30	1.397	2.419	3.555	6.192	22.921	20.799	20.403	20.806	1858.1	1765.76	2350.6	2267.03
1/7/2016 1:45	1.397	2.419	3.555	6.192	22.958	20.799	20.403	20.807	1852.96	1767.48	2358.57	2267.94
1/7/2016 2:00	1.397	2.419	3.555	6.192	22.983	20.799	20.402	20.806	1845.17	1759.43	2364.05	2267.82
1/7/2016 2:15	1.397	2.419	3.555	6.192	23.007	20.797	20.401	20.805	1842.31	1758.38	2367.78	2247.13
1/7/2016 2:30	1.397	2.418	3.555	6.192	23.035	20.797	20.401	20.804	1838.71	1762.92	2358.83	2245.6
1/7/2016 2:45	1.397	2.419	3.555	6.192	23.067	20.797	20.401	20.808	1833.32	1765.4	2354.41	2273.2
1/7/2016 3:00	1.397	2.419	3.555	6.192	23.117	20.797	20.401	20.816	1830.44	1769.31	2352.09	2266.35
1/7/2016 3:15	1.397	2.42	3.555	6.192	23.186	20.797	20.401	20.821	1835.84	1766.92	2380.8	2269.2
1/7/2016 3:30	1.397	2.418	3.555	6.192	23.288	20.797	20.4	20.823	1824.83	1759.36	2364.01	2262.55
1/7/2016 3:45	1.397	2.418	3.555	6.192	23.516	20.797	20.406	20.824	1812.55	1761.18	2358.61	2273.96
1/7/2016 4:00	1.397	2.417	3.555	6.192	42.898	20.798	20.402	20.825	1802.9	1762.39	2382.71	2269.66
1/7/2016 4:15	1.397	2.416	3.555	6.192	41.771	20.799	20.404	20.825	1815.42	1756.81	2361.65	2282.59
1/7/2016 4:30	1.397	2.415	3.555	6.192	28.546	20.8	20.409	20.826	1813.2	1767.25	2375.32	2264.44
1/7/2016 4:45	1.397	2.415	3.555	6.191	23.126	20.8	20.404	20.826	1814.1	1755.94	2366.04	2260.21
1/7/2016 5:00	1.397	2.414	3.555	6.191	21.602	20.8	20.403	20.826	1828.8	1759.33	2365.01	2267.68
1/7/2016 5:15	1.397	2.415	3.555	6.188	21.258	20.8	20.403	20.827	1837.64	1754.69	2372.22	2261.32
1/7/2016 5:30	1.397	2.413	3.555	6.186	21.177	20.8	20.404	20.811	1848.72	1764.06	2367.03	2278.57
1/7/2016 5:45	1.397	2.411	3.555	6.184	21.136	20.8	20.404	20.807	1861.99	1761.77	2346.74	2267.5
1/7/2016 6:00	1.397	2.412	3.555	6.18	21.134	20.801	20.404	20.809	1863.42	1762.3	2361.73	2281.59
1/7/2016 6:15	1.397	2.411	3.555	6.177	21.133	20.8	20.403	20.808	1865.99	1767.67	2349.3	2280.55
1/7/2016 6:30	1.397	2.41	3.555	6.174	21.133	20.8	20.403	20.808	1864.49	1760.47	2360.92	2258.52
1/7/2016 6:45	1.397	2.41	3.555	6.172	21.134	20.801	20.403	20.809	1869.56	1763.82	2360.56	2252.92
1/7/2016 7:00	1.397	2.41	3.555	6.171	21.134	20.801	20.404	20.809	1871.19	1763.82	2357.67	2246.95
1/7/2016 7:15	1.397	2.41	3.554	6.17	21.134	20.801	20.403	20.809	1865.47	1760.36	2353.66	2252.71
1/7/2016 7:30	1.397	2.41	3.554	6.17	21.133	20.8	20.402	20.808	1867.39	1763.45	2364.72	2255.09
1/7/2016 7:45	1.397	2.41	3.552	6.17	21.134	20.801	20.404	20.808	1866.58	1768.79	2359.29	2262.87
1/7/2016 8:00	1.397	2.41	3.552	6.17	21.134	20.801	20.405	20.815	1852.83	1765.17	2353.87	2267.75
1/7/2016 8:15	1.397	2.41	3.549	6.17	21.142	20.801	20.405	20.829	1837.54	1766.62	2364.54	2260.15
1/7/2016 8:30	1.397	2.41	3.547	6.17	21.135	20.802	20.405	20.829	1821.44	1770.33	2365.08	2265.76
1/7/2016 8:45	1.397	2.41	3.545	6.17	21.135	20.802	20.406	20.829	1820.44	1768.7	2356.4	2270.1
1/7/2016 9:00	1.397	2.41	3.544	6.17	21.135	20.802	20.406	20.83	1815.11	1766.98	2365.08	2261.24
1/7/2016 9:15	1.397	2.41	3.541	6.17	21.139	20.802	20.406	20.829	1807.15	1761.38	2364.18	2270.28
1/7/2016 9:30	1.397	2.41	3.54	6.17	21.135	20.805	20.406	20.829	1804.88	1761.83	2355.68	2243.51
1/7/2016 9:45	1.397	2.41	3.541	6.17	21.134	20.802	20.405	20.828	1813.39	1764.36	2365.99	2252.92
1/7/2016 10:00	1.397	2.41	3.542	6.17	21.134	20.801	20.405	20.829	1818.54	1762.55	2358.57	2246.95
1/7/2016 10:15	1.397	2.41	3.545	6.17	21.135	20.802	20.406	20.829	1827.95	1761.38	2346.81	2233.56
1/7/2016 10:30	1.397	2.41	3.547	6.17	21.133	20.8	20.404	20.828	1837.94	1758.35	2362.37	2264.68
1/7/2016 10:45	1.397	2.41	3.551	6.17	21.132	20.799	20.404	20.826	1840.17	1756.51	2346.9	2252.12
1/7/2016 11:00	1.397	2.411	3.552	6.17	21.131	20.799	20.417	20.824	1840.38	1760.7	2350.14	2235.65
1/7/2016 11:15	1.396	2.413	3.553	6.17	21.13	20.798	20.409	20.824	1839.72	1755.53	2348.31	2243.23
1/7/2016 11:30	1.395	2.413	3.552	6.168	21.13	20.8	20.414	20.824	1839.37	1756.89	2360.25	2249.02
1/7/2016 11:45	1.393	2.414	3.551	6.166	21.13	20.796	20.415	20.824	1847.11	1760.38	2375.15	2255.23
1/7/2016 12:00	1.39	2.412	3.548	6.162	21.13	20.796	20.406	20.824	1843.35	1764.85	2352.78	2266.86
1/7/2016 12:15	1.388	2.41	3.546	6.16	21.13	20.796	20.4	20.825	1859.18	1757.08	2355.74	2279.41
1/7/2016 12:30	1.386	2.408	3.543	6.158	21.13	20.797	20.4	20.825	1867.96	1761.71	2361.07	2271.54
1/7/2016 12:45	1.385	2.406	3.542	6.157	21.13	20.797	20.4	20.812	1883.85	1761.05	2353.97	2273.68
1/7/2016 13:00	1.385	2.408	3.542	6.157	21.13	20.797	20.382	20.805	1891.99	1759.51	2365.37	2254.68
1/7/2016 13:15	1.385	2.408	3.542	6.156	21.13	20.797	20.38	20.805	1900.31	1762.5	2362.11	2242.39
1/7/2016 13:30	1.384	2.411	3.542	6.158	21.117	20.785	20.38	20.805	1913.69	1765.84	2354.88	2248.72
1/7/2016 13:45	1.388	2.413	3.542	6.16	21.104	20.778	20.379	20.799	1922.28	1769.82	2357.59	2261.92
1/7/2016 14:00	1.392	2.415	3.542	6.163	21.093	20.765	20.377	20.782	1924.27	1772.17	2355.06	2256.86
1/7/2016 14:15	1.395	2.416	3.542	6.162	21.081	20.75	20.361	20.781	1937.02	1772.99	2359.22	2258.66
1/7/2016 14:30	1.401	2.418	3.542	6.164	21.08	20.749	20.355	20.778	1935.75	1769.91	2361.02	2263.36
1/7/2016 14:45	1.406	2.419	3.542	6.17	21.077	20.747	20.351	20.769	1946.03	1777.04	2358.6	2233.65
1/7/2016 15:00	1.406	2.419	3.542	6.17	21.077	20.747	20.353	20.777	1944.87	1780.43	2364.5	2250.42
1/7/2016 15:15	1.405	2.419	3.542	6.166	21.077	20.747	20.353	20.777	1938.69	1781.48	2361.33	2264.05
1/7/2016 15:30	1.4	2.417	3.542	6.159	21.078	20.747	20.35	20.768	1934.67	1782.41	2336.11	2264.14
1/7/2016 15:45	1.396	2.416	3.542	6.156	21.078	20.748	20.334	20.759	1929.47	1788.32	2362.24	2249.03
1/7/2016 16:00	1.395	2.414	3.542	6.156	21.08	20.749	20.334	20.76	1925.89	1788.17	2346.92	2260.47
1/7/2016 16:15	1.39	2.413	3.542	6.156	21.082	20.751	20.336	20.762	1922.73	1787	2359.58	2271.32
1/7/2016 16:30	1.385	2.41	3.542	6.156	21.085	20.753	20.339	20.764	1911.61	1790.89	2364.28	2277.83
1/7/2016 16:45	1.385	2.407	3.542	6.156	21.086	20.755	20.339	20.765	1902.11	1783.65	2359.58	2241.12
1/7/2016 17:00	1.385	2.406	3.541	6.156	21.086	20.755	20.339	20.765	1900.49	1788.09	2360.12	2243.11
1/7/2016 17:15	1.385	2.406	3.538	6.156	21.086	20.755	20.34	20.765	1896.14	1782.66	2352.34	2252.51
1/7/2016 17:30	1.385	2.406	3.535	6.156	21.086	20.755	20.342	20.765	1887.76	1782.59	2362.5	2248.92
1/7/2016 17:45	1.386	2.405	3.534	6.158	21.086	20.755	20.342	20.765	1876.99	1784.75	2358.69	2230.47
1/7/2016 18:00	1.387	2.405	3.53	6.159	21.086	20.755	20.34	20.765	1870.51	1793.01	2351.07	2269.86
1/7/2016 18:15	1.389	2.407	3.53	6.162	21.086	20.755	20.34	20.765	1879.44	1775.98	2339.4	2244.62
1/7/2016 18:30	1.392	2.406	3.53	6.165	21.085	20.755	20.34	20.765	1873.17	1779.74	2368.59	2242.52
1/7/2016 18:45	1.396	2.409	3.533	6.169	21.085	20.748	20.34	20.762	1881	1780.62	2375.85	2276.01
1/7/2016 19:00	1.397	2.409	3.533	6.167	21.083	20.736	20.341	20.762	1890.39	1777.7	2367.37	2251.79
1/7/2016 19:15	1.397	2.41	3.533	6.159	21.089	20.739	20.343	20.764	1888.84	1772.78	2364.62	2265.48
1/7/2016 19:30	1.397	2.41	3.533	6.153	21.089	20.74	20.344	20.763	1883.49	1777.2	2360.19	2238.8
1/7/2016 19:45	1.397	2.41	3.533	6.152	21.091	20.741	20.346	20.767	1876.89	1781.91	2356.04	2249.84
1/7/2016 20:00	1.397	2.41	3.533	6.15	21.092	20.741	20.347	20.766	1870.19	1776.75	2360.02	2248.76
1/7/2016 20:15	1.397	2.41	3.533	6.148	21.092	20.741	20.347	20.768	1869.92	1778.92	2363.45	2266.12
1/7/2016 20:30	1.397	2.41	3.533	6.148	21.092	20.742	20.347	20.771	1859.7	1774.49	2337.76	2269.74
1/7/2016 20:45	1.397	2.41	3.533	6.148	21.092	20.742	20.347	20.77	1852.74	1778.38	2355.31	2243.33
1/7/2016 21:00	1.397	2.41	3.533	6.148	21.092	20.752	20.347	20.773	1848.39	1769.97	2360.38	2252.01
1/7/2016 21:15	1.397	2.41	3.533	6.148	21.092	20.742	20.347	20.767	1838.53	1773.5	2360.2	2266.49
1/7/2016 21:30	1.397	2.41	3.533	6.149	21.091	20.74	20.346	20.767	1845.32	1774.94	2380.82	2270.65
1/7/2016 21:45	1.397	2.41	3.533	6.149	21.09	20.738	20.344	20.757	1848.39	1771.96	2354.05	2249.66
1/7/2016 22:00	1.397	2.41	3.533	6.149	21.078	20.727	20.337	20.75	1859.52	1773.95	2347.9	2267.39
1/7/2016 22:15	1.397	2.41	3.533	6.149	21.067	20.717	20.324	20.751	1865.04	1769.88	2351.88	2273.9
1/7/2016 22:30	1.397	2.41	3.533	6.148	21.067	20.717	20.324	20.75	1876.16	1768.52	2357.85	2268.29
1/7/2016 22:45	1.397	2.41	3.533	6.148	21.061	20.717	20.324	20.748	1878.52	1775.58	2349.16	2248.03
1/7/2016 23:00	1.397	2.41	3.533	6.148	21.045	20.717	20.324	20.734	1881.32	1769.24	2368.7	2258.34
1/7/2016 23:15	1.397	2.41	3.533	6.148	21.046	20.716	20.323	20.73	1886.39	1761.65	2339.57	2255.09
1/7/2016 23:30	1.397	2.41	3.533	6.148	21.045	20.717	20.32	20.731	1887.2	1773.67	2352.78	2268.11
1/7/2016 23:45	1.397	2.41	3.533	6.148	21.044	20.717	20.31	20.73	1892.61	1774.38	2344.98	2259.95
1/8/2016 0:00	1.397	2.41	3.533	6.148	21.045	20.717	20.303	20.731	1898.39	1771.57	2354.38	2258.85
1/8/2016 0:15	1.397	2.41	3.533	6.148	21.045	20.717	20.303	20.73	1907.05	1770.38	2358.69	2269.68
1/8/2016 0:30	1.397	2.41	3.533	6.148	21.044	20.716	20.303	20.722	1906.9	1772.49	2333.47	2270.87
1/8/2016 0:45	1.397	2.41	3.533	6.148	21.044	20.702	20.303	20.712	1908.59	1769.2	2338.24	2260.27
1/8/2016 1:00	1.397	2.41	3.533	6.148	21.044	20.695	20.303	20.71	1919.3	1773.94	2337.82	2253.52
1/8/2016 1:15	1.397	2.41	3.533	6.148	21.042	20.674	20.286	20.71	1916.44	1774.79	2336.66	2264.49
1/8/2016 1:30	1.397	2.41	3.533	6.148	21.033	20.673	20.281	20.706	1924.31	1775.25	2355.55	2255.34
1/8/2016 1:45	1.397	2.41	3.533	6.148	21.02	20.673	20.28	20.691	1930.82	1772.1	2354.18	2266.81
1/8/2016 2:00	1.397	2.41	3.533	6.148	21.02	20.672	20.28	20.688	1932.78	1773.97	2355.04	2247.24
1/8/2016 2:15	1.397	2.41	3.533	6.148	21.02	20.673	20.271	20.689	1926.89	1776.94	2357.55	2261.33
1/8/2016 2:30	1.397	2.41	3.533	6.148	21.013	20.672	20.26	20.688	1925.99	1785.53	2354.78	2249.14
1/8/2016 2:45	1.397	2.41	3.533	6.148	21.01	20.673	20.26	20.688	1926.62	1781.37	2360.39	2240.1
1/8/2016 3:00	1.397	2.41	3.533	6.148	21.01	20.673	20.26	20.689	1928.31	1773.65	2338.03	2259.53
1/8/2016 3:15	1.397	2.41	3.533	6.148	21.019	20.672	20.26	20.688	1916.64	1779.16	2347.61	2241.61
1/8/2016 3:30	1.397	2.41	3.533	6.148	21.019	20.673	20.261	20.689	1913.7	1785.63	2361.85	2260.56
1/8/2016 3:45	1.397	2.41	3.533	6.148	21.016	20.674	20.262	20.69	1910.55	1778.67	2343.35	2267.37
1/8/2016 4:00	1.397	2.41	3.533	6.148	21.022	20.675	20.263	20.69	1903.61	1779.06	2363.03	2257.74
1/8/2016 4:15	1.397	2.41	3.533	6.148	21.023	20.675	20.262	20.691	1895.61	1778.02	2349.16	2261.78
1/8/2016 4:30	1.397	2.41	3.533	6.148	21.023	20.675	20.263	20.691	1886.93	1782.99	2351.7	2251.83
1/8/2016 4:45	1.397	2.41	3.533	6.148	21.023	20.676	20.268	20.691	1892.72	1779.74	2356.22	2247.85
1/8/2016 5:00	1.397	2.41	3.532	6.148	21.021	20.677	20.264	20.693	1890.18	1777.66	2355.13	2259.61
1/8/2016 5:15	1.397	2.41	3.53	6.148	21.006	20.678	20.265	20.694	1892.36	1781.73	2335.59	2261.78
1/8/2016 5:30	1.397	2.41	3.528	6.147	21.003	20.671	20.266	20.686	1895.25	1778.65	2340.84	2271.73
1/8/2016 5:45	1.397	2.41	3.526	6.14	21.005	20.673	20.266	20.69	1895.88	1775.76	2362.19	2240.8
1/8/2016 6:00	1.397	2.41	3.519	6.134	21.003	20.666	20.266	20.682	1890.46	1780.73	2348.44	2263.05
1/8/2016 6:15	1.397	2.41	3.514	6.13	21.003	20.662	20.266	20.679	1898.96	1775.12	2360.2	2250.38
1/8/2016 6:30	1.397	2.409	3.513	6.126	21.003	20.658	20.267	20.683	1896.79	1784.71	2348.08	2250.57
1/8/2016 6:45	1.396	2.409	3.512	6.126	21.004	20.658	20.267	20.68	1892.99	1779.38	2346.09	2245.5
1/8/2016 7:00	1.396	2.408	3.512	6.127	21.012	20.662	20.267	20.682	1888.38	1773.5	2352.78	2235.55
1/8/2016 7:15	1.396	2.407	3.514	6.128	21.023	20.666	20.267	20.689	1871.64	1770.24	2351.88	2247.49
1/8/2016 7:30	1.396	2.406	3.515	6.129	21.01	20.659	20.266	20.678	1867.3	1781.73	2334.33	2250.02
1/8/2016 7:45	1.395	2.404	3.516	6.131	21.027	20.678	20.266	20.694	1862.51	1767.62	2358.39	2262.69
1/8/2016 8:00	1.392	2.402	3.517	6.132	21.046	20.679	20.266	20.695	1846.13	1773.22	2343.55	2254.18
1/8/2016 8:15	1.392	2.402	3.518	6.133	21.048	20.679	20.266	20.695	1828.86	1772.77	2344.1	2255.99
1/8/2016 8:30	1.391	2.401	3.518	6.133	21.048	20.679	20.266	20.695	1822.61	1763.73	2339.94	2263.41
1/8/2016 8:45	1.391	2.399	3.518	6.133	21.048	20.679	20.266	20.695	1820.44	1772.05	2359.84	2257.44
1/8/2016 9:00	1.391	2.399	3.518	6.133	21.048	20.679	20.266	20.695	1803.53	1761.74	2355.31	2265.4
1/8/2016 9:15	1.39	2.398	3.518	6.133	21.048	20.679	20.266	20.695	1794.48	1764.45	2348.44	2259.79
1/8/2016 9:30	1.389	2.398	3.517	6.132	21.048	20.679	20.267	20.695	1784.35	1763.45	2345	2252.37
1/8/2016 9:45	1.39	2.399	3.517	6.132	21.048	20.679	20.268	20.695	1775.03	1764.81	2355.49	2252.55
1/8/2016 10:00	1.388	2.399	3.514	6.129	21.048	20.679	20.281	20.698	1773.5	1756.31	2341.93	2270.83
1/8/2016 10:15	1.386	2.401	3.512	6.127	21.048	20.679	20.287	20.715	1766.8	1752.6	2350.43	2256.53
1/8/2016 10:30	1.387	2.404	3.512	6.126	21.056	20.681	20.287	20.715	1760.2	1754.77	2335.05	2263.95
1/8/2016 10:45	1.388	2.407	3.512	6.126	21.064	20.699	20.289	20.715	1754.59	1752.96	2348.44	2250.57
1/8/2016 11:00	1.391	2.409	3.512	6.126	21.086	20.713	20.301	20.715	1754.41	1749.43	2344.82	2258.34
1/8/2016 11:15	1.392	2.409	3.512	6.126	21.091	20.718	20.306	20.718	1738.31	1743.46	2341.57	2253.1
1/8/2016 11:30	1.395	2.41	3.512	6.126	21.089	20.717	20.304	20.729	1735.86	1747.34	2341.91	2263.58
1/8/2016 11:45	1.396	2.41	3.512	6.126	21.089	20.716	20.304	20.726	1746.14	1742.35	2359.07	2272.05
1/8/2016 12:00	1.396	2.41	3.512	6.126	21.082	20.716	20.304	20.725	1757.72	1736.29	2344.11	2260.9
1/8/2016 12:15	1.397	2.41	3.512	6.126	21.066	20.716	20.303	20.718	1770.65	1744.52	2324.27	2241.97
1/8/2016 12:30	1.397	2.41	3.512	6.127	21.064	20.715	20.303	20.711	1785.16	1733.88	2348.01	2238.59
1/8/2016 12:45	1.397	2.41	3.512	6.126	21.043	20.712	20.292	20.709	1804.12	1735.84	2350.99	2254.04
1/8/2016 13:00	1.397	2.41	3.512	6.126	21.042	20.695	20.282	20.709	1817.66	1736.36	2358.13	2256.48
1/8/2016 13:15	1.397	2.41	3.512	6.126	21.043	20.683	20.282	20.71	1840.78	1746.35	2334.98	2225.91
1/8/2016 13:30	1.397	2.41	3.512	6.126	21.043	20.673	20.282	20.71	1850.2	1737.15	2351.89	2243.18
1/8/2016 13:45	1.397	2.41	3.512	6.126	21.041	20.671	20.28	20.707	1864.95	1741.05	2345.34	2225.24
1/8/2016 14:00	1.396	2.409	3.512	6.126	21.041	20.671	20.28	20.706	1869.31	1740.17	2337.29	2247.94
1/8/2016 14:15	1.396	2.409	3.512	6.125	21.041	20.671	20.279	20.707	1880.36	1742.08	2339.66	2246.15
1/8/2016 14:30	1.394	2.407	3.511	6.123	21.041	20.671	20.28	20.705	1881.66	1752.52	2340.07	2236.25
1/8/2016 14:45	1.39	2.403	3.513	6.12	21.041	20.671	20.28	20.707	1877.63	1751.65	2357.3	2227.26
1/8/2016 15:00	1.387	2.399	3.516	6.115	21.041	20.688	20.28	20.708	1866.61	1752.04	2360.71	2240.26
1/8/2016 15:15	1.385	2.397	3.518	6.113	21.047	20.694	20.28	20.708	1857.36	1757.71	2353.44	2257.95
1/8/2016 15:30	1.385	2.397	3.515	6.113	21.063	20.702	20.287	20.708	1847.05	1760.6	2336.61	2248.36
1/8/2016 15:45	1.385	2.398	3.508	6.113	21.079	20.705	20.3	20.708	1835.2	1755.44	2340.95	2255.23
1/8/2016 16:00	1.386	2.399	3.504	6.114	21.077	20.708	20.293	20.708	1825.07	1761.41	2351.02	2240.51
1/8/2016 16:15	1.39	2.403	3.505	6.119	21.085	20.708	20.297	20.708	1819.38	1753.91	2342.64	2242.08
1/8/2016 16:30	1.394	2.407	3.509	6.123	21.085	20.711	20.3	20.708	1815.19	1758.67	2354.91	2246.2
1/8/2016 16:45	1.396	2.409	3.511	6.126	21.095	20.713	20.3	20.727	1793.29	1757.39	2341.92	2247.7
1/8/2016 17:00	1.397	2.41	3.512	6.126	21.114	20.713	20.3	20.728	1762.95	1756.89	2349.58	2247.21
1/8/2016 17:15	1.395	2.41	3.512	6.126	21.153	20.715	20.302	20.73	1735.25	1751.53	2346.47	2252.59
1/8/2016 17:30	1.391	2.408	3.512	6.126	21.308	20.716	20.304	20.731	1718.74	1750.49	2371.61	2244.98
1/8/2016 17:45	1.388	2.406	3.512	6.126	21.39	20.717	20.305	20.732	1703.57	1753.05	2337.03	2240.97
1/8/2016 18:00	1.386	2.398	3.512	6.126	21.42	20.72	20.314	20.738	1703.12	1745.36	2358.93	2253.82
1/8/2016 18:15	1.385	2.391	3.512	6.126	21.449	20.737	20.321	20.75	1684.94	1727	2355.68	2249.12
1/8/2016 18:30	1.381	2.388	3.512	6.119	21.462	20.742	20.328	20.755	1662.23	1734.87	2348.8	2260.33
1/8/2016 18:45	1.376	2.389	3.512	6.114	21.487	20.746	20.328	20.755	1625.24	1735.59	2350.61	2248.03
1/8/2016 19:00	1.381	2.394	3.518	6.117	21.494	20.76	20.328	20.755	1588.06	1727.82	2347.17	2239.89
1/8/2016 19:15	1.384	2.397	3.52	6.123	21.498	20.766	20.331	20.762	1573.13	1717.5	2346.09	2233.38
1/8/2016 19:30	1.387	2.4	3.52	6.121	21.5	20.77	20.342	20.774	1561.66	1714.72	2351.18	2246.07
1/8/2016 19:45	1.387	2.4	3.517	6.119	21.501	20.77	20.355	20.782	1553.96	1710.83	2351.07	2234.73
1/8/2016 20:00	1.387	2.4	3.514	6.118	21.502	20.77	20.355	20.782	1542.61	1708.82	2317.27	2260.81
1/8/2016 20:15	1.387	2.4	3.514	6.118	21.504	20.77	20.355	20.782	1542.73	1701.88	2354.22	2249.99
1/8/2016 20:30	1.387	2.4	3.514	6.118	21.527	20.77	20.355	20.782	1545.49	1698.93	2337.86	2253.18
1/8/2016 20:45	1.387	2.4	3.514	6.118	21.545	20.771	20.355	20.782	1517.87	1700.43	2344.92	2223.33
1/8/2016 21:00	1.387	2.4	3.514	6.118	21.552	20.792	20.356	20.791	1502.5	1692.11	2346.07	2240.59
1/8/2016 21:15	1.387	2.4	3.514	6.118	21.555	20.809	20.358	20.802	1499.36	1686.7	2334.93	2240.12
1/8/2016 21:30	1.386	2.4	3.513	6.117	21.545	20.812	20.37	20.802	1508.19	1684.68	2350.99	2227.96
1/8/2016 21:45	1.387	2.4	3.514	6.118	21.545	20.812	20.373	20.802	1527.38	1676.9	2345.56	2247.15
1/8/2016 22:00	1.387	2.4	3.514	6.118	21.557	20.812	20.375	20.802	1534.78	1670.29	2337.59	2248.94
1/8/2016 22:15	1.386	2.399	3.513	6.117	21.567	20.811	20.376	20.801	1541.2	1675.08	2333.42	2224.15
1/8/2016 22:30	1.386	2.4	3.513	6.117	21.589	20.811	20.389	20.813	1537.04	1674.9	2325.1	2232.29
1/8/2016 22:45	1.386	2.4	3.513	6.117	21.589	20.811	20.395	20.821	1542.38	1670.19	2350.43	2225.24
1/8/2016 23:00	1.387	2.4	3.513	6.118	21.589	20.811	20.395	20.821	1554.43	1673.38	2332.91	2219.29
1/8/2016 23:15	1.386	2.4	3.512	6.117	21.589	20.811	20.396	20.821	1568.43	1675.17	2346.99	2231.39
1/8/2016 23:30	1.386	2.399	3.512	6.117	21.589	20.811	20.396	20.821	1582.27	1667.48	2339.03	2242.43
1/8/2016 23:45	1.386	2.4	3.511	6.117	21.59	20.812	20.396	20.822	1584.46	1668.86	2326.39	2235.03
1/9/2016 0:00	1.387	2.4	3.51	6.118	21.612	20.812	20.396	20.822	1582.55	1669.39	2315.71	2233.03
1/9/2016 0:15	1.387	2.4	3.505	6.118	21.612	20.812	20.396	20.822	1585.44	1664.69	2324.7	2230.08
1/9/2016 0:30	1.387	2.4	3.503	6.118	21.604	20.814	20.397	20.822	1600.72	1671.02	2325.49	2239.72
1/9/2016 0:45	1.387	2.4	3.503	6.118	21.596	20.812	20.397	20.822	1619.03	1672.32	2340.81	2215.04
1/9/2016 1:00	1.387	2.4	3.503	6.11	21.616	20.812	20.397	20.822	1627.32	1667.86	2345.61	2224.72
1/9/2016 1:15	1.387	2.4	3.503	6.101	21.633	20.815	20.397	20.828	1625.35	1675.39	2329.71	2234.88
1/9/2016 1:30	1.387	2.4	3.503	6.097	21.634	20.82	20.397	20.839	1623.12	1667.19	2338.76	2231.07
1/9/2016 1:45	1.387	2.4	3.503	6.097	21.634	20.815	20.397	20.837	1633.1	1674.18	2358.88	2231.28
1/9/2016 2:00	1.387	2.4	3.503	6.096	21.629	20.812	20.397	20.827	1651.68	1678.1	2353.54	2217.08
1/9/2016 2:15	1.387	2.4	3.503	6.096	21.634	20.813	20.397	20.841	1656.34	1680.68	2338.1	2211.77
1/9/2016 2:30	1.387	2.4	3.503	6.096	21.634	20.816	20.397	20.843	1662.17	1684.52	2331.09	2201.14
1/9/2016 2:45	1.387	2.4	3.503	6.096	21.634	20.815	20.397	20.843	1668.19	1680.14	2333.93	2219.92
1/9/2016 3:00	1.387	2.4	3.503	6.096	21.634	20.829	20.406	20.843	1661.52	1686.13	2327.81	2202.93
1/9/2016 3:15	1.387	2.399	3.503	6.096	21.639	20.831	20.416	20.843	1663.21	1689.54	2347.44	2203.55
1/9/2016 3:30	1.387	2.399	3.503	6.096	21.656	20.833	20.417	20.843	1651.8	1685.56	2322.77	2234.26
1/9/2016 3:45	1.387	2.398	3.503	6.096	21.656	20.833	20.417	20.843	1649.54	1688.82	2330.14	2230.4
1/9/2016 4:00	1.387	2.396	3.503	6.096	21.653	20.831	20.415	20.843	1665.61	1686.79	2331.71	2229.44
1/9/2016 4:15	1.387	2.396	3.503	6.096	21.656	20.824	20.412	20.843	1684.24	1697.45	2335.61	2213.61
1/9/2016 4:30	1.387	2.394	3.503	6.096	21.656	20.817	20.414	20.843	1690	1698.24	2344.33	2206.39
1/9/2016 4:45	1.387	2.392	3.503	6.096	21.674	20.831	20.417	20.843	1692.78	1702.01	2349.12	2215.16
1/9/2016 5:00	1.387	2.39	3.503	6.096	21.68	20.834	20.418	20.844	1689.7	1706.54	2332.65	2197.24
1/9/2016 5:15	1.387	2.39	3.503	6.096	21.68	20.834	20.418	20.844	1682.64	1705.36	2340.08	2231.45
1/9/2016 5:30	1.387	2.392	3.503	6.096	21.679	20.834	20.417	20.847	1686.88	1702.73	2343.68	2226.55
1/9/2016 5:45	1.387	2.392	3.503	6.096	21.691	20.844	20.417	20.861	1671.46	1704.58	2342.54	2259.26
1/9/2016 6:00	1.387	2.393	3.503	6.096	21.723	20.854	20.425	20.862	1668	1709.18	2346.86	2221.4
1/9/2016 6:15	1.387	2.392	3.503	6.096	21.723	20.854	20.437	20.862	1657.93	1709.89	2339.05	2208.71
1/9/2016 6:30	1.387	2.393	3.503	6.096	21.723	20.854	20.437	20.862	1650.82	1704.13	2344.16	2201.33
1/9/2016 6:45	1.385	2.39	3.503	6.096	21.725	20.854	20.437	20.862	1628.67	1707.87	2349.63	2216.03
1/9/2016 7:00	1.381	2.388	3.502	6.096	21.728	20.855	20.438	20.863	1631.39	1702.72	2355.98	2210.43
1/9/2016 7:15	1.374	2.387	3.5	6.096	21.748	20.856	20.439	20.864	1620.18	1700.11	2337.72	2201.76
1/9/2016 7:30	1.372	2.388	3.496	6.096	21.763	20.858	20.441	20.868	1614.84	1707.54	2351.12	2227.47
1/9/2016 7:45	1.369	2.389	3.492	6.097	21.772	20.858	20.442	20.871	1608.78	1707.17	2341.16	2205.57
1/9/2016 8:00	1.367	2.388	3.485	6.097	21.773	20.858	20.442	20.884	1606.43	1695.68	2359.45	2205.93
1/9/2016 8:15	1.368	2.387	3.484	6.096	21.773	20.858	20.442	20.886	1597.92	1697.22	2358.54	2220.77
1/9/2016 8:30	1.372	2.387	3.488	6.095	21.774	20.86	20.444	20.888	1598.55	1701.92	2342.79	2220.23
1/9/2016 8:45	1.374	2.389	3.491	6.095	21.789	20.87	20.445	20.889	1598.46	1699.66	2331.39	2202.13
1/9/2016 9:00	1.377	2.39	3.493	6.096	21.799	20.874	20.445	20.889	1597.83	1698.39	2357.27	2212.08
1/9/2016 9:15	1.378	2.391	3.494	6.097	21.813	20.881	20.445	20.889	1598.55	1692.87	2337.72	2211
1/9/2016 9:30	1.378	2.391	3.494	6.096	21.82	20.896	20.445	20.89	1585.15	1693.14	2340.98	2202.85
1/9/2016 9:45	1.378	2.391	3.494	6.095	21.82	20.903	20.454	20.905	1572.75	1696.76	2345.87	2208.82
1/9/2016 10:00	1.378	2.391	3.494	6.097	21.822	20.903	20.465	20.909	1568.5	1691.97	2338.27	2231.82
1/9/2016 10:15	1.375	2.389	3.491	6.094	21.841	20.903	20.471	20.909	1572.03	1691.79	2334.1	2213.17
1/9/2016 10:30	1.369	2.386	3.485	6.088	21.862	20.9	20.483	20.907	1567.23	1697.49	2332.84	2205.2
1/9/2016 10:45	1.366	2.389	3.484	6.091	21.86	20.898	20.481	20.905	1548.59	1678.84	2354.56	2214.62
1/9/2016 11:00	1.371	2.388	3.494	6.096	21.874	20.896	20.479	20.922	1542.06	1689.15	2327.62	2198.37
1/9/2016 11:15	1.384	2.395	3.502	6.096	21.868	20.906	20.478	20.922	1532.91	1684.39	2339.36	2221.54
1/9/2016 11:30	1.387	2.4	3.502	6.096	21.898	20.923	20.477	20.927	1531.33	1679.24	2324.45	2212.81
1/9/2016 11:45	1.382	2.395	3.497	6.09	21.865	20.922	20.474	20.929	1542.93	1678.62	2341.58	2202.27
1/9/2016 12:00	1.377	2.39	3.492	6.084	21.868	20.928	20.479	20.934	1560.83	1681.95	2347.54	2214.74
1/9/2016 12:15	1.375	2.388	3.49	6.082	21.873	20.93	20.491	20.934	1592.4	1680.69	2343.01	2209.86
1/9/2016 12:30	1.375	2.388	3.49	6.083	21.869	20.928	20.488	20.932	1612.3	1681.32	2322.21	2209.32
1/9/2016 12:45	1.376	2.388	3.491	6.084	21.865	20.926	20.487	20.93	1640.61	1676.7	2339.8	2211.9
1/9/2016 13:00	1.382	2.387	3.495	6.092	21.86	20.915	20.476	20.927	1669.37	1693.25	2340.74	2225.89
1/9/2016 13:15	1.382	2.385	3.496	6.093	21.864	20.908	20.473	20.927	1699.51	1681.33	2326.3	2205.12
1/9/2016 13:30	1.379	2.381	3.493	6.092	21.865	20.91	20.475	20.927	1726.55	1695.81	2321.97	2196.81
1/9/2016 13:45	1.377	2.377	3.489	6.091	21.868	20.915	20.482	20.927	1740.2	1695.62	2335.04	2208.8
1/9/2016 14:00	1.381	2.379	3.489	6.09	21.885	20.911	20.48	20.927	1765.75	1699.65	2337.7	2204.95
1/9/2016 14:15	1.384	2.384	3.491	6.09	21.878	20.903	20.465	20.927	1783.75	1706.25	2345.84	2221.41
1/9/2016 14:30	1.384	2.387	3.494	6.09	21.883	20.901	20.463	20.924	1794.6	1703.99	2337.52	2200.25
1/9/2016 14:45	1.384	2.388	3.493	6.09	21.885	20.901	20.468	20.924	1804.63	1714.75	2348.01	2215.44
1/9/2016 15:00	1.384	2.385	3.492	6.09	21.88	20.897	20.47	20.92	1811.33	1718.19	2334.62	2237.14
1/9/2016 15:15	1.384	2.388	3.493	6.09	21.879	20.895	20.461	20.92	1808.88	1724.15	2342.4	2201.7
1/9/2016 15:30	1.384	2.391	3.493	6.09	21.879	20.895	20.466	20.92	1807.98	1733.83	2332.27	2196.63
1/9/2016 15:45	1.384	2.394	3.495	6.09	21.879	20.895	20.474	20.92	1816.48	1735.1	2346.02	2217.07
1/9/2016 16:00	1.384	2.391	3.494	6.09	21.879	20.895	20.472	20.92	1817.11	1739.53	2329.92	2206.04
1/9/2016 16:15	1.383	2.383	3.489	6.088	21.885	20.895	20.476	20.92	1803.82	1743.14	2342.94	2213.27
1/9/2016 16:30	1.377	2.376	3.488	6.079	21.904	20.9	20.479	23.646	1798.12	1742.87	2335.71	2217.61
1/9/2016 16:45	1.374	2.375	3.486	6.07	21.922	20.917	20.483	23.371	1790.62	1740.43	2344.75	2234.97
1/9/2016 17:00	1.373	2.377	3.482	6.069	21.931	20.923	20.501	22.764	1778.28	1745.45	2363.98	2216.22
1/9/2016 17:15	1.372	2.382	3.484	6.075	21.932	20.924	20.505	22.31	1755.75	1739.02	2343.84	2221.21
1/9/2016 17:30	1.374	2.387	3.488	6.081	21.932	20.923	20.504	21.966	1750.69	1749.15	2343.48	2225.19
1/9/2016 17:45	1.375	2.388	3.49	6.082	21.932	20.923	20.501	21.705	1739.05	1741.41	2347.02	2223.29
1/9/2016 18:00	1.375	2.388	3.49	6.082	21.932	20.924	20.494	21.514	1737.38	1751.04	2366.86	2215.43
1/9/2016 18:15	1.375	2.388	3.49	6.082	21.934	20.926	20.489	21.369	1741.47	1745	2348.98	2221.98
1/9/2016 18:30	1.376	2.389	3.49	6.079	21.938	20.929	20.491	21.265	1745.36	1749.53	2367.07	2219.09
1/9/2016 18:45	1.381	2.392	3.489	6.078	21.949	20.93	20.492	21.186	1738.31	1741.02	2330.35	2211.31
1/9/2016 19:00	1.379	2.39	3.482	6.078	21.969	20.932	20.496	21.128	1729.96	1752.04	2382.49	2230.69
1/9/2016 19:15	1.367	2.388	3.481	6.074	21.99	20.937	20.501	21.092	1711.65	1745.13	2357.43	2222.25
1/9/2016 19:30	1.366	2.387	3.481	6.074	21.991	20.938	20.5	21.054	1704.35	1749.96	2365.91	2226.01
1/9/2016 19:45	1.366	2.381	3.481	6.074	21.992	20.938	20.509	21.034	1690.73	1744.58	2376.07	2232.88
1/9/2016 20:00	1.366	2.379	3.481	6.074	21.992	20.939	20.518	21.02	1675.12	1746.27	2353.64	2241.94
1/9/2016 20:15	1.366	2.379	3.481	6.075	21.994	20.939	20.509	21.002	1666.8	1743.38	2358.54	2223.67
1/9/2016 20:30	1.368	2.381	3.483	6.077	22.01	20.939	20.512	20.988	1674.86	1737.68	2337.9	2232.18
1/9/2016 20:45	1.37	2.383	3.486	6.079	22.016	20.941	20.503	20.984	1677.12	1743.02	2359.63	2215.52
1/9/2016 21:00	1.373	2.386	3.489	6.078	22.018	20.942	20.503	20.985	1676.04	1734.42	2366.51	2218.78
1/9/2016 21:15	1.375	2.388	3.491	6.074	22.033	20.942	20.507	20.969	1677.3	1738.94	2365.42	2243.04
1/9/2016 21:30	1.376	2.39	3.492	6.073	22.029	20.942	20.516	20.966	1674.59	1742.75	2339.35	2215.16
1/9/2016 21:45	1.376	2.39	3.493	6.07	22.038	20.942	20.519	20.966	1673.32	1730.98	2359.81	2248.47
1/9/2016 22:00	1.377	2.391	3.494	6.068	22.039	20.942	20.522	20.967	1665.44	1737.22	2353.84	2244.85
1/9/2016 22:15	1.378	2.391	3.494	6.066	22.039	20.942	20.523	20.967	1658.47	1733.6	2345.33	2231.64
1/9/2016 22:30	1.378	2.391	3.492	6.066	22.041	20.943	20.522	20.968	1660.38	1733.15	2347.68	2235.26
1/9/2016 22:45	1.378	2.391	3.491	6.066	22.042	20.944	20.523	20.97	1667.62	1734.42	2345.87	2262.95
1/9/2016 23:00	1.378	2.391	3.488	6.066	22.042	20.945	20.526	20.97	1665.54	1742.29	2347.86	2254.08
1/9/2016 23:15	1.378	2.391	3.488	6.066	22.043	20.945	20.527	20.97	1663.63	1735.96	2361.08	2243.58
1/9/2016 23:30	1.378	2.391	3.484	6.066	22.058	20.945	20.527	20.97	1660.29	1726.82	2361.62	2238.33
1/9/2016 23:45	1.378	2.391	3.481	6.066	22.085	20.945	20.528	20.97	1647.88	1732.25	2346.59	2222.04
1/10/2016 0:00	1.378	2.391	3.48	6.066	22.087	20.945	20.528	20.97	1630.87	1731.61	2364.7	2236.52
1/10/2016 0:15	1.378	2.39	3.477	6.067	22.078	20.945	20.528	20.97	1646.8	1730.89	2337.9	2217.88
1/10/2016 0:30	1.379	2.387	3.475	6.068	22.065	20.945	20.519	20.97	1668.88	1729.35	2356.73	2241.05
1/10/2016 0:45	1.38	2.386	3.475	6.07	22.086	20.945	20.528	20.97	1672.32	1730.8	2351.84	2205.93
1/10/2016 1:00	1.38	2.384	3.477	6.072	22.088	20.946	20.529	20.971	1659.11	1731.88	2357.46	2215.16
1/10/2016 1:15	1.38	2.383	3.478	6.072	22.089	20.947	20.529	20.971	1662.74	1726.64	2339.91	2226.22
1/10/2016 1:30	1.382	2.383	3.478	6.073	22.088	20.946	20.516	20.97	1678.76	1724.29	2337.74	2241.79
1/10/2016 1:45	1.381	2.386	3.477	6.071	22.088	20.946	20.51	20.97	1686.17	1732.79	2352.75	2240.69
1/10/2016 2:00	1.381	2.387	3.475	6.07	22.087	20.945	20.511	20.97	1689.25	1737.14	2343.16	2239.24
1/10/2016 2:15	1.379	2.387	3.473	6.067	22.09	20.945	20.525	20.97	1682.19	1735.14	2354.02	2227.29
1/10/2016 2:30	1.378	2.388	3.473	6.066	22.106	20.945	20.528	20.97	1663.45	1728.45	2347.14	2234.9
1/10/2016 2:45	1.378	2.39	3.473	6.066	22.099	20.945	20.519	20.966	1657.57	1727.36	2322.52	2239.06
1/10/2016 3:00	1.378	2.39	3.473	6.066	22.097	20.945	20.512	20.965	1671.69	1726.55	2344.78	2215.89
1/10/2016 3:15	1.378	2.389	3.473	6.066	22.11	20.945	20.522	20.97	1666.08	1728.27	2361.8	2232.54
1/10/2016 3:30	1.378	2.388	3.472	6.066	22.11	20.945	20.508	20.964	1674.41	1730.8	2371.22	2245.76
1/10/2016 3:45	1.378	2.385	3.473	6.067	22.11	20.945	20.508	20.962	1682.19	1731.52	2342.25	2222.4
1/10/2016 4:00	1.379	2.384	3.474	6.068	22.11	20.93	20.506	20.95	1687.08	1737.95	2341.89	2225.3
1/10/2016 4:15	1.379	2.383	3.474	6.068	22.109	20.925	20.488	20.95	1713.15	1734.06	2356.19	2202.67
1/10/2016 4:30	1.38	2.382	3.475	6.069	22.109	20.92	20.487	20.95	1725.82	1737.23	2320.53	2254.63
1/10/2016 4:45	1.381	2.381	3.475	6.068	22.109	20.904	20.487	20.95	1739.76	1734.87	2350.03	2219.33
1/10/2016 5:00	1.382	2.38	3.477	6.067	22.111	20.905	20.488	20.951	1761.67	1738.77	2354.38	2239.78
1/10/2016 5:15	1.383	2.378	3.478	6.066	22.116	20.911	20.494	20.956	1769.27	1744.29	2358.54	2242.5
1/10/2016 5:30	1.384	2.378	3.478	6.063	22.132	20.911	20.494	20.957	1758.42	1746.38	2323.07	2235.09
1/10/2016 5:45	1.382	2.376	3.479	6.062	22.139	20.911	20.494	20.958	1738.98	1747.21	2350.26	2230.95
1/10/2016 6:00	1.382	2.376	3.479	6.062	22.139	20.911	20.494	20.957	1729.81	1742.84	2355.41	2208.95
1/10/2016 6:15	1.381	2.376	3.479	6.061	22.139	20.911	20.494	20.957	1723.21	1741.31	2343.3	2246.07
1/10/2016 6:30	1.376	2.376	3.479	6.058	22.145	20.911	20.494	20.958	1706.13	1742.98	2346.6	2244.67
1/10/2016 6:45	1.371	2.376	3.479	6.055	22.174	20.923	20.494	20.958	1680.21	1743.49	2341.2	2230.74
1/10/2016 7:00	1.371	2.376	3.479	6.051	22.181	20.926	20.494	20.959	1653.41	1744.13	2351.95	2242.94
1/10/2016 7:15	1.37	2.376	3.479	6.051	22.167	20.914	20.494	20.959	1660.56	1740.88	2354.25	2253.92
1/10/2016 7:30	1.373	2.376	3.479	6.051	22.183	20.913	20.494	20.959	1666.91	1751.49	2356.99	2272.41
1/10/2016 7:45	1.37	2.376	3.479	6.052	22.186	20.93	20.494	20.959	1651.34	1742.98	2310.99	2236.2
1/10/2016 8:00	1.365	2.376	3.479	6.052	22.197	20.932	20.494	20.959	1619.83	1733.92	2358.8	2183.14
1/10/2016 8:15	1.365	2.378	3.481	6.054	22.205	20.936	20.504	20.958	1606.79	1748.95	2433.41	2258.47
1/10/2016 8:30	1.366	2.38	3.482	6.056	22.204	20.948	20.514	20.958	1592.03	1737	2378.54	2290.71
1/10/2016 8:45	1.367	2.38	3.482	6.056	22.185	20.932	20.499	20.958	1596.2	1740.17	2306.64	2250.14
1/10/2016 9:00	1.368	2.381	3.481	6.058	22.185	20.932	20.495	20.958	1612.95	1735.73	2325.48	2271.51
1/10/2016 9:15	1.368	2.382	3.479	6.058	22.185	20.932	20.497	20.958	1629.66	1735.69	2322.29	2146.07
1/10/2016 9:30	1.368	2.382	3.477	6.058	22.185	20.934	20.506	20.958	1615.96	1759.94	2462.43	2175.93
1/10/2016 9:45	1.367	2.38	3.48	6.056	22.187	20.937	20.506	20.958	1619.02	1737.37	2317.15	2245.26
1/10/2016 10:00	1.364	2.378	3.479	6.053	22.195	20.951	20.511	20.961	1626.98	1724.41	2356.81	2257.02
1/10/2016 10:15	1.364	2.376	3.479	6.051	22.218	20.953	20.527	20.978	1619.95	1734.67	2400	2254.22
1/10/2016 10:30	1.369	2.375	3.478	6.05	22.229	20.953	20.535	20.978	1591.31	1727.1	2339.12	2242.99
1/10/2016 10:45	1.366	2.375	3.473	6.048	22.224	20.949	20.531	20.974	1581.54	1729.08	2356.74	2219.15
1/10/2016 11:00	1.367	2.389	3.472	6.056	22.222	20.945	20.528	20.971	1576.56	1725.01	2340.98	2250.65
1/10/2016 11:15	1.371	2.385	3.47	6.058	22.219	20.943	20.526	20.986	1581.35	1730.62	2379.91	2245.4
1/10/2016 11:30	1.366	2.379	3.473	6.053	22.215	20.939	20.522	20.984	1594.76	1720.29	2334.03	2243.34
1/10/2016 11:45	1.366	2.379	3.48	6.052	22.214	20.939	20.52	20.971	1619.86	1722.38	2335.36	2236.54
1/10/2016 12:00	1.366	2.385	3.481	6.052	22.214	20.938	20.52	20.969	1648.77	1724.96	2347.17	2204.76
1/10/2016 12:15	1.364	2.386	3.48	6.051	22.212	20.936	20.519	20.967	1679.3	1720.1	2299.86	2239.07
1/10/2016 12:30	1.36	2.383	3.475	6.046	22.208	20.932	20.514	20.957	1719.04	1719.5	2351.7	2225.24
1/10/2016 12:45	1.358	2.383	3.473	6.043	22.207	20.931	20.514	20.957	1749.07	1733.24	2347.53	2213.3
1/10/2016 13:00	1.372	2.387	3.475	6.05	22.206	20.931	20.499	20.956	1782.63	1722.84	2358.03	2210.58
1/10/2016 13:15	1.414	2.422	3.51	6.087	22.203	20.929	20.508	20.954	1810.49	1737.4	2344.1	2237.36
1/10/2016 13:30	1.453	2.452	3.545	6.118	22.201	20.926	20.508	20.952	1832.57	1737.49	2332.7	2256.9
1/10/2016 13:45	1.477	2.471	3.559	6.126	22.197	20.923	20.506	20.95	1844.05	1738.04	2346.27	2207.69
1/10/2016 14:00	1.504	2.487	3.578	6.144	22.192	20.919	20.502	20.953	1850.01	1746.37	2345.01	2244.43
1/10/2016 14:15	1.508	2.488	3.577	6.14	22.19	20.917	20.5	20.947	1845.29	1744.81	2343.23	2227.47
1/10/2016 14:30	1.497	2.473	3.565	6.124	22.19	20.918	20.501	20.945	1853.58	1748.42	2342.07	2239.53
1/10/2016 14:45	1.492	2.462	3.56	6.112	22.191	20.919	20.501	20.946	1861.51	1752.64	2350.72	2242.39
1/10/2016 15:00	1.494	2.466	3.559	6.117	22.191	20.918	20.501	20.945	1869.65	1763.13	2326.12	2241.84
1/10/2016 15:15	1.513	2.495	3.581	6.137	22.189	20.917	20.5	20.948	1862.6	1759.96	2331.91	2223.76
1/10/2016 15:30	1.514	2.489	3.578	6.134	22.189	20.917	20.5	20.945	1851.02	1764.48	2337.52	2226.29
1/10/2016 15:45	1.51	2.483	3.57	6.128	22.19	20.917	20.501	20.945	1839.54	1761.23	2358.68	2239.13
1/10/2016 16:00	1.493	2.462	3.563	6.112	22.191	20.919	20.501	20.946	1815.85	1760.14	2343.12	2243.29
1/10/2016 16:15	1.492	2.463	3.55	6.113	22.191	20.919	20.502	20.946	1803.48	1766.13	2344.05	2224.51
1/10/2016 16:30	1.481	2.467	3.547	6.118	22.192	20.918	20.502	20.945	1789.49	1767.97	2367.18	2240.39
1/10/2016 16:45	1.481	2.468	3.553	6.114	22.192	20.918	20.496	20.946	1786.28	1765.39	2349.21	2228.94
1/10/2016 17:00	1.471	2.453	3.546	6.105	22.196	20.922	20.484	20.948	1779.18	1768.42	2351.32	2227.59
1/10/2016 17:15	1.461	2.453	3.533	6.103	22.219	20.925	20.488	20.95	1759.01	1758.91	2335.75	2231
1/10/2016 17:30	1.453	2.44	3.532	6.084	22.242	20.927	20.49	20.954	1728.36	1765.99	2348.8	2250.02
1/10/2016 17:45	1.443	2.434	3.518	6.086	22.246	20.928	20.491	20.955	1707.19	1757.76	2349.53	2239.53
1/10/2016 18:00	1.449	2.441	3.521	6.093	22.251	20.933	20.496	20.959	1692.94	1767.84	2353.56	2248.45
1/10/2016 18:15	1.443	2.443	3.524	6.092	22.253	20.934	20.497	20.959	1686.87	1758.16	2338.19	2240.84
1/10/2016 18:30	1.432	2.438	3.524	6.084	22.254	20.935	20.493	20.946	1694.52	1758.04	2355.34	2234.99
1/10/2016 18:45	1.43	2.431	3.523	6.077	22.254	20.935	20.489	20.946	1712.4	1750.95	2358.67	2247.19
1/10/2016 19:00	1.43	2.424	3.515	6.074	22.257	20.936	20.497	20.961	1698.37	1761.72	2357.05	2256.41
1/10/2016 19:15	1.43	2.422	3.51	6.074	22.258	20.936	20.499	20.963	1680.52	1749.5	2351.25	2231.95
1/10/2016 19:30	1.425	2.422	3.504	6.075	22.258	20.939	20.501	20.963	1669.69	1751.79	2331.92	2242.13
1/10/2016 19:45	1.411	2.423	3.504	6.075	22.259	20.939	20.493	20.951	1676.67	1744.74	2343.88	2249.74
1/10/2016 20:00	1.413	2.427	3.508	6.079	22.261	20.94	20.483	20.947	1691.15	1742.75	2352.02	2260.78
1/10/2016 20:15	1.419	2.432	3.513	6.08	22.263	20.932	20.485	20.95	1711.79	1747.27	2347.32	2234.53
1/10/2016 20:30	1.421	2.434	3.515	6.071	22.263	20.922	20.485	20.95	1740.57	1747	2342.43	2244.49
1/10/2016 20:45	1.421	2.432	3.516	6.067	22.274	20.929	20.485	20.95	1742.47	1741.12	2331.02	2242.68
1/10/2016 21:00	1.421	2.429	3.516	6.066	22.285	20.936	20.485	20.95	1732.7	1742.38	2350.94	2246.66
1/10/2016 21:15	1.421	2.429	3.516	6.066	22.286	20.943	20.485	20.95	1730.8	1748	2347.32	2254.63
1/10/2016 21:30	1.421	2.429	3.516	6.067	22.294	20.943	20.485	20.95	1722.56	1745.64	2339.53	2254.08
1/10/2016 21:45	1.421	2.429	3.515	6.066	22.307	20.943	20.502	20.966	1708.26	1740.85	2326.68	2229.82
1/10/2016 22:00	1.419	2.429	3.514	6.064	22.307	20.943	20.504	20.97	1700.02	1746.28	2354.38	2248.11
1/10/2016 22:15	1.418	2.428	3.512	6.063	22.306	20.941	20.504	20.969	1688.53	1738.85	2343.52	2246.12
1/10/2016 22:30	1.416	2.424	3.511	6.062	22.308	20.942	20.509	20.969	1683.1	1746.46	2341.71	2231.64
1/10/2016 22:45	1.418	2.419	3.512	6.063	22.319	20.943	20.514	20.97	1678.39	1731.88	2343.52	2239.78
1/10/2016 23:00	1.419	2.416	3.514	6.065	22.329	20.943	20.522	20.97	1673.86	1736.05	2331.39	2230.73
1/10/2016 23:15	1.416	2.414	3.511	6.066	22.344	20.944	20.524	20.97	1671.15	1732.25	2329.94	2233.63
1/10/2016 23:30	1.41	2.413	3.497	6.066	22.352	20.944	20.52	20.97	1657.84	1725.82	2362.34	2247.75
1/10/2016 23:45	1.405	2.413	3.494	6.066	22.353	20.944	20.525	20.971	1651.6	1730.26	2345.69	2239.24
1/11/2016 0:00	1.4	2.414	3.495	6.067	22.357	20.948	20.528	20.974	1642.9	1728.17	2331.57	2248.65
1/11/2016 0:15	1.404	2.417	3.499	6.07	22.36	20.951	20.516	20.977	1642.93	1727.11	2338.48	2247.6
1/11/2016 0:30	1.405	2.419	3.5	6.067	22.36	20.951	20.515	20.978	1632.01	1725.81	2342.6	2241.74
1/11/2016 0:45	1.405	2.419	3.5	6.061	22.36	20.951	20.515	20.978	1626.37	1729.96	2370.66	2257.84
1/11/2016 1:00	1.406	2.42	3.501	6.058	22.368	20.951	20.512	20.978	1630.42	1722.42	2351.01	2241.08
1/11/2016 1:15	1.41	2.424	3.505	6.056	22.381	20.95	20.509	20.978	1634.95	1725.32	2340.87	2237.83
1/11/2016 1:30	1.411	2.425	3.507	6.058	22.367	20.952	20.495	20.979	1646.3	1722.73	2344.48	2240.89
1/11/2016 1:45	1.411	2.421	3.507	6.058	22.386	20.957	20.498	20.964	1658.59	1722.98	2343.8	2247.62
1/11/2016 2:00	1.411	2.42	3.506	6.058	22.391	20.957	20.499	20.966	1658.95	1721.27	2334.63	2247.5
1/11/2016 2:15	1.411	2.419	3.505	6.058	22.411	20.957	20.499	20.979	1643.66	1724.18	2330.54	2256.28
1/11/2016 2:30	1.411	2.418	3.505	6.058	22.411	20.957	20.5	20.983	1627.35	1720.08	2318.08	2228.96
1/11/2016 2:45	1.411	2.419	3.505	6.058	22.39	20.953	20.495	20.978	1615.87	1724.9	2331.93	2235.21
1/11/2016 3:00	1.411	2.418	3.504	6.058	22.383	20.952	20.493	20.962	1627.88	1717.98	2342.81	2227.44
1/11/2016 3:15	1.411	2.418	3.504	6.058	22.388	20.951	20.493	20.96	1638.56	1719.33	2301.32	2233.22
1/11/2016 3:30	1.411	2.416	3.503	6.058	22.405	20.951	20.493	20.969	1644.1	1718.26	2368.34	2228.89
1/11/2016 3:45	1.409	2.416	3.5	6.058	22.405	20.951	20.493	20.964	1653.58	1723.94	2344.23	2236.65
1/11/2016 4:00	1.407	2.415	3.5	6.058	22.405	20.951	20.493	20.978	1662.47	1720.97	2352.58	2223.09
1/11/2016 4:15	1.407	2.414	3.499	6.057	22.405	20.95	20.493	20.974	1665.13	1728.7	2332.4	2249.45
1/11/2016 4:30	1.405	2.414	3.498	6.054	22.405	20.932	20.493	20.959	1681.13	1720.7	2338.88	2242.72
1/11/2016 4:45	1.404	2.412	3.496	6.053	22.405	20.932	20.493	20.958	1700.51	1720.7	2307.73	2228.59
1/11/2016 5:00	1.402	2.412	3.493	6.055	22.405	20.933	20.493	20.958	1702.68	1725.95	2330.01	2212.66
1/11/2016 5:15	1.396	2.411	3.493	6.056	22.405	20.934	20.493	20.958	1688.92	1729.39	2331.09	2243.08
1/11/2016 5:30	1.391	2.412	3.492	6.058	22.406	20.937	20.493	20.958	1670.04	1725.91	2322.83	2234.63
1/11/2016 5:45	1.39	2.413	3.49	6.058	22.418	20.948	20.494	20.972	1648.35	1725.06	2289.15	2231.73
1/11/2016 6:00	1.39	2.413	3.489	6.058	22.428	20.951	20.494	20.978	1631.41	1728.3	2364.53	2247.53
1/11/2016 6:15	1.389	2.412	3.487	6.058	22.43	20.951	20.496	20.978	1608.45	1723.72	2335.49	2239.68
1/11/2016 6:30	1.389	2.412	3.486	6.057	22.428	20.951	20.494	20.978	1605.82	1732.22	2336.92	2216.3
1/11/2016 6:45	1.389	2.41	3.485	6.057	22.439	20.951	20.496	20.978	1602.2	1722.45	2353.05	2229.54
1/11/2016 7:00	1.39	2.407	3.485	6.05	22.451	20.952	20.511	20.979	1590.07	1720.2	2333.44	2268.42
1/11/2016 7:15	1.39	2.407	3.485	6.048	22.451	20.953	20.513	20.98	1579.81	1729.95	2357.49	2243.21
1/11/2016 7:30	1.389	2.406	3.484	6.043	22.451	20.952	20.514	20.98	1585.57	1716.24	2341.68	2240.44
1/11/2016 7:45	1.389	2.406	3.485	6.045	22.466	20.952	20.526	20.979	1573.92	1720.98	2322.04	2253.04
1/11/2016 8:00	1.388	2.404	3.484	6.041	22.473	20.952	20.535	20.979	1554.27	1713.19	2325.3	2246.7
1/11/2016 8:15	1.388	2.403	3.483	6.037	22.485	20.952	20.535	20.994	1539.06	1717.08	2320.77	2224.43
1/11/2016 8:30	1.388	2.402	3.483	6.035	22.495	20.959	20.535	20.999	1516.98	1705.51	2347.24	2268.82
1/11/2016 8:45	1.387	2.401	3.482	6.034	22.495	20.969	20.535	20.999	1517.06	1703.32	2338.52	2220.44
1/11/2016 9:00	1.385	2.407	3.486	6.044	22.495	20.976	20.534	20.999	1518.14	1697.16	2335.62	2234.39
1/11/2016 9:15	1.401	2.419	3.5	6.051	22.497	20.991	20.534	20.999	1514.16	1702.32	2325.84	2236.2
1/11/2016 9:30	1.405	2.419	3.5	6.051	22.516	20.993	20.534	21.012	1501.3	1703.4	2352.63	2231.66
1/11/2016 9:45	1.4	2.419	3.5	6.051	22.519	20.993	20.536	21.018	1482.99	1695.12	2337.29	2211.81
1/11/2016 10:00	1.39	2.416	3.498	6.048	22.552	20.992	20.563	21.024	1458.91	1692.09	2317.86	2239.83
1/11/2016 10:15	1.396	2.413	3.494	6.045	22.559	20.99	20.569	21.032	1427.74	1684.82	2303.87	2236.53
1/11/2016 10:30	1.398	2.412	3.493	6.05	22.553	21.006	20.568	21.03	1423.85	1679.84	2326.14	2225.12
1/11/2016 10:45	1.395	2.413	3.493	6.053	22.57	21.012	20.565	21.035	1417.79	1681.38	2316.18	2211
1/11/2016 11:00	1.427	2.443	3.521	6.078	22.58	21.019	20.573	21.047	1410.21	1677.12	2332.76	2229.58
1/11/2016 11:15	1.474	2.483	3.563	6.115	22.585	21.02	20.59	21.059	1413.72	1668.16	2334.66	2240.56
1/11/2016 11:30	1.511	2.513	3.591	6.134	22.575	21.029	20.59	21.053	1420.85	1663.55	2331.32	2240.14
1/11/2016 11:45	1.534	2.523	3.6	6.149	22.551	21.034	20.588	21.062	1439.98	1662.96	2322.93	2235.91
1/11/2016 12:00	1.559	2.541	3.621	6.159	22.551	21.044	20.584	21.067	1452.09	1661.49	2331.59	2236.79
1/11/2016 12:15	1.582	2.558	3.637	6.17	22.542	21.039	20.579	21.062	1476.99	1658.51	2322.16	2238.23
1/11/2016 12:30	1.605	2.572	3.651	6.188	22.539	21.037	20.578	21.06	1507.51	1665.49	2314.7	2219.21
1/11/2016 12:45	1.634	2.592	3.671	6.204	22.535	21.036	20.576	21.067	1539.92	1657.22	2317.66	2237.9
1/11/2016 13:00	1.665	2.614	3.692	6.221	22.522	21.035	20.576	21.071	1581.72	1669.26	2313.58	2221.16
1/11/2016 13:15	1.708	2.646	3.724	6.247	22.51	21.033	20.577	21.076	1619.11	1661.98	2319.48	2226.34
1/11/2016 13:30	1.736	2.664	3.742	6.266	22.498	21.032	20.573	21.071	1665.2	1677.22	2331.01	2245.46
1/11/2016 13:45	1.76	2.677	3.758	6.27	22.485	21.03	20.594	21.075	1690.43	1674.96	2315.27	2229.73
1/11/2016 14:00	1.774	2.692	3.761	6.284	22.478	21.024	20.606	21.069	1708.32	1686.98	2328.39	2217.18
1/11/2016 14:15	1.793	2.699	3.78	6.288	22.475	21.022	20.603	21.067	1727.49	1688.53	2323.21	2220.88
1/11/2016 14:30	1.795	2.705	3.779	6.287	22.472	21.019	20.601	21.065	1731.35	1701.34	2327.32	2210.35
1/11/2016 14:45	1.805	2.705	3.777	6.283	22.471	21.018	20.6	21.064	1748.61	1693.11	2317.2	2230.24
1/11/2016 15:00	1.809	2.712	3.783	6.281	22.47	21.018	20.6	21.064	1762.35	1704.5	2330.58	2213.79
1/11/2016 15:15	1.811	2.716	3.785	6.284	22.47	21.017	20.6	21.064	1764.07	1703.68	2336.18	2220.29
1/11/2016 15:30	1.815	2.719	3.79	6.289	22.478	21.018	20.6	21.065	1761.18	1707.21	2329.49	2228.25
1/11/2016 15:45	1.796	2.695	3.768	6.272	22.48	21.023	20.602	21.063	1748.79	1717.61	2335.64	2234.03
1/11/2016 16:00	1.708	2.617	3.692	6.201	22.474	21.025	20.573	21.052	1748.16	1722.67	2324.25	2214.51
1/11/2016 16:15	1.629	2.558	3.63	6.146	22.487	21.03	20.572	21.055	1731.19	1719.08	2354.84	2221.59
1/11/2016 16:30	1.583	2.528	3.596	6.123	22.504	21.033	20.574	21.056	1721.41	1718.07	2345.72	2214.08
1/11/2016 16:45	1.552	2.507	3.582	6.112	22.532	21.036	20.576	21.058	1707.21	1723.3	2339.82	2215.39
1/11/2016 17:00	1.531	2.505	3.569	6.108	22.55	21.039	20.58	21.062	1693.05	1722.07	2340.59	2223.76
1/11/2016 17:15	1.514	2.497	3.564	6.098	22.57	21.041	20.582	21.064	1672.88	1722.98	2349.99	2213.45
1/11/2016 17:30	1.503	2.484	3.56	6.094	22.59	21.041	20.583	21.065	1651	1716.83	2336.97	2213.99
1/11/2016 17:45	1.494	2.485	3.547	6.092	22.601	21.043	20.585	21.069	1638.29	1714.79	2341.55	2224.71
1/11/2016 18:00	1.492	2.482	3.55	6.099	22.595	21.039	20.584	21.065	1629.94	1717.66	2337.96	2219.31
1/11/2016 18:15	1.482	2.475	3.554	6.093	22.592	21.033	20.584	21.066	1633.44	1717.99	2317.91	2219.16
1/11/2016 18:30	1.483	2.474	3.555	6.082	22.613	21.034	20.586	21.078	1635.87	1711.93	2327.26	2212.03
1/11/2016 18:45	1.477	2.474	3.554	6.082	22.62	21.042	20.589	21.083	1630.56	1707.27	2346.07	2214.19
1/11/2016 19:00	1.466	2.474	3.546	6.082	22.623	21.05	20.591	21.088	1632.93	1708.55	2340.48	2221.44
1/11/2016 19:15	1.461	2.474	3.536	6.083	22.627	21.051	20.592	21.09	1628.49	1707.28	2322.75	2228.68
1/11/2016 19:30	1.463	2.472	3.535	6.085	22.645	21.051	20.607	21.093	1614.38	1709.9	2338.67	2222.89
1/11/2016 19:45	1.468	2.469	3.54	6.086	22.652	21.052	20.614	21.094	1596.65	1703.39	2354.59	2227.05
1/11/2016 20:00	1.471	2.467	3.545	6.083	22.66	21.058	20.621	21.099	1583.29	1709.11	2342.14	2204.28
1/11/2016 20:15	1.462	2.465	3.546	6.082	22.653	21.059	20.623	21.1	1584.21	1706.71	2331.58	2212.89
1/11/2016 20:30	1.453	2.465	3.546	6.077	22.67	21.059	20.638	21.101	1579.72	1696.81	2345.83	2228.93
1/11/2016 20:45	1.452	2.465	3.546	6.074	22.656	21.059	20.638	21.101	1598.55	1696.63	2338.73	2230.69
1/11/2016 21:00	1.452	2.465	3.541	6.074	22.668	21.069	20.639	21.101	1604.07	1697	2335.48	2218.39
1/11/2016 21:15	1.452	2.465	3.53	6.074	22.684	21.08	20.64	21.101	1590.08	1695.32	2335.72	2221.34
1/11/2016 21:30	1.452	2.465	3.525	6.074	22.676	21.08	20.64	21.101	1594.46	1694.01	2335.84	2235.03
1/11/2016 21:45	1.452	2.465	3.524	6.074	22.685	21.08	20.64	21.101	1597.34	1690.57	2340.08	2206.3
1/11/2016 22:00	1.452	2.465	3.524	6.074	22.688	21.08	20.64	21.101	1595.73	1702.64	2325.76	2234.16
1/11/2016 22:15	1.452	2.464	3.524	6.074	22.679	21.081	20.641	21.102	1602.81	1696.67	2337.36	2235.44
1/11/2016 22:30	1.452	2.46	3.525	6.072	22.688	21.083	20.643	21.104	1614.21	1697.04	2348.95	2241.23
1/11/2016 22:45	1.452	2.454	3.525	6.068	22.682	21.084	20.644	21.105	1623.17	1696.4	2317.44	2206.29
1/11/2016 23:00	1.451	2.448	3.524	6.061	22.701	21.085	20.644	21.12	1626.96	1700.55	2336.07	2230.71
1/11/2016 23:15	1.449	2.446	3.525	6.057	22.702	21.085	20.644	21.125	1616.29	1699.75	2335.01	2218.24
1/11/2016 23:30	1.448	2.445	3.525	6.054	22.702	21.085	20.644	21.125	1627.7	1699.93	2347.86	2234.89
1/11/2016 23:45	1.445	2.444	3.525	6.053	22.702	21.085	20.644	21.126	1636.3	1703.73	2334.28	2226.02
1/12/2016 0:00	1.445	2.445	3.526	6.054	22.702	21.085	20.644	21.125	1645.8	1703.19	2345.69	2207.74
1/12/2016 0:15	1.444	2.444	3.525	6.053	22.702	21.085	20.644	21.126	1667.53	1697.76	2338.63	2209.37
1/12/2016 0:30	1.446	2.444	3.525	6.053	22.702	21.084	20.643	21.125	1680.02	1709.53	2352.21	2227.47
1/12/2016 0:45	1.451	2.445	3.524	6.053	22.699	21.082	20.641	21.114	1691.85	1711.31	2340.41	2222.19
1/12/2016 1:00	1.452	2.452	3.524	6.059	22.686	21.065	20.64	21.102	1719.42	1714.44	2342.88	2222.15
1/12/2016 1:15	1.452	2.461	3.524	6.069	22.676	21.06	20.64	21.101	1748.14	1721.18	2338.58	2230.18
1/12/2016 1:30	1.452	2.463	3.524	6.073	22.697	21.066	20.64	21.101	1764.9	1716.95	2323.35	2219.66
1/12/2016 1:45	1.452	2.464	3.524	6.073	22.698	21.067	20.64	21.101	1779.66	1723.11	2318.89	2207.97
1/12/2016 2:00	1.452	2.463	3.524	6.072	22.698	21.08	20.64	21.107	1779.97	1735.18	2336.01	2229.8
1/12/2016 2:15	1.452	2.462	3.524	6.07	22.698	21.08	20.64	21.108	1771.22	1738.02	2337.63	2225.09
1/12/2016 2:30	1.452	2.463	3.524	6.071	22.707	21.08	20.64	21.117	1754.84	1733.04	2343.46	2229.12
1/12/2016 2:45	1.451	2.461	3.524	6.07	22.713	21.079	20.64	21.111	1729.74	1732.18	2353.72	2220.02
1/12/2016 3:00	1.45	2.461	3.522	6.067	22.715	21.078	20.639	21.107	1729.83	1732.18	2331.46	2229.43
1/12/2016 3:15	1.448	2.46	3.52	6.067	22.715	21.076	20.636	21.116	1718.59	1740.66	2332.34	2213.3
1/12/2016 3:30	1.446	2.457	3.519	6.064	22.735	21.094	20.634	21.115	1697.88	1742.02	2327.45	2242.97
1/12/2016 3:45	1.447	2.456	3.519	6.058	22.735	21.094	20.633	21.126	1672.91	1744.82	2328.9	2241.7
1/12/2016 4:00	1.449	2.454	3.521	6.052	22.754	21.094	20.633	21.134	1660.79	1742.83	2351.88	2235.55
1/12/2016 4:15	1.45	2.448	3.523	6.051	22.749	21.094	20.633	21.134	1653.66	1738.23	2336.88	2227.97
1/12/2016 4:30	1.447	2.444	3.524	6.052	22.737	21.096	20.634	21.135	1666.24	1738.8	2343.12	2235.28
1/12/2016 4:45	1.444	2.444	3.524	6.052	22.741	21.1	20.638	21.139	1676.94	1741.37	2346.79	2227.17
1/12/2016 5:00	1.441	2.444	3.524	6.052	22.743	21.102	20.64	21.127	1692.85	1735.01	2336.21	2210.07
1/12/2016 5:15	1.44	2.444	3.524	6.052	22.734	21.102	20.64	21.122	1709.35	1737.67	2343.68	2216.64
1/12/2016 5:30	1.436	2.444	3.524	6.052	22.72	21.101	20.64	21.122	1722.07	1732.29	2355.76	2232.68
1/12/2016 5:45	1.432	2.444	3.522	6.052	22.71	21.093	20.64	21.122	1736.98	1742.86	2341.43	2211.45
1/12/2016 6:00	1.431	2.444	3.519	6.052	22.715	21.097	20.641	21.122	1743.44	1739.73	2341.3	2229.43
1/12/2016 6:15	1.431	2.444	3.518	6.052	22.722	21.102	20.641	21.122	1734.78	1734.87	2338.81	2230.19
1/12/2016 6:30	1.43	2.444	3.516	6.052	22.722	21.102	20.641	21.125	1723.1	1731.07	2339.89	2244.85
1/12/2016 6:45	1.43	2.444	3.515	6.052	22.722	21.102	20.641	21.134	1718.76	1733.42	2343.34	2232.72
1/12/2016 7:00	1.43	2.444	3.515	6.052	22.722	21.102	20.641	21.142	1707.58	1737.45	2343.28	2231.94
1/12/2016 7:15	1.43	2.444	3.517	6.052	22.73	21.102	20.641	21.142	1700.07	1739.44	2331.26	2224.65
1/12/2016 7:30	1.43	2.444	3.518	6.052	22.744	21.102	20.641	21.142	1685.15	1733.93	2359.68	2242.04
1/12/2016 7:45	1.43	2.444	3.518	6.052	22.744	21.102	20.64	21.141	1664.71	1745.16	2344.73	2238.14
1/12/2016 8:00	1.43	2.444	3.519	6.052	22.735	21.102	20.64	21.142	1675.38	1736.28	2349.06	2228.17
1/12/2016 8:15	1.43	2.444	3.517	6.052	22.737	21.102	20.641	21.142	1698	1732.29	2354.12	2236.85
1/12/2016 8:30	1.43	2.444	3.515	6.052	22.743	21.102	20.641	21.142	1701.98	1730.03	2337.66	2240.47
1/12/2016 8:45	1.43	2.444	3.515	6.052	22.744	21.102	20.641	21.142	1707.7	1734.66	2339.67	2233.8
1/12/2016 9:00	1.441	2.449	3.522	6.052	22.743	21.102	20.651	21.142	1700.9	1732.3	2351.96	2227.62
1/12/2016 9:15	1.452	2.465	3.533	6.07	22.742	21.105	20.659	21.143	1699.11	1735.12	2337.93	2224.1
1/12/2016 9:30	1.453	2.465	3.532	6.07	22.738	21.103	20.656	21.137	1701.49	1731.53	2330.84	2218.11
1/12/2016 9:45	1.45	2.463	3.523	6.055	22.739	21.115	20.654	21.153	1689.46	1736.68	2339.15	2228.79
1/12/2016 10:00	1.443	2.456	3.516	6.055	22.757	21.121	20.674	21.154	1673.64	1734.51	2343.56	2214.75
1/12/2016 10:15	1.44	2.453	3.523	6.061	22.771	21.133	20.671	21.163	1654.55	1734.33	2343.55	2238.62
1/12/2016 10:30	1.452	2.453	3.533	6.06	22.774	21.129	20.666	21.166	1630.82	1731.77	2335.07	2224.18
1/12/2016 10:45	1.462	2.464	3.536	6.065	22.793	21.128	20.666	21.166	1617.47	1731.51	2345.76	2226.75
1/12/2016 11:00	1.546	2.543	3.606	6.141	22.81	21.154	20.692	21.191	1620.35	1726.88	2338.91	2227.32
1/12/2016 11:15	1.666	2.638	3.705	6.228	22.826	21.157	20.691	21.208	1612.15	1729.88	2347.74	2227.84
1/12/2016 11:30	1.732	2.682	3.752	6.261	22.801	21.167	20.692	21.205	1617.25	1719.49	2349.66	2241.91
1/12/2016 11:45	1.765	2.7	3.771	6.271	22.782	21.162	20.712	21.201	1618.53	1724.03	2358.78	2228.8
1/12/2016 12:00	1.787	2.71	3.777	6.277	22.779	21.161	20.719	21.199	1636.79	1718.06	2341.06	2221.74
1/12/2016 12:15	1.802	2.709	3.785	6.274	22.772	21.161	20.718	21.199	1654.87	1716.16	2343.05	2236.39
1/12/2016 12:30	1.813	2.712	3.789	6.274	22.754	21.16	20.718	21.199	1685.06	1709.74	2340.52	2242.89
1/12/2016 12:45	1.824	2.728	3.789	6.274	22.732	21.159	20.712	21.199	1717.61	1717.42	2348.66	2227.34
1/12/2016 13:00	1.831	2.73	3.789	6.274	22.732	21.147	20.68	21.197	1747.89	1726.19	2332.93	2235.12
1/12/2016 13:15	1.838	2.73	3.789	6.274	22.731	21.138	20.677	21.179	1782.58	1724.73	2351.52	2235.82
1/12/2016 13:30	1.846	2.73	3.789	6.274	22.728	21.138	20.677	21.172	1813.42	1728.36	2342.69	2240.9
1/12/2016 13:45	1.846	2.73	3.79	6.276	22.702	21.126	20.677	21.16	1837.09	1726.71	2347.36	2227.32
1/12/2016 14:00	1.831	2.715	3.781	6.266	22.685	21.117	20.676	21.158	1860.53	1732	2327.36	2217.99
1/12/2016 14:15	1.789	2.68	3.741	6.23	22.683	21.114	20.672	21.155	1870.47	1738.81	2344.62	2225.34
1/12/2016 14:30	1.769	2.667	3.729	6.216	22.684	21.114	20.654	21.155	1885.15	1744.55	2333.53	2226.36
1/12/2016 14:45	1.76	2.653	3.722	6.216	22.684	21.115	20.654	21.155	1893.64	1749.88	2337.03	2229.14
1/12/2016 15:00	1.749	2.653	3.722	6.217	22.685	21.115	20.654	21.155	1896.95	1751.29	2339.09	2221.8
1/12/2016 15:15	1.754	2.659	3.72	6.221	22.686	21.115	20.645	21.139	1894.5	1751.99	2331.59	2243.57
1/12/2016 15:30	1.758	2.663	3.722	6.219	22.691	21.12	20.639	21.134	1897.58	1753.16	2338.09	2226.38
1/12/2016 15:45	1.754	2.662	3.723	6.216	22.692	21.121	20.64	21.143	1885.06	1755.07	2350.94	2225.66
1/12/2016 16:00	1.72	2.632	3.696	6.191	22.694	21.108	20.642	21.134	1875.34	1758.01	2345.04	2229.69
1/12/2016 16:15	1.643	2.567	3.632	6.129	22.69	21.105	20.646	21.128	1861.15	1760.63	2336.36	2232.77
1/12/2016 16:30	1.591	2.53	3.591	6.098	22.7	21.103	20.648	21.129	1846.96	1757.65	2345.58	2216.68
1/12/2016 16:45	1.562	2.516	3.576	6.086	22.706	21.106	20.65	21.131	1827.35	1760.72	2345.94	2222.28
1/12/2016 17:00	1.546	2.503	3.569	6.084	22.724	21.107	20.653	21.133	1815.95	1762.53	2353.54	2237.11
1/12/2016 17:15	1.534	2.503	3.562	6.087	22.732	21.104	20.654	21.134	1796.25	1763.35	2331.66	2226.8
1/12/2016 17:30	1.519	2.504	3.563	6.074	22.734	21.096	20.656	21.137	1785.4	1755.21	2346.3	2231.14
1/12/2016 17:45	1.514	2.498	3.553	6.068	22.738	21.092	20.658	21.138	1784.23	1758.19	2343.78	2217.4
1/12/2016 18:00	1.505	2.484	3.542	6.068	22.738	21.077	20.658	21.121	1791.69	1763.85	2355.36	2238.38
1/12/2016 18:15	1.494	2.483	3.542	6.068	22.74	21.078	20.659	21.122	1792.18	1748.6	2339.12	2215.97
1/12/2016 18:30	1.492	2.481	3.542	6.06	22.744	21.082	20.663	21.124	1799.29	1752.81	2345.28	2231.53
1/12/2016 18:45	1.488	2.467	3.542	6.056	22.747	21.085	20.665	21.126	1795.95	1753.09	2349.27	2234.43
1/12/2016 19:00	1.476	2.462	3.54	6.05	22.757	21.086	20.666	21.128	1797.31	1748.57	2339.5	2219.78
1/12/2016 19:15	1.473	2.465	3.532	6.05	22.768	21.086	20.666	21.127	1764.08	1750.69	2353.49	2222.55
1/12/2016 19:30	1.476	2.468	3.529	6.053	22.77	21.086	20.666	21.129	1747.92	1752.9	2336.65	2246.58
1/12/2016 19:45	1.479	2.47	3.529	6.056	22.77	21.086	20.666	21.133	1738.24	1754.06	2332.06	2232.94
1/12/2016 20:00	1.481	2.473	3.532	6.059	22.77	21.085	20.665	21.127	1727.6	1749.66	2333.49	2249.02
1/12/2016 20:15	1.483	2.474	3.533	6.06	22.77	21.086	20.655	21.127	1734.11	1745.41	2325.53	2224.24
1/12/2016 20:30	1.482	2.474	3.533	6.06	22.77	21.086	20.654	21.127	1725.69	1753.55	2349.52	2232.68
1/12/2016 20:45	1.48	2.474	3.533	6.06	22.77	21.094	20.646	21.127	1728.46	1753.7	2343.69	2238.97
1/12/2016 21:00	1.477	2.474	3.533	6.056	22.772	21.087	20.648	21.129	1728.42	1751.58	2334.95	2236.37
1/12/2016 21:15	1.474	2.47	3.533	6.045	22.774	21.089	20.649	21.131	1734.47	1738.27	2342.3	2242.26
1/12/2016 21:30	1.473	2.466	3.533	6.039	22.774	21.09	20.645	21.131	1743.18	1755.75	2341.37	2227.75
1/12/2016 21:45	1.471	2.464	3.533	6.038	22.775	21.09	20.632	21.132	1758.75	1741.47	2337.4	2249.84
1/12/2016 22:00	1.467	2.459	3.532	6.038	22.777	21.092	20.632	21.133	1770.15	1753.69	2328.18	2246.95
1/12/2016 22:15	1.466	2.455	3.523	6.038	22.764	21.094	20.633	21.133	1789.05	1748.89	2335.96	2235.73
1/12/2016 22:30	1.465	2.453	3.514	6.038	22.758	21.094	20.634	21.121	1806.6	1754.86	2326.19	2233.02
1/12/2016 22:45	1.462	2.453	3.512	6.038	22.774	21.094	20.634	21.134	1814.38	1755.4	2335.78	2235.19
1/12/2016 23:00	1.462	2.453	3.512	6.039	22.779	21.094	20.634	21.134	1809.77	1756.04	2333.6	2243.15
1/12/2016 23:15	1.462	2.454	3.513	6.04	22.779	21.094	20.634	21.135	1807.69	1757.67	2345.18	2228.49
1/12/2016 23:30	1.465	2.456	3.515	6.042	22.779	21.094	20.634	21.129	1797.38	1755.68	2341.74	2232.66
1/12/2016 23:45	1.465	2.457	3.516	6.043	22.779	21.094	20.634	21.135	1795.39	1755.68	2336.5	2231.57
1/13/2016 0:00	1.467	2.459	3.518	6.045	22.79	21.094	20.634	21.135	1781	1757.94	2355.31	2252.37
1/13/2016 0:15	1.47	2.462	3.521	6.047	22.782	21.095	20.635	21.133	1782.27	1758.12	2344.1	2233.38
1/13/2016 0:30	1.472	2.464	3.523	6.046	22.79	21.098	20.638	21.129	1782.36	1757.94	2337.95	2243.33
1/13/2016 0:45	1.472	2.464	3.523	6.041	22.79	21.1	20.64	21.132	1784.18	1749.9	2340.68	2228.51
1/13/2016 1:00	1.473	2.465	3.524	6.042	22.791	21.093	20.64	21.123	1787.4	1763.61	2329.89	2247.02
1/13/2016 1:15	1.473	2.464	3.524	6.041	22.787	21.085	20.64	21.122	1799.62	1756.29	2336.18	2245.71
1/13/2016 1:30	1.473	2.463	3.524	6.039	22.786	21.08	20.64	21.122	1807.24	1757.84	2342.22	2233.84
1/13/2016 1:45	1.473	2.461	3.524	6.035	22.785	21.08	20.64	21.122	1828.99	1757.42	2329.36	2226.03
1/13/2016 2:00	1.473	2.456	3.524	6.031	22.786	21.08	20.64	21.123	1834.4	1758.4	2337.41	2240.95
1/13/2016 2:15	1.473	2.453	3.524	6.03	22.786	21.08	20.635	21.123	1834.98	1756.44	2342.89	2228.33
1/13/2016 2:30	1.473	2.448	3.523	6.03	22.786	21.081	20.632	21.123	1828.35	1767.55	2340.86	2247.66
1/13/2016 2:45	1.473	2.446	3.521	6.03	22.801	21.081	20.634	21.123	1819.07	1762.24	2333.67	2238.3
1/13/2016 3:00	1.473	2.445	3.521	6.03	22.8	21.081	20.621	21.121	1815.79	1760.23	2345.05	2237.91
1/13/2016 3:15	1.473	2.445	3.52	6.03	22.806	21.081	20.621	21.122	1819.21	1758.5	2344.3	2241.33
1/13/2016 3:30	1.473	2.444	3.516	6.03	22.808	21.081	20.612	21.113	1818.16	1762.24	2342.89	2236.66
1/13/2016 3:45	1.473	2.444	3.517	6.03	22.808	21.081	20.604	21.104	1831.47	1753.65	2342.72	2229.07
1/13/2016 4:00	1.473	2.444	3.516	6.03	22.808	21.071	20.6	21.103	1839.52	1763.24	2340.91	2244.63
1/13/2016 4:15	1.473	2.444	3.515	6.03	22.808	21.069	20.6	21.103	1845.11	1767.02	2335.46	2246.78
1/13/2016 4:30	1.473	2.444	3.514	6.03	22.808	21.074	20.601	21.103	1843.99	1764.63	2351.7	2231.71
1/13/2016 4:45	1.473	2.444	3.514	6.03	22.808	21.061	20.6	21.103	1834.97	1761.4	2352.64	2247.67
1/13/2016 5:00	1.473	2.444	3.514	6.03	22.808	21.06	20.6	21.103	1833.61	1770.63	2342.69	2242.79
1/13/2016 5:15	1.473	2.444	3.513	6.03	22.808	21.063	20.6	21.103	1827.15	1766.89	2339.56	2232.25
1/13/2016 5:30	1.473	2.444	3.513	6.03	22.808	21.063	20.6	21.103	1827.47	1772.09	2323.51	2230.86
1/13/2016 5:45	1.471	2.444	3.512	6.03	22.816	21.077	20.6	21.103	1819.23	1765.94	2336.18	2237.73
1/13/2016 6:00	1.468	2.444	3.51	6.03	22.83	21.08	20.6	21.103	1807.83	1771	2358.07	2242.79
1/13/2016 6:15	1.466	2.444	3.509	6.03	22.831	21.071	20.6	21.103	1803.27	1773.05	2336.49	2231.89
1/13/2016 6:30	1.465	2.444	3.508	6.03	22.831	21.068	20.6	21.103	1807.07	1764.36	2342.28	2230.08
1/13/2016 6:45	1.463	2.444	3.506	6.03	22.831	21.06	20.6	21.103	1809.26	1765.92	2359.5	2233.01
1/13/2016 7:00	1.461	2.444	3.504	6.03	22.831	21.071	20.601	21.103	1808.47	1761.33	2350.3	2248.05
1/13/2016 7:15	1.457	2.444	3.503	6.03	22.831	21.061	20.6	21.103	1796.97	1764.94	2352.47	2240.81
1/13/2016 7:30	1.453	2.444	3.503	6.03	22.831	21.071	20.601	21.103	1798.39	1769.71	2340.67	2242.76
1/13/2016 7:45	1.452	2.444	3.503	6.03	22.844	21.078	20.601	21.103	1788.65	1763.94	2365.14	2228.68
1/13/2016 8:00	1.452	2.444	3.503	6.028	22.854	21.081	20.601	21.103	1770.28	1764.4	2336.36	2223.8
1/13/2016 8:15	1.452	2.444	3.503	6.028	22.854	21.081	20.601	21.103	1765.68	1765.95	2361.18	2219.84
1/13/2016 8:30	1.452	2.444	3.503	6.027	22.854	21.08	20.601	21.103	1763.95	1767.21	2338.54	2244.25
1/13/2016 8:45	1.452	2.444	3.503	6.024	22.854	21.079	20.6	21.103	1767.58	1762.33	2340.18	2250.05
1/13/2016 9:00	1.453	2.444	3.504	6.027	22.849	21.081	20.601	21.103	1763.87	1758.08	2337.11	2237.57
1/13/2016 9:15	1.472	2.444	3.514	6.03	22.83	21.081	20.603	21.108	1753.78	1760.57	2338.67	2240.77
1/13/2016 9:30	1.473	2.448	3.519	6.03	22.83	21.081	20.619	21.122	1748.47	1760.41	2347.88	2242.38
1/13/2016 9:45	1.473	2.453	3.522	6.03	22.83	21.081	20.62	21.123	1732.74	1752.28	2343.55	2228.48
1/13/2016 10:00	1.468	2.459	3.519	6.025	22.832	21.089	20.628	21.117	1725.56	1755.68	2339.04	2230.49
1/13/2016 10:15	1.462	2.454	3.512	6.023	22.846	21.094	20.634	21.116	1717.96	1755.77	2347.72	2232.11
1/13/2016 10:30	1.47	2.453	3.512	6.03	22.843	21.092	20.632	21.124	1716.24	1755.59	2340.3	2217.82
1/13/2016 10:45	1.487	2.465	3.524	6.042	22.845	21.087	20.627	21.128	1716.51	1753.59	2343.25	2251.91
1/13/2016 11:00	1.598	2.566	3.622	6.136	22.887	21.114	20.648	21.157	1715.26	1756.95	2338.14	2221.85
1/13/2016 11:15	1.709	2.652	3.711	6.211	22.885	21.113	20.652	21.155	1718.18	1746.75	2330.69	2228.16
1/13/2016 11:30	1.77	2.69	3.751	6.24	22.853	21.105	20.644	21.147	1734.38	1751.38	2328.66	2231.75
1/13/2016 11:45	1.798	2.705	3.765	6.245	22.825	21.099	20.639	21.16	1744.27	1752.68	2326.96	2248.32
1/13/2016 12:00	1.823	2.709	3.775	6.252	22.821	21.099	20.637	21.161	1760.81	1750.69	2339.98	2241.27
1/13/2016 12:15	1.842	2.726	3.787	6.253	22.818	21.105	20.637	21.161	1767.32	1747.44	2335.28	2236.93
1/13/2016 12:30	1.847	2.73	3.789	6.261	22.799	21.098	20.636	21.16	1779.3	1746.49	2342.81	2237.05
1/13/2016 12:45	1.865	2.73	3.788	6.262	22.775	21.096	20.636	21.145	1794.43	1746.61	2322.37	2248.98
1/13/2016 13:00	1.865	2.735	3.786	6.26	22.774	21.095	20.637	21.14	1822.72	1747.08	2332.81	2236.11
1/13/2016 13:15	1.87	2.734	3.784	6.258	22.771	21.086	20.634	21.123	1831.38	1747.42	2341.77	2246.16
1/13/2016 13:30	1.874	2.735	3.785	6.259	22.768	21.072	20.632	21.116	1852.5	1746.32	2327.1	2249.93
1/13/2016 13:45	1.881	2.739	3.79	6.264	22.766	21.068	20.63	21.113	1865.67	1751.27	2331.41	2227.86
1/13/2016 14:00	1.878	2.74	3.791	6.262	22.765	21.068	20.627	21.113	1869.31	1756.99	2319.94	2249.82
1/13/2016 14:15	1.877	2.739	3.796	6.26	22.756	21.067	20.612	21.112	1878.69	1750.95	2335.99	2235.53
1/13/2016 14:30	1.864	2.72	3.777	6.241	22.72	21.066	20.594	21.091	1885.37	1760.53	2323.04	2238.85
1/13/2016 14:45	1.827	2.69	3.741	6.213	22.721	21.066	20.588	21.503	1888.89	1757.63	2343.09	2226.02
1/13/2016 15:00	1.809	2.676	3.731	6.201	22.722	21.049	20.589	24.124	1892.23	1771.82	2337.31	2226.38
1/13/2016 15:15	1.792	2.674	3.721	6.194	22.723	21.047	20.589	23.356	1892.97	1764.51	2329.92	2243.02
1/13/2016 15:30	1.791	2.665	3.719	6.194	22.723	21.041	20.59	22.772	1894.93	1760.77	2338.53	2223.25
1/13/2016 15:45	1.785	2.657	3.712	6.194	22.726	21.039	20.592	22.337	1884.98	1763.9	2336.86	2240.72
1/13/2016 16:00	1.761	2.641	3.697	6.172	22.721	21.032	20.58	22.006	1885.36	1761.83	2339.35	2236.7
1/13/2016 16:15	1.687	2.58	3.634	6.11	22.689	21.036	20.557	21.75	1884.56	1767.99	2353.82	2219.18
1/13/2016 16:30	1.632	2.541	3.593	6.08	22.699	21.022	20.56	21.57	1873.15	1764.97	2331.36	2237.19
1/13/2016 16:45	1.597	2.521	3.572	6.063	22.727	21.024	20.566	21.445	1857.31	1769.54	2345.34	2224.22
1/13/2016 17:00	1.577	2.511	3.561	6.054	22.748	21.026	20.568	21.348	1868.02	1767.22	2326.05	2235.29
1/13/2016 17:15	1.561	2.494	3.551	6.053	22.749	21.014	20.569	21.269	1857.99	1766.69	2346.85	2234.58
1/13/2016 17:30	1.545	2.493	3.549	6.045	22.75	21.007	20.569	21.216	1862.42	1767.41	2326.42	2218.3
1/13/2016 17:45	1.54	2.495	3.538	6.041	22.759	21.007	20.57	21.175	1853.11	1762.71	2338.53	2225.18
1/13/2016 18:00	1.531	2.495	3.534	6.038	22.773	20.998	20.57	21.145	1851.39	1764.88	2325.15	2240.9
1/13/2016 18:15	1.53	2.489	3.537	6.041	22.779	20.986	20.569	21.121	1845.24	1766.87	2336	2229.7
1/13/2016 18:30	1.526	2.482	3.541	6.045	22.796	20.988	20.561	21.103	1838.91	1760.9	2331.48	2211.25
1/13/2016 18:45	1.514	2.483	3.542	6.038	22.801	20.99	20.554	21.087	1844.16	1765.97	2328.23	2218.67
1/13/2016 19:00	1.514	2.483	3.537	6.025	22.803	20.993	20.556	21.08	1841.23	1758.87	2310.93	2242.23
1/13/2016 19:15	1.513	2.47	3.524	6.025	22.81	20.995	20.557	21.081	1849.9	1765.09	2321.69	2235.43
1/13/2016 19:30	1.506	2.462	3.52	6.025	22.828	20.996	20.558	21.081	1844.14	1761.85	2321.77	2238.03
1/13/2016 19:45	1.503	2.462	3.52	6.025	22.831	20.999	20.555	21.067	1842.16	1768.1	2313.1	2219.78
1/13/2016 20:00	1.495	2.462	3.521	6.025	22.843	21.001	20.555	21.068	1845.9	1764.24	2317.84	2231.57
1/13/2016 20:15	1.495	2.465	3.524	6.027	22.858	21.002	20.561	21.069	1834.74	1762.67	2329.3	2219.16
1/13/2016 20:30	1.499	2.468	3.527	6.025	22.866	21.002	20.553	21.059	1808.36	1752.56	2334.34	2253.31
1/13/2016 20:45	1.502	2.472	3.529	6.025	22.88	21.002	20.556	21.052	1793.52	1763.13	2334.68	2223.99
1/13/2016 21:00	1.504	2.474	3.522	6.027	22.887	21.002	20.553	21.05	1777.42	1760.05	2328.23	2242.86
1/13/2016 21:15	1.504	2.473	3.514	6.025	22.902	21.002	20.545	21.049	1783.73	1768.62	2327.42	2224.32
1/13/2016 21:30	1.504	2.469	3.512	6.018	22.902	21.002	20.545	21.049	1794.06	1763.85	2326.53	2247.48
1/13/2016 21:45	1.501	2.465	3.512	6.016	22.9	21.002	20.545	21.05	1807.9	1747.29	2313.26	2234.57
1/13/2016 22:00	1.499	2.461	3.512	6.016	22.881	21.003	20.546	21.05	1817.82	1754.77	2323.11	2243.5
1/13/2016 22:15	1.495	2.457	3.512	6.016	22.883	20.999	20.548	21.049	1822.98	1748.89	2329.08	2223.79
1/13/2016 22:30	1.492	2.454	3.512	6.016	22.885	20.988	20.549	21.035	1827.68	1746.36	2324.02	2238.8
1/13/2016 22:45	1.487	2.453	3.512	6.016	22.885	20.986	20.545	21.034	1840.07	1748.8	2329.62	2217.64
1/13/2016 23:00	1.484	2.453	3.512	6.016	22.887	20.988	20.535	21.035	1852.01	1758.66	2311.89	2227.41
1/13/2016 23:15	1.483	2.453	3.512	6.017	22.888	20.983	20.532	21.037	1853.46	1747.62	2324.2	2240.25
1/13/2016 23:30	1.484	2.454	3.513	6.014	22.902	20.97	20.521	21.037	1856.72	1751.24	2334.15	2237.18
1/13/2016 23:45	1.487	2.457	3.516	6.01	22.911	20.968	20.513	21.037	1859.7	1754.23	2334.33	2213.84
1/14/2016 0:00	1.489	2.459	3.517	6.004	22.91	20.968	20.511	21.024	1856.08	1754.05	2301.4	2225.42
1/14/2016 0:15	1.491	2.462	3.517	6.005	22.91	20.968	20.511	21.018	1860.88	1754.5	2330.35	2230.48
1/14/2016 0:30	1.493	2.463	3.515	6.006	22.91	20.968	20.511	21.018	1860.44	1759.67	2322.77	2215.84
1/14/2016 0:45	1.494	2.464	3.513	6.008	22.91	20.968	20.511	21.018	1863.98	1756.79	2318.45	2226
1/14/2016 1:00	1.495	2.464	3.513	6.008	22.918	20.968	20.511	21.018	1856.02	1754.61	2321.45	2221.58
1/14/2016 1:15	1.495	2.462	3.512	6.008	22.932	20.969	20.512	21.013	1865.16	1759.31	2320.3	2229.11
1/14/2016 1:30	1.495	2.461	3.509	6.008	22.935	20.971	20.514	21.001	1869.75	1756.39	2317.31	2228.11
1/14/2016 1:45	1.495	2.457	3.506	6.008	22.938	20.965	20.504	21.003	1864.57	1760.61	2333.61	2226.49
1/14/2016 2:00	1.495	2.452	3.503	6.008	22.95	20.953	20.496	21.004	1873.95	1760.13	2321.38	2216.79
1/14/2016 2:15	1.495	2.448	3.503	6.008	22.962	20.949	20.492	20.999	1871.64	1761.71	2318.54	2210.68
1/14/2016 2:30	1.495	2.444	3.503	6.008	22.962	20.934	20.479	20.986	1868.98	1759.86	2310.64	2214.73
1/14/2016 2:45	1.495	2.444	3.503	6.008	22.966	20.934	20.478	20.986	1868.47	1759.7	2314.66	2217.84
1/14/2016 3:00	1.495	2.444	3.503	6.008	22.962	20.934	20.478	20.986	1872.91	1762.42	2316.66	2236.31
1/14/2016 3:15	1.495	2.444	3.503	6.008	22.973	20.934	20.478	20.986	1873	1752.38	2309.24	2231.96
1/14/2016 3:30	1.493	2.444	3.503	6.008	22.985	20.934	20.478	20.986	1868.75	1760.16	2314.85	2227.08
1/14/2016 3:45	1.493	2.444	3.503	6.008	23.005	20.934	20.478	20.974	1858.99	1762.35	2327.36	2210.99
1/14/2016 4:00	1.493	2.444	3.503	6.008	23.011	20.934	20.478	20.966	1869.03	1761.35	2326.44	2220.93
1/14/2016 4:15	1.493	2.444	3.503	6.008	23.04	20.934	20.466	20.966	1864.13	1760.16	2327.16	2221.83
1/14/2016 4:30	1.495	2.444	3.503	6.008	23.053	20.934	20.458	20.966	1860.61	1759.17	2300.55	2211.7
1/14/2016 4:45	1.495	2.444	3.503	6.008	23.083	20.93	20.447	20.966	1859.68	1767.47	2307.95	2214.75
1/14/2016 5:00	1.494	2.444	3.503	6.008	23.095	20.93	20.442	20.965	1856.01	1757.29	2315.3	2231.7
1/14/2016 5:15	1.495	2.444	3.503	6.008	23.129	20.913	20.438	20.949	1858.36	1759.91	2313.38	2219.28
1/14/2016 5:30	1.494	2.444	3.503	6.008	23.17	20.913	20.437	20.946	1852.31	1757.04	2318.83	2225.63
1/14/2016 5:45	1.492	2.444	3.503	6.007	23.24	20.9	20.437	20.946	1843.88	1763.89	2305.71	2214.32
1/14/2016 6:00	1.49	2.444	3.503	6.006	23.364	20.897	20.437	20.946	1840.98	1759.19	2316.21	2232.96
1/14/2016 6:15	1.487	2.444	3.503	6.002	42.942	20.911	20.437	20.946	1834.22	1758.94	2316.05	2221.95
1/14/2016 6:30	1.485	2.444	3.503	6.002	42.769	20.906	20.437	20.946	1821.75	1757.87	2325.48	2214.01
1/14/2016 6:45	1.485	2.444	3.503	6.002	28.994	20.896	20.437	20.946	1814.98	1758.88	2313.74	2208.59
1/14/2016 7:00	1.484	2.444	3.503	6.001	23.318	20.91	20.437	20.946	1807.44	1761.02	2314.24	2209.46
1/14/2016 7:15	1.481	2.444	3.503	5.999	21.731	20.912	20.436	20.945	1777.3	1751.96	2315.74	2224.9
1/14/2016 7:30	1.478	2.444	3.503	5.999	21.368	20.911	20.435	20.944	1761.01	1760.38	2309.41	2237.93
1/14/2016 7:45	1.479	2.444	3.503	5.997	21.282	20.911	20.435	20.944	1758.35	1746.95	2305.8	2230.89
1/14/2016 8:00	1.478	2.444	3.503	5.995	21.266	20.91	20.433	20.942	1745.67	1756.43	2310.49	2225.8
1/14/2016 8:15	1.477	2.444	3.503	5.997	21.246	20.907	20.431	20.94	1753.84	1753.47	2299.91	2217.58
1/14/2016 8:30	1.477	2.443	3.503	5.998	21.243	20.906	20.43	20.939	1748.37	1752.99	2322.36	2232.08
1/14/2016 8:45	1.477	2.443	3.502	5.997	21.224	20.9	20.43	20.939	1748.83	1746.03	2308.86	2237.76
1/14/2016 9:00	1.495	2.458	3.512	6.008	21.219	20.903	20.43	20.939	1758.32	1735.43	2305.41	2223.64
1/14/2016 9:15	1.516	2.482	3.524	6.029	21.224	20.904	20.429	20.938	1768.97	1738.67	2307.01	2204.43
1/14/2016 9:30	1.514	2.471	3.521	6.015	21.237	20.905	20.429	20.938	1761.65	1740.75	2309.91	2215.83
1/14/2016 9:45	1.51	2.46	3.519	6.002	21.24	20.905	20.429	20.939	1757.49	1739.58	2320.22	2227.23
1/14/2016 10:00	1.496	2.455	3.514	5.998	21.232	20.905	20.43	20.939	1756.58	1737.4	2309.18	2230.12
1/14/2016 10:15	1.495	2.453	3.512	5.995	21.24	20.907	20.428	20.937	1759.84	1730.62	2303.03	2226.32
1/14/2016 10:30	1.502	2.453	3.512	5.995	21.237	20.913	20.426	20.935	1759.3	1738.49	2300.68	2224.15
1/14/2016 10:45	1.512	2.47	3.519	6.013	21.237	20.909	20.429	20.937	1771.5	1735.95	2323.17	2219.87
1/14/2016 11:00	1.639	2.584	3.63	6.125	21.263	20.922	20.454	20.973	1782.34	1736.04	2299.46	2223.13
1/14/2016 11:15	1.737	2.658	3.705	6.188	21.276	20.939	20.45	20.979	1794.85	1733.63	2311.57	2223.13
1/14/2016 11:30	1.792	2.692	3.746	6.21	21.275	20.939	20.446	20.976	1790.44	1726.96	2306.54	2227.88
1/14/2016 11:45	1.827	2.714	3.759	6.222	21.269	20.935	20.44	20.97	1796.73	1731.29	2302.42	2222.51
1/14/2016 12:00	1.852	2.721	3.777	6.23	21.265	20.934	20.439	20.968	1801.49	1731.8	2301.65	2205.83
1/14/2016 12:15	1.86	2.722	3.779	6.233	21.25	20.928	20.438	20.966	1821.83	1730.53	2313.22	2225.54
1/14/2016 12:30	1.871	2.725	3.78	6.231	21.243	20.913	20.437	20.962	1829.33	1728.27	2304.54	2194.98
1/14/2016 12:45	1.88	2.738	3.782	6.238	21.225	20.899	20.436	20.948	1839.01	1735.68	2302.55	2219.57
1/14/2016 13:00	1.889	2.742	3.787	6.243	21.22	20.89	20.436	20.947	1855.64	1731.62	2318.82	2217.76
1/14/2016 13:15	1.896	2.742	3.789	6.243	21.219	20.889	20.435	20.944	1859.98	1734.96	2302.19	2215.59
1/14/2016 13:30	1.9	2.741	3.79	6.243	21.218	20.889	20.434	20.926	1863.59	1732.43	2307.07	2224.81
1/14/2016 13:45	1.899	2.741	3.79	6.242	21.217	20.889	20.419	20.926	1874.89	1731.8	2303.82	2200.59
1/14/2016 14:00	1.897	2.743	3.794	6.239	21.197	20.883	20.412	20.924	1876.16	1731.98	2305.63	2207.46
1/14/2016 14:15	1.899	2.742	3.79	6.232	21.188	20.875	20.405	20.923	1884.11	1732.43	2282.67	2208.72
1/14/2016 14:30	1.875	2.718	3.763	6.207	21.173	20.854	20.394	20.906	1880.77	1738.49	2302.01	2219.39
1/14/2016 14:45	1.839	2.689	3.733	6.182	21.175	20.848	20.395	20.908	1880.86	1739.66	2299.48	2200.05
1/14/2016 15:00	1.821	2.672	3.721	6.174	21.177	20.849	20.396	20.908	1883.3	1743.37	2303.28	2223.19
1/14/2016 15:15	1.807	2.669	3.709	6.169	21.177	20.856	20.397	20.908	1873.99	1743.01	2304.18	2217.4
1/14/2016 15:30	1.81	2.674	3.712	6.174	21.179	20.852	20.398	20.91	1855.19	1747.62	2288.27	2225.36
1/14/2016 15:45	1.799	2.669	3.714	6.168	21.181	20.853	20.4	20.908	1843.53	1745.63	2312.68	2221.38
1/14/2016 16:00	1.781	2.651	3.696	6.15	21.181	20.855	20.402	20.905	1834.04	1744.36	2301.11	2195.16
1/14/2016 16:15	1.702	2.587	3.632	6.089	21.169	20.861	20.399	20.88	1823.29	1742.29	2303.16	2209.86
1/14/2016 16:30	1.641	2.541	3.586	6.052	21.177	20.865	20.391	20.882	1787.2	1742.71	2291.84	2219.32
1/14/2016 16:45	1.606	2.522	3.564	6.031	21.176	20.866	20.392	20.883	1764.93	1739.25	2304.41	2222.67
1/14/2016 17:00	1.584	2.505	3.546	6.025	21.178	20.868	20.394	20.885	1739.44	1736.36	2296.46	2210.56
1/14/2016 17:15	1.564	2.505	3.542	6.025	21.196	20.87	20.397	20.887	1711.4	1730.39	2308.76	2232.08
1/14/2016 17:30	1.555	2.499	3.542	6.019	21.206	20.872	20.403	20.891	1670.89	1730.94	2296.82	2208.21
1/14/2016 17:45	1.541	2.485	3.53	6.013	21.205	20.869	20.402	20.892	1646.22	1726.7	2300.64	2213.29
1/14/2016 18:00	1.539	2.487	3.525	6.008	21.188	20.864	20.401	20.892	1645.5	1725.8	2302.4	2222.09
1/14/2016 18:15	1.529	2.488	3.529	6.012	21.187	20.842	20.401	20.892	1649.44	1723.97	2278.36	2208.36
1/14/2016 18:30	1.526	2.477	3.532	6.016	21.178	20.834	20.401	20.891	1661.44	1721.76	2295.56	2220.68
1/14/2016 18:45	1.526	2.474	3.532	6.016	21.167	20.834	20.401	20.891	1669.69	1715.9	2306.26	2204.61
1/14/2016 19:00	1.526	2.474	3.52	6.007	21.167	20.834	20.402	20.892	1669.33	1708.05	2296.87	2217.64
1/14/2016 19:15	1.519	2.474	3.512	5.997	21.188	20.834	20.402	20.893	1654.43	1709.96	2303.35	2204.21
1/14/2016 19:30	1.515	2.474	3.512	5.995	21.19	20.835	20.403	20.893	1624.96	1711.35	2305.92	2208.95
1/14/2016 19:45	1.511	2.474	3.512	5.995	21.189	20.836	20.404	20.894	1623.79	1708.91	2295.43	2210.95
1/14/2016 20:00	1.504	2.474	3.512	5.995	21.192	20.837	20.405	20.895	1623.16	1705.2	2311.71	2203.53
1/14/2016 20:15	1.504	2.472	3.512	5.995	21.193	20.838	20.406	20.896	1615.02	1698.87	2292.72	2208.77
1/14/2016 20:30	1.504	2.469	3.512	5.995	21.214	20.857	20.407	20.897	1605.7	1692.81	2301.4	2203.89
1/14/2016 20:45	1.504	2.465	3.512	5.995	21.217	20.862	20.407	20.898	1594.03	1702.4	2287.47	2217.28
1/14/2016 21:00	1.504	2.462	3.512	5.995	21.212	20.863	20.409	20.899	1589.33	1697.96	2302.12	2207.51
1/14/2016 21:15	1.503	2.458	3.513	5.996	21.196	20.85	20.409	20.9	1612.66	1702.85	2303.03	2210.58
1/14/2016 21:30	1.501	2.456	3.514	5.998	21.198	20.864	20.409	20.9	1624.79	1688.74	2294.35	2214.02
1/14/2016 21:45	1.494	2.457	3.513	5.999	21.219	20.878	20.409	20.9	1617.82	1697.24	2293.62	2206.24
1/14/2016 22:00	1.489	2.459	3.51	5.999	21.22	20.88	20.409	20.9	1600.18	1683.58	2288.74	2205.88
1/14/2016 22:15	1.492	2.462	3.51	5.995	21.188	20.844	20.395	20.9	1622.25	1686.2	2283.31	2196.47
1/14/2016 22:30	1.494	2.465	3.508	5.99	21.175	20.842	20.389	20.886	1674.63	1685.84	2301.16	2192.25
1/14/2016 22:45	1.495	2.465	3.504	5.987	21.178	20.845	20.392	20.884	1704.81	1689.61	2295.09	2206.79
1/14/2016 23:00	1.495	2.465	3.503	5.987	21.182	20.849	20.396	20.889	1702.4	1690.1	2288.03	2207.86
1/14/2016 23:15	1.495	2.465	3.503	5.987	21.186	20.849	20.397	20.89	1691.93	1686.32	2277.93	2192.33
1/14/2016 23:30	1.495	2.464	3.503	5.987	21.203	20.849	20.396	20.901	1669.86	1689.94	2280.65	2206.09
1/14/2016 23:45	1.495	2.457	3.503	5.987	21.197	20.85	20.397	20.895	1652.39	1693.11	2279.38	2171.52
1/15/2016 0:00	1.492	2.45	3.503	5.987	21.213	20.85	20.396	20.906	1643.17	1686.25	2284.65	2193.98
1/15/2016 0:15	1.486	2.446	3.503	5.987	21.227	20.851	20.397	20.908	1610.8	1697.67	2291.32	2204.8
1/15/2016 0:30	1.484	2.444	3.503	5.987	21.203	20.851	20.397	20.902	1603.16	1694.38	2279.63	2188.04
1/15/2016 0:45	1.483	2.444	3.503	5.987	21.183	20.851	20.397	20.888	1638.88	1687.57	2290.45	2218.41
1/15/2016 1:00	1.483	2.444	3.503	5.986	21.183	20.851	20.397	20.888	1658.43	1688.65	2301.25	2189.57
1/15/2016 1:15	1.483	2.444	3.503	5.984	21.183	20.851	20.384	20.888	1677.81	1693.74	2295.12	2198.65
1/15/2016 1:30	1.483	2.444	3.503	5.983	21.183	20.842	20.376	20.872	1711.45	1690.45	2281.87	2187.39
1/15/2016 1:45	1.483	2.444	3.502	5.976	21.183	20.831	20.369	20.869	1734.61	1690.09	2282.41	2207.47
1/15/2016 2:00	1.481	2.444	3.501	5.971	21.183	20.838	20.374	20.869	1738.74	1700.29	2280.8	2205.87
1/15/2016 2:15	1.477	2.444	3.499	5.967	21.182	20.83	20.356	20.869	1743.18	1696.85	2273.2	2182.89
1/15/2016 2:30	1.477	2.444	3.496	5.965	21.179	20.83	20.356	20.869	1751.99	1702.13	2284.83	2189.26
1/15/2016 2:45	1.475	2.444	3.489	5.965	21.182	20.828	20.357	20.869	1751.63	1700.13	2272.21	2207.05
1/15/2016 3:00	1.474	2.444	3.482	5.965	21.161	20.817	20.357	20.869	1750.57	1702.96	2285.03	2198.5
1/15/2016 3:15	1.474	2.444	3.481	5.965	21.161	20.809	20.357	20.869	1765.68	1712.19	2281.53	2178.88
1/15/2016 3:30	1.473	2.444	3.481	5.965	21.161	20.812	20.357	20.869	1766.91	1703.37	2286.66	2201.57
1/15/2016 3:45	1.474	2.444	3.482	5.965	21.163	20.809	20.357	20.869	1756.05	1708.89	2281.24	2213.53
1/15/2016 4:00	1.475	2.445	3.483	5.966	21.161	20.809	20.357	20.869	1747	1713.96	2298.98	2190.18
1/15/2016 4:15	1.477	2.447	3.485	5.969	21.165	20.81	20.358	20.87	1743.11	1713.87	2294.82	2187.1
1/15/2016 4:30	1.481	2.452	3.49	5.974	21.167	20.811	20.36	20.872	1742.57	1707.35	2280.51	2183.48
1/15/2016 4:45	1.485	2.454	3.493	5.977	21.172	20.812	20.36	20.87	1719.03	1712.33	2298.26	2201.58
1/15/2016 5:00	1.485	2.454	3.494	5.978	21.163	20.812	20.36	20.853	1727.63	1717.04	2289.93	2192.53
1/15/2016 5:15	1.485	2.451	3.494	5.978	21.163	20.812	20.358	20.853	1733.33	1712.24	2285.4	2186.01
1/15/2016 5:30	1.48	2.449	3.494	5.978	21.147	20.814	20.344	20.855	1736.86	1719.76	2289.02	2186.92
1/15/2016 5:45	1.475	2.447	3.494	5.978	21.148	20.816	20.343	20.856	1740.85	1717.4	2287.21	2186.56
1/15/2016 6:00	1.471	2.445	3.494	5.978	21.145	20.815	20.342	20.855	1747.09	1712.88	2293.55	2184.93
1/15/2016 6:15	1.467	2.446	3.494	5.978	21.146	20.815	20.342	20.855	1750.89	1712.69	2277.26	2216.25
1/15/2016 6:30	1.465	2.445	3.494	5.977	21.146	20.816	20.343	20.856	1749.99	1710.07	2302.42	2189.09
1/15/2016 6:45	1.464	2.444	3.494	5.974	21.147	20.816	20.343	20.856	1755.96	1710.61	2285.58	2205.75
1/15/2016 7:00	1.464	2.442	3.494	5.97	21.147	20.816	20.343	20.855	1747.45	1719.76	2296.26	2195.07
1/15/2016 7:15	1.464	2.441	3.494	5.967	21.147	20.816	20.342	20.855	1739.94	1721.93	2276.53	2210.27
1/15/2016 7:30	1.464	2.439	3.494	5.967	21.147	20.816	20.34	20.838	1735.05	1710.88	2281.24	2192.35
1/15/2016 7:45	1.464	2.438	3.493	5.967	21.147	20.816	20.34	20.841	1736.32	1716.59	2291.92	2171.89
1/15/2016 8:00	1.464	2.438	3.494	5.967	21.156	20.817	20.343	20.852	1708.17	1713.69	2274.18	2190.36
1/15/2016 8:15	1.464	2.44	3.494	5.967	21.147	20.816	20.336	20.837	1706	1712.51	2264.04	2195.25
1/15/2016 8:30	1.464	2.44	3.494	5.968	21.146	20.816	20.337	20.836	1718.85	1713.78	2277.44	2201.22
1/15/2016 8:45	1.464	2.443	3.494	5.967	21.144	20.814	20.334	20.835	1713.69	1716.86	2279.97	2196.88
1/15/2016 9:00	1.48	2.458	3.501	5.981	21.144	20.812	20.339	20.841	1716.41	1719.12	2281.42	2190.9
1/15/2016 9:15	1.505	2.475	3.513	5.998	21.162	20.81	20.338	20.851	1715.59	1717.85	2282.51	2195.25
1/15/2016 9:30	1.498	2.469	3.507	5.99	21.16	20.808	20.336	20.849	1707.99	1709.89	2299.52	2210.64
1/15/2016 9:45	1.495	2.466	3.503	5.986	21.157	20.808	20.335	20.848	1705.36	1713.24	2282.51	2198.32
1/15/2016 10:00	1.495	2.465	3.507	5.987	21.16	20.808	20.335	20.848	1713.74	1711.29	2277.2	2191.58
1/15/2016 10:15	1.502	2.471	3.519	5.989	21.169	20.806	20.337	20.846	1709.3	1717.54	2286.31	2189.49
1/15/2016 10:30	1.526	2.493	3.533	6.013	21.173	20.799	20.345	20.849	1720.55	1708.06	2289.9	2192.2
1/15/2016 10:45	1.569	2.527	3.569	6.041	21.169	20.805	20.344	20.857	1733.88	1710.45	2275.9	2194.67
1/15/2016 11:00	1.631	2.573	3.617	6.083	21.166	20.819	20.337	20.854	1755.89	1718.27	2277.27	2193.33
1/15/2016 11:15	1.634	2.566	3.616	6.074	21.178	20.828	20.34	20.851	1753.35	1714.46	2289.38	2198.58
1/15/2016 11:30	1.701	2.628	3.669	6.13	21.192	20.823	20.349	20.875	1761.63	1708.91	2289.82	2203.01
1/15/2016 11:45	1.774	2.684	3.726	6.178	21.187	20.815	20.342	20.868	1780.94	1710.77	2277.84	2187.05
1/15/2016 12:00	1.813	2.711	3.754	6.198	21.184	20.812	20.34	20.855	1800.1	1710.22	2286.75	2197.77
1/15/2016 12:15	1.841	2.721	3.76	6.2	21.182	20.811	20.339	20.854	1809.19	1717.52	2284.61	2194.57
1/15/2016 12:30	1.85	2.718	3.769	6.196	21.171	20.809	20.336	20.846	1818.13	1715.44	2296.23	2191.01
1/15/2016 12:45	1.844	2.713	3.753	6.191	21.165	20.804	20.335	20.846	1833.4	1716.43	2280.68	2189.92
1/15/2016 13:00	1.76	2.639	3.683	6.117	21.14	20.776	20.32	20.825	1832.59	1714.98	2293.15	2200.23
1/15/2016 13:15	1.696	2.589	3.629	6.073	21.144	20.774	20.323	20.818	1837.11	1711.1	2290.26	2201.13
1/15/2016 13:30	1.666	2.571	3.61	6.062	21.146	20.776	20.326	20.819	1830.87	1714.71	2278.69	2187.75
1/15/2016 13:45	1.641	2.552	3.591	6.048	21.142	20.779	20.32	20.814	1832.37	1713.31	2284.54	2189.98
1/15/2016 14:00	1.624	2.548	3.585	6.046	21.116	20.779	20.308	20.803	1842.02	1718.69	2280.62	2195.09
1/15/2016 14:15	1.619	2.547	3.585	6.046	21.108	20.745	20.29	20.803	1844.31	1725.68	2280.16	2204.03
1/15/2016 14:30	1.609	2.546	3.584	6.042	21.108	20.739	20.289	20.798	1860.79	1710.86	2288.86	2201.15
1/15/2016 14:45	1.6	2.532	3.573	6.025	21.109	20.74	20.29	20.785	1860.97	1720.45	2296.82	2190.84
1/15/2016 15:00	1.588	2.526	3.564	6.024	21.11	20.741	20.29	20.785	1862.23	1721.89	2298.81	2190.3
1/15/2016 15:15	1.589	2.524	3.563	6.029	21.11	20.741	20.29	20.79	1864.13	1723.79	2264.99	2185.24
1/15/2016 15:30	1.598	2.539	3.578	6.037	21.109	20.739	20.288	20.787	1853.46	1726.51	2278.56	2196.81
1/15/2016 15:45	1.575	2.519	3.56	6.02	21.111	20.741	20.29	20.785	1851.02	1723.7	2271.87	2180.9
1/15/2016 16:00	1.557	2.505	3.544	6.011	21.112	20.741	20.289	20.785	1839	1721.26	2262.82	2190.66
1/15/2016 16:15	1.557	2.505	3.542	6.007	21.166	20.742	20.289	20.786	1822.27	1722.89	2271.87	2201.15
1/15/2016 16:30	1.551	2.505	3.542	6.003	21.314	20.744	20.277	20.788	1823.53	1730.58	2301.71	2202.24
1/15/2016 16:45	1.537	2.505	3.542	6.003	21.383	20.745	20.285	20.79	1816.21	1727.05	2279.64	2184.15
1/15/2016 17:00	1.535	2.499	3.537	6.001	21.421	20.747	20.297	20.791	1796.4	1725.96	2281.45	2191.03
1/15/2016 17:15	1.518	2.484	3.521	5.984	21.432	20.749	20.299	20.793	1782.12	1726.23	2276.75	2198.98
1/15/2016 17:30	1.514	2.484	3.521	5.982	21.433	20.75	20.299	20.794	1776.96	1720.09	2278.56	2196.63
1/15/2016 17:45	1.512	2.474	3.521	5.986	21.441	20.751	20.3	20.794	1762.98	1719.12	2277.08	2189
1/15/2016 18:00	1.503	2.47	3.508	5.99	21.452	20.751	20.301	20.794	1749.75	1716.11	2279.88	2192.52
1/15/2016 18:15	1.503	2.473	3.51	5.99	21.456	20.751	20.3	20.794	1741.58	1722.5	2281.17	2191.82
1/15/2016 18:30	1.502	2.474	3.511	5.978	21.461	20.751	20.3	20.796	1732.46	1710.48	2277.33	2189.61
1/15/2016 18:45	1.49	2.474	3.512	5.973	21.482	20.769	20.3	20.815	1719.18	1716.02	2279.22	2179.55
1/15/2016 19:00	1.483	2.471	3.512	5.973	21.499	20.787	20.3	20.815	1680.55	1709.86	2285.06	2184.84
1/15/2016 19:15	1.483	2.467	3.511	5.973	21.505	20.793	20.301	20.815	1657.44	1705.02	2291.09	2208.95
1/15/2016 19:30	1.483	2.463	3.507	5.973	21.522	20.793	20.31	20.815	1647.58	1711.08	2279.15	2206.24
1/15/2016 19:45	1.483	2.458	3.501	5.973	21.535	20.796	20.322	20.817	1609.41	1706.65	2302.31	2194.3
1/15/2016 20:00	1.482	2.453	3.501	5.973	21.549	20.797	20.325	20.822	1578.92	1699.14	2276.44	2200.99
1/15/2016 20:15	1.475	2.453	3.497	5.973	21.558	20.797	20.325	20.833	1555.13	1694.35	2277.7	2197.56
1/15/2016 20:30	1.472	2.453	3.493	5.972	21.562	20.798	20.326	20.838	1536.77	1691	2273.9	2191.77
1/15/2016 20:45	1.469	2.453	3.49	5.965	21.567	20.798	20.333	20.839	1529.62	1690.46	2290.55	2185.26
1/15/2016 21:00	1.465	2.453	3.49	5.954	21.597	20.819	20.347	20.85	1491.99	1683.85	2286.39	2202.44
1/15/2016 21:15	1.462	2.453	3.49	5.951	21.576	20.82	20.348	20.845	1478.43	1675.08	2291.27	2185.62
1/15/2016 21:30	1.462	2.453	3.49	5.951	21.577	20.822	20.349	20.849	1484.85	1671.64	2290	2177.48
1/15/2016 21:45	1.463	2.454	3.492	5.953	21.577	20.822	20.349	20.843	1502.31	1665.49	2271.73	2194.48
1/15/2016 22:00	1.467	2.457	3.496	5.957	21.577	20.822	20.349	20.844	1535.05	1665.58	2270.47	2207.33
1/15/2016 22:15	1.468	2.455	3.498	5.959	21.586	20.831	20.349	20.857	1550.88	1660.52	2286.57	2199.55
1/15/2016 22:30	1.47	2.45	3.499	5.961	21.608	20.843	20.349	20.862	1542.2	1657.35	2281.32	2175.12
1/15/2016 22:45	1.47	2.447	3.497	5.96	21.578	20.831	20.349	20.861	1558.75	1656.08	2290.91	2197.38
1/15/2016 23:00	1.47	2.442	3.493	5.96	21.578	20.825	20.349	20.86	1576.3	1655.45	2274.45	2190.32
1/15/2016 23:15	1.472	2.443	3.486	5.963	21.589	20.831	20.35	20.862	1584.35	1656.99	2272.27	2163
1/15/2016 23:30	1.473	2.444	3.481	5.964	21.595	20.832	20.351	20.862	1588.54	1645.53	2271.54	2189.4
1/15/2016 23:45	1.472	2.444	3.481	5.963	21.635	20.849	20.355	20.867	1549.57	1654.97	2272.5	2181.84
1/16/2016 0:00	1.461	2.444	3.481	5.959	21.643	20.851	20.357	20.869	1513.29	1652.46	2281.51	2191.03
1/16/2016 0:15	1.455	2.444	3.481	5.954	21.63	20.851	20.357	20.87	1506.14	1649.93	2267.95	2180.18
1/16/2016 0:30	1.453	2.444	3.481	5.954	21.634	20.851	20.357	20.87	1505.05	1647.11	2289.29	2176.18
1/16/2016 0:45	1.453	2.444	3.481	5.953	21.63	20.851	20.357	20.87	1514.21	1647.41	2278.83	2170.24
1/16/2016 1:00	1.452	2.444	3.481	5.953	21.63	20.851	20.357	20.87	1532.5	1647.96	2262.01	2183.1
1/16/2016 1:15	1.452	2.444	3.481	5.952	21.63	20.85	20.357	20.87	1542.81	1648.32	2288.07	2170.07
1/16/2016 1:30	1.452	2.444	3.481	5.948	21.629	20.85	20.356	20.869	1563.44	1650.04	2282.64	2187.99
1/16/2016 1:45	1.452	2.444	3.481	5.944	21.637	20.851	20.357	20.87	1580.27	1650.04	2279.56	2184.73
1/16/2016 2:00	1.452	2.444	3.481	5.943	21.672	20.851	20.358	20.885	1554.48	1642.44	2289.64	2168.02
1/16/2016 2:15	1.452	2.442	3.481	5.943	21.66	20.851	20.357	20.874	1534.79	1647.56	2259.91	2164.7
1/16/2016 2:30	1.452	2.441	3.481	5.943	21.651	20.851	20.357	20.87	1556.21	1644.19	2277.16	2182.12
1/16/2016 2:45	1.452	2.439	3.481	5.943	21.651	20.851	20.357	20.87	1569.04	1653.4	2273.99	2173.16
1/16/2016 3:00	1.452	2.435	3.478	5.943	21.67	20.851	20.357	20.87	1569.4	1653.4	2283.05	2182.76
1/16/2016 3:15	1.452	2.432	3.474	5.943	21.674	20.851	20.358	20.87	1560.44	1660.56	2269.83	2169.72
1/16/2016 3:30	1.453	2.432	3.471	5.944	21.675	20.852	20.358	20.872	1545.14	1653.04	2283.77	2169
1/16/2016 3:45	1.456	2.431	3.473	5.947	21.677	20.854	20.36	20.878	1541.89	1648.97	2277.62	2180.58
1/16/2016 4:00	1.462	2.433	3.476	5.952	21.681	20.855	20.361	20.886	1536.18	1651.32	2272.01	2168.09
1/16/2016 4:15	1.464	2.434	3.473	5.945	21.679	20.855	20.362	20.892	1540.26	1650.24	2272.91	2182.03
1/16/2016 4:30	1.464	2.434	3.472	5.937	21.68	20.857	20.364	20.895	1550.03	1652.86	2268.39	2176.96
1/16/2016 4:45	1.464	2.434	3.472	5.935	21.687	20.859	20.365	20.887	1556.91	1651.14	2279.79	2171.35
1/16/2016 5:00	1.464	2.434	3.472	5.935	21.724	20.859	20.365	20.897	1561.08	1651.87	2275.08	2158.32
1/16/2016 5:15	1.464	2.434	3.472	5.935	21.725	20.859	20.365	20.898	1551.3	1658.29	2272.19	2167.01
1/16/2016 5:30	1.464	2.434	3.472	5.935	21.744	20.859	20.378	20.898	1536.09	1658.47	2278.16	2173.7
1/16/2016 5:45	1.464	2.434	3.472	5.935	21.762	20.87	20.385	20.898	1512.56	1651.96	2271.28	2168.09
1/16/2016 6:00	1.464	2.434	3.472	5.935	21.754	20.88	20.386	20.902	1512.38	1659.47	2278.52	2168.82
1/16/2016 6:15	1.462	2.432	3.47	5.933	21.766	20.895	20.401	20.914	1508.21	1652.68	2272.19	2163.2
1/16/2016 6:30	1.459	2.43	3.467	5.931	21.767	20.897	20.402	20.914	1506.49	1648.97	2287.57	2174.61
1/16/2016 6:45	1.459	2.43	3.467	5.93	21.776	20.897	20.402	20.914	1502.33	1653.4	2271.82	2181.85
1/16/2016 7:00	1.458	2.429	3.466	5.929	21.81	20.897	20.402	20.914	1489.02	1650.15	2280.15	2165.2
1/16/2016 7:15	1.455	2.425	3.463	5.926	21.809	20.896	20.401	20.922	1472.1	1635.57	2279.07	2169
1/16/2016 7:30	1.453	2.423	3.462	5.93	21.83	20.894	20.407	20.931	1467.03	1647.52	2272.37	2175.7
1/16/2016 7:45	1.452	2.422	3.463	5.934	21.849	20.902	20.419	20.93	1449.47	1637.65	2266.03	2173.52
1/16/2016 8:00	1.452	2.423	3.466	5.938	21.845	20.915	20.419	20.941	1455.8	1642.54	2277.07	2190.89
1/16/2016 8:15	1.452	2.424	3.468	5.941	21.852	20.93	20.429	20.95	1447.6	1631.89	2276.26	2172.89
1/16/2016 8:30	1.452	2.426	3.467	5.942	21.852	20.936	20.437	20.95	1451.11	1637.47	2287.68	2166.57
1/16/2016 8:45	1.452	2.428	3.468	5.942	21.852	20.935	20.44	20.95	1473.12	1626.51	2269.86	2161.44
1/16/2016 9:00	1.452	2.428	3.469	5.942	21.852	20.935	20.439	20.95	1492.57	1630.48	2261.93	2173.25
1/16/2016 9:15	1.452	2.43	3.469	5.943	21.853	20.935	20.439	20.95	1493.61	1631.78	2271.27	2179.15
1/16/2016 9:30	1.452	2.435	3.475	5.943	21.89	20.935	20.439	20.957	1478.48	1624.89	2272.15	2166.82
1/16/2016 9:45	1.452	2.442	3.481	5.943	21.897	20.935	20.439	20.969	1453.92	1624.85	2284.4	2179.07
1/16/2016 10:00	1.452	2.443	3.481	5.943	21.91	20.939	20.439	20.969	1434.92	1621.68	2252	2167.12
1/16/2016 10:15	1.452	2.443	3.481	5.943	21.915	20.967	20.453	20.973	1420.72	1619.96	2283	2163.21
1/16/2016 10:30	1.452	2.443	3.481	5.943	21.894	20.97	20.452	20.975	1423.14	1617.65	2264.22	2146.43
1/16/2016 10:45	1.457	2.442	3.48	5.944	21.889	20.969	20.452	20.978	1452.59	1616.68	2282.28	2175.53
1/16/2016 11:00	1.533	2.506	3.541	6.008	21.927	20.972	20.467	20.999	1473.54	1609.5	2263.77	2146
1/16/2016 11:15	1.668	2.619	3.655	6.112	21.963	20.988	20.494	21.031	1466.94	1609.5	2260.88	2156.49
1/16/2016 11:30	1.749	2.673	3.712	6.156	21.939	20.991	20.494	21.024	1460.05	1610.29	2266.68	2167.19
1/16/2016 11:45	1.792	2.698	3.738	6.167	21.905	20.988	20.491	21.022	1472.94	1610.85	2262.41	2169.44
1/16/2016 12:00	1.818	2.709	3.749	6.177	21.903	20.987	20.49	21.021	1500.04	1615.61	2277.32	2166.45
1/16/2016 12:15	1.838	2.72	3.758	6.179	21.897	20.985	20.489	21.02	1525.14	1615.57	2266.82	2169.71
1/16/2016 12:30	1.854	2.721	3.759	6.178	21.87	20.977	20.486	21.016	1560.12	1619.62	2258.48	2166.97
1/16/2016 12:45	1.858	2.721	3.759	6.178	21.852	20.961	20.486	21.007	1601.63	1625.14	2263.91	2166.79
1/16/2016 13:00	1.865	2.721	3.759	6.179	21.851	20.961	20.485	20.997	1634.72	1628.58	2275.48	2162.63
1/16/2016 13:15	1.88	2.723	3.759	6.185	21.848	20.959	20.484	20.995	1670.89	1630.74	2245.64	2176.74
1/16/2016 13:30	1.88	2.738	3.759	6.188	21.847	20.957	20.48	20.994	1691.87	1637.98	2268.97	2175.47
1/16/2016 13:45	1.886	2.742	3.764	6.186	21.847	20.957	20.474	20.994	1715.29	1636.89	2264.09	2157.39
1/16/2016 14:00	1.892	2.742	3.777	6.19	21.846	20.954	20.46	20.993	1735.21	1649.5	2282.03	2160.33
1/16/2016 14:15	1.899	2.742	3.779	6.195	21.843	20.954	20.469	20.99	1749.08	1660.86	2273.47	2155.6
1/16/2016 14:30	1.885	2.731	3.767	6.184	21.842	20.953	20.468	20.989	1753.04	1659.75	2272.91	2163.16
1/16/2016 14:45	1.843	2.697	3.728	6.146	21.843	20.953	20.457	20.989	1735.23	1662.01	2282.12	2143.46
1/16/2016 15:00	1.819	2.676	3.71	6.13	21.844	20.954	20.452	20.987	1728.09	1669.06	2286.64	2162.98
1/16/2016 15:15	1.813	2.676	3.712	6.132	21.845	20.955	20.439	20.975	1735.05	1673.58	2274.17	2163.34
1/16/2016 15:30	1.804	2.677	3.702	6.134	21.848	20.957	20.441	20.975	1747.44	1679.28	2288.63	2155.75
1/16/2016 15:45	1.795	2.674	3.697	6.133	21.849	20.951	20.442	20.973	1744.45	1684.43	2272.54	2153.76
1/16/2016 16:00	1.778	2.652	3.683	6.107	21.852	20.94	20.445	20.972	1747.44	1686.24	2260.07	2160.46
1/16/2016 16:15	1.697	2.582	3.615	6.042	21.858	20.946	20.45	20.962	1752.63	1683.21	2281.58	2154.11
1/16/2016 16:30	1.634	2.537	3.568	6.004	21.865	20.949	20.453	20.964	1741.2	1692.46	2294.41	2152.26
1/16/2016 16:45	1.593	2.51	3.542	5.981	21.886	20.95	20.454	20.965	1721.71	1689.16	2276.93	2158.83
1/16/2016 17:00	1.567	2.505	3.525	5.981	21.912	20.951	20.456	20.965	1710.23	1689.07	2283.26	2156.12
1/16/2016 17:15	1.557	2.502	3.52	5.981	21.915	20.954	20.459	20.968	1711.59	1690.15	2280.73	2164.08
1/16/2016 17:30	1.547	2.49	3.52	5.976	21.918	20.924	20.456	20.97	1713.12	1685.54	2280.37	2164.62
1/16/2016 17:45	1.535	2.483	3.513	5.96	21.935	20.917	20.463	20.973	1716.38	1694.04	2285.97	2157.21
1/16/2016 18:00	1.52	2.475	3.502	5.963	21.964	20.918	20.464	20.973	1706.63	1686.47	2280.7	2169.28
1/16/2016 18:15	1.522	2.47	3.507	5.965	21.973	20.92	20.464	20.973	1683.49	1685.3	2283.36	2161.99
1/16/2016 18:30	1.516	2.474	3.511	5.952	21.968	20.918	20.463	20.974	1679.69	1688.01	2293.18	2168.93
1/16/2016 18:45	1.505	2.474	3.507	5.951	21.968	20.918	20.464	20.974	1692.36	1690.82	2273.12	2171.63
1/16/2016 19:00	1.504	2.473	3.5	5.951	21.971	20.919	20.463	20.975	1705.91	1684.2	2287.82	2166.24
1/16/2016 19:15	1.504	2.465	3.493	5.951	21.979	20.922	20.452	20.978	1719.86	1680.6	2285.3	2171.32
1/16/2016 19:30	1.498	2.459	3.49	5.951	21.972	20.923	20.451	20.978	1731.8	1691.63	2284.76	2161.74
1/16/2016 19:45	1.487	2.454	3.49	5.951	22.008	20.928	20.469	20.979	1705.47	1690.46	2290.55	2172.05
1/16/2016 20:00	1.483	2.453	3.49	5.951	22.026	20.944	20.47	20.979	1650.93	1693.17	2287.11	2150.16
1/16/2016 20:15	1.483	2.453	3.49	5.95	22.02	20.948	20.471	20.981	1633.29	1687.2	2281.68	2183.45
1/16/2016 20:30	1.483	2.453	3.49	5.948	22.048	20.968	20.472	20.986	1613.39	1684.85	2280.05	2169.52
1/16/2016 20:45	1.484	2.454	3.491	5.941	22.065	20.968	20.472	21.002	1586.7	1684.21	2284.76	2157.21
1/16/2016 21:00	1.483	2.455	3.493	5.942	22.065	20.968	20.472	21.002	1566.62	1685.39	2281.32	2172.41
1/16/2016 21:15	1.48	2.459	3.494	5.945	22.08	20.968	20.472	21.001	1544.73	1683.67	2282.04	2175.85
1/16/2016 21:30	1.478	2.459	3.492	5.941	22.066	20.968	20.472	21.003	1548.26	1672.18	2289.64	2168.79
1/16/2016 21:45	1.476	2.46	3.488	5.938	22.066	20.968	20.472	21.005	1564	1675.98	2291.27	2174.4
1/16/2016 22:00	1.476	2.458	3.488	5.936	22.066	20.968	20.472	21.002	1588.15	1672.91	2291.27	2180.91
1/16/2016 22:15	1.473	2.457	3.481	5.934	22.066	20.968	20.472	21.002	1621.44	1678.24	2280.78	2188.69
1/16/2016 22:30	1.472	2.456	3.475	5.935	22.066	20.968	20.473	21.002	1636.18	1671.37	2276.07	2173.86
1/16/2016 22:45	1.47	2.453	3.476	5.937	22.066	20.968	20.473	20.995	1672.55	1673.99	2279.51	2163.91
1/16/2016 23:00	1.471	2.449	3.475	5.936	22.066	20.969	20.473	20.999	1690	1670.1	2280.42	2180.73
1/16/2016 23:15	1.469	2.442	3.474	5.935	22.077	20.969	20.473	21.002	1690	1671.82	2299.59	2183.63
1/16/2016 23:30	1.469	2.439	3.475	5.936	22.088	20.969	20.473	21.002	1673.81	1679.6	2272.64	2168.07
1/16/2016 23:45	1.467	2.438	3.474	5.935	22.087	20.969	20.473	21.002	1678.43	1683.22	2277.34	2157.94
1/17/2016 0:00	1.467	2.437	3.474	5.935	22.069	20.969	20.473	21.002	1699.5	1679.06	2276.07	2181.09
1/17/2016 0:15	1.467	2.437	3.474	5.935	22.082	20.969	20.473	21.002	1720.58	1682.77	2281.32	2162.46
1/17/2016 0:30	1.466	2.436	3.474	5.935	22.104	20.969	20.473	21.002	1716.87	1688.92	2297.24	2157.76
1/17/2016 0:45	1.466	2.436	3.473	5.934	22.111	20.97	20.473	21.002	1691.54	1684.03	2282.95	2180.01
1/17/2016 1:00	1.462	2.432	3.469	5.93	22.111	20.97	20.473	21.002	1693.98	1690.46	2290	2173.5
1/17/2016 1:15	1.461	2.431	3.468	5.929	22.11	20.968	20.472	21	1704.75	1693.17	2289.1	2165.54
1/17/2016 1:30	1.461	2.431	3.468	5.929	22.108	20.967	20.47	20.999	1719.13	1690.46	2290.91	2168.61
1/17/2016 1:45	1.461	2.431	3.468	5.929	22.108	20.966	20.47	20.999	1720.94	1694.89	2291.81	2161.92
1/17/2016 2:00	1.461	2.431	3.468	5.929	22.108	20.966	20.47	20.984	1742.47	1689.28	2273.72	2167.71
1/17/2016 2:15	1.461	2.431	3.468	5.929	22.107	20.966	20.469	20.994	1747.54	1692.36	2282.77	2168.43
1/17/2016 2:30	1.461	2.431	3.468	5.929	22.119	20.964	20.468	20.996	1740.12	1693.89	2274.81	2162.82
1/17/2016 2:45	1.461	2.431	3.468	5.929	22.126	20.963	20.466	20.995	1731.52	1706.74	2299.05	2169.88
1/17/2016 3:00	1.461	2.431	3.468	5.929	22.125	20.962	20.466	20.991	1730.77	1699.47	2293.58	2177.43
1/17/2016 3:15	1.461	2.431	3.468	5.929	22.116	20.962	20.459	20.975	1749.05	1697.67	2283.09	2174.91
1/17/2016 3:30	1.461	2.431	3.468	5.929	22.134	20.962	20.466	20.989	1762.91	1709	2286.75	2159.2
1/17/2016 3:45	1.461	2.431	3.468	5.927	22.149	20.963	20.467	20.996	1750.52	1705.56	2290.91	2162.64
1/17/2016 4:00	1.461	2.431	3.468	5.917	22.154	20.965	20.469	20.998	1731.07	1706.38	2280.6	2179.47
1/17/2016 4:15	1.461	2.431	3.468	5.91	22.152	20.966	20.47	20.999	1713.61	1702.04	2297.6	2170.78
1/17/2016 4:30	1.459	2.431	3.468	5.907	22.168	20.966	20.47	21	1688.56	1702.67	2277.88	2170.42
1/17/2016 4:45	1.458	2.431	3.468	5.908	22.186	20.967	20.47	21.006	1664.32	1698.6	2288.92	2169.34
1/17/2016 5:00	1.456	2.431	3.468	5.907	22.184	20.966	20.47	21.003	1648.85	1699.32	2294.16	2180.19
1/17/2016 5:15	1.457	2.431	3.468	5.907	22.175	20.967	20.47	21	1651.92	1700.23	2287.47	2161.92
1/17/2016 5:30	1.458	2.431	3.468	5.907	22.175	20.967	20.47	21	1667.84	1698.96	2284.94	2180.73
1/17/2016 5:45	1.456	2.431	3.467	5.907	22.185	20.966	20.47	21	1680.87	1704.57	2288.92	2160.29
1/17/2016 6:00	1.452	2.431	3.466	5.907	22.198	20.967	20.471	21.001	1691.99	1699.32	2293.8	2160.47
1/17/2016 6:15	1.447	2.431	3.462	5.907	22.199	20.967	20.471	21.001	1692.99	1694.62	2288.74	2173.32
1/17/2016 6:30	1.442	2.431	3.461	5.907	22.2	20.968	20.472	21.002	1697.33	1693.89	2277.7	2174.04
1/17/2016 6:45	1.44	2.431	3.459	5.907	22.201	20.969	20.473	21.004	1673.45	1701.49	2283.85	2174.76
1/17/2016 7:00	1.44	2.431	3.459	5.907	22.199	20.967	20.471	21.004	1670.92	1696.79	2288.74	2180.55
1/17/2016 7:15	1.44	2.431	3.457	5.907	22.199	20.967	20.471	21.008	1672.55	1691.81	2288.2	2177.66
1/17/2016 7:30	1.44	2.43	3.456	5.907	22.201	20.969	20.473	21.006	1680.69	1693.53	2287.83	2169.88
1/17/2016 7:45	1.44	2.429	3.456	5.907	22.202	20.97	20.474	21.011	1681.41	1692.63	2293.8	2174.4
1/17/2016 8:00	1.44	2.428	3.457	5.907	22.202	20.97	20.474	21.004	1693.35	1697.33	2293.8	2178.02
1/17/2016 8:15	1.441	2.428	3.455	5.909	22.202	20.97	20.474	21.003	1713.7	1688.56	2295.61	2196.47
1/17/2016 8:30	1.442	2.427	3.456	5.909	22.202	20.97	20.474	21.004	1731.89	1695.25	2288.01	2198.46
1/17/2016 8:45	1.441	2.426	3.457	5.909	22.202	20.97	20.474	21.003	1744.73	1700.68	2277.7	2186.52
1/17/2016 9:00	1.441	2.426	3.456	5.908	22.202	20.97	20.474	21.004	1747.17	1693.89	2290.55	2197.56
1/17/2016 9:15	1.454	2.432	3.466	5.908	22.201	20.97	20.473	21.003	1754.59	1689.82	2281.14	2180.01
1/17/2016 9:30	1.462	2.432	3.469	5.907	22.231	20.97	20.473	21.02	1750.16	1690.55	2287.47	2172.41
1/17/2016 9:45	1.462	2.434	3.469	5.923	22.244	20.969	20.473	21.022	1739.03	1696.25	2284.94	2190.86
1/17/2016 10:00	1.476	2.452	3.479	5.929	22.243	20.977	20.474	21.019	1735.41	1698.87	2296.34	2173.86
1/17/2016 10:15	1.48	2.453	3.486	5.929	22.26	20.984	20.487	21.016	1721.2	1691.71	2310.25	2176.56
1/17/2016 10:30	1.476	2.453	3.48	5.929	22.261	20.988	20.486	21.018	1694.64	1692.46	2293.22	2164.42
1/17/2016 10:45	1.473	2.453	3.48	5.929	22.271	21.003	20.503	21.034	1680.29	1698.38	2291.51	2191.14
1/17/2016 11:00	1.469	2.451	3.473	5.926	22.304	21.003	20.507	21.035	1642.95	1686.53	2288.8	2182.28
1/17/2016 11:15	1.461	2.446	3.465	5.923	22.328	21.003	20.507	21.053	1571.13	1683.72	2279.87	2131.38
1/17/2016 11:30	1.458	2.444	3.463	5.921	22.335	21.022	20.507	21.055	1518.97	1677.59	2290.26	2126.4
1/17/2016 11:45	1.465	2.443	3.473	5.92	22.325	21.024	20.507	21.055	1490.61	1677.26	2282.4	2159.78
1/17/2016 12:00	1.492	2.464	3.494	5.944	22.316	21.034	20.515	21.055	1516.09	1676.59	2293.03	2169.87
1/17/2016 12:15	1.596	2.554	3.579	6.03	22.346	21.04	20.535	21.083	1533.81	1665.83	2290.68	2172.76
1/17/2016 12:30	1.696	2.629	3.659	6.097	22.326	21.047	20.53	21.078	1558.04	1665.47	2287.06	2182.89
1/17/2016 12:45	1.757	2.67	3.702	6.126	22.3	21.034	20.527	21.076	1598.89	1668.52	2282.02	2176.95
1/17/2016 13:00	1.8	2.694	3.725	6.14	22.294	21.041	20.524	21.074	1640.13	1664	2273.93	2178.82
1/17/2016 13:15	1.77	2.658	3.694	6.101	22.254	21.021	20.524	21.066	1657.77	1663.64	2280.5	2161.36
1/17/2016 13:30	1.743	2.631	3.661	6.077	22.27	21.027	20.525	21.065	1678.37	1665.09	2281.22	2182.87
1/17/2016 13:45	1.793	2.676	3.703	6.119	22.29	21.034	20.523	21.072	1686.96	1667.71	2272.18	2187.03
1/17/2016 14:00	1.821	2.697	3.725	6.14	22.29	21.038	20.536	21.073	1686.69	1679.64	2268.75	2189.38
1/17/2016 14:15	1.838	2.709	3.734	6.147	22.287	21.035	20.537	21.073	1693.38	1670.42	2278.51	2181.61
1/17/2016 14:30	1.849	2.711	3.743	6.145	22.286	21.035	20.536	21.073	1698.53	1670.06	2271.82	2161.18
1/17/2016 14:45	1.866	2.716	3.746	6.151	22.285	21.035	20.551	21.086	1705.94	1672.86	2284.84	2191.01
1/17/2016 15:00	1.871	2.729	3.746	6.162	22.285	21.034	20.558	22.922	1695.26	1673.03	2280.66	2178.87
1/17/2016 15:15	1.878	2.73	3.746	6.164	22.284	21.035	20.558	23.797	1701.42	1678.1	2277.6	2183.04
1/17/2016 15:30	1.885	2.73	3.746	6.163	22.284	21.034	20.558	23.1	1704.13	1680.45	2290.26	2186.49
1/17/2016 15:45	1.885	2.729	3.747	6.155	22.284	21.054	20.558	22.578	1704.95	1687.05	2285.92	2180.34
1/17/2016 16:00	1.856	2.701	3.732	6.131	22.288	21.053	20.558	22.186	1701.6	1690.94	2281.76	2184.86
1/17/2016 16:15	1.747	2.606	3.636	6.04	22.268	21.045	20.53	21.88	1688.05	1676.84	2279.23	2182.51
1/17/2016 16:30	1.666	2.547	3.572	5.988	22.297	21.052	20.533	21.672	1680	1685.42	2288.45	2174.19
1/17/2016 16:45	1.619	2.518	3.543	5.972	22.314	21.054	20.536	21.526	1666.17	1686.06	2287.55	2172.93
1/17/2016 17:00	1.589	2.505	3.524	5.959	22.338	21.055	20.537	21.412	1661.32	1689.44	2293.56	2181.65
1/17/2016 17:15	1.566	2.495	3.518	5.952	22.355	21.056	20.537	21.333	1651.63	1684.18	2285.59	2184.69
1/17/2016 17:30	1.553	2.483	3.5	5.937	22.358	21.057	20.542	21.269	1647.46	1683.09	2299.57	2200.47
1/17/2016 17:45	1.538	2.478	3.499	5.937	22.363	21.057	20.554	21.231	1644.57	1686.07	2298.62	2168.4
1/17/2016 18:00	1.528	2.462	3.498	5.937	22.382	21.049	20.559	21.199	1638.88	1674.69	2288.5	2173.48
1/17/2016 18:15	1.514	2.462	3.489	5.934	22.405	21.05	20.563	21.176	1630.2	1680.75	2281.45	2189.03
1/17/2016 18:30	1.515	2.463	3.484	5.926	22.412	21.051	20.568	21.172	1619.82	1667.2	2291.24	2174.23
1/17/2016 18:45	1.51	2.463	3.482	5.926	22.418	21.048	20.57	21.156	1604.99	1670.92	2290.59	2177.19
1/17/2016 19:00	1.505	2.461	3.487	5.926	22.424	21.049	20.576	21.134	1609.96	1668.65	2301.8	2181.7
1/17/2016 19:15	1.504	2.455	3.49	5.928	22.419	21.045	20.569	21.133	1604.85	1673.39	2285.15	2187.3
1/17/2016 19:30	1.504	2.453	3.489	5.929	22.433	21.045	20.578	21.133	1604.59	1667.63	2290.43	2190.4
1/17/2016 19:45	1.504	2.453	3.482	5.929	22.451	21.056	20.588	21.134	1599.71	1670.18	2289.62	2173.66
1/17/2016 20:00	1.495	2.453	3.471	5.924	22.475	21.069	20.591	21.136	1577.57	1662.05	2291.81	2172.23
1/17/2016 20:15	1.484	2.452	3.468	5.912	22.503	21.071	20.593	21.139	1541.38	1663.95	2279.33	2184.35
1/17/2016 20:30	1.483	2.451	3.468	5.907	22.505	21.073	20.595	21.141	1523.56	1658.16	2286.2	2184.35
1/17/2016 20:45	1.484	2.448	3.47	5.908	22.51	21.091	20.595	21.142	1502.85	1659.7	2291.81	2191.77
1/17/2016 21:00	1.486	2.442	3.472	5.911	22.493	21.083	20.595	21.142	1512.98	1656.35	2292.54	2181.46
1/17/2016 21:15	1.488	2.437	3.474	5.913	22.5	21.081	20.595	21.142	1525.01	1653.1	2269.92	2171.87
1/17/2016 21:30	1.489	2.438	3.475	5.914	22.51	21.075	20.595	21.141	1539.21	1654.18	2290	2192.85
1/17/2016 21:45	1.491	2.44	3.477	5.916	22.51	21.075	20.595	21.141	1553.14	1652.28	2288.38	2174.22
1/17/2016 22:00	1.494	2.442	3.48	5.919	22.51	21.074	20.595	21.141	1568.89	1648.85	2275.72	2188.52
1/17/2016 22:15	1.492	2.443	3.478	5.92	22.51	21.074	20.595	21.138	1585.83	1649.24	2290.05	2173.36
1/17/2016 22:30	1.49	2.444	3.474	5.921	22.51	21.074	20.595	21.141	1604.83	1651.33	2298.56	2171.92
1/17/2016 22:45	1.487	2.443	3.471	5.92	22.51	21.074	20.595	21.141	1585.13	1659.12	2286.82	2169.59
1/17/2016 23:00	1.485	2.442	3.469	5.919	22.51	21.074	20.596	21.141	1568.17	1650.03	2287.3	2166.27
1/17/2016 23:15	1.483	2.439	3.467	5.915	22.51	21.076	20.596	21.141	1561.1	1658.07	2280.42	2183.99
1/17/2016 23:30	1.48	2.436	3.463	5.912	22.523	21.094	20.596	21.142	1548.35	1661.96	2279.15	2180.01
1/17/2016 23:45	1.475	2.434	3.46	5.908	22.532	21.095	20.596	21.142	1536.41	1655.09	2295.07	2169.16
1/18/2016 0:00	1.474	2.435	3.459	5.906	22.521	21.092	20.596	21.142	1552.15	1650.84	2288.92	2172.77
1/18/2016 0:15	1.472	2.437	3.458	5.903	22.533	21.095	20.596	21.142	1554.86	1655.45	2287.47	2174.94
1/18/2016 0:30	1.473	2.44	3.457	5.904	22.533	21.093	20.596	21.142	1559.38	1657.62	2293.62	2163.73
1/18/2016 0:45	1.474	2.44	3.458	5.902	22.523	21.083	20.596	21.142	1581.73	1653.82	2273.9	2170.42
1/18/2016 1:00	1.473	2.439	3.459	5.899	22.514	21.074	20.596	21.14	1598.93	1656.1	2281.16	2167.55
1/18/2016 1:15	1.473	2.437	3.459	5.899	22.518	21.074	20.595	21.132	1625.73	1671.05	2282.47	2155.1
1/18/2016 1:30	1.473	2.434	3.459	5.898	22.513	21.075	20.581	21.123	1636.53	1656.79	2271.83	2163.46
1/18/2016 1:45	1.473	2.433	3.459	5.898	22.516	21.074	20.576	21.123	1651.22	1674.02	2266.16	2170.81
1/18/2016 2:00	1.473	2.432	3.459	5.899	22.527	21.065	20.576	21.123	1662.01	1670.7	2281.57	2173.56
1/18/2016 2:15	1.473	2.43	3.459	5.898	22.527	21.056	20.575	21.123	1663.37	1673.5	2279.4	2173.02
1/18/2016 2:30	1.473	2.431	3.459	5.898	22.527	21.054	20.57	21.123	1674.09	1673.45	2292.18	2168.25
1/18/2016 2:45	1.47	2.428	3.456	5.895	22.529	21.054	20.562	21.123	1679.24	1677.7	2283.13	2158.66
1/18/2016 3:00	1.468	2.427	3.454	5.893	22.524	21.054	20.557	21.123	1687.74	1670.38	2281.5	2172.95
1/18/2016 3:15	1.467	2.426	3.452	5.891	22.534	21.054	20.557	21.123	1687.38	1683.13	2278.43	2161.92
1/18/2016 3:30	1.465	2.424	3.45	5.888	22.534	21.054	20.557	21.122	1686.57	1681.41	2299.23	2146.9
1/18/2016 3:45	1.464	2.423	3.45	5.888	22.534	21.054	20.557	21.121	1689.46	1688.2	2285.84	2185.07
1/18/2016 4:00	1.463	2.422	3.449	5.887	22.534	21.054	20.556	21.118	1687.11	1686.39	2303.03	2177.11
1/18/2016 4:15	1.464	2.422	3.45	5.889	22.534	21.054	20.556	21.105	1678.61	1692.36	2301.58	2162.1
1/18/2016 4:30	1.465	2.422	3.45	5.889	22.534	21.054	20.556	21.105	1677.79	1699.05	2286.21	2178.02
1/18/2016 4:45	1.465	2.421	3.45	5.889	22.534	21.054	20.556	21.103	1666.31	1690.46	2287.11	2170.24
1/18/2016 5:00	1.466	2.422	3.451	5.89	22.545	21.054	20.556	21.106	1656.9	1690.82	2278.43	2171.87
1/18/2016 5:15	1.465	2.42	3.451	5.889	22.556	21.061	20.556	21.121	1635.55	1695.07	2288.2	2194.12
1/18/2016 5:30	1.465	2.42	3.45	5.889	22.556	21.064	20.557	21.123	1632.11	1691.72	2302.67	2166.98
1/18/2016 5:45	1.465	2.418	3.45	5.889	22.556	21.075	20.567	21.123	1621.17	1690.28	2278.79	2162.28
1/18/2016 6:00	1.466	2.417	3.452	5.891	22.556	21.075	20.571	21.123	1620.62	1699.05	2290.91	2164.09
1/18/2016 6:15	1.468	2.417	3.454	5.893	22.563	21.075	20.573	21.123	1625.69	1691.54	2288.2	2174.94
1/18/2016 6:30	1.471	2.419	3.456	5.896	22.57	21.075	20.575	21.123	1634.46	1689.46	2295.61	2168.25
1/18/2016 6:45	1.473	2.421	3.454	5.897	22.556	21.075	20.571	21.123	1644.73	1684.9	2279.22	2174.1
1/18/2016 7:00	1.473	2.422	3.446	5.894	22.557	21.077	20.572	21.125	1662.06	1690.29	2291.53	2192.74
1/18/2016 7:15	1.47	2.422	3.441	5.884	22.579	21.08	20.58	21.128	1671.7	1690.25	2287.14	2173.5
1/18/2016 7:30	1.46	2.422	3.438	5.879	22.586	21.082	20.584	21.131	1666.22	1689.2	2282.8	2168.96
1/18/2016 7:45	1.453	2.422	3.438	5.877	22.587	21.082	20.584	21.131	1666.06	1697.09	2282.82	2178.94
1/18/2016 8:00	1.452	2.422	3.438	5.877	22.587	21.082	20.584	21.131	1667.5	1691.75	2292.77	2157.4
1/18/2016 8:15	1.452	2.422	3.438	5.877	22.587	21.083	20.584	21.131	1668.69	1687.87	2300.93	2180.58
1/18/2016 8:30	1.452	2.422	3.438	5.877	22.587	21.082	20.584	21.131	1668.24	1688.24	2307.45	2188.91
1/18/2016 8:45	1.452	2.422	3.438	5.877	22.593	21.088	20.585	21.132	1678.46	1691.49	2290.43	2192.52
1/18/2016 9:00	1.476	2.433	3.458	5.899	22.625	21.103	20.602	21.148	1662.72	1693.31	2296.59	2184.93
1/18/2016 9:15	1.511	2.463	3.488	5.921	22.65	21.101	20.602	21.151	1627.51	1689.95	2288.25	2180.93
1/18/2016 9:30	1.516	2.465	3.486	5.921	22.638	21.101	20.602	21.151	1597.65	1695.19	2283.72	2179.66
1/18/2016 9:45	1.499	2.449	3.481	5.919	22.615	21.099	20.599	21.146	1614.19	1691.01	2290.45	2183.5
1/18/2016 10:00	1.494	2.443	3.48	5.908	22.627	21.101	20.595	21.146	1617.72	1688.19	2284.52	2191.34
1/18/2016 10:15	1.488	2.437	3.474	5.903	22.649	21.116	20.595	21.162	1598.83	1696.79	2293.63	2177.3
1/18/2016 10:30	1.483	2.432	3.469	5.905	22.644	21.123	20.604	21.163	1596.29	1689.82	2290.73	2175.12
1/18/2016 10:45	1.491	2.444	3.471	5.91	22.647	21.13	20.612	21.168	1600.72	1684.85	2286.57	2196.47
1/18/2016 11:00	1.61	2.55	3.569	6.009	22.683	21.137	20.623	21.194	1612.63	1685.98	2296.93	2167.42
1/18/2016 11:15	1.72	2.636	3.658	6.083	22.67	21.138	20.628	21.203	1624.42	1683.47	2288.28	2185.55
1/18/2016 11:30	1.783	2.674	3.704	6.111	22.641	21.134	20.629	21.196	1655.86	1687.06	2290.04	2187.87
1/18/2016 11:45	1.823	2.7	3.721	6.129	22.619	21.144	20.634	21.191	1674.79	1688.43	2283.25	2180.38
1/18/2016 12:00	1.846	2.71	3.733	6.131	22.599	21.141	20.641	21.188	1696.45	1680.36	2293.88	2175.28
1/18/2016 12:15	1.855	2.712	3.736	6.128	22.597	21.135	20.64	21.187	1718.96	1694.37	2301.47	2181.24
1/18/2016 12:30	1.868	2.709	3.738	6.13	22.591	21.12	20.64	21.187	1744	1695.55	2279.41	2180.7
1/18/2016 12:45	1.873	2.708	3.74	6.13	22.573	21.119	20.637	21.187	1770.67	1688.86	2276.34	2187.39
1/18/2016 13:00	1.883	2.714	3.744	6.132	22.573	21.118	20.637	21.182	1788.57	1696	2283.03	2172.75
1/18/2016 13:15	1.889	2.725	3.746	6.135	22.572	21.118	20.625	21.167	1803.3	1702.24	2287.91	2178.35
1/18/2016 13:30	1.889	2.729	3.746	6.136	22.556	21.117	20.614	21.167	1815.5	1695.91	2296.95	2189.74
1/18/2016 13:45	1.889	2.73	3.746	6.14	22.55	21.1	20.6	21.167	1832.66	1702.4	2286.98	2162.6
1/18/2016 14:00	1.893	2.729	3.745	6.141	22.546	21.092	20.594	21.162	1841.51	1704.39	2289.46	2186.6
1/18/2016 14:15	1.901	2.724	3.74	6.136	22.542	21.09	20.592	21.156	1849.17	1706.75	2289.7	2193.19
1/18/2016 14:30	1.878	2.705	3.724	6.113	22.531	21.089	20.592	21.135	1851.04	1710.16	2284.97	2175.99
1/18/2016 14:45	1.835	2.672	3.691	6.083	22.519	21.082	20.594	21.123	1862.6	1709.88	2273.58	2189.54
1/18/2016 15:00	1.816	2.654	3.672	6.07	22.536	21.081	20.595	21.124	1857.99	1717.11	2296.17	2174.36
1/18/2016 15:15	1.806	2.657	3.673	6.068	22.544	21.075	20.595	21.123	1858.08	1714.85	2287.32	2176.71
1/18/2016 15:30	1.798	2.654	3.673	6.071	22.548	21.073	20.589	21.123	1854.48	1721.1	2295.29	2187.39
1/18/2016 15:45	1.8	2.652	3.667	6.074	22.548	21.073	20.577	21.123	1849.35	1724.1	2284.22	2180.83
1/18/2016 16:00	1.778	2.637	3.653	6.052	22.553	21.077	20.569	21.126	1835.93	1721.86	2286.9	2190.9
1/18/2016 16:15	1.706	2.576	3.594	5.996	22.539	21.064	20.566	21.114	1820.1	1721.57	2286.99	2184.48
1/18/2016 16:30	1.65	2.534	3.552	5.964	22.55	21.066	20.568	21.116	1808.69	1721.37	2276.3	2179.58
1/18/2016 16:45	1.617	2.515	3.529	5.945	22.567	21.068	20.57	21.117	1804.9	1719.93	2285.53	2168.74
1/18/2016 17:00	1.59	2.495	3.515	5.931	22.569	21.069	20.571	21.113	1798.42	1722.12	2294.24	2180.7
1/18/2016 17:15	1.579	2.493	3.508	5.924	22.589	21.068	20.572	21.113	1801.49	1722.31	2294.96	2171.84
1/18/2016 17:30	1.569	2.495	3.51	5.926	22.593	21.05	20.572	21.101	1800.5	1724.11	2288.99	2185.22
1/18/2016 17:45	1.563	2.495	3.505	5.929	22.593	21.041	20.57	21.099	1795.71	1721.67	2267.66	2172.57
1/18/2016 18:00	1.551	2.48	3.493	5.927	22.594	21.028	20.572	21.099	1801.4	1721.22	2289.18	2176.72
1/18/2016 18:15	1.547	2.482	3.497	5.923	22.595	21.029	20.572	21.099	1795.71	1721.04	2281.4	2181.06
1/18/2016 18:30	1.537	2.471	3.495	5.915	22.601	21.032	20.56	21.103	1800.86	1713.99	2282.67	2198.42
1/18/2016 18:45	1.535	2.462	3.488	5.915	22.599	21.033	20.556	21.089	1801.58	1720.59	2289.72	2190.28
1/18/2016 19:00	1.527	2.462	3.482	5.915	22.606	21.034	20.557	21.084	1812.7	1719.05	2282.12	2176.18
1/18/2016 19:15	1.514	2.462	3.477	5.913	22.626	21.036	20.56	21.087	1808.01	1723.94	2277.8	2193.91
1/18/2016 19:30	1.514	2.462	3.477	5.905	22.627	21.037	20.56	21.091	1801.82	1717.12	2288.71	2184.57
1/18/2016 19:45	1.514	2.462	3.477	5.901	22.627	21.037	20.56	21.092	1797.88	1713.98	2277.29	2196.47
1/18/2016 20:00	1.514	2.461	3.477	5.896	22.627	21.037	20.56	21.094	1793.35	1717.94	2300.18	2189.88
1/18/2016 20:15	1.514	2.46	3.477	5.893	22.628	21.037	20.56	21.088	1791.36	1725.45	2290.42	2206.7
1/18/2016 20:30	1.514	2.457	3.477	5.893	22.627	21.037	20.559	21.089	1800.39	1719.38	2271.78	2188.78
1/18/2016 20:45	1.513	2.453	3.477	5.893	22.625	21.037	20.553	21.088	1803.23	1720.68	2291.35	2184.49
1/18/2016 21:00	1.51	2.451	3.475	5.893	22.605	21.038	20.547	21.088	1803.34	1718.98	2289.86	2186.79
1/18/2016 21:15	1.505	2.448	3.469	5.893	22.601	21.038	20.54	21.088	1812.87	1722.72	2293.28	2190.75
1/18/2016 21:30	1.503	2.442	3.464	5.893	22.583	21.038	20.541	21.088	1819.81	1717.72	2272.93	2179.07
1/18/2016 21:45	1.503	2.441	3.459	5.893	22.583	21.038	20.541	21.088	1822.09	1719.45	2284.89	2188.13
1/18/2016 22:00	1.503	2.44	3.456	5.893	22.584	21.038	20.541	21.088	1826.88	1723.97	2279.64	2197.36
1/18/2016 22:15	1.502	2.44	3.455	5.893	22.583	21.038	20.541	21.088	1821.9	1722.44	2270.06	2184.15
1/18/2016 22:30	1.5	2.44	3.455	5.893	22.606	21.039	20.542	21.089	1823.62	1718.1	2293.75	2181.8
1/18/2016 22:45	1.496	2.44	3.455	5.893	22.601	21.039	20.542	21.089	1820.82	1714.93	2289.23	2193.74
1/18/2016 23:00	1.495	2.44	3.455	5.893	22.604	21.038	20.541	21.088	1818.29	1724.61	2289.05	2199.34
1/18/2016 23:15	1.493	2.44	3.455	5.893	22.596	21.038	20.541	21.088	1817.2	1725.06	2273.67	2179.27
1/18/2016 23:30	1.493	2.44	3.455	5.892	22.595	21.038	20.541	21.088	1816.66	1727.32	2279.64	2186.32
1/18/2016 23:45	1.492	2.44	3.455	5.889	22.601	21.038	20.541	21.088	1820.1	1722.53	2279.64	2191.75
1/19/2016 0:00	1.492	2.44	3.455	5.886	22.599	21.038	20.541	21.089	1819.01	1728.68	2288.87	2177.64
1/19/2016 0:15	1.492	2.44	3.455	5.883	22.583	21.038	20.541	21.087	1824.17	1731.93	2293.75	2195
1/19/2016 0:30	1.492	2.44	3.455	5.881	22.583	21.038	20.541	21.081	1823.8	1724.52	2288.87	2196.63
1/19/2016 0:45	1.492	2.44	3.455	5.881	22.584	21.031	20.541	21.076	1828.6	1727.77	2280.37	2203.5
1/19/2016 1:00	1.492	2.44	3.455	5.88	22.585	21.029	20.536	21.071	1830.5	1722.62	2284.89	2181.62
1/19/2016 1:15	1.492	2.437	3.455	5.874	22.587	21.02	20.524	21.072	1836.1	1719.99	2283.08	2175.47
1/19/2016 1:30	1.492	2.432	3.455	5.871	22.589	21.023	20.525	21.062	1835.83	1731.3	2290.67	2179.99
1/19/2016 1:45	1.492	2.428	3.454	5.871	22.589	21.013	20.514	21.056	1841.71	1729.67	2286.88	2193.2
1/19/2016 2:00	1.492	2.426	3.453	5.871	22.584	21.006	20.506	21.055	1841.08	1729.85	2272.95	2183.97
1/19/2016 2:15	1.493	2.424	3.452	5.872	22.581	21.002	20.506	21.055	1844.51	1726.14	2283.26	2193.01
1/19/2016 2:30	1.492	2.423	3.449	5.871	22.571	21.001	20.505	21.054	1847.41	1728.86	2290.31	2192.65
1/19/2016 2:45	1.492	2.421	3.446	5.871	22.588	21.002	20.505	21.054	1843.52	1726.33	2284.53	2170.41
1/19/2016 3:00	1.492	2.419	3.445	5.871	22.588	21.004	20.505	21.054	1837.91	1723.16	2275.12	2196.63
1/19/2016 3:15	1.492	2.419	3.444	5.871	22.59	21.004	20.507	21.056	1826.34	1737.27	2295.2	2187.59
1/19/2016 3:30	1.492	2.419	3.443	5.871	22.59	21.004	20.508	21.057	1828.96	1729.31	2288.5	2183.43
1/19/2016 3:45	1.493	2.419	3.443	5.872	22.575	21.004	20.507	21.056	1834.38	1725.06	2284.89	2175.29
1/19/2016 4:00	1.492	2.42	3.442	5.872	22.569	21.005	20.508	21.057	1837.47	1724.08	2279.84	2191.41
1/19/2016 4:15	1.493	2.421	3.44	5.874	22.569	21.005	20.509	21.052	1837.77	1723.74	2288.38	2190.9
1/19/2016 4:30	1.494	2.424	3.44	5.875	22.569	21.005	20.504	21.04	1849.27	1724.93	2275.49	2181.98
1/19/2016 4:45	1.493	2.427	3.442	5.869	22.569	21.005	20.506	21.045	1848.2	1720.14	2283.75	2185.17
1/19/2016 5:00	1.489	2.43	3.445	5.863	22.576	21.004	20.508	21.058	1833.49	1727.69	2277.96	2179.57
1/19/2016 5:15	1.485	2.431	3.446	5.863	22.574	21.004	20.508	21.056	1821.94	1730.52	2291.45	2211.32
1/19/2016 5:30	1.483	2.431	3.447	5.863	22.57	21.004	20.506	21.046	1818.73	1729.21	2299.28	2184.97
1/19/2016 5:45	1.483	2.431	3.447	5.863	22.57	21.004	20.492	21.038	1814.58	1728.93	2286.31	2172.89
1/19/2016 6:00	1.483	2.431	3.447	5.863	22.579	21.004	20.501	21.039	1811.77	1728.2	2291.42	2187.04
1/19/2016 6:15	1.483	2.431	3.447	5.863	22.592	21.004	20.508	21.051	1798.83	1727.38	2279.05	2195.47
1/19/2016 6:30	1.483	2.428	3.447	5.863	22.608	21.005	20.508	21.058	1777.64	1724.27	2286.36	2188.13
1/19/2016 6:45	1.483	2.427	3.447	5.863	22.614	21.005	20.508	21.058	1750.68	1726.08	2276.95	2187.04
1/19/2016 7:00	1.483	2.429	3.447	5.863	22.612	21.004	20.508	21.058	1741.08	1717.65	2293.64	2177.68
1/19/2016 7:15	1.483	2.43	3.447	5.863	22.593	21.004	20.508	21.058	1742.11	1717.69	2280.48	2183.17
1/19/2016 7:30	1.483	2.431	3.447	5.863	22.595	21.004	20.508	21.058	1752.36	1714.92	2288.06	2180.45
1/19/2016 7:45	1.483	2.43	3.447	5.863	22.614	21.004	20.508	21.058	1747.04	1714.3	2287.73	2200.01
1/19/2016 8:00	1.483	2.428	3.447	5.863	22.614	21.005	20.508	21.058	1744.52	1714.14	2280.15	2191.89
1/19/2016 8:15	1.483	2.427	3.447	5.863	22.627	21.005	20.508	21.058	1726.45	1711.99	2284.4	2197.04
1/19/2016 8:30	1.483	2.428	3.447	5.863	22.638	21.018	20.508	21.058	1704.32	1708.02	2283.33	2188.38
1/19/2016 8:45	1.483	2.427	3.447	5.863	22.649	21.026	20.509	21.06	1685.61	1711.66	2282.45	2196.18
1/19/2016 9:00	1.482	2.427	3.446	5.863	22.636	21.028	20.508	21.064	1686.41	1712.63	2285.86	2195.62
1/19/2016 9:15	1.482	2.428	3.446	5.862	22.647	21.039	20.521	21.079	1680.07	1705.03	2285.85	2189.27
1/19/2016 9:30	1.482	2.428	3.446	5.862	22.693	21.046	20.549	21.096	1648.28	1702.09	2276.26	2148.93
1/19/2016 9:45	1.479	2.427	3.443	5.859	22.714	21.046	20.549	21.097	1595.41	1699.05	2284.28	2096.35
1/19/2016 10:00	1.476	2.424	3.439	5.855	22.709	21.058	20.549	21.098	1578.28	1699.92	2267.76	2130.12
1/19/2016 10:15	1.489	2.422	3.442	5.868	22.729	21.076	20.554	21.105	1552.27	1691.61	2277.49	2130.63
1/19/2016 10:30	1.507	2.444	3.461	5.885	22.74	21.085	20.567	21.124	1521.87	1681.84	2279.82	2132.79
1/19/2016 10:45	1.519	2.459	3.477	5.893	22.749	21.082	20.576	21.13	1485.97	1674.33	2280.19	2120.13
1/19/2016 11:00	1.565	2.49	3.506	5.925	22.77	21.099	20.581	21.14	1458.03	1674.15	2272.23	2106.21
1/19/2016 11:15	1.669	2.576	3.592	6.009	22.788	21.113	20.6	21.161	1450.18	1665.55	2251.35	2120.06
1/19/2016 11:30	1.749	2.637	3.652	6.057	22.776	21.125	20.608	21.164	1448.07	1646.67	2253.42	2146.93
1/19/2016 11:45	1.807	2.674	3.691	6.09	22.75	21.124	20.605	21.172	1472.36	1652.25	2261.88	2150.51
1/19/2016 12:00	1.84	2.692	3.711	6.097	22.722	21.121	20.602	21.17	1487.82	1646.46	2252.29	2159.73
1/19/2016 12:15	1.859	2.7	3.713	6.104	22.7	21.12	20.6	21.169	1510.6	1639.05	2259.34	2168.23
1/19/2016 12:30	1.872	2.706	3.723	6.1	22.685	21.119	20.6	21.169	1543.14	1643.75	2255.01	2158.46
1/19/2016 12:45	1.884	2.709	3.725	6.099	22.684	21.119	20.6	21.169	1568.18	1641.13	2270.19	2179.26
1/19/2016 13:00	1.884	2.704	3.72	6.095	22.682	21.118	20.6	21.166	1592.41	1643.93	2263.32	2170.03
1/19/2016 13:15	1.865	2.685	3.697	6.077	22.663	21.11	20.601	21.15	1627.21	1638.42	2263.68	2168.77
1/19/2016 13:30	1.887	2.705	3.715	6.098	22.661	21.098	20.6	21.149	1662.92	1648.9	2273.45	2171.66
1/19/2016 13:45	1.9	2.708	3.724	6.098	22.661	21.099	20.6	21.149	1699.07	1644.75	2266.22	2177.27
1/19/2016 14:00	1.911	2.71	3.731	6.099	22.659	21.097	20.599	21.149	1719.14	1653.33	2266.94	2167.5
1/19/2016 14:15	1.914	2.724	3.733	6.106	22.653	21.096	20.599	21.148	1740.75	1654.78	2256.45	2177.63
1/19/2016 14:30	1.922	2.73	3.735	6.117	22.636	21.096	20.599	21.148	1763.89	1667.07	2264.41	2173.11
1/19/2016 14:45	1.917	2.718	3.729	6.106	22.635	21.089	20.594	21.141	1778.32	1661.45	2259.32	2173.45
1/19/2016 15:00	1.872	2.679	3.689	6.066	22.633	21.073	20.573	21.124	1788.52	1665.8	2262.04	2171.31
1/19/2016 15:15	1.846	2.658	3.672	6.047	22.634	21.083	20.59	21.125	1793.47	1671.21	2277.56	2150.5
1/19/2016 15:30	1.837	2.658	3.657	6.048	22.644	21.094	20.597	21.13	1781.45	1678.26	2258.04	2159.18
1/19/2016 15:45	1.829	2.65	3.654	6.048	22.66	21.098	20.6	21.141	1773.18	1671.52	2271.65	2181.64
1/19/2016 16:00	1.823	2.651	3.657	6.05	22.687	21.101	20.603	21.151	1758.79	1683.33	2261.55	2155.81
1/19/2016 16:15	1.822	2.648	3.657	6.045	22.674	21.102	20.603	21.152	1750.38	1681.95	2264.6	2160.47
1/19/2016 16:30	1.78	2.614	3.624	6.011	22.668	21.103	20.589	21.136	1738.74	1681.61	2272.7	2169.83
1/19/2016 16:45	1.739	2.581	3.588	5.979	22.663	21.097	20.575	21.135	1730.24	1679.53	2281.92	2169.65
1/19/2016 17:00	1.702	2.55	3.561	5.958	22.67	21.087	20.57	21.137	1725.83	1689.67	2262.6	2173.83
1/19/2016 17:15	1.67	2.533	3.54	5.94	22.675	21.077	20.57	21.122	1727.55	1681.27	2259.71	2169.85
1/19/2016 17:30	1.646	2.517	3.527	5.925	22.674	21.069	20.572	21.12	1743.28	1686.06	2264.05	2148.16
1/19/2016 17:45	1.629	2.502	3.514	5.921	22.682	21.072	20.575	21.122	1745.45	1683.89	2280.86	2160.45
1/19/2016 18:00	1.612	2.502	3.5	5.912	22.683	21.073	20.576	21.123	1751.5	1687.41	2274.17	2181.24
1/19/2016 18:15	1.598	2.486	3.497	5.903	22.686	21.063	20.578	21.123	1761.45	1680.54	2282.85	2185.76
1/19/2016 18:30	1.584	2.481	3.488	5.893	22.689	21.057	20.576	21.118	1771.84	1687.41	2268.75	2176
1/19/2016 18:45	1.578	2.464	3.478	5.893	22.689	21.058	20.578	21.118	1778.46	1687.61	2280.89	2181.63
1/19/2016 19:00	1.565	2.462	3.477	5.893	22.69	21.055	20.56	21.108	1783.19	1693.32	2278.44	2166.88
1/19/2016 19:15	1.557	2.462	3.477	5.89	22.701	21.056	20.56	21.11	1792.99	1687.75	2272.75	2171.12
1/19/2016 19:30	1.557	2.462	3.474	5.882	22.715	21.06	20.571	21.117	1785.99	1691.41	2267.87	2168.22
1/19/2016 19:45	1.555	2.461	3.465	5.879	22.717	21.062	20.571	21.114	1778.86	1701.1	2278.01	2185.24
1/19/2016 20:00	1.547	2.457	3.456	5.872	22.736	21.067	20.589	21.133	1770.9	1700.73	2277.11	2168.78
1/19/2016 20:15	1.544	2.452	3.455	5.871	22.743	21.07	20.589	21.136	1758.7	1698.74	2291.58	2164.08
1/19/2016 20:30	1.536	2.448	3.456	5.871	22.744	21.08	20.589	21.136	1753.81	1705.71	2267.89	2162.81
1/19/2016 20:45	1.536	2.442	3.456	5.871	22.744	21.083	20.588	21.136	1755.71	1700.19	2269.51	2181.8
1/19/2016 21:00	1.536	2.441	3.457	5.872	22.744	21.07	20.585	21.128	1761.41	1700.01	2265.17	2153.23
1/19/2016 21:15	1.539	2.444	3.46	5.876	22.744	21.068	20.572	21.116	1759.21	1705.13	2284	2155.77
1/19/2016 21:30	1.543	2.448	3.464	5.879	22.743	21.066	20.568	21.116	1766.26	1701.24	2285.26	2163.54
1/19/2016 21:45	1.546	2.451	3.467	5.875	22.743	21.066	20.568	21.116	1771.95	1701.24	2283.69	2154.37
1/19/2016 22:00	1.547	2.453	3.465	5.865	22.743	21.066	20.568	21.117	1776.19	1699.96	2296.87	2172.8
1/19/2016 22:15	1.542	2.453	3.46	5.863	22.745	21.067	20.565	21.118	1779.66	1703.06	2285.94	2174.16
1/19/2016 22:30	1.533	2.452	3.457	5.863	22.748	21.067	20.567	21.12	1784.42	1705.38	2272.57	2177.96
1/19/2016 22:45	1.527	2.452	3.456	5.863	22.749	21.059	20.556	21.121	1793.08	1706.42	2269.32	2162.22
1/19/2016 23:00	1.526	2.449	3.455	5.863	22.761	21.052	20.553	21.118	1793.67	1705.2	2272.09	2160.65
1/19/2016 23:15	1.526	2.445	3.455	5.863	22.771	21.065	20.565	21.121	1795.54	1705.9	2287.26	2184.32
1/19/2016 23:30	1.526	2.443	3.452	5.863	22.775	21.07	20.57	21.121	1788.85	1710.97	2274.96	2166.41
1/19/2016 23:45	1.526	2.439	3.449	5.863	22.78	21.07	20.568	21.121	1779.77	1711.21	2279.62	2159.86
1/20/2016 0:00	1.526	2.434	3.448	5.863	22.783	21.069	20.559	21.121	1774.71	1711.3	2282.88	2187.36
1/20/2016 0:15	1.526	2.432	3.447	5.863	22.787	21.063	20.554	21.121	1781.9	1713.97	2275.7	2174.21
1/20/2016 0:30	1.526	2.431	3.447	5.863	22.793	21.071	20.556	21.121	1785.76	1711.86	2272.77	2171.64
1/20/2016 0:45	1.526	2.431	3.447	5.863	22.794	21.064	20.554	21.119	1784.33	1712.78	2281.12	2167.32
1/20/2016 1:00	1.526	2.431	3.447	5.863	22.793	21.05	20.553	21.102	1787.85	1713.95	2271.69	2175.63
1/20/2016 1:15	1.526	2.431	3.447	5.863	22.793	21.05	20.552	21.101	1801.54	1704.58	2278.92	2173.82
1/20/2016 1:30	1.526	2.431	3.447	5.863	22.787	21.047	20.55	21.098	1822.22	1709.54	2281.26	2157.37
1/20/2016 1:45	1.526	2.431	3.446	5.863	22.771	21.046	20.549	21.097	1833.9	1712.09	2275.73	2157.81
1/20/2016 2:00	1.524	2.429	3.444	5.86	22.768	21.046	20.535	21.093	1842.07	1715.55	2282.75	2180.2
1/20/2016 2:15	1.521	2.426	3.442	5.858	22.764	21.03	20.527	21.081	1854.03	1709.51	2278.02	2170.76
1/20/2016 2:30	1.521	2.426	3.441	5.857	22.734	21.026	20.512	21.077	1855.55	1716.01	2281.98	2161.87
1/20/2016 2:45	1.52	2.425	3.441	5.857	22.723	21.014	20.508	21.065	1866.41	1719.99	2271.5	2179.25
1/20/2016 3:00	1.52	2.425	3.441	5.856	22.723	21.005	20.508	21.058	1863.08	1719.64	2266.88	2172.64
1/20/2016 3:15	1.52	2.425	3.441	5.857	22.723	21.005	20.508	21.059	1868.62	1717.41	2279.93	2164.71
1/20/2016 3:30	1.521	2.426	3.441	5.857	22.723	21.005	20.508	21.058	1863.38	1719.14	2274.88	2169.43
1/20/2016 3:45	1.521	2.426	3.441	5.857	22.723	21.005	20.508	21.058	1863.93	1725.65	2265.12	2176.31
1/20/2016 4:00	1.52	2.425	3.44	5.856	22.723	21.005	20.508	21.058	1861.69	1722.05	2274.9	2185.91
1/20/2016 4:15	1.519	2.424	3.439	5.855	22.723	21.005	20.509	21.058	1856.33	1721.58	2286.81	2164.72
1/20/2016 4:30	1.518	2.423	3.439	5.854	22.723	21.005	20.509	21.058	1854.29	1730.12	2264.39	2170.52
1/20/2016 4:45	1.518	2.423	3.438	5.853	22.723	21.005	20.491	21.057	1854.02	1725.79	2280.68	2175.96
1/20/2016 5:00	1.517	2.422	3.437	5.849	22.719	21.005	20.488	21.039	1859.43	1721.97	2289.88	2181.54
1/20/2016 5:15	1.516	2.421	3.436	5.847	22.723	21.005	20.488	21.039	1858.64	1719.83	2261.94	2180.56
1/20/2016 5:30	1.515	2.42	3.435	5.843	22.722	20.99	20.481	21.039	1858.39	1726.09	2285.48	2167.93
1/20/2016 5:45	1.514	2.419	3.434	5.841	22.723	20.993	20.48	21.039	1856.82	1722.63	2270.98	2162.1
1/20/2016 6:00	1.514	2.42	3.435	5.842	22.723	20.988	20.478	21.039	1848.53	1726.27	2275.71	2165.57
1/20/2016 6:15	1.513	2.42	3.435	5.84	22.723	20.986	20.473	21.039	1844.42	1722.98	2270.24	2178.73
1/20/2016 6:30	1.509	2.419	3.434	5.839	22.723	20.993	20.471	21.039	1840.44	1722.98	2270.6	2193.2
1/20/2016 6:45	1.506	2.42	3.435	5.839	22.729	20.985	20.471	21.039	1835.92	1721.26	2264.45	2172.04
1/20/2016 7:00	1.504	2.42	3.434	5.837	22.742	20.986	20.469	21.039	1830.32	1721.17	2283.8	2174.39
1/20/2016 7:15	1.503	2.419	3.434	5.836	22.746	20.995	20.476	21.039	1820.48	1719.83	2277.68	2178.93
1/20/2016 7:30	1.503	2.419	3.432	5.837	22.762	21.005	20.489	21.045	1814.13	1719	2280.37	2184.88
1/20/2016 7:45	1.503	2.419	3.431	5.837	22.76	21.005	20.488	21.043	1792.63	1724.27	2269.36	2176.04
1/20/2016 8:00	1.502	2.419	3.43	5.837	22.768	21.005	20.489	21.04	1792.98	1720.82	2270.98	2174.76
1/20/2016 8:15	1.5	2.419	3.426	5.838	22.769	21.004	20.479	21.039	1789.47	1724.18	2272.26	2185.27
1/20/2016 8:30	1.5	2.419	3.425	5.837	22.769	21.005	20.48	21.039	1795.07	1721.19	2269.9	2174.59
1/20/2016 8:45	1.496	2.419	3.419	5.836	22.781	21.005	20.489	21.045	1793.37	1712.89	2280.78	2169.19
1/20/2016 9:00	1.493	2.419	3.418	5.836	22.791	21.005	20.489	21.043	1788.38	1714.05	2270.82	2168.27
1/20/2016 9:15	1.493	2.42	3.416	5.834	22.791	21.005	20.49	21.057	1772.01	1719.38	2279.66	2179.11
1/20/2016 9:30	1.493	2.419	3.415	5.834	22.805	21.005	20.496	21.059	1761.96	1713.31	2276.03	2179.64
1/20/2016 9:45	1.492	2.419	3.412	5.832	22.823	21.005	20.51	21.059	1747.67	1715.2	2279.1	2172.94
1/20/2016 10:00	1.492	2.419	3.415	5.833	22.818	21.003	20.508	21.057	1735.64	1710.41	2281.63	2170.41
1/20/2016 10:15	1.492	2.419	3.42	5.835	22.833	21.002	20.507	21.056	1730.76	1716.83	2277.29	2189.76
1/20/2016 10:30	1.493	2.419	3.427	5.837	22.831	21	20.505	21.054	1745.68	1713.85	2258.84	2182.89
1/20/2016 10:45	1.506	2.421	3.433	5.843	22.841	21.003	20.503	21.052	1743.69	1703.45	2266.8	2185.96
1/20/2016 11:00	1.545	2.457	3.467	5.872	22.863	21.024	20.5	21.065	1748.39	1711.59	2263.19	2179.63
1/20/2016 11:15	1.581	2.486	3.494	5.894	22.867	21.033	20.499	21.072	1742.3	1709.48	2295.58	2186.72
1/20/2016 11:30	1.597	2.498	3.505	5.903	22.856	21.035	20.502	21.08	1742.85	1701.44	2256.72	2162.88
1/20/2016 11:45	1.632	2.524	3.533	5.93	22.839	21.032	20.505	21.081	1741.41	1703.62	2268.78	2180.38
1/20/2016 12:00	1.65	2.532	3.543	5.94	22.82	21.029	20.5	21.073	1750.6	1703.68	2271.28	2171.12
1/20/2016 12:15	1.757	2.623	3.627	6.023	22.827	21.025	20.528	21.079	1768.14	1701.79	2268.93	2173.11
1/20/2016 12:30	1.808	2.656	3.663	6.046	22.786	21.022	20.515	21.077	1785.67	1707.12	2263.5	2179.07
1/20/2016 12:45	1.847	2.68	3.687	6.064	22.752	21.02	20.512	21.076	1800.86	1703.95	2272.54	2175.46
1/20/2016 13:00	1.874	2.694	3.701	6.064	22.723	21.018	20.503	21.075	1815.23	1700.43	2271.46	2174.01
1/20/2016 13:15	1.88	2.693	3.699	6.065	22.696	21.006	20.489	21.067	1829.7	1701.69	2266.58	2178.17
1/20/2016 13:30	1.894	2.7	3.708	6.07	22.687	20.998	20.482	21.055	1838.19	1698.71	2275.44	2187.75
1/20/2016 13:45	1.912	2.713	3.709	6.084	22.678	20.996	20.482	21.055	1845.24	1702.33	2271.46	2170.22
1/20/2016 14:00	1.918	2.713	3.712	6.082	22.66	20.976	20.481	21.034	1852.02	1708.2	2267.12	2160.45
1/20/2016 14:15	1.928	2.709	3.721	6.078	22.638	20.973	20.478	21.032	1864.95	1708.75	2272	2170.76
1/20/2016 14:30	1.932	2.71	3.724	6.081	22.636	20.972	20.477	21.031	1864.23	1708.75	2245.97	2171.48
1/20/2016 14:45	1.932	2.724	3.724	6.085	22.636	20.971	20.477	21.029	1870.45	1707.65	2270.72	2164.78
1/20/2016 15:00	1.937	2.729	3.724	6.087	22.636	20.968	20.468	21.016	1871.27	1713.35	2268.92	2167.86
1/20/2016 15:15	1.937	2.718	3.715	6.078	22.618	20.953	20.444	21.012	1873.08	1716.16	2266.39	2177.99
1/20/2016 15:30	1.915	2.695	3.699	6.059	22.603	20.952	20.439	21.012	1866.03	1719.95	2262.78	2163.89
1/20/2016 15:45	1.905	2.691	3.692	6.052	22.606	20.954	20.441	21.009	1868.65	1720.05	2262.6	2166.96
1/20/2016 16:00	1.854	2.648	3.649	6.01	22.601	20.939	20.443	20.993	1862.15	1721.4	2264.41	2164.97
1/20/2016 16:15	1.782	2.589	3.59	5.959	22.589	20.943	20.429	20.981	1858.44	1719.23	2267.66	2170.4
1/20/2016 16:30	1.725	2.548	3.548	5.925	22.612	20.948	20.415	20.968	1854.28	1718.42	2268.02	2165.7
1/20/2016 16:45	1.685	2.524	3.523	5.908	22.627	20.949	20.415	20.969	1841.36	1719.5	2253.38	2173.47
1/20/2016 17:00	1.658	2.505	3.502	5.893	22.65	20.939	20.416	20.97	1836.57	1725.11	2259.34	2185.58
1/20/2016 17:15	1.643	2.505	3.499	5.893	22.677	20.909	20.416	20.97	1833.86	1723.58	2258.64	2176.92
1/20/2016 17:30	1.645	2.506	3.504	5.898	22.712	20.909	20.416	20.969	1832.06	1712.73	2275.81	2178.91
1/20/2016 17:45	1.636	2.505	3.499	5.893	22.74	20.909	20.416	20.97	1833.13	1715.71	2255.73	2183.41
1/20/2016 18:00	1.618	2.491	3.492	5.885	22.786	20.91	20.417	20.97	1807.37	1709.2	2256.45	2173.83
1/20/2016 18:15	1.6	2.482	3.478	5.871	22.799	20.91	20.418	20.971	1787.19	1713.96	2260.45	2179.45
1/20/2016 18:30	1.593	2.464	3.476	5.871	22.802	20.911	20.418	20.971	1787.06	1714.63	2262.01	2173.58
1/20/2016 18:45	1.58	2.462	3.465	5.863	22.841	20.913	20.42	20.973	1770.35	1706.96	2266.97	2154.48
1/20/2016 19:00	1.578	2.462	3.456	5.849	22.88	20.915	20.422	20.976	1750.38	1714.48	2268.61	2178.18
1/20/2016 19:15	1.563	2.462	3.455	5.849	22.932	20.917	20.424	20.978	1717.37	1702.99	2268.61	2177.46
1/20/2016 19:30	1.557	2.459	3.455	5.849	22.964	20.919	20.426	20.979	1692.14	1709.96	2249.08	2166.79
1/20/2016 19:45	1.557	2.452	3.455	5.849	22.983	20.919	20.426	20.979	1681.74	1704.8	2256.31	2170.41
1/20/2016 20:00	1.558	2.448	3.457	5.851	23.012	20.921	20.426	20.979	1670.63	1702.64	2260.48	2184.89
1/20/2016 20:15	1.556	2.447	3.458	5.856	23.068	20.955	20.429	20.979	1655.21	1691.12	2253.07	2186.15
1/20/2016 20:30	1.556	2.451	3.456	5.86	23.104	20.938	20.426	20.979	1640.51	1693.24	2256.93	2190.37
1/20/2016 20:45	1.554	2.453	3.455	5.855	23.169	20.954	20.432	20.985	1643.51	1688.54	2265.31	2180.31
1/20/2016 21:00	1.548	2.453	3.452	5.851	23.271	20.962	20.444	20.995	1622.94	1686.69	2257.43	2186.71
1/20/2016 21:15	1.547	2.453	3.449	5.85	23.452	20.962	20.447	21	1623.16	1682.21	2256.58	2186.94
1/20/2016 21:30	1.547	2.453	3.447	5.85	34.174	20.963	20.453	21.006	1616.64	1671.54	2258.5	2169.5
1/20/2016 21:45	1.547	2.452	3.447	5.85	50.477	20.964	20.471	21.02	1590.38	1681.11	2255.83	2178.95
1/20/2016 22:00	1.547	2.451	3.447	5.844	32.275	20.965	20.471	21.023	1566.94	1676.3	2263.9	2174.53
1/20/2016 22:15	1.547	2.443	3.447	5.841	24.316	20.967	20.47	21.023	1565.26	1670.73	2266.3	2186.33
1/20/2016 22:30	1.541	2.435	3.447	5.841	21.964	20.969	20.461	21.022	1574.31	1661.6	2277.34	2171.69
1/20/2016 22:45	1.527	2.431	3.447	5.841	21.451	20.97	20.454	21.009	1588.51	1667.21	2258.89	2180.55
1/20/2016 23:00	1.527	2.432	3.441	5.843	21.345	20.97	20.454	21.008	1591.22	1661.06	2249.48	2170.24
1/20/2016 23:15	1.534	2.439	3.434	5.847	21.307	20.97	20.448	21.008	1606.6	1661.51	2250.02	2174.76
1/20/2016 23:30	1.537	2.442	3.437	5.838	21.312	20.975	20.445	21.013	1622.39	1662.56	2254.07	2176.28
1/20/2016 23:45	1.538	2.443	3.438	5.833	21.334	20.976	20.471	21.025	1598.09	1655.27	2247.86	2151.96
1/21/2016 0:00	1.538	2.444	3.438	5.833	21.364	20.976	20.482	21.034	1511.01	1654.25	2246.57	2046.96
1/21/2016 0:15	1.538	2.442	3.438	5.833	21.346	20.976	20.482	21.034	1483.69	1657.15	2253.82	2095.1
1/21/2016 0:30	1.535	2.44	3.438	5.833	21.357	20.978	20.482	21.034	1471.78	1656.19	2242.28	2139.48
1/21/2016 0:45	1.53	2.437	3.438	5.833	21.369	20.984	20.482	21.034	1430.7	1649.13	2259.29	2133.88
1/21/2016 1:00	1.528	2.433	3.438	5.833	21.357	20.977	20.482	21.034	1427.89	1645.88	2250.6	2147.45
1/21/2016 1:15	1.528	2.432	3.438	5.833	21.363	20.996	20.482	21.034	1415.04	1645.15	2243.18	2135.68
1/21/2016 1:30	1.527	2.431	3.438	5.833	21.368	20.998	20.482	21.036	1388.71	1629.05	2240.65	2166.45
1/21/2016 1:45	1.526	2.431	3.438	5.833	21.362	20.998	20.482	21.036	1384.82	1630.58	2245.36	2156.68
1/21/2016 2:00	1.525	2.43	3.438	5.833	21.358	21.005	20.482	21.045	1398.48	1625.15	2244.81	2147.81
1/21/2016 2:15	1.52	2.426	3.438	5.833	21.358	21.011	20.482	21.053	1404.73	1621.17	2241.92	2147.99
1/21/2016 2:30	1.517	2.424	3.437	5.833	21.393	21.019	20.492	21.054	1385.91	1617.1	2239.75	2157.76
1/21/2016 2:45	1.516	2.423	3.435	5.833	21.409	21.02	20.503	21.057	1331.07	1610.22	2231.96	2127
1/21/2016 3:00	1.516	2.422	3.433	5.833	21.416	21.026	20.52	21.072	1310.08	1597.1	2243.91	2117.05
1/21/2016 3:15	1.516	2.422	3.43	5.833	21.435	21.04	20.523	21.074	1288	1596.74	2241.38	2140.03
1/21/2016 3:30	1.516	2.422	3.427	5.833	21.413	21.047	20.524	21.074	1280.94	1591.95	2237.94	2156.5
1/21/2016 3:45	1.516	2.422	3.425	5.831	21.417	21.061	20.524	21.074	1297.77	1589.41	2247.71	2150.71
1/21/2016 4:00	1.516	2.422	3.425	5.828	21.436	21.061	20.524	21.074	1292.07	1581.81	2231.96	2144.55
1/21/2016 4:15	1.516	2.422	3.425	5.82	21.404	21.061	20.524	21.074	1300.58	1572.76	2226.72	2154.33
1/21/2016 4:30	1.516	2.422	3.426	5.815	21.403	21.061	20.524	21.075	1331.07	1568.42	2231.06	2128.09
1/21/2016 4:45	1.516	2.422	3.423	5.815	21.403	21.061	20.524	21.077	1340.79	1569.56	2223.3	2154.89
1/21/2016 5:00	1.514	2.422	3.418	5.812	21.409	21.061	20.524	21.091	1339.87	1567.67	2233.76	2151.4
1/21/2016 5:15	1.509	2.422	3.416	5.811	21.438	21.061	20.524	21.095	1327.84	1565.97	2221.61	2149.02
1/21/2016 5:30	1.502	2.422	3.416	5.811	21.471	21.077	20.545	21.11	1283.31	1566.44	2235.34	2151.16
1/21/2016 5:45	1.496	2.422	3.416	5.811	21.487	21.082	20.558	21.115	1250.23	1560.87	2213.01	2119.24
1/21/2016 6:00	1.496	2.422	3.416	5.811	21.482	21.086	20.565	21.115	1240.25	1553.82	2230.92	2114.72
1/21/2016 6:15	1.496	2.422	3.416	5.811	21.449	21.087	20.565	21.115	1259.74	1544.07	2218.32	2128.19
1/21/2016 6:30	1.495	2.422	3.416	5.811	21.453	21.103	20.565	21.115	1274.55	1536.24	2210.3	2144.97
1/21/2016 6:45	1.495	2.422	3.416	5.811	21.459	21.103	20.565	21.115	1270.23	1536.18	2209.26	2132.7
1/21/2016 7:00	1.495	2.422	3.416	5.811	21.449	21.103	20.565	21.115	1285.38	1544.29	2220.92	2143.27
1/21/2016 7:15	1.495	2.417	3.416	5.811	21.45	21.104	20.565	21.115	1291.6	1537.95	2224.07	2136.82
1/21/2016 7:30	1.495	2.413	3.416	5.811	21.453	21.104	20.565	21.118	1300.46	1539.13	2217.7	2126.1
1/21/2016 7:45	1.495	2.406	3.416	5.811	21.489	21.104	20.565	21.135	1292.38	1534.51	2222.15	2126.57
1/21/2016 8:00	1.495	2.402	3.416	5.811	21.493	21.105	20.57	21.135	1270.51	1532.02	2231.99	2127.9
1/21/2016 8:15	1.495	2.401	3.416	5.811	21.531	21.124	20.584	21.152	1236.48	1530.84	2212.26	2098.03
1/21/2016 8:30	1.495	2.401	3.416	5.811	21.537	21.135	20.604	21.154	1210.32	1527.67	2218.96	2091.51
1/21/2016 8:45	1.495	2.401	3.416	5.811	21.534	21.145	20.606	21.154	1201.99	1518.81	2213.53	2081.38
1/21/2016 9:00	1.495	2.407	3.416	5.811	21.551	21.146	20.606	21.161	1181.35	1513.01	2200.32	2086.08
1/21/2016 9:15	1.509	2.428	3.428	5.823	21.537	21.151	20.605	21.173	1185.15	1498.89	2204.66	2063.63
1/21/2016 9:30	1.519	2.438	3.438	5.833	21.55	21.165	20.605	21.174	1195.47	1506.49	2206.29	2085.18
1/21/2016 9:45	1.516	2.425	3.437	5.832	21.54	21.166	20.607	21.174	1203.48	1504.62	2199.5	2090.34
1/21/2016 10:00	1.516	2.424	3.437	5.831	21.521	21.166	20.61	21.177	1235.08	1489.37	2207.18	2097.13
1/21/2016 10:15	1.516	2.429	3.438	5.833	21.534	21.165	20.624	21.192	1252.65	1495.96	2212.87	2104.65
1/21/2016 10:30	1.521	2.434	3.437	5.832	21.532	21.172	20.635	21.187	1268.23	1496.11	2205.35	2107.11
1/21/2016 10:45	1.526	2.437	3.434	5.829	21.532	21.179	20.638	21.186	1272.91	1493.45	2201.73	2111.64
1/21/2016 11:00	1.623	2.521	3.517	5.915	21.556	21.194	20.649	21.217	1281.05	1497.78	2201.54	2111.99
1/21/2016 11:15	1.749	2.623	3.621	6.007	21.586	21.204	20.663	21.24	1284.1	1493.86	2214.34	2105.25
1/21/2016 11:30	1.814	2.665	3.669	6.037	21.576	21.199	20.658	21.246	1279.35	1499.01	2193.72	2111.61
1/21/2016 11:45	1.851	2.683	3.686	6.047	21.541	21.194	20.653	21.242	1314.08	1497.38	2196.28	2108.03
1/21/2016 12:00	1.878	2.699	3.696	6.056	21.536	21.19	20.649	21.238	1357.29	1507.22	2211.63	2107.28
1/21/2016 12:15	1.898	2.706	3.71	6.062	21.535	21.189	20.648	21.237	1400.28	1505.71	2204.54	2113.22
1/21/2016 12:30	1.91	2.717	3.715	6.068	21.532	21.187	20.647	21.236	1441.48	1517.41	2197.2	2116.74
1/21/2016 12:45	1.923	2.721	3.715	6.068	21.525	21.185	20.645	21.229	1488.01	1525.16	2200.6	2095.38
1/21/2016 13:00	1.926	2.721	3.715	6.068	21.507	21.177	20.645	21.214	1526.88	1533.93	2213.26	2119.79
1/21/2016 13:15	1.931	2.721	3.715	6.068	21.505	21.164	20.645	21.214	1569.09	1546.58	2211.62	2113.63
1/21/2016 13:30	1.939	2.72	3.715	6.068	21.485	21.164	20.645	21.201	1601.72	1551.37	2210.53	2109.47
1/21/2016 13:45	1.943	2.72	3.714	6.067	21.484	21.157	20.645	21.197	1637.88	1570.17	2205.29	2113.27
1/21/2016 14:00	1.941	2.717	3.713	6.064	21.481	21.14	20.642	21.192	1669.69	1574.15	2213.24	2118.51
1/21/2016 14:15	1.934	2.721	3.716	6.059	21.48	21.139	20.64	21.191	1690.49	1580.47	2219.21	2112
1/21/2016 14:30	1.921	2.706	3.701	6.047	21.479	21.139	20.627	21.191	1704.32	1596.75	2242.35	2115.44
1/21/2016 14:45	1.884	2.671	3.665	6.014	21.483	21.142	20.621	21.193	1705.04	1599.73	2221.92	2126.46
1/21/2016 15:00	1.867	2.663	3.657	6.011	21.459	21.141	20.614	21.192	1704.59	1613.74	2236.75	2118.15
1/21/2016 15:15	1.848	2.653	3.648	6.005	21.455	21.143	20.608	22.568	1703.32	1620.52	2238.74	2094.1
1/21/2016 15:30	1.846	2.645	3.642	6	21.456	21.143	20.605	24.044	1697.9	1622.96	2224.63	2121.76
1/21/2016 15:45	1.841	2.643	3.637	5.999	21.469	21.144	20.613	23.303	1690.76	1625.4	2239.28	2097.18
1/21/2016 16:00	1.824	2.634	3.629	5.989	21.469	21.144	20.611	22.746	1682.35	1639.87	2244.16	2113.81
1/21/2016 16:15	1.748	2.57	3.566	5.924	21.448	21.13	20.609	22.319	1664.81	1640.5	2227.71	2100.43
1/21/2016 16:30	1.69	2.528	3.523	5.888	21.452	21.13	20.611	22.02	1655.14	1639.41	2248.32	2125.56
1/21/2016 16:45	1.655	2.507	3.498	5.874	21.458	21.133	20.614	21.804	1634.98	1640.77	2230.96	2110.19
1/21/2016 17:00	1.633	2.503	3.491	5.87	21.468	21.135	20.617	21.645	1616.99	1650.08	2243.98	2102.06
1/21/2016 17:15	1.612	2.486	3.478	5.859	21.483	21.136	20.618	21.527	1606.51	1645.74	2247.59	2108.75
1/21/2016 17:30	1.599	2.483	3.476	5.849	21.474	21.135	20.618	21.441	1597.74	1644.93	2253.02	2121.76
1/21/2016 17:45	1.585	2.467	3.46	5.849	21.485	21.139	20.621	21.383	1601.93	1646.04	2241.3	2145.3
1/21/2016 18:00	1.576	2.462	3.455	5.847	21.498	21.132	20.623	21.339	1588.42	1651.17	2249.18	2120.79
1/21/2016 18:15	1.558	2.462	3.455	5.837	21.501	21.128	20.623	21.303	1576.66	1642.04	2237.67	2120.66
1/21/2016 18:30	1.557	2.457	3.451	5.833	21.477	21.124	20.626	21.282	1572.96	1644.85	2236.42	2117.42
1/21/2016 18:45	1.55	2.448	3.444	5.828	21.512	21.142	20.63	21.261	1566.64	1645.31	2229.19	2135.69
1/21/2016 19:00	1.545	2.447	3.442	5.834	21.507	21.148	20.631	21.257	1558.78	1645.24	2240.01	2129.32
1/21/2016 19:15	1.546	2.452	3.446	5.84	21.491	21.138	20.63	21.245	1567.45	1636.18	2248.67	2138.16
[truncated: 33,138 more rows]

## Sheet:  2017
TIMESTAMP	TempSO1(2cm)	TempSO2(10cm)	TempSO3(30cm)	TempSO4(60cm)	O2soil1(2cm)	O2soil2(10cm)	O2soil3(30cm)	O2soil4(60cm)	CO2soil1(2cm)	CO2soil2(10cm)	CO2soil3(30cm)	CO2soil4(60cm)
MST	degC	degC	degC	degC	%	%	%	%	ppm	ppm	ppm	ppm
1/1/2017 0:00	1.674	2.771	3.867	6.596	20.148	20.118	19.905	19.984	1657.96	1644.66	2354.15	2285.97
1/1/2017 0:15	1.674	2.771	3.867	6.596	20.148	20.118	19.905	19.974	1672.29	1650.59	2352.82	2293.14
1/1/2017 0:30	1.673	2.772	3.867	6.596	20.139	20.118	19.905	19.964	1693.04	1648.28	2350.53	2291.57
1/1/2017 0:45	1.673	2.77	3.867	6.596	20.126	20.118	19.905	19.964	1707.97	1655.79	2351.8	2281.63
1/1/2017 1:00	1.674	2.77	3.867	6.596	20.126	20.119	19.905	19.964	1717.46	1649.64	2354.51	2284.52
1/1/2017 1:15	1.675	2.769	3.867	6.596	20.126	20.119	19.905	19.964	1730.09	1660.28	2370.93	2280.86
1/1/2017 1:30	1.673	2.769	3.867	6.596	20.131	20.119	19.905	19.964	1724.13	1659.84	2344.9	2268.94
1/1/2017 1:45	1.673	2.767	3.867	6.596	20.147	20.119	19.905	19.964	1712.65	1657.13	2356.84	2284.14
1/1/2017 2:00	1.672	2.768	3.867	6.595	20.139	20.119	19.905	19.965	1707.97	1656.24	2352.89	2284.16
1/1/2017 2:15	1.671	2.767	3.867	6.595	20.139	20.119	19.905	19.965	1705.15	1661.38	2356.66	2274.01
1/1/2017 2:30	1.673	2.765	3.867	6.595	20.136	20.119	19.905	19.972	1709.21	1663.46	2355.39	2273.47
1/1/2017 2:45	1.673	2.765	3.867	6.591	20.143	20.119	19.905	19.984	1713.93	1665.37	2361.2	2270.78
1/1/2017 3:00	1.673	2.765	3.867	6.59	20.148	20.119	19.905	19.983	1707.88	1661.58	2346.74	2267.89
1/1/2017 3:15	1.673	2.765	3.867	6.589	20.128	20.119	19.905	19.97	1705.26	1668.54	2348.55	2276.93
1/1/2017 3:30	1.672	2.765	3.866	6.586	20.126	20.101	19.905	19.965	1716.74	1666.19	2356.32	2283.62
1/1/2017 3:45	1.673	2.765	3.866	6.585	20.126	20.078	19.905	19.965	1734.73	1664.47	2356.32	2289.77
1/1/2017 4:00	1.674	2.765	3.865	6.585	20.126	20.077	19.905	19.965	1739.98	1673.34	2361.93	2280.18
1/1/2017 4:15	1.676	2.764	3.866	6.584	20.126	20.077	19.896	19.965	1751.1	1672.34	2351.44	2270.24
1/1/2017 4:30	1.68	2.764	3.864	6.584	20.126	20.077	19.887	19.957	1766.74	1670.71	2355.24	2283.8
1/1/2017 4:45	1.681	2.764	3.863	6.584	20.126	20.077	19.885	19.949	1773.71	1681.47	2372.42	2284.34
1/1/2017 5:00	1.68	2.764	3.862	6.584	20.126	20.077	19.885	19.954	1775.88	1672.16	2352.53	2288.32
1/1/2017 5:15	1.677	2.764	3.862	6.583	20.126	20.077	19.885	19.945	1766.47	1675.78	2353.79	2267.89
1/1/2017 5:30	1.676	2.764	3.859	6.583	20.126	20.077	19.885	19.939	1750.11	1680.93	2351.08	2280.73
1/1/2017 5:45	1.675	2.764	3.857	6.583	20.126	20.077	19.886	19.932	1736.72	1675.51	2363.74	2291.22
1/1/2017 6:00	1.675	2.764	3.856	6.58	20.127	20.078	19.886	19.928	1730.76	1681.65	2361.57	2273.49
1/1/2017 6:15	1.675	2.764	3.855	6.578	20.127	20.078	19.877	19.928	1724.24	1677.31	2366.99	2283.62
1/1/2017 6:30	1.674	2.764	3.854	6.577	20.127	20.078	19.881	19.929	1733.02	1676.86	2359.76	2294.47
1/1/2017 6:45	1.672	2.764	3.854	6.575	20.128	20.079	19.887	19.943	1721.08	1684.1	2357.77	2276.93
1/1/2017 7:00	1.672	2.764	3.85	6.575	20.127	20.077	19.886	19.946	1718.19	1682.83	2367.54	2270.06
1/1/2017 7:15	1.673	2.764	3.849	6.574	20.127	20.078	19.887	19.946	1709.41	1684.91	2354.51	2263.91
1/1/2017 7:30	1.673	2.764	3.849	6.574	20.126	20.077	19.886	19.947	1708.69	1671.44	2364.46	2274.58
1/1/2017 7:45	1.673	2.764	3.847	6.574	20.127	20.078	19.887	19.954	1694.04	1671.26	2361.93	2289.77
1/1/2017 8:00	1.67	2.764	3.846	6.574	20.126	20.077	19.887	19.96	1686.18	1664.74	2349.09	2273.67
1/1/2017 8:15	1.669	2.764	3.846	6.574	20.127	20.077	19.887	19.963	1672.7	1665.56	2348.73	2276.57
1/1/2017 8:30	1.667	2.764	3.846	6.574	20.128	20.079	19.893	19.965	1661.58	1665.47	2357.59	2271.68
1/1/2017 8:45	1.668	2.764	3.846	6.574	20.127	20.077	19.901	19.966	1652.45	1662.39	2356.32	2276.57
1/1/2017 9:00	1.671	2.764	3.847	6.574	20.126	20.077	19.888	19.952	1659.32	1665.56	2355.78	2285.43
1/1/2017 9:15	1.673	2.764	3.849	6.574	20.126	20.077	19.894	19.962	1659.73	1661.18	2351.39	2260.06
1/1/2017 9:30	1.674	2.764	3.851	6.574	20.144	20.077	19.904	19.966	1647.59	1665.85	2353.38	2261.34
1/1/2017 9:45	1.674	2.765	3.852	6.574	20.148	20.077	19.906	19.965	1633.89	1657.12	2344.2	2251.63
1/1/2017 10:00	1.673	2.767	3.855	6.574	20.142	20.079	19.904	19.964	1630.05	1656.62	2349.2	2288.63
1/1/2017 10:15	1.673	2.769	3.857	6.575	20.145	20.092	19.903	19.962	1632.74	1652.9	2338.92	2267.14
1/1/2017 10:30	1.673	2.772	3.858	6.574	20.145	20.094	19.903	19.962	1634.53	1651.98	2356.97	2266.94
1/1/2017 10:45	1.675	2.775	3.862	6.577	20.128	20.089	19.903	19.963	1644.93	1651.35	2360.77	2274.89
1/1/2017 11:00	1.681	2.778	3.864	6.581	20.138	20.092	19.901	19.961	1662.92	1647.46	2363.66	2288.81
1/1/2017 11:15	1.682	2.78	3.862	6.579	20.12	20.071	19.887	19.946	1677.92	1648.9	2372.16	2275.44
1/1/2017 11:30	1.679	2.778	3.86	6.575	20.12	20.07	19.879	19.94	1697.18	1655.95	2357.15	2290.08
1/1/2017 11:45	1.676	2.775	3.856	6.573	20.12	20.07	19.879	19.94	1724.93	1650.98	2351.55	2282.85
1/1/2017 12:00	1.678	2.774	3.855	6.576	20.118	20.067	19.879	19.939	1741.02	1658.49	2327.68	2284.84
1/1/2017 12:15	1.687	2.773	3.854	6.576	20.1	20.049	19.879	19.939	1759.01	1661.29	2359.14	2280.14
1/1/2017 12:30	1.687	2.773	3.854	6.571	20.096	20.049	19.879	19.939	1767.41	1659.3	2350.28	2260.97
1/1/2017 12:45	1.691	2.773	3.854	6.571	20.096	20.049	19.879	19.939	1772.2	1662.46	2354.62	2279.41
1/1/2017 13:00	1.695	2.773	3.854	6.571	20.095	20.049	19.875	19.915	1786.76	1667.62	2351.55	2282.12
1/1/2017 13:15	1.695	2.773	3.854	6.571	20.08	20.043	19.839	19.899	1791.28	1679.19	2361.67	2272.72
1/1/2017 13:30	1.696	2.776	3.857	6.575	20.074	20.027	19.838	19.899	1794.71	1676.75	2351.37	2273.99
1/1/2017 13:45	1.709	2.787	3.872	6.582	20.073	20.027	19.837	19.899	1797.42	1680.09	2346.12	2286.82
1/1/2017 14:00	1.726	2.8	3.877	6.595	20.071	20.026	19.837	19.898	1792.27	1671.41	2356.61	2297.13
1/1/2017 14:15	1.747	2.816	3.886	6.607	20.069	20.025	19.836	19.898	1794.08	1677.74	2369.81	2270.55
1/1/2017 14:30	1.755	2.816	3.884	6.605	20.058	20.025	19.836	19.898	1793.72	1678.73	2349.02	2278.69
1/1/2017 14:45	1.751	2.816	3.875	6.604	20.063	20.025	19.837	19.898	1798.33	1690.04	2342.87	2270.55
1/1/2017 15:00	1.76	2.816	3.883	6.604	20.051	20.025	19.836	19.898	1789.11	1684.43	2361.67	2286.28
1/1/2017 15:15	1.76	2.816	3.881	6.604	20.067	20.025	19.836	19.898	1782.42	1690.12	2360.05	2294.6
1/1/2017 15:30	1.76	2.818	3.887	6.606	20.069	20.025	19.836	19.898	1776.09	1692.93	2343.05	2264.41
1/1/2017 15:45	1.76	2.816	3.88	6.604	20.069	20.025	19.837	19.898	1767.41	1687.5	2356.61	2269.65
1/1/2017 16:00	1.75	2.808	3.876	6.594	20.07	20.026	19.837	19.898	1753.04	1685.79	2344.14	2266.76
1/1/2017 16:15	1.74	2.797	3.877	6.584	20.092	20.026	19.837	19.899	1730.62	1680.09	2358.42	2263.32
1/1/2017 16:30	1.729	2.8	3.877	6.588	20.112	20.026	19.84	19.899	1689.04	1680.99	2351.19	2252.29
1/1/2017 16:45	1.725	2.798	3.872	6.585	20.134	20.027	19.858	19.911	1633.18	1678.28	2352.81	2266.76
1/1/2017 17:00	1.722	2.794	3.866	6.582	20.119	20.032	19.861	19.916	1596.11	1675.66	2343.41	2273.27
1/1/2017 17:15	1.717	2.791	3.866	6.574	20.1	20.03	19.861	19.911	1592.95	1669.06	2363.48	2255.01
1/1/2017 17:30	1.71	2.785	3.866	6.574	20.098	20.03	19.857	19.911	1596.84	1671.23	2354.44	2262.24
1/1/2017 17:45	1.707	2.785	3.859	6.574	20.121	20.032	19.862	19.923	1585.75	1665.3	2354.85	2277.11
1/1/2017 18:00	1.707	2.785	3.848	6.574	20.095	20.033	19.865	19.925	1572.12	1657.56	2350.59	2269.03
1/1/2017 18:15	1.707	2.784	3.845	6.565	20.079	20.034	19.866	19.926	1587.74	1658.82	2359.51	2277.95
1/1/2017 18:30	1.707	2.778	3.845	6.554	20.111	20.035	19.866	19.927	1588.24	1643.31	2346.74	2270.6
1/1/2017 18:45	1.695	2.77	3.845	6.552	20.125	20.047	19.866	19.927	1547.37	1647.84	2365.18	2278.01
1/1/2017 19:00	1.686	2.765	3.845	6.552	20.161	20.077	19.87	19.928	1495.47	1636.98	2343.3	2255.41
1/1/2017 19:15	1.686	2.764	3.845	6.552	20.158	20.078	19.883	19.929	1441.75	1642.95	2336.43	2265.72
1/1/2017 19:30	1.686	2.764	3.845	6.552	20.172	20.079	19.893	19.929	1407.03	1633.19	2353.07	2258.12
1/1/2017 19:45	1.686	2.764	3.845	6.552	20.145	20.079	19.9	19.929	1395.46	1626.95	2337.88	2275.3
1/1/2017 20:00	1.686	2.764	3.845	6.552	20.127	20.079	19.888	19.938	1405.31	1619.62	2330.46	2283.26
1/1/2017 20:15	1.686	2.764	3.845	6.552	20.127	20.078	19.888	19.929	1432.08	1616.28	2353.79	2267.53
1/1/2017 20:30	1.686	2.764	3.845	6.552	20.127	20.079	19.888	19.929	1440.76	1610.67	2339.14	2272.59
1/1/2017 20:45	1.686	2.764	3.845	6.552	20.127	20.079	19.888	19.929	1444.65	1610.76	2352.16	2285.07
1/1/2017 21:00	1.686	2.764	3.845	6.552	20.128	20.08	19.887	19.93	1470.42	1617.27	2341.68	2251.79
1/1/2017 21:15	1.686	2.764	3.845	6.552	20.128	20.08	19.892	19.93	1479.19	1602.89	2340.95	2248.36
1/1/2017 21:30	1.686	2.764	3.845	6.552	20.155	20.081	19.908	19.931	1450.43	1605.97	2339.87	2267.89
1/1/2017 21:45	1.686	2.764	3.845	6.552	20.135	20.08	19.907	19.93	1435.97	1602.71	2322.87	2264.09
1/1/2017 22:00	1.686	2.764	3.845	6.552	20.128	20.08	19.893	19.93	1453.33	1604.79	2326.12	2275.12
1/1/2017 22:15	1.686	2.764	3.845	6.552	20.091	20.079	19.898	19.929	1471.59	1603.89	2340.23	2266.62
1/1/2017 22:30	1.686	2.764	3.845	6.552	20.054	20.081	19.901	19.931	1477.65	1600.9	2347.28	2272.95
1/1/2017 22:45	1.686	2.764	3.845	6.552	20.04	20.081	19.9	19.931	1485.88	1603.98	2349.99	2271.68
1/1/2017 23:00	1.686	2.764	3.845	6.552	20.044	20.081	19.91	19.945	1483.62	1607.41	2329.74	2254.14
1/1/2017 23:15	1.686	2.764	3.845	6.552	20.04	20.081	19.91	19.948	1496.01	1610.76	2336.79	2257.94
1/1/2017 23:30	1.686	2.764	3.845	6.552	20.04	20.081	19.908	19.949	1514.18	1606.87	2349.09	2264.63
1/1/2017 23:45	1.686	2.764	3.845	6.552	20.039	20.08	19.91	19.949	1520.42	1611.94	2352.53	2271.32
1/2/2017 0:00	1.686	2.764	3.845	6.552	20.039	20.08	19.908	19.95	1531.28	1610.31	2328.83	2262.46
1/2/2017 0:15	1.686	2.764	3.845	6.551	20.055	20.081	19.91	19.961	1527.48	1606.96	2317.98	2264.81
1/2/2017 0:30	1.686	2.764	3.845	6.55	20.04	20.08	19.905	19.95	1524.4	1612.48	2331.91	2244.2
1/2/2017 0:45	1.686	2.764	3.844	6.55	20.04	20.081	19.891	19.944	1545.29	1615.46	2322.87	2252.7
1/2/2017 1:00	1.686	2.764	3.844	6.548	20.04	20.081	19.898	19.943	1557.68	1613.56	2344.93	2246.91
1/2/2017 1:15	1.686	2.764	3.842	6.546	20.06	20.08	19.908	19.958	1534.44	1617.54	2342.4	2254.14
1/2/2017 1:30	1.685	2.764	3.842	6.544	20.063	20.08	19.91	19.965	1503.24	1612.03	2349.09	2246.91
1/2/2017 1:45	1.681	2.764	3.841	6.543	20.062	20.08	19.91	19.968	1485.79	1612.66	2338.42	2247.99
1/2/2017 2:00	1.677	2.764	3.839	6.542	20.075	20.08	19.91	19.97	1465.54	1610.04	2331.55	2252.15
1/2/2017 2:15	1.674	2.764	3.838	6.541	20.111	20.081	19.91	19.97	1423.76	1605.34	2319.07	2267.53
1/2/2017 2:30	1.673	2.764	3.838	6.541	20.068	20.081	19.911	19.971	1426.38	1602.62	2348.73	2244.2
1/2/2017 2:45	1.673	2.764	3.836	6.54	20.079	20.084	19.911	19.971	1433.34	1606.33	2319.25	2248.72
1/2/2017 3:00	1.673	2.764	3.835	6.539	20.11	20.101	19.911	19.971	1416.71	1604.7	2332.81	2265.54
1/2/2017 3:15	1.673	2.764	3.835	6.539	20.095	20.118	19.911	19.972	1391.3	1602.98	2333.18	2253.24
1/2/2017 3:30	1.67	2.764	3.835	6.539	20.119	20.122	19.911	19.971	1377.91	1598.37	2337.33	2238.41
1/2/2017 3:45	1.664	2.764	3.834	6.539	20.137	20.123	19.929	19.973	1348.07	1593.76	2332.09	2255.59
1/2/2017 4:00	1.664	2.764	3.834	6.538	20.146	20.123	19.935	19.99	1317.78	1583	2323.77	2259.57
1/2/2017 4:15	1.664	2.764	3.834	6.54	20.142	20.124	19.946	19.998	1304.76	1586.98	2323.05	2240.04
1/2/2017 4:30	1.664	2.764	3.834	6.54	20.154	20.124	19.954	20.012	1282.51	1577.85	2320.7	2236.42
1/2/2017 4:45	1.664	2.764	3.834	6.54	20.132	20.124	19.954	20.011	1293.56	1574.06	2329.04	2259.59
1/2/2017 5:00	1.665	2.764	3.834	6.539	20.132	20.124	19.953	20.012	1307.94	1568.73	2316.74	2255.62
1/2/2017 5:15	1.664	2.764	3.833	6.535	20.132	20.125	19.953	20.012	1319.95	1567.54	2307.68	2259.93
1/2/2017 5:30	1.664	2.764	3.833	6.533	20.132	20.128	19.954	20.013	1338.49	1567.36	2315.81	2247.99
1/2/2017 5:45	1.665	2.764	3.833	6.531	20.132	20.128	19.954	20.013	1351.15	1554.43	2308.22	2260.47
1/2/2017 6:00	1.665	2.764	3.83	6.531	20.133	20.128	19.955	20.014	1370.9	1555.37	2316.6	2256.37
1/2/2017 6:15	1.665	2.764	3.828	6.53	20.133	20.127	19.955	20.014	1373.37	1563.73	2292.42	2254.98
1/2/2017 6:30	1.664	2.764	3.826	6.53	20.163	20.159	19.955	20.014	1350.49	1567.34	2320.99	2256.79
1/2/2017 6:45	1.665	2.764	3.826	6.531	20.172	20.168	19.956	20.014	1309.22	1560.27	2308.07	2249.11
1/2/2017 7:00	1.666	2.765	3.826	6.531	20.136	20.168	19.956	20.014	1324.52	1558.74	2318.4	2267.76
1/2/2017 7:15	1.665	2.765	3.825	6.531	20.133	20.168	19.956	20.014	1338.09	1558.39	2326.01	2253.48
1/2/2017 7:30	1.665	2.765	3.825	6.531	20.169	20.168	19.956	20.014	1331.37	1550.76	2317.64	2252.53
1/2/2017 7:45	1.661	2.765	3.825	6.532	20.168	20.168	19.956	20.014	1312.06	1546.48	2313.02	2253.15
1/2/2017 8:00	1.656	2.766	3.826	6.532	20.206	20.168	19.97	20.039	1284.57	1554.97	2309.04	2241.93
1/2/2017 8:15	1.646	2.766	3.826	6.533	20.221	20.168	19.996	20.053	1241.33	1546.91	2306.48	2237.03
1/2/2017 8:30	1.645	2.766	3.826	6.533	20.179	20.168	19.994	20.053	1245.33	1540.34	2302.73	2246.48
1/2/2017 8:45	1.646	2.765	3.825	6.532	20.189	20.184	19.996	20.054	1255.06	1542.37	2324.9	2257.07
1/2/2017 9:00	1.644	2.764	3.824	6.53	20.224	20.199	19.996	20.054	1243.89	1527.67	2302.22	2232.05
1/2/2017 9:15	1.643	2.764	3.823	6.53	20.224	20.21	19.996	20.054	1232.92	1533.51	2316.64	2241.4
1/2/2017 9:30	1.643	2.764	3.824	6.53	20.21	20.21	19.996	20.054	1231.43	1524.14	2274.23	2241.67
1/2/2017 9:45	1.643	2.764	3.823	6.53	20.225	20.208	19.995	20.052	1231.42	1518.71	2303.34	2241.3
1/2/2017 10:00	1.643	2.764	3.823	6.53	20.224	20.206	20.003	20.056	1213.43	1516.09	2303.52	2250.71
1/2/2017 10:15	1.643	2.764	3.825	6.53	20.256	20.205	20.012	20.069	1209.18	1508.49	2285.43	2244.01
1/2/2017 10:30	1.645	2.764	3.827	6.53	20.215	20.203	20.01	20.067	1212.07	1510.48	2284.71	2225.21
1/2/2017 10:45	1.663	2.767	3.838	6.536	20.194	20.202	20.009	20.066	1242.18	1498.09	2283.44	2247.81
1/2/2017 11:00	1.676	2.785	3.845	6.547	20.194	20.201	20.009	20.066	1281.52	1502.16	2288.32	2248.54
1/2/2017 11:15	1.687	2.791	3.847	6.552	20.192	20.201	20.008	20.07	1323.28	1504.94	2296.25	2240.73
1/2/2017 11:30	1.715	2.808	3.87	6.569	20.189	20.202	20.006	20.064	1355.96	1505.23	2293.14	2248.84
1/2/2017 11:45	1.743	2.832	3.887	6.591	20.186	20.198	20.003	20.061	1398.71	1514.96	2291.74	2245.27
1/2/2017 12:00	1.773	2.85	3.899	6.608	20.183	20.194	20.002	20.059	1450.22	1518.28	2291.71	2254.1
1/2/2017 12:15	1.796	2.868	3.91	6.618	20.181	20.192	20.001	20.058	1505.9	1528.68	2311.05	2256.99
1/2/2017 12:30	1.811	2.873	3.916	6.626	20.178	20.189	19.998	20.055	1542.06	1537.36	2307.07	2244.16
1/2/2017 12:45	1.831	2.885	3.923	6.633	20.176	20.188	19.997	20.054	1566.19	1546.12	2299.12	2252.47
1/2/2017 13:00	1.851	2.901	3.931	6.647	20.175	20.187	19.997	20.054	1591.5	1549.47	2307.98	2253.56
1/2/2017 13:15	1.868	2.905	3.942	6.651	20.173	20.187	19.996	20.053	1606.6	1565.11	2301.83	2253.56
1/2/2017 13:30	1.868	2.903	3.925	6.644	20.173	20.187	19.997	20.054	1619.35	1565.92	2317.2	2273.45
1/2/2017 13:45	1.873	2.906	3.937	6.649	20.173	20.187	19.996	20.054	1632.99	1573.88	2330.22	2251.75
1/2/2017 14:00	1.87	2.903	3.93	6.647	20.173	20.187	19.997	20.054	1639.14	1578.21	2316.66	2245.79
1/2/2017 14:15	1.855	2.889	3.92	6.628	20.166	20.188	19.997	20.055	1640.77	1592.5	2318.82	2255.01
1/2/2017 14:30	1.842	2.879	3.911	6.619	20.174	20.188	19.998	20.055	1628.11	1586.71	2314.85	2246.87
1/2/2017 14:45	1.838	2.876	3.913	6.619	20.175	20.189	19.998	20.055	1611.39	1594.58	2320.63	2247.78
1/2/2017 15:00	1.832	2.877	3.914	6.615	20.183	20.189	20.012	20.057	1585.09	1597.47	2308.88	2245.61
1/2/2017 15:15	1.822	2.869	3.907	6.614	20.179	20.192	20.021	20.06	1557.79	1592.86	2321.9	2247.05
1/2/2017 15:30	1.81	2.862	3.898	6.6	20.188	20.193	20.022	20.069	1536	1597.02	2333.83	2228.97
1/2/2017 15:45	1.795	2.85	3.888	6.596	20.199	20.194	20.023	20.079	1513.49	1602.08	2315.57	2234.4
1/2/2017 16:00	1.782	2.847	3.888	6.589	20.202	20.194	20.023	20.08	1497.67	1594.58	2311.41	2229.88
1/2/2017 16:15	1.772	2.835	3.888	6.583	20.196	20.195	20.023	20.08	1481.13	1594.49	2319.01	2241.81
1/2/2017 16:30	1.767	2.829	3.884	6.574	20.227	20.217	20.023	20.081	1454.79	1596.44	2323.79	2215.49
1/2/2017 16:45	1.754	2.829	3.878	6.574	20.231	20.239	20.031	20.083	1428.03	1594.01	2327.01	2234.62
1/2/2017 17:00	1.751	2.828	3.87	6.573	20.248	20.24	20.048	20.084	1393.56	1583.44	2313.9	2236.68
1/2/2017 17:15	1.746	2.82	3.867	6.558	20.226	20.241	20.054	20.085	1375.07	1580.69	2317.73	2234
1/2/2017 17:30	1.733	2.808	3.867	6.553	20.22	20.242	20.066	20.085	1377.37	1574.77	2318.52	2249.98
1/2/2017 17:45	1.729	2.807	3.867	6.552	20.211	20.242	20.068	20.085	1380.17	1579.65	2312.38	2234.97
1/2/2017 18:00	1.729	2.807	3.864	6.552	20.231	20.242	20.069	20.085	1373.75	1574.77	2313.1	2241.66
1/2/2017 18:15	1.729	2.807	3.858	6.552	20.25	20.242	20.069	20.104	1361.46	1569.53	2305.32	2240.94
1/2/2017 18:30	1.729	2.807	3.852	6.552	20.257	20.261	20.07	20.125	1340.84	1567.27	2320.33	2266.44
1/2/2017 18:45	1.729	2.807	3.846	6.552	20.241	20.265	20.072	20.127	1340.39	1566.36	2319.79	2232.08
1/2/2017 19:00	1.729	2.807	3.845	6.552	20.233	20.266	20.073	20.128	1358.02	1564.82	2305.87	2254.14
1/2/2017 19:15	1.729	2.807	3.845	6.552	20.217	20.266	20.073	20.122	1369.5	1556.41	2304.06	2249.08
1/2/2017 19:30	1.729	2.807	3.845	6.551	20.215	20.265	20.074	20.111	1400.43	1560.03	2302.07	2236.96
1/2/2017 19:45	1.728	2.807	3.845	6.548	20.226	20.268	20.075	20.124	1421.51	1562.94	2326.14	2237.7
1/2/2017 20:00	1.724	2.807	3.845	6.543	20.218	20.269	20.076	20.132	1424.78	1567.21	2316.95	2239.9
1/2/2017 20:15	1.722	2.807	3.846	6.542	20.219	20.261	20.077	20.121	1440.47	1562.01	2318.82	2240.69
1/2/2017 20:30	1.724	2.806	3.847	6.542	20.218	20.25	20.076	20.115	1460.2	1570.44	2323.2	2240.36
1/2/2017 20:45	1.723	2.804	3.847	6.54	20.219	20.249	20.077	20.115	1475.27	1573.12	2334.49	2247.31
1/2/2017 21:00	1.72	2.801	3.847	6.541	20.219	20.253	20.077	20.123	1469.61	1576.24	2309.41	2243.76
1/2/2017 21:15	1.72	2.801	3.848	6.543	20.219	20.249	20.077	20.128	1468.1	1569.3	2320.12	2253.56
1/2/2017 21:30	1.719	2.801	3.849	6.543	20.235	20.264	20.076	20.132	1455.47	1577.65	2320.76	2252.21
1/2/2017 21:45	1.714	2.8	3.849	6.54	20.219	20.257	20.076	20.133	1463.8	1581.82	2312.27	2230.88
1/2/2017 22:00	1.716	2.801	3.85	6.536	20.219	20.249	20.076	20.126	1474.98	1584.5	2321.58	2254.11
1/2/2017 22:15	1.717	2.801	3.85	6.536	20.219	20.249	20.076	20.117	1502.57	1581.79	2329.05	2242.06
1/2/2017 22:30	1.714	2.802	3.851	6.537	20.237	20.256	20.076	20.133	1501.04	1587.58	2316.76	2270.45
1/2/2017 22:45	1.714	2.8	3.851	6.537	20.264	20.269	20.076	20.133	1464.69	1586.14	2317.72	2254.78
1/2/2017 23:00	1.715	2.797	3.852	6.539	20.264	20.27	20.076	20.133	1430.58	1588.56	2323.11	2241.18
1/2/2017 23:15	1.719	2.798	3.853	6.543	20.263	20.27	20.076	20.132	1421.94	1589.87	2317.02	2248.66
1/2/2017 23:30	1.719	2.798	3.852	6.543	20.262	20.27	20.076	20.132	1413.6	1586.78	2332.37	2249.17
1/2/2017 23:45	1.718	2.797	3.85	6.543	20.219	20.27	20.076	20.132	1432.28	1590.36	2318.34	2256.49
1/3/2017 0:00	1.718	2.796	3.849	6.542	20.22	20.266	20.077	20.132	1447.61	1596.36	2332.19	2259.67
1/3/2017 0:15	1.718	2.796	3.848	6.542	20.219	20.249	20.077	20.132	1465.87	1583.88	2340.87	2245.74
1/3/2017 0:30	1.717	2.796	3.846	6.541	20.219	20.25	20.075	20.133	1480.34	1591.21	2320.26	2256.05
1/3/2017 0:45	1.719	2.797	3.846	6.54	20.22	20.249	20.075	20.131	1483.67	1602.22	2347.89	2242.27
1/3/2017 1:00	1.718	2.796	3.846	6.538	20.219	20.249	20.057	20.119	1482.23	1599.06	2332.72	2267.06
1/3/2017 1:15	1.717	2.796	3.845	6.536	20.219	20.25	20.057	20.124	1498.93	1604.55	2316.22	2252.92
1/3/2017 1:30	1.715	2.794	3.844	6.532	20.219	20.25	20.056	20.125	1498.42	1606.3	2335.44	2251.88
1/3/2017 1:45	1.713	2.794	3.843	6.53	20.219	20.25	20.056	20.13	1501.1	1607.35	2338.28	2254.54
1/3/2017 2:00	1.706	2.793	3.842	6.526	20.226	20.25	20.056	20.133	1506.65	1606.48	2341.05	2251.7
1/3/2017 2:15	1.695	2.793	3.842	6.522	20.265	20.25	20.07	20.133	1479.18	1604.43	2316.12	2255.9
1/3/2017 2:30	1.693	2.793	3.842	6.52	20.265	20.252	20.076	20.134	1457.23	1610.15	2320.86	2269.32
1/3/2017 2:45	1.693	2.793	3.841	6.517	20.261	20.255	20.069	20.134	1457.98	1611.71	2334.33	2263.43
1/3/2017 3:00	1.693	2.793	3.84	6.517	20.265	20.27	20.077	20.134	1438.95	1614.57	2334.76	2256.81
1/3/2017 3:15	1.693	2.793	3.838	6.516	20.265	20.271	20.077	20.134	1429.26	1608.32	2335.11	2249.56
1/3/2017 3:30	1.693	2.792	3.837	6.516	20.265	20.271	20.077	20.134	1436.44	1608.8	2352.7	2265.16
1/3/2017 3:45	1.693	2.792	3.836	6.516	20.244	20.259	20.077	20.134	1463.14	1608.74	2335.2	2255.08
1/3/2017 4:00	1.692	2.792	3.832	6.515	20.265	20.271	20.077	20.134	1470.52	1608.7	2339.26	2252.08
1/3/2017 4:15	1.692	2.792	3.832	6.515	20.262	20.271	20.077	20.134	1476.5	1615.49	2346.91	2258.65
1/3/2017 4:30	1.692	2.792	3.831	6.515	20.265	20.271	20.078	20.134	1473.71	1614.07	2342.06	2251.45
1/3/2017 4:45	1.692	2.792	3.83	6.515	20.265	20.271	20.078	20.134	1458.54	1613.64	2331.43	2240.81
1/3/2017 5:00	1.692	2.792	3.83	6.515	20.266	20.271	20.078	20.134	1434.62	1614.13	2349.08	2247.25
1/3/2017 5:15	1.692	2.792	3.831	6.515	20.278	20.273	20.078	20.134	1420.13	1608.96	2348.1	2240.66
1/3/2017 5:30	1.687	2.792	3.83	6.515	20.286	20.284	20.078	20.134	1399.11	1606.02	2324.88	2257.24
1/3/2017 5:45	1.684	2.792	3.83	6.515	20.266	20.291	20.078	20.134	1391.1	1603.79	2346.32	2261.86
1/3/2017 6:00	1.683	2.793	3.831	6.516	20.298	20.292	20.078	20.137	1384.63	1602.94	2338.61	2259.76
1/3/2017 6:15	1.68	2.793	3.831	6.516	20.31	20.292	20.078	20.153	1359.81	1602.25	2339.99	2238.89
1/3/2017 6:30	1.68	2.792	3.831	6.516	20.326	20.292	20.083	20.164	1352.24	1598.3	2351.43	2240.38
1/3/2017 6:45	1.678	2.792	3.831	6.516	20.312	20.292	20.08	20.161	1339.07	1600.41	2333.61	2233.24
1/3/2017 7:00	1.681	2.794	3.832	6.518	20.31	20.291	20.078	20.165	1354.8	1589.74	2335.59	2246.25
1/3/2017 7:15	1.676	2.794	3.833	6.518	20.311	20.291	20.088	20.173	1360.13	1588.37	2345.88	2240.99
1/3/2017 7:30	1.675	2.792	3.834	6.519	20.311	20.292	20.096	20.173	1350.74	1588.93	2327.65	2246.26
1/3/2017 7:45	1.676	2.79	3.836	6.522	20.328	20.292	20.113	20.173	1331.99	1583.59	2322.66	2257.37
1/3/2017 8:00	1.677	2.789	3.836	6.522	20.329	20.299	20.118	20.173	1315.43	1581.99	2331.28	2246.99
1/3/2017 8:15	1.677	2.785	3.837	6.521	20.318	20.312	20.118	20.173	1300.84	1577.09	2318.19	2249.8
1/3/2017 8:30	1.677	2.785	3.837	6.519	20.311	20.309	20.118	20.173	1315.21	1573.55	2347.11	2247.07
1/3/2017 8:45	1.677	2.789	3.837	6.52	20.342	20.313	20.118	20.173	1306.24	1578.51	2339.86	2251.21
1/3/2017 9:00	1.676	2.794	3.836	6.522	20.321	20.313	20.118	20.173	1296.21	1571.62	2335.36	2259.2
1/3/2017 9:15	1.681	2.796	3.836	6.52	20.31	20.312	20.118	20.173	1309.71	1567.55	2333.82	2236.51
1/3/2017 9:30	1.694	2.805	3.847	6.524	20.31	20.312	20.117	20.173	1318.73	1569.31	2324.39	2258.56
1/3/2017 9:45	1.712	2.818	3.854	6.542	20.312	20.316	20.117	20.172	1328.3	1564.25	2334.66	2250.92
1/3/2017 10:00	1.743	2.84	3.879	6.561	20.345	20.33	20.118	20.193	1332.53	1558.97	2322.86	2255.58
1/3/2017 10:15	1.808	2.894	3.917	6.609	20.343	20.324	20.137	20.205	1326.56	1554.8	2335.36	2256.33
1/3/2017 10:30	1.919	2.982	3.99	6.693	20.333	20.315	20.143	20.2	1351.15	1560.39	2335.16	2263.37
1/3/2017 10:45	1.934	2.979	3.979	6.685	20.329	20.315	20.137	20.198	1380.12	1567.55	2319	2250.65
1/3/2017 11:00	1.993	3.021	4.015	6.72	20.33	20.31	20.139	20.212	1411.13	1569.24	2339.36	2280.96
1/3/2017 11:15	2.024	3.038	4.021	6.727	20.331	20.308	20.138	20.208	1442.53	1570.99	2333.47	2258.99
1/3/2017 11:30	2.047	3.053	4.037	6.744	20.32	20.306	20.136	20.21	1468.2	1572.52	2327.68	2265.13
1/3/2017 11:45	2.067	3.062	4.038	6.746	20.312	20.303	20.132	20.207	1502.46	1579.03	2319.37	2248.68
1/3/2017 12:00	2.079	3.059	4.041	6.75	20.294	20.303	20.129	20.201	1537.09	1582.83	2325.33	2256.99
1/3/2017 12:15	2.084	3.065	4.039	6.748	20.293	20.303	20.115	20.193	1584.36	1587.89	2331.66	2272.91
1/3/2017 12:30	2.092	3.074	4.04	6.748	20.292	20.302	20.112	20.195	1617.63	1596.02	2327.5	2262.42
1/3/2017 12:45	2.103	3.075	4.044	6.749	20.292	20.302	20.112	20.185	1640.5	1602.8	2345.22	2270.19
1/3/2017 13:00	2.104	3.075	4.048	6.756	20.291	20.302	20.112	20.189	1648.18	1610.58	2324.43	2253.2
1/3/2017 13:15	2.104	3.075	4.049	6.758	20.291	20.311	20.112	20.191	1652.79	1614.19	2348.29	2258.98
1/3/2017 13:30	2.104	3.075	4.049	6.758	20.291	20.304	20.111	20.171	1659.44	1620.75	2338.84	2280.99
1/3/2017 13:45	2.106	3.076	4.049	6.758	20.289	20.309	20.112	20.167	1677.92	1629.38	2333.28	2276.88
1/3/2017 14:00	2.11	3.074	4.045	6.753	20.281	20.311	20.112	20.167	1663.64	1629.83	2342.51	2272.36
1/3/2017 14:15	2.069	3.041	4.012	6.715	20.271	20.303	20.114	20.168	1638.06	1635.71	2347.03	2264.05
1/3/2017 14:30	2.044	3.025	4.005	6.702	20.293	20.322	20.114	20.169	1587.16	1635.62	2356.07	2258.44
1/3/2017 14:45	2.032	3.01	3.998	6.693	20.275	20.326	20.115	20.17	1562.76	1643.66	2346.67	2265.67
1/3/2017 15:00	2.004	2.995	3.981	6.677	20.265	20.317	20.104	20.17	1546.12	1644.47	2356.07	2286.82
1/3/2017 15:15	1.951	2.954	3.946	6.633	20.257	20.309	20.098	20.16	1539.16	1639.23	2354.62	2271.28
1/3/2017 15:30	1.914	2.926	3.921	6.611	20.265	20.311	20.099	20.154	1522.62	1628.84	2350.46	2244.7
1/3/2017 15:45	1.886	2.91	3.916	6.599	20.272	20.313	20.1	20.156	1498.85	1638.69	2344.5	2256.45
1/3/2017 16:00	1.862	2.896	3.907	6.588	20.266	20.314	20.102	20.157	1490.35	1632.27	2348.11	2268.38
1/3/2017 16:15	1.844	2.888	3.897	6.577	20.278	20.314	20.101	20.157	1484.65	1628.65	2347.21	2249.94
1/3/2017 16:30	1.828	2.876	3.888	6.573	20.268	20.317	20.104	20.159	1488.18	1630.01	2347.39	2261.15
1/3/2017 16:45	1.812	2.869	3.888	6.556	20.27	20.318	20.105	20.161	1499.21	1637.88	2342.51	2258.44
1/3/2017 17:00	1.796	2.852	3.886	6.552	20.269	20.319	20.105	20.161	1502.1	1627.48	2354.99	2243.08
1/3/2017 17:15	1.791	2.85	3.876	6.551	20.265	20.313	20.106	20.162	1500.9	1625.11	2345.86	2263.78
1/3/2017 17:30	1.773	2.847	3.867	6.541	20.255	20.302	20.109	20.165	1515.78	1629.07	2342.38	2240.93
1/3/2017 17:45	1.772	2.838	3.867	6.54	20.265	20.303	20.109	20.165	1509.84	1628.03	2351.07	2272.4
1/3/2017 18:00	1.77	2.832	3.865	6.534	20.298	20.304	20.109	20.165	1489.32	1625.86	2346.92	2255.41
1/3/2017 18:15	1.761	2.829	3.856	6.53	20.299	20.304	20.111	20.166	1458.57	1619.53	2339.32	2264.99
1/3/2017 18:30	1.751	2.829	3.846	6.53	20.302	20.309	20.113	22.647	1441.39	1630.47	2353.61	2268.79
1/3/2017 18:45	1.751	2.829	3.845	6.53	20.303	20.313	20.115	22.331	1428.12	1627.78	2332.66	2266.47
1/3/2017 19:00	1.751	2.829	3.846	6.53	20.305	20.326	20.116	21.821	1413.59	1624.11	2345.91	2250.78
1/3/2017 19:15	1.751	2.829	3.846	6.525	20.306	20.331	20.117	21.43	1404.08	1610.54	2341.33	2263.74
1/3/2017 19:30	1.749	2.829	3.848	6.52	20.306	20.33	20.117	21.131	1391.19	1616.11	2352.08	2268.88
1/3/2017 19:45	1.748	2.827	3.85	6.515	20.306	20.331	20.117	20.901	1403.54	1612.27	2346.37	2265.7
1/3/2017 20:00	1.741	2.821	3.851	6.514	20.306	20.332	20.117	20.732	1395.4	1607.92	2352.37	2265.01
1/3/2017 20:15	1.737	2.817	3.853	6.516	20.307	20.332	20.117	20.597	1398.22	1604.59	2354.61	2265.81
1/3/2017 20:30	1.738	2.816	3.854	6.518	20.307	20.332	20.117	20.496	1397.08	1607.69	2342.9	2244.15
1/3/2017 20:45	1.738	2.817	3.855	6.519	20.307	20.332	20.117	20.42	1391.34	1606.65	2333.79	2280.07
1/3/2017 21:00	1.74	2.818	3.856	6.52	20.307	20.332	20.117	20.362	1403.16	1603.83	2348.19	2263
1/3/2017 21:15	1.74	2.819	3.857	6.521	20.307	20.332	20.117	20.319	1398.98	1604.44	2331.51	2269.11
1/3/2017 21:30	1.741	2.82	3.857	6.522	20.306	20.332	20.117	20.286	1405.84	1601.64	2344.67	2265.26
1/3/2017 21:45	1.741	2.82	3.855	6.522	20.307	20.332	20.117	20.263	1392.23	1596.81	2346.88	2265.3
1/3/2017 22:00	1.741	2.82	3.852	6.522	20.307	20.332	20.118	20.245	1385.94	1605.37	2337.01	2285.82
1/3/2017 22:15	1.741	2.82	3.85	6.522	20.308	20.334	20.119	20.234	1374.53	1600.84	2350.7	2238.18
1/3/2017 22:30	1.741	2.82	3.848	6.522	20.309	20.334	20.12	20.215	1382.91	1596.55	2326.04	2264.53
1/3/2017 22:45	1.739	2.82	3.847	6.522	20.308	20.333	20.119	20.214	1372.12	1594.82	2343.7	2260.12
1/3/2017 23:00	1.737	2.82	3.847	6.522	20.307	20.328	20.117	20.201	1396.29	1599.82	2341.02	2264.31
1/3/2017 23:15	1.733	2.82	3.847	6.52	20.309	20.332	20.118	20.193	1386.24	1603.33	2333.95	2255.25
1/3/2017 23:30	1.729	2.82	3.844	6.513	20.313	20.323	20.119	20.193	1382.72	1596.29	2333.23	2268.65
1/3/2017 23:45	1.729	2.82	3.841	6.507	20.31	20.314	20.121	20.194	1407.87	1600.09	2337.58	2273
1/4/2017 0:00	1.725	2.82	3.838	6.504	20.31	20.313	20.12	20.194	1403.62	1596.2	2340.66	2277.7
1/4/2017 0:15	1.72	2.82	3.837	6.503	20.311	20.314	20.121	20.181	1408.68	1591.05	2338.13	2278.43
1/4/2017 0:30	1.72	2.819	3.837	6.502	20.311	20.314	20.121	20.178	1413.57	1600.81	2333.97	2272.27
1/4/2017 0:45	1.72	2.818	3.837	6.5	20.311	20.315	20.122	20.178	1417.55	1597.02	2334.51	2272.27
1/4/2017 1:00	1.72	2.818	3.837	6.5	20.312	20.315	20.122	20.178	1427.59	1604.61	2343.92	2254
1/4/2017 1:15	1.72	2.816	3.837	6.5	20.312	20.315	20.122	20.178	1433.56	1597.56	2346.27	2265.58
1/4/2017 1:30	1.72	2.817	3.837	6.5	20.311	20.315	20.122	20.178	1439.62	1599.73	2352.78	2283.13
1/4/2017 1:45	1.72	2.815	3.837	6.5	20.311	20.315	20.122	20.177	1448.85	1603.35	2339.76	2274.08
1/4/2017 2:00	1.72	2.814	3.837	6.5	20.312	20.315	20.122	20.178	1434.19	1609.05	2349.16	2265.94
1/4/2017 2:15	1.72	2.812	3.837	6.5	20.316	20.315	20.122	20.178	1408.68	1607.33	2342.11	2250.2
1/4/2017 2:30	1.719	2.811	3.837	6.5	20.311	20.315	20.122	20.178	1415.2	1600	2347.35	2259.97
1/4/2017 2:45	1.718	2.811	3.837	6.5	20.311	20.315	20.122	20.178	1426.68	1603.35	2347.35	2253.46
1/4/2017 3:00	1.716	2.811	3.837	6.5	20.311	20.314	20.121	20.176	1429.49	1601.09	2351.51	2264.31
1/4/2017 3:15	1.713	2.812	3.837	6.5	20.308	20.3	20.119	20.159	1449.12	1605.16	2334.15	2264.68
1/4/2017 3:30	1.712	2.812	3.837	6.5	20.31	20.297	20.119	20.17	1458.8	1600.81	2349.53	2268.29
1/4/2017 3:45	1.704	2.813	3.837	6.5	20.309	20.299	20.118	20.173	1446.13	1609.67	2351.51	2272.45
1/4/2017 4:00	1.7	2.815	3.837	6.5	20.309	20.291	20.118	20.168	1456.95	1617.05	2352.17	2273.12
1/4/2017 4:15	1.709	2.817	3.836	6.499	20.275	20.29	20.1	20.155	1482.87	1616.72	2358.29	2276.17
1/4/2017 4:30	1.714	2.816	3.834	6.497	20.264	20.29	20.098	20.155	1509.77	1620.64	2332.44	2259.19
1/4/2017 4:45	1.708	2.815	3.832	6.495	20.274	20.29	20.098	20.155	1529.26	1619.15	2348.46	2275.94
1/4/2017 5:00	1.698	2.812	3.831	6.494	20.269	20.29	20.099	20.155	1533.68	1628.45	2348.99	2255.49
1/4/2017 5:15	1.694	2.813	3.832	6.495	20.27	20.283	20.087	20.145	1533.32	1625.46	2342.29	2265.61
1/4/2017 5:30	1.694	2.812	3.831	6.494	20.265	20.269	20.078	20.135	1569.95	1632.98	2359.5	2297.64
1/4/2017 5:45	1.695	2.812	3.829	6.492	20.265	20.269	20.078	20.135	1593.56	1637.51	2349.51	2277.89
1/4/2017 6:00	1.693	2.811	3.83	6.493	20.265	20.27	20.078	20.135	1609.46	1635.24	2343.65	2273.29
1/4/2017 6:15	1.692	2.81	3.83	6.493	20.265	20.27	20.078	20.135	1620.39	1650.5	2374.79	2272.05
1/4/2017 6:30	1.693	2.807	3.831	6.495	20.265	20.27	20.078	20.135	1593.71	1650.23	2352.59	2283.87
1/4/2017 6:45	1.697	2.808	3.835	6.499	20.265	20.269	20.077	20.135	1561.54	1644.56	2346.24	2265.4
1/4/2017 7:00	1.698	2.809	3.836	6.5	20.265	20.258	20.077	20.135	1563.27	1643.86	2350.87	2274.72
1/4/2017 7:15	1.698	2.809	3.837	6.497	20.265	20.249	20.077	20.131	1564.98	1641.6	2357.47	2273.7
1/4/2017 7:30	1.698	2.808	3.837	6.485	20.283	20.263	20.077	20.135	1539.03	1659.97	2366.53	2284.03
1/4/2017 7:45	1.689	2.804	3.837	6.479	20.273	20.27	20.077	20.136	1493.8	1652.65	2351.7	2280.05
1/4/2017 8:00	1.686	2.805	3.837	6.481	20.306	20.272	20.08	20.138	1459.07	1653.28	2358.03	2263.41
1/4/2017 8:15	1.684	2.809	3.837	6.483	20.282	20.273	20.081	20.149	1428.31	1643.15	2358.21	2271.73
1/4/2017 8:30	1.689	2.81	3.837	6.492	20.267	20.272	20.079	20.137	1436.45	1641.79	2347.53	2262.69
1/4/2017 8:45	1.698	2.819	3.837	6.5	20.282	20.269	20.077	20.137	1445.68	1643.15	2356.22	2273
1/4/2017 9:00	1.704	2.82	3.851	6.506	20.309	20.269	20.076	20.154	1409.71	1640.44	2348.2	2275.84
1/4/2017 9:15	1.715	2.835	3.853	6.517	20.322	20.284	20.087	20.154	1386.27	1633.43	2346.6	2279.68
1/4/2017 9:30	1.722	2.833	3.849	6.511	20.281	20.278	20.076	20.145	1421.62	1632.43	2354.73	2261.04
1/4/2017 9:45	1.746	2.851	3.873	6.532	20.26	20.267	20.071	20.129	1485.89	1630.85	2357.6	2274.05
1/4/2017 10:00	1.783	2.879	3.89	6.552	20.261	20.269	20.068	20.127	1544.66	1623.24	2349.99	2268.07
1/4/2017 10:15	1.837	2.92	3.925	6.594	20.274	20.276	20.065	20.146	1588.06	1631.83	2351.62	2294.29
1/4/2017 10:30	1.922	2.988	3.977	6.658	20.283	20.271	20.078	20.155	1634.14	1637.66	2350.09	2283.91
1/4/2017 10:45	1.994	3.038	4.016	6.699	20.28	20.266	20.084	20.153	1656.15	1632.47	2353.38	2257.55
1/4/2017 11:00	2.02	3.051	4.02	6.705	20.275	20.263	20.075	20.149	1671.05	1642.22	2354.8	2286.28
1/4/2017 11:15	1.948	2.976	3.955	6.631	20.257	20.266	20.077	20.134	1679.82	1641.13	2346.85	2272.91
1/4/2017 11:30	1.942	2.975	3.955	6.629	20.263	20.266	20.077	20.136	1699.16	1647.73	2354.08	2268.39
1/4/2017 11:45	1.963	2.996	3.975	6.654	20.256	20.265	20.076	20.132	1712.27	1640.68	2349.02	2273.63
1/4/2017 12:00	2.016	3.037	4.008	6.689	20.253	20.262	20.074	20.131	1729.36	1653.06	2340.7	2282.49
1/4/2017 12:15	2.056	3.064	4.029	6.713	20.25	20.26	20.072	20.129	1746.88	1652.59	2340.68	2295.3
1/4/2017 12:30	2.08	3.076	4.037	6.715	20.249	20.26	20.072	20.129	1765.06	1653.87	2355.52	2281.04
1/4/2017 12:45	2.084	3.078	4.035	6.717	20.248	20.252	20.071	20.128	1771.71	1657.91	2358.37	2303.77
1/4/2017 13:00	2.083	3.072	4.029	6.708	20.234	20.234	20.059	20.121	1782.68	1665.44	2352.26	2294.77
1/4/2017 13:15	2.044	3.032	3.997	6.675	20.21	20.223	20.041	20.104	1795.53	1664.09	2351.37	2278.15
1/4/2017 13:30	2.02	3.016	3.985	6.658	20.208	20.221	20.034	20.093	1797.51	1669.79	2350.28	2269.47
1/4/2017 13:45	2.019	3.018	3.984	6.663	20.197	20.213	20.032	20.092	1809.45	1672.32	2357.7	2294.06
1/4/2017 14:00	2.073	3.064	4.028	6.707	20.204	20.216	20.027	20.09	1822.46	1676.84	2357.33	2288.09
1/4/2017 14:15	2.101	3.082	4.041	6.715	20.182	20.198	20.01	20.09	1829.88	1681.09	2350.28	2284.47
1/4/2017 14:30	2.097	3.077	4.032	6.709	20.174	20.191	20.011	20.076	1826.98	1682.17	2350.82	2282.12
1/4/2017 14:45	2.047	3.026	3.989	6.664	20.166	20.186	20.007	20.056	1826.08	1686.42	2339.62	2295.5
1/4/2017 15:00	1.999	2.986	3.957	6.627	20.165	20.181	19.995	20.054	1824.17	1692.37	2366.54	2291.33
1/4/2017 15:15	2	2.994	3.967	6.636	20.156	20.181	19.997	20.051	1821.37	1687.67	2356.6	2285.01
1/4/2017 15:30	1.946	2.952	3.928	6.592	20.146	20.184	19.991	20.036	1823.28	1685.6	2369.08	2277.42
1/4/2017 15:45	1.908	2.92	3.91	6.567	20.148	20.186	19.977	20.038	1825.17	1687.59	2366.91	2280.32
1/4/2017 16:00	1.884	2.905	3.897	6.559	20.143	20.187	19.978	20.038	1822.28	1693.29	2361.85	2277.6
1/4/2017 16:15	1.867	2.896	3.89	6.542	20.151	20.187	19.979	20.039	1819.75	1699.07	2357.51	2270.55
1/4/2017 16:30	1.846	2.882	3.878	6.536	20.14	20.188	19.979	20.024	1803.75	1689.49	2354.98	2282.67
1/4/2017 16:45	1.831	2.871	3.88	6.526	20.143	20.189	19.979	20.02	1799.41	1689.94	2360.05	2286.46
1/4/2017 17:00	1.813	2.866	3.873	6.523	20.155	20.189	19.98	20.025	1784.13	1694.37	2346.67	2286.64
1/4/2017 17:15	1.807	2.854	3.864	6.511	20.156	20.191	19.981	20.04	1766.69	1691.03	2335.1	2274.35
1/4/2017 17:30	1.793	2.847	3.864	6.505	20.157	20.191	19.981	20.039	1756.47	1688.95	2365.65	2275.8
1/4/2017 17:45	1.791	2.848	3.863	6.505	20.159	20.193	19.983	20.035	1748.34	1684.34	2354.98	2299.48
1/4/2017 18:00	1.792	2.848	3.86	6.506	20.159	20.193	19.983	20.025	1747.25	1682.71	2360.41	2275.98
1/4/2017 18:15	1.791	2.848	3.854	6.506	20.158	20.193	19.983	20.029	1747.16	1679.91	2363.84	2287.91
1/4/2017 18:30	1.786	2.849	3.85	6.507	20.158	20.192	19.983	20.029	1741.38	1687.05	2356.25	2272
1/4/2017 18:45	1.777	2.845	3.845	6.507	20.16	20.194	19.984	20.024	1736.68	1680.09	2348.11	2277.6
1/4/2017 19:00	1.777	2.842	3.845	6.507	20.16	20.194	19.984	20.024	1744.81	1679.28	2358.96	2274.17
1/4/2017 19:15	1.772	2.839	3.845	6.507	20.16	20.194	19.984	20.025	1738.76	1677.56	2354.62	2263.5
1/4/2017 19:30	1.771	2.837	3.844	6.504	20.161	20.194	19.985	20.031	1720.41	1674.76	2348.29	2276.88
1/4/2017 19:45	1.771	2.835	3.844	6.502	20.175	20.194	19.985	20.043	1700.25	1668.79	2352.63	2285.74
1/4/2017 20:00	1.77	2.834	3.843	6.497	20.161	20.195	19.985	20.03	1694.28	1672.41	2338.71	2281.04
1/4/2017 20:15	1.771	2.834	3.845	6.494	20.16	20.194	19.984	20.025	1697.36	1664.45	2340.52	2282.85
1/4/2017 20:30	1.771	2.831	3.844	6.491	20.161	20.195	19.985	20.025	1703.95	1669.88	2348.66	2280.5
1/4/2017 20:45	1.771	2.829	3.844	6.489	20.16	20.19	19.984	20.025	1712.18	1659.93	2342.33	2275.43
1/4/2017 21:00	1.77	2.828	3.843	6.488	20.16	20.189	19.984	20.025	1706.85	1660.29	2342.15	2280.32
1/4/2017 21:15	1.771	2.829	3.844	6.489	20.159	20.193	19.983	20.024	1707.03	1660.65	2342.15	2268.2
1/4/2017 21:30	1.772	2.828	3.845	6.487	20.159	20.191	19.983	20.024	1700.79	1660.47	2348.29	2276.34
1/4/2017 21:45	1.771	2.827	3.844	6.485	20.159	20.17	19.982	20.024	1689.4	1656.32	2340.52	2278.69
1/4/2017 22:00	1.771	2.828	3.844	6.485	20.16	20.162	19.979	20.025	1694.64	1652.88	2338.17	2283.21
1/4/2017 22:15	1.772	2.828	3.845	6.485	20.16	20.153	19.975	20.024	1691.57	1655.05	2349.2	2264.95
1/4/2017 22:30	1.771	2.828	3.844	6.485	20.16	20.153	19.965	20.009	1702.06	1655.32	2344.14	2267.3
1/4/2017 22:45	1.771	2.828	3.844	6.485	20.161	20.153	19.973	20.02	1703.5	1649.81	2348.11	2267.66
1/4/2017 23:00	1.772	2.828	3.845	6.486	20.161	20.153	19.964	20.007	1713.9	1649.9	2341.42	2273.45
1/4/2017 23:15	1.771	2.828	3.844	6.485	20.161	20.154	19.965	20.006	1717.33	1656.05	2336	2270.73
1/4/2017 23:30	1.772	2.828	3.845	6.486	20.161	20.153	19.961	20.006	1721.4	1652.52	2340.88	2275.98
1/4/2017 23:45	1.772	2.828	3.845	6.486	20.161	20.153	19.964	20.006	1721.58	1653.88	2334.01	2266.22
1/5/2017 0:00	1.772	2.828	3.844	6.485	20.161	20.153	19.953	20.006	1718.42	1660.47	2323.53	2281.58
1/5/2017 0:15	1.772	2.828	3.844	6.486	20.141	20.153	19.944	20.006	1729.99	1657.04	2340.34	2290.62
1/5/2017 0:30	1.772	2.828	3.84	6.485	20.139	20.153	19.944	20.005	1740.2	1656.77	2340.34	2269.83
1/5/2017 0:45	1.771	2.827	3.838	6.482	20.139	20.153	19.944	20.005	1745.09	1660.93	2337.81	2268.75
1/5/2017 1:00	1.773	2.828	3.837	6.481	20.139	20.147	19.944	19.995	1737.31	1666.71	2344.14	2262.6
1/5/2017 1:15	1.772	2.829	3.836	6.477	20.139	20.124	19.944	19.987	1739.84	1658.94	2311.59	2265.13
1/5/2017 1:30	1.772	2.828	3.834	6.471	20.139	20.111	19.945	19.987	1745.45	1660.38	2353.72	2275.25
1/5/2017 1:45	1.772	2.827	3.834	6.467	20.139	20.112	19.945	19.987	1737.31	1669.24	2340.88	2281.58
1/5/2017 2:00	1.773	2.827	3.834	6.465	20.139	20.112	19.945	19.988	1741.2	1661.47	2336.54	2279.23
1/5/2017 2:15	1.772	2.826	3.834	6.464	20.139	20.112	19.941	19.988	1739.57	1663.1	2339.07	2257.36
1/5/2017 2:30	1.772	2.823	3.834	6.464	20.139	20.112	19.933	19.987	1739.03	1674.49	2334.73	2264.41
1/5/2017 2:45	1.773	2.822	3.834	6.464	20.138	20.112	19.932	19.987	1739.3	1663.91	2338.17	2255.01
1/5/2017 3:00	1.773	2.82	3.834	6.464	20.139	20.112	19.934	19.987	1729.45	1659.48	2334.01	2281.94
1/5/2017 3:15	1.772	2.817	3.833	6.464	20.133	20.112	19.924	19.987	1726.64	1666.62	2343.23	2264.77
1/5/2017 3:30	1.773	2.815	3.832	6.464	20.116	20.112	19.924	19.97	1739.84	1666.98	2348.84	2269.47
1/5/2017 3:45	1.772	2.814	3.831	6.464	20.116	20.112	19.924	19.968	1740.11	1664.27	2354.62	2251.03
1/5/2017 4:00	1.772	2.811	3.831	6.464	20.116	20.112	19.919	19.968	1746.55	1665.38	2345.79	2261.9
1/5/2017 4:15	1.772	2.811	3.828	6.464	20.117	20.113	19.911	19.968	1750.69	1664.82	2338.35	2271.1
1/5/2017 4:30	1.773	2.81	3.828	6.464	20.117	20.109	19.906	19.968	1751.43	1666.64	2337.29	2264.43
1/5/2017 4:45	1.777	2.81	3.827	6.464	20.116	20.101	19.904	19.968	1762.1	1664.47	2330.24	2270.58
1/5/2017 5:00	1.776	2.808	3.825	6.464	20.116	20.091	19.904	19.965	1757.21	1667.35	2333.66	2256.1
1/5/2017 5:15	1.777	2.809	3.825	6.464	20.116	20.072	19.904	19.951	1758.73	1664.27	2329.13	2273.27
1/5/2017 5:30	1.774	2.807	3.824	6.464	20.116	20.094	19.904	19.967	1753.87	1667.45	2330.96	2266.05
1/5/2017 5:45	1.772	2.807	3.824	6.464	20.118	20.103	19.906	19.969	1725.12	1665	2341.43	2262.07
1/5/2017 6:00	1.772	2.807	3.824	6.464	20.118	20.089	19.906	19.959	1717.43	1662.83	2324.98	2275.27
1/5/2017 6:15	1.772	2.808	3.823	6.464	20.116	20.093	19.905	19.957	1719.81	1662.67	2327.55	2269.87
1/5/2017 6:30	1.772	2.807	3.824	6.464	20.117	20.094	19.905	19.961	1711.82	1665.45	2351.55	2270.01
1/5/2017 6:45	1.772	2.807	3.823	6.464	20.116	20.099	19.905	19.967	1701.24	1667.26	2343.05	2271.64
1/5/2017 7:00	1.772	2.807	3.823	6.464	20.117	20.096	19.905	19.962	1693.65	1658.04	2330.58	2283.57
1/5/2017 7:15	1.772	2.808	3.823	6.464	20.116	20.095	19.904	19.964	1698.89	1656.95	2342.87	2277.06
1/5/2017 7:30	1.772	2.807	3.823	6.464	20.124	20.105	19.908	19.968	1692.75	1658.21	2324.07	2259.71
1/5/2017 7:45	1.772	2.807	3.823	6.463	20.122	20.113	19.909	19.968	1676.57	1658.21	2330.94	2262.06
1/5/2017 8:00	1.772	2.807	3.824	6.464	20.119	20.112	19.906	19.968	1673.67	1662.92	2338.71	2254.64
1/5/2017 8:15	1.772	2.807	3.823	6.464	20.116	20.105	19.907	19.968	1682.8	1649.36	2323.53	2266.22
1/5/2017 8:30	1.771	2.807	3.823	6.463	20.136	20.113	19.922	19.968	1669.61	1652.16	2334.74	2256.27
1/5/2017 8:45	1.772	2.807	3.823	6.464	20.139	20.114	19.923	19.969	1673.67	1650.17	2335.64	2246.15
1/5/2017 9:00	1.772	2.807	3.823	6.464	20.139	20.113	19.925	19.968	1666.44	1645.2	2311.23	2262.42
1/5/2017 9:15	1.772	2.807	3.823	6.464	20.139	20.113	19.925	19.968	1664	1649.99	2344.86	2266.4
1/5/2017 9:30	1.771	2.807	3.823	6.463	20.14	20.114	19.926	19.97	1656.14	1639.95	2326.96	2262.6
1/5/2017 9:45	1.772	2.807	3.823	6.463	20.141	20.115	19.927	19.984	1657.22	1636.43	2340.88	2240
1/5/2017 10:00	1.771	2.806	3.822	6.461	20.139	20.113	19.925	19.988	1644.2	1633.99	2320.63	2237.47
1/5/2017 10:15	1.771	2.806	3.822	6.462	20.139	20.113	19.925	19.982	1643.39	1631.91	2314.12	2262.24
1/5/2017 10:30	1.771	2.806	3.823	6.463	20.139	20.113	19.925	19.984	1659.66	1627.93	2329.85	2265.67
1/5/2017 10:45	1.773	2.807	3.823	6.462	20.138	20.112	19.925	19.987	1667.16	1635.16	2336.91	2255.55
1/5/2017 11:00	1.784	2.81	3.823	6.463	20.136	20.108	19.924	19.98	1676.75	1626.12	2329.49	2257.9
1/5/2017 11:15	1.791	2.817	3.822	6.461	20.136	20.093	19.921	19.964	1680.72	1632	2310.15	2252.47
1/5/2017 11:30	1.79	2.82	3.821	6.46	20.122	20.09	19.906	19.952	1692.93	1631.28	2328.95	2250.31
1/5/2017 11:45	1.788	2.822	3.824	6.458	20.114	20.087	19.902	19.947	1704.41	1630.1	2332.02	2269.11
1/5/2017 12:00	1.788	2.822	3.826	6.457	20.114	20.069	19.884	19.947	1720.41	1631.46	2327.14	2258.26
1/5/2017 12:15	1.794	2.822	3.828	6.457	20.113	20.068	19.882	19.947	1733.69	1634.08	2315.93	2260.79
1/5/2017 12:30	1.799	2.822	3.827	6.456	20.101	20.065	19.881	19.945	1746.89	1642.85	2319.19	2260.61
1/5/2017 12:45	1.807	2.821	3.827	6.455	20.089	20.047	19.881	19.946	1752.77	1648.36	2325.7	2261.51
1/5/2017 13:00	1.804	2.819	3.825	6.453	20.088	20.046	19.877	19.918	1768.23	1648.72	2325.88	2255.37
1/5/2017 13:15	1.804	2.819	3.824	6.453	20.079	20.046	19.861	19.906	1774.55	1656.77	2324.43	2237.65
1/5/2017 13:30	1.8	2.818	3.822	6.452	20.066	20.038	19.841	19.906	1777.81	1649.9	2314.85	2262.96
1/5/2017 13:45	1.798	2.819	3.819	6.453	20.045	20.025	19.84	19.905	1786.49	1655.68	2314.31	2256.81
1/5/2017 14:00	1.796	2.817	3.815	6.451	20.047	20.025	19.84	19.906	1790.1	1656.95	2317.92	2249.76
1/5/2017 14:15	1.795	2.814	3.815	6.447	20.045	20.025	19.841	19.906	1779.16	1661.02	2327.5	2251.39
1/5/2017 14:30	1.792	2.811	3.815	6.445	20.045	20.026	19.841	19.906	1775.46	1661.92	2316.84	2256.27
1/5/2017 14:45	1.79	2.81	3.815	6.444	20.05	20.026	19.84	19.906	1774.1	1656.95	2333.47	2239.1
1/5/2017 15:00	1.786	2.806	3.814	6.442	20.046	20.026	19.841	19.906	1758.01	1668.07	2326.42	2251.21
1/5/2017 15:15	1.786	2.806	3.815	6.443	20.046	20.026	19.84	19.906	1762.26	1664	2325.88	2236.39
1/5/2017 15:30	1.786	2.804	3.815	6.443	20.045	20.026	19.84	19.906	1755.3	1659.84	2324.07	2247.96
1/5/2017 15:45	1.787	2.804	3.816	6.445	20.045	20.024	19.84	19.906	1753.94	1662.19	2330.03	2263.68
1/5/2017 16:00	1.787	2.802	3.817	6.446	20.045	20.019	19.84	19.906	1751.87	1657.85	2316.84	2254.82
1/5/2017 16:15	1.788	2.803	3.817	6.446	20.045	20.005	19.84	19.899	1749.88	1660.29	2318.82	2268.02
1/5/2017 16:30	1.788	2.803	3.818	6.447	20.045	20.005	19.84	19.902	1754.12	1664.27	2322.98	2243.44
1/5/2017 16:45	1.788	2.802	3.818	6.446	20.045	20.005	19.84	19.904	1743.73	1663.73	2326.06	2254.28
1/5/2017 17:00	1.789	2.802	3.818	6.446	20.047	20.006	19.806	19.87	1754.49	1659.93	2328.95	2271.28
1/5/2017 17:15	1.79	2.803	3.819	6.443	20.046	20.005	19.801	19.867	1749.52	1659.84	2334.92	2271.1
1/5/2017 17:30	1.79	2.803	3.819	6.44	20.046	19.987	19.8	19.867	1757.92	1651.89	2319.19	2255.01
1/5/2017 17:45	1.79	2.803	3.819	6.439	20.046	19.985	19.8	19.867	1753.04	1661.47	2318.82	2252.47
1/5/2017 18:00	1.79	2.804	3.82	6.439	20.047	19.986	19.801	19.868	1749.52	1658.94	2329.85	2245.97
1/5/2017 18:15	1.791	2.804	3.821	6.439	20.047	19.986	19.801	19.868	1743.64	1653.69	2324.25	2246.51
1/5/2017 18:30	1.792	2.805	3.821	6.44	20.047	19.986	19.801	19.869	1736.77	1667.71	2324.61	2255.37
1/5/2017 18:45	1.791	2.805	3.821	6.439	20.047	19.987	19.802	19.869	1734.06	1658.58	2321.9	2249.76
1/5/2017 19:00	1.792	2.806	3.822	6.44	20.037	19.987	19.802	19.869	1735.68	1653.24	2324.25	2258.8
1/5/2017 19:15	1.792	2.805	3.822	6.44	20.025	19.987	19.802	19.869	1742.73	1666.17	2314.67	2250.85
1/5/2017 19:30	1.792	2.805	3.822	6.44	20.046	19.987	19.802	19.87	1730.62	1664.27	2324.25	2262.06
1/5/2017 19:45	1.792	2.806	3.822	6.44	20.048	19.987	19.802	19.87	1721.58	1662.73	2338.35	2254.28
1/5/2017 20:00	1.793	2.807	3.822	6.441	20.045	19.987	19.803	19.87	1713.27	1670.33	2320.45	2264.95
1/5/2017 20:15	1.792	2.806	3.822	6.44	20.033	19.987	19.802	19.87	1711.91	1657.22	2319.19	2264.59
1/5/2017 20:30	1.792	2.806	3.822	6.441	20.043	19.988	19.803	19.87	1705.58	1655.87	2322.98	2245.61
1/5/2017 20:45	1.793	2.807	3.822	6.441	20.023	19.984	19.803	19.87	1706.4	1659.75	2327.68	2257.72
1/5/2017 21:00	1.793	2.807	3.822	6.442	20.024	19.97	19.803	19.871	1710.73	1654.51	2324.97	2258.26
1/5/2017 21:15	1.793	2.806	3.821	6.441	20.019	19.969	19.803	19.87	1715.53	1657.94	2331.12	2266.03
1/5/2017 21:30	1.793	2.806	3.819	6.441	20.018	19.967	19.803	19.87	1716.97	1658.49	2322.44	2270.74
1/5/2017 21:45	1.793	2.806	3.819	6.441	20.027	19.971	19.803	19.87	1704.59	1648.72	2331.84	2260.61
1/5/2017 22:00	1.793	2.806	3.818	6.441	20.016	19.966	19.802	19.87	1705.4	1659.03	2322.8	2262.78
1/5/2017 22:15	1.793	2.807	3.817	6.439	20.014	19.966	19.792	19.855	1706.94	1657.76	2327.5	2241.27
1/5/2017 22:30	1.793	2.807	3.816	6.437	20.019	19.966	19.795	19.854	1710.28	1657.22	2317.56	2256.63
1/5/2017 22:45	1.793	2.807	3.814	6.434	20.02	19.966	19.8	19.851	1704.32	1654.78	2320.27	2260.97
1/5/2017 23:00	1.792	2.807	3.814	6.433	20.006	19.966	19.768	19.833	1703.68	1660.47	2330.22	2261.33
1/5/2017 23:15	1.793	2.807	3.813	6.432	20.004	19.966	19.762	19.831	1711.57	1652.27	2309.45	2280.34
1/5/2017 23:30	1.792	2.807	3.812	6.43	20.004	19.967	19.764	19.832	1709.47	1657.67	2323.35	2259.35
1/5/2017 23:45	1.791	2.807	3.812	6.427	20.004	19.963	19.763	19.832	1705.62	1660.33	2336.41	2253.79
1/6/2017 0:00	1.792	2.807	3.811	6.424	20.004	19.946	19.763	19.832	1711.86	1656.71	2327.55	2256.5
1/6/2017 0:15	1.793	2.807	3.811	6.422	20.004	19.946	19.763	19.832	1719.17	1659.33	2320.68	2233.53
1/6/2017 0:30	1.793	2.807	3.81	6.42	19.994	19.946	19.764	19.833	1733.24	1661.28	2317.13	2267.05
1/6/2017 0:45	1.793	2.807	3.809	6.42	19.984	19.944	19.764	19.833	1742.91	1658.38	2327.07	2263.79
1/6/2017 1:00	1.794	2.807	3.808	6.42	19.973	19.929	19.75	19.82	1745.16	1661.18	2313.5	2252.75
1/6/2017 1:15	1.794	2.807	3.806	6.42	19.962	19.919	19.736	19.801	1757.17	1662.89	2333.38	2256.36
1/6/2017 1:30	1.794	2.807	3.806	6.42	19.961	19.919	19.74	19.8	1754.09	1666.31	2329.81	2251.7
1/6/2017 1:45	1.793	2.807	3.803	6.42	19.983	19.928	19.751	19.817	1740.72	1664.96	2314.03	2237.36
1/6/2017 2:00	1.789	2.807	3.802	6.42	19.989	19.931	19.759	19.821	1715.12	1670.1	2317.03	2249.58
1/6/2017 2:15	1.781	2.807	3.802	6.42	20.015	19.948	19.767	19.835	1691.31	1666.54	2318.02	2238.81
1/6/2017 2:30	1.772	2.807	3.802	6.42	20.033	19.949	19.767	19.835	1654.97	1665.55	2324.12	2246.18
1/6/2017 2:45	1.772	2.807	3.802	6.42	20.05	19.949	19.767	19.835	1614.38	1665.65	2318.71	2232.44
1/6/2017 3:00	1.772	2.807	3.802	6.42	20.053	19.949	19.767	19.835	1554.24	1654.98	2319.07	2230.99
1/6/2017 3:15	1.772	2.807	3.802	6.42	20.051	19.949	19.767	19.836	1509.39	1651.99	2308.04	2249.8
1/6/2017 3:30	1.772	2.807	3.802	6.42	20.094	19.97	19.788	19.852	1447.36	1641.41	2316.72	2233.89
1/6/2017 3:45	1.77	2.803	3.802	6.419	20.114	19.992	19.793	19.861	1366.16	1634.45	2318.71	2221.77
1/6/2017 4:00	1.762	2.8	3.802	6.415	20.115	19.998	19.794	19.862	1315.36	1621.73	2314.04	2224.34
1/6/2017 4:15	1.764	2.801	3.806	6.414	20.08	19.998	19.794	19.862	1312.15	1613.66	2309.93	2214.25
1/6/2017 4:30	1.767	2.803	3.809	6.416	20.079	19.998	19.793	19.862	1302.48	1601.62	2285.37	2244.32
1/6/2017 4:45	1.771	2.807	3.812	6.419	20.082	19.998	19.797	19.862	1302.4	1589.43	2307.82	2239.45
1/6/2017 5:00	1.772	2.808	3.812	6.419	20.077	19.998	19.797	19.862	1297.59	1578.96	2306.13	2238.66
1/6/2017 5:15	1.772	2.806	3.808	6.414	20.054	19.998	19.793	19.862	1318.84	1577.99	2287.97	2248.17
1/6/2017 5:30	1.772	2.801	3.805	6.412	20.04	19.998	19.794	19.863	1344.55	1569.33	2293.8	2238.62
1/6/2017 5:45	1.773	2.799	3.803	6.412	20.051	20.001	19.796	19.865	1356.13	1563	2280.42	2252.19
1/6/2017 6:00	1.771	2.798	3.801	6.412	20.081	20.002	19.806	19.868	1352.51	1555.4	2292.72	2232.11
1/6/2017 6:15	1.763	2.798	3.8	6.412	20.132	20.004	19.839	19.883	1297.69	1559.93	2285.66	2217.82
1/6/2017 6:30	1.763	2.798	3.796	6.412	20.139	20.024	19.841	19.894	1253.82	1557.94	2270.47	2235.37
1/6/2017 6:45	1.763	2.798	3.795	6.412	20.178	20.026	19.842	19.909	1205.79	1543.92	2287.47	2218.18
1/6/2017 7:00	1.763	2.798	3.794	6.412	20.178	20.046	19.842	19.909	1172.77	1533.06	2275.17	2206.06
1/6/2017 7:15	1.752	2.799	3.794	6.413	20.215	20.047	19.864	19.909	1136.05	1528.9	2275.17	2191.41
1/6/2017 7:30	1.745	2.802	3.798	6.417	20.177	20.047	19.872	19.909	1115.6	1513.43	2267.39	2197.38
1/6/2017 7:45	1.748	2.805	3.8	6.414	20.176	20.062	19.878	19.921	1125.92	1504.93	2270.65	2210.4
1/6/2017 8:00	1.751	2.808	3.804	6.406	20.221	20.071	19.882	19.93	1094.08	1493.03	2239.18	2193.23
1/6/2017 8:15	1.749	2.807	3.806	6.404	20.265	20.092	19.887	19.946	1029.31	1482.17	2261.49	2151.64
1/6/2017 8:30	1.733	2.796	3.806	6.404	20.276	20.113	19.911	19.959	977.261	1460.28	2239.55	2079.39
1/6/2017 8:45	1.732	2.789	3.806	6.404	20.267	20.117	19.93	19.975	927.644	1435.4	2218.34	1999.17
1/6/2017 9:00	1.719	2.789	3.804	6.404	20.305	20.151	19.944	19.981	902.376	1409.86	2214.94	1975.63
1/6/2017 9:15	1.71	2.789	3.798	6.404	20.322	20.159	19.966	19.995	847.862	1379.1	2188.49	1898.48
1/6/2017 9:30	1.71	2.789	3.8	6.404	20.322	20.186	19.98	20.007	829.937	1352.85	2158.25	1909.15
1/6/2017 9:45	1.71	2.789	3.801	6.404	20.322	20.201	19.991	20.015	815.648	1331.81	2152.25	1885.08
1/6/2017 10:00	1.71	2.789	3.804	6.404	20.336	20.203	20.003	20.019	811.291	1314.81	2137.32	1911.62
1/6/2017 10:15	1.71	2.796	3.806	6.404	20.361	20.222	20.015	20.035	795.302	1296.61	2125.75	1858.81
1/6/2017 10:30	1.71	2.805	3.806	6.404	20.36	20.217	20.007	20.04	799.504	1274.72	2108.24	1897.6
1/6/2017 10:45	1.709	2.809	3.805	6.403	20.36	20.232	20.025	20.048	802.662	1268.77	2088.08	1947.12
1/6/2017 11:00	1.718	2.807	3.802	6.406	20.327	20.234	20.011	20.048	821.115	1249.72	2076.62	1980.19
1/6/2017 11:15	1.723	2.801	3.796	6.415	20.315	20.235	20.006	20.047	854.457	1246.05	2082.32	1995.84
1/6/2017 11:30	1.721	2.798	3.795	6.413	20.314	20.232	20.005	20.047	877.431	1232.75	2088.83	2020.62
1/6/2017 11:45	1.729	2.799	3.801	6.412	20.285	20.215	20.004	20.055	910.267	1240.53	2078.52	2056.81
1/6/2017 12:00	1.741	2.809	3.806	6.412	20.298	20.214	20.004	20.058	939.394	1237.99	2100.41	2073.27
1/6/2017 12:15	1.768	2.83	3.825	6.438	20.31	20.231	20.013	20.065	958.119	1239.62	2089.37	2091.72
1/6/2017 12:30	1.804	2.861	3.851	6.468	20.335	20.229	20.039	20.061	955.315	1241.25	2072.18	2095.16
1/6/2017 12:45	1.847	2.893	3.874	6.491	20.309	20.235	20.036	20.058	965.446	1233.38	2081.05	2100.41
1/6/2017 13:00	1.886	2.916	3.899	6.517	20.297	20.242	20.033	20.059	991.238	1241.69	2098.43	2102.95
1/6/2017 13:15	1.948	2.964	3.93	6.558	20.294	20.239	20.031	20.086	1024.02	1244.68	2091.8	2107.72
1/6/2017 13:30	2.018	3.013	3.968	6.602	20.299	20.236	20.029	20.09	1054.08	1257.37	2112.32	2122.99
1/6/2017 13:45	2.065	3.042	3.987	6.623	20.298	20.232	20.026	20.086	1075.9	1256.85	2101.71	2120.88
1/6/2017 14:00	2.094	3.06	3.999	6.638	20.317	20.228	20.048	20.085	1088.46	1260.9	2100.42	2112.72
1/6/2017 14:15	2.112	3.065	4.002	6.64	20.321	20.227	20.059	20.098	1093.16	1274.65	2104.94	2114.53
1/6/2017 14:30	2.125	3.066	4.007	6.64	20.323	20.233	20.061	20.103	1111.61	1278.08	2093.91	2111.45
1/6/2017 14:45	2.122	3.065	4.001	6.638	20.348	20.252	20.062	20.111	1101.12	1278.9	2096.8	2131.16
1/6/2017 15:00	2.053	3.005	3.946	6.575	20.359	20.246	20.068	20.1	1078.16	1272.4	2097.72	2115.99
1/6/2017 15:15	1.952	2.924	3.882	6.499	20.375	20.257	20.074	20.095	1057.72	1283.36	2101.88	2114.36
1/6/2017 15:30	1.898	2.895	3.858	6.474	20.385	20.271	20.076	20.096	1017.09	1286.67	2103.28	2083.74
1/6/2017 15:45	1.864	2.883	3.857	6.468	20.388	20.286	20.076	20.114	979.194	1284.34	2088.62	2055.16
1/6/2017 16:00	1.839	2.865	3.847	6.457	20.391	20.289	20.078	20.119	965.95	1277.11	2084.4	2055.1
1/6/2017 16:15	1.824	2.863	3.838	6.456	20.392	20.289	20.08	20.126	959.836	1276.62	2076.7	2087.38
1/6/2017 16:30	1.808	2.86	3.837	6.452	20.401	20.29	20.102	20.135	946.088	1272.37	2086.11	2100.77
1/6/2017 16:45	1.805	2.847	3.837	6.436	20.427	20.302	20.122	20.141	931.343	1264.86	2069.11	2081.41
1/6/2017 17:00	1.786	2.842	3.836	6.434	20.442	20.314	20.123	20.143	918.589	1255.81	2065.13	2080.87
1/6/2017 17:15	1.785	2.842	3.829	6.435	20.444	20.316	20.125	20.145	909.995	1255.63	2058.98	2084.3
1/6/2017 17:30	1.777	2.847	3.822	6.44	20.447	20.321	20.133	20.154	903.312	1247.87	2059.54	2079.99
1/6/2017 17:45	1.774	2.851	3.827	6.445	20.451	20.337	20.146	20.164	880.24	1233.1	2032.27	2032.99
1/6/2017 18:00	1.762	2.837	3.828	6.437	20.472	20.352	20.151	20.169	869.211	1228.62	2040.46	2047.88
1/6/2017 18:15	1.753	2.832	3.828	6.431	20.463	20.366	20.153	20.172	870.107	1226.38	2029.25	2041.56
1/6/2017 18:30	1.751	2.832	3.828	6.426	20.434	20.366	20.153	20.172	885.414	1217.24	2028.61	2075.5
1/6/2017 18:45	1.738	2.832	3.826	6.426	20.453	20.366	20.153	20.172	899.478	1218.46	2044.08	2079.02
1/6/2017 19:00	1.733	2.834	3.821	6.428	20.456	20.366	20.153	20.172	903.372	1213.31	2042.63	2094.05
1/6/2017 19:15	1.731	2.835	3.819	6.429	20.447	20.368	20.155	20.174	907.716	1205.7	2025.8	2097.31
1/6/2017 19:30	1.718	2.839	3.821	6.433	20.456	20.369	20.157	20.176	915.954	1206.43	2033.4	2106.72
1/6/2017 19:45	1.72	2.84	3.82	6.427	20.499	20.37	20.176	20.187	903.19	1212.49	2026.88	2101.11
1/6/2017 20:00	1.703	2.834	3.819	6.418	20.507	20.377	20.18	20.199	884.906	1203.53	2036.12	2091.88
1/6/2017 20:15	1.685	2.831	3.819	6.418	20.485	20.38	20.181	20.2	883.096	1195.93	2024.53	2083.37
1/6/2017 20:30	1.68	2.825	3.819	6.418	20.464	20.386	20.181	20.2	902.828	1194.12	2026.16	2101.83
1/6/2017 20:45	1.67	2.823	3.819	6.418	20.459	20.388	20.181	20.2	917.311	1191.58	2019.28	2115.95
1/6/2017 21:00	1.661	2.826	3.822	6.422	20.434	20.374	20.175	20.2	939.95	1193.4	2037.22	2113.08
1/6/2017 21:15	1.664	2.829	3.825	6.425	20.428	20.376	20.164	20.202	972.381	1192.91	2046.88	2125.82
1/6/2017 21:30	1.648	2.83	3.825	6.425	20.426	20.377	20.164	20.203	997.894	1199.81	2049.93	2129.97
1/6/2017 21:45	1.642	2.83	3.817	6.425	20.448	20.379	20.167	20.205	1013.96	1201.13	2049.66	2144.37
1/6/2017 22:00	1.636	2.829	3.811	6.425	20.448	20.38	20.168	20.207	1021.66	1214.08	2056.91	2124.64
1/6/2017 22:15	1.621	2.83	3.806	6.424	20.519	20.392	20.187	20.226	999.389	1216.71	2037.71	2120.66
1/6/2017 22:30	1.6	2.829	3.804	6.419	20.558	20.422	20.202	20.227	953.571	1216.43	2051.48	2052.02
1/6/2017 22:45	1.583	2.825	3.804	6.415	20.57	20.423	20.214	20.247	911.918	1215.17	2037.53	2023.41
1/6/2017 23:00	1.562	2.819	3.804	6.414	20.571	20.423	20.23	20.261	877.781	1193.71	2015.98	1925.98
1/6/2017 23:15	1.556	2.813	3.804	6.411	20.558	20.423	20.229	20.261	881.856	1189.09	2015.8	1981.93
1/6/2017 23:30	1.551	2.81	3.804	6.408	20.498	20.424	20.211	20.246	914.464	1194.81	2025.06	2041.18
1/6/2017 23:45	1.546	2.81	3.805	6.406	20.479	20.424	20.209	20.228	968.804	1196.63	2031.06	2075.79
1/7/2017 0:00	1.542	2.812	3.807	6.407	20.498	20.424	20.209	20.233	999.165	1216.04	2036.91	2097.4
1/7/2017 0:15	1.538	2.812	3.808	6.408	20.499	20.424	20.209	20.243	1001.04	1203.26	2043.55	2117.27
1/7/2017 0:30	1.521	2.814	3.81	6.41	20.494	20.423	20.209	20.244	1016.84	1211.37	2035.31	2107.76
1/7/2017 0:45	1.513	2.814	3.811	6.41	20.544	20.423	20.218	20.258	1021.83	1218.38	2037.51	2120.66
1/7/2017 1:00	1.497	2.814	3.811	6.41	20.567	20.423	20.229	20.267	991.535	1217.61	2023.1	2092.85
1/7/2017 1:15	1.476	2.814	3.811	6.41	20.524	20.423	20.229	20.267	994.183	1215.56	2030.39	2119.16
1/7/2017 1:30	1.476	2.814	3.811	6.41	20.493	20.423	20.221	20.267	1022.81	1225.71	2034.03	2130.41
1/7/2017 1:45	1.476	2.814	3.811	6.41	20.497	20.423	20.216	20.267	1047.06	1226.13	2043.95	2137.78
1/7/2017 2:00	1.472	2.814	3.811	6.41	20.511	20.423	20.211	20.267	1065.48	1234.13	2053.6	2130.77
1/7/2017 2:15	1.457	2.814	3.811	6.41	20.5	20.423	20.209	20.267	1079.25	1240.03	2058.68	2115.57
1/7/2017 2:30	1.455	2.814	3.811	6.41	20.488	20.423	20.209	20.259	1105.73	1243.95	2069.08	2147.52
1/7/2017 2:45	1.454	2.814	3.81	6.41	20.486	20.423	20.209	20.264	1137.92	1260.73	2093.25	2144.33
1/7/2017 3:00	1.454	2.814	3.81	6.41	20.488	20.423	20.209	20.267	1154.08	1268.91	2082.64	2150.2
1/7/2017 3:15	1.454	2.814	3.81	6.409	20.523	20.423	20.21	20.267	1149.91	1274.07	2079.95	2146.6
1/7/2017 3:30	1.452	2.813	3.809	6.408	20.513	20.423	20.209	20.267	1135.44	1284.78	2075.1	2141.21
1/7/2017 3:45	1.437	2.811	3.807	6.406	20.498	20.424	20.209	20.267	1156.68	1287.44	2099.1	2152.17
1/7/2017 4:00	1.43	2.811	3.807	6.407	20.51	20.424	20.209	20.267	1157.83	1289.86	2091.26	2151.57
1/7/2017 4:15	1.43	2.812	3.808	6.407	20.5	20.424	20.209	20.267	1160.08	1297.09	2103.92	2151.01
1/7/2017 4:30	1.43	2.812	3.808	6.407	20.502	20.424	20.21	20.267	1178.36	1304.86	2102.99	2157.86
1/7/2017 4:45	1.424	2.812	3.808	6.407	20.504	20.424	20.215	20.267	1181.18	1306.87	2108.44	2141.59
1/7/2017 5:00	1.415	2.813	3.809	6.404	20.502	20.423	20.211	20.267	1189.7	1313.67	2104.3	2154.83
1/7/2017 5:15	1.408	2.811	3.807	6.4	20.495	20.424	20.21	20.267	1203.16	1328.03	2115.1	2167.26
1/7/2017 5:30	1.409	2.811	3.807	6.393	20.506	20.424	20.209	20.268	1206.52	1335.56	2111.69	2160.22
1/7/2017 5:45	1.402	2.811	3.807	6.389	20.522	20.424	20.215	20.268	1205.19	1329.43	2126.04	2162.26
1/7/2017 6:00	1.386	2.809	3.806	6.386	20.516	20.424	20.213	20.268	1195.89	1340.69	2130.62	2167.03
1/7/2017 6:15	1.385	2.807	3.805	6.383	20.523	20.424	20.222	20.268	1196.55	1347.41	2113.3	2155.49
1/7/2017 6:30	1.383	2.806	3.804	6.383	20.577	20.424	20.23	20.268	1173.07	1343.66	2101.11	2154.89
1/7/2017 6:45	1.365	2.803	3.803	6.382	20.624	20.425	20.24	20.286	1124.08	1351.44	2124.64	2148.36
1/7/2017 7:00	1.35	2.8	3.803	6.381	20.627	20.459	20.25	20.307	1087.31	1341.76	2106.17	2151.62
1/7/2017 7:15	1.341	2.799	3.801	6.381	20.633	20.466	20.25	20.308	1067.3	1334.06	2116.49	2151.26
1/7/2017 7:30	1.335	2.797	3.802	6.381	20.65	20.466	20.252	20.308	1036.69	1329.8	2112.69	2152.17
1/7/2017 7:45	1.322	2.798	3.802	6.381	20.625	20.466	20.265	20.308	1028.82	1325.46	2102.55	2165.39
1/7/2017 8:00	1.331	2.803	3.803	6.39	20.621	20.466	20.27	20.307	1035.7	1320.66	2112.69	2155.61
1/7/2017 8:15	1.348	2.817	3.81	6.408	20.671	20.474	20.27	20.317	1016.59	1318.66	2122.47	2148
1/7/2017 8:30	1.352	2.826	3.814	6.412	20.672	20.5	20.283	20.327	1001.96	1314.97	2110.77	2160.39
1/7/2017 8:45	1.34	2.817	3.804	6.405	20.676	20.501	20.285	20.34	980.372	1309.88	2103.95	2138.17
1/7/2017 9:00	1.356	2.823	3.816	6.409	20.639	20.499	20.283	20.339	987.376	1306.36	2098.58	2126.82
1/7/2017 9:15	1.364	2.823	3.819	6.416	20.644	20.498	20.29	20.337	1000.32	1291.33	2097.13	2156.14
1/7/2017 9:30	1.377	2.822	3.815	6.411	20.649	20.496	20.3	20.335	1009.46	1293.96	2099.12	2142.39
1/7/2017 9:45	1.401	2.836	3.829	6.427	20.637	20.497	20.297	20.334	1010.82	1290.34	2095.86	2164.11
1/7/2017 10:00	1.489	2.904	3.888	6.492	20.663	20.528	20.319	20.368	1024.15	1291.57	2112.01	2165.05
1/7/2017 10:15	1.602	2.988	3.954	6.57	20.67	20.523	20.321	20.373	1038.94	1289.63	2097.61	2146.28
1/7/2017 10:30	1.682	3.036	3.988	6.61	20.643	20.532	20.318	20.371	1053.01	1289.11	2106.03	2165.19
1/7/2017 10:45	1.736	3.063	4.009	6.632	20.619	20.526	20.312	20.366	1087.85	1296.25	2112.21	2176.61
1/7/2017 11:00	1.767	3.07	4.01	6.636	20.616	20.525	20.311	20.364	1130.78	1303.42	2108.18	2174.56
1/7/2017 11:15	1.788	3.076	4.016	6.64	20.609	20.52	20.317	20.366	1160.09	1308.84	2109.84	2168.26
1/7/2017 11:30	1.81	3.088	4.019	6.64	20.606	20.517	20.324	20.377	1182.7	1313.9	2131.75	2176.06
1/7/2017 11:45	1.823	3.088	4.019	6.64	20.585	20.514	20.311	20.366	1237.02	1327.96	2133.95	2190.72
1/7/2017 12:00	1.838	3.094	4.018	6.641	20.579	20.513	20.301	20.354	1300.88	1338.85	2148.52	2193.72
1/7/2017 12:15	1.852	3.097	4.018	6.646	20.578	20.513	20.3	20.353	1369.4	1369.49	2150.87	2201.85
1/7/2017 12:30	1.855	3.095	4.016	6.646	20.56	20.499	20.299	20.352	1414.87	1386.85	2155.03	2194.98
1/7/2017 12:45	1.853	3.095	4.018	6.649	20.553	20.498	20.298	20.35	1461.06	1397.52	2143.64	2193.72
1/7/2017 13:00	1.868	3.099	4.022	6.651	20.551	20.483	20.295	20.349	1495.59	1415.95	2157.56	2185.22
1/7/2017 13:15	1.868	3.097	4.026	6.648	20.542	20.487	20.286	20.346	1532.66	1424.09	2163.71	2200.59
1/7/2017 13:30	1.864	3.089	4.019	6.64	20.532	20.482	20.281	20.34	1557.97	1439.64	2177.09	2192.09
1/7/2017 13:45	1.827	3.052	3.988	6.606	20.531	20.47	20.278	20.332	1584.81	1455.19	2173.65	2192.09
1/7/2017 14:00	1.803	3.036	3.974	6.585	20.533	20.478	20.279	20.333	1598.55	1473.9	2174.19	2182.15
1/7/2017 14:15	1.788	3.031	3.964	6.582	20.534	20.493	20.28	20.333	1609.4	1474.35	2184.31	2171.11
1/7/2017 14:30	1.777	3.022	3.96	6.578	20.533	20.489	20.28	20.333	1611.56	1481.84	2203.46	2188.64
1/7/2017 14:45	1.736	2.984	3.935	6.542	20.515	20.474	20.281	20.335	1617.54	1495.41	2201.13	2198.78
1/7/2017 15:00	1.693	2.953	3.91	6.515	20.518	20.477	20.267	20.337	1622.24	1505.09	2213.24	2198.42
1/7/2017 15:15	1.661	2.929	3.894	6.495	20.52	20.478	20.264	20.322	1612.11	1513.85	2216.86	2198.96
1/7/2017 15:30	1.647	2.924	3.887	6.494	20.521	20.478	20.264	20.318	1611.03	1516.38	2207.46	2184.14
1/7/2017 15:45	1.625	2.909	3.879	6.477	20.502	20.479	20.264	20.319	1616.45	1519.73	2211.43	2199.86
1/7/2017 16:00	1.598	2.886	3.867	6.456	20.521	20.481	20.265	20.32	1613.65	1526.24	2226.98	2197.88
1/7/2017 16:15	1.573	2.872	3.849	6.448	20.535	20.482	20.267	20.321	1589.51	1527.86	2216.14	2198.42
1/7/2017 16:30	1.553	2.865	3.843	6.44	20.529	20.484	20.269	20.323	1562.94	1540.43	2218.3	2185.58
1/7/2017 16:45	1.539	2.851	3.844	6.434	20.534	20.486	20.27	20.325	1546.58	1535.37	2229.51	2184.32
1/7/2017 17:00	1.53	2.85	3.836	6.42	20.545	20.489	20.273	20.328	1526.42	1539.43	2226.8	2175.64
1/7/2017 17:15	1.514	2.843	3.831	6.42	20.573	20.489	20.279	20.328	1501.79	1542.56	2241.66	2198.8
1/7/2017 17:30	1.513	2.832	3.824	6.42	20.558	20.491	20.275	20.329	1474.4	1544.11	2237.55	2201.2
1/7/2017 17:45	1.505	2.829	3.823	6.417	20.539	20.491	20.275	20.329	1463.54	1542.3	2230.26	2213.26
1/7/2017 18:00	1.503	2.829	3.823	6.409	20.55	20.491	20.276	20.33	1450.71	1547.37	2236.24	2196.09
1/7/2017 18:15	1.5	2.829	3.823	6.408	20.541	20.492	20.276	20.331	1451.25	1535.07	2225.57	2199.16
1/7/2017 18:30	1.494	2.829	3.822	6.404	20.541	20.494	20.278	20.333	1448.17	1542.4	2230.63	2209.65
1/7/2017 18:45	1.492	2.826	3.817	6.398	20.542	20.496	20.279	20.335	1447.81	1542.76	2228.64	2199.89
1/7/2017 19:00	1.492	2.816	3.812	6.398	20.545	20.494	20.282	20.337	1438.21	1546	2246.48	2203.26
1/7/2017 19:15	1.495	2.81	3.807	6.401	20.576	20.5	20.288	20.337	1412.26	1550.89	2254.58	2213.16
1/7/2017 19:30	1.499	2.815	3.809	6.406	20.572	20.499	20.298	20.337	1385.05	1539.14	2255.36	2201.82
1/7/2017 19:45	1.503	2.818	3.813	6.411	20.544	20.485	20.282	20.337	1399.1	1541.72	2242.94	2216.72
1/7/2017 20:00	1.504	2.82	3.815	6.408	20.557	20.483	20.282	20.337	1405.86	1535.83	2265.58	2212.93
1/7/2017 20:15	1.494	2.82	3.815	6.393	20.604	20.503	20.298	20.345	1370.23	1530.88	2254.35	2204.59
1/7/2017 20:30	1.483	2.82	3.815	6.39	20.637	20.521	20.306	20.359	1310.09	1537.86	2240.25	2199.55
1/7/2017 20:45	1.483	2.82	3.815	6.39	20.636	20.524	20.307	20.362	1272.91	1531.52	2255.09	2188.87
1/7/2017 21:00	1.483	2.818	3.815	6.39	20.638	20.524	20.318	20.362	1251.65	1521.94	2248.03	2206.06
1/7/2017 21:15	1.483	2.817	3.815	6.39	20.624	20.524	20.327	20.362	1235.82	1526.37	2239.71	2198.46
1/7/2017 21:30	1.483	2.815	3.815	6.39	20.596	20.523	20.326	20.361	1250.2	1515.88	2241.7	2213.66
1/7/2017 21:45	1.483	2.816	3.815	6.39	20.592	20.522	20.325	20.36	1260.61	1512.8	2242.24	2208.59
1/7/2017 22:00	1.485	2.815	3.815	6.39	20.6	20.521	20.324	20.358	1268.02	1506.11	2245.14	2212.57
1/7/2017 22:15	1.494	2.814	3.815	6.39	20.61	20.52	20.323	20.363	1273.18	1505.65	2248.03	2218.54
1/7/2017 22:30	1.493	2.811	3.814	6.39	20.611	20.521	20.323	20.36	1265.49	1504.93	2248.21	2221.44
1/7/2017 22:45	1.496	2.809	3.813	6.39	20.594	20.521	20.324	20.365	1276.71	1502.85	2242.42	2214.2
1/7/2017 23:00	1.5	2.809	3.809	6.39	20.59	20.522	20.325	20.359	1294.98	1503.03	2252.19	2228.49
1/7/2017 23:15	1.504	2.808	3.806	6.39	20.592	20.524	20.327	20.361	1335.05	1503.48	2253.46	2216.55
1/7/2017 23:30	1.504	2.803	3.804	6.39	20.592	20.525	20.327	20.361	1349.53	1512.08	2252.01	2247.85
1/7/2017 23:45	1.504	2.8	3.803	6.39	20.592	20.525	20.328	21.633	1339.12	1503.57	2259.79	2218.18
1/8/2017 0:00	1.504	2.798	3.803	6.39	20.592	20.525	20.328	22.834	1342.74	1509.09	2252.37	2214.02
1/8/2017 0:15	1.504	2.798	3.8	6.389	20.594	20.527	20.323	22.25	1359.75	1506.74	2248.57	2224.51
1/8/2017 0:30	1.504	2.798	3.797	6.386	20.595	20.528	20.325	21.797	1363.27	1517.05	2243.87	2223.25
1/8/2017 0:45	1.504	2.798	3.794	6.384	20.59	20.515	20.312	21.447	1377.75	1514.34	2263.59	2230.48
1/8/2017 1:00	1.504	2.798	3.793	6.38	20.573	20.489	20.311	21.178	1408.68	1516.51	2262.87	2211.13
1/8/2017 1:15	1.511	2.799	3.794	6.38	20.565	20.487	20.31	20.978	1430.85	1524.65	2260.15	2224.51
1/8/2017 1:30	1.515	2.799	3.794	6.38	20.553	20.487	20.3	20.822	1444.6	1533.79	2280.24	2216.91
1/8/2017 1:45	1.518	2.801	3.796	6.381	20.57	20.486	20.306	20.712	1446.04	1536.77	2274.63	2225.6
1/8/2017 2:00	1.517	2.8	3.795	6.38	20.595	20.487	20.311	20.629	1415.83	1532.79	2259.97	2222.52
1/8/2017 2:15	1.515	2.801	3.797	6.377	20.599	20.486	20.311	20.566	1403.08	1534.51	2264.49	2206.97
1/8/2017 2:30	1.508	2.802	3.797	6.374	20.646	20.487	20.311	20.523	1349.8	1542.2	2267.57	2226.32
1/8/2017 2:45	1.508	2.802	3.797	6.374	20.665	20.519	20.325	20.491	1300.32	1535.41	2269.56	2213.84
1/8/2017 3:00	1.508	2.801	3.797	6.372	20.661	20.528	20.331	20.469	1250.47	1530.62	2258.34	2213.3
1/8/2017 3:15	1.506	2.8	3.795	6.371	20.596	20.526	20.312	20.445	1293.71	1530.98	2278.79	2223.25
1/8/2017 3:30	1.504	2.798	3.793	6.371	20.595	20.524	20.311	20.43	1324.2	1527.82	2275.17	2231.21
1/8/2017 3:45	1.509	2.798	3.793	6.374	20.593	20.52	20.311	20.404	1340.3	1529.35	2268.84	2232.66
1/8/2017 4:00	1.516	2.798	3.793	6.376	20.592	20.505	20.309	20.402	1365.26	1528.27	2268.84	2232.47
1/8/2017 4:15	1.519	2.798	3.793	6.378	20.589	20.502	20.311	20.391	1378.29	1534.06	2277.7	2208.77
1/8/2017 4:30	1.525	2.798	3.793	6.378	20.588	20.491	20.304	20.379	1396.74	1532.52	2272.82	2232.84
1/8/2017 4:45	1.526	2.798	3.793	6.378	20.587	20.479	20.304	20.378	1425.96	1538.22	2281.5	2222.52
1/8/2017 5:00	1.526	2.798	3.793	6.379	20.587	20.491	20.313	20.378	1419.98	1539.2	2264.3	2230.83
1/8/2017 5:15	1.526	2.798	3.793	6.379	20.595	20.5	20.324	20.378	1395.04	1542.21	2272.52	2233.08
1/8/2017 5:30	1.526	2.798	3.793	6.378	20.588	20.5	20.324	20.378	1395.72	1546.68	2271.36	2221.07
1/8/2017 5:45	1.526	2.798	3.793	6.379	20.587	20.5	20.324	20.378	1405.38	1542.84	2276.82	2225.27
1/8/2017 6:00	1.522	2.794	3.789	6.374	20.595	20.501	20.325	20.378	1414.31	1549.05	2271.93	2226.18
1/8/2017 6:15	1.518	2.79	3.787	6.37	20.64	20.511	20.325	20.379	1410.09	1549.37	2283.89	2222.4
1/8/2017 6:30	1.515	2.786	3.784	6.366	20.629	20.516	20.325	20.379	1388.7	1552.39	2278.76	2215.63
1/8/2017 6:45	1.514	2.785	3.785	6.365	20.618	20.516	20.323	20.377	1409.52	1551.4	2268.14	2222.03
1/8/2017 7:00	1.514	2.785	3.786	6.365	20.608	20.514	20.322	20.376	1419.33	1549.01	2282.18	2221.78
1/8/2017 7:15	1.514	2.785	3.787	6.365	20.588	20.51	20.321	20.375	1439.49	1550.54	2274.76	2222.86
1/8/2017 7:30	1.514	2.785	3.788	6.365	20.584	20.503	20.319	20.373	1471.23	1549.54	2289.23	2234.79
1/8/2017 7:45	1.514	2.785	3.788	6.365	20.626	20.514	20.318	20.372	1475.76	1550.45	2287.06	2230.99
1/8/2017 8:00	1.514	2.785	3.787	6.365	20.626	20.515	20.318	20.372	1457.85	1560.3	2278.01	2227.92
1/8/2017 8:15	1.514	2.785	3.79	6.365	20.619	20.515	20.318	20.372	1464	1559.85	2273.86	2230.27
1/8/2017 8:30	1.519	2.785	3.791	6.371	20.625	20.52	20.335	20.378	1471.05	1564.1	2283.26	2232.98
1/8/2017 8:45	1.533	2.787	3.796	6.376	20.663	20.536	20.358	20.407	1460.8	1555.66	2272.9	2228.41
1/8/2017 9:00	1.535	2.795	3.801	6.376	20.64	20.534	20.356	20.409	1465.72	1559.75	2284.29	2218.29
1/8/2017 9:15	1.535	2.797	3.802	6.376	20.657	20.532	20.355	20.408	1470.04	1557.1	2274.4	2238.6
1/8/2017 9:30	1.538	2.803	3.801	6.375	20.649	20.531	20.354	20.407	1474.62	1554.89	2269.47	2216.86
1/8/2017 9:45	1.548	2.806	3.8	6.378	20.664	20.531	20.355	20.407	1480.05	1553.36	2261.88	2233.13
1/8/2017 10:00	1.559	2.811	3.811	6.395	20.639	20.528	20.353	20.413	1498.76	1549.65	2280.14	2239.82
1/8/2017 10:15	1.581	2.822	3.821	6.406	20.637	20.537	20.37	20.422	1513.4	1562.21	2277.79	2226.08
1/8/2017 10:30	1.588	2.828	3.823	6.406	20.664	20.547	20.37	20.422	1521.09	1556.7	2284.47	2224.63
1/8/2017 10:45	1.591	2.832	3.825	6.406	20.637	20.547	20.369	20.422	1529.13	1553.45	2270.92	2245.61
1/8/2017 11:00	1.609	2.838	3.832	6.407	20.634	20.546	20.369	20.421	1554.89	1553.81	2270.37	2243.07
1/8/2017 11:15	1.61	2.838	3.832	6.406	20.634	20.545	20.369	20.421	1582.19	1557.88	2283.03	2246.33
1/8/2017 11:30	1.62	2.838	3.832	6.408	20.632	20.529	20.367	20.42	1607.05	1563.12	2289.18	2233.67
1/8/2017 11:45	1.631	2.838	3.832	6.416	20.63	20.522	20.366	20.406	1626.85	1568.81	2274.89	2240.36
1/8/2017 12:00	1.63	2.84	3.832	6.418	20.629	20.521	20.345	20.397	1649.27	1568.9	2286.28	2244.16
1/8/2017 12:15	1.645	2.853	3.833	6.427	20.626	20.518	20.338	20.395	1657.85	1585.72	2292.07	2245.97
1/8/2017 12:30	1.649	2.849	3.831	6.426	20.625	20.518	20.345	20.394	1668.6	1583.27	2284.28	2244.14
1/8/2017 12:45	1.65	2.848	3.829	6.425	20.607	20.518	20.323	20.388	1672.78	1586.46	2294.68	2240.98
1/8/2017 13:00	1.654	2.857	3.833	6.425	20.583	20.514	20.321	20.374	1687.73	1595.71	2309.72	2252.59
1/8/2017 13:15	1.664	2.86	3.843	6.429	20.595	20.516	20.321	20.376	1696.68	1604.21	2285.32	2251.7
1/8/2017 13:30	1.741	2.923	3.901	6.492	20.619	20.513	20.344	20.404	1699.25	1604.07	2294.47	2238.07
1/8/2017 13:45	1.83	2.991	3.953	6.554	20.613	20.509	20.353	20.407	1702.67	1609.13	2298.96	2234.07
1/8/2017 14:00	1.888	3.026	3.979	6.581	20.61	20.507	20.353	20.406	1707.46	1619.44	2296.91	2239.08
1/8/2017 14:15	1.919	3.041	3.986	6.594	20.607	20.506	20.353	20.405	1708.08	1618.43	2300.87	2253.16
1/8/2017 14:30	1.931	3.039	3.983	6.586	20.607	20.506	20.353	20.405	1714.4	1626.12	2291.29	2258.22
1/8/2017 14:45	1.93	3.03	3.974	6.575	20.608	20.521	20.353	20.405	1700.4	1625.21	2298.16	2238.52
1/8/2017 15:00	1.878	2.983	3.931	6.529	20.638	20.521	20.356	20.403	1681.06	1622.14	2314.97	2226.59
1/8/2017 15:15	1.794	2.914	3.877	6.464	20.641	20.514	20.359	20.394	1631.99	1623.22	2310.81	2251.35
1/8/2017 15:30	1.74	2.876	3.853	6.433	20.619	20.519	20.361	20.393	1604.98	1626.39	2298.35	2236.54
1/8/2017 15:45	1.711	2.859	3.833	6.419	20.621	20.536	20.362	20.395	1591.84	1624.55	2308.37	2225.59
1/8/2017 16:00	1.694	2.851	3.828	6.405	20.621	20.536	20.362	20.396	1589.95	1617.06	2305.21	2239.77
1/8/2017 16:15	1.684	2.838	3.829	6.403	20.619	20.529	20.364	20.398	1599.3	1614.58	2307.71	2223.1
1/8/2017 16:30	1.673	2.836	3.822	6.402	20.626	20.537	20.365	20.401	1603.97	1612.74	2311.59	2241.44
1/8/2017 16:45	1.67	2.828	3.818	6.394	20.621	20.536	20.366	20.399	1595.39	1624.59	2310.51	2240.54
1/8/2017 17:00	1.664	2.82	3.811	6.388	20.626	20.542	20.368	20.402	1594.31	1612.84	2304.36	2253.38
1/8/2017 17:15	1.663	2.816	3.81	6.384	20.616	20.536	20.367	20.397	1594.74	1611.92	2307.78	2244.86
1/8/2017 17:30	1.67	2.816	3.81	6.384	20.612	20.53	20.368	20.398	1591.5	1604.6	2292.78	2231.13
1/8/2017 17:45	1.674	2.816	3.81	6.384	20.61	20.53	20.365	20.394	1597.92	1613.02	2294.24	2232.59
1/8/2017 18:00	1.674	2.816	3.808	6.384	20.619	20.54	20.369	20.399	1598.28	1606.87	2304.72	2247.23
1/8/2017 18:15	1.674	2.812	3.802	6.381	20.63	20.548	20.37	20.41	1576.59	1604.88	2301.47	2245.78
1/8/2017 18:30	1.674	2.807	3.8	6.375	20.63	20.548	20.37	20.403	1565.56	1603.89	2303.82	2238.73
1/8/2017 18:45	1.679	2.8	3.799	6.366	20.638	20.548	20.371	20.418	1558.69	1607.14	2301.29	2236.2
1/8/2017 19:00	1.69	2.796	3.797	6.363	20.637	20.549	20.371	20.423	1530.67	1594.85	2298.58	2236.02
1/8/2017 19:15	1.695	2.794	3.794	6.362	20.629	20.549	20.371	20.411	1535.73	1601.99	2307.62	2225.72
1/8/2017 19:30	1.695	2.795	3.791	6.362	20.629	20.549	20.371	20.406	1544.5	1601.54	2304	2251.57
1/8/2017 19:45	1.696	2.794	3.789	6.362	20.629	20.549	20.371	20.412	1555.43	1597.92	2312.5	2237.65
1/8/2017 20:00	1.699	2.795	3.789	6.362	20.628	20.548	20.371	20.423	1550.83	1592.77	2312.68	2247.05
1/8/2017 20:15	1.701	2.794	3.789	6.362	20.637	20.552	20.372	20.424	1529.13	1595.03	2304.54	2243.25
1/8/2017 20:30	1.704	2.794	3.789	6.362	20.628	20.549	20.372	20.424	1515.84	1589.33	2297.31	2237.29
1/8/2017 20:45	1.706	2.794	3.789	6.362	20.628	20.549	20.371	20.423	1511.77	1591.77	2308.16	2244.7
1/8/2017 21:00	1.708	2.794	3.789	6.362	20.628	20.549	20.371	20.422	1516.47	1589.06	2297.49	2238.91
1/8/2017 21:15	1.712	2.794	3.789	6.362	20.628	20.549	20.372	20.424	1524.07	1587.71	2306.53	2219.03
1/8/2017 21:30	1.716	2.794	3.789	6.362	20.627	20.549	20.371	20.424	1535.28	1587.89	2315.93	2237.11
1/8/2017 21:45	1.717	2.794	3.789	6.362	20.627	20.548	20.371	20.422	1552.81	1590.78	2294.06	2240.18
1/8/2017 22:00	1.717	2.794	3.789	6.361	20.627	20.549	20.362	20.418	1573.51	1588.16	2291.89	2255.55
1/8/2017 22:15	1.717	2.793	3.789	6.355	20.627	20.548	20.332	20.404	1604.7	1596.11	2296.59	2236.57
1/8/2017 22:30	1.717	2.79	3.788	6.352	20.61	20.536	20.331	20.405	1631.55	1600.81	2304.18	2237.65
1/8/2017 22:45	1.717	2.786	3.787	6.351	20.605	20.529	20.331	20.404	1642.67	1599.64	2306.89	2233.67
1/8/2017 23:00	1.717	2.785	3.783	6.351	20.605	20.529	20.331	20.405	1660.93	1603.25	2300.75	2243.8
1/8/2017 23:15	1.717	2.784	3.78	6.351	20.607	20.529	20.331	20.405	1674.67	1609.13	2310.69	2244.52
1/8/2017 23:30	1.717	2.784	3.779	6.351	20.605	20.529	20.331	20.404	1682.35	1607.77	2315.39	2233.13
1/8/2017 23:45	1.717	2.784	3.778	6.35	20.585	20.529	20.331	20.386	1693.38	1613.2	2314.67	2236.02
1/9/2017 0:00	1.717	2.784	3.778	6.346	20.583	20.529	20.332	20.385	1704.13	1617.54	2305.26	2251.39
1/9/2017 0:15	1.72	2.784	3.778	6.345	20.583	20.525	20.332	20.385	1717.06	1616.9	2314.85	2230.06
1/9/2017 0:30	1.727	2.784	3.778	6.341	20.583	20.515	20.332	20.385	1726.55	1619.43	2310.87	2241.26
1/9/2017 0:45	1.729	2.783	3.778	6.342	20.582	20.508	20.331	20.385	1735.86	1624.32	2303.1	2240.18
1/9/2017 1:00	1.733	2.783	3.781	6.344	20.582	20.508	20.331	20.385	1744.54	1623.95	2314.67	2222.82
1/9/2017 1:15	1.735	2.782	3.781	6.346	20.582	20.508	20.331	20.385	1740.11	1639.77	2313.58	2263.14
1/9/2017 1:30	1.737	2.781	3.777	6.347	20.582	20.508	20.332	20.385	1748.97	1636.79	2324.79	2259.53
1/9/2017 1:45	1.739	2.78	3.775	6.348	20.582	20.5	20.332	20.385	1746.98	1638.69	2327.68	2232.77
1/9/2017 2:00	1.74	2.782	3.777	6.35	20.582	20.496	20.332	20.386	1746.98	1633.27	2320.09	2239.82
1/9/2017 2:15	1.742	2.783	3.778	6.352	20.583	20.49	20.333	20.387	1743.19	1639.14	2308.7	2233.67
1/9/2017 2:30	1.743	2.784	3.779	6.352	20.584	20.49	20.326	20.388	1737.49	1641.49	2315.21	2244.52
1/9/2017 2:45	1.744	2.784	3.779	6.353	20.585	20.49	20.318	20.388	1740.11	1645.47	2315.21	2245.42
1/9/2017 3:00	1.745	2.785	3.779	6.353	20.585	20.49	20.332	20.388	1728.36	1644.29	2318.82	2235.84
1/9/2017 3:15	1.745	2.785	3.779	6.353	20.585	20.49	20.332	20.388	1722.21	1644.57	2320.09	2240.18
1/9/2017 3:30	1.746	2.785	3.779	6.352	20.585	20.49	20.317	20.389	1719.86	1648.27	2327.14	2247.05
1/9/2017 3:45	1.749	2.785	3.78	6.351	20.585	20.49	20.315	20.389	1724.75	1641.04	2323.16	2240
1/9/2017 4:00	1.75	2.785	3.779	6.347	20.585	20.49	20.309	20.389	1727.1	1649.63	2318.46	2256.09
1/9/2017 4:15	1.749	2.784	3.779	6.346	20.586	20.492	20.296	20.377	1733.42	1649.45	2320.63	2249.76
1/9/2017 4:30	1.75	2.785	3.779	6.343	20.585	20.491	20.295	20.369	1737.76	1643.57	2304	2242.89
1/9/2017 4:45	1.75	2.785	3.78	6.343	20.585	20.49	20.294	20.355	1747.16	1643.21	2318.46	2242.89
1/9/2017 5:00	1.75	2.785	3.78	6.342	20.57	20.477	20.294	20.35	1748.07	1655.95	2332.57	2238.73
1/9/2017 5:15	1.75	2.785	3.78	6.34	20.563	20.471	20.294	20.35	1753.49	1653.61	2315.93	2245.06
1/9/2017 5:30	1.75	2.785	3.78	6.339	20.562	20.47	20.295	20.35	1762.98	1655.86	2316.66	2253.38
1/9/2017 5:45	1.75	2.785	3.78	6.338	20.563	20.47	20.294	20.35	1755.93	1654.33	2311.05	2244.88
1/9/2017 6:00	1.75	2.785	3.78	6.334	20.562	20.47	20.294	20.35	1754.67	1654.87	2328.77	2254.28
1/9/2017 6:15	1.75	2.785	3.78	6.334	20.563	20.472	20.296	20.352	1751.05	1653.51	2332.93	2248.14
1/9/2017 6:30	1.75	2.785	3.78	6.332	20.563	20.47	20.295	20.35	1743.73	1655.05	2320.63	2234.22
1/9/2017 6:45	1.75	2.785	3.78	6.333	20.569	20.47	20.294	20.35	1742.91	1662.28	2325.7	2227.53
1/9/2017 7:00	1.75	2.785	3.78	6.332	20.619	20.47	20.294	20.35	1733.06	1658.12	2321.54	2248.32
1/9/2017 7:15	1.75	2.785	3.78	6.332	21.145	20.47	20.294	20.35	1731.16	1657.31	2334.37	2250.49
1/9/2017 7:30	1.751	2.785	3.78	6.332	64.133	20.461	20.295	20.351	1737.22	1658.67	2325.88	2242.35
1/9/2017 7:45	1.755	2.785	3.78	6.332	70.003	20.449	20.294	20.35	1736.23	1665.45	2327.5	2268.75
1/9/2017 8:00	1.758	2.785	3.78	6.332	69.235	20.452	20.294	20.35	1735.59	1660.2	2307.98	2247.23
1/9/2017 8:15	1.759	2.785	3.779	6.331	68.239	20.461	20.294	20.35	1741.29	1662.01	2323.89	2262.78
1/9/2017 8:30	1.759	2.784	3.778	6.333	67.242	20.46	20.293	20.349	1735.41	1660.38	2331.48	2231.68
1/9/2017 8:45	1.764	2.783	3.775	6.341	66.274	20.467	20.292	20.347	1733.24	1657.67	2323.53	2240.9
1/9/2017 9:00	1.762	2.786	3.776	6.343	65.35	20.466	20.291	20.346	1730.17	1655.23	2331.3	2252.66
1/9/2017 9:15	1.761	2.791	3.778	6.34	64.462	20.466	20.291	20.358	1726.46	1660.57	2323.34	2243.62
1/9/2017 9:30	1.764	2.794	3.778	6.34	63.577	20.465	20.291	20.361	1722.94	1659.66	2311.05	2260.43
1/9/2017 9:45	1.781	2.794	3.785	6.348	62.723	20.465	20.29	20.365	1726.73	1651.71	2319.01	2236.02
1/9/2017 10:00	1.782	2.795	3.789	6.351	61.873	20.465	20.29	20.365	1724.26	1650.41	2326.55	2256.95
1/9/2017 10:15	1.781	2.795	3.789	6.351	61.025	20.463	20.287	20.362	1721.12	1657.66	2321.53	2249.93
1/9/2017 10:30	1.783	2.794	3.788	6.35	60.176	20.46	20.285	20.357	1727.28	1655.5	2314.12	2256.81
1/9/2017 10:45	1.792	2.795	3.788	6.351	59.338	20.457	20.274	20.338	1740.55	1653.22	2344.11	2257.33
1/9/2017 11:00	1.799	2.798	3.786	6.351	58.498	20.439	20.258	20.331	1763.84	1661.6	2329.97	2257.83
1/9/2017 11:15	1.799	2.805	3.785	6.356	57.664	20.437	20.249	20.323	1774.89	1662.99	2317.59	2257.75
1/9/2017 11:30	1.801	2.811	3.785	6.357	56.837	20.426	20.243	20.318	1787.9	1662.09	2318.91	2263.24
1/9/2017 11:45	1.81	2.811	3.784	6.356	56.002	20.415	20.243	20.317	1804.37	1665.56	2322.5	2256.89
1/9/2017 12:00	1.82	2.811	3.786	6.357	55.166	20.413	20.242	20.301	1810.72	1666.76	2324.22	2270.9
1/9/2017 12:15	1.819	2.81	3.785	6.356	54.323	20.392	20.215	20.289	1819.19	1671.88	2326.18	2262.01
1/9/2017 12:30	1.82	2.811	3.784	6.356	53.478	20.374	20.202	20.279	1832.01	1672.69	2333.94	2260.37
1/9/2017 12:45	1.821	2.812	3.786	6.357	52.637	20.374	20.202	20.266	1840.07	1677.31	2330.34	2271.95
1/9/2017 13:00	1.831	2.813	3.794	6.357	51.8	20.369	20.189	20.255	1846.74	1679.38	2324.54	2284.23
1/9/2017 13:15	1.839	2.816	3.798	6.357	50.969	20.352	20.16	20.239	1853.76	1685.04	2319.62	2246.24
1/9/2017 13:30	1.842	2.825	3.806	6.358	50.153	20.334	20.16	20.24	1860.85	1679.93	2327.51	2270.58
1/9/2017 13:45	1.844	2.831	3.805	6.367	49.341	20.331	20.16	20.239	1860.62	1687.76	2319.86	2258.59
1/9/2017 14:00	1.864	2.837	3.813	6.379	48.546	20.33	20.159	20.235	1858.54	1685.21	2315.15	2277.01
1/9/2017 14:15	1.886	2.857	3.826	6.395	47.762	20.329	20.159	20.219	1858.35	1695.24	2339.55	2250.99
1/9/2017 14:30	1.89	2.857	3.825	6.395	46.969	20.316	20.152	20.211	1860.16	1690.91	2328.7	2264.18
1/9/2017 14:45	1.881	2.847	3.817	6.38	46.196	20.309	20.142	20.199	1866.31	1701.75	2325.99	2275.03
1/9/2017 15:00	1.873	2.834	3.81	6.375	45.44	20.307	20.136	20.199	1859.17	1698.95	2326.72	2270.51
1/9/2017 15:15	1.872	2.832	3.812	6.377	44.7	20.299	20.125	20.199	1851.12	1703.47	2322.02	2264.54
1/9/2017 15:30	1.865	2.832	3.805	6.371	43.966	20.289	20.119	20.199	1850.22	1697.05	2330.33	2262.92
1/9/2017 15:45	1.857	2.828	3.803	6.356	43.252	20.289	20.119	20.192	1845.36	1697.25	2329.27	2264.02
1/9/2017 16:00	1.84	2.815	3.792	6.355	42.56	20.29	20.12	20.18	1837.34	1699.08	2329.29	2257.54
1/9/2017 16:15	1.841	2.812	3.785	6.354	41.88	20.29	20.12	20.18	1835.88	1695.53	2332.41	2245.83
1/9/2017 16:30	1.833	2.813	3.786	6.348	41.221	20.29	20.12	20.18	1827.91	1699.65	2325.31	2264.03
1/9/2017 16:45	1.828	2.815	3.788	6.349	40.577	20.274	20.118	20.178	1827.87	1691.11	2336.52	2265.29
1/9/2017 17:00	1.824	2.807	3.789	6.341	37.453	20.273	20.096	20.167	1833.4	1693.11	2319.37	2260.43
1/9/2017 17:15	1.824	2.796	3.788	6.34	32.576	20.276	20.086	20.152	1827.53	1689.31	2304.72	2263.68
1/9/2017 17:30	1.817	2.795	3.781	6.34	28.833	20.269	20.087	20.148	1827.35	1690.12	2328.77	2247.95
1/9/2017 17:45	1.807	2.794	3.778	6.339	25.945	20.256	20.087	20.148	1833.22	1689.04	2343.59	2256.09
1/9/2017 18:00	1.803	2.794	3.778	6.334	23.899	20.275	20.087	20.162	1816.5	1692.02	2319.37	2254.64
1/9/2017 18:15	1.802	2.794	3.775	6.329	22.55	20.277	20.087	20.168	1793.54	1684.52	2313.22	2255.37
1/9/2017 18:30	1.794	2.794	3.77	6.322	21.696	20.269	20.087	20.151	1796.7	1688.95	2311.41	2242.89
1/9/2017 18:45	1.792	2.794	3.767	6.318	21.179	20.256	20.088	20.15	1800.13	1680.63	2319.73	2274.71
1/9/2017 19:00	1.79	2.79	3.767	6.318	20.876	20.257	20.088	20.15	1801.04	1680.81	2334.37	2272.9
1/9/2017 19:15	1.787	2.787	3.767	6.318	20.697	20.255	20.088	20.15	1801.94	1687.5	2330.03	2257.72
1/9/2017 19:30	1.785	2.784	3.767	6.318	20.584	20.242	20.087	20.146	1804.02	1682.8	2319.73	2258.08
1/9/2017 19:45	1.785	2.784	3.767	6.318	20.509	20.236	20.079	20.135	1814.96	1680	2311.59	2249.4
1/9/2017 20:00	1.785	2.785	3.768	6.319	20.458	20.224	20.056	20.121	1815.41	1682.89	2322.08	2239.28
1/9/2017 20:15	1.784	2.784	3.767	6.318	20.415	20.215	20.047	20.11	1822.55	1685.42	2316.84	2270.01
1/9/2017 20:30	1.786	2.785	3.768	6.319	20.399	20.216	20.048	20.111	1824.36	1679.01	2320.99	2256.09
1/9/2017 20:45	1.785	2.786	3.769	6.32	20.362	20.216	20.047	20.11	1827.98	1680.27	2331.3	2263.14
1/9/2017 21:00	1.785	2.787	3.771	6.322	20.357	20.215	20.047	20.11	1821.65	1685.51	2326.06	2258.62
1/9/2017 21:15	1.785	2.787	3.77	6.322	20.354	20.215	20.047	20.11	1814.96	1679.91	2319.73	2254.82
1/9/2017 21:30	1.786	2.787	3.771	6.323	20.341	20.215	20.047	20.11	1799.95	1686.15	2328.95	2247.59
1/9/2017 21:45	1.786	2.787	3.77	6.323	20.317	20.212	20.048	20.106	1788.38	1680.99	2319.55	2252.66
1/9/2017 22:00	1.786	2.787	3.77	6.324	20.312	20.215	20.047	20.11	1781.06	1683.71	2313.4	2255.55
1/9/2017 22:15	1.787	2.786	3.77	6.325	20.313	20.215	20.047	20.11	1781.42	1682.89	2319.55	2235.48
1/9/2017 22:30	1.787	2.782	3.768	6.325	20.327	20.215	20.047	20.11	1754.67	1675.48	2329.31	2242.89
1/9/2017 22:45	1.785	2.782	3.768	6.325	20.316	20.216	20.047	20.11	1723.3	1673.76	2308.88	2241.81
1/9/2017 23:00	1.782	2.782	3.766	6.325	20.312	20.215	20.047	20.11	1720.41	1674.67	2307.25	2245.24
1/9/2017 23:15	1.784	2.781	3.764	6.322	20.313	20.216	20.048	20.11	1724.84	1669.69	2305.99	2254.1
1/9/2017 23:30	1.786	2.783	3.763	6.319	20.315	20.218	20.05	20.113	1725.65	1669.51	2320.63	2262.42
1/9/2017 23:45	1.785	2.784	3.761	6.317	20.315	20.218	20.05	20.113	1727.1	1663.73	2325.51	2238.55
1/10/2017 0:00	1.782	2.785	3.759	6.315	20.304	20.218	20.05	20.113	1722.03	1668.07	2319.91	2241.63
1/10/2017 0:15	1.78	2.785	3.759	6.315	20.282	20.218	20.051	20.114	1721.31	1655.59	2309.78	2259.89
1/10/2017 0:30	1.782	2.784	3.758	6.314	20.273	20.219	20.051	20.114	1724.2	1665.81	2312.32	2264.23
1/10/2017 0:45	1.776	2.785	3.758	6.312	20.283	20.219	20.051	20.114	1713.09	1656.95	2285.74	2245.06
1/10/2017 1:00	1.773	2.785	3.759	6.31	20.28	20.219	20.051	20.114	1709.65	1655.41	2288.99	2251.93
1/10/2017 1:15	1.772	2.785	3.758	6.31	20.293	20.219	20.051	20.114	1690.67	1651.98	2318.1	2232.77
1/10/2017 1:30	1.772	2.785	3.759	6.31	20.278	20.22	20.053	20.116	1681.17	1657.49	2297.13	2251.21
1/10/2017 1:45	1.773	2.785	3.759	6.31	20.277	20.219	20.051	20.114	1667.8	1649.17	2312.32	2241.81
1/10/2017 2:00	1.772	2.785	3.758	6.31	20.305	20.219	20.051	20.114	1639.86	1645.56	2318.1	2237.47
1/10/2017 2:15	1.772	2.785	3.759	6.31	20.31	20.219	20.051	20.114	1607.59	1640.41	2316.29	2244.52
1/10/2017 2:30	1.772	2.785	3.758	6.31	20.298	20.224	20.052	20.115	1591.62	1635.82	2305.66	2231.72
1/10/2017 2:45	1.772	2.785	3.758	6.31	20.317	20.241	20.072	20.117	1570.46	1630.48	2306.19	2256.84
1/10/2017 3:00	1.772	2.785	3.758	6.31	20.307	20.24	20.072	20.131	1552.8	1632.45	2305.39	2240.48
1/10/2017 3:15	1.772	2.785	3.758	6.31	20.306	20.24	20.072	20.133	1533.69	1619.48	2296.24	2235.67
1/10/2017 3:30	1.772	2.785	3.758	6.31	20.29	20.241	20.065	20.117	1545.36	1617.59	2306.56	2232.43
1/10/2017 3:45	1.772	2.785	3.758	6.31	20.296	20.243	20.064	20.121	1551.1	1619.45	2306.8	2248.58
1/10/2017 4:00	1.772	2.785	3.758	6.31	20.293	20.243	20.071	20.125	1557.86	1616.91	2289.09	2229.96
1/10/2017 4:15	1.772	2.785	3.758	6.31	20.293	20.243	20.07	20.13	1556.8	1612.41	2296.36	2237.95
1/10/2017 4:30	1.772	2.785	3.758	6.31	20.29	20.243	20.067	20.131	1549.33	1607.02	2304.55	2237.28
1/10/2017 4:45	1.772	2.783	3.758	6.31	20.292	20.243	20.074	20.135	1528.73	1609.66	2295.54	2236.94
1/10/2017 5:00	1.772	2.782	3.758	6.31	20.275	20.243	20.056	20.124	1539.68	1605.06	2311.29	2244.92
1/10/2017 5:15	1.772	2.78	3.758	6.309	20.276	20.243	20.056	20.127	1548.64	1608.14	2296.28	2223.94
1/10/2017 5:30	1.771	2.777	3.758	6.304	20.298	20.244	20.07	20.136	1524.67	1600.81	2314.73	2228.46
1/10/2017 5:45	1.768	2.773	3.749	6.3	20.284	20.244	20.07	20.136	1501.71	1595.48	2287.78	2240.04
1/10/2017 6:00	1.769	2.77	3.746	6.293	20.276	20.244	20.057	20.133	1510.66	1598.28	2276.93	2258.48
1/10/2017 6:15	1.765	2.769	3.741	6.29	20.28	20.244	20.069	20.139	1505.78	1598.46	2305.32	2253.06
1/10/2017 6:30	1.763	2.765	3.738	6.288	20.281	20.245	20.074	20.139	1496.28	1591.68	2290.49	2242.21
1/10/2017 6:45	1.761	2.765	3.737	6.288	20.295	20.248	20.078	20.142	1468.79	1581.91	2287.24	2224.12
1/10/2017 7:00	1.759	2.764	3.737	6.288	20.301	20.248	20.079	20.142	1452.33	1585.98	2300.08	2241.84
1/10/2017 7:15	1.757	2.764	3.737	6.288	20.303	20.248	20.079	20.142	1427.65	1592.95	2268.61	2237.5
1/10/2017 7:30	1.752	2.764	3.737	6.288	20.307	20.248	20.08	20.154	1403.14	1583.36	2281.63	2219.42
1/10/2017 7:45	1.751	2.764	3.737	6.288	20.312	20.249	20.08	20.155	1389.22	1578.75	2295.01	2224.66
1/10/2017 8:00	1.751	2.764	3.737	6.289	20.36	20.275	20.08	20.162	1348.8	1577.3	2278.01	2221.77
1/10/2017 8:15	1.751	2.767	3.737	6.289	20.376	20.29	20.096	20.162	1304.77	1566.02	2276.96	2204.61
1/10/2017 8:30	1.756	2.782	3.745	6.305	20.405	20.289	20.099	20.177	1252.31	1554.43	2295.38	2214.9
1/10/2017 8:45	1.767	2.786	3.749	6.31	20.411	20.287	20.115	20.184	1215.42	1548.28	2274.04	2220.32
1/10/2017 9:00	1.772	2.796	3.758	6.318	20.409	20.303	20.117	20.197	1190.91	1542.22	2263.19	2219.6
1/10/2017 9:15	1.792	2.807	3.758	6.332	20.404	20.309	20.133	20.197	1185.76	1530.46	2268.79	2212
1/10/2017 9:30	1.802	2.808	3.775	6.332	20.377	20.325	20.135	20.196	1213.77	1525.01	2266.58	2211.24
1/10/2017 9:45	1.817	2.825	3.781	6.34	20.381	20.324	20.135	20.195	1238.77	1516.36	2275.18	2223.82
1/10/2017 10:00	1.855	2.854	3.805	6.372	20.387	20.321	20.132	20.209	1259.26	1513.76	2268.82	2214.04
1/10/2017 10:15	1.958	2.939	3.875	6.454	20.412	20.338	20.159	20.228	1288.87	1510.97	2255.57	2216.88
1/10/2017 10:30	2.041	2.996	3.916	6.505	20.389	20.329	20.161	20.229	1319.14	1502.37	2272.36	2222.1
1/10/2017 10:45	2.086	3.019	3.924	6.521	20.382	20.326	20.16	20.22	1373.56	1503.01	2260.25	2230.24
1/10/2017 11:00	2.117	3.034	3.939	6.532	20.38	20.325	20.159	20.222	1414.78	1501.56	2261.88	2208.91
1/10/2017 11:15	2.141	3.042	3.94	6.538	20.378	20.325	20.159	20.217	1453.65	1506.98	2257.18	2232.23
1/10/2017 11:30	2.15	3.051	3.942	6.538	20.377	20.324	20.159	20.217	1489.81	1513.04	2255.55	2222.28
1/10/2017 11:45	2.167	3.053	3.947	6.538	20.377	20.324	20.159	20.217	1514.94	1510.78	2261.7	2210.17
1/10/2017 12:00	2.172	3.053	3.95	6.538	20.376	20.324	20.158	20.217	1538.89	1513.85	2266.94	2238.92
1/10/2017 12:15	2.181	3.053	3.951	6.538	20.375	20.324	20.158	20.217	1566.73	1534.01	2258.8	2209.81
1/10/2017 12:30	2.189	3.054	3.951	6.538	20.352	20.324	20.158	20.217	1600.63	1537.81	2259.89	2229.15
1/10/2017 12:45	2.191	3.054	3.951	6.538	20.333	20.323	20.158	20.217	1626.4	1546.03	2273.45	2217.04
1/10/2017 13:00	2.19	3.065	3.956	6.547	20.326	20.316	20.153	20.212	1641.65	1555.78	2275.77	2226.23
1/10/2017 13:15	2.195	3.069	3.957	6.553	20.324	20.313	20.15	20.202	1659.76	1564.23	2264.65	2220.9
1/10/2017 13:30	2.205	3.069	3.956	6.553	20.323	20.314	20.151	20.203	1670.76	1566.66	2262.15	2204.13
1/10/2017 13:45	2.206	3.069	3.956	6.553	20.323	20.295	20.116	20.19	1685.14	1570.28	2271.61	2224.8
1/10/2017 14:00	2.205	3.068	3.955	6.552	20.323	20.295	20.112	20.19	1697.41	1579.76	2272.5	2213.94
1/10/2017 14:15	2.212	3.07	3.957	6.555	20.322	20.295	20.11	20.188	1707.03	1582.14	2282.31	2226.1
1/10/2017 14:30	2.215	3.07	3.957	6.554	20.322	20.295	20.11	20.188	1706.24	1590.11	2261.98	2212.45
1/10/2017 14:45	2.212	3.07	3.957	6.552	20.314	20.295	20.11	20.177	1698.46	1593.89	2281.91	2229.49
1/10/2017 15:00	2.171	3.035	3.929	6.515	20.292	20.288	20.112	20.172	1715.21	1591.28	2281.53	2221.32
1/10/2017 15:15	2.059	2.943	3.853	6.425	20.291	20.286	20.12	20.169	1704.77	1601.9	2276.16	2211.61
1/10/2017 15:30	1.99	2.896	3.821	6.387	20.292	20.292	20.107	20.161	1700.32	1602.79	2280.48	2209.61
1/10/2017 15:45	1.946	2.875	3.808	6.363	20.279	20.294	20.105	20.165	1695.18	1601.89	2289.89	2212.15
1/10/2017 16:00	1.921	2.86	3.796	6.362	20.281	20.294	20.106	20.167	1686.24	1606.96	2290.44	2215.23
1/10/2017 16:15	1.907	2.858	3.789	6.357	20.282	20.276	20.092	20.153	1694.91	1611.66	2283.03	2206.37
1/10/2017 16:30	1.889	2.843	3.789	6.35	20.282	20.274	20.086	20.148	1698.35	1605.88	2275.98	2216.86
1/10/2017 16:45	1.878	2.838	3.789	6.341	20.284	20.275	20.101	20.167	1690.58	1611.57	2285.2	2217.04
1/10/2017 17:00	1.868	2.839	3.785	6.341	20.285	20.275	20.093	20.158	1683.62	1602.62	2300.93	2224.27
1/10/2017 17:15	1.863	2.834	3.782	6.343	20.284	20.275	20.087	20.148	1687.32	1610.49	2269.83	2221.02
1/10/2017 17:30	1.852	2.83	3.783	6.338	20.277	20.275	20.087	20.149	1700.25	1603.25	2293.15	2218.12
1/10/2017 17:45	1.854	2.827	3.78	6.332	20.267	20.276	20.084	20.148	1711.73	1605.33	2281.94	2212.16
1/10/2017 18:00	1.856	2.827	3.779	6.331	20.273	20.278	20.08	20.143	1709.29	1615.82	2284.47	2226.44
1/10/2017 18:15	1.85	2.828	3.779	6.331	20.267	20.279	20.07	20.133	1715.25	1615.64	2275.07	2217.94
1/10/2017 18:30	1.845	2.828	3.78	6.332	20.275	20.279	20.07	20.133	1713.91	1611.4	2282.68	2223.74
1/10/2017 18:45	1.837	2.829	3.78	6.332	20.279	20.279	20.07	20.133	1690.88	1614.49	2291.56	2206.59
1/10/2017 19:00	1.837	2.827	3.78	6.332	20.289	20.28	20.072	20.134	1658.45	1620.93	2290.95	2225.31
1/10/2017 19:15	1.837	2.818	3.778	6.332	20.293	20.283	20.074	20.136	1629.31	1619.55	2290.44	2208.7
1/10/2017 19:30	1.834	2.811	3.776	6.332	20.293	20.283	20.074	20.136	1607.35	1618.83	2286.97	2192.74
1/10/2017 19:45	1.83	2.808	3.773	6.332	20.286	20.283	20.074	20.136	1603.11	1620.38	2280.83	2212.83
1/10/2017 20:00	1.827	2.807	3.774	6.332	20.29	20.283	20.073	20.136	1604.42	1624.59	2288.73	2219.83
1/10/2017 20:15	1.825	2.807	3.774	6.332	20.289	20.283	20.073	20.135	1606.86	1619.06	2300.8	2198.46
1/10/2017 20:30	1.821	2.807	3.773	6.332	20.292	20.282	20.073	20.134	1611.59	1611.23	2280.71	2226.47
1/10/2017 20:45	1.819	2.807	3.773	6.332	20.291	20.28	20.073	20.133	1613.74	1617.63	2288.82	2215.05
1/10/2017 21:00	1.816	2.807	3.773	6.332	20.289	20.28	20.078	20.133	1625.94	1606.15	2299.48	2213.06
1/10/2017 21:15	1.815	2.807	3.77	6.331	20.286	20.28	20.073	20.133	1640.68	1609.49	2285.02	2215.59
1/10/2017 21:30	1.815	2.807	3.769	6.331	20.279	20.279	20.071	20.133	1658.49	1611.12	2294.78	2209.27
1/10/2017 21:45	1.815	2.807	3.769	6.33	20.269	20.262	20.071	20.133	1677.11	1610.85	2307.98	2206.19
1/10/2017 22:00	1.815	2.807	3.768	6.33	20.269	20.269	20.071	20.133	1695.28	1616.63	2300.2	2225.9
1/10/2017 22:15	1.814	2.806	3.767	6.326	20.273	20.278	20.071	20.133	1700.97	1621.97	2297.31	2220.47
1/10/2017 22:30	1.814	2.806	3.764	6.325	20.269	20.259	20.07	20.132	1704.23	1615.37	2293.88	2216.5
1/10/2017 22:45	1.813	2.805	3.763	6.32	20.268	20.258	20.07	20.132	1713.9	1615.91	2274.53	2228.97
1/10/2017 23:00	1.812	2.804	3.759	6.318	20.263	20.245	20.069	20.131	1725.56	1622.78	2292.97	2221.02
1/10/2017 23:15	1.812	2.804	3.76	6.313	20.245	20.236	20.069	20.131	1725.2	1616.54	2296.41	2206.55
1/10/2017 23:30	1.811	2.803	3.756	6.311	20.248	20.237	20.07	20.132	1737.22	1619.53	2288.63	2224.99
1/10/2017 23:45	1.811	2.803	3.755	6.311	20.245	20.237	20.07	20.132	1740.29	1619.89	2283.93	2210.71
1/11/2017 0:00	1.811	2.802	3.754	6.31	20.245	20.236	20.069	20.131	1743.01	1622.24	2288.99	2232.23
1/11/2017 0:15	1.811	2.803	3.754	6.309	20.245	20.236	20.07	20.127	1744.99	1625.76	2287.73	2225.36
1/11/2017 0:30	1.811	2.803	3.755	6.307	20.245	20.236	20.069	20.119	1754.12	1623.78	2285.02	2221.2
1/11/2017 0:45	1.812	2.804	3.756	6.307	20.244	20.235	20.068	20.097	1758.37	1625.67	2316.66	2228.43
1/11/2017 1:00	1.812	2.804	3.756	6.307	20.245	20.236	20.061	20.094	1763.26	1630.64	2284.11	2210.35
1/11/2017 1:15	1.814	2.805	3.757	6.308	20.246	20.237	20.053	20.093	1772.66	1632	2309.61	2228.79
1/11/2017 1:30	1.814	2.806	3.758	6.309	20.24	20.213	20.033	20.094	1775.37	1629.92	2298.94	2211.98
1/11/2017 1:45	1.815	2.807	3.758	6.31	20.228	20.198	20.03	20.094	1777.72	1631.01	2299.66	2216.86
1/11/2017 2:00	1.815	2.806	3.758	6.309	20.225	20.196	20.03	20.094	1773.38	1633.18	2300.93	2217.94
1/11/2017 2:15	1.814	2.806	3.758	6.309	20.226	20.196	20.03	20.094	1773.38	1642.94	2300.57	2219.57
1/11/2017 2:30	1.814	2.805	3.757	6.308	20.245	20.197	20.03	20.094	1768.68	1637.88	2296.41	2210.35
1/11/2017 2:45	1.813	2.806	3.758	6.309	20.239	20.196	20.03	20.094	1762.71	1639.05	2286.64	2236.57
1/11/2017 3:00	1.813	2.806	3.757	6.309	20.226	20.196	20.031	20.094	1758.92	1643.39	2296.95	2215.23
1/11/2017 3:15	1.812	2.806	3.758	6.31	20.228	20.196	20.031	20.094	1768.95	1636.88	2287.37	2215.41
1/11/2017 3:30	1.808	2.804	3.758	6.31	20.239	20.197	20.031	20.094	1760.27	1635.35	2289.9	2222.28
1/11/2017 3:45	1.805	2.803	3.758	6.309	20.227	20.197	20.031	20.094	1759.01	1645.56	2291.16	2220.47
1/11/2017 4:00	1.807	2.802	3.758	6.309	20.203	20.197	20.031	20.092	1764.16	1644.57	2304	2213.79
1/11/2017 4:15	1.807	2.801	3.758	6.309	20.203	20.197	20.031	20.09	1758.01	1634.62	2311.41	2225.9
1/11/2017 4:30	1.808	2.799	3.758	6.309	20.203	20.197	20.023	20.055	1765.79	1643.48	2297.31	2226.8
1/11/2017 4:45	1.809	2.799	3.758	6.309	20.203	20.18	20.002	20.055	1772.57	1646.37	2295.86	2221.2
1/11/2017 5:00	1.809	2.798	3.758	6.308	20.203	20.176	19.998	20.055	1779.8	1640.23	2294.06	2230.06
1/11/2017 5:15	1.807	2.797	3.758	6.308	20.203	20.176	20	20.055	1773.65	1641.94	2305.99	2239.46
1/11/2017 5:30	1.804	2.796	3.758	6.307	20.203	20.176	19.991	20.054	1767.59	1642.04	2305.81	2209.45
1/11/2017 5:45	1.803	2.796	3.758	6.307	20.202	20.175	19.99	20.054	1757.56	1645.38	2300.02	2222.46
1/11/2017 6:00	1.801	2.793	3.755	6.304	20.202	20.177	20.007	20.054	1751.14	1647.19	2297.13	2218.67
1/11/2017 6:15	1.797	2.794	3.756	6.302	20.202	20.19	20.024	20.054	1735.59	1638.15	2277.24	2211.8
1/11/2017 6:30	1.794	2.795	3.757	6.299	20.202	20.192	20.023	20.053	1721.4	1638.96	2306.53	2205.47
1/11/2017 6:45	1.792	2.794	3.757	6.297	20.203	20.193	20.021	20.054	1715.98	1641.49	2306.71	2221.74
1/11/2017 7:00	1.793	2.795	3.757	6.293	20.204	20.197	20.03	20.056	1704.41	1647.55	2285.92	2231.68
1/11/2017 7:15	1.793	2.795	3.758	6.289	20.206	20.196	20.03	20.056	1688.77	1636.7	2304	2212.52
1/11/2017 7:30	1.792	2.794	3.756	6.287	20.203	20.196	20.03	20.055	1680	1642.94	2302.74	2228.25
1/11/2017 7:45	1.793	2.795	3.757	6.287	20.203	20.196	20.03	20.055	1689.4	1634.35	2300.39	2221.92
1/11/2017 8:00	1.793	2.795	3.757	6.287	20.202	20.196	20.029	20.056	1693.38	1632.81	2299.84	2212.52
1/11/2017 8:15	1.792	2.795	3.757	6.286	20.202	20.196	20.029	20.056	1691.48	1629.47	2287.91	2210.89
1/11/2017 8:30	1.791	2.794	3.756	6.285	20.202	20.196	20.029	20.066	1687.59	1626.12	2295.68	2213.79
1/11/2017 8:45	1.79	2.792	3.754	6.284	20.201	20.194	20.028	20.071	1680	1630.01	2280.5	2221.92
1/11/2017 9:00	1.789	2.791	3.753	6.282	20.208	20.194	20.028	20.092	1673.58	1634.8	2292.97	2221.74
1/11/2017 9:15	1.789	2.791	3.753	6.283	20.214	20.194	20.028	20.092	1662.37	1620.7	2304	2210.17
1/11/2017 9:30	1.788	2.79	3.752	6.284	20.221	20.195	20.028	20.092	1655.41	1623.14	2273.09	2225.36
1/11/2017 9:45	1.787	2.789	3.751	6.282	20.234	20.194	20.028	20.092	1645.92	1619.89	2284.11	2222.28
1/11/2017 10:00	1.785	2.788	3.75	6.284	20.234	20.194	20.028	20.092	1642.04	1621.97	2273.45	2227.34
1/11/2017 10:15	1.785	2.79	3.749	6.291	20.247	20.195	20.029	20.093	1630.19	1619.44	2287.91	2200.59
1/11/2017 10:30	1.796	2.797	3.748	6.298	20.242	20.194	20.028	20.092	1640.23	1615.73	2304.91	2221.38
1/11/2017 10:45	1.803	2.795	3.758	6.298	20.241	20.194	20.027	20.091	1645.56	1613.92	2311.05	2206.74
1/11/2017 11:00	1.822	2.814	3.768	6.317	20.229	20.192	20.026	20.09	1664.09	1616.27	2292.25	2220.29
1/11/2017 11:15	1.833	2.817	3.775	6.318	20.233	20.192	20.026	20.09	1674.12	1609.4	2284.66	2227.16
1/11/2017 11:30	1.846	2.831	3.785	6.324	20.219	20.191	20.025	20.09	1684.25	1614.37	2283.03	2209.27
1/11/2017 11:45	1.866	2.838	3.789	6.34	20.218	20.191	20.025	20.089	1703.04	1615.9	2290.42	2217.56
1/11/2017 12:00	1.876	2.839	3.789	6.34	20.199	20.191	20.025	20.075	1720.13	1615.27	2284.83	2236.01
1/11/2017 12:15	1.882	2.845	3.79	6.34	20.194	20.19	20.017	20.068	1727.19	1610.31	2286.1	2208.36
1/11/2017 12:30	1.889	2.847	3.791	6.34	20.193	20.189	20.003	20.049	1741.54	1617.52	2292.41	2223.17
1/11/2017 12:45	1.886	2.838	3.789	6.34	20.193	20.185	20.003	20.048	1751.66	1623.12	2296.2	2199.47
1/11/2017 13:00	1.887	2.838	3.789	6.34	20.193	20.185	20.004	20.049	1747.78	1623.76	2285.35	2217.01
1/11/2017 13:15	1.889	2.85	3.792	6.34	20.193	20.158	20.002	20.049	1746.44	1631.36	2284.29	2215.77
1/11/2017 13:30	1.902	2.864	3.807	6.356	20.192	20.155	19.999	20.047	1747.25	1629.47	2283.21	2211.62
1/11/2017 13:45	1.921	2.875	3.816	6.362	20.191	20.148	19.994	20.047	1748.43	1633.72	2286.28	2209.63
1/11/2017 14:00	1.918	2.869	3.811	6.359	20.189	20.151	19.999	20.045	1744.99	1629.2	2285.56	2192.45
1/11/2017 14:15	1.906	2.857	3.8	6.344	20.188	20.142	19.984	20.044	1740.47	1633.36	2294.96	2216.14
1/11/2017 14:30	1.889	2.846	3.788	6.339	20.191	20.146	19.982	20.047	1734.33	1634.44	2290.44	2199.86
1/11/2017 14:45	1.889	2.847	3.791	6.339	20.194	20.148	19.984	20.049	1732.52	1622.78	2297.85	2221.92
1/11/2017 15:00	1.9	2.858	3.804	6.345	20.192	20.164	19.995	20.048	1727.91	1627.48	2296.41	2213.24
1/11/2017 15:15	1.902	2.859	3.803	6.345	20.192	20.16	19.994	20.047	1721.85	1639.14	2285.74	2202.39
1/11/2017 15:30	1.891	2.858	3.799	6.34	20.194	20.168	19.992	20.049	1714.89	1641.31	2293.69	2207.45
1/11/2017 15:45	1.889	2.848	3.789	6.34	20.194	20.157	19.984	20.049	1706.11	1631.9	2282.47	2211.78
1/11/2017 16:00	1.888	2.838	3.789	6.333	20.194	20.161	19.984	20.05	1706.48	1632.09	2284.29	2208.72
1/11/2017 16:15	1.878	2.838	3.789	6.322	20.195	20.163	19.984	20.051	1706.19	1631.08	2285.53	2209.78
1/11/2017 16:30	1.873	2.837	3.786	6.318	20.195	20.173	19.984	20.051	1705.56	1629.45	2283.18	2214.84
1/11/2017 16:45	1.867	2.829	3.778	6.318	20.196	20.177	19.985	20.051	1696.07	1632.8	2303.43	2207.25
1/11/2017 17:00	1.851	2.816	3.77	6.315	20.197	20.192	19.988	20.051	1684.34	1626.12	2293.33	2206.73
1/11/2017 17:15	1.845	2.816	3.767	6.299	20.197	20.188	19.986	20.051	1679.26	1628.37	2295.48	2216.84
1/11/2017 17:30	1.836	2.809	3.765	6.296	20.198	20.191	19.987	20.052	1670.96	1626.39	2288.45	2197.51
1/11/2017 17:45	1.826	2.795	3.753	6.296	20.198	20.185	19.987	20.052	1656.95	1628.84	2288.27	2204.57
1/11/2017 18:00	1.827	2.797	3.748	6.297	20.224	20.193	20.015	20.052	1639.23	1629.11	2287.91	2214.15
1/11/2017 18:15	1.821	2.8	3.752	6.291	20.234	20.193	20.027	20.052	1597.29	1618.08	2301.65	2204.2
1/11/2017 18:30	1.812	2.802	3.754	6.284	20.202	20.193	20.028	20.055	1579.12	1610.58	2288.99	2202.03
1/11/2017 18:45	1.811	2.803	3.755	6.284	20.214	20.193	20.027	20.065	1562.31	1608.86	2277.24	2210.35
1/11/2017 19:00	1.814	2.805	3.757	6.287	20.2	20.194	20.027	20.055	1563.21	1611.21	2292.07	2212.16
1/11/2017 19:15	1.814	2.804	3.757	6.287	20.201	20.195	20.029	20.055	1581.2	1612.02	2290.8	2212.88
1/11/2017 19:30	1.815	2.799	3.758	6.287	20.22	20.197	20.03	20.073	1572.79	1600.9	2283.21	2213.78
1/11/2017 19:45	1.81	2.796	3.758	6.287	20.247	20.197	20.031	20.076	1537.27	1600	2283.21	2215.59
1/11/2017 20:00	1.805	2.796	3.758	6.288	20.244	20.197	20.031	20.076	1511.5	1597.29	2299.48	2196.79
1/11/2017 20:15	1.803	2.796	3.755	6.288	20.236	20.197	20.031	20.076	1506.08	1592.41	2279.23	2209.63
1/11/2017 20:30	1.797	2.795	3.753	6.288	20.254	20.216	20.032	20.096	1479.77	1586.89	2281.58	2198.78
1/11/2017 20:45	1.793	2.79	3.75	6.288	20.263	20.219	20.032	20.096	1450.94	1586.71	2270.01	2214.15
1/11/2017 21:00	1.794	2.788	3.749	6.287	20.26	20.219	20.033	20.096	1432.13	1577.85	2287.37	2189.74
1/11/2017 21:15	1.793	2.785	3.747	6.285	20.25	20.219	20.036	20.099	1426.9	1573.08	2272.2	2211.09
1/11/2017 21:30	1.794	2.785	3.748	6.28	20.287	20.236	20.052	20.108	1414.17	1568.02	2280.53	2202.61
1/11/2017 21:45	1.794	2.785	3.747	6.278	20.25	20.238	20.051	20.097	1407.98	1568.62	2268.14	2187.5
1/11/2017 22:00	1.794	2.785	3.746	6.277	20.25	20.236	20.048	20.099	1422.6	1559.92	2274.57	2210.2
1/11/2017 22:15	1.793	2.785	3.744	6.277	20.251	20.242	20.054	20.099	1432.06	1559.08	2266.89	2200.35
1/11/2017 22:30	1.789	2.785	3.746	6.273	20.252	20.243	20.055	20.11	1434.48	1558.9	2259	2192.28
1/11/2017 22:45	1.781	2.785	3.745	6.269	20.254	20.241	20.052	20.112	1431.67	1553.93	2277.22	2204.52
1/11/2017 23:00	1.775	2.785	3.745	6.267	20.253	20.228	20.038	20.101	1451.06	1555.96	2267.88	2198.25
1/11/2017 23:15	1.774	2.785	3.742	6.266	20.253	20.23	20.036	20.101	1461.56	1553.25	2266.26	2213.45
1/11/2017 23:30	1.773	2.785	3.739	6.266	20.253	20.222	20.035	20.1	1473.77	1557.32	2271.5	2190.66
1/11/2017 23:45	1.772	2.784	3.737	6.266	20.254	20.223	20.036	20.101	1480	1558.04	2286.15	2210.2
1/12/2017 0:00	1.772	2.783	3.737	6.266	20.253	20.222	20.035	20.105	1461.92	1542.94	2267.71	2186.68
1/12/2017 0:15	1.772	2.781	3.737	6.266	20.27	20.236	20.049	20.116	1440.04	1546.74	2269.15	2195
1/12/2017 0:30	1.772	2.78	3.737	6.266	20.298	20.243	20.056	20.12	1409.38	1553.52	2263.91	2205.49
1/12/2017 0:45	1.772	2.781	3.737	6.266	20.255	20.243	20.047	20.118	1418.79	1543.76	2267.16	2210.01
1/12/2017 1:00	1.772	2.782	3.737	6.266	20.253	20.235	20.038	20.112	1456.93	1551.7	2269.31	2196.43
1/12/2017 1:15	1.772	2.783	3.737	6.266	20.253	20.222	20.035	20.101	1498.99	1554.78	2272.59	2214.89
1/12/2017 1:30	1.772	2.78	3.737	6.266	20.304	20.241	20.054	20.118	1499.78	1546.53	2253.37	2186.64
1/12/2017 1:45	1.772	2.778	3.737	6.266	20.317	20.244	20.063	20.122	1444.51	1554.64	2273.95	2192.75
1/12/2017 2:00	1.772	2.777	3.737	6.266	20.326	20.256	20.076	20.137	1414.71	1548.81	2254.36	2189.07
1/12/2017 2:15	1.772	2.777	3.737	6.266	20.312	20.264	20.076	20.139	1389.73	1546.52	2252.68	2187.4
1/12/2017 2:30	1.772	2.777	3.737	6.266	20.298	20.264	20.076	20.14	1393.85	1539.97	2259.45	2195.26
1/12/2017 2:45	1.772	2.777	3.737	6.266	20.298	20.264	20.076	20.329	1399.15	1540.91	2264.85	2180.59
1/12/2017 3:00	1.772	2.776	3.737	6.266	20.297	20.264	20.076	22.901	1406.51	1532.1	2261.3	2205.97
1/12/2017 3:15	1.772	2.775	3.737	6.266	20.298	20.265	20.076	22.251	1418.55	1541.69	2268.37	2186.09
1/12/2017 3:30	1.771	2.77	3.737	6.266	20.298	20.265	20.076	21.738	1427.57	1530.11	2254.2	2187.66
1/12/2017 3:45	1.769	2.767	3.737	6.266	20.298	20.265	20.076	21.346	1441.28	1535.86	2271.83	2181.59
1/12/2017 4:00	1.766	2.764	3.737	6.266	20.298	20.265	20.076	21.054	1446.09	1533.99	2254.32	2192.83
1/12/2017 4:15	1.762	2.764	3.737	6.263	20.298	20.265	20.076	20.83	1441.3	1528.11	2244.2	2202.42
1/12/2017 4:30	1.761	2.764	3.737	6.258	20.298	20.265	20.076	20.66	1443.65	1532.99	2263	2182.16
1/12/2017 4:45	1.76	2.764	3.736	6.253	20.299	20.266	20.077	20.534	1444.47	1532.09	2268.79	2181.8
1/12/2017 5:00	1.76	2.764	3.735	6.25	20.301	20.268	20.079	20.44	1438.77	1535.26	2257.76	2185.42
1/12/2017 5:15	1.76	2.764	3.735	6.246	20.302	20.269	20.08	20.373	1425.3	1535.89	2279.82	2183.07
1/12/2017 5:30	1.76	2.764	3.733	6.244	20.302	20.269	20.08	20.318	1426.2	1539.87	2263.18	2183.43
1/12/2017 5:45	1.761	2.764	3.733	6.245	20.302	20.269	20.08	20.279	1429.73	1537.88	2262.46	2195.55
1/12/2017 6:00	1.759	2.764	3.733	6.244	20.302	20.268	20.079	20.249	1431.27	1535.43	2271.14	2184.15
1/12/2017 6:15	1.754	2.764	3.732	6.244	20.302	20.269	20.08	20.228	1418.06	1531.1	2265.54	2195.55
1/12/2017 6:30	1.751	2.764	3.728	6.244	20.303	20.27	20.081	20.215	1411.93	1535	2270.44	2194.84
1/12/2017 6:45	1.751	2.764	3.725	6.244	20.305	20.272	20.083	20.206	1409.45	1536.95	2266	2198.72
1/12/2017 7:00	1.752	2.765	3.721	6.246	20.306	20.272	20.084	20.187	1391.82	1539.77	2258.38	2194.17
1/12/2017 7:15	1.755	2.769	3.721	6.249	20.306	20.272	20.084	20.187	1394.92	1536.37	2260.23	2193.85
1/12/2017 7:30	1.757	2.771	3.722	6.252	20.315	20.272	20.084	20.187	1375.69	1532.95	2266.65	2184.53
1/12/2017 7:45	1.761	2.774	3.726	6.256	20.328	20.272	20.084	20.185	1359.39	1539.81	2270.24	2184.33
1/12/2017 8:00	1.768	2.78	3.74	6.265	20.354	20.273	20.09	20.186	1332.37	1532.15	2248.35	2183.42
1/12/2017 8:15	1.795	2.808	3.766	6.292	20.402	20.291	20.102	20.203	1282.1	1525.75	2265.92	2178.74
1/12/2017 8:30	1.805	2.819	3.771	6.301	20.396	20.29	20.105	20.204	1242.52	1522.34	2265.47	2184.8
1/12/2017 8:45	1.806	2.815	3.767	6.297	20.385	20.307	20.119	20.204	1239.48	1517.2	2270.06	2170.77
1/12/2017 9:00	1.815	2.815	3.764	6.291	20.424	20.31	20.122	20.205	1223.45	1507.23	2254.47	2184.11
1/12/2017 9:15	1.827	2.829	3.78	6.31	20.429	20.321	20.132	20.218	1192.46	1499.82	2248.01	2193.21
1/12/2017 9:30	1.843	2.842	3.787	6.32	20.434	20.323	20.143	20.216	1177.78	1496.07	2246.86	2194.23
1/12/2017 9:45	1.858	2.85	3.801	6.332	20.428	20.329	20.152	20.213	1171.67	1493.25	2255.82	2202.48
1/12/2017 10:00	1.903	2.892	3.831	6.366	20.432	20.346	20.148	20.228	1185.27	1487.02	2245.08	2186.5
1/12/2017 10:15	2.011	2.978	3.9	6.447	20.433	20.35	20.16	20.242	1207.05	1480.41	2239.82	2188.84
1/12/2017 10:30	2.066	3.01	3.919	6.472	20.413	20.348	20.164	20.24	1233.81	1475.16	2230.96	2198.24
1/12/2017 10:45	2.1	3.03	3.93	6.49	20.402	20.346	20.167	20.241	1268.34	1470.46	2244.16	2198.6
1/12/2017 11:00	2.129	3.042	3.94	6.494	20.399	20.346	20.174	20.244	1307.66	1470.92	2239.82	2186.67
1/12/2017 11:15	2.147	3.053	3.941	6.494	20.379	20.345	20.173	20.241	1354.3	1474.34	2240.17	2191.72
1/12/2017 11:30	2.154	3.053	3.943	6.494	20.365	20.345	20.158	20.239	1408.08	1477.23	2228.96	2200.93
1/12/2017 11:45	2.169	3.053	3.949	6.496	20.354	20.345	20.158	20.235	1461.97	1482.85	2241.08	2192.45
1/12/2017 12:00	2.17	3.054	3.949	6.5	20.351	20.344	20.158	20.224	1511.94	1497.2	2259.32	2188.81
1/12/2017 12:15	2.179	3.053	3.948	6.502	20.337	20.339	20.156	20.216	1547.28	1501.27	2250.1	2198.76
1/12/2017 12:30	2.177	3.051	3.947	6.498	20.325	20.321	20.144	20.213	1582.11	1517.84	2252.18	2195.95
1/12/2017 12:45	2.182	3.049	3.945	6.497	20.324	20.317	20.132	20.212	1604.52	1523.72	2245.9	2194.2
1/12/2017 13:00	2.184	3.056	3.945	6.5	20.324	20.313	20.137	20.212	1623.73	1531.74	2247.27	2189.44
1/12/2017 13:15	2.18	3.061	3.941	6.502	20.324	20.316	20.151	20.211	1625.03	1531.69	2262.02	2196.23
1/12/2017 13:30	2.171	3.051	3.937	6.491	20.316	20.309	20.13	20.206	1635.79	1543.16	2250.45	2194.24
1/12/2017 13:45	2.134	3.014	3.906	6.453	20.291	20.297	20.129	20.193	1645	1551.11	2252.07	2172.91
1/12/2017 14:00	2.112	2.998	3.895	6.437	20.286	20.299	20.13	20.195	1652.14	1553.1	2250.81	2185.93
1/12/2017 14:15	2.095	2.999	3.897	6.438	20.289	20.299	20.131	20.195	1650.24	1551.65	2256.05	2184.84
1/12/2017 14:30	2.098	2.997	3.897	6.442	20.301	20.3	20.133	20.195	1648.89	1567.74	2259.48	2204.54
1/12/2017 14:45	2.095	2.995	3.898	6.442	20.308	20.3	20.134	20.195	1639.87	1566.4	2243.78	2179.8
1/12/2017 15:00	2.072	2.978	3.883	6.423	20.309	20.301	20.135	20.194	1622.08	1564.88	2262.41	2193.74
1/12/2017 15:15	1.994	2.914	3.828	6.359	20.292	20.305	20.122	20.18	1615.89	1575.04	2264.41	2179.28
1/12/2017 15:30	1.936	2.873	3.796	6.322	20.296	20.307	20.125	20.182	1612.78	1576.44	2267.45	2198.76
1/12/2017 15:45	1.909	2.859	3.788	6.317	20.306	20.313	20.132	20.187	1601.32	1567.96	2271.95	2185.17
1/12/2017 16:00	1.889	2.852	3.789	6.317	20.305	20.315	20.137	20.188	1598.37	1567.55	2269.29	2185.04
1/12/2017 16:15	1.878	2.84	3.787	6.303	20.308	20.316	20.144	20.19	1591.87	1571.35	2263.68	2166.06
1/12/2017 16:30	1.867	2.838	3.778	6.296	20.324	20.316	20.145	20.197	1589.5	1573.13	2271.97	2188.81
1/12/2017 16:45	1.852	2.837	3.775	6.296	20.322	20.316	20.141	20.209	1588.23	1564.91	2264.92	2188.99
1/12/2017 17:00	1.846	2.826	3.768	6.293	20.316	20.317	20.136	20.196	1588.79	1571.07	2259.16	2192.27
1/12/2017 17:15	1.841	2.818	3.767	6.276	20.315	20.318	20.126	20.187	1594.85	1573.51	2259.34	2187.21
1/12/2017 17:30	1.833	2.817	3.766	6.275	20.322	20.318	20.127	20.182	1588.61	1573.33	2269.47	2189.74
1/12/2017 17:45	1.829	2.82	3.757	6.279	20.331	20.318	20.133	20.177	1575.95	1565.29	2258.44	2173.83
1/12/2017 18:00	1.833	2.821	3.755	6.285	20.333	20.319	20.144	20.19	1544.77	1565.11	2256.09	2189.56
1/12/2017 18:15	1.826	2.809	3.758	6.287	20.335	20.322	20.142	20.194	1516.47	1564.47	2268.93	2200.05
1/12/2017 18:30	1.815	2.807	3.758	6.279	20.336	20.326	20.138	20.195	1488.18	1567.55	2263.69	2193.18
1/12/2017 18:45	1.815	2.807	3.758	6.277	20.337	20.342	20.145	20.196	1452.68	1561.89	2260.07	2180.33
1/12/2017 19:00	1.815	2.807	3.758	6.274	20.351	20.346	20.153	20.198	1425.35	1566.49	2268.22	2204.39
1/12/2017 19:15	1.814	2.807	3.758	6.266	20.383	20.346	20.156	20.199	1389.47	1559.38	2266.78	2175.81
1/12/2017 19:30	1.807	2.807	3.758	6.266	20.384	20.346	20.156	20.203	1358.02	1554.24	2254.68	2182.89
1/12/2017 19:45	1.803	2.807	3.757	6.266	20.377	20.346	20.156	20.209	1339.3	1555.24	2268.07	2183.61
1/12/2017 20:00	1.798	2.807	3.754	6.266	20.348	20.346	20.157	20.203	1341.47	1547.73	2268.07	2187.59
1/12/2017 20:15	1.799	2.807	3.753	6.266	20.344	20.346	20.157	20.219	1349.88	1541.4	2273.31	2204.95
1/12/2017 20:30	1.796	2.806	3.749	6.266	20.352	20.346	20.157	20.218	1349.25	1544.48	2270.96	2188.85
1/12/2017 20:45	1.795	2.804	3.748	6.266	20.345	20.346	20.157	20.207	1353.23	1532.9	2271.87	2180.17
1/12/2017 21:00	1.794	2.803	3.748	6.266	20.348	20.348	20.159	20.201	1350.88	1526.48	2251.97	2175.11
1/12/2017 21:15	1.794	2.802	3.748	6.266	20.345	20.348	20.158	20.2	1357.57	1527.12	2273.86	2183.07
1/12/2017 21:30	1.794	2.8	3.747	6.266	20.355	20.347	20.157	20.199	1357.84	1527.3	2249.26	2185.6
1/12/2017 21:45	1.794	2.8	3.747	6.266	20.364	20.347	20.157	20.205	1353.23	1526.3	2276.75	2194.1
1/12/2017 22:00	1.794	2.799	3.748	6.266	20.385	20.347	20.157	20.219	1344.64	1520.33	2278.2	2190.12
1/12/2017 22:15	1.794	2.797	3.747	6.266	20.385	20.347	20.157	20.219	1334.15	1517.89	2264.45	2186.32
1/12/2017 22:30	1.794	2.796	3.746	6.266	20.385	20.347	20.157	20.219	1329.34	1517.33	2256.65	2184.49
1/12/2017 22:45	1.794	2.796	3.746	6.265	20.385	20.347	20.157	20.219	1331.6	1507.57	2258.28	2182.32
1/12/2017 23:00	1.794	2.796	3.746	6.264	20.382	20.347	20.157	20.219	1341.65	1517.89	2265.53	2203.5
1/12/2017 23:15	1.793	2.796	3.745	6.262	20.385	20.347	20.157	20.219	1339.3	1509.21	2254.5	2183.07
1/12/2017 23:30	1.791	2.796	3.744	6.259	20.385	20.347	20.157	20.219	1334.49	1512.63	2249.23	2186.12
1/12/2017 23:45	1.785	2.796	3.745	6.256	20.386	20.347	20.157	20.219	1338.98	1506.99	2269.07	2190.95
1/13/2017 0:00	1.776	2.796	3.746	6.254	20.386	20.347	20.157	20.219	1342.81	1502.77	2259.53	2193.89
1/13/2017 0:15	1.773	2.796	3.747	6.252	20.386	20.347	20.157	20.219	1335.3	1505.57	2274.17	2188.27
1/13/2017 0:30	1.773	2.795	3.746	6.249	20.386	20.347	20.157	20.22	1341.52	1503.73	2258.22	2185.52
1/13/2017 0:45	1.772	2.793	3.745	6.246	20.387	20.347	20.157	20.22	1338.38	1497.71	2262.07	2180.86
1/13/2017 1:00	1.772	2.791	3.744	6.244	20.387	20.347	20.157	20.22	1339.93	1501.25	2254.86	2193.73
1/13/2017 1:15	1.772	2.79	3.741	6.244	20.387	20.347	20.157	20.22	1348.48	1508.89	2257.69	2183.18
1/13/2017 1:30	1.772	2.789	3.74	6.244	20.387	20.347	20.158	20.22	1349.46	1502.55	2251.88	2188.58
1/13/2017 1:45	1.772	2.789	3.74	6.244	20.42	20.363	20.172	20.22	1330.12	1506.62	2262.41	2179.23
1/13/2017 2:00	1.772	2.789	3.743	6.244	20.399	20.367	20.176	20.222	1314.41	1501.57	2264.28	2194.85
1/13/2017 2:15	1.772	2.789	3.746	6.244	20.407	20.366	20.175	20.229	1296.94	1499.89	2257.42	2174.62
1/13/2017 2:30	1.772	2.791	3.745	6.244	20.384	20.365	20.176	20.232	1305.49	1495.41	2249.4	2188.12
1/13/2017 2:45	1.772	2.79	3.745	6.244	20.386	20.365	20.193	20.235	1310.1	1492.88	2265.67	2181.43
1/13/2017 3:00	1.772	2.789	3.745	6.244	20.4	20.365	20.194	20.236	1315.89	1491.62	2261.7	2189.38
1/13/2017 3:15	1.772	2.787	3.745	6.244	20.421	20.366	20.195	20.237	1319.41	1487.82	2245.43	2169.67
1/13/2017 3:30	1.772	2.786	3.746	6.244	20.422	20.365	20.194	20.236	1313.82	1492.36	2245.27	2190.12
1/13/2017 3:45	1.77	2.786	3.747	6.244	20.392	20.365	20.194	20.236	1321.31	1490.81	2234.04	2170.22
1/13/2017 4:00	1.768	2.785	3.744	6.244	20.405	20.366	20.195	20.237	1328.38	1487.57	2246.53	2186.51
1/13/2017 4:15	1.763	2.785	3.741	6.244	20.43	20.367	20.197	20.244	1322.95	1488.92	2251.41	2163.18
1/13/2017 4:30	1.761	2.785	3.739	6.244	20.428	20.366	20.195	20.254	1323.78	1491.47	2265.36	2183.28
1/13/2017 4:45	1.761	2.785	3.738	6.244	20.428	20.366	20.196	20.254	1328.18	1489.54	2255.7	2185.72
1/13/2017 5:00	1.759	2.785	3.737	6.244	20.428	20.367	20.196	20.257	1336.48	1492.42	2231.62	2187.87
1/13/2017 5:15	1.76	2.785	3.737	6.244	20.428	20.367	20.197	20.257	1345.58	1492.22	2265.72	2172.78
1/13/2017 5:30	1.76	2.785	3.737	6.244	20.431	20.371	20.197	20.258	1346.44	1490.55	2259.1	2178.46
1/13/2017 5:45	1.758	2.785	3.737	6.244	20.432	20.382	20.198	20.259	1334.69	1490.29	2242.84	2192.21
1/13/2017 6:00	1.752	2.785	3.737	6.244	20.432	20.388	20.198	20.259	1327.87	1495.22	2248.17	2183.8
1/13/2017 6:15	1.751	2.785	3.737	6.244	20.433	20.389	20.198	20.259	1316.94	1490.9	2257.56	2182.15
1/13/2017 6:30	1.751	2.785	3.737	6.244	20.453	20.389	20.202	20.259	1302.98	1495.12	2247.01	2161.84
1/13/2017 6:45	1.751	2.785	3.737	6.243	20.469	20.389	20.213	20.26	1289.45	1494.51	2238.2	2185.22
1/13/2017 7:00	1.751	2.785	3.737	6.241	20.477	20.399	20.219	20.274	1275.45	1493.45	2245.64	2167.34
1/13/2017 7:15	1.751	2.785	3.737	6.239	20.477	20.41	20.219	20.279	1263.14	1488.71	2233.16	2182.89
1/13/2017 7:30	1.751	2.785	3.737	6.238	20.477	20.41	20.225	20.279	1261.64	1481.62	2242.09	2192.91
1/13/2017 7:45	1.751	2.785	3.737	6.236	20.473	20.41	20.232	20.279	1266.22	1479.41	2248	2187.07
1/13/2017 8:00	1.751	2.785	3.737	6.236	20.468	20.41	20.23	20.279	1280.84	1482.08	2252.86	2186.86
1/13/2017 8:15	1.751	2.785	3.737	6.237	20.475	20.42	20.237	20.293	1288.58	1477.16	2244.66	2190.24
1/13/2017 8:30	1.751	2.785	3.737	6.24	20.501	20.427	20.236	20.296	1282.64	1476.54	2242.02	2186.16
1/13/2017 8:45	1.751	2.785	3.737	6.244	20.518	20.428	20.236	20.295	1267.07	1479.41	2242.71	2184.86
1/13/2017 9:00	1.752	2.785	3.737	6.244	20.517	20.427	20.235	20.295	1260.57	1471.46	2233.31	2191.55
1/13/2017 9:15	1.758	2.791	3.742	6.241	20.515	20.435	20.233	20.293	1253.88	1470.01	2234.03	2180.88
1/13/2017 9:30	1.763	2.791	3.739	6.237	20.514	20.445	20.247	20.307	1261.38	1469.74	2238.74	2197.7
1/13/2017 9:45	1.761	2.795	3.744	6.248	20.514	20.444	20.271	20.33	1272.23	1463.78	2237.29	2173.29
1/13/2017 10:00	1.778	2.799	3.746	6.253	20.512	20.444	20.272	20.331	1293.29	1459.71	2231.5	2183.96
1/13/2017 10:15	1.789	2.815	3.752	6.263	20.493	20.443	20.272	20.33	1321.76	1463.87	2230.24	2176.18
1/13/2017 10:30	1.803	2.816	3.764	6.271	20.433	20.443	20.27	20.329	1349.42	1464.5	2232.77	2183.78
1/13/2017 10:45	1.805	2.818	3.767	6.274	20.413	20.442	20.264	20.325	1376.36	1462.96	2222.46	2184.32
1/13/2017 11:00	1.819	2.826	3.767	6.274	20.405	20.437	20.262	20.324	1403.75	1464.04	2235.66	2200.76
1/13/2017 11:15	1.823	2.827	3.765	6.272	20.392	20.435	20.246	20.318	1434	1464.19	2221.33	2180.84
1/13/2017 11:30	1.829	2.834	3.769	6.27	20.39	20.435	20.243	20.316	1464.84	1475.86	2246.34	2166.79
1/13/2017 11:45	1.837	2.833	3.772	6.27	20.372	20.435	20.243	20.303	1500.98	1480.64	2258.97	2182.86
1/13/2017 12:00	1.843	2.834	3.774	6.276	20.368	20.435	20.243	20.303	1537.85	1486.33	2229.54	2184.17
1/13/2017 12:15	1.858	2.843	3.784	6.291	20.364	20.418	20.23	20.302	1569.42	1496.67	2245.18	2187.88
1/13/2017 12:30	1.862	2.843	3.783	6.29	20.366	20.393	20.227	20.302	1593.07	1505.58	2249.42	2154.34
1/13/2017 12:45	1.862	2.846	3.783	6.289	20.355	20.393	20.224	20.302	1612.45	1522.34	2257.31	2192.23
1/13/2017 13:00	1.871	2.852	3.783	6.29	20.353	20.392	20.225	20.3	1629.55	1530.59	2254.31	2183.99
1/13/2017 13:15	1.881	2.856	3.784	6.294	20.359	20.393	20.241	20.3	1635.92	1529.28	2249.01	2173.46
1/13/2017 13:30	1.89	2.865	3.792	6.311	20.355	20.391	20.242	20.301	1642.67	1542.18	2262.76	2178.9
1/13/2017 13:45	1.886	2.859	3.784	6.296	20.351	20.392	20.243	20.302	1647.98	1542.98	2251.89	2187.73
1/13/2017 14:00	1.881	2.85	3.782	6.288	20.347	20.392	20.238	20.301	1649.97	1547.86	2243.76	2193.7
1/13/2017 14:15	1.872	2.839	3.773	6.275	20.366	20.393	20.243	20.303	1639.14	1556.37	2267.27	2176.19
1/13/2017 14:30	1.872	2.838	3.773	6.272	20.362	20.393	20.243	20.303	1636.33	1563.67	2270.27	2185.51
1/13/2017 14:45	1.871	2.835	3.773	6.27	20.359	20.393	20.231	20.303	1632.18	1567.65	2266.25	2184.19
1/13/2017 15:00	1.862	2.832	3.769	6.269	20.367	20.394	20.241	20.304	1635.39	1563.54	2264.33	2176.12
1/13/2017 15:15	1.864	2.834	3.766	6.27	20.377	20.399	20.244	20.304	1613.57	1564.04	2272.67	2183
1/13/2017 15:30	1.865	2.835	3.767	6.271	20.378	20.422	20.244	20.303	1599.59	1577.36	2264.76	2171.3
1/13/2017 15:45	1.863	2.836	3.766	6.273	20.389	20.435	20.244	20.303	1581.79	1570.86	2256.4	2171.79
1/13/2017 16:00	1.849	2.829	3.767	6.268	20.389	20.436	20.244	20.304	1577.19	1566.97	2273.94	2183.55
1/13/2017 16:15	1.846	2.819	3.758	6.259	20.388	20.438	20.246	20.305	1569.62	1568.9	2263.68	2179.07
1/13/2017 16:30	1.842	2.816	3.746	6.252	20.394	20.44	20.249	20.308	1565.29	1571.07	2265.49	2190.46
1/13/2017 16:45	1.835	2.816	3.745	6.252	20.386	20.442	20.251	20.31	1557.33	1564.47	2259.88	2180.33
1/13/2017 17:00	1.828	2.809	3.745	6.251	20.396	20.443	20.252	20.312	1552.04	1569.22	2260	2182.98
1/13/2017 17:15	1.824	2.798	3.745	6.243	20.397	20.444	20.252	20.316	1541.24	1556.88	2269.1	2190.46
1/13/2017 17:30	1.824	2.795	3.745	6.236	20.398	20.444	20.251	20.326	1531.57	1561.22	2272	2191.37
1/13/2017 17:45	1.824	2.794	3.743	6.23	20.395	20.444	20.252	20.331	1521.81	1558.96	2259.34	2173.47
1/13/2017 18:00	1.821	2.794	3.739	6.23	20.398	20.444	20.252	20.332	1516.84	1561.22	2264.59	2194.8
1/13/2017 18:15	1.815	2.794	3.736	6.23	20.396	20.444	20.253	20.332	1525.51	1560.32	2266.03	2183.41
1/13/2017 18:30	1.813	2.794	3.734	6.23	20.384	20.444	20.253	20.332	1535.37	1559.77	2271.28	2199.32
1/13/2017 18:45	1.806	2.795	3.732	6.23	20.404	20.444	20.263	20.332	1535.82	1558.69	2289.9	2193.9
1/13/2017 19:00	1.804	2.795	3.734	6.232	20.422	20.444	20.273	20.332	1509.97	1562.21	2275.43	2188.66
1/13/2017 19:15	1.806	2.791	3.733	6.232	20.423	20.446	20.274	20.333	1485.38	1553.9	2262.42	2174.91
1/13/2017 19:30	1.807	2.789	3.73	6.228	20.423	20.446	20.274	20.333	1471.73	1550.83	2266.94	2181.24
1/13/2017 19:45	1.809	2.79	3.73	6.226	20.425	20.448	20.276	20.335	1463.5	1553.63	2275.98	2179.62
1/13/2017 20:00	1.81	2.791	3.731	6.226	20.422	20.449	20.274	20.333	1445.06	1551.73	2251.75	2164.43
1/13/2017 20:15	1.809	2.791	3.732	6.226	20.422	20.454	20.273	20.332	1430.06	1551.28	2245.78	2192.99
1/13/2017 20:30	1.806	2.788	3.731	6.223	20.422	20.463	20.273	20.332	1427.07	1543.77	2262.78	2182.69
1/13/2017 20:45	1.804	2.785	3.732	6.22	20.423	20.466	20.274	20.333	1426.44	1543.59	2255.19	2184.14
1/13/2017 21:00	1.804	2.783	3.732	6.218	20.423	20.46	20.274	20.333	1429.61	1541.69	2261.33	2175.1
1/13/2017 21:15	1.804	2.782	3.732	6.217	20.422	20.459	20.273	20.333	1442.8	1543.32	2262.6	2184.5
1/13/2017 21:30	1.803	2.782	3.733	6.218	20.422	20.458	20.273	20.333	1438.1	1544.5	2258.8	2188.47
1/13/2017 21:45	1.802	2.782	3.733	6.218	20.422	20.449	20.273	20.333	1435.03	1541.6	2272.18	2189.2
1/13/2017 22:00	1.802	2.782	3.732	6.218	20.423	20.454	20.274	20.334	1427.53	1540.88	2266.76	2185.94
1/13/2017 22:15	1.803	2.784	3.732	6.221	20.445	20.467	20.276	20.335	1405.38	1536	2272.36	2183.41
1/13/2017 22:30	1.8	2.785	3.729	6.222	20.466	20.469	20.277	20.336	1380.7	1533.92	2264.05	2191.37
1/13/2017 22:45	1.798	2.785	3.728	6.222	20.433	20.47	20.277	20.336	1375.82	1534.1	2266.58	2182.15
1/13/2017 23:00	1.799	2.785	3.726	6.222	20.426	20.469	20.277	20.336	1395.98	1533.11	2261.51	2163.89
1/13/2017 23:15	1.801	2.785	3.725	6.222	20.426	20.463	20.277	20.336	1414.69	1528.86	2264.77	2194.44
1/13/2017 23:30	1.803	2.785	3.725	6.221	20.426	20.449	20.277	20.336	1436.02	1532.75	2263.5	2197.33
1/13/2017 23:45	1.804	2.785	3.725	6.222	20.425	20.449	20.277	20.336	1446.42	1532.47	2272.9	2185.58
1/14/2017 0:00	1.804	2.785	3.723	6.222	20.426	20.449	20.277	20.336	1467.03	1538.17	2264.23	2194.98
1/14/2017 0:15	1.804	2.785	3.722	6.221	20.423	20.449	20.277	20.336	1487.46	1538.71	2285.02	2188.47
1/14/2017 0:30	1.805	2.785	3.722	6.221	20.408	20.449	20.277	20.336	1503.1	1543.32	2258.8	2190.46
1/14/2017 0:45	1.807	2.785	3.721	6.221	20.397	20.447	20.272	20.336	1531.03	1550.28	2281.04	2188.29
1/14/2017 1:00	1.811	2.785	3.722	6.221	20.381	20.431	20.24	20.336	1561.04	1555.25	2274.71	2202.94
1/14/2017 1:15	1.812	2.785	3.721	6.221	20.387	20.429	20.243	20.336	1580.2	1556.7	2265.31	2178.53
1/14/2017 1:30	1.811	2.785	3.721	6.22	20.391	20.43	20.242	20.336	1589.51	1566.1	2273.45	2191.73
1/14/2017 1:45	1.81	2.785	3.722	6.22	20.405	20.43	20.252	20.336	1587.53	1564.65	2274.53	2178.53
1/14/2017 2:00	1.809	2.784	3.723	6.22	20.424	20.439	20.261	20.336	1574.96	1567.82	2268.57	2183.59
1/14/2017 2:15	1.804	2.784	3.722	6.218	20.425	20.446	20.267	20.336	1535.28	1569.45	2262.6	2198.6
1/14/2017 2:30	1.804	2.784	3.723	6.218	20.424	20.447	20.263	20.335	1519.19	1570.26	2273.26	2208.18
1/14/2017 2:45	1.804	2.782	3.721	6.216	20.409	20.447	20.254	20.334	1523.53	1568.63	2277.6	2191.73
1/14/2017 3:00	1.806	2.782	3.721	6.216	20.402	20.446	20.247	20.333	1535.46	1568.09	2283.39	2205.29
1/14/2017 3:15	1.807	2.781	3.719	6.212	20.4	20.44	20.236	20.333	1546.03	1569.54	2278.15	2191.73
1/14/2017 3:30	1.809	2.781	3.718	6.208	20.394	20.425	20.234	20.331	1553.17	1571.8	2278.87	2200.41
1/14/2017 3:45	1.812	2.783	3.719	6.206	20.378	20.424	20.235	20.306	1580.11	1573.69	2276.34	2205.47
1/14/2017 4:00	1.813	2.783	3.719	6.204	20.38	20.427	20.236	20.315	1600.27	1579.93	2275.25	2189.92
1/14/2017 4:15	1.813	2.783	3.718	6.201	20.378	20.426	20.235	20.316	1615.01	1586.35	2275.8	2205.47
1/14/2017 4:30	1.812	2.783	3.719	6.199	20.378	20.423	20.234	20.304	1625.94	1590.96	2277.6	2206.73
1/14/2017 4:45	1.812	2.782	3.719	6.2	20.377	20.404	20.233	20.294	1639.5	1585.54	2277.6	2207.82
1/14/2017 5:00	1.81	2.78	3.718	6.198	20.377	20.404	20.233	20.294	1641.22	1594.58	2283.93	2182.69
1/14/2017 5:15	1.81	2.78	3.716	6.195	20.377	20.404	20.233	20.294	1632.27	1592.86	2275.8	2207.28
1/14/2017 5:30	1.81	2.78	3.716	6.195	20.377	20.404	20.233	20.294	1625.49	1594.03	2274.71	2199.68
1/14/2017 5:45	1.811	2.781	3.714	6.195	20.379	20.405	20.235	20.296	1607.68	1599.1	2279.77	2202.39
1/14/2017 6:00	1.813	2.783	3.714	6.198	20.379	20.405	20.235	20.296	1581.92	1601.81	2274.53	2203.48
1/14/2017 6:15	1.813	2.783	3.715	6.198	20.378	20.405	20.235	20.295	1551.82	1596.02	2282.49	2207.1
1/14/2017 6:30	1.813	2.783	3.713	6.198	20.379	20.406	20.236	20.296	1531.21	1594.12	2277.42	2199.5
1/14/2017 6:45	1.814	2.784	3.714	6.199	20.38	20.406	20.237	20.297	1513.76	1587.07	2282.49	2208.54
1/14/2017 7:00	1.814	2.784	3.714	6.199	20.382	20.407	20.237	20.298	1489.17	1587.62	2275.8	2208
1/14/2017 7:15	1.814	2.785	3.714	6.199	20.412	20.407	20.237	20.298	1457.45	1583.19	2287.19	2198.06
1/14/2017 7:30	1.811	2.785	3.715	6.2	20.42	20.407	20.237	20.298	1430.06	1579.03	2282.49	2194.8
1/14/2017 7:45	1.81	2.785	3.715	6.2	20.405	20.407	20.237	20.298	1418.12	1570.08	2278.33	2203.66
1/14/2017 8:00	1.808	2.785	3.715	6.2	20.417	20.413	20.237	20.298	1410.26	1566.01	2285.38	2203.66
1/14/2017 8:15	1.808	2.785	3.715	6.2	20.425	20.425	20.237	20.299	1392.2	1559.71	2283.79	2198.27
1/14/2017 8:30	1.807	2.785	3.715	6.2	20.448	20.429	20.238	20.313	1364.56	1557.29	2284.54	2191.8
1/14/2017 8:45	1.813	2.786	3.716	6.2	20.425	20.428	20.237	20.32	1342.77	1554.3	2291.22	2204.98
1/14/2017 9:00	1.819	2.795	3.733	6.214	20.425	20.427	20.239	20.333	1348.55	1550.86	2280.01	2202.09
1/14/2017 9:15	1.84	2.807	3.742	6.226	20.423	20.431	20.27	20.336	1349.88	1542.15	2273.09	2207.28
1/14/2017 9:30	1.853	2.817	3.751	6.239	20.435	20.445	20.274	20.334	1352.86	1540.16	2263.32	2208.18
1/14/2017 9:45	1.858	2.822	3.751	6.236	20.445	20.443	20.272	20.332	1347.8	1539.53	2264.77	2208.54
1/14/2017 10:00	1.884	2.84	3.763	6.255	20.436	20.442	20.271	20.331	1364.43	1537.27	2270.92	2210.89
1/14/2017 10:15	1.936	2.878	3.796	6.289	20.437	20.439	20.269	20.349	1385.49	1533.47	2251.21	2201.13
1/14/2017 10:30	1.986	2.916	3.829	6.325	20.435	20.436	20.272	20.349	1413.59	1530.47	2269.63	2212.86
1/14/2017 10:45	2.078	2.989	3.885	6.391	20.442	20.447	20.278	20.367	1450.26	1538.65	2271.69	2204.99
1/14/2017 11:00	2.132	3.022	3.905	6.419	20.425	20.444	20.276	20.374	1497.53	1533.68	2256.42	2217.92
1/14/2017 11:15	2.164	3.037	3.908	6.429	20.415	20.441	20.274	20.352	1528.53	1537.84	2281.41	2202.98
1/14/2017 11:30	2.183	3.041	3.918	6.436	20.41	20.44	20.273	20.332	1559.56	1545.82	2273.83	2202.82
1/14/2017 11:45	2.202	3.052	3.927	6.436	20.409	20.429	20.272	20.331	1589.48	1557.14	2275.36	2218.44
1/14/2017 12:00	2.215	3.062	3.927	6.436	20.408	20.417	20.271	20.33	1618.62	1554.57	2266.32	2215.73
1/14/2017 12:15	2.221	3.062	3.927	6.436	20.405	20.415	20.269	20.328	1642.64	1565.76	2267.93	2212.65
1/14/2017 12:30	2.221	3.062	3.927	6.436	20.382	20.416	20.257	20.329	1661.61	1570.55	2274.62	2219.87
1/14/2017 12:45	2.227	3.062	3.927	6.436	20.362	20.417	20.232	20.33	1683.48	1580.95	2280.78	2217.36
1/14/2017 13:00	2.24	3.064	3.928	6.436	20.361	20.409	20.23	20.317	1699.38	1583.75	2279.69	2201.64
1/14/2017 13:15	2.243	3.07	3.934	6.437	20.36	20.404	20.229	20.309	1707.68	1599.55	2301.54	2211.93
1/14/2017 13:30	2.252	3.073	3.937	6.443	20.358	20.397	20.228	20.304	1720.51	1591.78	2288.53	2226.74
1/14/2017 13:45	2.253	3.074	3.938	6.443	20.358	20.395	20.227	20.292	1724.12	1596.03	2279.68	2199.28
1/14/2017 14:00	2.232	3.053	3.918	6.425	20.348	20.398	20.229	20.291	1723.67	1606.14	2275.88	2192.95
1/14/2017 14:15	2.127	2.964	3.842	6.339	20.324	20.382	20.236	20.296	1720.32	1615.98	2284.31	2213.66
1/14/2017 14:30	2.094	2.948	3.831	6.326	20.328	20.384	20.237	20.296	1721.92	1613.77	2263.61	2206.14
1/14/2017 14:45	2.087	2.949	3.836	6.33	20.332	20.385	20.235	20.292	1724.78	1624.66	2284.95	2213.2
1/14/2017 15:00	2.044	2.914	3.807	6.297	20.333	20.388	20.22	20.277	1715.94	1617.71	2287.49	2219.18
1/14/2017 15:15	2.012	2.895	3.79	6.276	20.334	20.389	20.222	20.265	1715.03	1625.39	2286.59	2209.6
1/14/2017 15:30	1.993	2.876	3.784	6.268	20.316	20.39	20.222	20.264	1713.59	1621.69	2286.59	2192.61
1/14/2017 15:45	1.973	2.875	3.784	6.266	20.316	20.391	20.221	20.264	1709.48	1619.47	2272.38	2200.99
1/14/2017 16:00	1.97	2.876	3.783	6.268	20.316	20.388	20.212	20.264	1709.42	1623.2	2286.64	2203.49
1/14/2017 16:15	1.96	2.867	3.776	6.257	20.317	20.375	20.205	20.265	1712.88	1626.48	2271.79	2208.17
1/14/2017 16:30	1.95	2.859	3.772	6.25	20.315	20.376	20.208	20.27	1709.19	1623.59	2277.89	2206.49
1/14/2017 16:45	1.947	2.858	3.767	6.251	20.303	20.377	20.209	20.269	1713.4	1625.45	2287.49	2201.44
1/14/2017 17:00	1.932	2.851	3.767	6.245	20.302	20.363	20.209	20.251	1711.72	1626.84	2281.39	2212.5
1/14/2017 17:15	1.931	2.838	3.759	6.231	20.302	20.358	20.193	20.252	1720.58	1626.93	2297.11	2207.44
1/14/2017 17:30	1.919	2.838	3.746	6.23	20.32	20.358	20.202	20.253	1711.82	1627.84	2288.09	2206.55
1/14/2017 17:45	1.912	2.838	3.745	6.23	20.308	20.358	20.191	20.253	1706.94	1620.79	2272.72	2203.3
1/14/2017 18:00	1.911	2.835	3.745	6.23	20.304	20.358	20.191	20.253	1699.98	1624.59	2285.2	2220.84
1/14/2017 18:15	1.91	2.829	3.746	6.227	20.305	20.359	20.191	20.242	1700.97	1623.5	2273.26	2193.36
1/14/2017 18:30	1.906	2.829	3.749	6.224	20.306	20.361	20.193	20.237	1699.71	1627.48	2291.71	2217.94
1/14/2017 18:45	1.901	2.827	3.751	6.224	20.307	20.361	20.193	20.236	1690.12	1633.54	2298.03	2197.51
1/14/2017 19:00	1.895	2.827	3.751	6.223	20.306	20.36	20.192	20.242	1676.2	1630.46	2286.82	2202.03
1/14/2017 19:15	1.894	2.826	3.751	6.223	20.306	20.359	20.191	20.235	1659.03	1624.32	2292.97	2210.35
1/14/2017 19:30	1.892	2.823	3.749	6.221	20.305	20.359	20.191	20.235	1635.35	1625.58	2288.99	2202.58
1/14/2017 19:45	1.89	2.82	3.747	6.218	20.305	20.359	20.191	20.234	1619.35	1632.54	2293.88	2202.58
1/14/2017 20:00	1.889	2.818	3.746	6.217	20.305	20.359	20.18	20.234	1607.95	1619.07	2283.21	2203.3
1/14/2017 20:15	1.889	2.818	3.745	6.213	20.305	20.359	20.17	20.234	1598.91	1617.81	2282.67	2201.85
1/14/2017 20:30	1.889	2.818	3.745	6.212	20.306	20.359	20.171	20.234	1573.15	1620.61	2280.32	2217.58
1/14/2017 20:45	1.889	2.816	3.744	6.21	20.326	20.36	20.187	20.234	1547.75	1611.3	2299.3	2213.24
1/14/2017 21:00	1.889	2.817	3.744	6.209	20.309	20.36	20.173	20.234	1539.62	1610.21	2288.45	2209.63
1/14/2017 21:15	1.889	2.816	3.742	6.208	20.308	20.36	20.177	20.234	1548.02	1608.77	2298.03	2205.11
1/14/2017 21:30	1.889	2.816	3.741	6.208	20.305	20.36	20.171	20.234	1569.17	1597.56	2282.49	2208.54
1/14/2017 21:45	1.889	2.816	3.739	6.208	20.322	20.36	20.183	20.234	1581.56	1605.33	2269.11	2213.78
1/14/2017 22:00	1.886	2.816	3.737	6.208	20.325	20.36	20.188	20.234	1588.88	1603.98	2284.66	2213.06
1/14/2017 22:15	1.882	2.816	3.735	6.208	20.324	20.36	20.186	20.234	1598.73	1600	2292.25	2204.2
1/14/2017 22:30	1.879	2.816	3.735	6.208	20.31	20.36	20.171	20.234	1596.57	1602.35	2290.98	2215.05
1/14/2017 22:45	1.88	2.818	3.737	6.21	20.305	20.357	20.171	20.229	1616.09	1597.65	2282.49	2214.15
1/14/2017 23:00	1.883	2.819	3.737	6.212	20.289	20.329	20.155	20.214	1648	1600.72	2290.62	2220.11
1/14/2017 23:15	1.887	2.821	3.737	6.213	20.284	20.318	20.151	20.212	1668.79	1597.74	2273.09	2221.02
1/14/2017 23:30	1.889	2.821	3.737	6.214	20.282	20.318	20.15	20.197	1685.51	1603.16	2283.21	2212.16
1/14/2017 23:45	1.893	2.822	3.737	6.212	20.277	20.317	20.146	20.195	1718.78	1617.72	2279.41	2232.41
1/15/2017 0:00	1.892	2.823	3.74	6.207	20.272	20.318	20.139	20.196	1710.73	1611.75	2287.01	2213.78
1/15/2017 0:15	1.894	2.824	3.742	6.203	20.263	20.288	20.127	20.178	1726.91	1618.62	2285.02	2206.73
1/15/2017 0:30	1.895	2.825	3.742	6.199	20.264	20.279	20.118	20.179	1720.68	1618.35	2276.34	2219.93
1/15/2017 0:45	1.893	2.824	3.741	6.196	20.26	20.276	20.11	20.176	1720.95	1619.8	2284.84	2214.33
1/15/2017 1:00	1.891	2.825	3.74	6.197	20.26	20.276	20.11	20.176	1715.16	1623.23	2278.51	2224.63
1/15/2017 1:15	1.886	2.824	3.738	6.195	20.261	20.276	20.11	20.176	1706.21	1626.31	2279.95	2207.28
1/15/2017 1:30	1.886	2.823	3.737	6.196	20.262	20.276	20.11	20.176	1701.06	1637.06	2292.79	2204.38
1/15/2017 1:45	1.885	2.822	3.735	6.196	20.261	20.276	20.11	20.176	1707.66	1628.11	2281.58	2220.29
1/15/2017 2:00	1.886	2.82	3.735	6.196	20.262	20.276	20.11	20.176	1709.65	1628.75	2282.85	2209.99
1/15/2017 2:15	1.884	2.82	3.734	6.196	20.261	20.276	20.11	20.176	1711.46	1620.52	2278.69	2192.99
1/15/2017 2:30	1.881	2.819	3.733	6.196	20.26	20.276	20.11	20.172	1719.23	1632.99	2276.88	2216.68
1/15/2017 2:45	1.879	2.817	3.733	6.196	20.254	20.276	20.11	20.167	1719.68	1626.03	2281.04	2220.47
1/15/2017 3:00	1.878	2.817	3.733	6.196	20.24	20.276	20.099	20.156	1720.95	1628.29	2284.84	2208.72
1/15/2017 3:15	1.88	2.816	3.734	6.197	20.239	20.276	20.09	20.156	1737.94	1627.66	2283.57	2232.59
1/15/2017 3:30	1.881	2.813	3.735	6.198	20.235	20.265	20.09	20.157	1742.1	1624.32	2279.95	2214.15
1/15/2017 3:45	1.881	2.813	3.734	6.197	20.219	20.236	20.071	20.138	1751.05	1632.72	2274.71	2216.5
1/15/2017 4:00	1.883	2.812	3.735	6.198	20.218	20.235	20.07	20.137	1759.91	1635.8	2278.33	2217.04
1/15/2017 4:15	1.88	2.809	3.735	6.198	20.219	20.236	20.071	20.138	1766.6	1642.94	2284.66	2217.22
1/15/2017 4:30	1.879	2.807	3.735	6.198	20.22	20.237	20.072	20.139	1766.78	1630.01	2271.28	2210.89
1/15/2017 4:45	1.878	2.806	3.735	6.198	20.22	20.238	20.071	20.127	1766.15	1638.6	2287.91	2223.91
1/15/2017 5:00	1.879	2.806	3.736	6.199	20.206	20.238	20.056	20.12	1769.85	1639.05	2280.14	2216.32
1/15/2017 5:15	1.879	2.807	3.736	6.199	20.198	20.228	20.052	20.119	1771.48	1644.29	2277.24	2213.24
1/15/2017 5:30	1.879	2.806	3.736	6.199	20.198	20.229	20.052	20.119	1771.93	1639.86	2283.39	2212.88
1/15/2017 5:45	1.879	2.807	3.736	6.2	20.198	20.217	20.045	20.119	1766.69	1639.14	2288.27	2223.55
1/15/2017 6:00	1.879	2.806	3.736	6.199	20.198	20.217	20.031	20.117	1766.06	1640.77	2284.84	2209.99
1/15/2017 6:15	1.879	2.807	3.736	6.199	20.196	20.201	20.031	20.101	1769.58	1645.56	2273.63	2214.33
1/15/2017 6:30	1.879	2.806	3.736	6.199	20.191	20.196	20.031	20.099	1769.76	1648	2281.4	2212.16
1/15/2017 6:45	1.879	2.807	3.736	6.199	20.175	20.195	20.024	20.09	1763.25	1647.01	2287.19	2224.99
1/15/2017 7:00	1.879	2.806	3.736	6.198	20.174	20.194	20.011	20.081	1772.75	1644.57	2287.19	2210.17
1/15/2017 7:15	1.879	2.806	3.736	6.197	20.175	20.195	20.01	20.08	1763.53	1644.38	2289.9	2205.83
1/15/2017 7:30	1.878	2.805	3.735	6.194	20.175	20.195	20.01	20.084	1770.03	1650.98	2275.43	2212.52
1/15/2017 7:45	1.878	2.805	3.735	6.191	20.175	20.195	20.01	20.079	1761.81	1642.39	2293.15	2209.63
1/15/2017 8:00	1.878	2.805	3.735	6.19	20.174	20.19	20.009	20.078	1769.76	1651.98	2272.72	2236.2
1/15/2017 8:15	1.877	2.804	3.734	6.188	20.174	20.186	20.009	20.078	1772.47	1644.93	2282.3	2228.79
1/15/2017 8:30	1.877	2.804	3.733	6.186	20.173	20.193	20.009	20.078	1766.33	1645.29	2298.94	2205.65
1/15/2017 8:45	1.875	2.804	3.734	6.186	20.186	20.193	20.009	20.078	1743.46	1647.91	2285.56	2210.17
1/15/2017 9:00	1.865	2.802	3.73	6.184	20.174	20.193	20.008	20.077	1727.64	1647.46	2273.81	2213.78
1/15/2017 9:15	1.858	2.802	3.731	6.184	20.174	20.193	20.008	20.077	1720.13	1647.19	2294.6	2205.65
1/15/2017 9:30	1.855	2.802	3.729	6.183	20.175	20.194	20.009	20.078	1727.1	1647.28	2265.49	2205.29
1/15/2017 9:45	1.854	2.801	3.728	6.182	20.174	20.193	20.009	20.078	1729.09	1646.73	2292.79	2214.15
1/15/2017 10:00	1.854	2.801	3.729	6.182	20.174	20.188	20.008	20.078	1727.46	1643.3	2285.56	2206.55
1/15/2017 10:15	1.853	2.8	3.726	6.181	20.174	20.181	20.009	20.078	1728.27	1641.49	2273.81	2218.12
1/15/2017 10:30	1.851	2.797	3.724	6.178	20.175	20.174	20.009	20.079	1727.19	1643.39	2273.81	2217.04
1/15/2017 10:45	1.848	2.795	3.723	6.176	20.175	20.173	20.009	20.078	1728.81	1639.68	2293.51	2211.25
1/15/2017 11:00	1.848	2.795	3.723	6.175	20.175	20.173	20.009	20.078	1736.95	1634.08	2283.75	2230.96
1/15/2017 11:15	1.851	2.794	3.724	6.175	20.174	20.173	20.004	20.078	1742.01	1642.39	2290.98	2210.35
1/15/2017 11:30	1.857	2.795	3.724	6.175	20.161	20.164	19.988	20.078	1738.21	1633.63	2274.17	2224.09
1/15/2017 11:45	1.858	2.795	3.724	6.175	20.158	20.153	19.981	20.073	1750.69	1639.23	2290.44	2205.47
1/15/2017 12:00	1.859	2.795	3.724	6.175	20.152	20.152	19.968	20.038	1759.64	1640.77	2282.12	2219.57
1/15/2017 12:15	1.857	2.794	3.724	6.173	20.137	20.151	19.968	20.038	1763.35	1643.48	2286.28	2217.04
1/15/2017 12:30	1.855	2.795	3.723	6.173	20.13	20.131	19.968	20.038	1762.8	1643.75	2278.33	2215.95
1/15/2017 12:45	1.858	2.795	3.723	6.172	20.129	20.131	19.968	20.038	1772.75	1639.5	2288.27	2219.75
1/15/2017 13:00	1.867	2.795	3.724	6.175	20.129	20.131	19.968	20.038	1775.28	1644.65	2278.51	2233.13
1/15/2017 13:15	1.869	2.81	3.727	6.183	20.128	20.122	19.951	20.037	1784.32	1640.59	2286.28	2215.23
1/15/2017 13:30	1.889	2.825	3.741	6.196	20.127	20.108	19.927	20.036	1790.81	1648.44	2282.64	2225.7
1/15/2017 13:45	1.909	2.838	3.746	6.208	20.126	20.107	19.926	20.023	1795.34	1651.52	2281.04	2215.77
1/15/2017 14:00	1.911	2.838	3.746	6.208	20.126	20.107	19.925	20.017	1792.88	1659.01	2274.32	2208.7
1/15/2017 14:15	1.911	2.838	3.746	6.208	20.126	20.107	19.925	20.016	1792.27	1649.81	2284.47	2212.7
1/15/2017 14:30	1.911	2.838	3.739	6.208	20.126	20.107	19.926	20.017	1791.19	1658.03	2279.95	2216.14
1/15/2017 14:45	1.911	2.838	3.735	6.207	20.109	20.107	19.926	20.011	1789.72	1657.29	2287.52	2202.37
1/15/2017 15:00	1.926	2.848	3.745	6.215	20.125	20.107	19.926	20.017	1780.97	1664.45	2287.01	2196.25
1/15/2017 15:15	1.931	2.85	3.746	6.215	20.125	20.106	19.926	20.016	1776.45	1660.57	2277.6	2215.23
1/15/2017 15:30	1.919	2.838	3.742	6.208	20.125	20.107	19.926	20.016	1764.16	1658.85	2286.82	2229.88
1/15/2017 15:45	1.913	2.838	3.735	6.208	20.126	20.107	19.926	20.015	1761.09	1665.9	2276.52	2217.04
1/15/2017 16:00	1.912	2.838	3.736	6.208	20.126	20.107	19.926	20.014	1758.83	1662.28	2283.75	2218.3
1/15/2017 16:15	1.912	2.838	3.736	6.208	20.126	20.107	19.926	20.01	1755.64	1660.82	2279.93	2204.9
1/15/2017 16:30	1.91	2.836	3.734	6.195	20.126	20.107	19.926	19.998	1754.57	1656.22	2276.88	2202.75
1/15/2017 16:45	1.893	2.824	3.725	6.186	20.127	20.108	19.927	19.998	1746.8	1655.68	2281.4	2191.91
1/15/2017 17:00	1.889	2.816	3.724	6.186	20.128	20.109	19.927	19.998	1748.97	1651.07	2285.74	2211.07
1/15/2017 17:15	1.88	2.816	3.717	6.181	20.128	20.109	19.928	20.002	1730.98	1650.89	2272	2213.24
1/15/2017 17:30	1.869	2.815	3.709	6.175	20.137	20.109	19.948	20.027	1720.13	1651.35	2276.34	2202.03
1/15/2017 17:45	1.871	2.804	3.706	6.177	20.129	20.109	19.949	20.036	1702.78	1649.17	2313.94	2197.7
1/15/2017 18:00	1.859	2.801	3.708	6.172	20.13	20.11	19.949	20.038	1698.35	1654.69	2284.66	2203.66
1/15/2017 18:15	1.852	2.801	3.709	6.171	20.13	20.11	19.948	20.039	1691.75	1648.54	2279.05	2216.14
1/15/2017 18:30	1.853	2.802	3.71	6.172	20.13	20.11	19.949	20.034	1688.86	1648.99	2288.63	2208
1/15/2017 18:45	1.855	2.803	3.711	6.174	20.13	20.11	19.949	20.028	1686.87	1638.87	2286.1	2208.36
1/15/2017 19:00	1.857	2.806	3.714	6.177	20.131	20.111	19.95	20.02	1688.59	1644.75	2276.34	2198.06
1/15/2017 19:15	1.857	2.806	3.714	6.177	20.132	20.112	19.95	20.01	1688.59	1643.48	2287.73	2212.7
1/15/2017 19:30	1.857	2.806	3.714	6.177	20.132	20.112	19.951	20.011	1689.94	1634.35	2302.01	2213.97
1/15/2017 19:45	1.858	2.807	3.715	6.177	20.133	20.113	19.952	20.019	1693.83	1631.73	2288.81	2208.18
1/15/2017 20:00	1.857	2.806	3.715	6.175	20.133	20.113	19.952	20.022	1685.69	1628.84	2273.99	2215.41
1/15/2017 20:15	1.854	2.807	3.715	6.173	20.133	20.113	19.952	20.024	1680.99	1632.81	2276.16	2229.7
1/15/2017 20:30	1.85	2.806	3.714	6.169	20.134	20.113	19.952	20.022	1687.86	1635.35	2272.36	2210.35
1/15/2017 20:45	1.849	2.807	3.715	6.167	20.135	20.114	19.953	20.024	1690.49	1633.99	2280.14	2212.34
1/15/2017 21:00	1.847	2.806	3.715	6.166	20.134	20.113	19.952	20.023	1685.51	1626.58	2284.47	2208
1/15/2017 21:15	1.847	2.806	3.715	6.163	20.134	20.113	19.952	20.025	1686.51	1635.35	2291.89	2197.88
1/15/2017 21:30	1.847	2.807	3.715	6.162	20.134	20.113	19.952	20.03	1681.27	1631.01	2287.73	2203.12
1/15/2017 21:45	1.847	2.806	3.715	6.159	20.134	20.113	19.952	20.03	1680.27	1628.65	2271.1	2209.45
1/15/2017 22:00	1.844	2.806	3.714	6.157	20.136	20.115	19.954	20.025	1678.46	1625.94	2271.64	2200.41
1/15/2017 22:15	1.84	2.805	3.715	6.157	20.139	20.116	19.955	20.029	1677.65	1617.36	2270.01	2199.32
1/15/2017 22:30	1.839	2.804	3.713	6.157	20.14	20.114	19.957	20.041	1683.71	1630.37	2277.06	2235.12
1/15/2017 22:45	1.838	2.804	3.713	6.156	20.152	20.113	19.967	20.042	1676.29	1624.86	2273.63	2195.71
1/15/2017 23:00	1.838	2.801	3.713	6.156	20.156	20.113	19.964	20.043	1675.68	1618.09	2285.94	2189.22
1/15/2017 23:15	1.84	2.801	3.712	6.156	20.156	20.113	19.955	20.04	1679.46	1626.13	2264.59	2216.32
1/15/2017 23:30	1.84	2.801	3.712	6.156	20.156	20.113	19.956	20.04	1680.99	1619.62	2283.21	2215.59
1/15/2017 23:45	1.841	2.801	3.713	6.156	20.156	20.113	19.952	20.042	1689.22	1621.97	2264.59	2205.65
1/16/2017 0:00	1.839	2.799	3.712	6.156	20.156	20.113	19.963	20.043	1679.82	1619.07	2268.57	2199.14
1/16/2017 0:15	1.839	2.798	3.71	6.156	20.157	20.114	19.956	20.041	1680.81	1622.24	2276.7	2190.46
1/16/2017 0:30	1.838	2.798	3.711	6.156	20.159	20.116	19.957	20.044	1680.36	1614.83	2283.03	2182.33
1/16/2017 0:45	1.837	2.797	3.709	6.156	20.157	20.114	19.958	20.043	1677.92	1613.47	2271.64	2189.02
1/16/2017 1:00	1.837	2.797	3.709	6.156	20.157	20.113	19.954	20.042	1680.18	1617.99	2275.98	2198.6
1/16/2017 1:15	1.837	2.797	3.707	6.156	20.157	20.113	19.952	20.043	1684.88	1621.24	2268.57	2209.09
1/16/2017 1:30	1.837	2.796	3.707	6.156	20.157	20.113	19.953	20.042	1679.55	1619.71	2286.64	2188.29
1/16/2017 1:45	1.837	2.796	3.706	6.156	20.157	20.114	19.953	20.043	1680.48	1619.19	2271.14	2196.65
1/16/2017 2:00	1.837	2.796	3.706	6.156	20.157	20.114	19.953	20.043	1683.92	1618.11	2274.39	2202.62
1/16/2017 2:15	1.837	2.796	3.704	6.156	20.157	20.114	19.953	20.043	1675.16	1616.4	2284.89	2195.58
1/16/2017 2:30	1.837	2.796	3.704	6.156	20.153	20.114	19.953	20.042	1684.59	1619.05	2281.68	2191.64
1/16/2017 2:45	1.837	2.796	3.703	6.156	20.145	20.115	19.954	20.03	1689.43	1619.1	2289.93	2191.4
1/16/2017 3:00	1.837	2.796	3.703	6.156	20.138	20.115	19.954	20.025	1687.56	1604.39	2281.3	2197.95
1/16/2017 3:15	1.837	2.796	3.703	6.156	20.139	20.116	19.955	20.025	1692.89	1613.61	2279.12	2194.87
1/16/2017 3:30	1.837	2.796	3.702	6.156	20.138	20.116	19.955	20.026	1693.11	1612.1	2287.43	2210.22
1/16/2017 3:45	1.837	2.796	3.699	6.156	20.137	20.116	19.955	20.026	1706.15	1618.1	2275.89	2193.98
1/16/2017 4:00	1.837	2.795	3.7	6.156	20.138	20.117	19.956	20.025	1702.24	1611.47	2276.17	2220.84
1/16/2017 4:15	1.837	2.795	3.699	6.156	20.138	20.117	19.956	20.024	1700.43	1618.97	2273.39	2200.16
1/16/2017 4:30	1.837	2.793	3.697	6.156	20.138	20.117	19.956	20.026	1698.47	1616.37	2280.12	2207.79
1/16/2017 4:45	1.837	2.791	3.697	6.156	20.138	20.117	19.956	20.026	1703.66	1620.93	2260.28	2191.02
1/16/2017 5:00	1.837	2.791	3.699	6.156	20.138	20.117	19.956	20.021	1698.1	1618.71	2270.88	2209.04
1/16/2017 5:15	1.837	2.79	3.698	6.156	20.147	20.117	19.956	20.027	1697.05	1616.75	2280.69	2191.54
1/16/2017 5:30	1.837	2.79	3.699	6.156	20.147	20.117	19.956	20.027	1694.99	1613.89	2267.04	2200.13
1/16/2017 5:45	1.837	2.788	3.698	6.156	20.16	20.117	19.956	20.026	1690.35	1613.68	2288.7	2190.33
1/16/2017 6:00	1.837	2.789	3.696	6.156	20.16	20.117	19.956	22.732	1680.11	1613.21	2270.41	2201.7
1/16/2017 6:15	1.837	2.789	3.698	6.156	20.162	20.117	19.956	22.229	1671.83	1620.2	2265.75	2190.17
1/16/2017 6:30	1.837	2.786	3.697	6.156	20.182	20.117	19.968	21.691	1656.38	1610.55	2281.33	2188.92
1/16/2017 6:45	1.837	2.787	3.698	6.156	20.182	20.118	19.976	21.284	1652.59	1607.48	2274.1	2197.25
1/16/2017 7:00	1.836	2.786	3.698	6.156	20.182	20.134	19.976	20.979	1638.68	1607.76	2263.08	2191.47
1/16/2017 7:15	1.835	2.786	3.697	6.155	20.182	20.138	19.976	20.748	1639.49	1610.73	2253.26	2190.68
1/16/2017 7:30	1.833	2.785	3.697	6.154	20.182	20.138	19.976	20.576	1634.94	1604.56	2276.19	2180.16
1/16/2017 7:45	1.831	2.785	3.696	6.151	20.188	20.143	19.977	20.447	1633.96	1608.01	2282.95	2191.81
1/16/2017 8:00	1.829	2.785	3.694	6.151	20.205	20.159	19.977	20.356	1622.03	1604.04	2270.84	2210.99
1/16/2017 8:15	1.826	2.785	3.696	6.152	20.205	20.159	19.988	20.287	1607.96	1602.89	2264.2	2200.72
1/16/2017 8:30	1.824	2.785	3.695	6.15	20.211	20.159	19.997	20.237	1596.48	1592.68	2271.49	2180.53
1/16/2017 8:45	1.819	2.785	3.695	6.149	20.227	20.159	19.996	20.202	1585.05	1596.35	2286.07	2183.19
1/16/2017 9:00	1.817	2.785	3.695	6.148	20.225	20.159	19.997	20.17	1569.96	1590.76	2268.01	2204.73
1/16/2017 9:15	1.816	2.785	3.696	6.147	20.232	20.159	19.999	20.163	1569.27	1579.4	2270.64	2198.14
1/16/2017 9:30	1.815	2.785	3.697	6.148	20.249	20.177	20.016	20.145	1557.57	1585.87	2263.71	2188.68
1/16/2017 9:45	1.815	2.785	3.696	6.148	20.249	20.179	20.016	20.128	1543.93	1580.09	2276.98	2182.06
1/16/2017 10:00	1.815	2.785	3.697	6.148	20.245	20.192	20.015	20.123	1538.76	1579.43	2261.58	2194.5
1/16/2017 10:15	1.816	2.785	3.697	6.151	20.225	20.192	20.014	20.122	1541.79	1576.5	2280.86	2199.51
1/16/2017 10:30	1.821	2.786	3.699	6.154	20.227	20.193	20.014	20.122	1550.46	1570.44	2273.63	2183.96
1/16/2017 10:45	1.823	2.786	3.697	6.154	20.251	20.197	20.013	20.121	1548.47	1566.46	2260.61	2196.25
1/16/2017 11:00	1.821	2.786	3.695	6.152	20.227	20.195	20.011	20.119	1543.68	1565.11	2273.45	2192.09
1/16/2017 11:15	1.82	2.784	3.695	6.15	20.221	20.194	20.011	20.119	1539.16	1565.02	2262.78	2195.16
1/16/2017 11:30	1.823	2.784	3.694	6.149	20.221	20.194	20.011	20.116	1544.95	1560.14	2270.01	2188.47
1/16/2017 11:45	1.826	2.785	3.694	6.147	20.221	20.187	20.011	20.089	1564.2	1563.21	2252.29	2188.47
1/16/2017 12:00	1.825	2.785	3.696	6.144	20.221	20.186	20.011	20.085	1575.05	1560.14	2254.82	2191.91
1/16/2017 12:15	1.825	2.784	3.696	6.142	20.221	20.182	20.01	20.088	1580.2	1555.89	2258.26	2184.5
1/16/2017 12:30	1.824	2.783	3.694	6.142	20.221	20.188	20.01	20.094	1579.03	1567.28	2257.54	2196.97
1/16/2017 12:45	1.824	2.783	3.694	6.142	20.221	20.188	20.01	20.094	1589.79	1564.2	2250.49	2197.33
1/16/2017 13:00	1.824	2.782	3.692	6.142	20.221	20.19	20.011	20.086	1595.21	1569.9	2264.59	2186.85
1/16/2017 13:15	1.825	2.777	3.69	6.143	20.221	20.186	20.011	20.08	1613.11	1574.78	2259.16	2179.44
1/16/2017 13:30	1.826	2.777	3.69	6.141	20.221	20.176	20.011	20.08	1627.03	1574.51	2260.61	2184.5
1/16/2017 13:45	1.829	2.778	3.692	6.142	20.22	20.174	20.011	20.08	1634.53	1570.53	2262.24	2185.4
1/16/2017 14:00	1.83	2.779	3.691	6.141	20.22	20.174	20.011	20.08	1643.57	1573.79	2253.92	2185.04
1/16/2017 14:15	1.828	2.777	3.69	6.142	20.22	20.174	20.011	20.08	1647.91	1579.21	2265.85	2181.97
1/16/2017 14:30	1.826	2.776	3.689	6.14	20.221	20.174	20.011	20.08	1646.37	1575.5	2254.28	2182.33
1/16/2017 14:45	1.825	2.778	3.692	6.141	20.221	20.174	20.011	20.08	1646.1	1574.69	2256.99	2189.56
1/16/2017 15:00	1.824	2.776	3.69	6.141	20.221	20.182	20.011	20.094	1647.82	1585.27	2263.14	2176.36
1/16/2017 15:15	1.824	2.777	3.692	6.141	20.221	20.186	20.011	20.094	1645.02	1579.3	2285.74	2181.24
1/16/2017 15:30	1.824	2.774	3.69	6.139	20.221	20.187	20.011	20.094	1643.57	1591.78	2272.54	2171.48
1/16/2017 15:45	1.824	2.773	3.689	6.137	20.221	20.192	20.011	20.1	1644.2	1581.11	2262.6	2191.01
1/16/2017 16:00	1.821	2.773	3.688	6.134	20.233	20.195	20.011	20.106	1638.15	1573.33	2260.97	2189.02
1/16/2017 16:15	1.819	2.775	3.688	6.132	20.259	20.195	20.02	20.12	1622.6	1591.95	2278.87	2179.44
1/16/2017 16:30	1.817	2.777	3.688	6.134	20.266	20.195	20.031	20.12	1611.48	1589.61	2288.99	2170.22
1/16/2017 16:45	1.815	2.778	3.689	6.134	20.266	20.195	20.035	20.12	1593.4	1584.63	2250.12	2163.71
1/16/2017 17:00	1.811	2.779	3.689	6.133	20.266	20.195	20.047	20.12	1580.57	1592.68	2264.23	2169.13
1/16/2017 17:15	1.812	2.782	3.69	6.135	20.266	20.203	20.052	20.12	1570.53	1583.73	2267.48	2207.28
1/16/2017 17:30	1.814	2.784	3.692	6.135	20.27	20.216	20.053	20.121	1560.68	1578.31	2253.56	2178.71
1/16/2017 17:45	1.815	2.785	3.693	6.135	20.291	20.218	20.055	20.123	1555.53	1579.84	2259.71	2183.78
1/16/2017 18:00	1.814	2.785	3.693	6.133	20.29	20.219	20.055	20.123	1544.68	1573.42	2272	2176.54
1/16/2017 18:15	1.815	2.785	3.693	6.134	20.282	20.219	20.055	20.123	1536.63	1572.61	2274.35	2188.66
1/16/2017 18:30	1.815	2.785	3.693	6.134	20.274	20.219	20.055	20.123	1536.45	1567.64	2248.14	2202.58
1/16/2017 18:45	1.815	2.784	3.693	6.134	20.284	20.222	20.055	20.13	1542.6	1564.11	2263.86	2184.14
1/16/2017 19:00	1.815	2.781	3.693	6.134	20.292	20.238	20.062	20.142	1543.15	1554.82	2268.22	2162.46
1/16/2017 19:15	1.815	2.78	3.693	6.134	20.292	20.241	20.068	20.144	1536.84	1556.63	2262.82	2184.35
1/16/2017 19:30	1.815	2.78	3.693	6.134	20.292	20.241	20.074	20.144	1545.71	1556.38	2260.66	2182.74
1/16/2017 19:45	1.815	2.777	3.693	6.134	20.293	20.242	20.077	20.144	1544.98	1560.8	2264.27	2170.08
1/16/2017 20:00	1.815	2.775	3.693	6.134	20.293	20.242	20.077	20.15	1551.51	1553.14	2253.82	2183.12
1/16/2017 20:15	1.815	2.775	3.693	6.134	20.314	20.242	20.077	20.163	1554.11	1550.31	2261.38	2169.72
1/16/2017 20:30	1.815	2.775	3.693	6.134	20.314	20.241	20.076	20.163	1550.05	1552.67	2252.7	2174.06
1/16/2017 20:45	1.815	2.775	3.693	6.134	20.314	20.241	20.076	20.163	1552.74	1549.67	2252.87	2178.74
1/16/2017 21:00	1.815	2.772	3.693	6.134	20.314	20.241	20.086	20.163	1549.93	1546.22	2244.71	2165.52
1/16/2017 21:15	1.815	2.772	3.693	6.134	20.314	20.241	20.096	20.163	1545.05	1546.77	2264.96	2167.33
1/16/2017 21:30	1.815	2.771	3.693	6.134	20.314	20.245	20.096	20.163	1551.38	1548.48	2257.73	2182.7
1/16/2017 21:45	1.815	2.77	3.693	6.134	20.314	20.259	20.096	20.163	1546.21	1546.12	2254.28	2181.06
1/16/2017 22:00	1.815	2.77	3.693	6.134	20.314	20.261	20.096	20.163	1549.12	1548.58	2258.46	2197.18
1/16/2017 22:15	1.815	2.769	3.693	6.134	20.314	20.262	20.096	20.163	1549.83	1547.57	2249.41	2174.2
1/16/2017 22:30	1.815	2.767	3.693	6.134	20.314	20.262	20.096	20.163	1558.88	1545.14	2248.87	2168.06
1/16/2017 22:45	1.815	2.765	3.693	6.134	20.314	20.262	20.096	20.163	1562.05	1545.59	2256.83	2180.72
1/16/2017 23:00	1.815	2.764	3.693	6.134	20.315	20.265	20.097	20.164	1569.64	1545.23	2248.88	2178.55
1/16/2017 23:15	1.815	2.764	3.693	6.134	20.314	20.275	20.096	20.163	1575.35	1547.32	2251.78	2170.07
1/16/2017 23:30	1.815	2.764	3.693	6.134	20.314	20.274	20.096	20.163	1571.37	1545.51	2249.25	2174.22
1/16/2017 23:45	1.815	2.764	3.693	6.134	20.315	20.266	20.097	20.164	1586.49	1546.44	2250.14	2180.9
1/17/2017 0:00	1.815	2.764	3.693	6.134	20.316	20.264	20.098	20.165	1598.18	1547.29	2276.22	2169.36
1/17/2017 0:15	1.815	2.764	3.693	6.133	20.316	20.264	20.098	20.165	1606.85	1555.14	2270.24	2172.06
1/17/2017 0:30	1.815	2.764	3.693	6.131	20.317	20.264	20.099	20.166	1619.74	1558.17	2270.62	2190.15
1/17/2017 0:45	1.815	2.764	3.693	6.129	20.317	20.256	20.099	20.166	1629.17	1553.94	2259.08	2162.88
1/17/2017 1:00	1.815	2.764	3.693	6.127	20.317	20.245	20.099	20.167	1634.1	1559.78	2259.02	2166.62
1/17/2017 1:15	1.815	2.764	3.693	6.124	20.317	20.244	20.099	20.167	1640.15	1560.76	2271.79	2184.81
1/17/2017 1:30	1.815	2.764	3.693	6.119	20.317	20.244	20.099	20.167	1648.62	1556.75	2260.3	2166.27
1/17/2017 1:45	1.815	2.764	3.693	6.116	20.317	20.251	20.099	20.167	1652.43	1566.26	2265.57	2167.56
1/17/2017 2:00	1.815	2.764	3.692	6.115	20.317	20.251	20.099	20.167	1644.72	1570.57	2258.06	2181.02
1/17/2017 2:15	1.815	2.764	3.692	6.113	20.317	20.26	20.099	20.167	1638.94	1569.94	2238.18	2168.55
1/17/2017 2:30	1.815	2.764	3.693	6.112	20.317	20.256	20.099	20.167	1641.53	1574.16	2261.82	2178.09
1/17/2017 2:45	1.815	2.764	3.692	6.112	20.317	20.249	20.099	20.167	1642.73	1572.93	2273.62	2190.43
1/17/2017 3:00	1.815	2.764	3.691	6.112	20.317	20.261	20.099	20.168	1642.86	1577.03	2270.96	2170.77
1/17/2017 3:15	1.815	2.764	3.692	6.112	20.317	20.263	20.099	20.167	1640.51	1577.12	2269.88	2160.46
1/17/2017 3:30	1.815	2.764	3.691	6.112	20.317	20.246	20.099	20.168	1648.47	1575.95	2264.99	2171.67
1/17/2017 3:45	1.815	2.764	3.691	6.113	20.317	20.256	20.099	20.168	1653.44	1575.59	2258.66	2181.26
1/17/2017 4:00	1.814	2.764	3.688	6.112	20.317	20.265	20.099	20.175	1655.88	1579.84	2253.6	2171.67
1/17/2017 4:15	1.814	2.764	3.69	6.113	20.317	20.263	20.099	20.173	1659.57	1583.53	2288.48	2203.12
1/17/2017 4:30	1.814	2.764	3.688	6.112	20.317	20.245	20.099	20.167	1668.09	1580.19	2262.1	2165.88
1/17/2017 4:45	1.814	2.764	3.688	6.113	20.317	20.246	20.099	20.167	1669.27	1584.27	2252.88	2193.56
1/17/2017 5:00	1.814	2.764	3.685	6.112	20.317	20.244	20.099	20.167	1674.87	1592.22	2260.11	2171.13
1/17/2017 5:15	1.813	2.764	3.685	6.112	20.317	20.244	20.099	20.168	1671.26	1598.73	2275.84	2168.42
1/17/2017 5:30	1.812	2.764	3.683	6.112	20.317	20.244	20.1	20.171	1673.43	1588.24	2278.56	2192.29
1/17/2017 5:45	1.812	2.764	3.682	6.112	20.317	20.244	20.1	20.19	1673.24	1591.5	2271.32	2190.48
1/17/2017 6:00	1.809	2.764	3.681	6.112	20.32	20.259	20.1	20.187	1672.16	1596.2	2271.32	2172.4
1/17/2017 6:15	1.806	2.764	3.677	6.112	20.318	20.261	20.1	20.187	1669.18	1598.1	2259.93	2174.57
1/17/2017 6:30	1.805	2.764	3.676	6.112	20.329	20.263	20.1	20.187	1659.05	1593.76	2265.36	2195.36
1/17/2017 6:45	1.803	2.764	3.672	6.112	20.34	20.283	20.105	20.187	1629.48	1594.94	2249.08	2178
1/17/2017 7:00	1.799	2.763	3.672	6.112	20.345	20.288	20.122	20.188	1610.85	1592.59	2258.84	2154.31
1/17/2017 7:15	1.796	2.761	3.672	6.112	20.357	20.289	20.124	20.19	1565.46	1594.57	2268.97	2179.81
1/17/2017 7:30	1.795	2.756	3.672	6.112	20.358	20.291	20.125	20.192	1530.39	1588.53	2274.78	2186.52
1/17/2017 7:45	1.794	2.754	3.672	6.112	20.358	20.293	20.127	20.193	1501.32	1584.6	2257.31	2179.54
1/17/2017 8:00	1.796	2.755	3.674	6.115	20.347	20.294	20.127	20.194	1484.64	1574.35	2271.14	2185.95
1/17/2017 8:15	1.799	2.757	3.677	6.117	20.368	20.294	20.127	20.194	1470.37	1580.88	2276.23	2181.63
1/17/2017 8:30	1.801	2.759	3.68	6.118	20.372	20.294	20.127	20.194	1450.03	1574.55	2278.82	2180.79
1/17/2017 8:45	1.801	2.759	3.68	6.116	20.38	20.294	20.127	20.199	1438.71	1578.97	2265.23	2186.56
1/17/2017 9:00	1.801	2.759	3.68	6.116	20.378	20.294	20.127	20.211	1422.67	1565.47	2259.89	2183.57
1/17/2017 9:15	1.799	2.757	3.678	6.116	20.381	20.294	20.127	20.21	1418.64	1571.83	2267.72	2170.05
1/17/2017 9:30	1.796	2.754	3.674	6.114	20.388	20.293	20.127	20.213	1413.87	1564.89	2269.79	2188.41
1/17/2017 9:45	1.794	2.754	3.672	6.112	20.385	20.291	20.133	20.211	1415.27	1561.76	2276.4	2198.09
1/17/2017 10:00	1.796	2.76	3.672	6.112	20.386	20.289	20.142	20.208	1411.73	1562.56	2262.28	2195.55
1/17/2017 10:15	1.803	2.764	3.683	6.112	20.385	20.304	20.14	20.207	1403.32	1557.31	2278.91	2169.67
1/17/2017 10:30	1.818	2.769	3.694	6.122	20.382	20.305	20.138	20.207	1414.07	1554.19	2262.77	2178.51
1/17/2017 10:45	1.869	2.816	3.733	6.17	20.398	20.314	20.15	20.24	1414.15	1549.84	2260.8	2178
1/17/2017 11:00	1.93	2.862	3.769	6.212	20.394	20.317	20.169	20.236	1423.01	1541.61	2271.64	2181.06
1/17/2017 11:15	1.966	2.883	3.783	6.231	20.39	20.314	20.168	20.233	1452.93	1544.59	2258.08	2174.37
1/17/2017 11:30	1.998	2.902	3.794	6.243	20.387	20.312	20.167	20.232	1484.38	1548.02	2266.58	2169.85
1/17/2017 11:45	2.041	2.932	3.821	6.269	20.384	20.307	20.165	20.238	1528.14	1552.18	2273.63	2174.37
1/17/2017 12:00	2.038	2.924	3.809	6.261	20.381	20.291	20.16	20.223	1555.62	1556.34	2260.07	2185.04
1/17/2017 12:15	2.011	2.892	3.783	6.23	20.351	20.286	20.142	20.207	1587.35	1552.99	2278.33	2201.31
1/17/2017 12:30	1.992	2.88	3.767	6.212	20.338	20.288	20.13	20.209	1600.53	1560.12	2248.66	2197.13
1/17/2017 12:45	1.977	2.872	3.767	6.208	20.342	20.291	20.126	20.212	1631.18	1566.1	2260.24	2195.34
1/17/2017 13:00	2.033	2.917	3.805	6.253	20.358	20.291	20.158	20.223	1649.99	1570.08	2267.3	2171.84
1/17/2017 13:15	2.058	2.934	3.817	6.27	20.349	20.287	20.141	20.215	1660.93	1579.57	2257.18	2178.53
1/17/2017 13:30	2.036	2.912	3.794	6.245	20.334	20.285	20.121	20.206	1675.55	1577.65	2260.03	2190.79
1/17/2017 13:45	2.015	2.897	3.785	6.226	20.335	20.285	20.12	20.2	1692.12	1586.27	2256.34	2189.45
1/17/2017 14:00	2.004	2.88	3.775	6.22	20.336	20.286	20.121	20.187	1702.84	1599.07	2269.97	2202.72
1/17/2017 14:15	1.988	2.875	3.768	6.209	20.34	20.278	20.125	20.191	1711.1	1589.78	2282.48	2184.13
1/17/2017 14:30	1.99	2.877	3.774	6.214	20.342	20.276	20.128	20.197	1721.3	1599.44	2270.53	2210.69
1/17/2017 14:45	2.039	2.919	3.809	6.256	20.34	20.283	20.129	20.202	1720.03	1610.47	2275.05	2181.58
1/17/2017 15:00	1.998	2.88	3.772	6.215	20.343	20.272	20.128	20.194	1721.93	1613.54	2281.02	2181.4
1/17/2017 15:15	1.965	2.857	3.747	6.187	20.345	20.273	20.13	20.196	1721.57	1613.19	2272.53	2185.75
1/17/2017 15:30	1.949	2.84	3.745	6.183	20.346	20.274	20.129	20.196	1718.58	1615.44	2273.96	2170.73
1/17/2017 15:45	1.932	2.837	3.738	6.174	20.347	20.275	20.13	20.196	1713.08	1618.98	2264.41	2170.21
1/17/2017 16:00	1.923	2.827	3.733	6.166	20.348	20.275	20.13	20.197	1706.21	1611.93	2284.84	2174.01
1/17/2017 16:15	1.912	2.819	3.731	6.165	20.333	20.276	20.131	20.197	1695.19	1625.04	2286.28	2175.28
1/17/2017 16:30	1.913	2.818	3.726	6.166	20.326	20.276	20.131	20.197	1674.49	1627.57	2278.87	2181.97
1/17/2017 16:45	1.913	2.82	3.728	6.167	20.326	20.276	20.131	20.197	1672.68	1623.23	2283.75	2189.38
1/17/2017 17:00	1.903	2.821	3.729	6.159	20.327	20.276	20.131	20.197	1666.53	1620.61	2273.81	2181.6
1/17/2017 17:15	1.895	2.822	3.73	6.15	20.328	20.276	20.131	20.198	1656.95	1617.17	2288.27	2177.26
1/17/2017 17:30	1.897	2.817	3.73	6.151	20.327	20.276	20.131	20.198	1659.12	1613.38	2288.27	2194.8
1/17/2017 17:45	1.899	2.807	3.727	6.154	20.336	20.278	20.132	20.199	1661.02	1621.88	2285.74	2173.29
1/17/2017 18:00	1.893	2.807	3.721	6.156	20.35	20.28	20.134	20.201	1650.71	1622.51	2277.06	2164.97
1/17/2017 18:15	1.89	2.807	3.716	6.156	20.353	20.28	20.135	20.201	1629.11	1628.29	2287.19	2182.15
1/17/2017 18:30	1.884	2.807	3.715	6.156	20.347	20.281	20.136	20.202	1617.61	1613.27	2280.96	2180.8
1/17/2017 18:45	1.88	2.807	3.715	6.153	20.337	20.283	20.138	20.204	1604.06	1611.56	2277.2	2197.64
1/17/2017 19:00	1.88	2.807	3.715	6.145	20.335	20.284	20.138	20.205	1582.35	1609.48	2280.34	2180.7
1/17/2017 19:15	1.88	2.807	3.715	6.141	20.343	20.284	20.138	20.205	1560.39	1616.1	2284.34	2181.08
1/17/2017 19:30	1.88	2.807	3.715	6.138	20.354	20.284	20.138	20.202	1540.95	1608.23	2277.47	2185.24
1/17/2017 19:45	1.88	2.804	3.715	6.135	20.339	20.284	20.139	20.187	1523.68	1604.7	2283.08	2190.66
1/17/2017 20:00	1.879	2.8	3.715	6.134	20.337	20.285	20.14	20.187	1510.12	1604.7	2271.87	2198.8
1/17/2017 20:15	1.875	2.798	3.715	6.134	20.337	20.286	20.14	20.188	1505.87	1596.84	2273.13	2195.73
1/17/2017 20:30	1.866	2.796	3.715	6.134	20.339	20.287	20.142	20.189	1500.62	1604.61	2277.11	2200.43
1/17/2017 20:45	1.859	2.796	3.714	6.134	20.341	20.289	20.133	20.191	1484.9	1592.87	2288.52	2208.4
1/17/2017 21:00	1.859	2.795	3.711	6.135	20.343	20.291	20.132	20.193	1478.39	1590.71	2263.89	2201.12
1/17/2017 21:15	1.86	2.792	3.707	6.136	20.352	20.292	20.139	20.193	1465.04	1586.05	2268.61	2179.25
1/17/2017 21:30	1.863	2.791	3.706	6.14	20.364	20.292	20.146	20.193	1440.85	1583.02	2285.36	2180.27
1/17/2017 21:45	1.864	2.792	3.705	6.141	20.347	20.292	20.13	20.193	1434.48	1579.9	2270.65	2186.72
1/17/2017 22:00	1.865	2.793	3.703	6.141	20.35	20.292	20.131	20.193	1429.7	1572.31	2291.5	2198.9
1/17/2017 22:15	1.868	2.796	3.707	6.14	20.355	20.291	20.128	20.193	1425.33	1576.8	2267.58	2190.53
1/17/2017 22:30	1.869	2.797	3.706	6.132	20.379	20.291	20.129	20.193	1412.61	1572.59	2279.53	2190
1/17/2017 22:45	1.87	2.798	3.706	6.126	20.377	20.291	20.131	20.193	1403.87	1567.02	2264.39	2198.73
1/17/2017 23:00	1.87	2.798	3.706	6.127	20.348	20.291	20.126	20.193	1407.42	1563.07	2272.34	2189.68
1/17/2017 23:15	1.87	2.798	3.706	6.126	20.354	20.291	20.126	20.193	1415.06	1564.31	2275.99	2184.09
1/17/2017 23:30	1.869	2.798	3.706	6.127	20.386	20.292	20.126	20.193	1401.06	1559.99	2279.3	2179.61
1/17/2017 23:45	1.87	2.798	3.706	6.126	20.371	20.291	20.126	20.193	1391.64	1552.1	2273.48	2192.25
1/18/2017 0:00	1.869	2.798	3.706	6.126	20.351	20.291	20.126	20.193	1402.11	1553.71	2273.63	2185.71
1/18/2017 0:15	1.87	2.798	3.706	6.127	20.35	20.291	20.126	20.193	1405.73	1556.5	2264.66	2193.2
1/18/2017 0:30	1.87	2.797	3.705	6.125	20.343	20.291	20.126	20.194	1422.2	1552.69	2261.84	2179.73
1/18/2017 0:45	1.868	2.795	3.704	6.123	20.343	20.291	20.126	20.194	1425.19	1541.39	2268.73	2200.18
1/18/2017 1:00	1.866	2.794	3.702	6.122	20.343	20.291	20.126	20.194	1431.05	1546.71	2279.92	2197.08
1/18/2017 1:15	1.866	2.794	3.702	6.122	20.343	20.291	20.126	20.194	1422.26	1545.24	2278.25	2202.47
1/18/2017 1:30	1.864	2.793	3.701	6.121	20.346	20.292	20.126	20.194	1427.98	1538.22	2255.87	2194.74
1/18/2017 1:45	1.863	2.792	3.701	6.12	20.363	20.292	20.126	20.194	1416.18	1541.8	2265.17	2202.59
1/18/2017 2:00	1.858	2.792	3.7	6.12	20.366	20.292	20.126	20.194	1411.22	1540.72	2270.07	2183.61
1/18/2017 2:15	1.854	2.791	3.699	6.118	20.365	20.292	20.126	20.194	1414.52	1532	2248.62	2180.07
1/18/2017 2:30	1.854	2.79	3.699	6.119	20.353	20.292	20.126	20.194	1417.77	1537.87	2257.3	2186.39
1/18/2017 2:45	1.853	2.789	3.699	6.119	20.345	20.292	20.126	20.194	1421.5	1534.9	2266.04	2177.42
1/18/2017 3:00	1.854	2.787	3.701	6.12	20.344	20.292	20.126	20.194	1427.72	1532.25	2254.43	2199.45
1/18/2017 3:15	1.856	2.785	3.703	6.123	20.344	20.292	20.126	20.194	1443.59	1540.08	2259.07	2182.57
1/18/2017 3:30	1.859	2.782	3.706	6.125	20.343	20.292	20.126	20.194	1451.86	1540.76	2252.94	2183.48
1/18/2017 3:45	1.859	2.778	3.706	6.126	20.343	20.292	20.126	20.193	1453.75	1543.38	2264.24	2183.38
1/18/2017 4:00	1.855	2.777	3.706	6.126	20.344	20.281	20.126	20.193	1462.65	1545.87	2259.91	2194.61
1/18/2017 4:15	1.853	2.776	3.706	6.126	20.344	20.291	20.126	20.193	1448.66	1539.48	2252.91	2194.48
1/18/2017 4:30	1.851	2.776	3.706	6.126	20.344	20.293	20.126	20.193	1440.07	1541.75	2246.59	2175.67
1/18/2017 4:45	1.849	2.776	3.706	6.126	20.344	20.278	20.126	20.193	1433.56	1539.03	2265.76	2189.96
1/18/2017 5:00	1.849	2.776	3.706	6.126	20.344	20.274	20.125	20.193	1443.32	1543.01	2261.23	2193.02
1/18/2017 5:15	1.849	2.776	3.706	6.126	20.344	20.272	20.12	20.193	1437.44	1537.39	2258.87	2195.19
1/18/2017 5:30	1.849	2.776	3.706	6.126	20.344	20.272	20.103	20.187	1445.81	1542.69	2274.91	2199.47
1/18/2017 5:45	1.848	2.776	3.705	6.125	20.344	20.272	20.103	20.192	1436.02	1539.66	2259.03	2183.05
1/18/2017 6:00	1.846	2.773	3.703	6.123	20.344	20.272	20.105	20.18	1440.71	1535.84	2243.17	2193.07
1/18/2017 6:15	1.844	2.771	3.701	6.121	20.344	20.273	20.106	20.177	1441.6	1541.25	2249.84	2189.26
1/18/2017 6:30	1.843	2.77	3.7	6.119	20.344	20.275	20.106	20.175	1440.64	1542.47	2248.05	2176.61
1/18/2017 6:45	1.841	2.769	3.699	6.118	20.344	20.276	20.106	20.174	1436.88	1539.61	2264.42	2190.27
1/18/2017 7:00	1.842	2.77	3.699	6.119	20.344	20.273	20.106	20.174	1431.15	1537.58	2239.78	2186.06
1/18/2017 7:15	1.844	2.771	3.7	6.118	20.344	20.272	20.106	20.174	1431.85	1540.9	2248.6	2206.1
1/18/2017 7:30	1.846	2.774	3.701	6.12	20.344	20.272	20.106	20.174	1435.65	1540.55	2259.82	2188.92
1/18/2017 7:45	1.846	2.773	3.702	6.119	20.344	20.27	20.097	20.174	1439.08	1540.72	2255.29	2187.83
1/18/2017 8:00	1.846	2.773	3.702	6.12	20.344	20.254	20.085	20.173	1447.43	1533.34	2241.59	2188.42
1/18/2017 8:15	1.843	2.772	3.7	6.12	20.344	20.254	20.093	20.174	1438.66	1533.7	2250.64	2188.6
1/18/2017 8:30	1.846	2.777	3.696	6.115	20.344	20.253	20.106	20.174	1433.04	1542.02	2254.56	2189.09
1/18/2017 8:45	1.848	2.782	3.694	6.113	20.344	20.253	20.106	20.174	1415.93	1530.33	2241.19	2171.92
1/18/2017 9:00	1.845	2.776	3.694	6.112	20.341	20.25	20.103	20.171	1403.33	1530.64	2251.79	2191.39
1/18/2017 9:15	1.841	2.774	3.694	6.112	20.34	20.249	20.102	20.17	1396.72	1539.6	2244.01	2197.72
1/18/2017 9:30	1.85	2.784	3.694	6.112	20.338	20.267	20.1	20.168	1396.63	1531.55	2253.96	2195.37
1/18/2017 9:45	1.858	2.792	3.71	6.127	20.353	20.282	20.099	20.173	1395.91	1533.09	2243.83	2187.23
1/18/2017 10:00	1.879	2.807	3.715	6.136	20.357	20.284	20.098	20.181	1389.56	1535.87	2257.55	2187.56
1/18/2017 10:15	1.893	2.813	3.726	6.151	20.355	20.282	20.096	20.185	1391.61	1528.22	2244.92	2196.82
1/18/2017 10:30	1.939	2.851	3.758	6.184	20.35	20.277	20.098	20.2	1407.21	1529.34	2229.92	2184.9
1/18/2017 10:45	1.946	2.858	3.759	6.186	20.35	20.264	20.092	20.184	1429.97	1531.03	2253.92	2180.16
1/18/2017 11:00	1.985	2.887	3.785	6.214	20.345	20.268	20.096	20.189	1451.84	1526.15	2249.4	2197.88
1/18/2017 11:15	2.014	2.9	3.795	6.228	20.342	20.265	20.09	20.187	1473.54	1528.05	2238.37	2194.98
1/18/2017 11:30	2.078	2.956	3.835	6.275	20.338	20.267	20.116	20.191	1512.68	1531.03	2259.53	2189.56
1/18/2017 11:45	2.131	2.994	3.868	6.308	20.334	20.265	20.11	20.19	1550.72	1539.78	2262.03	2179.78
1/18/2017 12:00	2.155	3	3.868	6.312	20.333	20.252	20.096	20.182	1586.96	1546.83	2249.37	2183.93
1/18/2017 12:15	2.093	2.944	3.815	6.252	20.304	20.246	20.084	20.159	1611.75	1553.36	2247.23	2201.49
1/18/2017 12:30	2.116	2.965	3.836	6.275	20.315	20.245	20.083	20.166	1628.55	1557.23	2260.23	2191.89
1/18/2017 12:45	2.13	2.973	3.846	6.284	20.314	20.242	20.083	20.164	1647.27	1563.75	2231.32	2190.1
1/18/2017 13:00	2.098	2.947	3.82	6.257	20.292	20.238	20.084	20.153	1667.16	1574.51	2253.92	2200.77
1/18/2017 13:15	2.142	2.985	3.859	6.294	20.29	20.243	20.082	20.162	1682.08	1578.03	2250.3	2201.31
1/18/2017 13:30	2.097	2.942	3.815	6.25	20.289	20.221	20.085	20.151	1700.7	1584.36	2242.53	2203.84
1/18/2017 13:45	2.037	2.89	3.775	6.2	20.271	20.209	20.078	20.129	1716.23	1588.68	2250.1	2212.49
1/18/2017 14:00	2.002	2.866	3.753	6.18	20.254	20.21	20.05	20.117	1721.04	1596.74	2253.56	2195.34
1/18/2017 14:15	1.991	2.869	3.759	6.184	20.26	20.212	20.054	20.123	1737.49	1599.64	2260.61	2180.52
1/18/2017 14:30	2.004	2.876	3.771	6.191	20.255	20.209	20.049	20.117	1741.47	1596.47	2255.37	2193.36
1/18/2017 14:45	1.979	2.858	3.749	6.175	20.255	20.211	20.048	20.117	1736.86	1610.03	2261.33	2206.19
1/18/2017 15:00	1.957	2.839	3.744	6.164	20.257	20.212	20.048	20.118	1734.06	1615.46	2256.45	2198.6
1/18/2017 15:15	1.958	2.842	3.743	6.164	20.257	20.212	20.048	20.118	1725.83	1614.73	2260.25	2197.88
1/18/2017 15:30	1.95	2.844	3.744	6.164	20.257	20.211	20.048	20.118	1714.8	1613.83	2257.18	2188.66
1/18/2017 15:45	1.94	2.846	3.743	6.162	20.258	20.21	20.049	20.119	1709.2	1616.18	2260.97	2187.03
1/18/2017 16:00	1.941	2.84	3.742	6.153	20.258	20.212	20.049	20.119	1700.79	1616.81	2255.73	2182.69
1/18/2017 16:15	1.941	2.832	3.741	6.154	20.258	20.213	20.049	20.119	1690.58	1621.24	2260.79	2197.15
1/18/2017 16:30	1.931	2.828	3.736	6.155	20.261	20.215	20.052	20.122	1678.28	1621.79	2254.46	2207.46
1/18/2017 16:45	1.923	2.828	3.735	6.147	20.262	20.216	20.052	20.123	1676.84	1617.72	2268.02	2181.6
1/18/2017 17:00	1.909	2.816	3.723	6.137	20.263	20.216	20.053	20.123	1659.77	1617.37	2255.39	2182.89
1/18/2017 17:15	1.901	2.807	3.715	6.134	20.264	20.218	20.054	20.124	1650.18	1620.71	2274.49	2194.03
1/18/2017 17:30	1.901	2.807	3.715	6.134	20.266	20.22	20.056	20.126	1629.58	1619.9	2262.46	2188.68
1/18/2017 17:45	1.896	2.807	3.715	6.134	20.267	20.217	20.057	20.11	1623.37	1618.3	2256.78	2186.61
1/18/2017 18:00	1.89	2.807	3.715	6.132	20.268	20.203	20.057	20.107	1609.38	1616.52	2260.8	2185.39
1/18/2017 18:15	1.888	2.807	3.715	6.121	20.268	20.201	20.053	20.108	1588.69	1615.37	2264.81	2184.33
1/18/2017 18:30	1.881	2.805	3.715	6.112	20.269	20.201	20.042	20.109	1572.24	1609.31	2270.06	2190.48
1/18/2017 18:45	1.88	2.8	3.715	6.112	20.271	20.2	20.046	20.108	1550.81	1602.26	2276.39	2180.53
1/18/2017 19:00	1.88	2.797	3.714	6.112	20.283	20.201	20.044	20.108	1526.93	1605.79	2256.13	2183.25
1/18/2017 19:15	1.88	2.796	3.712	6.112	20.271	20.201	20.037	20.109	1511.11	1602.35	2274.76	2195.91
1/18/2017 19:30	1.88	2.796	3.707	6.112	20.271	20.203	20.04	20.111	1515.63	1598.28	2264.27	2199.53
1/18/2017 19:45	1.88	2.794	3.7	6.112	20.273	20.205	20.042	20.113	1502.16	1590.32	2266.98	2207.3
1/18/2017 20:00	1.879	2.788	3.698	6.113	20.278	20.208	20.044	20.115	1491.24	1591.62	2254.18	2197.57
1/18/2017 20:15	1.874	2.789	3.698	6.116	20.275	20.208	20.045	20.115	1475.36	1584.43	2259.8	2192.7
1/18/2017 20:30	1.868	2.792	3.701	6.12	20.256	20.208	20.044	20.115	1477.74	1581.19	2265.31	2207.43
1/18/2017 20:45	1.87	2.797	3.705	6.124	20.254	20.208	20.044	20.115	1470.07	1574.43	2267.46	2199.09
1/18/2017 21:00	1.87	2.798	3.706	6.119	20.254	20.208	20.044	20.115	1465.97	1574.42	2259.51	2206.69
1/18/2017 21:15	1.871	2.798	3.706	6.114	20.254	20.208	20.044	20.114	1455.63	1567.25	2266.84	2192.49
1/18/2017 21:30	1.871	2.797	3.706	6.113	20.255	20.209	20.045	20.109	1439.44	1569.06	2251.29	2202.8
1/18/2017 21:45	1.871	2.795	3.706	6.111	20.257	20.211	20.031	20.099	1439.53	1567.16	2258.53	2206.97
1/18/2017 22:00	1.871	2.791	3.706	6.111	20.258	20.201	20.018	20.099	1448.76	1559.47	2246.95	2209.68
1/18/2017 22:15	1.871	2.783	3.706	6.106	20.258	20.197	20.02	20.1	1436.82	1556.31	2246.59	2192.49
1/18/2017 22:30	1.871	2.778	3.701	6.104	20.26	20.194	20.011	20.093	1427.32	1556.67	2263.77	2200.81
1/18/2017 22:45	1.871	2.777	3.694	6.104	20.26	20.195	20.011	20.084	1426.87	1549.34	2248.39	2190.14
1/18/2017 23:00	1.872	2.778	3.689	6.106	20.26	20.195	20.011	20.083	1432.84	1548.89	2246.04	2203.71
1/18/2017 23:15	1.871	2.779	3.688	6.107	20.261	20.195	20.011	20.083	1442.61	1541.2	2250.02	2182
1/18/2017 23:30	1.871	2.781	3.69	6.11	20.261	20.194	20.011	20.083	1441.43	1542.02	2249.48	2196.11
1/18/2017 23:45	1.872	2.782	3.691	6.111	20.254	20.174	20.011	20.083	1457.98	1532.52	2246.04	2194.66
1/19/2017 0:00	1.872	2.782	3.691	6.111	20.233	20.174	20.008	20.068	1468.75	1536.05	2244.96	2193.94
1/19/2017 0:15	1.872	2.781	3.69	6.11	20.218	20.163	19.994	20.064	1479.24	1544.1	2239.53	2189.96
1/19/2017 0:30	1.868	2.779	3.688	6.107	20.235	20.159	20.004	20.063	1468.38	1531.98	2246.22	2185.98
1/19/2017 0:45	1.862	2.777	3.686	6.105	20.234	20.154	19.997	20.063	1452.19	1536.95	2246.95	2200.27
1/19/2017 1:00	1.86	2.777	3.685	6.105	20.217	20.153	19.991	20.061	1456.99	1534.96	2261.06	2207.33
1/19/2017 1:15	1.86	2.776	3.685	6.104	20.215	20.152	19.99	20.06	1458.98	1531.89	2237	2198.82
1/19/2017 1:30	1.86	2.776	3.685	6.104	20.214	20.151	19.989	20.053	1451.47	1526.19	2225.78	2186.7
1/19/2017 1:45	1.857	2.776	3.685	6.104	20.215	20.151	19.989	20.054	1433.83	1526.73	2230.84	2188.87
1/19/2017 2:00	1.85	2.776	3.685	6.102	20.217	20.152	19.988	20.057	1420.71	1527	2240.25	2184.17
1/19/2017 2:15	1.849	2.777	3.685	6.098	20.217	20.153	19.985	20.052	1410.58	1521.48	2229.76	2187.61
1/19/2017 2:30	1.849	2.777	3.685	6.093	20.217	20.153	19.979	20.044	1407.51	1518.5	2235.37	2195.93
1/19/2017 2:45	1.849	2.776	3.685	6.091	20.217	20.153	19.971	20.044	1407.42	1512.53	2237.72	2203.53
1/19/2017 3:00	1.849	2.776	3.685	6.087	20.217	20.153	19.97	20.044	1399.28	1516.42	2220.53	2192.49
1/19/2017 3:15	1.849	2.776	3.685	6.085	20.217	20.153	19.97	20.044	1391.5	1509.18	2248.94	2202.44
1/19/2017 3:30	1.849	2.776	3.685	6.083	20.217	20.143	19.971	20.045	1399.28	1508.01	2219.81	2182.18
1/19/2017 3:45	1.847	2.777	3.685	6.083	20.217	20.132	19.971	20.044	1396.92	1502.49	2226.14	2188.69
1/19/2017 4:00	1.846	2.776	3.685	6.082	20.216	20.13	19.969	20.043	1409.86	1504.48	2227.23	2183.08
1/19/2017 4:15	1.845	2.776	3.685	6.083	20.216	20.13	19.969	20.043	1413.93	1502.94	2208.05	2190.86
1/19/2017 4:30	1.845	2.776	3.685	6.082	20.215	20.13	19.968	20.028	1425.78	1511.44	2224.33	2194.12
1/19/2017 4:45	1.842	2.776	3.685	6.082	20.216	20.13	19.969	20.031	1417.1	1497.42	2222.16	2195.93
1/19/2017 5:00	1.834	2.776	3.685	6.082	20.218	20.132	19.97	20.042	1399.73	1505.47	2216.01	2187.06
1/19/2017 5:15	1.828	2.777	3.685	6.083	20.219	20.132	19.971	20.044	1381.28	1499.95	2234.46	2181.46
1/19/2017 5:30	1.829	2.777	3.686	6.084	20.219	20.132	19.971	20.039	1373.32	1492.72	2217.64	2183.26
1/19/2017 5:45	1.83	2.778	3.688	6.086	20.219	20.132	19.969	20.026	1375.31	1492.63	2211.49	2175.49
1/19/2017 6:00	1.831	2.778	3.689	6.087	20.219	20.132	19.96	20.025	1385.62	1500.86	2209.14	2173.86
1/19/2017 6:15	1.833	2.776	3.691	6.089	20.218	20.132	19.963	20.025	1379.47	1492.45	2211.49	2188.15
1/19/2017 6:30	1.834	2.777	3.692	6.09	20.218	20.132	19.962	20.024	1367.43	1489.55	2216.37	2171.69
1/19/2017 6:45	1.834	2.775	3.692	6.09	20.218	20.132	19.959	20.024	1355.95	1490.1	2217.1	2179.83
1/19/2017 7:00	1.83	2.774	3.692	6.09	20.219	20.132	19.962	20.024	1345.73	1486.12	2209.86	2172.05
1/19/2017 7:15	1.819	2.773	3.693	6.091	20.23	20.132	19.97	20.024	1326.84	1480.25	2212.96	2195.59
1/19/2017 7:30	1.813	2.772	3.693	6.091	20.236	20.132	19.97	20.024	1301.04	1473	2216.38	2174.58
1/19/2017 7:45	1.814	2.773	3.694	6.092	20.22	20.132	19.97	20.025	1307.75	1479.53	2207.53	2181.84
1/19/2017 8:00	1.829	2.79	3.7	6.103	20.219	20.131	19.97	20.042	1312.56	1465.98	2214.25	2173.18
1/19/2017 8:15	1.86	2.814	3.717	6.131	20.226	20.131	19.969	20.042	1310.93	1473.57	2195.07	2163.59
1/19/2017 8:30	1.856	2.807	3.714	6.119	20.261	20.132	19.969	20.043	1287.3	1466.58	2203.17	2167.53
1/19/2017 8:45	1.849	2.803	3.711	6.11	20.262	20.147	19.969	20.043	1271.01	1461.87	2197.56	2163.91
1/19/2017 9:00	1.831	2.797	3.704	6.107	20.253	20.152	19.97	20.043	1267.12	1457.53	2209.5	2175.85
1/19/2017 9:15	1.832	2.797	3.705	6.104	20.218	20.132	19.969	20.043	1292.09	1452.46	2200.99	2176.39
1/19/2017 9:30	1.848	2.799	3.706	6.109	20.214	20.128	19.966	20.04	1312.08	1456.99	2205.7	2165.18
1/19/2017 9:45	1.867	2.817	3.723	6.126	20.248	20.14	19.962	20.036	1309.72	1460.34	2194.12	2163.18
1/19/2017 10:00	1.92	2.862	3.761	6.17	20.252	20.151	19.971	20.051	1302.28	1460.92	2190.16	2163.02
1/19/2017 10:15	2.044	2.963	3.842	6.268	20.265	20.155	19.994	20.069	1305.19	1455.85	2198.74	2179.75
1/19/2017 10:30	2.115	3.012	3.881	6.306	20.255	20.148	19.988	20.08	1304.76	1451.61	2181.62	2156.48
1/19/2017 10:45	2.15	3.026	3.888	6.319	20.25	20.144	19.985	20.077	1316.86	1462.43	2187.09	2155.26
1/19/2017 11:00	2.18	3.046	3.892	6.332	20.246	20.14	19.982	20.074	1334.62	1463.89	2187.97	2148.38
1/19/2017 11:15	2.2	3.056	3.905	6.332	20.244	20.139	19.982	20.072	1364.34	1463.32	2193.54	2177.63
1/19/2017 11:30	2.208	3.059	3.904	6.333	20.229	20.137	19.978	20.071	1395.8	1467.84	2214.87	2169.67
1/19/2017 11:45	2.217	3.058	3.902	6.337	20.2	20.136	19.973	20.07	1440.27	1472.99	2203.3	2175.46
1/19/2017 12:00	2.225	3.058	3.902	6.342	20.195	20.131	19.96	20.034	1478.87	1482.94	2198.24	2172.93
1/19/2017 12:15	2.234	3.057	3.901	6.343	20.195	20.115	19.958	20.03	1521.27	1495.87	2194.98	2165.51
1/19/2017 12:30	2.235	3.056	3.9	6.342	20.194	20.115	19.958	20.03	1555.98	1497.04	2210.71	2166.24
1/19/2017 12:45	2.232	3.053	3.899	6.338	20.176	20.114	19.958	20.029	1586.08	1512.68	2203.48	2153.76
1/19/2017 13:00	2.2	3.029	3.876	6.305	20.152	20.096	19.944	20.01	1625.58	1520.72	2219.93	2178.53
1/19/2017 13:15	2.225	3.053	3.896	6.324	20.151	20.094	19.952	20.014	1658.21	1525.15	2211.44	2177.09
1/19/2017 13:30	2.234	3.055	3.906	6.339	20.15	20.099	19.957	20.016	1674.49	1537.54	2199.68	2166.6
1/19/2017 13:45	2.217	3.046	3.889	6.321	20.151	20.095	19.932	20.001	1683.76	1547.81	2194.58	2181.56
1/19/2017 14:00	2.184	3.015	3.874	6.292	20.147	20.092	19.918	19.992	1689.17	1553.59	2212.46	2175.76
1/19/2017 14:15	2.162	3.004	3.859	6.274	20.151	20.097	19.919	19.993	1688.68	1559.14	2214.51	2189.56
1/19/2017 14:30	2.148	2.992	3.852	6.273	20.13	20.097	19.919	19.993	1698.62	1555.8	2212.16	2174.74
1/19/2017 14:45	2.146	2.988	3.851	6.273	20.112	20.093	19.92	19.994	1706.85	1569.99	2214.15	2166.96
1/19/2017 15:00	2.12	2.978	3.831	6.254	20.113	20.078	19.921	19.994	1711.46	1572.52	2214.51	2160.27
1/19/2017 15:15	2.061	2.925	3.793	6.202	20.117	20.081	19.923	19.963	1716.88	1575.68	2220.66	2183.77
1/19/2017 15:30	2.016	2.892	3.767	6.177	20.12	20.066	19.925	19.961	1713.9	1583.1	2223.73	2161.9
1/19/2017 15:45	1.98	2.872	3.752	6.156	20.122	20.063	19.923	19.96	1714.62	1587.35	2217.58	2156.47
1/19/2017 16:00	1.954	2.857	3.747	6.15	20.125	20.065	19.922	19.962	1714.44	1596.75	2228.07	2173.47
1/19/2017 16:15	1.943	2.849	3.743	6.14	20.112	20.068	19.909	19.964	1711.55	1589.24	2236.2	2156.29
1/19/2017 16:30	1.928	2.845	3.736	6.134	20.106	20.069	19.908	19.965	1717.97	1596.02	2234.58	2161.36
1/19/2017 16:45	1.919	2.833	3.735	6.134	20.107	20.069	19.901	19.964	1720.86	1593.76	2226.44	2168.41
1/19/2017 17:00	1.902	2.829	3.725	6.125	20.123	20.07	19.91	19.966	1709.02	1594.76	2231.14	2166.24
1/19/2017 17:15	1.9	2.829	3.717	6.113	20.12	20.07	19.911	19.967	1702.63	1606.72	2240.59	2168.09
1/19/2017 17:30	1.891	2.827	3.715	6.112	20.127	20.073	19.914	19.969	1686.38	1603.84	2229.64	2172.51
1/19/2017 17:45	1.883	2.816	3.715	6.112	20.134	20.074	19.914	19.97	1670.76	1592.73	2235.22	2159.99
1/19/2017 18:00	1.88	2.807	3.715	6.112	20.135	20.074	19.914	19.97	1651.47	1602.38	2229.09	2173.76
1/19/2017 18:15	1.88	2.807	3.715	6.112	20.116	20.074	19.914	19.968	1663.1	1607.49	2235.67	2178.16
1/19/2017 18:30	1.88	2.807	3.715	6.112	20.114	20.074	19.914	19.958	1677.67	1600.36	2240.57	2184.87
1/19/2017 18:45	1.878	2.807	3.715	6.112	20.115	20.074	19.914	19.96	1679.58	1609.31	2239.67	2175.11
1/19/2017 19:00	1.868	2.807	3.715	6.112	20.114	20.074	19.914	19.955	1672.97	1601.63	2236.06	2192.65
1/19/2017 19:15	1.86	2.807	3.715	6.11	20.114	20.074	19.911	19.95	1682.38	1606.15	2231.72	2178.36
1/19/2017 19:30	1.858	2.807	3.715	6.107	20.126	20.074	19.912	19.956	1674.6	1600.45	2247.99	2155.94
1/19/2017 19:45	1.859	2.807	3.714	6.103	20.114	20.064	19.894	19.95	1682.92	1597.83	2251.79	2179.81
1/19/2017 20:00	1.858	2.807	3.712	6.101	20.115	20.071	19.895	19.952	1697.57	1605.88	2246.55	2178.55
1/19/2017 20:15	1.858	2.807	3.71	6.101	20.114	20.075	19.899	19.951	1683.83	1599.64	2238.77	2181.8
1/19/2017 20:30	1.858	2.807	3.705	6.098	20.117	20.074	19.911	19.951	1669.9	1605.34	2242.93	2177.28
1/19/2017 20:45	1.858	2.807	3.702	6.096	20.114	20.074	19.907	19.951	1664.38	1601.17	2249.8	2163.17
1/19/2017 21:00	1.858	2.805	3.699	6.097	20.114	20.075	19.895	19.951	1669.27	1604.52	2242.57	2173.48
1/19/2017 21:15	1.858	2.803	3.698	6.099	20.114	20.07	19.895	19.951	1680.57	1604.25	2238.77	2169.86
1/19/2017 21:30	1.858	2.801	3.699	6.097	20.114	20.054	19.895	19.951	1694.68	1608.23	2236.06	2201.88
1/19/2017 21:45	1.858	2.798	3.696	6.093	20.115	20.045	19.896	19.952	1702.81	1601.81	2248.9	2191.75
1/19/2017 22:00	1.858	2.798	3.697	6.093	20.115	20.039	19.896	19.951	1705.8	1608.14	2246.55	2197.72
1/19/2017 22:15	1.858	2.797	3.696	6.091	20.114	20.033	19.879	19.937	1714.48	1607.32	2245.1	2185.78
1/19/2017 22:30	1.858	2.796	3.697	6.091	20.115	20.034	19.875	19.932	1721.89	1611.39	2236.42	2176.38
1/19/2017 22:45	1.858	2.797	3.694	6.091	20.114	20.033	19.875	19.931	1730.12	1607.78	2249.44	2165.89
1/19/2017 23:00	1.858	2.796	3.694	6.09	20.114	20.033	19.875	19.931	1730.67	1607.23	2249.26	2173.3
1/19/2017 23:15	1.858	2.796	3.694	6.09	20.114	20.034	19.875	19.931	1731.3	1616.01	2257.22	2187.59
1/19/2017 23:30	1.858	2.796	3.694	6.09	20.114	20.033	19.868	19.913	1724.88	1620.98	2247.27	2168.6
1/19/2017 23:45	1.858	2.796	3.693	6.09	20.099	20.033	19.854	19.911	1732.29	1617.45	2266.26	2180.17
1/20/2017 0:00	1.858	2.795	3.693	6.09	20.094	20.031	19.855	19.912	1737.9	1619.17	2244.38	2182.89
1/20/2017 0:15	1.858	2.794	3.693	6.09	20.084	20.004	19.855	19.912	1743.23	1619.17	2249.62	2185.6
1/20/2017 0:30	1.856	2.791	3.693	6.09	20.077	19.993	19.855	19.912	1742.06	1620.98	2237.32	2190.66
1/20/2017 0:45	1.85	2.788	3.693	6.09	20.073	19.994	19.857	19.914	1737.27	1623.69	2259.93	2183.97
1/20/2017 1:00	1.847	2.786	3.693	6.089	20.075	19.996	19.858	19.915	1736.63	1631.02	2251.43	2178.36
1/20/2017 1:15	1.847	2.785	3.693	6.086	20.075	19.996	19.845	19.912	1732.86	1630.14	2254.36	2174.42
1/20/2017 1:30	1.848	2.786	3.694	6.082	20.076	19.998	19.84	19.909	1738.47	1629.13	2257.01	2191.53
1/20/2017 1:45	1.848	2.786	3.695	6.075	20.077	19.999	19.841	19.908	1732.99	1633.42	2250.18	2182.72
1/20/2017 2:00	1.848	2.789	3.698	6.073	20.077	19.999	19.841	19.908	1727.25	1624.87	2247.53	2171.02
1/20/2017 2:15	1.848	2.791	3.699	6.075	20.077	19.999	19.841	19.898	1723.97	1625.85	2256.54	2185.1
1/20/2017 2:30	1.848	2.792	3.7	6.076	20.077	19.999	19.841	19.884	1721.35	1622.87	2254.38	2188
1/20/2017 2:45	1.847	2.791	3.698	6.075	20.077	19.999	19.841	19.88	1724.37	1631.32	2263.89	2185.22
1/20/2017 3:00	1.847	2.791	3.697	6.074	20.073	19.979	19.841	19.88	1732.28	1631.72	2250.62	2182.8
1/20/2017 3:15	1.851	2.791	3.697	6.075	20.058	19.96	19.833	19.88	1735.14	1627.16	2247.86	2171
1/20/2017 3:30	1.851	2.791	3.695	6.075	20.055	19.957	19.821	19.88	1750.15	1629.07	2251.31	2201.57
1/20/2017 3:45	1.852	2.791	3.694	6.075	20.035	19.957	19.804	19.875	1757.01	1634.12	2246.76	2186.54
1/20/2017 4:00	1.852	2.791	3.691	6.075	20.047	19.957	19.805	19.874	1761.36	1632.85	2259.55	2191.37
1/20/2017 4:15	1.849	2.791	3.688	6.075	20.073	19.957	19.801	19.853	1762.08	1635.65	2275.46	2198.96
1/20/2017 4:30	1.846	2.792	3.684	6.075	50.34	19.957	19.801	19.849	1762.64	1635.32	2256.57	2174.46
1/20/2017 4:45	1.844	2.792	3.681	6.076	69.408	19.957	19.801	19.84	1766.16	1634.95	2247.88	2195.25
1/20/2017 5:00	1.846	2.792	3.682	6.079	68.859	19.957	19.801	19.84	1761.49	1635.98	2258.95	2188.41
1/20/2017 5:15	1.848	2.791	3.683	6.081	67.87	19.957	19.801	19.84	1757.33	1639.41	2249	2185.52
1/20/2017 5:30	1.848	2.787	3.685	6.082	66.843	19.957	19.801	19.84	1750.3	1635.45	2250.05	2178.06
1/20/2017 5:45	1.849	2.784	3.685	6.082	65.848	19.957	19.801	19.84	1742.52	1638.87	2261.13	2185.33
1/20/2017 6:00	1.849	2.781	3.685	6.082	64.895	19.958	19.801	19.84	1733.3	1645.47	2252.03	2194.51
1/20/2017 6:15	1.849	2.778	3.685	6.082	63.973	19.958	19.801	19.84	1721.18	1642.13	2259.21	2187.75
1/20/2017 6:30	1.848	2.777	3.685	6.081	63.066	19.958	19.801	19.84	1718.13	1643.24	2261.96	2187.43
1/20/2017 6:45	1.847	2.777	3.685	6.079	62.18	19.955	19.801	19.841	1716.51	1642.15	2257.44	2189.05
1/20/2017 7:00	1.844	2.776	3.685	6.076	61.309	19.96	19.804	19.843	1716.49	1637.79	2251.62	2181.79
1/20/2017 7:15	1.839	2.776	3.685	6.073	60.453	19.961	19.804	19.844	1714.34	1636.09	2265.4	2176.21
1/20/2017 7:30	1.833	2.776	3.685	6.071	59.599	19.959	19.802	19.841	1704.12	1638.81	2257.26	2190.32
1/20/2017 7:45	1.829	2.776	3.685	6.071	58.742	19.958	19.801	19.841	1704.21	1636.63	2264.31	2182.36
1/20/2017 8:00	1.827	2.776	3.685	6.07	57.895	19.958	19.801	19.845	1701.13	1631.57	2251.65	2208.59
1/20/2017 8:15	1.827	2.776	3.685	6.071	57.063	19.958	19.801	19.867	1690.82	1641.16	2258.16	2192.31
1/20/2017 8:30	1.827	2.776	3.685	6.071	56.24	19.958	19.801	20.484	1676.44	1632.93	2258.34	2176.93
1/20/2017 8:45	1.827	2.776	3.685	6.07	55.399	19.958	19.801	22.598	1661.95	1624.95	2246.2	2197.36
1/20/2017 9:00	1.827	2.776	3.685	6.071	54.561	19.958	19.801	21.93	1660.78	1629.03	2253.82	2171.5
1/20/2017 9:15	1.827	2.776	3.685	6.069	53.721	19.958	19.801	21.418	1661.68	1625.59	2265.38	2186.32
1/20/2017 9:30	1.827	2.776	3.685	6.07	52.883	19.959	19.801	21.033	1664.83	1617.8	2254.69	2173.28
1/20/2017 9:45	1.827	2.776	3.685	6.069	52.048	19.969	19.801	20.746	1646.87	1613.77	2245.64	2200.23
1/20/2017 10:00	1.826	2.775	3.684	6.07	51.201	19.96	19.801	20.525	1647.19	1614.63	2254.92	2181.3
1/20/2017 10:15	1.822	2.771	3.679	6.066	50.374	19.963	19.806	20.366	1650.72	1603.33	2240.5	2185.52
1/20/2017 10:30	1.819	2.778	3.674	6.069	49.562	19.993	19.822	20.25	1645.5	1602.18	2242.35	2190.45
1/20/2017 10:45	1.836	2.786	3.691	6.069	48.748	19.991	19.818	20.161	1644.53	1608.54	2235.39	2189.45
1/20/2017 11:00	1.844	2.795	3.694	6.079	47.948	19.978	19.816	20.092	1638.8	1607.78	2250.53	2176.38
1/20/2017 11:15	1.858	2.806	3.696	6.09	47.153	19.972	19.814	20.04	1648.83	1603.08	2247.09	2192.65
1/20/2017 11:30	1.858	2.801	3.694	6.088	46.373	19.97	19.814	20.001	1644.67	1603.71	2244.2	2185.24
1/20/2017 11:45	1.852	2.796	3.694	6.072	45.603	19.954	19.814	19.966	1646.57	1599.55	2248.18	2182.53
1/20/2017 12:00	1.849	2.795	3.694	6.068	44.838	19.95	19.797	19.938	1658.78	1591.77	2251.97	2169.87
1/20/2017 12:15	1.848	2.79	3.694	6.068	44.095	19.95	19.793	19.919	1678.94	1601.99	2243.83	2198.08
1/20/2017 12:30	1.847	2.785	3.693	6.068	43.367	19.95	19.787	19.897	1686.99	1599.73	2246.55	2160.64
1/20/2017 12:45	1.847	2.785	3.692	6.068	42.66	19.951	19.778	19.893	1686.99	1605.7	2243.83	2188.68
1/20/2017 13:00	1.847	2.785	3.693	6.068	41.969	19.951	19.774	19.885	1693.86	1602.89	2266.44	2176.74
1/20/2017 13:15	1.854	2.792	3.694	6.071	41.302	19.95	19.773	19.874	1702.09	1603.71	2225.57	2186.32
1/20/2017 13:30	1.87	2.807	3.706	6.091	40.659	19.949	19.772	19.872	1708.19	1613.88	2243.95	2176.85
1/20/2017 13:45	1.89	2.826	3.715	6.108	40.031	19.947	19.771	19.87	1714.06	1610.9	2240.99	2191.63
1/20/2017 14:00	1.901	2.829	3.715	6.112	39.042	19.943	19.77	19.851	1719.99	1615.04	2237.51	2165.38
1/20/2017 14:15	1.915	2.84	3.729	6.12	34.507	19.942	19.767	19.851	1721.31	1611.39	2237.29	2173.83
1/20/2017 14:30	1.95	2.87	3.754	6.146	30.205	19.93	19.766	19.85	1725.2	1613.38	2243.07	2173.29
1/20/2017 14:45	1.93	2.846	3.733	6.119	26.862	19.922	19.767	19.847	1727.01	1619.8	2231.86	2178.71
1/20/2017 15:00	1.923	2.838	3.723	6.112	24.389	19.921	19.769	19.848	1733.6	1616.53	2242.64	2185.5
1/20/2017 15:15	1.923	2.838	3.725	6.112	22.71	19.905	19.77	19.85	1736.19	1623.9	2241.03	2174.67
1/20/2017 15:30	1.923	2.833	3.718	6.112	21.651	19.905	19.771	19.84	1737.56	1625.08	2245.07	2173.1
1/20/2017 15:45	1.913	2.829	3.715	6.11	21.02	19.906	19.772	19.839	1727.24	1623.16	2246.98	2180.97
1/20/2017 16:00	1.901	2.827	3.715	6.098	20.651	19.906	19.772	19.836	1722.21	1630.53	2253.18	2175.6
1/20/2017 16:15	1.893	2.808	3.711	6.09	20.432	19.907	19.772	19.832	1714.2	1626.58	2252.33	2168.05
1/20/2017 16:30	1.881	2.807	3.697	6.089	20.305	19.907	19.773	19.832	1708.42	1622.42	2235.33	2181.62
1/20/2017 16:45	1.879	2.807	3.693	6.075	20.224	19.907	19.773	19.833	1707.88	1624.78	2258.66	2177.46
1/20/2017 17:00	1.861	2.802	3.693	6.068	20.172	19.908	19.764	19.834	1705.71	1625.32	2247.45	2153.59
1/20/2017 17:15	1.858	2.796	3.693	6.068	20.137	19.91	19.755	19.836	1708.6	1628.57	2251.79	2165.53
1/20/2017 17:30	1.858	2.79	3.69	6.068	20.118	19.912	19.757	19.838	1707.79	1624.87	2242.03	2185.42
1/20/2017 17:45	1.858	2.785	3.681	6.068	20.118	19.914	19.759	19.839	1707.26	1623.25	2251.45	2177.66
1/20/2017 18:00	1.855	2.785	3.673	6.063	20.08	19.914	19.76	19.84	1699.61	1613.34	2247.34	2173.73
1/20/2017 18:15	1.848	2.786	3.672	6.058	20.077	19.915	19.761	19.841	1699.44	1615.88	2246.2	2174.58
1/20/2017 18:30	1.849	2.787	3.674	6.059	20.077	19.915	19.761	19.841	1696.93	1619.7	2259.08	2167.92
1/20/2017 18:45	1.843	2.788	3.675	6.06	20.056	19.915	19.761	19.841	1690.01	1617.39	2258.41	2176.12
1/20/2017 19:00	1.84	2.788	3.675	6.056	20.033	19.915	19.76	19.841	1692.72	1611.6	2233.63	2165.62
1/20/2017 19:15	1.839	2.783	3.674	6.052	20.033	19.916	19.761	19.841	1695.26	1607.35	2261.79	2168.99
1/20/2017 19:30	1.84	2.781	3.675	6.05	20.033	19.916	19.761	19.842	1690.64	1607.89	2249.31	2158.32
1/20/2017 19:45	1.84	2.779	3.676	6.05	20.033	19.916	19.76	19.841	1688.7	1610.75	2251.84	2160.5
1/20/2017 20:00	1.84	2.776	3.675	6.05	20.033	19.916	19.76	19.842	1681.8	1606.56	2245.65	2175.3
1/20/2017 20:15	1.841	2.775	3.676	6.051	20.025	19.916	19.76	19.841	1686.63	1608.77	2254.99	2184.09
1/20/2017 20:30	1.841	2.773	3.676	6.051	20.007	19.916	19.76	19.841	1687.9	1604.88	2240.29	2155.46
1/20/2017 20:45	1.84	2.772	3.676	6.051	19.989	19.916	19.76	19.841	1693.45	1598.04	2244.85	2177.75
1/20/2017 21:00	1.84	2.77	3.675	6.05	19.989	19.916	19.76	19.837	1697.33	1603.72	2246.1	2171.94
1/20/2017 21:15	1.84	2.77	3.675	6.05	19.989	19.916	19.76	19.837	1701.09	1601.07	2246.96	2171.9
1/20/2017 21:30	1.839	2.767	3.675	6.049	19.989	19.917	19.761	19.817	1698.52	1599.22	2246.3	2177.21
1/20/2017 21:45	1.839	2.768	3.675	6.049	19.989	19.917	19.761	19.825	1706.24	1599.79	2228.98	2156.99
1/20/2017 22:00	1.839	2.768	3.675	6.049	19.989	19.916	19.761	19.809	1687.96	1601.87	2246.4	2156.5
1/20/2017 22:15	1.838	2.766	3.673	6.048	19.969	19.917	19.761	19.802	1679.01	1597.44	2239.89	2159.04
1/20/2017 22:30	1.838	2.767	3.674	6.048	19.961	19.914	19.761	19.802	1670.8	1598.63	2244.43	2174.07
1/20/2017 22:45	1.838	2.767	3.673	6.048	19.944	19.895	19.761	19.802	1677.86	1600.08	2236.3	2180.05
1/20/2017 23:00	1.838	2.767	3.673	6.048	19.944	19.881	19.759	19.802	1684.89	1601.51	2238.26	2172.78
1/20/2017 23:15	1.837	2.766	3.672	6.047	19.944	19.875	19.74	19.802	1684.1	1596.83	2260.18	2171.91
1/20/2017 23:30	1.84	2.767	3.672	6.047	19.944	19.875	19.722	19.802	1692.02	1597.24	2241.91	2169.03
1/20/2017 23:45	1.846	2.767	3.672	6.047	19.935	19.874	19.719	19.801	1701.36	1595.91	2235.62	2179.37
1/21/2017 0:00	1.846	2.766	3.672	6.047	19.92	19.873	19.718	19.781	1706.65	1593.8	2239.91	2173.9
1/21/2017 0:15	1.847	2.767	3.672	6.046	19.909	19.873	19.718	19.781	1713.19	1600.79	2236.69	2175.92
1/21/2017 0:30	1.845	2.768	3.672	6.047	19.899	19.874	19.719	19.765	1709.63	1601.48	2233.94	2163.58
1/21/2017 0:45	1.847	2.769	3.672	6.046	19.898	19.854	19.712	19.761	1713.51	1603.01	2240.43	2155.97
1/21/2017 1:00	1.847	2.768	3.672	6.047	19.896	19.83	19.697	19.76	1727.42	1600.19	2234.81	2163.91
1/21/2017 1:15	1.847	2.767	3.672	6.046	19.878	19.831	19.698	19.761	1735.15	1605.56	2231.24	2156.54
1/21/2017 1:30	1.847	2.766	3.672	6.046	19.875	19.831	19.681	19.761	1743.67	1603.5	2225.66	2182.07
1/21/2017 1:45	1.847	2.767	3.672	6.046	19.861	19.831	19.678	19.761	1750.05	1604.64	2224.16	2154.89
1/21/2017 2:00	1.847	2.766	3.672	6.047	19.855	19.832	19.678	19.761	1745.17	1608.98	2246.05	2163.76
1/21/2017 2:15	1.847	2.766	3.672	6.047	19.854	19.832	19.678	19.757	1744.19	1610.26	2234.85	2163.78
1/21/2017 2:30	1.847	2.766	3.672	6.047	19.853	19.831	19.678	19.739	1736.34	1606.3	2237.59	2176.64
1/21/2017 2:45	1.846	2.765	3.672	6.046	19.853	19.831	19.678	19.721	1736.8	1613.27	2247.73	2171.22
1/21/2017 3:00	1.847	2.765	3.672	6.046	19.854	19.829	19.678	19.722	1736.77	1611.17	2241	2162.33
1/21/2017 3:15	1.847	2.765	3.672	6.046	19.853	19.829	19.677	19.721	1740.19	1606.99	2234.82	2171.89
1/21/2017 3:30	1.846	2.766	3.672	6.046	19.854	19.81	19.678	19.722	1724.07	1625.05	2232.81	2173.49
1/21/2017 3:45	1.845	2.766	3.672	6.047	19.852	19.794	19.673	19.721	1723.36	1616.93	2238.97	2157.41
1/21/2017 4:00	1.846	2.767	3.672	6.047	19.831	19.789	19.657	19.721	1727.77	1617.63	2241.85	2158.47
1/21/2017 4:15	1.847	2.767	3.672	6.046	19.821	19.788	19.65	19.72	1738.53	1617.99	2246.91	2173.3
1/21/2017 4:30	1.847	2.768	3.672	6.046	19.807	19.788	19.635	19.708	1744.59	1615.64	2239.13	2162.09
1/21/2017 4:45	1.847	2.767	3.672	6.046	19.808	19.789	19.636	19.701	1752.73	1616.64	2221.59	2164.8
1/21/2017 5:00	1.847	2.768	3.672	6.046	19.81	19.79	19.638	19.693	1753.09	1619.8	2235.51	2162.09
1/21/2017 5:15	1.848	2.767	3.672	6.046	19.81	19.791	19.638	19.683	1759.24	1624.87	2229.55	2174.57
1/21/2017 5:30	1.847	2.768	3.672	6.046	19.807	19.788	19.635	19.681	1757.25	1623.96	2237.14	2156.66
1/21/2017 5:45	1.847	2.768	3.672	6.046	19.807	19.787	19.635	19.68	1757.7	1617.45	2238.05	2176.2
1/21/2017 6:00	1.847	2.766	3.672	6.046	19.807	19.788	19.635	19.68	1749.2	1623.96	2224.66	2172.94
1/21/2017 6:15	1.847	2.766	3.672	6.045	19.81	19.787	19.631	19.683	1743.42	1614.29	2223.76	2183.43
1/21/2017 6:30	1.846	2.767	3.672	6.043	19.809	19.775	19.623	19.682	1737.54	1623.51	2237.87	2159.38
1/21/2017 6:45	1.844	2.767	3.672	6.043	19.808	19.762	19.618	19.681	1731.12	1615.64	2231.18	2156.84
1/21/2017 7:00	1.843	2.767	3.672	6.04	19.808	19.764	19.616	19.681	1730.03	1626.68	2223.04	2173.66
1/21/2017 7:15	1.841	2.766	3.672	6.038	19.807	19.75	19.615	19.68	1722.53	1616.46	2243.65	2171.31
1/21/2017 7:30	1.841	2.767	3.672	6.035	19.802	19.745	19.614	19.68	1726.05	1615.1	2220.32	2170.77
1/21/2017 7:45	1.839	2.767	3.672	6.035	19.792	19.745	19.614	19.68	1728.77	1618.63	2247.45	2170.05
1/21/2017 8:00	1.839	2.768	3.672	6.032	19.785	19.745	19.614	19.68	1726.42	1616.37	2250.16	2158.65
1/21/2017 8:15	1.839	2.765	3.672	6.029	19.791	19.745	19.614	19.68	1716.38	1608.14	2229.73	2174.39
1/21/2017 8:30	1.837	2.765	3.672	6.026	19.807	19.746	19.614	19.681	1703.72	1611.76	2239.86	2164.8
1/21/2017 8:45	1.837	2.764	3.671	6.025	19.808	19.76	19.615	19.682	1689.92	1609.62	2231.4	2172.08
1/21/2017 9:00	1.837	2.764	3.671	6.025	19.809	19.781	19.617	19.683	1668.76	1608.27	2250.03	2176.43
1/21/2017 9:15	1.837	2.764	3.669	6.025	19.81	19.79	19.632	19.686	1651.96	1595.89	2233.24	2171.38
1/21/2017 9:30	1.837	2.765	3.669	6.026	19.811	19.791	19.638	19.701	1632.76	1589.54	2221.27	2164.12
1/21/2017 9:45	1.836	2.764	3.667	6.025	19.824	19.791	19.639	19.713	1614.18	1588.94	2220.24	2156.03
1/21/2017 10:00	1.832	2.764	3.666	6.025	19.839	19.791	19.639	19.724	1587.37	1586.74	2230.99	2175.82
1/21/2017 10:15	1.827	2.765	3.667	6.026	19.826	19.791	19.639	19.724	1568.16	1567.89	2233.1	2151.17
1/21/2017 10:30	1.826	2.764	3.666	6.025	19.834	19.791	19.638	19.724	1560.12	1566.55	2220.09	2151.55
1/21/2017 10:45	1.825	2.764	3.666	6.025	19.834	19.791	19.639	19.724	1538.76	1553.87	2232.91	2166.71
1/21/2017 11:00	1.826	2.764	3.666	6.025	19.833	19.79	19.639	19.723	1530.43	1538.12	2201.42	2158.74
1/21/2017 11:15	1.829	2.764	3.666	6.025	19.822	19.79	19.637	19.723	1532.4	1535.3	2224.18	2155.46
1/21/2017 11:30	1.833	2.764	3.67	6.025	19.821	19.788	19.636	19.721	1540.68	1533.54	2206.59	2160.47
1/21/2017 11:45	1.837	2.765	3.67	6.025	19.81	19.787	19.634	19.717	1547.64	1530.55	2214.9	2169.32
1/21/2017 12:00	1.837	2.766	3.672	6.025	19.805	19.785	19.632	19.7	1561.39	1518.07	2200.25	2170.41
1/21/2017 12:15	1.837	2.768	3.672	6.025	19.804	19.784	19.632	19.699	1567.18	1526.12	2199.89	2164.44
1/21/2017 12:30	1.837	2.769	3.672	6.025	19.804	19.784	19.631	19.703	1563.2	1520.06	2202.42	2166.61
1/21/2017 12:45	1.837	2.771	3.672	6.025	19.804	19.784	19.631	19.697	1561.12	1515.27	2205.86	2168.6
1/21/2017 13:00	1.837	2.772	3.672	6.025	19.804	19.784	19.631	19.697	1570.25	1514.37	2178.18	2149.79
1/21/2017 13:15	1.837	2.772	3.672	6.025	19.804	19.784	19.632	19.697	1573.6	1519.61	2200.25	2154.67
1/21/2017 13:30	1.837	2.769	3.672	6.025	19.807	19.784	19.632	19.697	1575.49	1510.66	2193.74	2147.8
1/21/2017 13:45	1.837	2.769	3.671	6.025	19.827	19.784	19.632	19.705	1564.82	1511.56	2194.46	2146.72
1/21/2017 14:00	1.837	2.767	3.671	6.025	19.827	19.784	19.644	19.717	1553.52	1503.15	2216.16	2153.23
1/21/2017 14:15	1.837	2.771	3.672	6.025	19.827	19.784	19.652	19.717	1546.92	1487.96	2198.62	2151.06
1/21/2017 14:30	1.837	2.771	3.672	6.025	19.845	19.784	19.652	19.717	1535.62	1500.17	2196.63	2150.33
1/21/2017 14:45	1.837	2.769	3.671	6.025	19.849	19.803	19.652	19.717	1526.12	1497.19	2179.81	2147.44
1/21/2017 15:00	1.837	2.765	3.67	6.025	19.887	19.825	19.66	19.73	1489.95	1488.14	2171.13	2136.23
1/21/2017 15:15	1.834	2.764	3.665	6.025	19.891	19.826	19.671	19.737	1459.66	1490.22	2183.79	2132.07
1/21/2017 15:30	1.828	2.764	3.663	6.025	19.894	19.826	19.673	19.737	1436.87	1481.9	2177.64	2140.57
1/21/2017 15:45	1.822	2.764	3.661	6.025	19.897	19.828	19.675	19.743	1432.35	1475.39	2165.53	2146.36
1/21/2017 16:00	1.818	2.764	3.661	6.025	19.908	19.83	19.676	19.758	1416.62	1468.97	2179.63	2119.23
1/21/2017 16:15	1.816	2.764	3.661	6.025	19.951	19.832	19.691	19.761	1365.98	1460.83	2176.74	2135.14
1/21/2017 16:30	1.815	2.764	3.661	6.025	19.949	19.861	19.699	19.763	1330.2	1455.99	2170.82	2138.27
1/21/2017 16:45	1.817	2.766	3.663	6.027	19.969	19.875	19.701	19.764	1294.73	1453.53	2149.41	2113.6
1/21/2017 17:00	1.82	2.769	3.664	6.03	19.959	19.875	19.719	19.763	1277.45	1443.39	2166.22	2113.22
1/21/2017 17:15	1.822	2.77	3.663	6.031	19.979	19.875	19.72	19.763	1256.02	1438.42	2155.73	2127.88
1/21/2017 17:30	1.823	2.772	3.66	6.031	19.987	19.874	19.721	19.778	1233.18	1436.47	2149.5	2107.72
1/21/2017 17:45	1.826	2.775	3.662	6.029	19.99	19.875	19.721	19.803	1207	1426.93	2145.42	2110.51
1/21/2017 18:00	1.827	2.776	3.663	6.028	20.004	19.893	19.723	19.803	1197.86	1417.81	2138.16	2108.85
1/21/2017 18:15	1.827	2.776	3.663	6.028	20.034	19.907	19.758	19.803	1174.34	1414.56	2146.26	2085.66
1/21/2017 18:30	1.827	2.776	3.663	6.028	20.038	19.916	19.761	19.803	1147.58	1404.28	2139.76	2097.97
1/21/2017 18:45	1.827	2.776	3.663	6.027	20.066	19.919	19.761	19.811	1113.48	1388.28	2143.74	2045.51
1/21/2017 19:00	1.826	2.776	3.663	6.027	20.079	19.942	19.771	19.839	1067.37	1379.52	2131.84	1991.63
1/21/2017 19:15	1.821	2.776	3.663	6.027	20.1	19.958	19.801	19.843	1031	1362.97	2111.03	1946.76
[truncated: 25,138 more rows]

## Sheet: 2018
TIMESTAMP	TempSO1(2cm)	TempSO2(10cm)	TempSO3(30cm)	TempSO4(60cm)	O2soil1(2cm)	O2soil2(10cm)	O2soil3(30cm)	O2soil4(60cm)	CO2soil1(2cm)	CO2soil2(10cm)	CO2soil3(30cm)	CO2soil4(60cm)
MST	degC	degC	degC	degC	%	%	%	%	ppm	ppm	ppm	ppm
1/1/2018 0:00	-0.561	1.658	2.956	6.219	20.43	19.951	19.442	19.442	1054.64	1193.94	2058.49	2290.08
1/1/2018 0:15	-0.578	1.655	2.956	6.218	20.426	19.95	19.442	19.442	1062.87	1188.25	2053.78	2281.04
1/1/2018 0:30	-0.597	1.653	2.955	6.218	20.428	19.951	19.442	19.442	1073.72	1193.85	2032.99	2277.06
1/1/2018 0:45	-0.615	1.653	2.953	6.216	20.431	19.951	19.442	19.442	1085.11	1201.09	2051.8	2295.5
1/1/2018 1:00	-0.628	1.652	2.951	6.216	20.43	19.95	19.442	19.44	1088	1198.73	2063.73	2307.8
1/1/2018 1:15	-0.628	1.652	2.949	6.214	20.43	19.951	19.443	19.439	1099.48	1207.77	2056.5	2303.1
1/1/2018 1:30	-0.633	1.652	2.948	6.212	20.43	19.951	19.443	19.427	1109.06	1203.8	2062.46	2293.7
1/1/2018 1:45	-0.651	1.652	2.946	6.209	20.431	19.951	19.443	19.438	1113.22	1213.02	2049.99	2302.19
1/1/2018 2:00	-0.671	1.652	2.945	6.208	20.433	19.951	19.443	19.435	1108.52	1216.99	2046.91	2290.8
1/1/2018 2:15	-0.689	1.652	2.945	6.208	20.434	19.951	19.443	19.424	1111.77	1216.99	2057.04	2301.11
1/1/2018 2:30	-0.711	1.652	2.945	6.208	20.436	19.951	19.443	19.427	1119.91	1222.42	2064.09	2293.15
1/1/2018 2:45	-0.737	1.652	2.945	6.208	20.444	19.951	19.443	19.433	1110.6	1223.77	2050.35	2289.54
1/1/2018 3:00	-0.76	1.652	2.945	6.208	20.44	19.951	19.443	19.441	1101.74	1226.31	2049.99	2288.63
1/1/2018 3:15	-0.784	1.652	2.945	6.208	20.444	19.951	19.443	19.441	1100.65	1228.38	2043.84	2279.23
1/1/2018 3:30	-0.808	1.652	2.945	6.208	20.443	19.951	19.443	19.439	1103.01	1222.6	2061.74	2283.75
1/1/2018 3:45	-0.822	1.651	2.945	6.208	20.444	19.951	19.443	19.424	1116.93	1224.32	2059.39	2287.91
1/1/2018 4:00	-0.836	1.649	2.945	6.208	20.445	19.951	19.443	19.424	1126.6	1230.28	2068.43	2300.02
1/1/2018 4:15	-0.858	1.647	2.945	6.207	20.447	19.951	19.443	19.423	1125.24	1232.9	2052.16	2295.5
1/1/2018 4:30	-0.877	1.643	2.945	6.205	20.448	19.952	19.443	20.524	1132.38	1239.23	2055.77	2294.24
1/1/2018 4:45	-0.911	1.641	2.945	6.2	20.454	19.952	19.443	20.607	1126.69	1235.89	2063.73	2290.98
1/1/2018 5:00	-0.94	1.64	2.945	6.193	20.449	19.952	19.442	20.495	1115.75	1238.69	2059.57	2295.32
1/1/2018 5:15	-0.95	1.638	2.945	6.188	20.433	19.952	19.429	20.384	1138.89	1239.23	2063.19	2316.29
1/1/2018 5:30	-0.955	1.636	2.944	6.187	20.438	19.952	19.427	20.28	1147.12	1238.33	2064.81	2298.58
1/1/2018 5:45	-0.979	1.634	2.943	6.186	20.455	19.952	19.442	20.191	1143.5	1248.36	2074.03	2293.51
1/1/2018 6:00	-1.002	1.632	2.942	6.187	20.457	19.952	19.443	20.105	1137.9	1245.65	2065.9	2294.96
1/1/2018 6:15	-1.031	1.631	2.939	6.187	20.459	19.952	19.443	20.027	1122.71	1246.64	2062.64	2277.6
1/1/2018 6:30	-1.056	1.632	2.938	6.187	20.462	19.952	19.443	19.963	1117.11	1248.9	2065.9	2290.44
1/1/2018 6:45	-1.084	1.633	2.937	6.188	20.485	19.952	19.443	19.903	1092.07	1245.92	2059.03	2270.37
1/1/2018 7:00	-1.1	1.632	2.935	6.188	20.497	19.956	19.444	19.856	1071.19	1240.86	2064.99	2284.47
1/1/2018 7:15	-1.122	1.632	2.933	6.187	20.524	19.988	19.449	19.813	1045.15	1231.19	2052.52	2276.88
1/1/2018 7:30	-1.136	1.632	2.932	6.188	20.496	19.994	19.46	19.772	1029.79	1224.41	2049.45	2269.65
1/1/2018 7:45	-1.138	1.632	2.932	6.188	20.489	19.994	19.464	19.735	1029.42	1229.29	2063.91	2282.3
1/1/2018 8:00	-1.124	1.633	2.934	6.188	20.487	19.994	19.464	19.708	1035.75	1220.34	2051.62	2278.51
1/1/2018 8:15	-1.098	1.633	2.941	6.188	20.496	19.994	19.464	19.681	1047.77	1220.7	2043.66	2280.14
1/1/2018 8:30	-1.054	1.631	2.937	6.187	20.482	19.994	19.464	19.652	1043.16	1209.22	2054.51	2292.97
1/1/2018 8:45	-0.969	1.631	2.936	6.186	20.468	19.994	19.464	19.639	1055.91	1214.28	2059.93	2278.51
1/1/2018 9:00	-0.871	1.639	2.94	6.186	20.476	19.993	19.464	19.61	1065.13	1217.36	2043.66	2273.99
1/1/2018 9:15	-0.765	1.647	2.945	6.186	20.488	19.992	19.476	19.601	1053.38	1212.75	2035.71	2290.08
1/1/2018 9:30	-0.622	1.651	2.944	6.186	20.466	19.987	19.478	19.594	1041.43	1203.87	2035.68	2268.89
1/1/2018 9:45	-0.427	1.66	2.951	6.201	20.459	19.985	19.477	19.575	1041.26	1206.82	2054.51	2282.97
1/1/2018 10:00	-0.06	1.708	2.986	6.231	20.458	19.992	19.473	19.585	1043.7	1209.34	2049.09	2281.69
1/1/2018 10:15	0.477	1.771	3.037	6.27	20.432	20.014	19.482	19.578	1048.5	1207.41	2038.64	2292.32
1/1/2018 10:30	0.743	1.852	3.099	6.32	20.422	20.008	19.495	19.581	1062.52	1206.6	2065.23	2287.63
1/1/2018 10:45	0.932	1.893	3.123	6.337	20.418	20.003	19.491	19.565	1090.86	1210.55	2064.29	2311.98
1/1/2018 11:00	1.067	1.913	3.137	6.339	20.409	19.999	19.488	19.553	1103.56	1209.59	2059.18	2291.1
[truncated: 34,995 more rows]
