# Supplementary material for: Mineral weathering is linked to microbial priming in the critical zone
Source: Nat Commun. 2023 Jan 20;14:345. doi: 10.1038/s41467-022-35671-x (PMC9860040; doi:10.1038/s41467-022-35671-x)
Supplement: Supplementary file 8 — Supplementary Data 6 [file 41467_2022_35671_MOESM8_ESM.xlsx]

## Sheet: Pit 3 2016
TIMESTAMP	TempSO1(2cm)	TempSO2(10cm)	TempSO3(30cm)	TempSO4(60cm)	O2soil1(2cm)	O2soil2(10cm)	O2soil3(30cm)	O2soil4(60cm)	CO2soil1(2cm)	CO2soil2(10cm)	CO2soil3(30cm)	CO2soil4(60cm)
MST	degC	degC	degC	degC	%	%	%	%	ppm	ppm	ppm	ppm
1/1/2016 0:00	0.039	1.193	2.685	5.992	20.39	20.974	20.966	20.611	2141.15	3065.35	3453.67	2693.92
1/1/2016 0:15	0.039	1.195	2.685	5.992	20.384	20.974	20.965	20.61	2153.14	3070.26	3470.03	2697.19
1/1/2016 0:30	0.039	1.196	2.686	5.993	20.371	20.973	20.962	20.609	2168.49	3069.16	3456.04	2685.57
1/1/2016 0:45	0.037	1.195	2.686	5.992	20.382	20.971	20.961	20.608	2170.59	3083.16	3477.3	2682.84
1/1/2016 1:00	0.028	1.191	2.685	5.991	20.388	20.971	20.964	20.607	2168.29	3083.85	3466.17	2665.91
1/1/2016 1:15	0.024	1.188	2.685	5.992	20.389	20.971	20.975	20.608	2171.31	3079.25	3456.76	2683.02
1/1/2016 1:30	0.018	1.187	2.684	5.991	20.391	20.974	20.984	20.61	2163.5	3085.7	3456.76	2662.67
1/1/2016 1:45	0.018	1.188	2.676	5.992	20.39	20.974	20.97	20.61	2175.49	3088.7	3466.76	2666.67
1/1/2016 2:00	0.016	1.187	2.665	5.991	20.389	20.975	20.966	20.611	2191.12	3091.24	3475.66	2701.55
1/1/2016 2:15	0.016	1.187	2.663	5.991	20.374	20.975	20.965	20.611	2197.21	3089.7	3466.39	2678.48
1/1/2016 2:30	0.017	1.187	2.663	5.989	20.369	20.975	20.965	20.611	2206.11	3099.15	3467.12	2652.31
1/1/2016 2:45	0.017	1.187	2.663	5.99	20.369	20.975	20.965	20.611	2202.84	3102.05	3449.68	2665.94
1/1/2016 3:00	0.017	1.187	2.664	5.991	20.38	20.973	20.969	20.609	2205.38	3107.14	3453.49	2660.12
1/1/2016 3:15	0.016	1.187	2.663	5.991	20.388	20.971	20.983	20.607	2184.28	3114.49	3449.18	2677.14
1/1/2016 3:30	0.016	1.187	2.665	5.991	20.392	20.971	20.984	20.607	2185.7	3109.01	3454.9	2678.83
1/1/2016 3:45	0.016	1.187	2.664	5.99	20.412	20.971	20.984	20.607	2181.88	3099.43	3461.47	2681.98
1/1/2016 4:00	0.016	1.187	2.663	5.99	20.391	20.971	20.984	20.607	2177.57	3106.27	3468.49	2668.85
1/1/2016 4:15	0.016	1.187	2.663	5.986	20.388	20.971	20.984	20.607	2181.95	3087.32	3463.8	2673.78
1/1/2016 4:30	0.014	1.187	2.663	5.982	20.388	20.971	20.984	20.607	2185.29	3092.5	3460.82	2661.69
1/1/2016 4:45	0.003	1.187	2.663	5.976	20.389	20.971	20.984	20.608	2189.85	3098.02	3464.45	2665.64
1/1/2016 5:00	-0.005	1.187	2.663	5.972	20.39	20.971	20.984	20.608	2192.24	3093.51	3465.03	2664.59
1/1/2016 5:15	-0.006	1.187	2.663	5.97	20.39	20.971	20.984	20.608	2188.27	3104.89	3489.34	2674.65
1/1/2016 5:30	-0.005	1.187	2.663	5.969	20.39	20.971	20.982	20.608	2202.18	3100.45	3466.83	2672.3
1/1/2016 5:45	-0.006	1.187	2.663	5.968	20.39	20.971	20.984	20.608	2201.94	3102.9	3481.02	2661.91
1/1/2016 6:00	-0.006	1.187	2.663	5.968	20.39	20.971	20.984	20.608	2208.7	3112.99	3469.23	2656.62
1/1/2016 6:15	-0.006	1.187	2.663	5.968	20.39	20.971	20.985	20.609	2193.61	3103.8	3458.5	2669.33
1/1/2016 6:30	-0.006	1.187	2.663	5.968	20.39	20.971	20.984	20.608	2182.57	3109.33	3466.46	2672.8
1/1/2016 6:45	-0.006	1.187	2.663	5.968	20.39	20.971	20.984	20.608	2184.92	3107.07	3446.79	2669.25
1/1/2016 7:00	-0.006	1.187	2.663	5.968	20.39	20.984	20.984	20.608	2178.99	3107.53	3457.31	2673.46
1/1/2016 7:15	-0.006	1.187	2.663	5.968	20.404	20.988	20.987	20.608	2166.41	3104.99	3461.83	2675.3
1/1/2016 7:30	-0.009	1.187	2.663	5.968	20.434	21	21.006	20.607	2144.77	3099	3477.8	2682.6
1/1/2016 7:45	-0.014	1.187	2.663	5.968	20.433	21.011	21.005	20.605	2124.33	3092.64	3464.78	2692.71
1/1/2016 8:00	-0.019	1.187	2.663	5.968	20.433	21.01	21.004	20.605	2114.2	3081.04	3478.75	2689.87
1/1/2016 8:15	-0.024	1.187	2.663	5.968	20.433	21.01	21.004	20.605	2110.76	3076.3	3489.34	2684.87
1/1/2016 8:30	-0.027	1.187	2.663	5.968	20.434	21.01	21.004	20.611	2117.01	3064.74	3485.13	2694.84
1/1/2016 8:45	-0.027	1.187	2.663	5.968	20.433	21.01	21.003	20.627	2115.46	3061.55	3467.68	2683.75
1/1/2016 9:00	-0.027	1.187	2.663	5.968	20.433	21.012	21.012	20.626	2107.73	3062.36	3482.56	2694.81
1/1/2016 9:15	-0.027	1.187	2.663	5.968	20.433	21.019	21.021	20.627	2116.45	3062.26	3482.56	2698.08
1/1/2016 9:30	-0.027	1.187	2.663	5.968	20.433	21.028	21.027	20.633	2114.18	3059.27	3492.73	2693.18
1/1/2016 9:45	-0.027	1.186	2.663	5.968	20.432	21.03	21.025	20.643	2116.26	3061.26	3485.28	2673.39
1/1/2016 10:00	-0.023	1.187	2.665	5.972	20.431	21.034	21.024	20.646	2111.54	3057.72	3493.45	2699.72
1/1/2016 10:15	-0.017	1.196	2.676	5.978	20.453	21.05	21.036	20.647	2103.19	3062.81	3494.36	2726.77
1/1/2016 10:30	-0.011	1.202	2.678	5.984	20.469	21.049	21.046	20.645	2097.38	3059.72	3495.27	2683.19
1/1/2016 10:45	-0.011	1.206	2.682	5.984	20.475	21.048	21.046	20.645	2098.74	3046.56	3490.18	2708.07
1/1/2016 11:00	0.008	1.223	2.7	5.998	20.472	21.046	21.043	20.643	2101.1	3050.64	3461.49	2692.64
1/1/2016 11:15	0.028	1.241	2.718	6.029	20.469	21.049	21.053	20.649	2106.09	3044.01	3507.25	2688.82
1/1/2016 11:30	0.138	1.344	2.827	6.136	20.494	21.079	21.079	20.678	2119.08	3050.91	3512.52	2712.07
1/1/2016 11:45	0.195	1.404	2.885	6.179	20.487	21.074	21.076	20.676	2139.38	3053.01	3510.14	2714.99
1/1/2016 12:00	0.221	1.436	2.915	6.194	20.493	21.071	21.069	20.67	2144.66	3069.68	3508.6	2705.19
1/1/2016 12:15	0.202	1.422	2.899	6.164	20.461	21.066	21.065	20.67	2158.05	3072.81	3486.45	2698.74
1/1/2016 12:30	0.149	1.378	2.853	6.118	20.453	21.069	21.058	20.673	2179.74	3093.02	3499.26	2691.87
1/1/2016 12:45	0.121	1.351	2.823	6.095	20.455	21.051	21.049	20.674	2195.68	3086.42	3482.02	2712.78
1/1/2016 13:00	0.125	1.353	2.827	6.106	20.454	21.047	21.048	20.673	2222.07	3092.3	3486.18	2687.54
1/1/2016 13:15	0.121	1.347	2.822	6.098	20.435	21.03	21.046	20.671	2237.68	3108.45	3501.42	2673.38
1/1/2016 13:30	0.129	1.352	2.828	6.111	20.433	21.023	21.044	20.669	2247.02	3120.61	3489.08	2690.44
1/1/2016 13:45	0.151	1.374	2.852	6.139	20.432	21.024	21.044	20.662	2266.71	3135.13	3496.88	2697.7
1/1/2016 14:00	0.228	1.441	2.921	6.205	20.441	21.035	21.058	20.661	2282.5	3128.5	3479.1	2668.66
1/1/2016 14:15	0.258	1.472	2.953	6.221	20.438	21.033	21.056	20.66	2282.77	3135.31	3480.55	2680.64
1/1/2016 14:30	0.234	1.457	2.936	6.193	20.432	21.017	21.044	20.661	2285.95	3133.76	3481.09	2675.74
1/1/2016 14:45	0.265	1.482	2.962	6.233	20.438	21.032	21.055	20.659	2285.59	3144.38	3464.76	2659.59
1/1/2016 15:00	0.29	1.507	2.987	6.254	20.436	21.031	21.054	20.658	2288.58	3152.91	3458.23	2677.37
1/1/2016 15:15	0.293	1.512	2.991	6.251	20.436	21.031	21.054	20.659	2286.4	3152.73	3480.73	2683.91
1/1/2016 15:30	0.278	1.5	2.977	6.228	20.437	21.025	21.047	20.66	2270.8	3150.01	3470.21	2652.15
1/1/2016 15:45	0.19	1.416	2.888	6.141	20.443	21.015	21.036	20.664	2261.9	3153.18	3476.56	2664.67
1/1/2016 16:00	0.149	1.369	2.842	6.104	20.446	21.018	21.039	20.663	2245.03	3149.82	3468.75	2667.39
1/1/2016 16:15	0.117	1.336	2.81	6.082	20.434	21.02	21.032	20.647	2240.67	3140.21	3474.2	2677.01
1/1/2016 16:30	0.091	1.306	2.78	6.056	20.43	21.022	21.022	20.647	2231.42	3134.4	3476.38	2676.1
1/1/2016 16:45	0.074	1.285	2.762	6.04	20.428	21.024	21.02	20.634	2223.7	3143.29	3470.93	2662.86
1/1/2016 17:00	0.067	1.267	2.74	6.022	20.422	21.025	21.022	20.626	2223.34	3133.22	3501.6	2694.98
1/1/2016 17:15	0.052	1.254	2.729	6.017	20.408	21.026	21.022	20.626	2215.72	3128.32	3471.84	2677.55
1/1/2016 17:30	0.055	1.246	2.721	6.005	20.429	21.026	21.023	20.626	2215.72	3121.97	3468.39	2670.11
1/1/2016 17:45	0.049	1.248	2.718	6.006	20.432	21.029	21.026	20.628	2202.56	3121.33	3482	2663.76
1/1/2016 18:00	0.044	1.233	2.705	6.006	20.434	21.031	21.028	20.63	2202.66	3111.72	3469.66	2663.58
1/1/2016 18:15	0.036	1.227	2.703	6.001	20.432	21.034	21.03	20.632	2206.74	3117.07	3477.83	2664.31
1/1/2016 18:30	0.036	1.227	2.702	5.985	20.431	21.035	21.032	20.634	2212.54	3108.18	3450.24	2670.84
1/1/2016 18:45	0.036	1.219	2.694	5.985	20.426	21.036	21.033	20.635	2213.82	3107.46	3485.64	2691.54
1/1/2016 19:00	0.037	1.217	2.691	5.985	20.426	21.036	21.033	20.634	2211.47	3119.39	3458.02	2677.31
1/1/2016 19:15	0.038	1.215	2.684	5.987	20.438	21.036	21.033	20.637	2204.57	3122.47	3482.64	2677.36
1/1/2016 19:30	0.038	1.209	2.683	5.986	20.453	21.037	21.033	20.648	2188.53	3115.91	3488.44	2678.59
1/1/2016 19:45	0.039	1.209	2.684	5.979	20.448	21.037	21.033	20.653	2185.41	3118.21	3476.7	2697.1
1/1/2016 20:00	0.04	1.209	2.685	5.972	20.452	21.037	21.033	20.658	2181.16	3102.03	3474.39	2690.83
1/1/2016 20:15	0.042	1.21	2.685	5.968	20.449	21.043	21.033	20.658	2179.38	3105.53	3464.82	2677.08
1/1/2016 20:30	0.046	1.211	2.686	5.968	20.444	21.036	21.033	20.658	2188.5	3111.95	3470.23	2685.25
1/1/2016 20:45	0.048	1.212	2.687	5.969	20.458	21.037	21.035	20.658	2186.64	3106.55	3464.54	2704.26
1/1/2016 21:00	0.051	1.212	2.687	5.97	20.461	21.038	21.039	20.659	2181.18	3100.28	3498.53	2686.79
1/1/2016 21:15	0.052	1.212	2.685	5.97	20.464	21.041	21.062	20.662	2178.02	3098.56	3475.73	2700.88
1/1/2016 21:30	0.055	1.214	2.679	5.973	20.466	21.044	21.065	20.665	2179.29	3106.88	3492.64	2692.43
1/1/2016 21:45	0.058	1.215	2.674	5.975	20.466	21.044	21.066	20.665	2179.8	3102.9	3474.34	2687.88
1/1/2016 22:00	0.06	1.215	2.672	5.976	20.466	21.044	21.065	20.665	2175.01	3099.58	3485.64	2698.62
1/1/2016 22:15	0.062	1.21	2.672	5.974	20.446	21.044	21.043	20.665	2204.34	3099.67	3485.1	2681.38
1/1/2016 22:30	0.064	1.2	2.672	5.967	20.443	21.045	21.042	20.666	2218.32	3099.94	3494.18	2693.54
1/1/2016 22:45	0.065	1.196	2.672	5.955	20.443	21.045	21.042	20.666	2219.68	3112.38	3496.36	2698.08
1/1/2016 23:00	0.065	1.2	2.675	5.958	20.442	21.045	21.042	20.666	2225.85	3119.37	3464.76	2678.11
1/1/2016 23:15	0.065	1.202	2.678	5.961	20.421	21.045	21.042	20.659	2231.57	3110.93	3467.12	2669.93
1/1/2016 23:30	0.064	1.202	2.677	5.961	20.423	21.047	21.045	20.655	2239.2	3120.1	3482.74	2682.47
1/1/2016 23:45	0.062	1.202	2.669	5.961	20.424	21.033	21.047	20.647	2245.74	3120.55	3452.59	2672.66
1/2/2016 0:00	0.058	1.202	2.659	5.959	20.424	21.027	21.047	20.647	2251.82	3132.9	3443.51	2678.47
1/2/2016 0:15	0.057	1.201	2.659	5.952	20.424	21.027	21.047	20.647	2250.64	3126.91	3473.84	2674.29
1/2/2016 0:30	0.059	1.197	2.662	5.946	20.425	21.027	21.047	20.648	2258.09	3132.27	3460.95	2672.3
1/2/2016 0:45	0.059	1.191	2.663	5.946	20.427	21.02	21.04	20.652	2272.52	3135.08	3446.6	2688.64
1/2/2016 1:00	0.059	1.187	2.663	5.946	20.428	21.017	21.035	20.652	2260.22	3136.68	3453.02	2645.29
1/2/2016 1:15	0.059	1.187	2.663	5.946	20.429	21.017	21.032	20.652	2264.36	3140.29	3469.19	2654.29
1/2/2016 1:30	0.059	1.187	2.663	5.946	20.43	21.018	21.034	20.654	2260.15	3137.05	3491.26	2646.6
1/2/2016 1:45	0.059	1.187	2.663	5.946	20.431	21.015	21.032	20.654	2265.3	3141.78	3477.74	2672.84
1/2/2016 2:00	0.059	1.187	2.663	5.946	20.431	21.014	21.032	20.654	2273.25	3141.38	3471.82	2655.45
1/2/2016 2:15	0.059	1.187	2.663	5.946	20.431	21.014	21.032	20.654	2270.18	3133.33	3457.5	2642.95
1/2/2016 2:30	0.059	1.187	2.663	5.946	20.431	21.014	21.032	20.654	2279.15	3140.78	3444.34	2652.29
1/2/2016 2:45	0.059	1.187	2.663	5.946	20.431	21.014	21.032	20.654	2262.05	3140.64	3456.21	2666.1
1/2/2016 3:00	0.059	1.187	2.662	5.946	20.431	21.014	21.032	20.654	2264.71	3138.9	3451.85	2650.61
1/2/2016 3:15	0.059	1.187	2.659	5.946	20.431	21.019	21.032	20.655	2261.77	3139.15	3463.19	2630.32
1/2/2016 3:30	0.059	1.187	2.655	5.946	20.43	21.061	21.032	20.655	2274.85	3135.58	3440.03	2675.96
1/2/2016 3:45	0.059	1.187	2.648	5.946	20.431	21.058	21.033	20.655	2262.17	3130.65	3452.45	2657.3
1/2/2016 4:00	0.059	1.187	2.643	5.942	20.431	21.057	21.033	20.655	2267.74	3130.69	3447.04	2618.81
1/2/2016 4:15	0.059	1.187	2.643	5.939	20.432	21.04	21.034	20.656	2269.79	3142.75	3465.84	2645.03
1/2/2016 4:30	0.056	1.187	2.642	5.934	20.429	21.034	21.033	20.655	2272.62	3136.85	3431.14	2669.76
1/2/2016 4:45	0.042	1.186	2.642	5.931	20.404	21.02	21.033	20.652	2281.43	3138.67	3449.13	2645.95
1/2/2016 5:00	0.038	1.184	2.642	5.928	20.389	21.016	21.018	20.643	2288.15	3138.31	3425.87	2648.49
1/2/2016 5:15	0.039	1.182	2.642	5.927	20.389	21.017	21.013	20.635	2303.69	3139.94	3435.5	2635.96
1/2/2016 5:30	0.04	1.181	2.643	5.927	20.388	21.016	21.011	20.635	2295.6	3140.58	3426.78	2628.32
1/2/2016 5:45	0.039	1.178	2.642	5.925	20.389	21.018	21.012	20.636	2295.15	3138.12	3419.15	2631.41
1/2/2016 6:00	0.038	1.177	2.642	5.925	20.389	21.017	21.012	20.636	2282.25	3127.77	3430.96	2644.86
1/2/2016 6:15	0.038	1.175	2.642	5.925	20.39	21.018	21.013	20.636	2284.16	3131.4	3422.42	2643.95
1/2/2016 6:30	0.037	1.174	2.642	5.925	20.399	21.018	21.016	20.636	2269.44	3139.4	3415.7	2611.97
1/2/2016 6:45	0.028	1.173	2.642	5.926	20.413	21.019	21.034	20.645	2263.53	3131.49	3422.96	2657.03
1/2/2016 7:00	0.019	1.171	2.642	5.926	20.426	21.019	21.037	20.654	2261.62	3127.68	3447.49	2629.41
1/2/2016 7:15	0.017	1.169	2.642	5.926	20.432	21.019	21.036	20.654	2252.9	3116.59	3439.32	2625.42
1/2/2016 7:30	0.017	1.168	2.642	5.925	20.433	21.019	21.037	20.655	2245.36	3124.95	3439.32	2655.76
1/2/2016 7:45	0.017	1.166	2.642	5.925	20.438	21.019	21.037	20.659	2235.28	3117.86	3429.14	2653.04
1/2/2016 8:00	0.017	1.166	2.642	5.925	20.438	21.019	21.037	20.659	2226.55	3119.14	3427.51	2629.23
1/2/2016 8:15	0.017	1.166	2.642	5.925	20.438	21.019	21.037	20.659	2228.01	3120.95	3408.06	2619.6
1/2/2016 8:30	0.017	1.166	2.642	5.925	20.438	21.019	21.037	20.659	2219.01	3107.23	3418.42	2623.6
1/2/2016 8:45	0.016	1.166	2.642	5.926	20.438	21.019	21.037	20.659	2218.38	3105.33	3417.51	2643.04
1/2/2016 9:00	0.016	1.168	2.642	5.925	20.438	21.019	21.037	20.659	2228.82	3101.06	3412.06	2637.23
1/2/2016 9:15	0.017	1.185	2.642	5.925	20.438	21.018	21.038	20.659	2242.18	3095.6	3426.96	2643.41
1/2/2016 9:30	0.018	1.188	2.644	5.926	20.438	21.018	21.046	20.659	2239.73	3099.97	3415.51	2631.59
1/2/2016 9:45	0.017	1.188	2.659	5.931	20.436	21.017	21.057	20.658	2218.28	3108.49	3430.4	2627.77
1/2/2016 10:00	0.016	1.187	2.663	5.945	20.434	21.025	21.056	20.655	2211.58	3112.08	3447.55	2619.27
1/2/2016 10:15	0.016	1.192	2.663	5.946	20.455	21.034	21.053	20.653	2191.21	3102.79	3428.53	2656.8
1/2/2016 10:30	0.021	1.207	2.668	5.946	20.47	21.046	21.052	20.659	2179.48	3092.53	3421.76	2654.71
1/2/2016 10:45	0.044	1.221	2.69	5.977	20.471	21.048	21.072	20.673	2177.64	3085.33	3441.88	2635.43
1/2/2016 11:00	0.158	1.33	2.803	6.094	20.502	21.071	21.087	20.688	2162.21	3080.15	3427.35	2649.42
1/2/2016 11:15	0.241	1.414	2.887	6.159	20.5	21.074	21.101	20.7	2162.57	3072.52	3415.91	2608.01
1/2/2016 11:30	0.276	1.46	2.933	6.189	20.495	21.073	21.114	20.714	2159.91	3068.64	3444.12	2637.06
1/2/2016 11:45	0.297	1.483	2.954	6.203	20.489	21.08	21.112	20.714	2168.83	3072.75	3434.37	2649.24
1/2/2016 12:00	0.311	1.503	2.973	6.213	20.484	21.077	21.107	20.71	2187.7	3060.48	3443.38	2653.44
1/2/2016 12:15	0.312	1.508	2.98	6.222	20.481	21.074	21.102	20.705	2194.13	3073.79	3427.56	2661.22
1/2/2016 12:30	0.317	1.524	2.986	6.222	20.48	21.073	21.101	20.705	2207.55	3061.45	3418.12	2657.78
1/2/2016 12:45	0.322	1.521	2.996	6.229	20.477	21.07	21.097	20.702	2214.99	3076.15	3440.63	2636.91
1/2/2016 13:00	0.327	1.533	2.994	6.236	20.473	21.063	21.093	20.698	2241.05	3085.49	3428.18	2656.06
1/2/2016 13:15	0.323	1.535	2.993	6.231	20.472	21.051	21.093	20.697	2265.64	3077.31	3413.57	2639.46
1/2/2016 13:30	0.322	1.534	3.002	6.229	20.466	21.043	21.092	20.698	2287.42	3099.66	3403.88	2647.6
1/2/2016 13:45	0.321	1.534	3.009	6.23	20.471	21.041	21.09	20.681	2288.88	3108.11	3423.48	2626.93
1/2/2016 14:00	0.321	1.53	3.005	6.24	20.466	21.036	21.084	20.668	2297.24	3109.36	3391.04	2621.09
1/2/2016 14:15	0.322	1.529	2.998	6.238	20.463	21.033	21.082	20.665	2294.49	3107.55	3416.39	2626.62
1/2/2016 14:30	0.301	1.511	2.978	6.206	20.445	21.018	21.064	20.665	2297.45	3120.3	3405.83	2630.76
1/2/2016 14:45	0.266	1.476	2.943	6.174	20.442	21.014	21.058	20.664	2297.09	3118.76	3398.75	2615.71
1/2/2016 15:00	0.25	1.457	2.924	6.161	20.436	21.018	21.045	20.648	2300.26	3120.84	3387.33	2621.69
1/2/2016 15:15	0.249	1.451	2.915	6.159	20.446	21.019	21.042	20.649	2286.87	3115.36	3414.76	2624.63
1/2/2016 15:30	0.244	1.444	2.918	6.157	20.444	21.02	21.042	20.649	2282.67	3119.2	3426.63	2622.76
1/2/2016 15:45	0.238	1.439	2.911	6.15	20.443	21.012	21.047	20.654	2263.2	3116.44	3428.18	2611.14
1/2/2016 16:00	0.2	1.401	2.865	6.106	20.435	21.008	21.053	20.659	2242.99	3101.86	3416.6	2622.4
1/2/2016 16:15	0.16	1.364	2.827	6.075	20.438	21.011	21.055	20.629	2220.77	3105.76	3405.71	2636.92
1/2/2016 16:30	0.148	1.35	2.814	6.073	20.439	21.012	21.056	20.622	2213.51	3109.11	3430.02	2630.02
1/2/2016 16:45	0.147	1.336	2.801	6.055	20.439	21.013	21.056	20.616	2215.06	3088.98	3413.15	2630.57
1/2/2016 17:00	0.125	1.313	2.779	6.032	20.44	21.014	21.039	20.618	2214.42	3081.27	3425.12	2637.82
1/2/2016 17:15	0.111	1.295	2.764	6.017	20.441	21.015	21.036	20.618	2214.22	3079.2	3430.14	2638.09
1/2/2016 17:30	0.101	1.283	2.751	6.005	20.442	21.016	21.036	20.619	2197.02	3081.84	3424.41	2620.06
1/2/2016 17:45	0.089	1.267	2.732	5.993	20.443	21.017	21.038	20.62	2189.82	3078.46	3427.32	2627.97
1/2/2016 18:00	0.077	1.256	2.717	5.984	20.448	21.022	21.043	20.624	2195.48	3069.61	3449.7	2635.45
1/2/2016 18:15	0.072	1.243	2.712	5.976	20.451	21.026	21.047	20.628	2192.76	3065.71	3429.19	2650.52
1/2/2016 18:30	0.073	1.243	2.701	5.974	20.451	21.026	21.048	20.628	2200.57	3072.7	3425.38	2641.62
1/2/2016 18:45	0.073	1.234	2.696	5.958	20.451	21.027	21.048	20.629	2195.76	3075.42	3429.19	2629.65
1/2/2016 19:00	0.073	1.223	2.692	5.956	20.451	21.028	21.048	20.629	2183.78	3072.07	3427.38	2637.63
1/2/2016 19:15	0.074	1.226	2.688	5.961	20.453	21.029	21.051	20.631	2186.23	3072.79	3421.93	2636
1/2/2016 19:30	0.074	1.223	2.681	5.961	20.455	21.033	21.054	20.633	2183.69	3072.16	3408.87	2650.33
1/2/2016 19:45	0.074	1.217	2.681	5.955	20.457	21.798	21.056	20.635	2192.49	3066.44	3419.03	2673.02
1/2/2016 20:00	0.075	1.215	2.681	5.941	20.458	22.745	21.057	20.637	2187.32	3065.8	3412.32	2647.61
1/2/2016 20:15	0.075	1.21	2.681	5.941	20.458	22.635	21.057	20.637	2188.95	3072.43	3442.08	2654.14
1/2/2016 20:30	0.077	1.207	2.682	5.942	20.459	22.516	21.057	20.637	2174.67	3074.14	3416.22	2654.21
1/2/2016 20:45	0.078	1.208	2.678	5.944	20.458	22.41	21.057	20.637	2171.18	3070.73	3413.12	2632.89
1/2/2016 21:00	0.08	1.211	2.674	5.946	20.458	22.303	21.058	20.637	2173.33	3065.11	3428.83	2661.46
1/2/2016 21:15	0.081	1.211	2.666	5.939	20.459	22.217	21.06	20.638	2179.29	3068.14	3457.2	2609.55
1/2/2016 21:30	0.079	1.212	2.666	5.932	20.463	22.143	21.064	20.643	2171.77	3068.16	3439.25	2638.26
1/2/2016 21:45	0.08	1.216	2.67	5.93	20.465	22.065	21.066	20.644	2174.33	3079.54	3441.08	2622.12
1/2/2016 22:00	0.076	1.216	2.672	5.932	20.465	21.993	21.066	20.644	2184.27	3053.18	3430.8	2654.5
1/2/2016 22:15	0.073	1.216	2.672	5.932	20.465	21.929	21.066	20.644	2190.81	3064.26	3428.44	2657.22
1/2/2016 22:30	0.072	1.208	2.672	5.932	20.465	21.874	21.066	20.646	2190.44	3084.96	3422.27	2659.22
1/2/2016 22:45	0.07	1.198	2.67	5.933	20.465	21.819	21.066	20.644	2190.62	3077.06	3427.9	2647.24
1/2/2016 23:00	0.072	1.199	2.665	5.935	20.468	21.774	21.067	20.653	2185.54	3070.43	3444.97	2659.95
1/2/2016 23:15	0.075	1.202	2.659	5.939	20.465	21.734	21.067	20.658	2177.37	3078.15	3418.27	2633.43
1/2/2016 23:30	0.075	1.202	2.656	5.939	20.465	21.693	21.067	20.662	2166.02	3079.33	3426.81	2639.61
1/2/2016 23:45	0.075	1.202	2.656	5.937	20.468	21.656	21.07	20.669	2175.55	3079.61	3417.55	2654.68
1/3/2016 0:00	0.075	1.202	2.656	5.928	20.47	21.624	21.071	20.671	2162.93	3071.43	3421.9	2638.88
1/3/2016 0:15	0.075	1.202	2.656	5.92	20.469	21.591	21.071	20.671	2181.09	3075.16	3424.26	2655.23
1/3/2016 0:30	0.075	1.202	2.656	5.917	20.47	21.569	21.071	20.671	2176.46	3070.43	3445.15	2645.97
1/3/2016 0:45	0.075	1.202	2.656	5.917	20.469	21.534	21.071	20.671	2191.72	3071.07	3423.54	2638.7
1/3/2016 1:00	0.075	1.201	2.656	5.917	20.469	21.516	21.071	20.671	2182.36	3068.53	3438.79	2655.77
1/3/2016 1:15	0.075	1.197	2.656	5.917	20.469	21.483	21.071	20.671	2184.63	3077.61	3434.07	2659.95
1/3/2016 1:30	0.075	1.194	2.656	5.917	20.469	21.466	21.071	20.66	2193.98	3074.79	3412.1	2653.41
1/3/2016 1:45	0.075	1.191	2.656	5.917	20.469	21.44	21.071	20.649	2212.42	3081.88	3438.97	2658.13
1/3/2016 2:00	0.075	1.187	2.656	5.917	20.469	21.424	21.071	20.65	2208.97	3075.88	3425.35	2628.17
1/3/2016 2:15	0.072	1.185	2.656	5.917	20.469	21.398	21.072	20.651	2207.42	3087.96	3419	2656.86
1/3/2016 2:30	0.067	1.183	2.656	5.917	20.47	21.398	21.072	20.657	2206.42	3090.59	3433.71	2640.7
1/3/2016 2:45	0.059	1.181	2.655	5.917	20.471	21.381	21.072	20.663	2204.43	3083.69	3436.79	2621.45
1/3/2016 3:00	0.054	1.181	2.651	5.917	20.471	21.357	21.072	20.65	2202.88	3093.32	3428.99	2640.52
1/3/2016 3:15	0.055	1.182	2.642	5.919	20.47	21.398	21.073	20.65	2214.59	3080.97	3417.73	2631.62
1/3/2016 3:30	0.056	1.183	2.638	5.916	20.47	21.354	21.073	20.649	2216.05	3095.77	3428.99	2631.8
1/3/2016 3:45	0.057	1.184	2.639	5.908	20.47	21.344	21.072	20.65	2217.41	3095.86	3419.54	2634.89
1/3/2016 4:00	0.058	1.185	2.64	5.903	20.47	21.313	21.073	20.65	2217.77	3092.22	3420.45	2649.41
1/3/2016 4:15	0.059	1.186	2.64	5.902	20.467	21.297	21.072	20.65	2231.48	3097.58	3412.28	2630.71
1/3/2016 4:30	0.059	1.186	2.64	5.901	20.45	21.269	21.072	20.65	2245.01	3095.68	3409.01	2649.6
1/3/2016 4:45	0.058	1.185	2.639	5.9	20.449	21.267	21.071	20.65	2249.91	3103.03	3416.64	2622.72
1/3/2016 5:00	0.054	1.182	2.636	5.896	20.466	21.268	21.073	20.651	2254.18	3106.84	3420.45	2622.54
1/3/2016 5:15	0.054	1.181	2.635	5.895	20.448	21.267	21.073	20.65	2252.64	3097.04	3421.36	2608.74
1/3/2016 5:30	0.053	1.18	2.634	5.895	20.449	21.255	21.073	20.65	2255.91	3100.58	3428.8	2626.9
1/3/2016 5:45	0.052	1.181	2.635	5.895	20.447	21.244	21.073	20.65	2253.91	3108.11	3413.91	2632.16
1/3/2016 6:00	0.048	1.181	2.635	5.895	20.448	21.224	21.072	20.65	2254.91	3109.57	3414.46	2624.72
1/3/2016 6:15	0.039	1.181	2.635	5.895	20.447	21.222	21.07	20.649	2246.01	3103.48	3402.66	2615.46
1/3/2016 6:30	0.033	1.181	2.635	5.895	20.458	21.22	21.069	20.647	2244.38	3114.29	3416.82	2639.06
1/3/2016 6:45	0.032	1.181	2.635	5.895	20.468	21.226	21.068	20.646	2231.3	3111.75	3424.26	2620.54
1/3/2016 7:00	0.032	1.181	2.635	5.895	20.468	21.22	21.067	20.646	2230.67	3097.58	3434.25	2593.49
1/3/2016 7:15	0.032	1.181	2.635	5.895	20.468	21.22	21.065	20.646	2231.48	3102.58	3417.73	2619.45
1/3/2016 7:30	0.032	1.18	2.634	5.895	20.468	21.22	21.068	20.646	2220.86	3098.49	3438.79	2617.27
1/3/2016 7:45	0.032	1.18	2.634	5.895	20.468	21.22	21.068	20.655	2209.42	3090.68	3395.39	2617.64
1/3/2016 8:00	0.031	1.18	2.634	5.894	20.468	21.22	21.068	20.655	2207.33	3092.41	3401.2	2635.25
1/3/2016 8:15	0.03	1.179	2.632	5.893	20.468	21.22	21.069	20.658	2208.33	3091.95	3417.36	2615.46
1/3/2016 8:30	0.023	1.177	2.631	5.891	20.469	21.22	21.069	20.668	2202.88	3084.42	3441.33	2647.78
1/3/2016 8:45	0.017	1.175	2.629	5.889	20.469	21.22	21.073	20.669	2186.36	3072.89	3410.1	2646.87
1/3/2016 9:00	0.022	1.175	2.632	5.895	20.469	21.22	21.088	20.669	2188.9	3070.34	3416.28	2635.07
1/3/2016 9:15	0.027	1.193	2.65	5.91	20.481	21.219	21.091	20.668	2187.99	3082.96	3411.37	2636.89
1/3/2016 9:30	0.028	1.195	2.649	5.909	20.494	21.219	21.091	20.668	2177.69	3068.93	3425.48	2624.31
1/3/2016 9:45	0.022	1.191	2.645	5.904	20.512	21.216	21.088	20.678	2171.69	3062.5	3436.33	2630.03
1/3/2016 10:00	0.031	1.191	2.644	5.905	20.507	21.211	21.096	20.683	2171.57	3060.55	3427.39	2626.36
1/3/2016 10:15	0.038	1.206	2.659	5.92	20.506	21.21	21.106	20.683	2166.14	3054.07	3424.12	2635.38
1/3/2016 10:30	0.054	1.214	2.674	5.924	20.502	21.207	21.102	20.68	2169.73	3053.03	3427.03	2624.04
1/3/2016 10:45	0.082	1.245	2.701	5.968	20.503	21.22	21.107	20.686	2171.9	3058.82	3412.68	2661.41
1/3/2016 11:00	0.208	1.362	2.824	6.087	20.533	21.235	21.135	20.712	2171.35	3062.72	3438.63	2644.71
1/3/2016 11:15	0.272	1.432	2.891	6.137	20.527	21.239	21.129	20.708	2168.72	3056.82	3414.49	2648.34
1/3/2016 11:30	0.302	1.464	2.925	6.159	20.52	21.239	21.128	20.711	2185.6	3066.99	3424.48	2637.09
1/3/2016 11:45	0.323	1.487	2.944	6.168	20.518	21.241	21.143	20.723	2178.77	3065.84	3431.64	2631.1
1/3/2016 12:00	0.322	1.496	2.956	6.173	20.518	21.24	21.142	20.723	2186.43	3064.36	3428.81	2636.96
1/3/2016 12:15	0.329	1.51	2.966	6.182	20.518	21.239	21.142	20.722	2197.1	3068.39	3413.88	2646.35
1/3/2016 12:30	0.334	1.512	2.966	6.184	20.517	21.225	21.141	20.722	2211.34	3071.84	3436.92	2632.2
1/3/2016 12:45	0.343	1.516	2.972	6.184	20.496	21.217	21.122	20.715	2242.87	3077.97	3414.92	2612.03
1/3/2016 13:00	0.343	1.529	2.977	6.188	20.471	21.216	21.117	20.7	2257.66	3079.97	3427.45	2636.89
1/3/2016 13:15	0.343	1.532	2.984	6.196	20.467	21.207	21.112	20.696	2278.73	3100.04	3409.89	2627.84
1/3/2016 13:30	0.347	1.53	2.984	6.193	20.464	21.189	21.106	20.692	2295.06	3097.76	3406.86	2608.34
1/3/2016 13:45	0.352	1.528	2.981	6.194	20.463	21.187	21.106	20.692	2292.57	3110.27	3409.89	2609.88
1/3/2016 14:00	0.355	1.524	2.982	6.195	20.462	21.186	21.103	20.691	2303.09	3121.41	3408.57	2593.6
1/3/2016 14:15	0.356	1.527	2.988	6.194	20.458	21.181	21.087	20.686	2313.18	3103.88	3391.26	2613.61
1/3/2016 14:30	0.317	1.49	2.946	6.154	20.457	21.173	21.079	20.668	2307.57	3107.3	3413.22	2592.54
1/3/2016 14:45	0.3	1.468	2.919	6.141	20.439	21.162	21.081	20.666	2312.19	3119.66	3372.92	2593.37
1/3/2016 15:00	0.288	1.453	2.91	6.126	20.462	21.166	21.085	20.669	2319.56	3117.08	3412.74	2605.98
1/3/2016 15:15	0.287	1.441	2.903	6.121	20.466	21.169	21.088	20.661	2311.41	3122.29	3399.11	2584.88
1/3/2016 15:30	0.284	1.439	2.893	6.116	20.468	21.161	21.09	20.651	2298.18	3115.04	3386.24	2599.75
1/3/2016 15:45	0.285	1.442	2.896	6.113	20.468	21.149	21.09	20.651	2286.16	3121.41	3391.39	2570.65
1/3/2016 16:00	0.262	1.415	2.867	6.084	20.44	21.145	21.067	20.657	2289.59	3120.23	3392.25	2601.87
1/3/2016 16:15	0.204	1.355	2.806	6.024	20.435	21.141	21.057	20.651	2279.73	3107.03	3383.4	2589.57
1/3/2016 16:30	0.168	1.316	2.767	5.993	20.437	21.144	21.059	20.642	2267.94	3103.22	3394.11	2592.11
1/3/2016 16:45	0.152	1.292	2.747	5.982	20.439	21.145	21.06	20.643	2266.44	3111.03	3392.86	2578.48
1/3/2016 17:00	0.146	1.279	2.73	5.97	20.439	21.146	21.061	20.643	2250.59	3110.47	3396.15	2589.62
1/3/2016 17:15	0.133	1.264	2.714	5.956	20.44	21.147	21.062	20.643	2233.12	3107.42	3382.52	2584.43
1/3/2016 17:30	0.133	1.257	2.707	5.949	20.442	21.15	21.065	20.636	2226.79	3094.2	3409.23	2611.86
1/3/2016 17:45	0.132	1.245	2.697	5.951	20.446	21.155	21.057	20.63	2224.16	3084.22	3387.09	2606.24
1/3/2016 18:00	0.127	1.243	2.694	5.934	20.447	21.156	21.048	20.63	2230.96	3078.87	3407.05	2587.36
1/3/2016 18:15	0.12	1.24	2.685	5.933	20.448	21.157	21.049	20.63	2222.71	3079.41	3380.56	2600.25
1/3/2016 18:30	0.117	1.225	2.675	5.926	20.445	21.157	21.049	20.63	2215.08	3077.42	3392.17	2581.92
1/3/2016 18:45	0.117	1.222	2.675	5.917	20.448	21.158	21.049	20.631	2209.19	3072.43	3414.86	2599.89
1/3/2016 19:00	0.12	1.224	2.678	5.915	20.449	21.158	21.05	20.632	2206.65	3072.43	3376.39	2604.97
1/3/2016 19:15	0.122	1.218	2.677	5.918	20.434	21.158	21.053	20.634	2214.36	3066.53	3412.14	2604.24
1/3/2016 19:30	0.123	1.217	2.667	5.918	20.43	21.144	21.055	20.636	2209.55	3070.43	3384.55	2594.8
1/3/2016 19:45	0.123	1.211	2.659	5.918	20.431	21.143	21.058	20.637	2224.25	3065.89	3394.9	2602.61
1/3/2016 20:00	0.123	1.206	2.659	5.918	20.432	21.146	21.059	20.638	2216.54	3077.05	3396.89	2588.82
1/3/2016 20:15	0.123	1.206	2.659	5.916	20.432	21.144	21.059	20.638	2209.82	3072.7	3393.62	2583.19
1/3/2016 20:30	0.123	1.206	2.659	5.914	20.432	21.152	21.058	20.638	2214.99	3069.71	3418.49	2596.62
1/3/2016 20:45	0.123	1.206	2.659	5.91	20.432	21.156	21.057	20.637	2211.55	3064.26	3385.46	2581.74
1/3/2016 21:00	0.124	1.206	2.659	5.899	20.438	21.16	21.057	20.638	2201.02	3073.7	3395.62	2585.37
1/3/2016 21:15	0.127	1.206	2.659	5.896	20.439	21.151	21.056	20.637	2203.2	3056.01	3384.01	2583.37
1/3/2016 21:30	0.129	1.206	2.659	5.896	20.43	21.144	21.056	20.637	2213.36	3077.69	3388	2590.27
1/3/2016 21:45	0.131	1.206	2.659	5.896	20.43	21.131	21.056	20.637	2215.81	3064.62	3387.09	2616.94
1/3/2016 22:00	0.131	1.206	2.654	5.896	20.449	21.151	21.058	20.639	2199.93	3069.16	3409.59	2597.53
1/3/2016 22:15	0.129	1.206	2.649	5.896	20.454	21.165	21.059	20.656	2186.14	3072.61	3392.36	2596.26
1/3/2016 22:30	0.126	1.206	2.643	5.897	20.454	21.166	21.06	20.656	2189.43	3066.65	3402.18	2608.62
1/3/2016 22:45	0.124	1.204	2.638	5.897	20.455	21.16	21.06	20.644	2187.64	3058.79	3384.62	2623.35
1/3/2016 23:00	0.125	1.206	2.64	5.898	20.454	21.137	21.06	20.639	2195.36	3060.51	3394.36	2608.7
1/3/2016 23:15	0.125	1.2	2.64	5.893	20.455	21.124	21.06	20.639	2220.19	3057.99	3388.95	2604.51
1/3/2016 23:30	0.128	1.195	2.643	5.889	20.439	21.124	21.06	20.64	2228.7	3051.7	3386.74	2596.5
1/3/2016 23:45	0.128	1.192	2.643	5.884	20.432	21.124	21.06	20.64	2226.83	3068.53	3398.77	2598.72
1/4/2016 0:00	0.126	1.19	2.641	5.882	20.413	21.124	21.06	20.64	2245.85	3069.79	3380.53	2590.62
1/4/2016 0:15	0.124	1.187	2.639	5.879	20.409	21.125	21.048	20.638	2253.14	3074.97	3388.6	2568.41
1/4/2016 0:30	0.124	1.186	2.639	5.877	20.409	21.125	21.038	20.636	2261.09	3074.17	3360.11	2594.58
1/4/2016 0:45	0.124	1.185	2.639	5.875	20.409	21.125	21.037	20.636	2257.5	3083.22	3405.99	2593.69
1/4/2016 1:00	0.123	1.185	2.638	5.875	20.409	21.125	21.036	20.631	2256.78	3081.56	3386.61	2575.44
1/4/2016 1:15	0.123	1.185	2.638	5.875	20.409	21.125	21.036	20.618	2264.38	3093.36	3381.09	2571.89
1/4/2016 1:30	0.125	1.186	2.64	5.877	20.4	21.12	21.035	20.618	2272.69	3079.44	3368.01	2604.46
1/4/2016 1:45	0.128	1.189	2.642	5.88	20.386	21.102	21.031	20.618	2288.24	3094.21	3371.1	2568.84
1/4/2016 2:00	0.129	1.19	2.638	5.882	20.39	21.091	21.021	20.622	2286.99	3099.95	3376.16	2575.92
1/4/2016 2:15	0.129	1.191	2.627	5.882	20.385	21.088	21.021	20.624	2304.41	3096.48	3358.75	2582.2
1/4/2016 2:30	0.125	1.19	2.624	5.881	20.393	21.089	21.022	20.625	2285.7	3098.14	3369.04	2592.47
1/4/2016 2:45	0.119	1.191	2.623	5.877	20.393	21.089	21.022	20.625	2282.31	3089.59	3368.94	2575.28
1/4/2016 3:00	0.121	1.19	2.625	5.876	20.401	21.089	21.022	20.625	2272.26	3089.39	3368.03	2568.7
1/4/2016 3:15	0.12	1.187	2.625	5.873	20.396	21.089	21.022	20.623	2266.32	3086.25	3351.63	2605.7
1/4/2016 3:30	0.114	1.184	2.624	5.871	20.408	21.089	21.022	20.625	2238.86	3089.64	3358.83	2584.04
1/4/2016 3:45	0.11	1.182	2.623	5.87	20.395	21.089	21.021	20.625	2242.27	3073.79	3386.74	2583.27
1/4/2016 4:00	0.109	1.181	2.624	5.865	20.394	21.089	21.021	20.616	2242.87	3074.6	3366.12	2586.06
1/4/2016 4:15	0.109	1.18	2.625	5.863	20.383	21.089	21.022	20.603	2243.45	3075.83	3375.08	2564.31
1/4/2016 4:30	0.11	1.179	2.626	5.863	20.375	21.09	21.022	20.603	2247.12	3070.06	3374.04	2579.06
1/4/2016 4:45	0.111	1.177	2.626	5.864	20.372	21.09	21.022	20.603	2252.05	3064.1	3390.24	2590.89
1/4/2016 5:00	0.112	1.175	2.628	5.865	20.371	21.09	21.021	20.603	2253.54	3063.07	3377.22	2556.43
1/4/2016 5:15	0.109	1.174	2.628	5.866	20.371	21.09	21.021	20.603	2257.91	3065.89	3362.89	2565.34
1/4/2016 5:30	0.102	1.174	2.628	5.866	20.372	21.09	21.021	20.594	2254.73	3067.71	3353.26	2581.5
1/4/2016 5:45	0.097	1.174	2.627	5.866	20.372	21.09	21.021	20.581	2258.36	3065.44	3349.63	2572.6
1/4/2016 6:00	0.091	1.175	2.622	5.866	20.372	21.09	21.009	20.581	2264.62	3064.8	3355.44	2572.24
1/4/2016 6:15	0.091	1.175	2.618	5.866	20.373	21.084	20.998	20.58	2271.25	3073.07	3353.08	2582.23
1/4/2016 6:30	0.091	1.175	2.618	5.866	20.373	21.071	20.998	20.58	2275.07	3069.16	3351.45	2552.99
1/4/2016 6:45	0.091	1.175	2.617	5.866	20.373	21.072	20.998	20.58	2272.61	3075.52	3350.18	2584.77
1/4/2016 7:00	0.091	1.175	2.617	5.866	20.373	21.076	20.998	20.58	2263.35	3067.35	3353.99	2552.81
1/4/2016 7:15	0.091	1.175	2.617	5.866	20.373	21.089	20.998	20.58	2244.38	3074.97	3361.43	2575.33
1/4/2016 7:30	0.091	1.175	2.618	5.866	20.372	21.082	20.998	20.58	2245.92	3070.53	3347.27	2576.23
1/4/2016 7:45	0.09	1.175	2.617	5.866	20.37	21.061	20.998	20.58	2250.01	3057.27	3332.74	2574.6
1/4/2016 8:00	0.086	1.175	2.617	5.865	20.373	21.074	20.998	20.58	2236.2	3057.81	3362.89	2574.78
1/4/2016 8:15	0.08	1.175	2.617	5.863	20.373	21.09	21.006	20.58	2228.03	3058.99	3343.46	2571.33
1/4/2016 8:30	0.069	1.175	2.614	5.859	20.374	21.09	21.014	20.581	2218.32	3052.55	3332.74	2585.13
1/4/2016 8:45	0.069	1.175	2.609	5.855	20.374	21.09	21.022	20.581	2208.78	3051.09	3331.47	2573.87
1/4/2016 9:00	0.069	1.175	2.611	5.858	20.374	21.09	21.023	20.581	2204.43	3042.65	3348.91	2588.22
1/4/2016 9:15	0.071	1.175	2.624	5.867	20.374	21.09	21.019	20.581	2204.52	3038.66	3350.72	2590.94
1/4/2016 9:30	0.087	1.188	2.628	5.866	20.386	21.089	21.021	20.598	2202.07	3038.11	3369.79	2581.68
1/4/2016 9:45	0.091	1.196	2.633	5.872	20.395	21.089	21.021	20.6	2189.63	3047.55	3359.8	2578.05
1/4/2016 10:00	0.091	1.201	2.65	5.887	20.395	21.088	21.02	20.602	2189.72	3035.48	3353.26	2558.07
1/4/2016 10:15	0.094	1.215	2.649	5.888	20.403	21.087	21.02	20.602	2177.47	3039.69	3355.91	2588.38
1/4/2016 10:30	0.11	1.223	2.666	5.904	20.413	21.082	21.029	20.597	2167.07	3026.74	3360.83	2562.32
1/4/2016 10:45	0.132	1.245	2.688	5.925	20.408	21.085	21.029	20.593	2176.14	3024.04	3349.3	2589.88
1/4/2016 11:00	0.181	1.293	2.738	5.979	20.408	21.11	21.043	20.609	2178.31	3028.54	3342.5	2571.39
1/4/2016 11:15	0.277	1.387	2.833	6.07	20.42	21.11	21.046	20.627	2185.6	3030.7	3349.72	2604.8
1/4/2016 11:30	0.33	1.444	2.89	6.107	20.413	21.102	21.039	20.623	2194.58	3025.07	3329.02	2574.66
1/4/2016 11:45	0.351	1.472	2.921	6.13	20.409	21.098	21.042	20.62	2202.66	3033.96	3343.54	2572.12
1/4/2016 12:00	0.372	1.493	2.935	6.135	20.408	21.097	21.052	20.619	2205.2	3034.68	3360.42	2575.57
1/4/2016 12:15	0.377	1.503	2.947	6.152	20.388	21.096	21.049	20.619	2229.15	3034.32	3328.48	2589.18
1/4/2016 12:30	0.376	1.516	2.955	6.152	20.383	21.094	21.034	20.617	2238.04	3034.05	3361.14	2581.38
1/4/2016 12:45	0.382	1.519	2.958	6.154	20.379	21.089	21.026	20.613	2258.91	3039.13	3337.19	2578.11
1/4/2016 13:00	0.389	1.519	2.972	6.167	20.377	21.087	21.023	20.611	2272.18	3045.67	3339.28	2544.83
1/4/2016 13:15	0.391	1.533	2.971	6.168	20.376	21.078	21.023	20.611	2288	3052.66	3315.01	2547.72
1/4/2016 13:30	0.387	1.532	2.967	6.163	20.364	21.057	21.023	20.611	2311.05	3058	3306.89	2554.59
1/4/2016 13:45	0.386	1.533	2.966	6.162	20.353	21.043	21.005	20.603	2320.45	3068.76	3324.27	2531.34
1/4/2016 14:00	0.387	1.533	2.966	6.162	20.334	21.043	21	20.588	2328.26	3051.7	3317.55	2544.4
1/4/2016 14:15	0.394	1.534	2.966	6.162	20.33	21.043	21	20.588	2333.97	3065.58	3303.95	2542.95
1/4/2016 14:30	0.401	1.534	2.975	6.163	20.33	21.043	20.999	20.582	2339.14	3068.48	3303.04	2511.93
1/4/2016 14:45	0.38	1.514	2.955	6.14	20.331	21.03	20.985	20.567	2332.25	3058.23	3306.85	2520.27
1/4/2016 15:00	0.321	1.459	2.897	6.084	20.313	21.004	20.97	20.556	2337.96	3073.93	3296.69	2515.74
1/4/2016 15:15	0.258	1.396	2.834	6.029	20.294	21.008	20.96	20.55	2326.61	3063.11	3290.14	2531.87
1/4/2016 15:30	0.277	1.404	2.845	6.06	20.313	21.008	20.961	20.549	2322.59	3072.87	3297.18	2523.31
1/4/2016 15:45	0.292	1.417	2.853	6.062	20.311	21.007	20.961	20.545	2317.68	3065.87	3302.06	2534.55
1/4/2016 16:00	0.263	1.386	2.827	6.033	20.302	21.009	20.951	20.534	2309.87	3062.24	3288.99	2534.9
1/4/2016 16:15	0.245	1.366	2.806	6.005	20.297	21.011	20.944	20.531	2302.85	3054.32	3306.3	2496.14
1/4/2016 16:30	0.203	1.322	2.761	5.969	20.298	21.003	20.941	20.529	2282.09	3046.71	3315.92	2532.61
1/4/2016 16:45	0.191	1.301	2.742	5.955	20.299	20.99	20.942	20.516	2267.7	3043.25	3298.32	2526.21
1/4/2016 17:00	0.174	1.284	2.723	5.94	20.3	20.978	20.944	20.51	2256.88	3045.86	3293.82	2545.67
1/4/2016 17:15	0.157	1.265	2.702	5.922	20.304	20.99	20.949	20.515	2235.68	3039.48	3291.63	2538.36
1/4/2016 17:30	0.158	1.253	2.691	5.91	20.308	20.989	20.953	20.518	2226.15	3034.32	3290.19	2528.57
1/4/2016 17:45	0.151	1.243	2.679	5.911	20.309	20.983	20.952	20.519	2231.32	3030.69	3302.35	2527.12
1/4/2016 18:00	0.139	1.24	2.675	5.899	20.309	20.983	20.934	20.519	2245.39	3028.97	3296.9	2532.02
1/4/2016 18:15	0.138	1.225	2.672	5.889	20.309	20.984	20.931	20.52	2231.78	3013.99	3294.36	2573.39
1/4/2016 18:30	0.139	1.222	2.66	5.89	20.309	20.985	20.932	20.52	2226.79	3021.43	3300.89	2548.53
1/4/2016 18:45	0.14	1.223	2.655	5.892	20.309	20.984	20.932	20.519	2216.17	3025.34	3305.8	2522.94
1/4/2016 19:00	0.143	1.221	2.657	5.89	20.309	20.985	20.932	20.52	2217.62	3005.01	3301.8	2540
1/4/2016 19:15	0.143	1.215	2.658	5.882	20.31	20.985	20.933	20.52	2209.46	3009.09	3298.17	2532.02
1/4/2016 19:30	0.144	1.216	2.658	5.874	20.303	20.986	20.934	20.508	2214.63	3013.09	3283.11	2521.86
1/4/2016 19:45	0.144	1.212	2.655	5.874	20.295	20.988	20.936	20.503	2226.34	3010.73	3287.65	2532.38
1/4/2016 20:00	0.144	1.207	2.648	5.874	20.295	20.989	20.934	20.502	2225.43	3002.56	3306.52	2543.09
1/4/2016 20:15	0.144	1.206	2.643	5.874	20.313	20.99	20.93	20.504	2218.8	3000.2	3288.74	2521.13
1/4/2016 20:30	0.144	1.206	2.638	5.874	20.313	20.99	20.927	20.508	2214.9	3017.99	3281.3	2535.47
1/4/2016 20:45	0.144	1.206	2.637	5.874	20.313	20.99	20.925	20.508	2201.2	3016.45	3297.81	2531.66
1/4/2016 21:00	0.144	1.206	2.637	5.874	20.313	20.99	20.915	20.503	2209.28	3002.47	3292.18	2544.18
1/4/2016 21:15	0.145	1.206	2.637	5.871	20.293	20.99	20.914	20.502	2207.1	3013.45	3279.3	2544.18
1/4/2016 21:30	0.148	1.206	2.637	5.865	20.289	20.991	20.915	20.503	2210	3003.02	3304.53	2528.93
1/4/2016 21:45	0.154	1.206	2.637	5.864	20.279	20.991	20.915	20.503	2206.46	3007.37	3309.97	2536.92
1/4/2016 22:00	0.16	1.206	2.637	5.861	20.267	20.99	20.915	20.503	2213.63	3005.19	3292	2557.97
1/4/2016 22:15	0.164	1.206	2.637	5.856	20.282	20.991	20.916	20.504	2206.55	3007.28	3295.27	2541.45
1/4/2016 22:30	0.164	1.206	2.637	5.853	20.274	20.987	20.915	20.504	2204.56	3004.38	3272.04	2530.2
1/4/2016 22:45	0.162	1.205	2.637	5.852	20.267	20.982	20.916	20.505	2209.28	3008.91	3284.38	2545.26
1/4/2016 23:00	0.163	1.204	2.637	5.852	20.268	20.951	20.917	20.498	2217.26	2994.03	3302.17	2541.64
1/4/2016 23:15	0.163	1.203	2.635	5.852	20.265	20.949	20.917	20.483	2240.67	3001.38	3270.59	2534.74
1/4/2016 23:30	0.164	1.202	2.633	5.852	20.269	20.95	20.918	20.483	2245.66	3005.1	3286.92	2544.54
1/4/2016 23:45	0.165	1.197	2.627	5.852	20.269	20.951	20.919	20.484	2233.8	3011.4	3262.28	2511.18
1/5/2016 0:00	0.166	1.19	2.62	5.852	20.269	20.951	20.919	20.484	2231.78	3000.3	3298.18	2541.64
1/5/2016 0:15	0.166	1.185	2.617	5.852	20.269	20.951	20.919	20.484	2222.25	3009.28	3296.54	2536.74
1/5/2016 0:30	0.166	1.185	2.616	5.852	20.269	20.951	20.919	20.484	2219.53	2999.48	3256.44	2534.38
1/5/2016 0:45	0.166	1.185	2.616	5.852	20.269	20.951	20.902	20.484	2225.25	3004.47	3272.04	2515.14
1/5/2016 1:00	0.166	1.184	2.616	5.851	20.268	20.951	20.895	20.483	2216.54	3011.36	3295.63	2524.94
1/5/2016 1:15	0.166	1.184	2.616	5.846	20.267	20.95	20.905	20.483	2224.61	3010.18	3278.76	2525.67
1/5/2016 1:30	0.166	1.184	2.616	5.844	20.245	20.949	20.893	20.482	2226.79	3004.56	3274.95	2541.45
1/5/2016 1:45	0.166	1.184	2.616	5.841	20.244	20.948	20.892	20.481	2229.15	3001.57	3286.74	2519.13
1/5/2016 2:00	0.166	1.184	2.616	5.84	20.244	20.95	20.894	20.483	2236.59	2996.39	3294.36	2518.41
1/5/2016 2:15	0.166	1.184	2.616	5.836	20.243	20.951	20.885	20.471	2239.95	3003.65	3277.12	2516.59
1/5/2016 2:30	0.166	1.184	2.616	5.831	20.246	20.966	20.889	20.474	2232.69	3002.02	3291.82	2532.2
1/5/2016 2:45	0.166	1.184	2.616	5.83	20.236	20.951	20.874	20.462	2238.49	3007.83	3278.39	2514.42
1/5/2016 3:00	0.166	1.184	2.615	5.83	20.233	20.951	20.872	20.462	2237.51	3006.21	3259.54	2516.06
1/5/2016 3:15	0.167	1.185	2.609	5.831	20.246	20.928	20.876	20.462	2225.93	3001.45	3275.2	2546.41
1/5/2016 3:30	0.167	1.185	2.606	5.831	20.246	20.91	20.877	20.462	2220.63	3009.27	3260.71	2537.68
1/5/2016 3:45	0.168	1.186	2.607	5.832	20.246	20.919	20.877	20.462	2212.26	3000.01	3284.76	2527.41
1/5/2016 4:00	0.169	1.186	2.608	5.834	20.239	20.91	20.872	20.462	2206.16	2994.01	3281.15	2530.61
1/5/2016 4:15	0.17	1.184	2.608	5.835	20.223	20.908	20.872	20.462	2221.12	2995.89	3265.71	2539.67
1/5/2016 4:30	0.171	1.18	2.604	5.836	20.223	20.908	20.873	20.462	2225.95	2992.89	3268.68	2506.73
1/5/2016 4:45	0.172	1.179	2.6	5.837	20.223	20.908	20.873	20.462	2228.37	2994.28	3279.76	2508.42
1/5/2016 5:00	0.172	1.179	2.6	5.837	20.223	20.909	20.873	20.462	2219.24	2986.15	3281.99	2517.53
1/5/2016 5:15	0.172	1.177	2.6	5.837	20.224	20.91	20.874	20.463	2226.07	2989.75	3271.45	2527.28
1/5/2016 5:30	0.172	1.176	2.6	5.837	20.224	20.91	20.875	20.463	2223.17	2991.61	3278.31	2523.94
1/5/2016 5:45	0.172	1.174	2.6	5.835	20.229	20.913	20.877	20.466	2225.01	2992.85	3252.88	2530.97
1/5/2016 6:00	0.172	1.172	2.6	5.832	20.227	20.914	20.878	20.467	2220.31	2993.13	3264.62	2510.14
1/5/2016 6:15	0.172	1.171	2.6	5.826	20.228	20.915	20.88	20.467	2223.22	3002.27	3262.34	2520.51
1/5/2016 6:30	0.173	1.17	2.601	5.822	20.229	20.916	20.88	20.464	2228.36	2996.05	3256.12	2520.11
1/5/2016 6:45	0.173	1.171	2.602	5.82	20.229	20.917	20.881	20.456	2222.91	2990.09	3252.99	2521.67
1/5/2016 7:00	0.173	1.17	2.601	5.817	20.229	20.916	20.88	20.447	2207.3	2986.22	3275.27	2508.52
1/5/2016 7:15	0.172	1.169	2.601	5.816	20.229	20.916	20.88	20.447	2204.59	2985.39	3262.63	2504.44
1/5/2016 7:30	0.172	1.169	2.601	5.815	20.229	20.916	20.88	20.447	2198.59	2989.16	3271.93	2512.13
1/5/2016 7:45	0.172	1.169	2.6	5.815	20.229	20.916	20.88	20.447	2191.94	2983.07	3282.55	2531.99
1/5/2016 8:00	0.172	1.169	2.6	5.815	20.228	20.935	20.879	20.446	2182.03	2981.72	3290.43	2519.43
1/5/2016 8:15	0.172	1.169	2.6	5.815	20.227	20.957	20.878	20.445	2183.35	2980.2	3262.58	2530.08
1/5/2016 8:30	0.172	1.169	2.601	5.815	20.225	20.932	20.876	20.443	2182.05	2975.78	3256.06	2510.34
1/5/2016 8:45	0.172	1.168	2.6	5.815	20.224	20.911	20.874	20.442	2179.75	2978.54	3271.4	2521.43
1/5/2016 9:00	0.172	1.168	2.6	5.815	20.229	20.911	20.874	20.45	2172.32	2972.35	3284.34	2518.25
1/5/2016 9:15	0.172	1.168	2.6	5.815	20.246	20.909	20.873	20.456	2161.06	2972.28	3287.19	2521.07
1/5/2016 9:30	0.172	1.169	2.6	5.815	20.246	20.909	20.873	20.462	2161.68	2973.77	3269.79	2518.41
1/5/2016 9:45	0.171	1.168	2.6	5.814	20.246	20.909	20.873	20.463	2155.51	2966.97	3264.71	2532.93
1/5/2016 10:00	0.171	1.168	2.599	5.814	20.252	20.909	20.873	20.463	2152.26	2964.24	3273.72	2517.73
1/5/2016 10:15	0.17	1.167	2.598	5.813	20.262	20.909	20.873	20.463	2157.97	2961.57	3284.64	2530.14
1/5/2016 10:30	0.169	1.167	2.597	5.811	20.264	20.909	20.873	20.463	2150.54	2970.63	3265.83	2544.57
1/5/2016 10:45	0.169	1.168	2.596	5.81	20.269	20.929	20.874	20.463	2145.94	2968.88	3268.14	2494.48
1/5/2016 11:00	0.174	1.172	2.595	5.809	20.268	20.952	20.89	20.464	2133.53	2959.12	3275.15	2524.78
1/5/2016 11:15	0.177	1.173	2.594	5.809	20.268	20.952	20.897	20.475	2128.07	2955.11	3284.02	2538.01
1/5/2016 11:30	0.183	1.18	2.594	5.816	20.266	20.95	20.895	20.484	2123.9	2952.57	3278.39	2542.72
1/5/2016 11:45	0.188	1.184	2.601	5.828	20.265	20.948	20.893	20.482	2129.25	2952.48	3277.12	2540.91
1/5/2016 12:00	0.191	1.184	2.608	5.83	20.263	20.947	20.892	20.481	2133.61	2943.86	3277.67	2550.71
1/5/2016 12:15	0.204	1.191	2.613	5.827	20.26	20.944	20.888	20.479	2143.41	2944.4	3278.21	2542.18
1/5/2016 12:30	0.204	1.199	2.61	5.825	20.258	20.943	20.888	20.466	2161.37	2954.93	3272.22	2554.88
1/5/2016 12:45	0.207	1.2	2.625	5.839	20.236	20.942	20.88	20.455	2186.41	2949.57	3284.75	2531.29
1/5/2016 13:00	0.221	1.205	2.631	5.845	20.235	20.916	20.864	20.454	2201.02	2962.46	3265.15	2532.2
1/5/2016 13:15	0.225	1.211	2.631	5.845	20.235	20.9	20.863	20.454	2214	2977.34	3266.78	2536.92
1/5/2016 13:30	0.225	1.214	2.631	5.845	20.221	20.898	20.863	20.454	2220.44	2970.08	3276.94	2513.15
1/5/2016 13:45	0.228	1.219	2.635	5.847	20.213	20.898	20.863	20.454	2229.15	2981.42	3268.05	2526.03
1/5/2016 14:00	0.243	1.221	2.651	5.858	20.211	20.898	20.862	20.454	2242.58	2988.14	3256.8	2512.78
1/5/2016 14:15	0.247	1.223	2.653	5.857	20.21	20.898	20.862	20.45	2249.2	2990.68	3259.16	2508.61
1/5/2016 14:30	0.246	1.222	2.652	5.858	20.21	20.898	20.861	20.437	2252.83	2989.86	3271.32	2518.23
1/5/2016 14:45	0.245	1.22	2.651	5.856	20.211	20.898	20.862	20.437	2251.29	2992.86	3261.88	2495.54
1/5/2016 15:00	0.246	1.224	2.652	5.856	20.211	20.898	20.862	20.431	2257.09	2999.3	3266.05	2506.43
1/5/2016 15:15	0.246	1.221	2.651	5.856	20.211	20.898	20.862	20.431	2251.83	2994.58	3246.82	2510.06
1/5/2016 15:30	0.246	1.224	2.652	5.857	20.211	20.898	20.862	20.431	2245.57	2996.3	3261.88	2508.97
1/5/2016 15:45	0.248	1.231	2.652	5.858	20.21	20.897	20.862	20.431	2237.77	2997.76	3260.97	2501.71
1/5/2016 16:00	0.256	1.236	2.651	5.86	20.21	20.897	20.855	20.431	2236.04	2987.68	3266.42	2506.79
1/5/2016 16:15	0.256	1.232	2.652	5.856	20.21	20.897	20.853	20.431	2241.22	2991.13	3277.12	2492.28
1/5/2016 16:30	0.251	1.223	2.647	5.848	20.21	20.898	20.841	20.432	2227.24	2986.05	3249.18	2523.49
1/5/2016 16:45	0.246	1.221	2.639	5.845	20.211	20.898	20.84	20.432	2216.81	2990.59	3241.92	2503.35
1/5/2016 17:00	0.247	1.221	2.631	5.845	20.21	20.898	20.842	20.432	2211.82	2978.07	3251.54	2505.34
1/5/2016 17:15	0.247	1.216	2.631	5.843	20.21	20.898	20.84	20.432	2193.31	2971.35	3267.87	2509.34
1/5/2016 17:30	0.247	1.209	2.631	5.832	20.21	20.899	20.841	20.433	2183.96	2979.16	3257.71	2501.17
1/5/2016 17:45	0.245	1.2	2.623	5.823	20.211	20.899	20.858	20.433	2177.97	2968.72	3258.98	2511.51
1/5/2016 18:00	0.236	1.2	2.61	5.823	20.211	20.899	20.863	20.433	2156.02	2969.63	3249.18	2521.68
1/5/2016 18:15	0.236	1.199	2.609	5.823	20.211	20.899	20.864	20.433	2151.93	2959.1	3258.07	2515.69
1/5/2016 18:30	0.234	1.198	2.608	5.823	20.222	20.899	20.864	20.433	2137.51	2953.11	3268.78	2513.51
1/5/2016 18:45	0.23	1.187	2.6	5.814	20.226	20.9	20.865	20.434	2133.15	2952.12	3271.5	2538.19
1/5/2016 19:00	0.228	1.179	2.599	5.805	20.235	20.901	20.865	20.434	2115.01	2947.85	3268.96	2523.85
1/5/2016 19:15	0.228	1.179	2.598	5.803	20.235	20.901	20.865	20.434	2113.64	2936.33	3260.97	2528.57
1/5/2016 19:30	0.229	1.18	2.592	5.803	20.235	20.901	20.865	20.434	2117.73	2932.61	3263.33	2528.03
1/5/2016 19:45	0.233	1.182	2.592	5.806	20.224	20.901	20.865	20.434	2130.16	2931.61	3256.44	2524.03
1/5/2016 20:00	0.235	1.183	2.593	5.806	20.225	20.901	20.865	20.434	2133.88	2939.5	3270.23	2540.91
1/5/2016 20:15	0.238	1.183	2.593	5.807	20.235	20.902	20.867	20.435	2127.44	2945.76	3270.05	2520.59
1/5/2016 20:30	0.238	1.184	2.594	5.808	20.236	20.904	20.869	20.437	2133.15	2941.59	3280.03	2537.46
1/5/2016 20:45	0.24	1.184	2.594	5.808	20.223	20.905	20.869	20.438	2137.42	2942.77	3272.59	2524.03
1/5/2016 21:00	0.24	1.183	2.594	5.808	20.215	20.905	20.86	20.438	2142.59	2933.33	3260.97	2517.5
1/5/2016 21:15	0.241	1.18	2.594	5.807	20.216	20.906	20.852	20.439	2149.3	2941.77	3265.69	2528.21
1/5/2016 21:30	0.242	1.178	2.594	5.804	20.217	20.908	20.864	20.44	2150.76	2947.49	3248.82	2534.2
1/5/2016 21:45	0.242	1.174	2.594	5.797	20.229	20.909	20.869	20.443	2151.39	2952.39	3282.21	2527.48
1/5/2016 22:00	0.242	1.174	2.594	5.792	20.228	20.909	20.867	20.442	2138.87	2953.66	3294.91	2518.59
1/5/2016 22:15	0.242	1.173	2.594	5.788	20.219	20.909	20.871	20.442	2138.87	2949.12	3276.4	2528.93
1/5/2016 22:30	0.242	1.173	2.592	5.787	20.218	20.909	20.855	20.442	2149.76	2953.84	3259.89	2544.72
1/5/2016 22:45	0.244	1.172	2.593	5.786	20.218	20.909	20.858	20.442	2151.48	2957.56	3269.68	2548.35
1/5/2016 23:00	0.246	1.171	2.592	5.786	20.233	20.909	20.873	20.444	2141.77	2958.2	3275.49	2516.41
1/5/2016 23:15	0.25	1.171	2.591	5.786	20.223	20.909	20.874	20.45	2134.63	2954.24	3282.42	2516.44
1/5/2016 23:30	0.253	1.171	2.591	5.786	20.217	20.909	20.874	20.444	2149.53	2954.26	3289.17	2529.17
1/5/2016 23:45	0.252	1.171	2.591	5.786	20.217	20.909	20.874	20.442	2146.68	2951.49	3276.95	2508.98
1/6/2016 0:00	0.253	1.172	2.591	5.786	20.217	20.909	20.873	20.442	2145.13	2947.22	3278.39	2531.84
1/6/2016 0:15	0.253	1.17	2.593	5.786	20.217	20.909	20.858	20.442	2152.03	2948.58	3271.32	2532.38
1/6/2016 0:30	0.253	1.17	2.594	5.786	20.217	20.909	20.85	20.442	2158.83	2958.56	3278.94	2522.95
1/6/2016 0:45	0.253	1.169	2.593	5.786	20.217	20.904	20.85	20.442	2169.92	2955.41	3282.97	2550.38
1/6/2016 1:00	0.253	1.169	2.593	5.786	20.217	20.872	20.85	20.442	2187.5	2963.28	3262.97	2506.43
1/6/2016 1:15	0.253	1.169	2.592	5.786	20.217	20.866	20.85	20.442	2190.32	2975.43	3267.51	2542.36
1/6/2016 1:30	0.253	1.169	2.591	5.786	20.214	20.866	20.85	20.442	2202.66	2975.53	3263.33	2514.05
1/6/2016 1:45	0.253	1.168	2.591	5.786	20.2	20.866	20.841	20.432	2206.01	2974.53	3261.52	2520.22
1/6/2016 2:00	0.253	1.17	2.59	5.786	20.194	20.866	20.835	20.419	2208.64	2969.26	3273.49	2530.75
1/6/2016 2:15	0.253	1.169	2.59	5.786	20.193	20.865	20.825	20.418	2216.81	2974.34	3263.7	2517.32
1/6/2016 2:30	0.253	1.17	2.59	5.786	20.193	20.864	20.824	20.418	2219.53	2995.76	3258.25	2516.59
1/6/2016 2:45	0.253	1.172	2.591	5.786	20.192	20.863	20.824	20.417	2215.99	2986.05	3263.51	2527.48
1/6/2016 3:00	0.253	1.171	2.589	5.786	20.192	20.863	20.824	20.417	2218.17	2975.25	3253.72	2508.79
1/6/2016 3:15	0.253	1.171	2.589	5.786	20.192	20.863	20.823	20.417	2210.55	2982.6	3266.42	2511.33
1/6/2016 3:30	0.253	1.172	2.586	5.786	20.191	20.862	20.823	20.417	2206.74	2987.86	3244.82	2526.76
1/6/2016 3:45	0.253	1.171	2.584	5.786	20.192	20.863	20.824	20.417	2205.47	2980.51	3246.09	2495
1/6/2016 4:00	0.253	1.171	2.579	5.786	20.19	20.863	20.824	20.417	2207.55	2976.8	3259.16	2504.62
1/6/2016 4:15	0.253	1.169	2.578	5.786	20.171	20.863	20.824	20.417	2215.99	2986.5	3247	2530.2
1/6/2016 4:30	0.253	1.17	2.576	5.786	20.168	20.862	20.824	20.417	2220.44	2988.32	3247.18	2485.93
1/6/2016 4:45	0.253	1.17	2.574	5.786	20.169	20.863	20.824	20.417	2218.26	2980.7	3269.32	2513.87
1/6/2016 5:00	0.253	1.169	2.574	5.786	20.168	20.854	20.822	20.4	2219.26	2983.96	3259.16	2492.46
1/6/2016 5:15	0.253	1.168	2.573	5.786	20.169	20.845	20.81	20.395	2221.71	2990.04	3247.36	2508.79
1/6/2016 5:30	0.253	1.167	2.572	5.786	20.168	20.823	20.801	20.395	2234.23	2975.53	3250.09	2519.5
1/6/2016 5:45	0.253	1.166	2.572	5.786	20.16	20.82	20.801	20.395	2239.58	2982.06	3248.82	2486.29
1/6/2016 6:00	0.253	1.165	2.572	5.786	20.169	20.82	20.801	20.395	2225.88	2983.24	3240.47	2509.15
1/6/2016 6:15	0.253	1.164	2.572	5.786	20.17	20.823	20.803	20.396	2220.62	2992.76	3254.8	2509.15
1/6/2016 6:30	0.253	1.165	2.572	5.786	20.17	20.821	20.802	20.396	2216.81	2979.61	3248.45	2482.48
1/6/2016 6:45	0.253	1.164	2.572	5.786	20.17	20.821	20.802	20.396	2210.46	2977.79	3270.05	2490.28
1/6/2016 7:00	0.253	1.165	2.572	5.786	20.17	20.821	20.802	20.396	2210.82	2978.52	3257.71	2510.61
1/6/2016 7:15	0.253	1.164	2.572	5.786	20.169	20.82	20.801	20.395	2216.26	2969.9	3245.91	2518.23
1/6/2016 7:30	0.253	1.165	2.572	5.786	20.169	20.821	20.801	20.395	2203.93	2969.26	3243.37	2518.95
1/6/2016 7:45	0.253	1.165	2.572	5.786	20.169	20.82	20.801	20.395	2188.05	2977.34	3257.34	2516.23
1/6/2016 8:00	0.253	1.166	2.572	5.785	20.169	20.82	20.801	20.395	2183.96	2974.8	3245.01	2510.06
1/6/2016 8:15	0.253	1.166	2.572	5.786	20.168	20.819	20.8	20.394	2189.5	2967.09	3229.22	2507.34
1/6/2016 8:30	0.254	1.167	2.572	5.785	20.167	20.819	20.8	20.394	2198.75	2953.2	3259.52	2489.37
1/6/2016 8:45	0.256	1.167	2.572	5.785	20.156	20.818	20.799	20.393	2192.22	2954.47	3247.73	2499.35
1/6/2016 9:00	0.26	1.17	2.572	5.785	20.151	20.817	20.797	20.392	2197.94	2958.92	3243.55	2512.24
1/6/2016 9:15	0.263	1.169	2.572	5.785	20.165	20.816	20.797	20.391	2185.78	2964.36	3257.16	2511.15
1/6/2016 9:30	0.263	1.171	2.572	5.784	20.165	20.816	20.797	20.391	2180.79	2967.45	3254.08	2502.08
1/6/2016 9:45	0.263	1.169	2.571	5.784	20.164	20.815	20.796	20.391	2168.09	2958.2	3245.19	2514.05
1/6/2016 10:00	0.262	1.17	2.57	5.782	20.164	20.818	20.796	20.39	2163.55	2959.38	3246.64	2514.05
1/6/2016 10:15	0.261	1.169	2.57	5.781	20.164	20.817	20.796	20.39	2162.91	2963.09	3239.2	2511.69
1/6/2016 10:30	0.261	1.169	2.57	5.781	20.164	20.815	20.796	20.39	2159.92	2955.66	3239.2	2507.16
1/6/2016 10:45	0.261	1.169	2.569	5.779	20.164	20.821	20.796	20.39	2155.74	2943.5	3231.94	2532.02
1/6/2016 11:00	0.263	1.169	2.567	5.78	20.164	20.819	20.796	20.39	2144.4	2944.77	3241.01	2497.36
1/6/2016 11:15	0.267	1.167	2.566	5.777	20.163	20.818	20.796	20.391	2152.75	2939.87	3264.6	2504.07
1/6/2016 11:30	0.268	1.167	2.566	5.779	20.163	20.815	20.796	20.39	2157.47	2949.12	3249.54	2491.01
1/6/2016 11:45	0.268	1.168	2.566	5.778	20.163	20.815	20.796	20.39	2166	2943.04	3257.16	2528.21
1/6/2016 12:00	0.268	1.17	2.566	5.778	20.163	20.815	20.796	20.39	2179.06	2947.22	3262.61	2501.17
1/6/2016 12:15	0.268	1.17	2.566	5.778	20.158	20.815	20.796	20.39	2186.59	2945.76	3258.43	2514.96
1/6/2016 12:30	0.268	1.17	2.566	5.778	20.14	20.815	20.775	20.381	2192.67	2949.76	3232.3	2506.43
1/6/2016 12:45	0.268	1.171	2.566	5.778	20.131	20.815	20.772	20.368	2203.74	2948.3	3226.31	2482.3
1/6/2016 13:00	0.268	1.17	2.566	5.777	20.118	20.806	20.772	20.368	2227.43	2953.11	3259.89	2505.89
1/6/2016 13:15	0.269	1.17	2.566	5.777	20.118	20.772	20.772	20.365	2247.66	2959.92	3236.84	2475.76
1/6/2016 13:30	0.272	1.171	2.566	5.777	20.113	20.771	20.753	20.348	2273.06	2964.46	3254.99	2469.96
1/6/2016 13:45	0.277	1.175	2.566	5.776	20.095	20.771	20.749	20.345	2291.03	2968.99	3229.94	2511.15
1/6/2016 14:00	0.279	1.177	2.567	5.777	20.089	20.771	20.749	20.342	2298.38	2978.52	3213.07	2478.85
1/6/2016 14:15	0.28	1.175	2.566	5.778	20.071	20.771	20.746	20.325	2306.36	2975.43	3228.49	2482.48
1/6/2016 14:30	0.28	1.175	2.566	5.776	20.071	20.767	20.735	20.323	2305.18	2976.89	3206.72	2469.41
1/6/2016 14:45	0.28	1.174	2.566	5.774	20.071	20.748	20.725	20.323	2303.91	2975.89	3202.18	2466.69
1/6/2016 15:00	0.28	1.173	2.566	5.769	20.071	20.739	20.725	20.323	2295.38	2971.62	3241.56	2477.58
1/6/2016 15:15	0.28	1.171	2.566	5.761	20.071	20.729	20.725	20.324	2284.68	2970.9	3201.27	2463.79
1/6/2016 15:30	0.282	1.168	2.566	5.757	20.071	20.731	20.725	20.324	2272.52	2979.61	3180.95	2483.75
1/6/2016 15:45	0.283	1.168	2.566	5.757	20.095	20.757	20.733	20.328	2248.57	2976.89	3213.07	2467.42
1/6/2016 16:00	0.283	1.167	2.566	5.757	20.117	20.772	20.74	20.324	2206.47	2963.82	3209.62	2489.19
1/6/2016 16:15	0.282	1.165	2.567	5.758	20.116	20.772	20.743	20.324	2197.03	2945.67	3208.71	2467.78
1/6/2016 16:30	0.284	1.164	2.57	5.761	20.102	20.772	20.738	20.324	2194.76	2939.59	3220.32	2451.08
1/6/2016 16:45	0.289	1.163	2.572	5.764	20.095	20.774	20.727	20.326	2189.14	2934.79	3210.53	2476.13
1/6/2016 17:00	0.291	1.163	2.572	5.764	20.096	20.775	20.728	20.327	2201.11	2927.98	3217.6	2469.05
1/6/2016 17:15	0.293	1.162	2.572	5.763	20.097	20.776	20.729	20.328	2202.02	2931.79	3214.7	2471.05
1/6/2016 17:30	0.295	1.162	2.568	5.761	20.097	20.77	20.73	20.328	2194.49	2931.97	3214.7	2489.74
1/6/2016 17:45	0.296	1.162	2.565	5.756	20.101	20.775	20.733	20.332	2182.6	2932.34	3224.68	2489.01
1/6/2016 18:00	0.296	1.162	2.562	5.753	20.1	20.755	20.733	20.331	2179.06	2926.71	3203.09	2462.52
1/6/2016 18:15	0.296	1.162	2.561	5.75	20.101	20.755	20.733	20.331	2180.99	2931.81	3215.63	2478.14
1/6/2016 18:30	0.296	1.163	2.561	5.746	20.106	20.759	20.733	20.338	2174.35	2925.48	3208.68	2469.34
1/6/2016 18:45	0.297	1.163	2.559	5.743	20.121	20.776	20.734	20.344	2164.73	2933.61	3221.64	2479.16
1/6/2016 19:00	0.298	1.164	2.555	5.744	20.107	20.779	20.734	20.346	2158.05	2931.16	3216.57	2497.64
1/6/2016 19:15	0.299	1.165	2.554	5.745	20.103	20.773	20.734	20.34	2152.51	2923.05	3210.48	2502.02
1/6/2016 19:30	0.299	1.166	2.554	5.746	20.102	20.771	20.734	20.335	2164.09	2919.89	3216.28	2489.53
1/6/2016 19:45	0.3	1.167	2.555	5.747	20.105	20.775	20.734	20.332	2161.06	2925.03	3209.09	2490.5
1/6/2016 20:00	0.301	1.168	2.556	5.748	20.099	20.76	20.734	20.332	2168.69	2920.14	3220.18	2479.98
1/6/2016 20:15	0.302	1.168	2.557	5.749	20.105	20.777	20.734	20.331	2163.92	2921.71	3210.85	2485.55
1/6/2016 20:30	0.302	1.168	2.557	5.749	20.1	20.765	20.734	20.331	2176.95	2923.47	3226.21	2480.24
1/6/2016 20:45	0.301	1.168	2.556	5.748	20.099	20.758	20.734	20.332	2178.62	2921.16	3206.86	2483.91
1/6/2016 21:00	0.302	1.168	2.557	5.749	20.097	20.76	20.734	20.331	2182.21	2917.54	3226.63	2451.1
1/6/2016 21:15	0.302	1.168	2.557	5.749	20.096	20.757	20.734	20.331	2173.08	2925.21	3206.72	2489.43
1/6/2016 21:30	0.302	1.168	2.557	5.749	20.099	20.757	20.734	20.331	2178.84	2926.71	3215.12	2487.48
1/6/2016 21:45	0.302	1.168	2.557	5.749	20.099	20.757	20.734	20.331	2163.21	2924.87	3190.23	2484.74
1/6/2016 22:00	0.302	1.168	2.557	5.749	20.098	20.757	20.734	20.331	2177.32	2928.36	3212.13	2505.38
1/6/2016 22:15	0.302	1.168	2.557	5.749	20.099	20.757	20.734	20.331	2175.35	2927.63	3214.93	2467.55
1/6/2016 22:30	0.302	1.168	2.557	5.749	20.092	20.752	20.734	20.331	2176.85	2924.64	3212.78	2476.42
1/6/2016 22:45	0.302	1.168	2.557	5.749	20.099	20.751	20.734	20.331	2179.99	2927.44	3194.71	2472.49
1/6/2016 23:00	0.302	1.168	2.557	5.749	20.099	20.748	20.734	20.332	2182.99	2932.09	3217.13	2485.53
1/6/2016 23:15	0.302	1.168	2.557	5.749	20.095	20.752	20.734	20.332	2181.2	2922.76	3223.94	2468.05
1/6/2016 23:30	0.302	1.168	2.557	5.749	20.099	20.753	20.734	20.332	2172.09	2929.18	3218.57	2475.73
1/6/2016 23:45	0.302	1.168	2.557	5.749	20.1	20.753	20.734	20.332	2170.99	2923.78	3214.46	2473.01
1/7/2016 0:00	0.302	1.168	2.557	5.749	20.1	20.748	20.734	20.332	2166.47	2929.99	3217.95	2476.49
1/7/2016 0:15	0.302	1.168	2.557	5.749	20.1	20.754	20.735	20.332	2166.32	2935.9	3231.15	2479.46
1/7/2016 0:30	0.302	1.169	2.557	5.749	20.088	20.749	20.737	20.335	2166.77	2920.31	3221.11	2485
1/7/2016 0:45	0.302	1.169	2.557	5.749	20.08	20.74	20.738	20.335	2181.9	2927.99	3213.26	2495.13
1/7/2016 1:00	0.302	1.169	2.557	5.749	20.078	20.738	20.736	20.333	2185.64	2923.9	3227.87	2479.08
1/7/2016 1:15	0.302	1.168	2.557	5.749	20.077	20.737	20.735	20.332	2193.5	2930.42	3205.95	2492.08
1/7/2016 1:30	0.302	1.168	2.557	5.749	20.077	20.736	20.734	20.332	2183.43	2924.49	3206.9	2511.22
1/7/2016 1:45	0.302	1.168	2.557	5.749	20.233	20.744	20.734	20.332	2179.09	2928.18	3230.66	2467.6
1/7/2016 2:00	0.302	1.168	2.557	5.749	20.179	20.739	20.734	20.332	2172.9	2927.62	3208.93	2498.22
1/7/2016 2:15	0.303	1.168	2.557	5.749	20.149	20.748	20.734	20.332	2170.19	2926.01	3240.35	2482.99
1/7/2016 2:30	0.303	1.168	2.557	5.749	20.149	20.749	20.734	20.331	2173.97	2919.84	3223.57	2502.48
1/7/2016 2:45	0.303	1.168	2.557	5.749	20.165	20.752	20.734	20.331	2169.25	2925.37	3217.4	2481.43
1/7/2016 3:00	0.303	1.168	2.557	5.749	20.148	20.752	20.734	20.332	2160.8	2926.68	3241.38	2475.86
1/7/2016 3:15	0.304	1.168	2.557	5.748	20.153	20.755	20.734	20.332	2160.09	2926.04	3209.55	2492.06
1/7/2016 3:30	0.303	1.168	2.556	5.747	20.168	20.764	20.734	20.332	2168.54	2919.97	3242.41	2497.7
1/7/2016 3:45	0.304	1.168	2.557	5.746	20.168	20.779	20.734	20.332	2145.2	2920.38	3229.74	2493.04
1/7/2016 4:00	0.304	1.168	2.557	5.745	20.156	20.767	20.734	20.332	2139.56	2921.09	3209.03	2485.22
1/7/2016 4:15	0.304	1.168	2.557	5.744	20.146	20.77	20.734	20.332	2143.61	2915.22	3208.6	2488.62
1/7/2016 4:30	0.302	1.168	2.557	5.74	20.146	20.776	20.734	20.332	2139.11	2912.2	3213.03	2495.76
1/7/2016 4:45	0.302	1.167	2.557	5.738	20.144	20.766	20.734	20.332	2145.39	2919.32	3223.16	2478.81
1/7/2016 5:00	0.302	1.168	2.557	5.738	20.123	20.756	20.735	20.333	2166.78	2913.97	3229.62	2504.12
1/7/2016 5:15	0.302	1.167	2.557	5.735	20.123	20.756	20.735	20.333	2173.44	2903.94	3229.49	2468.22
1/7/2016 5:30	0.302	1.167	2.556	5.732	20.124	20.748	20.736	20.335	2164.46	2914.84	3206.08	2462.6
1/7/2016 5:45	0.302	1.166	2.556	5.729	20.126	20.74	20.738	20.337	2184.4	2922.04	3233.54	2484.74
1/7/2016 6:00	0.302	1.165	2.555	5.728	20.126	20.74	20.738	20.337	2186.55	2930.02	3203.86	2487.35
1/7/2016 6:15	0.302	1.165	2.553	5.727	20.127	20.741	20.739	20.337	2191.8	2933.93	3217.22	2485.8
1/7/2016 6:30	0.302	1.165	2.552	5.728	20.126	20.742	20.74	20.338	2186.88	2926.06	3225.08	2475.09
1/7/2016 6:45	0.302	1.164	2.55	5.728	20.125	20.743	20.741	20.339	2184.51	2930.39	3211.69	2477.53
1/7/2016 7:00	0.302	1.164	2.549	5.727	20.125	20.742	20.741	20.338	2189.85	2933.42	3216.1	2479.71
1/7/2016 7:15	0.303	1.163	2.548	5.728	20.115	20.743	20.741	20.339	2190.04	2931.46	3229.13	2490.16
1/7/2016 7:30	0.304	1.163	2.549	5.729	20.112	20.744	20.742	20.34	2183.54	2929.63	3220.61	2496.85
1/7/2016 7:45	0.304	1.164	2.549	5.73	20.129	20.744	20.742	20.34	2178.7	2929.15	3231.29	2494.1
1/7/2016 8:00	0.304	1.163	2.549	5.73	20.129	20.748	20.742	20.34	2169.64	2934.16	3205.53	2479.59
1/7/2016 8:15	0.304	1.162	2.549	5.73	20.129	20.766	20.742	20.34	2154.72	2931.64	3238.8	2488.12
1/7/2016 8:30	0.305	1.162	2.55	5.731	20.129	20.762	20.742	20.34	2148.81	2915.65	3233.34	2476.66
1/7/2016 8:45	0.306	1.162	2.551	5.732	20.129	20.766	20.742	20.339	2143.2	2922.12	3234.99	2495.02
1/7/2016 9:00	0.306	1.163	2.551	5.732	20.129	20.766	20.742	20.339	2147.21	2912.24	3228.66	2487.78
1/7/2016 9:15	0.306	1.163	2.55	5.731	20.129	20.769	20.742	20.339	2144.68	2920.53	3234.68	2488.34
1/7/2016 9:30	0.305	1.162	2.549	5.731	20.129	20.766	20.742	20.34	2143.35	2921.18	3235.5	2489.73
1/7/2016 9:45	0.306	1.164	2.55	5.732	20.129	20.766	20.742	20.339	2146.85	2913.39	3241.97	2485.32
1/7/2016 10:00	0.304	1.161	2.548	5.73	20.129	20.766	20.742	20.339	2154.54	2915.52	3224.01	2483.19
1/7/2016 10:15	0.303	1.161	2.547	5.729	20.127	20.763	20.741	20.338	2166	2925.41	3271.84	2504.17
1/7/2016 10:30	0.302	1.16	2.546	5.727	20.124	20.76	20.737	20.335	2159.28	2915.16	3239.92	2503.64
1/7/2016 10:45	0.303	1.165	2.547	5.727	20.122	20.762	20.734	20.333	2167.43	2917.46	3238.44	2491.76
1/7/2016 11:00	0.304	1.166	2.546	5.726	20.122	20.758	20.735	20.333	2164.47	2925.34	3230.27	2497.89
1/7/2016 11:15	0.307	1.166	2.544	5.725	20.122	20.758	20.734	20.34	2163.39	2926.78	3230.34	2507.97
1/7/2016 11:30	0.308	1.164	2.542	5.721	20.122	20.764	20.735	20.337	2165.13	2916.52	3230.59	2501.72
1/7/2016 11:45	0.307	1.163	2.542	5.721	20.122	20.769	20.735	20.347	2169.38	2924.78	3226.48	2488.41
1/7/2016 12:00	0.307	1.163	2.543	5.72	20.122	20.759	20.735	20.341	2172.73	2934.44	3226.7	2507.72
1/7/2016 12:15	0.307	1.162	2.548	5.72	20.112	20.754	20.734	20.337	2185.41	2926.44	3228.67	2489.37
1/7/2016 12:30	0.308	1.162	2.549	5.72	20.099	20.752	20.733	20.332	2196.57	2926.8	3231.03	2490.1
1/7/2016 12:45	0.31	1.162	2.549	5.72	20.08	20.734	20.732	20.331	2204.2	2931.25	3222.14	2523.31
1/7/2016 13:00	0.312	1.162	2.55	5.72	20.073	20.733	20.718	20.33	2224.79	2936.33	3229.94	2485.2
1/7/2016 13:15	0.314	1.162	2.55	5.72	20.073	20.733	20.711	20.33	2227.61	2938.78	3200.55	2457.07
1/7/2016 13:30	0.316	1.162	2.55	5.72	20.072	20.732	20.706	20.323	2242.76	2942.23	3215.43	2471.59
1/7/2016 13:45	0.316	1.161	2.549	5.718	20.069	20.729	20.703	20.318	2262.81	2942.04	3225.41	2448.18
1/7/2016 14:00	0.313	1.158	2.546	5.715	20.069	20.727	20.703	20.304	2264.44	2945.04	3228.67	2475.04
1/7/2016 14:15	0.312	1.156	2.544	5.713	20.051	20.692	20.689	20.302	2270.25	2949.3	3205.45	2488.28
1/7/2016 14:30	0.312	1.157	2.544	5.713	20.038	20.686	20.679	20.283	2281.77	2944.59	3188.39	2451.45
1/7/2016 14:45	0.312	1.156	2.544	5.713	20.031	20.686	20.679	20.284	2288.67	2949.85	3188.2	2474.13
1/7/2016 15:00	0.312	1.156	2.544	5.713	20.046	20.686	20.679	20.281	2273.7	2961.64	3233.57	2474.13
1/7/2016 15:15	0.312	1.156	2.544	5.713	20.046	20.686	20.679	20.281	2273.16	2956.11	3196.73	2502.44
1/7/2016 15:30	0.312	1.156	2.544	5.713	20.046	20.686	20.679	20.281	2250.83	2952.66	3204.72	2454.35
1/7/2016 15:45	0.312	1.156	2.544	5.713	20.046	20.686	20.679	20.281	2256.01	2948.76	3202.9	2448.36
1/7/2016 16:00	0.312	1.156	2.544	5.713	20.045	20.686	20.679	20.281	2248.38	2940.77	3200.55	2451.99
1/7/2016 16:15	0.312	1.157	2.544	5.713	20.046	20.686	20.679	20.281	2246.21	2942.23	3205.08	2463.42
1/7/2016 16:30	0.314	1.159	2.543	5.716	20.046	20.686	20.68	20.281	2236.86	2937.14	3205.08	2444.01
1/7/2016 16:45	0.317	1.162	2.54	5.719	20.049	20.689	20.683	20.284	2224.16	2933.88	3200.55	2465.42
1/7/2016 17:00	0.318	1.162	2.54	5.72	20.048	20.689	20.683	20.284	2230.87	2935.97	3199.28	2444.01
1/7/2016 17:15	0.318	1.162	2.541	5.72	20.049	20.69	20.684	20.285	2219.71	2928.34	3188.57	2442.74
1/7/2016 17:30	0.318	1.162	2.541	5.719	20.058	20.691	20.685	20.286	2206.1	2933.97	3207.26	2466.14
1/7/2016 17:45	0.317	1.162	2.54	5.715	20.064	20.691	20.685	20.286	2192.22	2922.45	3198.55	2486.47
1/7/2016 18:00	0.318	1.162	2.539	5.712	20.032	20.692	20.687	20.288	2207.01	2912.83	3182.22	2453.62
1/7/2016 18:15	0.317	1.162	2.533	5.705	20.032	20.693	20.688	20.289	2213.09	2921.18	3200.55	2480.12
1/7/2016 18:30	0.317	1.161	2.531	5.7	20.04	20.693	20.687	20.289	2204	2907.06	3208.22	2489.56
1/7/2016 18:45	0.314	1.157	2.531	5.701	20.03	20.693	20.664	20.289	2219.75	2925.94	3201.9	2455.24
1/7/2016 19:00	0.313	1.158	2.535	5.704	20.03	20.693	20.664	20.284	2222.06	2919.82	3196.15	2459.64
1/7/2016 19:15	0.313	1.158	2.535	5.705	20.031	20.695	20.666	20.29	2211.85	2917.58	3193.76	2447.91
1/7/2016 19:30	0.314	1.159	2.536	5.706	20.035	20.699	20.67	20.293	2202.54	2919.35	3183.34	2450.92
1/7/2016 19:45	0.315	1.16	2.54	5.71	20.037	20.701	20.672	20.293	2204.58	2931.2	3182.16	2446.54
1/7/2016 20:00	0.314	1.157	2.541	5.712	20.037	20.701	20.672	20.292	2205.15	2917.26	3166.4	2474.18
1/7/2016 20:15	0.31	1.155	2.541	5.712	20.037	20.701	20.672	20.292	2203.7	2918.44	3199.27	2455.11
1/7/2016 20:30	0.312	1.155	2.541	5.712	20.037	20.701	20.672	20.295	2189.99	2913.9	3210.35	2461.83
1/7/2016 20:45	0.314	1.156	2.541	5.712	20.037	20.701	20.672	20.295	2180.73	2914.08	3196.37	2493.61
1/7/2016 21:00	0.316	1.157	2.541	5.712	20.037	20.701	20.672	20.295	2172.74	2909.64	3194.55	2472
1/7/2016 21:15	0.319	1.159	2.541	5.712	20.037	20.701	20.672	20.295	2180.91	2907.82	3190.01	2472.18
1/7/2016 21:30	0.318	1.161	2.541	5.711	20.037	20.701	20.672	20.295	2186.63	2894.47	3203.09	2484.17
1/7/2016 21:45	0.318	1.16	2.539	5.71	20.037	20.699	20.672	20.288	2188.65	2908.99	3192.27	2480.64
1/7/2016 22:00	0.317	1.158	2.537	5.707	20.036	20.686	20.672	20.286	2187.57	2910.44	3210.31	2478.37
1/7/2016 22:15	0.317	1.158	2.537	5.706	20.036	20.676	20.671	20.276	2210.77	2912.81	3196.14	2476.22
1/7/2016 22:30	0.318	1.159	2.536	5.706	20.036	20.671	20.671	20.276	2215.11	2912.72	3206.96	2433.64
1/7/2016 22:45	0.317	1.158	2.536	5.706	20.036	20.67	20.668	20.273	2216.51	2916.82	3181.82	2453.19
1/7/2016 23:00	0.318	1.158	2.536	5.705	20.034	20.657	20.654	20.273	2217.85	2913.52	3199.04	2455.16
1/7/2016 23:15	0.318	1.158	2.536	5.706	20.022	20.657	20.651	20.271	2222.72	2912.7	3204.03	2477.2
1/7/2016 23:30	0.32	1.157	2.536	5.705	20.016	20.657	20.648	20.257	2223.27	2915.92	3180.72	2466.47
1/7/2016 23:45	0.32	1.157	2.535	5.705	20.001	20.656	20.646	20.249	2224.13	2913.68	3204.98	2460.97
1/8/2016 0:00	0.321	1.158	2.535	5.705	19.988	20.654	20.645	20.248	2238.79	2924.72	3184.86	2479.77
1/8/2016 0:15	0.321	1.157	2.535	5.705	19.986	20.653	20.643	20.246	2245.61	2926.25	3183.66	2467.71
1/8/2016 0:30	0.322	1.157	2.535	5.704	19.985	20.652	20.642	20.245	2247.46	2918.01	3181.95	2450.04
1/8/2016 0:45	0.322	1.158	2.535	5.704	19.984	20.65	20.641	20.244	2259.76	2924.12	3174.99	2470.68
1/8/2016 1:00	0.323	1.157	2.535	5.704	19.984	20.64	20.64	20.244	2255.58	2928	3178.67	2445.72
1/8/2016 1:15	0.323	1.158	2.535	5.703	19.974	20.624	20.619	20.232	2265.27	2909.59	3178.39	2450.94
1/8/2016 1:30	0.323	1.158	2.535	5.701	19.967	20.612	20.617	20.228	2276.49	2920.89	3167.45	2441.47
1/8/2016 1:45	0.323	1.158	2.535	5.701	19.961	20.606	20.617	20.221	2270.03	2925.77	3164.34	2436.37
1/8/2016 2:00	0.323	1.158	2.535	5.699	19.961	20.606	20.617	20.221	2256.16	2922.88	3185.96	2445.46
1/8/2016 2:15	0.323	1.158	2.535	5.696	19.961	20.606	20.61	20.222	2264.18	2926.19	3173.85	2442.41
1/8/2016 2:30	0.323	1.158	2.535	5.695	19.961	20.606	20.595	20.222	2269.23	2917.53	3168.36	2427.68
1/8/2016 2:45	0.323	1.158	2.535	5.695	19.95	20.606	20.593	20.222	2267.35	2917.02	3157.86	2462.01
1/8/2016 3:00	0.323	1.158	2.535	5.694	19.959	20.606	20.593	20.222	2263.67	2919.13	3181.57	2431.46
1/8/2016 3:15	0.323	1.157	2.535	5.693	19.966	20.607	20.595	20.222	2248.15	2915.8	3175.89	2471.85
1/8/2016 3:30	0.322	1.157	2.535	5.69	19.963	20.607	20.594	20.222	2242.98	2914.02	3158.05	2439.46
1/8/2016 3:45	0.32	1.156	2.535	5.688	19.961	20.607	20.593	20.222	2244.99	2912.62	3136.58	2441.28
1/8/2016 4:00	0.319	1.154	2.533	5.686	19.962	20.608	20.594	20.223	2232.32	2903.46	3156.13	2449.32
1/8/2016 4:15	0.318	1.153	2.529	5.683	19.97	20.611	20.598	20.227	2212.26	2901.45	3166.85	2453.24
1/8/2016 4:30	0.317	1.152	2.527	5.684	19.968	20.614	20.602	20.229	2214.02	2907.82	3173.52	2463.66
1/8/2016 4:45	0.316	1.152	2.527	5.686	19.968	20.615	20.602	20.228	2213.34	2902.46	3174.66	2462.3
1/8/2016 5:00	0.318	1.153	2.529	5.688	19.967	20.614	20.602	20.215	2218.47	2895.35	3180.17	2434.02
1/8/2016 5:15	0.318	1.153	2.53	5.689	19.953	20.614	20.601	20.207	2217.5	2895.74	3171.3	2459.28
1/8/2016 5:30	0.319	1.153	2.529	5.69	19.945	20.614	20.602	20.206	2228.49	2897.2	3170.22	2450.94
1/8/2016 5:45	0.318	1.153	2.528	5.69	19.949	20.614	20.602	20.206	2221.31	2907.27	3175.49	2465.1
1/8/2016 6:00	0.316	1.153	2.525	5.69	19.945	20.614	20.602	20.206	2221.31	2893.84	3144.98	2446.4
1/8/2016 6:15	0.315	1.153	2.521	5.69	19.945	20.614	20.602	20.206	2225.31	2889.39	3171.85	2463.1
1/8/2016 6:30	0.312	1.153	2.52	5.69	19.946	20.614	20.602	20.206	2214.5	2897.83	3168.77	2436.59
1/8/2016 6:45	0.311	1.153	2.52	5.69	19.946	20.614	20.602	20.206	2203.79	2898.01	3183.11	2425.88
1/8/2016 7:00	0.31	1.153	2.52	5.69	19.956	20.614	20.602	20.206	2200.43	2890.57	3159.69	2444.22
1/8/2016 7:15	0.309	1.155	2.522	5.692	19.964	20.614	20.602	20.206	2187.08	2893.11	3171.67	2456.93
1/8/2016 7:30	0.311	1.156	2.523	5.693	19.953	20.614	20.602	20.206	2199.89	2887.39	3161.32	2450.75
1/8/2016 7:45	0.312	1.158	2.525	5.694	19.968	20.614	20.602	20.206	2182.45	2876.31	3196.01	2460.38
1/8/2016 8:00	0.312	1.158	2.525	5.692	19.989	20.614	20.602	20.206	2169.83	2881.76	3166.59	2425.88
1/8/2016 8:15	0.313	1.158	2.526	5.688	19.991	20.614	20.602	20.207	2171.1	2879.85	3168.22	2460.2
1/8/2016 8:30	0.313	1.158	2.525	5.687	19.99	20.614	20.602	20.208	2161.48	2872.23	3190.01	2444.76
1/8/2016 8:45	0.314	1.159	2.526	5.684	19.99	20.614	20.602	20.216	2152.13	2874.5	3188.2	2478.18
1/8/2016 9:00	0.314	1.159	2.526	5.68	19.991	20.614	20.602	20.225	2149.95	2876.31	3165.13	2471.82
1/8/2016 9:15	0.314	1.159	2.526	5.679	19.991	20.614	20.603	20.23	2136.42	2870.87	3196.19	2474.91
1/8/2016 9:30	0.314	1.159	2.526	5.679	19.991	20.614	20.607	20.23	2131.61	2860.24	3181.11	2465.83
1/8/2016 9:45	0.312	1.158	2.525	5.677	19.991	20.616	20.622	20.23	2131.79	2871.95	3178.03	2492.7
1/8/2016 10:00	0.31	1.155	2.522	5.677	19.991	20.625	20.626	20.236	2126.7	2865.87	3191.65	2456.57
1/8/2016 10:15	0.308	1.153	2.52	5.677	19.992	20.636	20.626	20.238	2123.26	2855.16	3164.59	2443.67
1/8/2016 10:30	0.31	1.153	2.52	5.678	19.991	20.636	20.626	20.252	2120.62	2857.52	3200.91	2468.19
1/8/2016 10:45	0.314	1.153	2.52	5.681	19.991	20.647	20.626	20.252	2118.99	2862.51	3187.47	2493.61
1/8/2016 11:00	0.317	1.153	2.52	5.684	20.009	20.658	20.642	20.252	2114.18	2859.88	3190.38	2480.35
1/8/2016 11:15	0.318	1.152	2.519	5.685	20.015	20.658	20.65	20.252	2103.74	2869.48	3204.23	2479.89
1/8/2016 11:30	0.314	1.148	2.514	5.682	20.018	20.655	20.647	20.249	2099.83	2853.33	3194.45	2475.72
1/8/2016 11:45	0.315	1.149	2.514	5.682	20.008	20.651	20.643	20.246	2102.7	2850.73	3187.23	2485.02
1/8/2016 12:00	0.316	1.151	2.515	5.683	20.007	20.65	20.642	20.245	2113.42	2858.01	3183.61	2489.39
1/8/2016 12:15	0.318	1.15	2.515	5.682	19.998	20.65	20.642	20.245	2122.72	2858.43	3193.29	2484.54
1/8/2016 12:30	0.32	1.151	2.515	5.682	19.984	20.65	20.642	20.245	2136.55	2862.47	3206.24	2466.43
1/8/2016 12:45	0.319	1.152	2.514	5.681	19.984	20.65	20.632	20.243	2152.48	2864.16	3196.5	2496.43
1/8/2016 13:00	0.318	1.15	2.514	5.679	19.984	20.634	20.619	20.227	2159.5	2871.2	3184.94	2462.17
1/8/2016 13:15	0.318	1.149	2.513	5.679	19.984	20.622	20.618	20.225	2177.43	2881.82	3179.84	2477.99
1/8/2016 13:30	0.319	1.151	2.513	5.677	19.984	20.608	20.618	20.223	2187.71	2885.12	3186.23	2461.87
1/8/2016 13:45	0.319	1.151	2.512	5.675	19.984	20.607	20.618	20.223	2188.99	2893.97	3189.46	2461.98
1/8/2016 14:00	0.319	1.151	2.511	5.674	19.984	20.607	20.618	20.223	2193.67	2895	3189.95	2480.99
1/8/2016 14:15	0.319	1.151	2.512	5.673	19.984	20.607	20.618	20.223	2199.37	2899.12	3181.26	2477.05
1/8/2016 14:30	0.318	1.151	2.514	5.673	19.984	20.607	20.618	20.223	2194.26	2900.13	3176.43	2482.82
1/8/2016 14:45	0.318	1.152	2.518	5.676	19.984	20.607	20.618	20.223	2190.06	2908.23	3181.88	2459.45
1/8/2016 15:00	0.318	1.152	2.518	5.676	19.983	20.612	20.617	20.222	2186.96	2898.67	3191.11	2484.11
1/8/2016 15:15	0.318	1.152	2.518	5.676	19.982	20.623	20.615	20.223	2181.42	2902.94	3207.26	2489.74
1/8/2016 15:30	0.318	1.152	2.518	5.675	19.981	20.629	20.629	20.236	2159.01	2904.84	3184.39	2452.53
1/8/2016 15:45	0.318	1.152	2.517	5.671	19.983	20.645	20.639	20.244	2155.02	2896.5	3192.74	2482.84
1/8/2016 16:00	0.318	1.151	2.512	5.666	19.984	20.648	20.633	20.246	2152.48	2897.86	3188.2	2477.94
1/8/2016 16:15	0.318	1.151	2.508	5.663	19.984	20.65	20.633	20.246	2148.81	2886.59	3201.53	2487.98
1/8/2016 16:30	0.319	1.149	2.51	5.659	19.986	20.65	20.64	20.246	2139.43	2888.9	3174.29	2481.36
1/8/2016 16:45	0.317	1.147	2.511	5.658	20.023	20.651	20.642	20.246	2124.45	2886.57	3205.1	2481.83
1/8/2016 17:00	0.315	1.147	2.513	5.66	20.03	20.651	20.642	20.246	2101.08	2876.16	3216.28	2451.82
1/8/2016 17:15	0.314	1.147	2.513	5.661	20.03	20.651	20.642	20.246	2095.94	2874.75	3216.33	2479.45
1/8/2016 17:30	0.313	1.147	2.513	5.661	20.032	20.653	20.644	20.248	2088.5	2864.11	3201.73	2475.13
1/8/2016 17:45	0.313	1.148	2.514	5.662	20.035	20.656	20.648	20.251	2082.34	2866.02	3218.78	2489.29
1/8/2016 18:00	0.315	1.15	2.517	5.665	20.037	20.659	20.649	20.255	2084.79	2845.73	3218.07	2484.1
1/8/2016 18:15	0.311	1.153	2.519	5.667	20.037	20.671	20.649	20.261	2070.14	2853.88	3212.16	2499.05
1/8/2016 18:30	0.308	1.153	2.52	5.668	20.043	20.68	20.66	20.275	2066.24	2852.07	3226.51	2498.51
1/8/2016 18:45	0.309	1.154	2.521	5.669	20.055	20.682	20.672	20.275	2056.25	2848.98	3224.51	2501.96
1/8/2016 19:00	0.313	1.158	2.525	5.674	20.068	20.688	20.673	20.275	2054.61	2843.63	3236.86	2517.94
1/8/2016 19:15	0.314	1.159	2.525	5.674	20.061	20.695	20.675	20.282	2051.53	2835.36	3243.4	2488.34
1/8/2016 19:30	0.314	1.158	2.526	5.671	20.063	20.704	20.676	20.296	2058.7	2831.28	3231.23	2517.4
1/8/2016 19:45	0.314	1.156	2.525	5.663	20.069	20.705	20.677	20.302	2045.81	2837.27	3240.49	2520.12
1/8/2016 20:00	0.313	1.154	2.524	5.66	20.071	20.705	20.677	20.302	2039.9	2838.54	3237.41	2501.24
1/8/2016 20:15	0.314	1.153	2.523	5.661	20.073	20.705	20.677	20.302	2039.81	2842.17	3237.95	2524.84
1/8/2016 20:30	0.314	1.154	2.524	5.662	20.082	20.705	20.677	20.302	2035.37	2834.46	3249.57	2522.48
1/8/2016 20:45	0.314	1.155	2.524	5.66	20.086	20.705	20.694	20.302	2036.91	2850.26	3244.31	2535.01
1/8/2016 21:00	0.314	1.156	2.525	5.661	20.086	20.706	20.701	20.302	2031.64	2832.55	3259.56	2527.75
1/8/2016 21:15	0.314	1.157	2.525	5.661	20.086	20.72	20.7	20.303	2027.1	2837	3245.76	2526.84
1/8/2016 21:30	0.314	1.156	2.525	5.661	20.086	20.726	20.7	20.302	2030.55	2841.9	3277.18	2535.74
1/8/2016 21:45	0.314	1.157	2.525	5.661	20.086	20.726	20.701	20.303	2038.09	2833.46	3274.27	2527.2
1/8/2016 22:00	0.314	1.157	2.524	5.659	20.086	20.73	20.7	20.323	2040.36	2838.45	3271	2529.02
1/8/2016 22:15	0.313	1.157	2.523	5.658	20.086	20.746	20.7	20.324	2043.08	2854.8	3256.11	2522.12
1/8/2016 22:30	0.314	1.157	2.521	5.656	20.099	20.748	20.705	20.324	2036.36	2841.36	3278.26	2539.37
1/8/2016 22:45	0.314	1.156	2.52	5.653	20.109	20.748	20.717	20.324	2044.99	2845.99	3271.55	2520.12
1/8/2016 23:00	0.314	1.156	2.518	5.654	20.09	20.747	20.72	20.324	2044.35	2851.53	3280.63	2535.74
1/8/2016 23:15	0.314	1.155	2.513	5.653	20.088	20.748	20.725	20.324	2052.89	2850.98	3270.09	2539.37
1/8/2016 23:30	0.314	1.155	2.51	5.652	20.098	20.748	20.725	20.327	2063.15	2856.25	3256.66	2543.55
1/8/2016 23:45	0.314	1.155	2.508	5.652	20.11	20.748	20.725	20.341	2050.62	2854.61	3270.82	2537.01
1/9/2016 0:00	0.314	1.153	2.506	5.652	20.127	20.748	20.725	20.347	2050.89	2868.59	3282.44	2554.26
1/9/2016 0:15	0.314	1.151	2.504	5.652	20.119	20.748	20.725	20.347	2054.8	2858.7	3253.75	2553.72
1/9/2016 0:30	0.314	1.148	2.504	5.652	20.109	20.749	20.725	20.347	2069.05	2867.41	3286.62	2543.55
1/9/2016 0:45	0.314	1.147	2.505	5.653	20.1	20.749	20.725	20.347	2069.41	2858.24	3281.72	2546.82
1/9/2016 1:00	0.317	1.145	2.508	5.657	20.111	20.749	20.725	20.347	2077.77	2880.85	3274.09	2539.73
1/9/2016 1:15	0.319	1.143	2.51	5.659	20.123	20.75	20.726	20.348	2072.86	2887.3	3290.8	2530.66
1/9/2016 1:30	0.32	1.144	2.511	5.659	20.134	20.751	20.728	20.349	2074.77	2892.11	3266.1	2540.64
1/9/2016 1:45	0.32	1.143	2.511	5.659	20.131	20.751	20.728	20.349	2085.76	2881.31	3276.63	2532.29
1/9/2016 2:00	0.32	1.144	2.511	5.659	20.116	20.751	20.727	20.349	2096.83	2899.47	3299.69	2530.47
1/9/2016 2:15	0.32	1.144	2.511	5.659	20.131	20.751	20.727	20.348	2103.91	2895.11	3278.81	2536.1
1/9/2016 2:30	0.319	1.143	2.511	5.659	20.133	20.751	20.727	20.349	2104.28	2899.56	3304.6	2539.37
1/9/2016 2:45	0.319	1.143	2.511	5.658	20.13	20.751	20.727	20.349	2105.64	2908.64	3292.79	2543.91
1/9/2016 3:00	0.318	1.143	2.511	5.657	20.134	20.751	20.728	20.349	2104.28	2916.08	3276.99	2542.82
1/9/2016 3:15	0.317	1.143	2.511	5.654	20.133	20.751	20.727	20.349	2105.46	2916.99	3298.06	2540.46
1/9/2016 3:30	0.314	1.143	2.511	5.647	20.135	20.755	20.735	20.35	2102.74	2916.08	3308.05	2535.56
1/9/2016 3:45	0.313	1.143	2.511	5.643	20.135	20.753	20.73	20.351	2106.91	2920.8	3297.88	2535.74
1/9/2016 4:00	0.31	1.143	2.511	5.639	20.123	20.752	20.729	20.351	2119.64	2920.91	3320.05	2531.39
1/9/2016 4:15	0.309	1.143	2.511	5.638	20.115	20.753	20.729	20.352	2130.53	2908.66	3294.81	2545.74
1/9/2016 4:30	0.309	1.143	2.511	5.637	20.114	20.753	20.729	20.352	2135.8	2925.91	3303.34	2525.77
1/9/2016 4:45	0.308	1.143	2.511	5.637	20.12	20.753	20.73	20.352	2137.25	2924.97	3301.81	2530.89
1/9/2016 5:00	0.303	1.143	2.511	5.637	20.137	20.755	20.739	20.353	2134.86	2929.27	3290.43	2536.52
1/9/2016 5:15	0.304	1.143	2.511	5.637	20.138	20.756	20.753	20.354	2128.61	2940.37	3314.24	2533.44
1/9/2016 5:30	0.303	1.143	2.511	5.637	20.138	20.765	20.754	20.353	2129.4	2941.56	3320.95	2556
1/9/2016 5:45	0.303	1.143	2.511	5.637	20.136	20.771	20.753	20.352	2130.18	2944.84	3309.13	2548.4
1/9/2016 6:00	0.303	1.143	2.511	5.637	20.136	20.775	20.753	20.352	2123.51	2940.78	3313.42	2535.64
1/9/2016 6:15	0.301	1.143	2.511	5.637	20.136	20.775	20.753	20.355	2114.45	2934.61	3297.34	2531.21
1/9/2016 6:30	0.299	1.143	2.511	5.637	20.136	20.788	20.762	20.369	2115.41	2934.22	3297.77	2527.81
1/9/2016 6:45	0.298	1.143	2.511	5.637	20.136	20.796	20.771	20.374	2110.5	2928.77	3308.49	2542.34
1/9/2016 7:00	0.298	1.143	2.511	5.637	20.137	20.797	20.771	20.375	2112.52	2926.83	3308.47	2538.29
1/9/2016 7:15	0.298	1.143	2.509	5.637	20.138	20.798	20.776	20.377	2108.91	2929.85	3325.15	2518.02
1/9/2016 7:30	0.298	1.143	2.506	5.637	20.144	20.8	20.781	20.378	2101.92	2930.32	3295.61	2566.66
1/9/2016 7:45	0.298	1.143	2.5	5.637	20.163	20.8	20.781	20.396	2108.96	2927.57	3327.29	2565.27
1/9/2016 8:00	0.298	1.143	2.495	5.637	20.168	20.8	20.782	20.398	2113.94	2927.86	3322.32	2534.48
1/9/2016 8:15	0.298	1.143	2.49	5.637	20.173	20.8	20.782	20.4	2104.49	2930.28	3330.96	2539.05
1/9/2016 8:30	0.298	1.143	2.489	5.637	20.163	20.8	20.782	20.4	2112.51	2928.61	3328.89	2555.22
1/9/2016 8:45	0.298	1.144	2.489	5.638	20.164	20.8	20.782	20.4	2108.44	2938.39	3323.07	2571.89
1/9/2016 9:00	0.298	1.144	2.489	5.638	20.164	20.801	20.783	20.401	2105.84	2930.8	3322.57	2554.66
1/9/2016 9:15	0.299	1.144	2.49	5.639	20.172	20.801	20.783	20.401	2112.07	2936.96	3313.93	2560.54
1/9/2016 9:30	0.299	1.144	2.49	5.639	20.187	20.803	20.784	20.402	2107.35	2935.88	3329.38	2552.91
1/9/2016 9:45	0.298	1.144	2.489	5.638	20.187	20.824	20.784	20.402	2106.53	2936.42	3317.57	2573.45
1/9/2016 10:00	0.298	1.143	2.489	5.637	20.186	20.812	20.782	20.401	2104.34	2942.74	3322.68	2565.15
1/9/2016 10:15	0.298	1.143	2.489	5.637	20.186	20.821	20.795	20.4	2098.96	2930.97	3333.48	2564.43
1/9/2016 10:30	0.298	1.143	2.49	5.637	20.185	20.831	20.805	20.407	2095.4	2931.52	3339.95	2573.22
1/9/2016 10:45	0.298	1.143	2.498	5.637	20.183	20.84	20.802	20.418	2092.95	2936.88	3331.61	2561.22
1/9/2016 11:00	0.298	1.143	2.507	5.637	20.197	20.838	20.8	20.418	2085.4	2936.71	3339.48	2574.25
1/9/2016 11:15	0.294	1.14	2.507	5.633	20.204	20.836	20.809	20.421	2083.4	2929.61	3351.27	2591.85
1/9/2016 11:30	0.292	1.139	2.504	5.631	20.218	20.836	20.82	20.439	2074.59	2923.16	3332.93	2559.89
1/9/2016 11:45	0.292	1.144	2.504	5.63	20.21	20.836	20.82	20.436	2087.03	2925.8	3359.8	2561.53
1/9/2016 12:00	0.292	1.148	2.504	5.63	20.199	20.832	20.817	20.436	2089.39	2922.07	3346.18	2578.05
1/9/2016 12:15	0.288	1.148	2.5	5.626	20.206	20.832	20.816	20.435	2100.19	2925.43	3337.65	2569.15
1/9/2016 12:30	0.286	1.152	2.498	5.626	20.201	20.831	20.817	20.435	2104.37	2941.78	3354.53	2592.22
1/9/2016 12:45	0.287	1.149	2.494	5.632	20.198	20.831	20.816	20.434	2124.14	2939.41	3343.87	2595.78
1/9/2016 13:00	0.289	1.146	2.492	5.637	20.189	20.825	20.81	20.429	2132.32	2942.68	3342.74	2590
1/9/2016 13:15	0.287	1.143	2.497	5.634	20.178	20.824	20.808	20.428	2146.97	2960.55	3344.88	2562.43
1/9/2016 13:30	0.286	1.141	2.507	5.632	20.18	20.824	20.808	20.428	2157.3	2962.79	3348.61	2556.46
1/9/2016 13:45	0.286	1.141	2.507	5.632	20.186	20.822	20.805	20.426	2166.55	2973.45	3327.58	2590.28
1/9/2016 14:00	0.288	1.142	2.506	5.63	20.186	20.818	20.802	20.423	2175.34	2982.15	3362.05	2569.4
1/9/2016 14:15	0.29	1.146	2.501	5.625	20.177	20.816	20.8	20.421	2189.41	2980.7	3336.28	2563.05
1/9/2016 14:30	0.29	1.146	2.501	5.625	20.174	20.816	20.8	20.421	2193.31	2987.05	3356.79	2556.15
1/9/2016 14:45	0.289	1.146	2.501	5.625	20.173	20.816	20.8	20.421	2189.86	2994.76	3343.18	2554.88
1/9/2016 15:00	0.284	1.146	2.501	5.625	20.176	20.816	20.8	20.421	2198.21	2991.04	3340.28	2571.03
1/9/2016 15:15	0.28	1.144	2.501	5.625	20.174	20.816	20.8	20.421	2204.29	2999.66	3346.08	2547.44
1/9/2016 15:30	0.28	1.145	2.501	5.625	20.175	20.816	20.8	20.421	2203.65	3002.02	3356.79	2551.8
1/9/2016 15:45	0.28	1.144	2.501	5.625	20.187	20.816	20.8	20.421	2204.65	2999.12	3348.8	2563.96
1/9/2016 16:00	0.28	1.144	2.501	5.625	20.186	20.816	20.8	20.421	2205.92	3012.18	3357.15	2581.38
1/9/2016 16:15	0.28	1.139	2.501	5.626	20.186	20.817	20.8	20.421	2193.85	3003.83	3346.63	2559.06
1/9/2016 16:30	0.278	1.139	2.505	5.629	20.203	20.818	20.802	20.422	2179.7	3012.54	3337.92	2571.03
1/9/2016 16:45	0.274	1.141	2.503	5.627	20.213	20.821	20.805	20.425	2185.41	3000.02	3341.91	2559.24
1/9/2016 17:00	0.274	1.141	2.491	5.618	20.215	20.828	20.82	20.428	2176.52	3008.28	3313.42	2551.62
1/9/2016 17:15	0.274	1.141	2.486	5.611	20.216	20.837	20.831	20.429	2159.61	2998.82	3352.51	2543.69
1/9/2016 17:30	0.277	1.144	2.488	5.613	20.215	20.836	20.832	20.429	2160.84	2990.36	3352.16	2568.11
1/9/2016 17:45	0.28	1.146	2.491	5.616	20.215	20.837	20.831	20.429	2159.84	2983.45	3356.51	2573.19
1/9/2016 18:00	0.28	1.146	2.493	5.618	20.209	20.839	20.829	20.434	2161.28	2979.71	3331.64	2568.95
1/9/2016 18:15	0.276	1.144	2.497	5.623	20.199	20.837	20.818	20.435	2164.26	2988.68	3342.32	2572.93
1/9/2016 18:30	0.275	1.142	2.499	5.625	20.2	20.832	20.816	20.435	2172.92	2995.62	3357.44	2561.16
1/9/2016 18:45	0.27	1.139	2.499	5.63	20.2	20.833	20.817	20.436	2176.1	2985.36	3344	2547.91
1/9/2016 19:00	0.27	1.137	2.489	5.621	20.214	20.841	20.821	20.439	2167.84	2989.35	3358.71	2559.53
1/9/2016 19:15	0.27	1.137	2.483	5.611	20.216	20.845	20.822	20.44	2159.94	3003.16	3355.99	2591.67
1/9/2016 19:30	0.274	1.141	2.486	5.613	20.204	20.844	20.821	20.44	2163.84	2985.27	3359.98	2566.07
1/9/2016 19:45	0.276	1.143	2.489	5.615	20.222	20.854	20.824	20.442	2162.68	2993.92	3347.48	2575.17
1/9/2016 20:00	0.276	1.143	2.489	5.615	20.227	20.862	20.828	20.443	2162.13	2982.85	3347.9	2566.41
1/9/2016 20:15	0.276	1.143	2.489	5.615	20.229	20.861	20.828	20.446	2157.36	2992.33	3356.78	2563.04
1/9/2016 20:30	0.276	1.143	2.489	5.615	20.226	20.864	20.829	20.446	2168.86	2982.84	3348.24	2573.49
1/9/2016 20:45	0.276	1.143	2.489	5.615	20.215	20.857	20.829	20.447	2173.35	2993.42	3364.57	2562.85
1/9/2016 21:00	0.276	1.143	2.489	5.615	20.21	20.855	20.829	20.447	2176.48	2987.36	3346.93	2565.29
1/9/2016 21:15	0.276	1.143	2.489	5.615	20.212	20.856	20.829	20.447	2180.37	2989.78	3356.46	2549.87
1/9/2016 21:30	0.277	1.144	2.489	5.615	20.219	20.857	20.83	20.447	2178.52	2997.67	3357.82	2593.73
1/9/2016 21:45	0.276	1.144	2.489	5.612	20.231	20.862	20.831	20.448	2177.67	3006.01	3357.9	2577.62
1/9/2016 22:00	0.275	1.144	2.49	5.606	20.233	20.868	20.832	20.449	2183.76	3000.66	3362.45	2571.81
1/9/2016 22:15	0.27	1.144	2.489	5.599	20.237	20.869	20.835	20.451	2176.22	2999.75	3348.1	2549.28
1/9/2016 22:30	0.264	1.144	2.489	5.595	20.227	20.86	20.833	20.451	2178.13	2995.57	3353	2562.36
1/9/2016 22:45	0.261	1.144	2.49	5.594	20.231	20.86	20.833	20.451	2186.76	3004.75	3356.27	2562.54
1/9/2016 23:00	0.258	1.144	2.489	5.594	20.238	20.868	20.833	20.451	2189.85	2998.84	3349.19	2539.47
1/9/2016 23:15	0.258	1.146	2.492	5.597	20.237	20.867	20.834	20.451	2187.3	3004.93	3338.28	2586.35
1/9/2016 23:30	0.261	1.149	2.492	5.601	20.238	20.869	20.839	20.452	2180.94	3015.65	3353.55	2559.82
1/9/2016 23:45	0.265	1.152	2.494	5.606	20.238	20.869	20.858	20.468	2176.76	3008.84	3354.09	2575.45
1/10/2016 0:00	0.266	1.151	2.488	5.607	20.24	20.872	20.86	20.456	2171.86	3007.2	3367.36	2584.53
1/10/2016 0:15	0.266	1.148	2.483	5.607	20.237	20.872	20.845	20.462	2187.03	3001.11	3374.08	2576.72
1/10/2016 0:30	0.266	1.145	2.48	5.607	20.206	20.867	20.838	20.454	2203.84	2998.3	3342.46	2577.63
1/10/2016 0:45	0.266	1.142	2.48	5.607	20.227	20.873	20.844	20.454	2203.38	3004.57	3361.91	2582.71
1/10/2016 1:00	0.266	1.139	2.48	5.607	20.236	20.873	20.851	20.459	2191.03	3003.29	3361.73	2594.34
1/10/2016 1:15	0.266	1.139	2.48	5.607	20.207	20.872	20.839	20.454	2197.21	3011.29	3346.28	2574.9
1/10/2016 1:30	0.266	1.139	2.48	5.607	20.195	20.863	20.838	20.454	2216.38	3006.75	3345.74	2547.82
1/10/2016 1:45	0.266	1.139	2.48	5.607	20.195	20.856	20.838	20.454	2220.74	3010.56	3348.46	2553.82
1/10/2016 2:00	0.266	1.141	2.48	5.607	20.195	20.855	20.838	20.454	2218.19	3015.65	3319.57	2562
1/10/2016 2:15	0.266	1.141	2.48	5.607	20.204	20.858	20.838	20.454	2221.92	3028.82	3343.01	2556.91
1/10/2016 2:30	0.266	1.144	2.48	5.607	20.23	20.869	20.84	20.454	2216.83	3021.1	3348.1	2555.82
1/10/2016 2:45	0.266	1.144	2.48	5.607	20.203	20.858	20.839	20.454	2224.64	3019.56	3351.37	2556.55
1/10/2016 3:00	0.266	1.144	2.48	5.607	20.195	20.851	20.838	20.454	2228.55	3018.47	3352.28	2538.92
1/10/2016 3:15	0.266	1.143	2.48	5.607	20.196	20.855	20.838	20.454	2227.55	3025.74	3359	2546.92
1/10/2016 3:30	0.266	1.142	2.48	5.607	20.195	20.851	20.838	20.454	2230.28	3027.46	3326.66	2543.64
1/10/2016 3:45	0.266	1.141	2.48	5.607	20.195	20.851	20.838	20.454	2241.73	3019.19	3338.65	2532.56
1/10/2016 4:00	0.266	1.139	2.48	5.607	20.195	20.851	20.838	20.454	2245.45	3031.28	3327.56	2555.82
1/10/2016 4:15	0.266	1.138	2.48	5.607	20.195	20.852	20.838	20.454	2260.99	3026.46	3328.29	2548.19
1/10/2016 4:30	0.266	1.138	2.48	5.607	20.195	20.852	20.838	20.454	2267.07	3021.55	3326.84	2520.57
1/10/2016 4:45	0.266	1.136	2.48	5.607	20.195	20.852	20.838	20.454	2269.53	3030.64	3326.47	2529.65
1/10/2016 5:00	0.265	1.134	2.48	5.607	20.195	20.848	20.838	20.454	2280.79	3032.28	3334.29	2517.66
1/10/2016 5:15	0.259	1.134	2.48	5.607	20.195	20.848	20.838	20.454	2292.79	3045.72	3316.3	2536.2
1/10/2016 5:30	0.248	1.134	2.48	5.606	20.196	20.852	20.838	20.454	2280.43	3037.27	3312.3	2516.93
1/10/2016 5:45	0.245	1.134	2.48	5.603	20.196	20.852	20.838	20.454	2269.8	3040.55	3333.56	2540.56
1/10/2016 6:00	0.245	1.134	2.48	5.6	20.197	20.852	20.838	20.455	2259.99	3029.91	3325.57	2552.55
1/10/2016 6:15	0.245	1.134	2.48	5.597	20.197	20.853	20.839	20.455	2262.99	3026.46	3328.47	2542.74
1/10/2016 6:30	0.245	1.134	2.48	5.594	20.198	20.853	20.84	20.456	2245.63	3029.55	3325.38	2517.11
1/10/2016 6:45	0.245	1.134	2.48	5.591	20.2	20.855	20.842	20.458	2236.09	3027.82	3326.47	2519.84
1/10/2016 7:00	0.245	1.134	2.48	5.588	20.2	20.856	20.842	20.459	2229.55	3021.92	3337.38	2545.64
1/10/2016 7:15	0.245	1.134	2.48	5.586	20.2	20.856	20.842	20.459	2233.91	3000.11	3326.11	2543.28
1/10/2016 7:30	0.245	1.134	2.48	5.586	20.2	20.856	20.842	20.459	2236.82	3012.38	3318.3	2526.56
1/10/2016 7:45	0.245	1.134	2.48	5.586	20.201	20.855	20.841	20.458	2227.46	3004.29	3293.22	2531.65
1/10/2016 8:00	0.247	1.136	2.482	5.588	20.231	20.855	20.842	20.458	2212.74	3012.38	3294.49	2528.56
1/10/2016 8:15	0.248	1.137	2.483	5.589	20.242	20.856	20.842	20.459	2205.66	3008.47	3337.92	2550.37
1/10/2016 8:30	0.25	1.139	2.484	5.591	20.247	20.861	20.844	20.46	2189.12	2996.39	3349.37	2521.48
1/10/2016 8:45	0.248	1.14	2.484	5.592	20.247	20.857	20.843	20.46	2201.66	2999.57	3323.2	2528.56
1/10/2016 9:00	0.239	1.139	2.482	5.592	20.241	20.857	20.844	20.46	2206.11	2995.21	3325.2	2527.66
1/10/2016 9:15	0.232	1.14	2.48	5.592	20.235	20.858	20.845	20.461	2206.56	2999.66	3310.48	2538.92
1/10/2016 9:30	0.23	1.14	2.478	5.592	20.215	20.859	20.846	20.461	2213.38	2990.48	3309.21	2508.94
1/10/2016 9:45	0.228	1.139	2.479	5.591	20.206	20.858	20.845	20.461	2206.29	2998.84	3307.03	2524.93
1/10/2016 10:00	0.225	1.136	2.481	5.587	20.209	20.858	20.843	20.458	2205.02	3004.2	3328.84	2545.28
1/10/2016 10:15	0.224	1.134	2.48	5.585	20.243	20.873	20.865	20.458	2193.75	3009.65	3303.21	2553.82
1/10/2016 10:30	0.234	1.134	2.48	5.586	20.243	20.874	20.867	20.476	2181.4	3008.93	3321.39	2546.55
1/10/2016 10:45	0.239	1.131	2.476	5.585	20.24	20.878	20.875	20.476	2177.4	3000.48	3328.65	2546.01
1/10/2016 11:00	0.234	1.136	2.468	5.589	20.239	20.891	20.876	20.485	2168.49	2996.57	3303.03	2536.2
1/10/2016 11:15	0.233	1.142	2.467	5.594	20.236	20.887	20.879	20.477	2179.69	2989.87	3339.9	2540.09
1/10/2016 11:30	0.233	1.143	2.473	5.593	20.235	20.886	20.876	20.481	2185.56	2984.35	3322.85	2547.77
1/10/2016 11:45	0.233	1.143	2.486	5.593	20.228	20.867	20.865	20.467	2204.03	2988.11	3315.91	2548.45
1/10/2016 12:00	0.231	1.142	2.487	5.592	20.223	20.859	20.863	20.465	2213.79	2982.1	3301.34	2551.55
1/10/2016 12:15	0.227	1.138	2.483	5.587	20.213	20.858	20.856	20.464	2223.59	2992.53	3307.5	2553.72
1/10/2016 12:30	0.227	1.137	2.483	5.586	20.189	20.854	20.847	20.463	2237.75	3002.43	3303.33	2543
1/10/2016 12:45	0.227	1.137	2.483	5.586	20.181	20.839	20.842	20.461	2253.55	3010.6	3307.14	2560.62
1/10/2016 13:00	0.23	1.141	2.486	5.597	20.18	20.832	20.841	20.453	2268.53	2999.98	3290.8	2533.2
1/10/2016 13:15	0.264	1.178	2.521	5.636	20.178	20.83	20.839	20.457	2286.6	3017.05	3291.7	2522.85
1/10/2016 13:30	0.296	1.212	2.554	5.664	20.175	20.83	20.848	20.455	2304.56	3010.34	3302.13	2521.36
1/10/2016 13:45	0.311	1.228	2.571	5.674	20.185	20.832	20.851	20.454	2299.87	3023.84	3273.61	2530.49
1/10/2016 14:00	0.331	1.249	2.592	5.692	20.207	20.84	20.849	20.469	2298.07	3027.34	3302.74	2495.88
1/10/2016 14:15	0.335	1.257	2.597	5.693	20.204	20.846	20.843	20.464	2290.76	3017	3302.36	2517.51
1/10/2016 14:30	0.322	1.248	2.589	5.683	20.197	20.835	20.838	20.46	2279.87	3027.33	3288.01	2498.45
1/10/2016 14:45	0.307	1.238	2.582	5.673	20.196	20.827	20.837	20.459	2293.75	3020.44	3296.36	2511.69
1/10/2016 15:00	0.311	1.242	2.586	5.676	20.197	20.831	20.842	20.463	2290.03	3023.16	3275.13	2496.45
1/10/2016 15:15	0.333	1.263	2.606	5.698	20.205	20.83	20.841	20.462	2281.5	3020.8	3279.12	2479.94
1/10/2016 15:30	0.332	1.264	2.602	5.691	20.201	20.83	20.841	20.461	2274.61	3027.33	3290.19	2483.75
1/10/2016 15:45	0.32	1.256	2.594	5.685	20.202	20.831	20.842	20.447	2264.99	3015.9	3283.11	2510.42
1/10/2016 16:00	0.31	1.248	2.593	5.675	20.188	20.832	20.843	20.442	2260.82	3008.82	3303.07	2531.11
1/10/2016 16:15	0.298	1.247	2.583	5.674	20.187	20.822	20.845	20.445	2252.74	3006.38	3300.17	2492.46
1/10/2016 16:30	0.296	1.23	2.572	5.665	20.173	20.817	20.842	20.448	2254.11	3001.21	3284.21	2516.78
1/10/2016 16:45	0.289	1.229	2.572	5.656	20.179	20.818	20.832	20.436	2240.97	3004.78	3282.65	2515.3
1/10/2016 17:00	0.279	1.221	2.558	5.66	20.175	20.82	20.83	20.429	2231.91	2997.82	3292.33	2528.15
1/10/2016 17:15	0.277	1.216	2.561	5.653	20.188	20.826	20.835	20.433	2222.45	2994.86	3285.93	2529.5
1/10/2016 17:30	0.265	1.218	2.55	5.645	20.2	20.827	20.837	20.435	2212.5	2992.34	3298.04	2528.65
1/10/2016 17:45	0.268	1.211	2.545	5.649	20.2	20.827	20.837	20.434	2201.97	2992.71	3284.26	2523.39
1/10/2016 18:00	0.267	1.202	2.548	5.635	20.201	20.83	20.838	20.436	2196.89	2989.08	3294.97	2531.93
1/10/2016 18:15	0.252	1.202	2.538	5.63	20.201	20.832	20.841	20.438	2187.36	2971.28	3278.99	2545.36
1/10/2016 18:30	0.249	1.202	2.527	5.631	20.183	20.832	20.843	20.439	2201.97	2967.38	3292.25	2542.46
1/10/2016 18:45	0.252	1.197	2.529	5.634	20.182	20.833	20.843	20.439	2201.16	2985.45	3292.43	2510.86
1/10/2016 19:00	0.254	1.188	2.532	5.637	20.208	20.837	20.844	20.44	2178.28	2977.28	3292.61	2532.29
1/10/2016 19:15	0.255	1.187	2.532	5.635	20.213	20.838	20.846	20.442	2180.59	2969.11	3286.45	2527.36
1/10/2016 19:30	0.247	1.187	2.532	5.623	20.21	20.839	20.848	20.444	2189.43	2966.37	3283.05	2518.55
1/10/2016 19:45	0.234	1.187	2.532	5.616	20.192	20.841	20.85	20.446	2179.21	2967.04	3285.94	2515.18
1/10/2016 20:00	0.233	1.187	2.532	5.615	20.19	20.841	20.85	20.447	2191.48	2966.88	3295.63	2536.94
1/10/2016 20:15	0.233	1.187	2.529	5.616	20.19	20.841	20.84	20.447	2198.2	2975.09	3286.54	2513.37
1/10/2016 20:30	0.234	1.188	2.526	5.617	20.192	20.843	20.829	20.448	2213.01	2974.39	3306.11	2528.56
1/10/2016 20:45	0.234	1.187	2.517	5.616	20.194	20.844	20.844	20.45	2207.11	2983.85	3283.95	2515.3
1/10/2016 21:00	0.234	1.186	2.513	5.616	20.194	20.845	20.852	20.45	2206.29	2979.4	3291.77	2522.02
1/10/2016 21:15	0.234	1.184	2.512	5.616	20.194	20.845	20.856	20.45	2203.47	2988.57	3311.57	2487.68
1/10/2016 21:30	0.234	1.185	2.512	5.616	20.193	20.844	20.854	20.449	2194.12	2984.12	3303.21	2523.29
1/10/2016 21:45	0.234	1.185	2.511	5.616	20.204	20.841	20.852	20.447	2195.73	2984.37	3282.47	2533.99
1/10/2016 22:00	0.233	1.183	2.511	5.616	20.203	20.841	20.852	20.447	2188.31	2970.66	3289.64	2541.55
1/10/2016 22:15	0.233	1.182	2.511	5.616	20.22	20.853	20.855	20.449	2177.37	2972.88	3293.95	2514.43
1/10/2016 22:30	0.233	1.18	2.511	5.615	20.236	20.862	20.866	20.449	2172.77	2969.1	3293.26	2499.39
1/10/2016 22:45	0.233	1.177	2.511	5.615	20.236	20.863	20.871	20.447	2180.66	2976.26	3281.44	2530.63
1/10/2016 23:00	0.234	1.173	2.512	5.607	20.238	20.865	20.868	20.449	2178.56	2978.56	3292.29	2509.65
1/10/2016 23:15	0.229	1.168	2.511	5.596	20.24	20.867	20.875	20.46	2178.58	2970.86	3302.12	2518.57
1/10/2016 23:30	0.218	1.169	2.515	5.598	20.241	20.867	20.874	20.456	2164.22	2969.86	3290.13	2529.65
1/10/2016 23:45	0.222	1.176	2.522	5.606	20.242	20.869	20.879	20.458	2177.49	2968.4	3297.76	2512.57
1/11/2016 0:00	0.223	1.177	2.523	5.607	20.241	20.871	20.881	20.454	2170.68	2972.95	3295.4	2536.38
1/11/2016 0:15	0.223	1.177	2.514	5.607	20.233	20.871	20.879	20.454	2176.22	2971.58	3303.39	2542.55
1/11/2016 0:30	0.223	1.177	2.502	5.607	20.244	20.874	20.879	20.457	2178.76	2973.58	3301.94	2519.84
1/11/2016 0:45	0.223	1.177	2.502	5.607	20.229	20.875	20.883	20.458	2178.49	2985.94	3302.49	2521.66
1/11/2016 1:00	0.22	1.179	2.504	5.609	20.202	20.869	20.882	20.457	2180.4	2977.49	3308.12	2524.75
1/11/2016 1:15	0.208	1.179	2.507	5.608	20.205	20.866	20.878	20.46	2189.48	2969.95	3303.58	2507.67
1/11/2016 1:30	0.21	1.173	2.511	5.606	20.206	20.857	20.865	20.461	2203.38	2977.67	3272.68	2516.39
1/11/2016 1:45	0.212	1.169	2.513	5.603	20.206	20.857	20.856	20.461	2212.02	2977.94	3279.59	2532.56
1/11/2016 2:00	0.213	1.17	2.514	5.604	20.206	20.857	20.863	20.461	2208.38	2985.39	3281.59	2502.58
1/11/2016 2:15	0.211	1.169	2.512	5.603	20.206	20.857	20.868	20.461	2205.29	2985.39	3286.86	2504.76
1/11/2016 2:30	0.208	1.168	2.509	5.598	20.206	20.857	20.869	20.461	2199.39	2982.21	3289.04	2506.39
1/11/2016 2:45	0.207	1.17	2.507	5.6	20.204	20.855	20.866	20.46	2201.75	2995.03	3289.22	2507.85
1/11/2016 3:00	0.203	1.17	2.504	5.596	20.202	20.853	20.864	20.458	2210.02	2983.58	3297.03	2519.11
1/11/2016 3:15	0.202	1.164	2.502	5.593	20.202	20.853	20.864	20.458	2222.1	2988.39	3284.68	2507.12
1/11/2016 3:30	0.204	1.163	2.504	5.59	20.203	20.854	20.864	20.458	2219.92	2992.12	3291.58	2508.94
1/11/2016 3:45	0.205	1.16	2.505	5.591	20.203	20.854	20.864	20.458	2212.02	2992.48	3288.68	2494.76
1/11/2016 4:00	0.206	1.16	2.506	5.59	20.203	20.855	20.865	20.459	2217.01	2986.49	3294.67	2490.4
1/11/2016 4:15	0.205	1.16	2.506	5.59	20.203	20.854	20.865	20.459	2218.01	2989.57	3265.24	2492.58
1/11/2016 4:30	0.204	1.159	2.504	5.589	20.203	20.854	20.852	20.459	2216.83	2982.49	3278.86	2488.4
1/11/2016 4:45	0.202	1.157	2.503	5.586	20.203	20.854	20.845	20.459	2228.82	2991.84	3261.42	2510.39
1/11/2016 5:00	0.204	1.158	2.504	5.588	20.203	20.854	20.846	20.458	2240.91	2989.85	3265.78	2491.13
1/11/2016 5:15	0.205	1.16	2.506	5.59	20.203	20.854	20.865	20.459	2223.83	2998.11	3273.96	2521.84
1/11/2016 5:30	0.198	1.161	2.508	5.592	20.206	20.857	20.865	20.461	2217.83	3003.29	3279.95	2526.2
1/11/2016 5:45	0.195	1.163	2.509	5.593	20.207	20.858	20.868	20.462	2209.11	2991.3	3273.41	2492.95
1/11/2016 6:00	0.19	1.162	2.508	5.593	20.207	20.858	20.87	20.463	2204.84	2986.3	3263.96	2523.66
1/11/2016 6:15	0.186	1.161	2.507	5.592	20.205	20.855	20.878	20.473	2200.2	2984.94	3283.22	2520.93
1/11/2016 6:30	0.184	1.16	2.506	5.59	20.205	20.855	20.871	20.463	2199.02	2984.21	3288.86	2526.2
1/11/2016 6:45	0.184	1.16	2.506	5.59	20.205	20.857	20.883	20.477	2192.66	2979.22	3274.5	2516.75
1/11/2016 7:00	0.183	1.159	2.506	5.59	20.205	20.866	20.886	20.493	2181.94	2975.76	3290.86	2511.3
1/11/2016 7:15	0.181	1.157	2.503	5.587	20.204	20.872	20.887	20.492	2184.76	2983.76	3253.97	2527.47
1/11/2016 7:30	0.18	1.156	2.502	5.585	20.215	20.875	20.888	20.492	2179.58	2974.22	3286.31	2508.76
1/11/2016 7:45	0.18	1.155	2.501	5.585	20.249	20.876	20.888	20.503	2171.77	2983.3	3257.6	2511.84
1/11/2016 8:00	0.18	1.155	2.501	5.585	20.25	20.876	20.888	20.504	2163.68	2970.22	3273.59	2507.85
1/11/2016 8:15	0.18	1.155	2.501	5.585	20.25	20.882	20.888	20.504	2156.32	2967.95	3288.86	2523.47
1/11/2016 8:30	0.178	1.156	2.5	5.585	20.25	20.898	20.888	20.504	2140.42	2956.77	3292.31	2537.47
1/11/2016 8:45	0.167	1.156	2.497	5.585	20.251	20.898	20.888	20.504	2139.24	2959.5	3285.04	2521.84
1/11/2016 9:00	0.173	1.157	2.499	5.585	20.251	20.898	20.888	20.504	2144.14	2945.87	3282.32	2531.83
1/11/2016 9:15	0.18	1.177	2.501	5.593	20.25	20.896	20.889	20.504	2139.6	2950.14	3289.04	2535.29
1/11/2016 9:30	0.18	1.177	2.501	5.591	20.25	20.896	20.909	20.502	2129.7	2952.5	3298.31	2540.74
1/11/2016 9:45	0.18	1.177	2.501	5.585	20.268	20.904	20.908	20.501	2125.97	2948.6	3303.39	2549.28
1/11/2016 10:00	0.179	1.177	2.501	5.585	20.292	20.914	20.921	20.508	2107.89	2941.33	3302.67	2533.47
1/11/2016 10:15	0.17	1.167	2.491	5.584	20.29	20.932	20.928	20.519	2101.17	2944.24	3296.31	2554.18
1/11/2016 10:30	0.168	1.165	2.502	5.593	20.287	20.929	20.924	20.528	2098.94	2934.01	3309.94	2539.01
1/11/2016 10:45	0.176	1.175	2.512	5.596	20.296	20.926	20.926	20.535	2093.17	2927.93	3313.8	2548.78
1/11/2016 11:00	0.202	1.205	2.539	5.627	20.324	20.942	20.942	20.53	2070.53	2927.93	3315.54	2547.58
1/11/2016 11:15	0.242	1.243	2.578	5.666	20.32	20.96	20.958	20.544	2077.68	2927.25	3291.34	2547.36
1/11/2016 11:30	0.272	1.276	2.612	5.69	20.316	20.955	20.953	20.546	2077.95	2909.09	3305.87	2552.63
1/11/2016 11:45	0.289	1.298	2.633	5.707	20.313	20.952	20.609	20.558	2088.12	2906.82	3295.16	2549.36
1/11/2016 12:00	0.305	1.314	2.65	5.72	20.312	20.951	18.711	20.566	2087.66	2923.97	3311.12	2529.01
1/11/2016 12:15	0.317	1.33	2.666	5.735	20.308	20.946	18.507	20.561	2099.09	2911.19	3311.21	2553.66
1/11/2016 12:30	0.334	1.348	2.685	5.749	20.303	20.941	18.502	20.557	2109.15	2919.37	3310.6	2559.73
1/11/2016 12:45	0.351	1.372	2.707	5.774	20.302	20.94	18.5	20.556	2125.68	2927.19	3316.91	2554.7
1/11/2016 13:00	0.381	1.4	2.737	5.796	20.3	20.943	18.498	20.554	2144.14	2933.8	3320.88	2559.62
1/11/2016 13:15	0.417	1.439	2.776	5.835	20.295	20.951	18.494	20.55	2153.93	2946.4	3296.54	2542.54
1/11/2016 13:30	0.432	1.464	2.799	5.849	20.291	20.933	18.489	20.546	2177.61	2969.9	3288.92	2527.48
1/11/2016 13:45	0.445	1.476	2.812	5.863	20.288	20.943	18.486	20.544	2181.51	2957.65	3300.9	2537.28
1/11/2016 14:00	0.458	1.492	2.829	5.873	20.286	20.943	18.484	20.542	2184.31	2966.25	3299.6	2531.09
1/11/2016 14:15	0.462	1.498	2.836	5.878	20.28	20.949	18.481	20.534	2189.38	2987.5	3312.41	2535.97
1/11/2016 14:30	0.464	1.504	2.835	5.885	20.298	20.949	18.494	20.532	2198.9	2977.53	3289.19	2557.07
1/11/2016 14:45	0.462	1.501	2.836	5.885	20.295	20.933	18.494	20.542	2207.42	2995.36	3309.54	2533.02
1/11/2016 15:00	0.467	1.506	2.846	5.89	20.281	20.937	18.493	20.528	2201.19	2993.47	3292.27	2541.79
1/11/2016 15:15	0.472	1.513	2.855	5.896	20.305	20.943	18.497	20.531	2200.84	2987.93	3299.67	2521.28
1/11/2016 15:30	0.473	1.518	2.857	5.897	20.325	20.935	18.5	20.535	2187.94	2997.92	3319.01	2536.97
1/11/2016 15:45	0.446	1.499	2.833	5.862	20.308	20.935	18.482	20.537	2181.47	2991.6	3288.25	2534.37
1/11/2016 16:00	0.366	1.424	2.756	5.786	20.288	20.923	18.474	20.542	2180.86	2990.29	3312.67	2538.17
1/11/2016 16:15	0.303	1.362	2.691	5.733	20.298	20.931	18.481	20.55	2156.83	2982.6	3309.79	2537.64
1/11/2016 16:30	0.269	1.323	2.656	5.707	20.3	20.935	18.475	20.55	2155.38	2979.97	3320.49	2518.04
1/11/2016 16:45	0.249	1.299	2.632	5.691	20.302	20.936	18.487	20.543	2153.48	2976.52	3317.77	2532.02
1/11/2016 17:00	0.24	1.286	2.618	5.678	20.302	20.937	18.498	20.55	2135.69	2969.81	3317.41	2531.47
1/11/2016 17:15	0.226	1.273	2.607	5.669	20.306	20.938	18.499	20.544	2132.88	2960.01	3315.59	2569.04
1/11/2016 17:30	0.229	1.268	2.601	5.67	20.322	20.939	18.5	20.547	2119.45	2953.11	3313.6	2547.26
1/11/2016 17:45	0.223	1.265	2.593	5.658	20.324	20.942	18.503	20.549	2112.37	2944.95	3334.1	2571.21
1/11/2016 18:00	0.212	1.252	2.594	5.654	20.322	20.945	18.505	20.539	2110.47	2944.31	3329.57	2534.56
1/11/2016 18:15	0.209	1.249	2.593	5.654	20.313	20.947	18.507	20.541	2112.47	2944.05	3338.65	2538.38
1/11/2016 18:30	0.21	1.25	2.582	5.655	20.334	20.947	18.508	20.546	2104.61	2944.14	3328.33	2538.53
1/11/2016 18:45	0.213	1.253	2.576	5.655	20.334	20.947	18.508	20.56	2104.76	2942.2	3337.41	2582.92
1/11/2016 19:00	0.212	1.248	2.579	5.645	20.337	20.951	18.512	20.561	2113.46	2940	3312.15	2559.49
1/11/2016 19:15	0.205	1.24	2.584	5.644	20.341	20.959	18.515	20.569	2108.78	2944.9	3330.32	2574
1/11/2016 19:30	0.199	1.239	2.578	5.646	20.36	20.977	18.516	20.569	2098.83	2946.86	3342.91	2568.61
1/11/2016 19:45	0.202	1.242	2.567	5.648	20.365	20.978	18.516	20.569	2094.84	2951.86	3312.22	2560.8
1/11/2016 20:00	0.205	1.245	2.569	5.647	20.365	20.984	18.516	20.57	2083.03	2940.05	3332.92	2575.87
1/11/2016 20:15	0.205	1.241	2.569	5.632	20.364	20.986	18.519	20.573	2087.75	2940.6	3323.3	2570.06
1/11/2016 20:30	0.199	1.235	2.569	5.63	20.369	21.003	18.52	20.574	2096.56	2934.33	3346.91	2578.78
1/11/2016 20:45	0.194	1.232	2.57	5.631	20.356	20.997	18.523	20.575	2092.57	2934.97	3347.27	2578.59
1/11/2016 21:00	0.187	1.227	2.572	5.633	20.367	21.002	18.527	20.575	2093.66	2946.95	3330.93	2576.78
1/11/2016 21:15	0.189	1.229	2.571	5.636	20.37	21.004	18.544	20.574	2087.3	2943.23	3337.1	2597.12
1/11/2016 21:30	0.189	1.23	2.565	5.637	20.371	21.005	18.544	20.575	2091.11	2950.22	3352.54	2546.27
1/11/2016 21:45	0.189	1.23	2.561	5.637	20.372	21.007	18.547	20.585	2098.75	2948.24	3351.28	2592.59
1/11/2016 22:00	0.189	1.23	2.555	5.637	20.373	21.008	18.548	20.583	2096.88	2951.74	3343.89	2577.01
1/11/2016 22:15	0.189	1.23	2.554	5.637	20.373	21.008	18.549	20.588	2101.14	2959.15	3357.06	2569.78
1/11/2016 22:30	0.189	1.23	2.554	5.633	20.374	21.009	18.549	20.593	2105.15	2963.57	3333.26	2565.19
1/11/2016 22:45	0.189	1.23	2.554	5.627	20.375	21.01	18.551	20.596	2115.59	2959.06	3344.66	2543.14
1/11/2016 23:00	0.189	1.23	2.554	5.622	20.376	21.011	18.551	20.603	2114.49	2965.17	3337.15	2576.47
1/11/2016 23:15	0.189	1.23	2.554	5.619	20.376	21.011	18.551	20.604	2114.38	2970.44	3340.72	2572.56
1/11/2016 23:30	0.189	1.23	2.554	5.616	20.376	21.011	18.552	20.604	2123.65	2977.36	3356.54	2561.86
1/11/2016 23:45	0.189	1.23	2.554	5.615	20.376	21.011	18.552	20.604	2124.24	2983.68	3366.59	2582.07
1/12/2016 0:00	0.189	1.23	2.554	5.615	20.376	21.011	18.551	20.604	2130.07	2985.99	3348.65	2564.3
1/12/2016 0:15	0.189	1.23	2.554	5.616	20.375	21.01	18.551	20.603	2140.21	2981.96	3359.38	2534.98
1/12/2016 0:30	0.189	1.23	2.554	5.615	20.369	21.008	18.549	20.601	2149.81	2992.3	3372.69	2560.71
1/12/2016 0:45	0.189	1.23	2.554	5.616	20.353	21.006	18.547	20.6	2168.95	2998.83	3357.11	2547.02
1/12/2016 1:00	0.186	1.226	2.55	5.616	20.331	20.997	18.545	20.598	2191.26	2999.07	3350.9	2556.62
1/12/2016 1:15	0.184	1.224	2.548	5.622	20.324	20.984	18.545	20.595	2205.7	3004.88	3328.39	2550.99
1/12/2016 1:30	0.184	1.224	2.548	5.623	20.325	20.995	18.545	20.597	2212.69	3016.41	3337.1	2546.45
1/12/2016 1:45	0.184	1.224	2.548	5.621	20.35	21	18.544	20.596	2217.32	3027.49	3344.37	2532.11
1/12/2016 2:00	0.184	1.224	2.548	5.619	20.367	21.001	18.543	20.595	2205.79	3029.21	3330.93	2542.64
1/12/2016 2:15	0.184	1.224	2.548	5.617	20.367	21.001	18.542	20.594	2196.07	3027.22	3347.09	2531.38
1/12/2016 2:30	0.184	1.224	2.548	5.614	20.366	21	18.541	20.594	2195.62	3020.32	3344.91	2564.79
1/12/2016 2:45	0.183	1.224	2.548	5.613	20.359	21	18.541	20.594	2190.17	3026.76	3365.43	2557.35
1/12/2016 3:00	0.184	1.224	2.548	5.611	20.346	21	18.541	20.594	2206.88	3029.49	3337.28	2563.16
1/12/2016 3:15	0.183	1.224	2.547	5.61	20.364	21	18.543	20.594	2202.61	3033.21	3336.38	2543.91
1/12/2016 3:30	0.18	1.221	2.544	5.606	20.366	21	18.561	20.595	2182.55	3034.84	3351.45	2538.64
1/12/2016 3:45	0.181	1.221	2.545	5.605	20.366	21	18.565	20.596	2170.11	3018.23	3345.82	2550.45
1/12/2016 4:00	0.183	1.223	2.547	5.607	20.366	21	18.565	20.616	2159.39	3010.33	3347.27	2552.63
1/12/2016 4:15	0.184	1.224	2.548	5.608	20.366	21	18.565	20.617	2143.87	3002.61	3355.62	2538.1
1/12/2016 4:30	0.184	1.224	2.548	5.608	20.367	21	18.565	20.616	2153.58	2994.89	3356.53	2550.09
1/12/2016 4:45	0.184	1.224	2.548	5.608	20.369	21.003	18.567	20.615	2159.21	2997.25	3322.03	2571.33
1/12/2016 5:00	0.182	1.224	2.548	5.608	20.37	21.004	18.568	20.61	2172.28	2992.62	3338.19	2554.26
1/12/2016 5:15	0.181	1.222	2.548	5.608	20.37	21.004	18.568	20.601	2177.55	3004.7	3334.56	2555.17
1/12/2016 5:30	0.179	1.222	2.547	5.608	20.37	21.004	18.569	20.598	2182.91	3004.52	3348.91	2558.26
1/12/2016 5:45	0.172	1.221	2.541	5.608	20.371	21.005	18.569	20.6	2192.53	3001.61	3348.18	2535.2
1/12/2016 6:00	0.165	1.221	2.539	5.608	20.372	21.005	18.57	20.599	2190.26	3013.87	3321.49	2539.19
1/12/2016 6:15	0.164	1.221	2.539	5.607	20.371	21.004	18.569	20.6	2185.09	3024.76	3324.03	2536.47
1/12/2016 6:30	0.163	1.222	2.539	5.604	20.372	21.005	18.569	20.616	2183.45	3021.22	3341.64	2567.52
1/12/2016 6:45	0.162	1.221	2.537	5.601	20.371	21.004	18.569	20.621	2178.1	3019.23	3351.81	2536.65
1/12/2016 7:00	0.162	1.219	2.537	5.601	20.371	21.006	18.569	20.621	2168.47	3021.95	3357.62	2568.61
1/12/2016 7:15	0.162	1.222	2.538	5.602	20.373	21.019	18.577	20.621	2165.84	3012.24	3345.64	2541.73
1/12/2016 7:30	0.162	1.221	2.54	5.604	20.393	21.026	18.591	20.62	2157.76	3002.43	3345.27	2554.08
1/12/2016 7:45	0.162	1.222	2.544	5.606	20.392	21.027	18.591	20.619	2157.12	2999.34	3354.17	2555.72
1/12/2016 8:00	0.162	1.224	2.545	5.608	20.368	21.022	18.589	20.617	2158.76	2992.99	3348.54	2551.18
1/12/2016 8:15	0.162	1.223	2.544	5.605	20.404	21.022	18.588	20.617	2165.93	2991.72	3338.74	2530.11
1/12/2016 8:30	0.162	1.223	2.541	5.601	20.468	21.022	18.589	20.617	2173.1	3011.33	3360.16	2539.01
1/12/2016 8:45	0.162	1.221	2.539	5.6	20.413	21.026	18.589	20.617	2173.19	3007.06	3335.83	2565.88
1/12/2016 9:00	0.172	1.223	2.546	5.607	20.419	21.043	18.589	20.617	2165.02	3010.51	3342.55	2568.79
1/12/2016 9:15	0.182	1.231	2.562	5.628	20.414	21.043	18.601	20.616	2170.11	3006.06	3350.18	2551.18
1/12/2016 9:30	0.178	1.23	2.563	5.622	20.412	21.043	18.604	20.617	2173.1	3000.52	3335.11	2564.79
1/12/2016 9:45	0.177	1.228	2.558	5.615	20.412	21.043	18.612	20.628	2153.04	3005.06	3338.74	2545.91
1/12/2016 10:00	0.173	1.224	2.555	5.615	20.414	21.039	18.608	20.634	2152.74	3006.21	3367.22	2576.02
1/12/2016 10:15	0.17	1.223	2.554	5.614	20.429	21.036	18.605	20.632	2152.8	3001.39	3354.94	2552.73
1/12/2016 10:30	0.166	1.226	2.551	5.61	20.432	21.035	18.604	20.639	2132.37	3003.06	3354.3	2539.86
1/12/2016 10:45	0.176	1.233	2.557	5.618	20.447	21.056	18.604	20.65	2121.81	2984.78	3369.31	2552.53
1/12/2016 11:00	0.264	1.31	2.641	5.712	20.457	21.07	18.633	20.656	2127.07	2980.33	3356.43	2568.31
1/12/2016 11:15	0.369	1.412	2.747	5.802	20.476	21.092	18.636	20.67	2123.17	2980.7	3352.98	2549.44
1/12/2016 11:30	0.415	1.465	2.797	5.835	20.473	21.099	18.652	20.68	2117.64	2973.44	3365.86	2571.4
1/12/2016 11:45	0.435	1.492	2.823	5.851	20.468	21.092	18.647	20.675	2117.09	2968.99	3388.73	2560.33
1/12/2016 12:00	0.447	1.51	2.841	5.86	20.464	21.088	18.643	20.672	2122.22	2972.7	3369.82	2582.48
1/12/2016 12:15	0.453	1.518	2.843	5.868	20.464	21.087	18.643	20.671	2143.11	2972.53	3369	2554.28
1/12/2016 12:30	0.453	1.533	2.855	5.875	20.464	21.086	18.642	20.671	2152.57	2978.6	3363.27	2562
1/12/2016 12:45	0.462	1.534	2.857	5.875	20.451	21.086	18.642	20.671	2170.97	2988.29	3363.07	2555.46
1/12/2016 13:00	0.463	1.534	2.864	5.877	20.417	21.068	18.625	20.671	2187.54	2994.6	3349.25	2579.74
1/12/2016 13:15	0.469	1.536	2.869	5.885	20.414	21.051	18.614	20.668	2222.12	3004.07	3348.38	2551.83
1/12/2016 13:30	0.469	1.54	2.869	5.891	20.41	21.035	18.61	20.663	2233.07	3014.55	3344.7	2570.66
1/12/2016 13:45	0.467	1.543	2.873	5.89	20.41	21.035	18.61	20.661	2253.55	3019.91	3340.56	2545.64
1/12/2016 14:00	0.452	1.531	2.855	5.866	20.4	21.034	18.596	20.636	2279.42	3044.69	3341.65	2547.36
1/12/2016 14:15	0.421	1.5	2.824	5.838	20.381	21.027	18.582	20.618	2287.43	3042.2	3344.89	2535.37
1/12/2016 14:30	0.4	1.479	2.81	5.826	20.38	21.005	18.578	20.633	2292.14	3055.04	3337.47	2505.23
1/12/2016 14:45	0.394	1.468	2.796	5.817	20.374	21.005	18.579	20.632	2298.62	3047.66	3334.09	2529.93
1/12/2016 15:00	0.394	1.468	2.798	5.817	20.362	21.01	18.583	20.622	2302.72	3049.26	3327.36	2538.39
1/12/2016 15:15	0.396	1.462	2.79	5.815	20.365	21.007	18.587	20.618	2293.19	3052.78	3318.34	2538.44
1/12/2016 15:30	0.396	1.458	2.783	5.808	20.368	20.996	18.591	20.622	2293.72	3057.72	3331.28	2533.19
1/12/2016 15:45	0.39	1.46	2.785	5.809	20.369	20.997	18.591	20.622	2280.96	3055.88	3328.54	2509.19
1/12/2016 16:00	0.366	1.435	2.764	5.779	20.373	21.001	18.583	20.625	2265	3049.26	3330.79	2542.99
1/12/2016 16:15	0.298	1.372	2.696	5.715	20.382	21.01	18.58	20.613	2245.62	3039.09	3327.52	2547.11
1/12/2016 16:30	0.256	1.328	2.652	5.68	20.386	21.013	18.583	20.613	2240.36	3039.27	3346.94	2522.27
1/12/2016 16:45	0.237	1.303	2.627	5.662	20.386	21.015	18.585	20.61	2235.23	3025.08	3317.42	2549.7
1/12/2016 17:00	0.231	1.291	2.621	5.658	20.387	21.015	18.585	20.615	2208.99	3030.03	3360.35	2555.1
1/12/2016 17:15	0.22	1.28	2.605	5.644	20.388	21.016	18.586	20.604	2207.63	3018.42	3333.54	2542.16
1/12/2016 17:30	0.221	1.278	2.6	5.642	20.386	21.02	18.591	20.597	2205.01	3020.8	3348.44	2563.41
1/12/2016 17:45	0.217	1.267	2.593	5.646	20.392	21.024	18.594	20.6	2188.05	3012.09	3339.37	2525.67
1/12/2016 18:00	0.209	1.265	2.588	5.638	20.374	21.025	18.595	20.601	2201.38	3008.73	3351.89	2563.77
1/12/2016 18:15	0.203	1.259	2.588	5.625	20.376	21.025	18.595	20.601	2195.58	3011.73	3342.27	2533.65
1/12/2016 18:30	0.203	1.249	2.584	5.625	20.374	21.014	18.595	20.601	2200.2	3010	3334.28	2525.48
1/12/2016 18:45	0.207	1.247	2.572	5.628	20.374	21.006	18.597	20.602	2198.39	3008.28	3335.01	2542.18
1/12/2016 19:00	0.209	1.249	2.572	5.618	20.393	21.012	18.599	20.605	2189.22	3003.38	3347.17	2526.03
1/12/2016 19:15	0.209	1.249	2.572	5.61	20.387	21.019	18.601	20.607	2184.78	3005.65	3342.45	2541.45
1/12/2016 19:30	0.209	1.249	2.572	5.61	20.387	21.031	18.603	20.609	2183.24	3006.01	3339.55	2547.8
1/12/2016 19:45	0.209	1.249	2.572	5.61	20.39	21.034	18.603	20.609	2183.05	3003.29	3340.27	2541.09
1/12/2016 20:00	0.21	1.245	2.565	5.611	20.384	21.02	18.604	20.609	2183.79	3013.37	3329.94	2553.25
1/12/2016 20:15	0.21	1.238	2.562	5.611	20.38	21.01	18.604	20.609	2201.63	2998.51	3359.2	2540.36
1/12/2016 20:30	0.211	1.234	2.558	5.612	20.38	21.007	18.604	20.609	2194.3	3013.23	3346.34	2538.39
1/12/2016 20:45	0.21	1.23	2.553	5.611	20.372	21.001	18.604	20.609	2197.66	3015.74	3346.21	2550.26
1/12/2016 21:00	0.21	1.229	2.551	5.61	20.37	20.994	18.605	20.609	2205.4	3020.87	3331.37	2546.67
1/12/2016 21:15	0.211	1.229	2.553	5.612	20.357	20.995	18.604	20.609	2206.86	3018.1	3329.17	2525.37
1/12/2016 21:30	0.211	1.229	2.552	5.61	20.357	20.993	18.604	20.609	2214.53	3018.8	3317.26	2535.23
1/12/2016 21:45	0.212	1.231	2.554	5.602	20.357	20.992	18.604	20.61	2219.82	3024.59	3324.52	2560.77
1/12/2016 22:00	0.214	1.232	2.556	5.594	20.357	20.992	18.604	20.61	2229.14	3025.13	3333.32	2523.27
1/12/2016 22:15	0.215	1.233	2.557	5.594	20.358	20.993	18.589	20.612	2238.96	3024.24	3323.18	2518.21
1/12/2016 22:30	0.214	1.233	2.557	5.595	20.362	20.997	18.587	20.615	2242.9	3020.88	3314.51	2521.37
1/12/2016 22:45	0.217	1.233	2.557	5.597	20.364	20.999	18.594	20.617	2234.52	3028.76	3328.91	2531.22
1/12/2016 23:00	0.219	1.231	2.554	5.6	20.364	21.002	18.6	20.617	2224.74	3034.44	3321.26	2518.82
1/12/2016 23:15	0.219	1.229	2.552	5.601	20.364	21	18.609	20.617	2217.22	3038.83	3328.38	2534.46
1/12/2016 23:30	0.221	1.229	2.553	5.601	20.364	21	18.602	20.617	2222.86	3025.76	3308.95	2552.63
1/12/2016 23:45	0.22	1.229	2.551	5.601	20.364	21	18.612	20.617	2215.23	3034.3	3319.12	2531.56
1/13/2016 0:00	0.218	1.227	2.544	5.596	20.364	21	18.612	20.617	2214.87	3021.86	3309.14	2515.04
1/13/2016 0:15	0.219	1.221	2.541	5.591	20.364	21	18.613	20.618	2210.96	3012.78	3346.72	2531.02
1/13/2016 0:30	0.219	1.219	2.542	5.587	20.364	21	18.612	20.618	2212.05	3015.32	3320.58	2532.83
1/13/2016 0:45	0.219	1.222	2.546	5.585	20.364	21	18.61	20.618	2212.87	3009.42	3316.94	2531.38
1/13/2016 1:00	0.218	1.224	2.548	5.586	20.364	21	18.592	20.607	2214.05	3019.86	3313.13	2519.21
1/13/2016 1:15	0.217	1.224	2.548	5.586	20.364	21	18.588	20.598	2225.22	3017.5	3316.94	2512.13
1/13/2016 1:30	0.211	1.224	2.548	5.586	20.359	20.993	18.589	20.596	2233.03	3029.58	3319.12	2500.33
1/13/2016 1:45	0.209	1.224	2.548	5.586	20.344	20.981	18.591	20.597	2245.47	3024.95	3316.22	2538.28
1/13/2016 2:00	0.206	1.224	2.548	5.586	20.351	20.982	18.592	20.598	2245.83	3021.77	3295.7	2523.94
1/13/2016 2:15	0.205	1.224	2.548	5.586	20.354	20.982	18.592	20.599	2238.11	3031.39	3290.43	2528.11
1/13/2016 2:30	0.205	1.224	2.547	5.586	20.367	20.982	18.592	20.599	2237.02	3031.48	3320.76	2505.59
1/13/2016 2:45	0.205	1.224	2.545	5.586	20.368	20.983	18.592	20.599	2224.49	3024.49	3291.52	2518.67
1/13/2016 3:00	0.205	1.224	2.541	5.586	20.357	20.982	18.593	20.599	2223.49	3022.59	3293.7	2507.77
1/13/2016 3:15	0.205	1.224	2.537	5.586	20.345	20.982	18.593	20.599	2234.57	3010.69	3322.57	2528.48
1/13/2016 3:30	0.205	1.224	2.536	5.586	20.345	20.975	18.59	20.599	2237.66	3027.03	3306.59	2510.86
1/13/2016 3:45	0.205	1.224	2.535	5.586	20.345	20.965	18.588	20.599	2236.75	3019.14	3294.79	2505.05
1/13/2016 4:00	0.205	1.224	2.53	5.586	20.338	20.961	18.587	20.599	2239.2	3022.4	3299.69	2497.97
1/13/2016 4:15	0.205	1.224	2.527	5.586	20.338	20.961	18.584	20.599	2246.65	3018.77	3302.24	2504.87
1/13/2016 4:30	0.205	1.224	2.526	5.586	20.342	20.961	18.585	20.598	2233.39	3019.95	3295.34	2507.41
1/13/2016 4:45	0.205	1.224	2.526	5.586	20.345	20.961	18.589	20.594	2231.39	3025.13	3297.15	2514.68
1/13/2016 5:00	0.205	1.223	2.526	5.584	20.338	20.961	18.59	20.579	2236.84	3020.22	3293.16	2496.15
1/13/2016 5:15	0.205	1.223	2.526	5.582	20.343	20.964	18.592	20.586	2230.3	3027.4	3314.4	2514.49
1/13/2016 5:30	0.205	1.222	2.526	5.578	20.34	20.974	18.593	20.581	2221.13	3018.77	3275.54	2501.42
1/13/2016 5:45	0.205	1.223	2.526	5.574	20.345	20.982	18.594	20.597	2224.95	3009.6	3292.43	2510.5
1/13/2016 6:00	0.205	1.222	2.526	5.571	20.346	20.982	18.594	20.597	2214.69	3012.51	3282.62	2508.86
1/13/2016 6:15	0.205	1.223	2.526	5.569	20.345	20.982	18.594	20.595	2219.59	3011.51	3300.42	2493.07
1/13/2016 6:30	0.205	1.222	2.526	5.567	20.345	20.982	18.594	20.592	2222.59	3005.97	3290.98	2495.97
1/13/2016 6:45	0.205	1.221	2.526	5.565	20.342	20.977	18.594	20.578	2216.86	3006.7	3277.72	2488.34
1/13/2016 7:00	0.205	1.221	2.526	5.565	20.345	20.982	18.594	20.592	2208.69	3009.15	3286.07	2503.96
1/13/2016 7:15	0.205	1.219	2.526	5.564	20.345	20.981	18.594	20.588	2204.52	3008.15	3273.36	2498.33
1/13/2016 7:30	0.205	1.219	2.526	5.564	20.347	20.983	18.594	20.597	2204.34	3021.13	3289.52	2489.61
1/13/2016 7:45	0.202	1.217	2.526	5.564	20.358	20.983	18.594	20.595	2203.43	3007.6	3271.73	2505.41
1/13/2016 8:00	0.196	1.216	2.526	5.564	20.367	20.983	18.594	20.594	2193.98	2997.8	3276.63	2509.59
1/13/2016 8:15	0.195	1.214	2.526	5.564	20.363	20.983	18.594	20.598	2198.25	2996.62	3288.62	2505.78
1/13/2016 8:30	0.192	1.211	2.526	5.564	20.352	20.984	18.594	20.599	2189.35	2994.98	3285.17	2509.77
1/13/2016 8:45	0.19	1.212	2.526	5.564	20.352	20.984	18.594	20.6	2196.89	2993.8	3285.89	2487.44
1/13/2016 9:00	0.193	1.217	2.526	5.564	20.362	20.987	18.594	20.6	2190.26	2994.98	3291.7	2467.64
1/13/2016 9:15	0.204	1.224	2.527	5.573	20.368	21.003	18.609	20.6	2184.18	2992.08	3283.71	2508.86
1/13/2016 9:30	0.205	1.224	2.532	5.58	20.368	21.004	18.617	20.599	2178.91	2993.53	3293.52	2506.5
1/13/2016 9:45	0.205	1.224	2.539	5.585	20.366	21.002	18.614	20.597	2172.92	2986.81	3278.81	2530.11
1/13/2016 10:00	0.201	1.219	2.543	5.581	20.365	21	18.613	20.596	2164.11	2995.98	3277.36	2473.09
1/13/2016 10:15	0.199	1.217	2.539	5.577	20.364	20.999	18.612	20.606	2169.62	2976.8	3279.22	2506.26
1/13/2016 10:30	0.209	1.221	2.536	5.571	20.36	20.993	18.606	20.612	2167.33	2982.86	3283.71	2510.48
1/13/2016 10:45	0.215	1.232	2.551	5.59	20.377	20.992	18.604	20.61	2167.88	2981.06	3280.67	2507.6
1/13/2016 11:00	0.324	1.334	2.657	5.709	20.401	21.021	18.634	20.633	2157.83	2972.08	3291.46	2509.16
1/13/2016 11:15	0.418	1.429	2.753	5.784	20.405	21.014	18.632	20.638	2166.18	2977.88	3269.14	2501.53
1/13/2016 11:30	0.457	1.473	2.797	5.814	20.399	21.009	18.627	20.634	2175.16	2980.79	3302.35	2504.62
1/13/2016 11:45	0.477	1.499	2.822	5.828	20.394	21.002	18.621	20.629	2181	2976.46	3279.11	2503.43
1/13/2016 12:00	0.492	1.516	2.836	5.836	20.392	21.004	18.619	20.628	2178.18	2974.11	3287.86	2481.32
1/13/2016 12:15	0.494	1.533	2.846	5.849	20.391	21.001	18.617	20.626	2189.3	2980.05	3278.01	2502.86
1/13/2016 12:30	0.498	1.53	2.853	5.848	20.38	20.993	18.612	20.621	2201.39	2983.37	3284.3	2489.98
1/13/2016 12:45	0.5	1.536	2.856	5.851	20.362	20.992	18.611	20.62	2217.52	2982.15	3276.5	2495.37
1/13/2016 13:00	0.5	1.542	2.863	5.858	20.362	20.991	18.61	20.62	2238.92	2991.51	3289.64	2501.33
1/13/2016 13:15	0.501	1.549	2.867	5.863	20.362	20.991	18.61	20.619	2244.68	2984.93	3272.9	2473.72
1/13/2016 13:30	0.507	1.546	2.869	5.864	20.361	20.991	18.6	20.619	2262.54	3001.88	3262.93	2498.02
1/13/2016 13:45	0.505	1.545	2.867	5.862	20.361	20.983	18.586	20.619	2276.87	2999.43	3269.82	2492.03
1/13/2016 14:00	0.513	1.558	2.873	5.866	20.357	20.965	18.582	20.616	2283.53	3009.43	3262.13	2501.95
1/13/2016 14:15	0.521	1.561	2.881	5.877	20.351	20.958	18.576	20.609	2291.42	3012.05	3254.89	2451.05
1/13/2016 14:30	0.495	1.538	2.857	5.845	20.334	20.955	18.575	20.59	2298.85	3008.91	3258.25	2448.31
1/13/2016 14:45	0.459	1.505	2.817	5.811	20.315	20.939	18.577	20.587	2301.69	3009.28	3260.16	2450.42
1/13/2016 15:00	0.445	1.488	2.808	5.801	20.31	20.937	18.577	20.57	2294.75	3010.54	3266.32	2475.94
1/13/2016 15:15	0.44	1.481	2.8	5.8	20.313	20.925	18.56	20.571	2307.09	3016.99	3240.43	2454.2
1/13/2016 15:30	0.438	1.477	2.795	5.795	20.316	20.926	18.561	20.573	2297.93	3010.52	3250.13	2470.64
1/13/2016 15:45	0.432	1.471	2.79	5.795	20.317	20.927	18.562	20.575	2291.72	3008.66	3252.2	2447.58
1/13/2016 16:00	0.413	1.449	2.768	5.766	20.313	20.922	18.552	20.56	2282.58	3011.76	3242.07	2474.99
1/13/2016 16:15	0.342	1.383	2.699	5.695	20.281	20.915	18.548	20.538	2268.89	3001.88	3237.54	2451.05
1/13/2016 16:30	0.301	1.339	2.652	5.659	20.284	20.918	18.539	20.54	2267.4	3007.02	3247.76	2472.5
1/13/2016 16:45	0.276	1.309	2.625	5.639	20.286	20.92	18.53	20.541	2260.99	2996.24	3270.04	2470.85
1/13/2016 17:00	0.268	1.295	2.615	5.631	20.288	20.923	18.533	20.544	2251.05	2991.18	3247.87	2472.73
1/13/2016 17:15	0.259	1.283	2.6	5.63	20.293	20.928	18.539	20.531	2250.02	2989.23	3230.05	2460.36
1/13/2016 17:30	0.256	1.274	2.592	5.613	20.294	20.928	18.54	20.527	2245.25	2989.11	3262.39	2443.89
1/13/2016 17:45	0.247	1.271	2.584	5.611	20.295	20.919	18.54	20.527	2240.63	2992.74	3264.94	2469.84
1/13/2016 18:00	0.247	1.26	2.576	5.606	20.295	20.911	18.541	20.528	2229.39	2983.95	3255.52	2463.86
1/13/2016 18:15	0.243	1.257	2.579	5.596	20.295	20.894	18.541	20.528	2224.89	2982.61	3243.5	2458.66
1/13/2016 18:30	0.241	1.258	2.579	5.596	20.296	20.888	18.541	20.529	2226.33	2976.12	3250.3	2453.15
1/13/2016 18:45	0.243	1.252	2.566	5.599	20.3	20.894	18.547	20.533	2220.43	2976.61	3244.09	2456.34
1/13/2016 19:00	0.246	1.245	2.566	5.601	20.302	20.896	18.549	20.535	2225.07	2967.63	3243.37	2471.04
1/13/2016 19:15	0.247	1.243	2.566	5.585	20.302	20.896	18.549	20.536	2213.99	2972.8	3245.18	2489.01
1/13/2016 19:30	0.248	1.245	2.561	5.583	20.302	20.897	18.55	20.536	2205.38	2964.73	3264.06	2461.97
1/13/2016 19:45	0.249	1.249	2.557	5.587	20.305	20.9	18.553	20.539	2205.92	2966.36	3232.66	2462.51
1/13/2016 20:00	0.245	1.248	2.551	5.587	20.308	20.902	18.556	20.541	2206.28	2956.2	3246.82	2498.26
1/13/2016 20:15	0.243	1.243	2.551	5.579	20.309	20.904	18.557	20.543	2196.85	2966.99	3229.22	2475.04
1/13/2016 20:30	0.243	1.236	2.552	5.578	20.309	20.905	18.557	20.543	2199.36	2955.74	3227.86	2456.05
1/13/2016 20:45	0.244	1.23	2.552	5.575	20.309	20.905	18.557	20.544	2188.57	2962.19	3258.72	2478.93
1/13/2016 21:00	0.245	1.229	2.552	5.569	20.309	20.905	18.557	20.544	2181.92	2955.23	3243.16	2475.29
1/13/2016 21:15	0.245	1.23	2.553	5.569	20.309	20.905	18.556	20.536	2179.8	2949.83	3238.07	2451.78
1/13/2016 21:30	0.248	1.232	2.547	5.571	20.286	20.905	18.535	20.521	2198.49	2953.46	3261.29	2457.04
1/13/2016 21:45	0.248	1.233	2.546	5.572	20.283	20.905	18.534	20.521	2198.83	2957.95	3228.28	2466.18
1/13/2016 22:00	0.25	1.233	2.547	5.573	20.276	20.905	18.534	20.521	2206.45	2958.7	3237.3	2462.82
1/13/2016 22:15	0.25	1.233	2.539	5.573	20.267	20.908	18.532	20.524	2201.37	2963.54	3215.3	2462.21
1/13/2016 22:30	0.25	1.232	2.537	5.574	20.269	20.912	18.518	20.527	2224.71	2969.12	3224.04	2456.2
1/13/2016 22:45	0.253	1.23	2.541	5.579	20.27	20.884	18.518	20.528	2226.01	2972.43	3215.04	2491.04
1/13/2016 23:00	0.254	1.229	2.541	5.578	20.27	20.87	18.518	20.528	2226.67	2962.39	3218.34	2467.64
1/13/2016 23:15	0.253	1.228	2.541	5.571	20.27	20.87	18.518	20.528	2229.58	2968.83	3238.5	2449.48
1/13/2016 23:30	0.252	1.223	2.541	5.56	20.27	20.87	18.518	20.516	2233.93	2973.65	3218.34	2429.51
1/13/2016 23:45	0.253	1.219	2.542	5.558	20.27	20.87	18.518	20.513	2231.76	2969.65	3226.88	2469.28
1/14/2016 0:00	0.251	1.221	2.544	5.561	20.269	20.87	18.518	20.507	2229.39	2963.2	3208.72	2451.84
1/14/2016 0:15	0.254	1.223	2.541	5.563	20.249	20.87	18.518	20.506	2239.2	2976.01	3211.99	2443.85
1/14/2016 0:30	0.251	1.224	2.537	5.564	20.247	20.87	18.518	20.506	2234.3	2965.75	3205.81	2454.02
1/14/2016 0:45	0.25	1.224	2.534	5.564	20.248	20.87	18.518	20.506	2236.93	2971.28	3231.6	2452.03
1/14/2016 1:00	0.249	1.224	2.53	5.564	20.247	20.87	18.519	20.505	2241.93	2964.93	3208.35	2421.88
1/14/2016 1:15	0.249	1.224	2.527	5.564	20.229	20.871	18.52	20.488	2249.82	2968.65	3221.43	2457.84
1/14/2016 1:30	0.249	1.224	2.526	5.564	20.226	20.872	18.508	20.485	2251.82	2972.1	3213.07	2416.98
1/14/2016 1:45	0.249	1.224	2.526	5.564	20.225	20.851	18.496	20.485	2259.18	2968.93	3204.9	2438.22
1/14/2016 2:00	0.249	1.224	2.526	5.564	20.225	20.848	18.496	20.484	2259.54	2969.74	3201.63	2440.04
1/14/2016 2:15	0.249	1.224	2.526	5.564	20.226	20.844	18.497	20.485	2262.99	2961.21	3191.1	2420.61
1/14/2016 2:30	0.249	1.224	2.526	5.563	20.227	20.845	18.497	20.487	2261.72	2965.93	3176.94	2439.31
1/14/2016 2:45	0.249	1.224	2.526	5.554	20.228	20.833	18.49	20.488	2266.44	2965.75	3189.65	2442.76
1/14/2016 3:00	0.249	1.224	2.526	5.544	20.223	20.83	18.48	20.484	2267.89	2956.58	3184.02	2437.14
1/14/2016 3:15	0.249	1.224	2.526	5.542	20.221	20.831	18.475	20.471	2271.07	2957.39	3200	2410.99
1/14/2016 3:30	0.249	1.223	2.526	5.542	20.213	20.831	18.475	20.467	2256.72	2962.57	3180.57	2431.87
1/14/2016 3:45	0.249	1.222	2.526	5.542	20.205	20.831	18.475	20.466	2265.62	2960.75	3190.56	2413.53
1/14/2016 4:00	0.249	1.223	2.526	5.542	20.199	20.831	18.475	20.466	2266.08	2956.76	3157.51	2416.8
1/14/2016 4:15	0.249	1.223	2.526	5.542	20.184	20.831	18.475	20.466	2262.26	2955.3	3172.03	2426.24
1/14/2016 4:30	0.249	1.223	2.526	5.542	20.182	20.829	18.475	20.464	2269.98	2946.59	3175.3	2397.18
1/14/2016 4:45	0.249	1.224	2.526	5.542	20.181	20.819	18.474	20.443	2271.52	2953.04	3179.66	2399.18
1/14/2016 5:00	0.249	1.223	2.526	5.542	20.179	20.813	18.472	20.441	2268.89	2951.58	3158.23	2417.34
1/14/2016 5:15	0.249	1.223	2.526	5.542	20.179	20.807	18.471	20.44	2274.97	2952.85	3160.96	2406.63
1/14/2016 5:30	0.249	1.223	2.526	5.542	20.179	20.805	18.471	20.44	2270.25	2946.14	3167.49	2404.63
1/14/2016 5:45	0.249	1.222	2.526	5.542	20.179	20.805	18.472	20.441	2267.62	2947.95	3134.99	2437.68
1/14/2016 6:00	0.249	1.221	2.526	5.542	20.18	20.797	18.473	20.441	2257.72	2941.69	3160.59	2414.44
1/14/2016 6:15	0.249	1.221	2.526	5.542	20.181	20.806	18.474	20.443	2245.38	2954.58	3172.03	2398.82
1/14/2016 6:30	0.248	1.22	2.526	5.542	20.181	20.793	18.474	20.442	2243.38	2939.69	3160.41	2430.24
1/14/2016 6:45	0.248	1.222	2.526	5.542	20.179	20.785	18.47	20.44	2240.02	2929.43	3158.23	2403
1/14/2016 7:00	0.242	1.221	2.526	5.542	20.185	20.801	18.472	20.44	2220.95	2927.61	3154.24	2440.59
1/14/2016 7:15	0.238	1.221	2.526	5.542	20.199	20.808	18.472	20.44	2209.69	2927.89	3168.4	2380.48
1/14/2016 7:30	0.237	1.221	2.526	5.542	20.192	20.807	18.471	20.44	2199.89	2924.8	3178.93	2442.58
1/14/2016 7:45	0.231	1.222	2.526	5.542	20.181	20.805	18.472	20.44	2200.43	2912.72	3141.53	2439.5
1/14/2016 8:00	0.228	1.22	2.525	5.542	20.181	20.805	18.472	20.44	2196.53	2909.45	3176.76	2408.26
1/14/2016 8:15	0.226	1.22	2.524	5.54	20.182	20.805	18.472	20.44	2196.44	2907.36	3152.97	2407.17
1/14/2016 8:30	0.223	1.217	2.522	5.538	20.198	20.805	18.472	20.44	2191.8	2907.36	3166.95	2418.25
1/14/2016 8:45	0.222	1.217	2.521	5.536	20.18	20.8	18.472	20.44	2197.71	2898.65	3154.6	2427.69
1/14/2016 9:00	0.237	1.22	2.526	5.55	20.179	20.802	18.471	20.439	2202.43	2905.55	3147.52	2430.6
1/14/2016 9:15	0.264	1.239	2.542	5.575	20.178	20.804	18.47	20.438	2206.7	2901.28	3159.69	2423.88
1/14/2016 9:30	0.257	1.24	2.542	5.56	20.187	20.805	18.47	20.439	2190.72	2908.82	3157.51	2425.7
1/14/2016 9:45	0.243	1.233	2.541	5.557	20.193	20.806	18.471	20.439	2179.91	2905.28	3177.66	2441.49
1/14/2016 10:00	0.24	1.225	2.538	5.554	20.179	20.806	18.47	20.439	2184.74	2905.02	3161.31	2405.98
1/14/2016 10:15	0.237	1.223	2.535	5.551	20.195	20.82	18.465	20.434	2178.94	2895.57	3160.04	2403.29
1/14/2016 10:30	0.235	1.224	2.533	5.548	20.196	20.819	18.464	20.432	2174.57	2906.44	3156.36	2419.68
1/14/2016 10:45	0.242	1.234	2.539	5.562	20.196	20.818	18.463	20.435	2176.04	2897.93	3157.98	2422.11
1/14/2016 11:00	0.365	1.345	2.659	5.693	20.208	20.816	18.492	20.463	2193.49	2895.41	3152.46	2424.96
1/14/2016 11:15	0.45	1.434	2.75	5.76	20.219	20.832	18.492	20.461	2176.89	2900.49	3143.56	2424.05
1/14/2016 11:30	0.487	1.473	2.79	5.786	20.217	20.838	18.488	20.458	2175.34	2909.93	3159.9	2404.63
1/14/2016 11:45	0.506	1.502	2.815	5.803	20.204	20.835	18.486	20.457	2176.34	2899.85	3168.06	2425.32
1/14/2016 12:00	0.516	1.523	2.832	5.82	20.204	20.833	18.485	20.456	2188.14	2899.04	3154.27	2419.14
1/14/2016 12:15	0.522	1.532	2.844	5.819	20.189	20.821	18.482	20.454	2191.04	2890.33	3160.44	2395.37
1/14/2016 12:30	0.518	1.536	2.843	5.817	20.186	20.805	18.479	20.45	2207.01	2891.51	3156.09	2436.2
1/14/2016 12:45	0.522	1.54	2.842	5.823	20.185	20.787	18.463	20.449	2219.26	2896.77	3158.45	2414.06
1/14/2016 13:00	0.523	1.54	2.852	5.829	20.185	20.783	18.453	20.448	2234.77	2900.94	3147.01	2416.24
1/14/2016 13:15	0.524	1.541	2.855	5.837	20.169	20.783	18.442	20.437	2248.02	2907.02	3140.84	2392.47
1/14/2016 13:30	0.529	1.545	2.863	5.838	20.154	20.782	18.429	20.425	2261.36	2904.66	3124.33	2401.54
1/14/2016 13:45	0.534	1.552	2.863	5.838	20.138	20.767	18.429	20.425	2273.73	2903.86	3130.24	2408.92
1/14/2016 14:00	0.539	1.557	2.862	5.837	20.142	20.761	18.429	20.425	2270.12	2911.35	3108.28	2401.47
1/14/2016 14:15	0.534	1.554	2.867	5.843	20.15	20.761	18.423	20.42	2269.74	2913.99	3130.18	2396.7
1/14/2016 14:30	0.509	1.536	2.843	5.814	20.133	20.738	18.423	20.404	2274.89	2910.88	3121.51	2375.63
1/14/2016 14:45	0.476	1.502	2.811	5.785	20.135	20.734	18.424	20.398	2279.86	2909.58	3106.43	2377.61
1/14/2016 15:00	0.461	1.485	2.791	5.774	20.136	20.736	18.426	20.399	2265.48	2909.61	3109.39	2394.07
1/14/2016 15:15	0.452	1.478	2.791	5.766	20.142	20.742	18.431	20.405	2242.15	2913.88	3144.81	2387.45
1/14/2016 15:30	0.452	1.47	2.784	5.766	20.144	20.744	18.433	20.403	2223.24	2907.72	3113.99	2414.27
1/14/2016 15:45	0.446	1.467	2.775	5.761	20.144	20.744	18.429	20.387	2218	2888.77	3139.27	2393.83
1/14/2016 16:00	0.431	1.452	2.764	5.742	20.15	20.751	18.425	20.391	2200.38	2889.96	3106.54	2362.16
1/14/2016 16:15	0.363	1.391	2.696	5.672	20.15	20.757	18.403	20.396	2181.78	2888.96	3133.22	2397.55
1/14/2016 16:30	0.316	1.34	2.644	5.635	20.144	20.76	18.402	20.398	2159.65	2882.43	3128.14	2381.04
1/14/2016 16:45	0.29	1.311	2.619	5.613	20.139	20.75	18.404	20.397	2156.47	2865.1	3141.2	2410.43
1/14/2016 17:00	0.277	1.294	2.602	5.606	20.144	20.752	18.405	20.395	2136.6	2865.64	3137.39	2437.29
1/14/2016 17:15	0.273	1.29	2.593	5.599	20.165	20.766	18.407	20.399	2122.54	2855.3	3139.93	2400.82
1/14/2016 17:30	0.265	1.275	2.59	5.588	20.167	20.768	18.41	20.401	2109.11	2855.94	3136.85	2408.8
1/14/2016 17:45	0.255	1.271	2.572	5.585	20.17	20.771	18.413	20.392	2098.13	2846.05	3141.2	2405.9
1/14/2016 18:00	0.253	1.262	2.572	5.573	20.171	20.773	18.414	20.386	2104.32	2843.63	3143.24	2416.27
1/14/2016 18:15	0.253	1.25	2.564	5.566	20.155	20.77	18.414	20.386	2092.13	2824.2	3153.12	2428.13
1/14/2016 18:30	0.254	1.251	2.553	5.567	20.148	20.758	18.415	20.386	2104.87	2840.31	3152.13	2445.54
1/14/2016 18:45	0.247	1.254	2.555	5.571	20.149	20.75	18.415	20.386	2107.86	2836.86	3127.07	2431.2
1/14/2016 19:00	0.244	1.254	2.557	5.572	20.15	20.748	18.415	20.387	2115.82	2849.07	3148.63	2427.36
1/14/2016 19:15	0.238	1.25	2.556	5.564	20.153	20.754	18.419	20.391	2111.61	2851.7	3128.98	2429.92
1/14/2016 19:30	0.238	1.24	2.55	5.553	20.156	20.759	18.422	20.394	2100.25	2854.44	3152.55	2407.08
1/14/2016 19:45	0.24	1.236	2.549	5.554	20.156	20.753	18.423	20.394	2111.57	2842.97	3129.14	2429.16
1/14/2016 20:00	0.242	1.239	2.543	5.557	20.156	20.756	18.423	20.394	2109.68	2853.91	3160.71	2414.75
1/14/2016 20:15	0.243	1.24	2.541	5.557	20.156	20.758	18.423	20.394	2098.92	2843.26	3150.42	2410.98
1/14/2016 20:30	0.243	1.24	2.541	5.557	20.171	20.763	18.423	20.394	2092.57	2847.89	3154.97	2411.89
1/14/2016 20:45	0.243	1.24	2.541	5.557	20.179	20.761	18.423	20.394	2077.13	2846.99	3145.34	2433.87
1/14/2016 21:00	0.243	1.239	2.541	5.557	20.172	20.762	18.423	20.394	2081.31	2839.63	3147.34	2411.89
1/14/2016 21:15	0.243	1.235	2.541	5.553	20.155	20.759	18.423	20.394	2094.29	2833.28	3156.42	2412.07
1/14/2016 21:30	0.239	1.23	2.542	5.543	20.156	20.761	18.423	20.395	2093.11	2833.28	3166.41	2416.07
1/14/2016 21:45	0.233	1.23	2.539	5.537	20.171	20.765	18.423	20.395	2081.03	2847.89	3165.5	2432.96
1/14/2016 22:00	0.231	1.23	2.535	5.54	20.177	20.769	18.424	20.395	2077.4	2843.63	3150.61	2450.75
1/14/2016 22:15	0.227	1.226	2.531	5.542	20.144	20.75	18.424	20.395	2098.74	2837.18	3148.97	2447.85
1/14/2016 22:30	0.227	1.224	2.526	5.542	20.136	20.742	18.426	20.387	2124.71	2839.45	3145.89	2425.15
1/14/2016 22:45	0.227	1.224	2.526	5.542	20.138	20.744	18.428	20.383	2145.05	2843.26	3134.63	2424.06
1/14/2016 23:00	0.227	1.224	2.526	5.542	20.138	20.744	18.428	20.396	2132.61	2859.61	3144.61	2414.44
1/14/2016 23:15	0.227	1.224	2.526	5.542	20.138	20.744	18.428	20.391	2132.33	2851.34	3153.69	2434.77
1/14/2016 23:30	0.227	1.224	2.526	5.54	20.138	20.744	18.428	20.399	2115.99	2868.41	3143.71	2409.17
1/14/2016 23:45	0.228	1.225	2.527	5.535	20.139	20.744	18.429	20.399	2121.44	2860.51	3167.68	2410.26
1/15/2016 0:00	0.229	1.226	2.528	5.528	20.156	20.749	18.428	20.399	2112.54	2864.78	3163.32	2418.25
1/15/2016 0:15	0.23	1.227	2.529	5.526	20.177	20.759	18.428	20.399	2096.65	2860.97	3158.41	2448.39
1/15/2016 0:30	0.23	1.227	2.529	5.524	20.146	20.746	18.428	20.4	2105.91	2855.34	3151.51	2425.7
1/15/2016 0:45	0.229	1.227	2.53	5.524	20.138	20.744	18.428	20.4	2121.89	2842.45	3136.08	2423.33
1/15/2016 1:00	0.225	1.228	2.53	5.525	20.139	20.744	18.428	20.393	2136.42	2857.52	3152.97	2431.69
1/15/2016 1:15	0.216	1.226	2.53	5.525	20.139	20.744	18.427	20.378	2146.5	2860.33	3145.89	2442.95
1/15/2016 1:30	0.21	1.227	2.53	5.525	20.128	20.743	18.407	20.377	2162.93	2863.6	3167.86	2401.72
1/15/2016 1:45	0.209	1.225	2.529	5.524	20.123	20.733	18.405	20.373	2180.18	2864.69	3146.07	2403.54
1/15/2016 2:00	0.208	1.224	2.527	5.524	20.14	20.742	18.405	20.376	2174.46	2885.57	3149.7	2394.64
1/15/2016 2:15	0.207	1.222	2.525	5.523	20.128	20.723	18.405	20.356	2175.74	2879.95	3144.07	2393.92
1/15/2016 2:30	0.208	1.221	2.522	5.524	20.121	20.723	18.405	20.355	2182.18	2872.95	3138.26	2410.44
1/15/2016 2:45	0.21	1.216	2.514	5.526	20.122	20.722	18.405	20.356	2181.64	2876.4	3148.43	2398.82
1/15/2016 3:00	0.211	1.21	2.51	5.527	20.11	20.711	18.406	20.355	2178.73	2875.32	3138.99	2396.82
1/15/2016 3:15	0.21	1.208	2.511	5.527	20.096	20.706	18.408	20.357	2183.36	2880.22	3138.44	2405.36
1/15/2016 3:30	0.199	1.208	2.511	5.526	20.1	20.707	18.409	20.358	2171.7	2884.01	3151.04	2408.86
1/15/2016 3:45	0.191	1.208	2.511	5.522	20.104	20.708	18.411	20.36	2171.47	2886.42	3135.52	2414.66
1/15/2016 4:00	0.189	1.208	2.511	5.512	20.101	20.709	18.412	20.362	2166.95	2875.18	3116.68	2422.25
1/15/2016 4:15	0.189	1.208	2.511	5.506	20.103	20.709	18.412	20.362	2171.24	2880	3146.59	2407.58
1/15/2016 4:30	0.189	1.208	2.511	5.505	20.102	20.709	18.412	20.362	2165.8	2875.04	3124.05	2398.91
1/15/2016 4:45	0.19	1.209	2.511	5.506	20.103	20.709	18.413	20.362	2155.44	2881.82	3152.84	2384.03
1/15/2016 5:00	0.191	1.21	2.512	5.507	20.103	20.711	18.412	20.364	2161.41	2871.09	3135.85	2405.36
1/15/2016 5:15	0.191	1.209	2.511	5.506	20.105	20.713	18.414	20.365	2157.96	2872.28	3141.12	2416.26
1/15/2016 5:30	0.189	1.208	2.507	5.505	20.105	20.713	18.403	20.366	2167.04	2875.73	3136.04	2378.1
1/15/2016 5:45	0.185	1.208	2.502	5.505	20.105	20.713	18.401	20.366	2163.68	2869.55	3138.03	2398.64
1/15/2016 6:00	0.18	1.209	2.502	5.506	20.106	20.713	18.393	20.363	2174.86	2878.82	3131.49	2406.27
1/15/2016 6:15	0.172	1.209	2.497	5.506	20.106	20.713	18.393	20.36	2171.58	2873.91	3120.59	2389.73
1/15/2016 6:30	0.168	1.207	2.493	5.505	20.107	20.713	18.393	20.354	2173.31	2876.27	3126.59	2395.18
1/15/2016 6:45	0.168	1.204	2.49	5.506	20.107	20.713	18.394	20.346	2169.86	2869.01	3125.86	2398.64
1/15/2016 7:00	0.171	1.201	2.492	5.509	20.106	20.713	18.394	20.344	2160.59	2876	3130.58	2382.28
1/15/2016 7:15	0.175	1.202	2.497	5.514	20.106	20.713	18.393	20.343	2161.5	2868.37	3116.23	2423.53
1/15/2016 7:30	0.177	1.203	2.499	5.516	20.106	20.713	18.393	20.343	2161.23	2871.09	3111.5	2381.01
1/15/2016 7:45	0.172	1.197	2.494	5.511	20.106	20.714	18.393	20.344	2159.32	2867.64	3125.32	2403.18
1/15/2016 8:00	0.164	1.196	2.491	5.507	20.107	20.714	18.394	20.348	2150.69	2867.92	3118.95	2405.91
1/15/2016 8:15	0.157	1.202	2.49	5.506	20.107	20.713	18.394	20.343	2153.87	2857.83	3110.78	2386.82
1/15/2016 8:30	0.149	1.204	2.49	5.506	20.107	20.712	18.392	20.342	2153.05	2858.01	3129.86	2390.46
1/15/2016 8:45	0.147	1.206	2.49	5.506	20.105	20.709	18.39	20.34	2151.01	2858.69	3101.09	2398.96
1/15/2016 9:00	0.168	1.215	2.515	5.518	20.103	20.709	18.392	20.341	2158.92	2869.14	3119.41	2409.92
1/15/2016 9:15	0.19	1.23	2.532	5.533	20.102	20.708	18.408	20.356	2151.96	2858.32	3119.17	2390.56
1/15/2016 9:30	0.189	1.23	2.532	5.527	20.099	20.705	18.408	20.354	2148.39	2855.05	3139.36	2410.55
1/15/2016 9:45	0.187	1.229	2.531	5.527	20.096	20.701	18.398	20.348	2142.79	2852.55	3114.13	2400.84
1/15/2016 10:00	0.184	1.229	2.527	5.532	20.095	20.7	18.401	20.352	2142.69	2855.61	3128.64	2410.26
1/15/2016 10:15	0.184	1.239	2.535	5.542	20.094	20.698	18.402	20.352	2141.32	2851.8	3116.29	2417.16
1/15/2016 10:30	0.198	1.258	2.557	5.564	20.091	20.694	18.399	20.349	2142.87	2856.88	3118.1	2412.98
1/15/2016 10:45	0.238	1.297	2.599	5.601	20.108	20.697	18.405	20.349	2148.74	2851.31	3115.88	2407.51
1/15/2016 11:00	0.284	1.342	2.645	5.645	20.125	20.719	18.411	20.357	2148.31	2850.74	3128.48	2404.36
1/15/2016 11:15	0.28	1.344	2.645	5.639	20.123	20.724	18.409	20.359	2133.55	2855.92	3136.3	2404.76
1/15/2016 11:30	0.347	1.41	2.715	5.712	20.115	20.716	18.401	20.364	2137.88	2849.23	3112.18	2402.09
1/15/2016 11:45	0.405	1.47	2.776	5.756	20.108	20.709	18.397	20.36	2156.02	2846.95	3114.17	2391.93
1/15/2016 12:00	0.427	1.5	2.805	5.779	20.107	20.706	18.392	20.352	2165.27	2852.13	3091.85	2402.27
1/15/2016 12:15	0.442	1.522	2.825	5.793	20.106	20.705	18.391	20.365	2168.36	2857.03	3105.27	2387.75
1/15/2016 12:30	0.441	1.529	2.829	5.791	20.106	20.704	18.391	20.351	2185.78	2858.93	3117.43	2400.27
1/15/2016 12:45	0.429	1.517	2.818	5.779	20.103	20.704	18.391	20.351	2180.33	2862.11	3109.81	2391.74
1/15/2016 13:00	0.345	1.443	2.741	5.693	20.076	20.668	18.387	20.336	2183.06	2863.56	3094.39	2373.96
1/15/2016 13:15	0.29	1.389	2.684	5.65	20.07	20.669	18.377	20.329	2188.14	2866.55	3122.88	2385.21
1/15/2016 13:30	0.268	1.368	2.665	5.641	20.072	20.672	18.378	20.33	2178.79	2868.73	3101.46	2384.67
1/15/2016 13:45	0.249	1.348	2.647	5.625	20.073	20.673	18.363	20.331	2183.78	2865.74	3111.81	2391.56
1/15/2016 14:00	0.247	1.335	2.634	5.625	20.06	20.669	18.355	20.312	2196.39	2858.03	3078.6	2386.84
1/15/2016 14:15	0.238	1.33	2.631	5.606	20.04	20.639	18.356	20.309	2219.89	2864.74	3093.3	2389.02
1/15/2016 14:30	0.232	1.327	2.63	5.605	20.029	20.631	18.356	20.301	2224.25	2866.92	3089.49	2383.94
1/15/2016 14:45	0.225	1.312	2.61	5.603	20.029	20.632	18.357	20.287	2230.87	2864.65	3078.78	2365.79
1/15/2016 15:00	0.214	1.305	2.605	5.59	20.03	20.632	18.357	20.288	2219.8	2862.02	3075.51	2369.79
1/15/2016 15:15	0.216	1.304	2.603	5.6	20.036	20.632	18.357	20.293	2212	2860.2	3074.97	2353.45
1/15/2016 15:30	0.229	1.318	2.62	5.602	20.032	20.632	18.356	20.289	2209.91	2860.75	3091.48	2363.8
1/15/2016 15:45	0.206	1.297	2.595	5.581	20.033	20.633	18.358	20.288	2191.77	2857.84	3086.76	2368.33
1/15/2016 16:00	0.204	1.287	2.589	5.575	20.034	20.634	18.358	20.289	2180.43	2857.66	3100.56	2353.64
1/15/2016 16:15	0.201	1.288	2.59	5.572	20.048	20.634	18.358	20.289	2173.17	2846.77	3084.59	2375.77
1/15/2016 16:30	0.194	1.289	2.591	5.568	20.036	20.635	18.359	20.29	2158.56	2848.14	3071.52	2377.95
1/15/2016 16:45	0.187	1.276	2.572	5.565	20.053	20.637	18.362	20.292	2149.76	2836.97	3082.05	2377.95
1/15/2016 17:00	0.185	1.271	2.572	5.565	20.058	20.639	18.363	20.293	2138.6	2842.69	3071.16	2391.38
1/15/2016 17:15	0.172	1.268	2.565	5.553	20.06	20.639	18.364	20.294	2117	2833.98	3112.72	2370.69
1/15/2016 17:30	0.166	1.253	2.551	5.544	20.062	20.642	18.366	20.296	2108.11	2829.62	3082.59	2392.65
1/15/2016 17:45	0.166	1.249	2.551	5.544	20.063	20.644	18.368	20.297	2105.3	2819.01	3078.78	2396.64
1/15/2016 18:00	0.167	1.25	2.544	5.536	20.068	20.644	18.368	20.298	2095.17	2811.07	3081.74	2383.44
1/15/2016 18:15	0.163	1.247	2.536	5.524	20.072	20.644	18.369	20.298	2088.71	2813.11	3079.43	2382.53
1/15/2016 18:30	0.15	1.237	2.533	5.526	20.072	20.647	18.369	20.298	2082.01	2806.89	3101.19	2400.62
1/15/2016 18:45	0.15	1.233	2.535	5.528	20.087	20.668	18.369	20.312	2062.03	2806.7	3085.01	2404.42
1/15/2016 19:00	0.15	1.233	2.535	5.528	20.088	20.686	18.37	20.322	2034.42	2801.66	3098.69	2414.77
1/15/2016 19:15	0.15	1.234	2.532	5.527	20.092	20.694	18.375	20.326	2031.59	2794.78	3100.31	2410.28
1/15/2016 19:30	0.151	1.234	2.526	5.522	20.095	20.696	18.378	20.328	2028.01	2790.81	3113.65	2397.33
1/15/2016 19:45	0.153	1.233	2.525	5.518	20.117	20.696	18.395	20.328	2015.64	2789.84	3102.99	2420.22
1/15/2016 20:00	0.155	1.229	2.52	5.513	20.121	20.696	18.401	20.329	2006.22	2776.71	3103.21	2409.35
1/15/2016 20:15	0.156	1.229	2.52	5.513	20.132	20.696	18.402	20.33	1997.68	2769.26	3121.55	2407.9
1/15/2016 20:30	0.156	1.228	2.52	5.513	20.132	20.696	18.402	20.331	1995.6	2755.65	3126.27	2406.45
1/15/2016 20:45	0.156	1.222	2.52	5.513	20.135	20.697	18.409	20.336	1987.97	2756.46	3119.01	2420.07
1/15/2016 21:00	0.156	1.218	2.52	5.513	20.139	20.704	18.424	20.351	1982.16	2757.73	3142.07	2432.23
1/15/2016 21:15	0.156	1.218	2.52	5.513	20.139	20.711	18.424	20.351	1979.89	2757.73	3136.99	2465.46
1/15/2016 21:30	0.154	1.218	2.52	5.514	20.139	20.71	18.425	20.351	1983.43	2753.56	3160.41	2439.86
1/15/2016 21:45	0.15	1.22	2.522	5.513	20.138	20.699	18.424	20.351	1982.07	2746.39	3121.19	2436.05
1/15/2016 22:00	0.151	1.223	2.525	5.51	20.135	20.702	18.424	20.351	1998.23	2740.21	3136.99	2430.42
1/15/2016 22:15	0.151	1.224	2.526	5.506	20.14	20.713	18.424	20.352	1994.96	2756.64	3139.71	2434.41
1/15/2016 22:30	0.149	1.224	2.526	5.499	20.14	20.72	18.424	20.352	1985.34	2768.9	3153.51	2430.24
1/15/2016 22:45	0.147	1.224	2.521	5.498	20.14	20.717	18.424	20.352	1995.87	2769.26	3118.1	2447.67
1/15/2016 23:00	0.145	1.224	2.509	5.498	20.136	20.709	18.425	20.352	2014.03	2768.72	3131.54	2406.81
1/15/2016 23:15	0.142	1.224	2.504	5.498	20.142	20.719	18.428	20.354	2009.94	2782.25	3129.36	2402.09
1/15/2016 23:30	0.14	1.222	2.504	5.498	20.138	20.722	18.429	20.355	2020.11	2788.24	3140.44	2431.69
1/15/2016 23:45	0.14	1.218	2.504	5.498	20.144	20.744	18.429	20.356	2003.4	2793.05	3150.61	2439.86
1/16/2016 0:00	0.14	1.209	2.504	5.498	20.144	20.745	18.429	20.356	1987.97	2789.97	3137.53	2444.03
1/16/2016 0:15	0.14	1.205	2.504	5.498	20.144	20.746	18.43	20.356	1997.41	2782.98	3163.68	2428.42
1/16/2016 0:30	0.14	1.203	2.504	5.498	20.145	20.746	18.43	20.356	1997.5	2779.34	3154.06	2441.49
1/16/2016 0:45	0.14	1.202	2.504	5.499	20.145	20.746	18.43	20.357	2005.13	2774.26	3169.13	2441.49
1/16/2016 1:00	0.141	1.203	2.505	5.499	20.144	20.745	18.43	20.357	2008.94	2780.71	3155.33	2448.94
1/16/2016 1:15	0.141	1.203	2.505	5.499	20.144	20.746	18.43	20.356	2017.75	2791.87	3143.89	2445.85
1/16/2016 1:30	0.143	1.205	2.507	5.501	20.144	20.745	18.429	20.356	2028.65	2809.58	3147.7	2447.49
1/16/2016 1:45	0.145	1.207	2.507	5.499	20.144	20.745	18.429	20.356	2039.72	2788.61	3164.41	2452.21
1/16/2016 2:00	0.146	1.208	2.503	5.489	20.155	20.746	18.451	20.366	2021.02	2805.86	3174.39	2436.41
1/16/2016 2:15	0.146	1.208	2.492	5.485	20.147	20.748	18.448	20.36	2016.03	2806.59	3168.95	2434.41
1/16/2016 2:30	0.146	1.208	2.489	5.484	20.147	20.749	18.434	20.36	2039.01	2809.12	3164.89	2444.82
1/16/2016 2:45	0.146	1.208	2.489	5.483	20.147	20.749	18.434	20.36	2047.5	2810.98	3153.99	2412.03
1/16/2016 3:00	0.146	1.208	2.489	5.483	20.15	20.752	18.438	20.363	2059.09	2807.27	3168.37	2444.53
1/16/2016 3:15	0.146	1.208	2.489	5.483	20.15	20.752	18.447	20.363	2058.65	2822.4	3154.55	2451.2
1/16/2016 3:30	0.146	1.208	2.489	5.483	20.15	20.752	18.46	20.363	2047.51	2822.21	3170.73	2409.93
1/16/2016 3:45	0.145	1.207	2.489	5.483	20.15	20.752	18.461	20.363	2051.52	2823.72	3165.49	2440.16
1/16/2016 4:00	0.14	1.203	2.489	5.484	20.151	20.753	18.462	20.364	2054.81	2826.28	3178.35	2444.04
1/16/2016 4:15	0.136	1.197	2.49	5.484	20.153	20.756	18.463	20.366	2054.83	2818.85	3147.12	2433.34
1/16/2016 4:30	0.132	1.191	2.49	5.484	20.155	20.757	18.465	20.367	2058.38	2827.94	3167.11	2433.16
1/16/2016 4:45	0.128	1.189	2.491	5.485	20.155	20.758	18.465	20.367	2058.47	2831.94	3170.74	2425.89
1/16/2016 5:00	0.131	1.193	2.496	5.484	20.155	20.757	18.465	20.373	2059.47	2833.3	3195.09	2454.61
1/16/2016 5:15	0.134	1.196	2.499	5.483	20.156	20.758	18.465	20.39	2050.74	2838.48	3169.84	2437.89
1/16/2016 5:30	0.132	1.195	2.497	5.483	20.175	20.758	18.469	20.396	2047.38	2841.66	3165.47	2436.07
1/16/2016 5:45	0.126	1.189	2.491	5.484	20.194	20.757	18.481	20.396	2030.12	2826.76	3174.56	2446.25
1/16/2016 6:00	0.125	1.191	2.49	5.484	20.179	20.763	18.486	20.406	2033.84	2821.58	3172.74	2453.15
1/16/2016 6:15	0.125	1.193	2.489	5.483	20.198	20.773	18.485	20.409	2024.17	2820.3	3169.62	2443.17
1/16/2016 6:30	0.124	1.193	2.489	5.483	20.198	20.775	18.485	20.409	2015.88	2815.05	3157.64	2461.57
1/16/2016 6:45	0.124	1.193	2.489	5.483	20.198	20.775	18.485	20.409	2018.46	2819.25	3180.99	2430.98
1/16/2016 7:00	0.124	1.195	2.489	5.483	20.198	20.791	18.49	20.409	2003.6	2809.18	3181.99	2420.2
1/16/2016 7:15	0.124	1.195	2.489	5.483	20.198	20.797	18.506	20.409	1998.45	2815.01	3192.87	2464.77
1/16/2016 7:30	0.124	1.2	2.489	5.483	20.201	20.796	18.508	20.408	1996.05	2803.38	3193.38	2464.79
1/16/2016 7:45	0.124	1.202	2.489	5.483	20.221	20.794	18.507	20.426	1976.9	2803.78	3173.86	2458.23
1/16/2016 8:00	0.124	1.205	2.489	5.483	20.226	20.792	18.51	20.428	1982.22	2807.98	3198.97	2465.47
1/16/2016 8:15	0.124	1.207	2.489	5.483	20.24	20.807	18.528	20.427	1969.91	2798.97	3179.13	2473.1
1/16/2016 8:30	0.124	1.207	2.489	5.483	20.238	20.813	18.527	20.426	1970.81	2786.61	3192.74	2483.99
1/16/2016 8:45	0.124	1.207	2.489	5.483	20.22	20.811	18.526	20.425	1981.7	2788.24	3222.34	2472
1/16/2016 9:00	0.124	1.207	2.488	5.482	20.231	20.81	18.525	20.428	1991.15	2793.05	3200.73	2476.72
1/16/2016 9:15	0.124	1.208	2.488	5.483	20.237	20.819	18.525	20.443	1977.89	2786.43	3213.98	2458.56
1/16/2016 9:30	0.122	1.206	2.486	5.48	20.237	20.832	18.526	20.447	1970.27	2803.95	3212.71	2494.34
1/16/2016 9:45	0.119	1.203	2.483	5.477	20.238	20.833	18.529	20.448	1966.27	2806.95	3219.79	2511.59
1/16/2016 10:00	0.119	1.202	2.483	5.476	20.242	20.832	18.549	20.447	1963.73	2799.59	3205.27	2477.99
1/16/2016 10:15	0.119	1.202	2.484	5.476	20.254	20.832	18.549	20.447	1955.01	2801.32	3220.52	2524.3
1/16/2016 10:30	0.119	1.202	2.492	5.476	20.247	20.834	18.548	20.449	1965.27	2789.15	3205.81	2492.52
1/16/2016 10:45	0.12	1.208	2.502	5.485	20.241	20.832	18.55	20.454	1975.98	2786.24	3241.77	2491.8
1/16/2016 11:00	0.193	1.273	2.567	5.568	20.279	20.859	18.573	20.475	1980.16	2795.32	3232.69	2480.36
1/16/2016 11:15	0.317	1.393	2.689	5.679	20.311	20.88	18.586	20.5	1963.91	2798.14	3243.76	2490.52
1/16/2016 11:30	0.377	1.458	2.755	5.724	20.307	20.884	18.599	20.498	1972.63	2801.32	3217.61	2509.95
1/16/2016 11:45	0.404	1.489	2.787	5.747	20.303	20.877	18.595	20.494	1989.09	2799.18	3202.22	2496.89
1/16/2016 12:00	0.422	1.512	2.807	5.754	20.297	20.884	18.589	20.491	1999.47	2811.34	3219.55	2506.41
1/16/2016 12:15	0.427	1.528	2.814	5.765	20.297	20.884	18.588	20.494	2011.13	2816.71	3230.12	2491.14
1/16/2016 12:30	0.426	1.533	2.831	5.77	20.282	20.865	18.586	20.491	2030.45	2830.72	3221.78	2477.58
1/16/2016 12:45	0.429	1.55	2.833	5.785	20.248	20.846	18.565	20.485	2059.75	2834.43	3229.03	2478.67
1/16/2016 13:00	0.436	1.552	2.834	5.786	20.247	20.837	18.56	20.484	2072.63	2843.96	3220.87	2471.59
1/16/2016 13:15	0.436	1.552	2.848	5.785	20.245	20.835	18.557	20.482	2099.58	2858.75	3224.14	2469.78
1/16/2016 13:30	0.442	1.548	2.85	5.781	20.243	20.833	18.555	20.481	2103.03	2873.45	3209.44	2476.31
1/16/2016 13:45	0.442	1.549	2.848	5.784	20.243	20.833	18.555	20.48	2118.64	2876.62	3207.99	2465.06
1/16/2016 14:00	0.443	1.562	2.847	5.798	20.241	20.831	18.554	20.478	2129.79	2886.42	3219.41	2461.24
1/16/2016 14:15	0.444	1.558	2.849	5.79	20.236	20.825	18.557	20.473	2128.07	2892.58	3210.25	2467.15
1/16/2016 14:30	0.43	1.547	2.842	5.778	20.231	20.82	18.553	20.468	2123.34	2891.32	3200.53	2475.63
1/16/2016 14:45	0.393	1.514	2.8	5.74	20.232	20.82	18.544	20.469	2111.25	2901.71	3227.51	2477.23
1/16/2016 15:00	0.375	1.493	2.789	5.725	20.237	20.826	18.548	20.472	2109.36	2883.41	3232.79	2465.27
1/16/2016 15:15	0.365	1.487	2.772	5.721	20.241	20.829	18.543	20.455	2125.26	2887.34	3214.32	2475.64
1/16/2016 15:30	0.366	1.478	2.772	5.723	20.241	20.83	18.541	20.454	2118.73	2884.93	3229.7	2481.01
1/16/2016 15:45	0.365	1.475	2.767	5.726	20.241	20.829	18.53	20.454	2125.63	2901.56	3212.03	2463.15
1/16/2016 16:00	0.342	1.462	2.755	5.697	20.221	20.807	18.536	20.457	2118.09	2896.94	3200.36	2469.59
1/16/2016 16:15	0.271	1.395	2.682	5.625	20.209	20.8	18.542	20.444	2112.37	2895.59	3221.23	2451.26
1/16/2016 16:30	0.218	1.341	2.628	5.583	20.23	20.803	18.545	20.446	2098.67	2897.13	3217.97	2471.04
1/16/2016 16:45	0.192	1.308	2.597	5.56	20.215	20.806	18.547	20.447	2087.97	2895.32	3207.44	2488.47
1/16/2016 17:00	0.175	1.289	2.585	5.549	20.216	20.807	18.548	20.448	2077.71	2883.25	3197.64	2486.11
1/16/2016 17:15	0.167	1.29	2.57	5.541	20.217	20.808	18.549	20.449	2084.43	2882.79	3208.53	2454.17
1/16/2016 17:30	0.166	1.278	2.572	5.543	20.219	20.811	18.552	20.439	2082.98	2878.17	3209.8	2486.83
1/16/2016 17:45	0.166	1.271	2.555	5.531	20.221	20.813	18.554	20.45	2080.53	2879.71	3198	2491.73
1/16/2016 18:00	0.158	1.258	2.551	5.522	20.239	20.816	18.557	20.456	2061.74	2879.53	3225.41	2475.58
1/16/2016 18:15	0.145	1.249	2.544	5.521	20.247	20.817	18.558	20.456	2056.83	2875.73	3233.51	2489.82
1/16/2016 18:30	0.147	1.252	2.534	5.512	20.237	20.817	18.558	20.457	2051.34	2859.84	3224.2	2456.63
1/16/2016 18:45	0.15	1.252	2.534	5.506	20.225	20.817	18.559	20.454	2067.59	2860.16	3244.87	2480.17
1/16/2016 19:00	0.147	1.24	2.536	5.507	20.23	20.823	18.564	20.447	2075.04	2864.08	3233.14	2481.77
1/16/2016 19:15	0.143	1.238	2.533	5.512	20.232	20.826	18.566	20.441	2082.48	2861.38	3248.7	2478.97
1/16/2016 19:30	0.137	1.239	2.527	5.513	20.232	20.826	18.565	20.441	2093.19	2865.77	3225.05	2472.35
1/16/2016 19:45	0.135	1.24	2.52	5.506	20.244	20.826	18.567	20.461	2079.85	2886.12	3219.61	2483.62
1/16/2016 20:00	0.134	1.24	2.52	5.5	20.262	20.826	18.567	20.465	2053.98	2882.12	3211.99	2484.89
1/16/2016 20:15	0.134	1.237	2.52	5.494	20.248	20.826	18.567	20.465	2057.7	2878.4	3230.51	2480.35
1/16/2016 20:30	0.134	1.233	2.52	5.491	20.269	20.84	18.567	20.466	2043.26	2866.69	3247.39	2480.72
1/16/2016 20:45	0.134	1.229	2.52	5.491	20.278	20.857	18.566	20.481	2026.56	2862.88	3240.31	2489.25
1/16/2016 21:00	0.134	1.227	2.52	5.491	20.278	20.87	18.583	20.488	2015.03	2850.07	3222.88	2507.41
1/16/2016 21:15	0.136	1.224	2.522	5.494	20.278	20.87	18.589	20.487	2011.58	2842.36	3245.4	2470
1/16/2016 21:30	0.138	1.222	2.524	5.496	20.278	20.87	18.59	20.487	2019.29	2845.26	3238.32	2501.24
1/16/2016 21:45	0.139	1.222	2.524	5.496	20.278	20.87	18.59	20.487	2019.84	2832.1	3237.23	2494.88
1/16/2016 22:00	0.136	1.22	2.522	5.493	20.264	20.87	18.585	20.487	2032.64	2836.45	3224.88	2500.69
1/16/2016 22:15	0.136	1.219	2.521	5.493	20.269	20.87	18.589	20.488	2047.98	2842.9	3245.76	2510.68
1/16/2016 22:30	0.137	1.221	2.521	5.495	20.257	20.863	18.583	20.487	2059.7	2850.98	3234.32	2469.28
1/16/2016 22:45	0.139	1.223	2.511	5.497	20.242	20.846	18.568	20.482	2079.22	2861.06	3236.5	2478.36
1/16/2016 23:00	0.14	1.224	2.505	5.498	20.254	20.845	18.571	20.487	2089.66	2864.06	3223.06	2485.62
1/16/2016 23:15	0.14	1.223	2.504	5.493	20.271	20.86	18.59	20.488	2084.03	2886.66	3234.14	2471.64
1/16/2016 23:30	0.138	1.222	2.502	5.486	20.278	20.87	18.591	20.488	2070.23	2880.94	3250.84	2472
1/16/2016 23:45	0.137	1.22	2.501	5.481	20.266	20.867	18.591	20.488	2072.41	2881.58	3255.02	2485.62
1/17/2016 0:00	0.135	1.219	2.499	5.475	20.24	20.844	18.577	20.488	2100.37	2875.77	3246.12	2487.62
1/17/2016 0:15	0.133	1.218	2.499	5.472	20.248	20.846	18.584	20.489	2104.82	2885.3	3233.78	2480.72
1/17/2016 0:30	0.13	1.219	2.499	5.472	20.261	20.858	18.591	20.489	2093.84	2888.93	3254.84	2491.43
1/17/2016 0:45	0.127	1.218	2.498	5.47	20.266	20.861	18.592	20.489	2091.57	2889.3	3217.43	2478.36
1/17/2016 1:00	0.127	1.218	2.498	5.47	20.254	20.854	18.59	20.489	2096.74	2893.93	3256.66	2473.64
1/17/2016 1:15	0.13	1.218	2.498	5.471	20.234	20.837	18.578	20.489	2120.62	2887.03	3235.23	2489.25
1/17/2016 1:30	0.127	1.217	2.497	5.469	20.255	20.849	18.591	20.489	2111.36	2898.74	3259.38	2471.64
1/17/2016 1:45	0.124	1.216	2.496	5.468	20.247	20.843	18.582	20.489	2120.38	2901.02	3224.97	2471.2
1/17/2016 2:00	0.121	1.214	2.494	5.466	20.233	20.829	18.57	20.487	2133.35	2907.41	3248.42	2465.64
1/17/2016 2:15	0.119	1.213	2.493	5.464	20.242	20.834	18.581	20.487	2130.8	2910.97	3244.68	2489.75
1/17/2016 2:30	0.118	1.212	2.492	5.463	20.251	20.843	18.586	20.485	2121.98	2905.92	3236.12	2462.99
1/17/2016 2:45	0.118	1.212	2.492	5.462	20.25	20.845	18.585	20.483	2114.61	2894.11	3222.56	2461.12
1/17/2016 3:00	0.118	1.211	2.491	5.462	20.244	20.836	18.578	20.478	2121.94	2908.85	3228.75	2487.31
1/17/2016 3:15	0.118	1.21	2.492	5.462	20.227	20.821	18.562	20.461	2137.2	2909.5	3231.12	2459.91
1/17/2016 3:30	0.114	1.209	2.492	5.462	20.243	20.827	18.581	20.474	2134.44	2916.08	3236.74	2484.87
1/17/2016 3:45	0.11	1.209	2.494	5.465	20.256	20.842	18.591	20.487	2117.83	2912.34	3237.97	2464.52
1/17/2016 4:00	0.111	1.206	2.495	5.468	20.274	20.856	18.592	20.489	2104.89	2898.8	3244.81	2513.92
1/17/2016 4:15	0.113	1.199	2.491	5.469	20.257	20.851	18.592	20.489	2093.93	2905.82	3224.33	2474.91
1/17/2016 4:30	0.113	1.196	2.488	5.469	20.257	20.863	18.594	20.489	2089.66	2899.92	3226.51	2479.26
1/17/2016 4:45	0.113	1.197	2.487	5.469	20.276	20.872	18.605	20.489	2084.12	2901.37	3237.41	2487.8
1/17/2016 5:00	0.113	1.196	2.486	5.469	20.267	20.872	18.61	20.489	2081.76	2886.03	3222.15	2454.57
1/17/2016 5:15	0.112	1.196	2.486	5.469	20.257	20.867	18.595	20.488	2086.94	2886.76	3223.24	2484.89
1/17/2016 5:30	0.113	1.196	2.486	5.469	20.251	20.849	18.592	20.484	2099.19	2888.75	3235.77	2471.27
1/17/2016 5:45	0.113	1.196	2.483	5.466	20.257	20.85	18.592	20.482	2115.26	2890.48	3239.77	2496.7
1/17/2016 6:00	0.113	1.196	2.479	5.463	20.254	20.847	18.593	20.482	2110.36	2893.2	3222.34	2462.38
1/17/2016 6:15	0.113	1.196	2.476	5.458	20.257	20.849	18.593	20.486	2108	2899.1	3229.42	2466.55
1/17/2016 6:30	0.113	1.196	2.476	5.453	20.257	20.854	18.595	20.489	2098.1	2905.28	3212.71	2473.27
1/17/2016 6:45	0.113	1.196	2.476	5.451	20.272	20.871	18.613	20.49	2095.47	2901.64	3224.33	2515.4
1/17/2016 7:00	0.113	1.196	2.476	5.449	20.262	20.87	18.612	20.49	2093.29	2898.83	3251.39	2470.73
1/17/2016 7:15	0.113	1.196	2.476	5.447	20.271	20.872	18.617	20.49	2093.11	2891.2	3233.41	2493.25
1/17/2016 7:30	0.111	1.196	2.476	5.447	20.268	20.872	18.616	20.49	2092.75	2893.47	3224.88	2497.06
1/17/2016 7:45	0.107	1.196	2.476	5.447	20.275	20.872	18.617	20.49	2094.38	2893.75	3258.47	2481.62
1/17/2016 8:00	0.105	1.196	2.476	5.447	20.261	20.872	18.617	20.49	2106.37	2893.2	3225.24	2484.53
1/17/2016 8:15	0.102	1.196	2.476	5.447	20.258	20.867	18.611	20.49	2104.01	2890.93	3242.13	2463.28
1/17/2016 8:30	0.102	1.196	2.476	5.447	20.26	20.866	18.609	20.49	2109.45	2896.65	3252.48	2496.7
1/17/2016 8:45	0.102	1.196	2.476	5.447	20.257	20.872	18.617	20.49	2107.36	2899.83	3248.12	2494.16
1/17/2016 9:00	0.101	1.196	2.476	5.447	20.258	20.871	18.617	20.49	2113.45	2905.64	3229.78	2502.33
1/17/2016 9:15	0.111	1.197	2.48	5.458	20.257	20.867	18.616	20.489	2116.9	2904.37	3238.32	2469.64
1/17/2016 9:30	0.113	1.206	2.491	5.467	20.274	20.871	18.616	20.489	2107	2912.27	3246.85	2485.8
1/17/2016 9:45	0.118	1.217	2.498	5.469	20.279	20.87	18.615	20.489	2096.02	2917.26	3233.78	2489.98
1/17/2016 10:00	0.132	1.217	2.508	5.471	20.279	20.87	18.614	20.495	2091.77	2905.09	3237.31	2468.65
1/17/2016 10:15	0.129	1.213	2.512	5.465	20.316	20.866	18.61	20.508	2071.01	2895.43	3237.62	2482.09
1/17/2016 10:30	0.128	1.211	2.504	5.462	20.297	20.863	18.608	20.505	2067.08	2894.21	3251.86	2509.68
1/17/2016 10:45	0.125	1.209	2.499	5.459	20.312	20.872	18.623	20.505	2055.54	2884.7	3242.07	2505.55
1/17/2016 11:00	0.117	1.206	2.49	5.456	20.318	20.907	18.646	20.506	2033.39	2880.14	3246.72	2485.44
1/17/2016 11:15	0.113	1.206	2.486	5.456	20.324	20.907	18.656	20.521	2006.4	2870.82	3261.52	2509.52
1/17/2016 11:30	0.112	1.206	2.486	5.456	20.321	20.907	18.656	20.527	1992.79	2858.66	3270.05	2486.47
1/17/2016 11:45	0.12	1.209	2.501	5.464	20.319	20.906	18.655	20.527	1992.88	2848.77	3264.6	2493.37
1/17/2016 12:00	0.146	1.239	2.522	5.495	20.316	20.903	18.653	20.526	2007.3	2847.32	3262.24	2524.22
1/17/2016 12:15	0.244	1.329	2.617	5.596	20.345	20.935	18.677	20.547	2007.03	2845.96	3251.36	2473.95
1/17/2016 12:30	0.326	1.409	2.699	5.661	20.343	20.93	18.679	20.555	2019.83	2838.15	3253.72	2522.4
1/17/2016 12:45	0.372	1.458	2.747	5.697	20.338	20.926	18.656	20.553	2043.14	2852.22	3263.88	2516.23
1/17/2016 13:00	0.398	1.49	2.778	5.715	20.337	20.924	18.654	20.552	2054.94	2850.13	3261.7	2491.19
1/17/2016 13:15	0.361	1.462	2.747	5.672	20.312	20.925	18.642	20.538	2067.55	2858.57	3256.07	2522.22
1/17/2016 13:30	0.328	1.431	2.714	5.655	20.318	20.924	18.644	20.54	2071.27	2874.81	3261.52	2502.62
1/17/2016 13:45	0.375	1.473	2.762	5.702	20.333	20.918	18.652	20.546	2083.16	2886.97	3252.81	2507.88
1/17/2016 14:00	0.404	1.5	2.787	5.724	20.33	20.915	18.668	20.544	2076.32	2894.29	3251.38	2485.66
1/17/2016 14:15	0.414	1.515	2.799	5.732	20.327	20.912	18.666	20.549	2081.02	2898.26	3272.05	2510.32
1/17/2016 14:30	0.425	1.528	2.809	5.738	20.322	20.906	18.661	20.545	2089.48	2902.14	3264.26	2518.98
1/17/2016 14:45	0.435	1.53	2.825	5.754	20.321	20.906	18.66	20.555	2088.98	2900.46	3253.57	2505.65
1/17/2016 15:00	0.438	1.538	2.829	5.758	20.32	20.905	18.66	20.551	2085.01	2903.34	3260.1	2490.91
1/17/2016 15:15	0.447	1.544	2.831	5.76	20.324	20.909	18.66	20.555	2087.45	2899.4	3256.48	2486.08
1/17/2016 15:30	0.45	1.552	2.835	5.764	20.335	20.916	18.664	20.562	2082.26	2899.86	3257.14	2505.94
1/17/2016 15:45	0.446	1.549	2.835	5.759	20.349	20.923	18.667	20.564	2076.46	2901.68	3270.75	2518.82
1/17/2016 16:00	0.419	1.523	2.808	5.721	20.359	20.914	18.668	20.553	2065.47	2891.99	3249.82	2502.95
1/17/2016 16:15	0.316	1.426	2.705	5.619	20.336	20.92	18.652	20.545	2067.69	2886.32	3260.76	2495.2
1/17/2016 16:30	0.248	1.358	2.636	5.564	20.343	20.928	18.658	20.538	2055.21	2892.49	3258.24	2495.9
1/17/2016 16:45	0.219	1.321	2.6	5.547	20.349	20.934	18.665	20.541	2048.04	2890.14	3261.15	2503.53
1/17/2016 17:00	0.203	1.299	2.583	5.531	20.351	20.936	18.666	20.539	2038.7	2885.15	3260.97	2519.13
1/17/2016 17:15	0.191	1.285	2.566	5.515	20.351	20.937	18.667	20.54	2038.15	2882.7	3259.52	2493
1/17/2016 17:30	0.182	1.268	2.55	5.51	20.352	20.938	18.669	20.54	2035.88	2867.91	3304.34	2504.98
1/17/2016 17:45	0.177	1.264	2.544	5.496	20.352	20.938	18.683	20.541	2034.16	2870.73	3291.1	2510.24
1/17/2016 18:00	0.17	1.253	2.537	5.498	20.354	20.94	18.693	20.541	2030.17	2870.55	3270.05	2506.25
1/17/2016 18:15	0.166	1.249	2.529	5.494	20.356	20.943	18.697	20.544	2023.64	2865.46	3257.53	2512.24
1/17/2016 18:30	0.166	1.249	2.529	5.482	20.358	20.945	18.698	20.546	2009.57	2858.84	3254.26	2512.78
1/17/2016 18:45	0.166	1.244	2.52	5.478	20.36	20.947	18.701	20.549	2013.93	2856.12	3281.3	2530.57
1/17/2016 19:00	0.167	1.231	2.512	5.479	20.36	20.948	18.702	20.553	2008.91	2862.39	3276.15	2555.7
1/17/2016 19:15	0.168	1.23	2.51	5.481	20.36	20.948	18.702	20.552	2021.23	2849.57	3280.72	2511.17
1/17/2016 19:30	0.171	1.232	2.512	5.483	20.36	20.948	18.702	20.561	2025.29	2866.88	3279.78	2527.12
1/17/2016 19:45	0.171	1.233	2.514	5.473	20.363	20.951	18.704	20.574	2014.9	2864.53	3290.89	2544.17
1/17/2016 20:00	0.171	1.227	2.516	5.466	20.385	20.956	18.708	20.578	1999.79	2862.87	3296.91	2533.6
1/17/2016 20:15	0.175	1.227	2.518	5.468	20.393	20.977	18.709	20.579	1992.13	2863.76	3275.88	2533
1/17/2016 20:30	0.175	1.221	2.512	5.469	20.389	20.98	18.709	20.579	2001.04	2855.7	3292.97	2511.77
1/17/2016 20:45	0.169	1.218	2.499	5.469	20.39	20.991	18.71	20.579	1993.33	2858.7	3306.23	2552.26
1/17/2016 21:00	0.165	1.218	2.498	5.469	20.372	20.98	18.71	20.579	2001.86	2849.89	3294.24	2531.93
1/17/2016 21:15	0.158	1.218	2.498	5.47	20.374	20.979	18.71	20.579	2015.39	2853.7	3318.22	2544.27
1/17/2016 21:30	0.158	1.22	2.5	5.468	20.375	20.979	18.71	20.579	2023.47	2860.51	3306.41	2533.56
1/17/2016 21:45	0.16	1.222	2.502	5.458	20.368	20.978	18.71	20.58	2033.91	2867.14	3298.42	2527.02
1/17/2016 22:00	0.161	1.223	2.504	5.454	20.368	20.978	18.71	20.58	2039.9	2875.68	3304.78	2544.09
1/17/2016 22:15	0.162	1.224	2.504	5.454	20.368	20.96	18.71	20.58	2050.26	2880.76	3293.88	2525.39
1/17/2016 22:30	0.162	1.224	2.502	5.454	20.368	20.958	18.71	20.58	2068.69	2897.65	3310.95	2513.59
1/17/2016 22:45	0.162	1.222	2.497	5.454	20.368	20.968	18.711	20.58	2069.5	2898.56	3301.87	2533.56
1/17/2016 23:00	0.162	1.222	2.495	5.454	20.369	20.977	18.71	20.58	2055.25	2908.45	3302.96	2542.09
1/17/2016 23:15	0.162	1.22	2.492	5.454	20.368	20.971	18.71	20.584	2061.33	2904.19	3285.53	2529.93
1/17/2016 23:30	0.16	1.219	2.489	5.451	20.391	20.979	18.713	20.602	2067.32	2917.08	3306.41	2532.29
1/17/2016 23:45	0.158	1.217	2.481	5.45	20.391	20.982	18.721	20.603	2068.23	2907.46	3306.59	2559.71
1/18/2016 0:00	0.16	1.209	2.48	5.452	20.372	20.979	18.712	20.602	2073.95	2918.44	3306.05	2542.46
1/18/2016 0:15	0.161	1.202	2.482	5.454	20.387	20.982	18.73	20.602	2068.87	2926.07	3303.32	2546.82
1/18/2016 0:30	0.162	1.202	2.482	5.454	20.372	20.98	18.713	20.602	2083.12	2916.72	3284.08	2507.77
1/18/2016 0:45	0.162	1.202	2.483	5.454	20.368	20.964	18.711	20.589	2091.93	2912.81	3323.48	2521.39
1/18/2016 1:00	0.162	1.202	2.483	5.453	20.369	20.959	18.712	20.581	2101.65	2921.17	3313.86	2513.77
1/18/2016 1:15	0.162	1.202	2.483	5.453	20.37	20.961	18.714	20.582	2117.35	2925.16	3290.8	2496.15
1/18/2016 1:30	0.162	1.202	2.483	5.448	20.369	20.96	18.713	20.582	2123.53	2934.33	3281.53	2532.47
1/18/2016 1:45	0.162	1.202	2.483	5.447	20.368	20.959	18.712	20.581	2131.06	2950.13	3310.95	2502.69
1/18/2016 2:00	0.162	1.202	2.483	5.443	20.362	20.958	18.711	20.58	2136.69	2951.22	3303.51	2517.94
1/18/2016 2:15	0.162	1.202	2.482	5.442	20.353	20.958	18.711	20.58	2136.15	2955.4	3306.59	2502.69
1/18/2016 2:30	0.161	1.201	2.481	5.44	20.345	20.958	18.711	20.581	2139.69	2956.39	3310.23	2515.22
1/18/2016 2:45	0.159	1.199	2.479	5.44	20.345	20.958	18.711	20.581	2147.41	2960.84	3286.98	2517.4
1/18/2016 3:00	0.157	1.197	2.477	5.437	20.345	20.958	18.711	20.581	2148.31	2956.85	3277.72	2515.95
1/18/2016 3:15	0.156	1.196	2.476	5.438	20.345	20.958	18.711	20.581	2153.13	2961.12	3289.89	2488.16
1/18/2016 3:30	0.155	1.196	2.476	5.435	20.345	20.958	18.711	20.581	2150.86	2958.3	3298.06	2515.76
1/18/2016 3:45	0.153	1.196	2.476	5.431	20.345	20.958	18.711	20.581	2150.04	2968.38	3292.79	2540.46
1/18/2016 4:00	0.148	1.196	2.476	5.428	20.345	20.958	18.711	20.58	2148.04	2962.3	3283.53	2484.71
1/18/2016 4:15	0.146	1.196	2.476	5.426	20.346	20.958	18.711	20.576	2141.78	2963.93	3293.52	2476.36
1/18/2016 4:30	0.145	1.196	2.476	5.426	20.346	20.958	18.711	20.566	2135.88	2960.21	3286.8	2511.41
1/18/2016 4:45	0.144	1.196	2.476	5.425	20.346	20.958	18.711	20.567	2137.69	2960.93	3304.96	2512.68
1/18/2016 5:00	0.139	1.196	2.476	5.425	20.347	20.958	18.711	20.571	2139.33	2955.03	3297.51	2505.41
1/18/2016 5:15	0.135	1.196	2.476	5.425	20.35	20.958	18.711	20.58	2126.7	2959.57	3295.7	2525.03
1/18/2016 5:30	0.134	1.196	2.476	5.425	20.346	20.958	18.711	20.581	2122.71	2958.85	3297.15	2509.41
1/18/2016 5:45	0.134	1.196	2.476	5.425	20.362	20.958	18.711	20.581	2128.61	2957.76	3297.7	2506.87
1/18/2016 6:00	0.134	1.196	2.474	5.425	20.37	20.958	18.711	20.581	2124.25	2954.58	3307.32	2502.51
1/18/2016 6:15	0.136	1.196	2.474	5.427	20.369	20.958	18.711	20.581	2120.26	2947.68	3295.15	2501.05
1/18/2016 6:30	0.139	1.195	2.471	5.431	20.369	20.959	18.712	20.581	2112.72	2950.22	3302.6	2523.57
1/18/2016 6:45	0.14	1.193	2.462	5.432	20.369	20.959	18.712	20.581	2111.82	2947.04	3296.06	2487.25
1/18/2016 7:00	0.14	1.188	2.461	5.432	20.358	20.96	18.713	20.582	2132.24	2947.86	3283.89	2499.78
1/18/2016 7:15	0.133	1.183	2.461	5.431	20.373	20.963	18.715	20.584	2119.62	2944.23	3289.89	2485.44
1/18/2016 7:30	0.13	1.181	2.461	5.424	20.373	20.963	18.716	20.585	2116.54	2944.05	3297.15	2534.65
1/18/2016 7:45	0.124	1.181	2.461	5.42	20.374	20.963	18.716	20.585	2117.17	2951.67	3284.26	2513.95
1/18/2016 8:00	0.119	1.181	2.461	5.417	20.374	20.963	18.716	20.585	2112	2943.41	3297.51	2499.24
1/18/2016 8:15	0.119	1.181	2.462	5.413	20.375	20.964	18.718	20.586	2116.45	2939.96	3293.52	2494.88
1/18/2016 8:30	0.12	1.182	2.462	5.413	20.375	20.964	18.718	20.587	2118.08	2937.6	3267.55	2500.87
1/18/2016 8:45	0.119	1.181	2.461	5.413	20.375	20.964	18.722	20.586	2120.62	2951.4	3279.17	2502.33
1/18/2016 9:00	0.137	1.202	2.477	5.442	20.378	20.972	18.748	20.593	2111.27	2953.49	3285.53	2522.66
1/18/2016 9:15	0.175	1.231	2.514	5.473	20.416	20.998	18.76	20.605	2088.75	2943.41	3283.35	2531.38
1/18/2016 9:30	0.169	1.232	2.512	5.461	20.4	21.003	18.76	20.605	2081.49	2938.51	3292.61	2511.41
1/18/2016 9:45	0.162	1.224	2.504	5.454	20.369	21.001	18.758	20.603	2092.11	2926.89	3289.89	2508.14
1/18/2016 10:00	0.152	1.222	2.502	5.452	20.394	21	18.757	20.602	2095.56	2933.06	3290.25	2506.14
1/18/2016 10:15	0.143	1.218	2.498	5.448	20.414	21	18.757	20.606	2057.61	2932.88	3280.45	2516.85
1/18/2016 10:30	0.141	1.215	2.495	5.445	20.414	21	18.757	20.61	2065.09	2927.85	3306.71	2527.93
1/18/2016 10:45	0.147	1.217	2.496	5.451	20.408	20.994	18.754	20.619	2069.41	2914.39	3292.28	2523.43
1/18/2016 11:00	0.253	1.316	2.598	5.569	20.433	21.026	18.788	20.639	2082.3	2922.06	3286.46	2493.97
1/18/2016 11:15	0.353	1.415	2.698	5.65	20.436	21.02	18.782	20.649	2079.26	2913.92	3281.84	2523.49
1/18/2016 11:30	0.397	1.464	2.748	5.682	20.429	21.013	18.775	20.644	2093.68	2911.1	3275.13	2542.36
1/18/2016 11:45	0.42	1.493	2.775	5.7	20.427	21.01	18.772	20.642	2102.3	2926.07	3292.91	2507.88
1/18/2016 12:00	0.431	1.511	2.791	5.71	20.423	21.006	18.778	20.639	2118	2925.17	3285.47	2507.7
1/18/2016 12:15	0.436	1.519	2.798	5.725	20.418	21.001	18.766	20.634	2129.88	2933.28	3288.58	2516.66
1/18/2016 12:30	0.44	1.533	2.803	5.724	20.406	21	18.763	20.634	2145.6	2944.2	3281.99	2514.79
1/18/2016 12:45	0.441	1.534	2.812	5.721	20.396	21	18.763	20.634	2168.35	2948.49	3287.08	2511.39
1/18/2016 13:00	0.443	1.534	2.814	5.721	20.395	21	18.763	20.634	2179.03	2957.79	3276.52	2515.35
1/18/2016 13:15	0.449	1.534	2.814	5.728	20.378	20.998	18.761	20.633	2192.11	2966.16	3274.73	2502.85
1/18/2016 13:30	0.449	1.533	2.814	5.729	20.366	20.993	18.756	20.628	2200.33	2967.12	3277.23	2479.78
1/18/2016 13:45	0.446	1.538	2.82	5.729	20.366	20.987	18.755	20.627	2220.32	2974.64	3276.98	2490.93
1/18/2016 14:00	0.446	1.542	2.825	5.733	20.365	20.969	18.754	20.626	2234.91	2976.43	3253.34	2474.46
1/18/2016 14:15	0.451	1.545	2.823	5.74	20.361	20.965	18.75	20.622	2240.11	2978.48	3270.59	2461.88
1/18/2016 14:30	0.434	1.53	2.807	5.717	20.36	20.95	18.732	20.596	2249.22	2982.79	3261.34	2468.03
1/18/2016 14:45	0.399	1.497	2.773	5.685	20.362	20.943	18.727	20.577	2257.51	2990.17	3238.98	2479.41
1/18/2016 15:00	0.383	1.479	2.753	5.672	20.36	20.946	18.729	20.58	2245.88	2978.7	3268.7	2422.2
1/18/2016 15:15	0.375	1.468	2.747	5.663	20.33	20.949	18.732	20.581	2246.34	2986.66	3247.61	2464.4
1/18/2016 15:30	0.368	1.458	2.744	5.662	20.346	20.951	18.732	20.583	2241.05	2990.54	3233.91	2457.76
1/18/2016 15:45	0.366	1.459	2.738	5.656	20.344	20.953	18.731	20.585	2240.24	2986.83	3255.13	2475.53
1/18/2016 16:00	0.351	1.442	2.719	5.636	20.347	20.954	18.715	20.584	2221.1	2981.39	3230.1	2454.31
1/18/2016 16:15	0.286	1.381	2.656	5.571	20.331	20.922	18.718	20.567	2202.85	2973.53	3259.57	2441.36
1/18/2016 16:30	0.243	1.338	2.611	5.539	20.335	20.92	18.722	20.571	2194.9	2968.04	3263.46	2456.21
1/18/2016 16:45	0.223	1.311	2.586	5.521	20.342	20.927	18.729	20.577	2195.1	2967.8	3276.73	2463.67
1/18/2016 17:00	0.207	1.29	2.568	5.503	20.338	20.929	18.731	20.575	2187.94	2956.64	3256.78	2478.91
1/18/2016 17:15	0.196	1.277	2.553	5.501	20.336	20.93	18.731	20.572	2186.12	2961.63	3241.36	2456.05
1/18/2016 17:30	0.193	1.276	2.553	5.493	20.325	20.93	18.731	20.561	2183.69	2959.94	3250.1	2471.86
1/18/2016 17:45	0.197	1.274	2.545	5.487	20.321	20.93	18.724	20.557	2191.41	2951.21	3243.12	2481.51
1/18/2016 18:00	0.196	1.26	2.538	5.484	20.323	20.931	18.721	20.569	2184.84	2952.31	3209.8	2486.15
1/18/2016 18:15	0.185	1.256	2.53	5.471	20.327	20.931	18.723	20.58	2175.07	2956.92	3250.8	2490.27
1/18/2016 18:30	0.177	1.245	2.519	5.465	20.325	20.935	18.698	20.583	2173.98	2953.48	3245.73	2497.9
1/18/2016 18:45	0.18	1.241	2.521	5.469	20.318	20.939	18.693	20.586	2182.06	2949.76	3243.19	2468.5
1/18/2016 19:00	0.182	1.243	2.515	5.471	20.315	20.94	18.694	20.587	2185.59	2949.3	3227.76	2498.26
1/18/2016 19:15	0.182	1.243	2.511	5.463	20.329	20.94	18.695	20.588	2170.72	2953.39	3242.46	2450.54
1/18/2016 19:30	0.182	1.24	2.502	5.453	20.329	20.94	18.696	20.588	2162.91	2937.23	3250.09	2440.92
1/18/2016 19:45	0.182	1.234	2.501	5.449	20.329	20.94	18.696	20.588	2161.55	2937.51	3224.32	2455.44
1/18/2016 20:00	0.182	1.228	2.501	5.449	20.329	20.941	18.697	20.588	2153.75	2940.95	3227.04	2486.11
1/18/2016 20:15	0.182	1.223	2.501	5.449	20.329	20.941	18.696	20.588	2165.45	2936.51	3237.02	2448.18
1/18/2016 20:30	0.182	1.221	2.501	5.449	20.328	20.941	18.696	20.588	2160.74	2939.23	3230.3	2449.99
1/18/2016 20:45	0.182	1.221	2.501	5.449	20.306	20.941	18.695	20.588	2171.17	2940.86	3211.61	2475.58
1/18/2016 21:00	0.182	1.221	2.501	5.449	20.306	20.938	18.695	20.588	2175.98	2936.87	3216.51	2459.07
1/18/2016 21:15	0.182	1.221	2.5	5.448	20.306	20.908	18.695	20.588	2175.52	2934.97	3238.47	2440.2
1/18/2016 21:30	0.182	1.221	2.501	5.441	20.306	20.902	18.695	20.589	2180.88	2933.79	3226.68	2478.85
1/18/2016 21:45	0.182	1.219	2.5	5.437	20.306	20.898	18.695	20.589	2187.68	2946.4	3216.51	2454.17
1/18/2016 22:00	0.183	1.215	2.494	5.432	20.306	20.898	18.695	20.589	2184.05	2939.23	3197.82	2437.84
1/18/2016 22:15	0.184	1.213	2.487	5.429	20.306	20.898	18.696	20.589	2179.34	2939.87	3217.6	2450.54
1/18/2016 22:30	0.185	1.212	2.482	5.429	20.308	20.901	18.696	20.589	2169.9	2939.59	3234.11	2448.54
1/18/2016 22:45	0.19	1.213	2.482	5.43	20.306	20.898	18.696	20.589	2168.45	2942.04	3223.23	2461.43
1/18/2016 23:00	0.195	1.213	2.482	5.43	20.305	20.898	18.696	20.589	2165.09	2931.79	3206.89	2438.56
1/18/2016 23:15	0.196	1.212	2.481	5.429	20.305	20.899	18.696	20.589	2165	2936.69	3227.4	2463.24
1/18/2016 23:30	0.201	1.211	2.481	5.429	20.305	20.899	18.696	20.589	2164.45	2935.69	3216.15	2459.43
1/18/2016 23:45	0.203	1.21	2.482	5.429	20.305	20.899	18.696	20.589	2166.09	2937.05	3217.42	2485.56
1/19/2016 0:00	0.203	1.206	2.481	5.429	20.305	20.899	18.696	20.589	2170.81	2928.43	3225.22	2444.55
1/19/2016 0:15	0.204	1.203	2.48	5.428	20.305	20.899	18.696	20.567	2169.45	2929.7	3218.51	2446
1/19/2016 0:30	0.205	1.201	2.48	5.428	20.305	20.899	18.696	20.567	2179.88	2930.07	3219.24	2439.65
1/19/2016 0:45	0.205	1.201	2.481	5.428	20.305	20.899	18.696	20.567	2181.69	2938.23	3219.42	2440.56
1/19/2016 1:00	0.207	1.204	2.483	5.431	20.305	20.9	18.697	20.567	2184.78	2929.79	3216.51	2440.92
1/19/2016 1:15	0.209	1.205	2.481	5.433	20.307	20.902	18.699	20.569	2184.69	2936.15	3207.44	2442.74
1/19/2016 1:30	0.209	1.206	2.476	5.431	20.308	20.903	18.7	20.57	2188.5	2936.42	3203.45	2442.74
1/19/2016 1:45	0.209	1.206	2.475	5.43	20.308	20.903	18.701	20.561	2195.39	2935.33	3219.24	2433.3
1/19/2016 2:00	0.209	1.206	2.474	5.425	20.308	20.903	18.7	20.548	2203.47	2941.77	3194.01	2453.62
1/19/2016 2:15	0.209	1.206	2.471	5.418	20.308	20.903	18.7	20.549	2203.74	2939.14	3210.34	2431.3
1/19/2016 2:30	0.209	1.206	2.466	5.413	20.307	20.902	18.7	20.548	2202.93	2936.96	3196.91	2436.38
1/19/2016 2:45	0.209	1.206	2.464	5.412	20.308	20.903	18.701	20.549	2196.66	2939.59	3191.29	2446.18
1/19/2016 3:00	0.209	1.206	2.464	5.412	20.308	20.903	18.701	20.552	2178.25	2937.6	3191.29	2438.93
1/19/2016 3:15	0.209	1.205	2.464	5.412	20.308	20.903	18.701	20.553	2183.24	2937.05	3196.19	2446.91
1/19/2016 3:30	0.209	1.204	2.464	5.412	20.308	20.903	18.701	20.55	2179.7	2920.99	3205.26	2415.51
1/19/2016 3:45	0.209	1.203	2.464	5.412	20.29	20.873	18.682	20.55	2198.57	2924.71	3195.46	2461.97
1/19/2016 4:00	0.209	1.204	2.464	5.412	20.278	20.862	18.68	20.544	2205.83	2929.43	3182.94	2408.07
1/19/2016 4:15	0.209	1.2	2.464	5.412	20.266	20.864	18.666	20.53	2204.56	2926.62	3178.04	2427.31
1/19/2016 4:30	0.209	1.191	2.464	5.411	20.266	20.864	18.661	20.53	2209.73	2927.62	3207.08	2425.13
1/19/2016 4:45	0.21	1.186	2.464	5.408	20.272	20.865	18.664	20.53	2205.92	2943.68	3191.29	2426.95
1/19/2016 5:00	0.211	1.185	2.465	5.404	20.298	20.865	18.679	20.546	2194.17	2929.34	3207.82	2426.01
1/19/2016 5:15	0.211	1.186	2.465	5.403	20.287	20.865	18.679	20.537	2180.55	2919.86	3178.85	2430.74
1/19/2016 5:30	0.212	1.187	2.465	5.403	20.276	20.865	18.67	20.53	2179.91	2926.43	3188.97	2437.74
1/19/2016 5:45	0.213	1.188	2.466	5.401	20.266	20.865	18.663	20.53	2176.26	2912.91	3188.71	2434
1/19/2016 6:00	0.214	1.189	2.465	5.398	20.277	20.864	18.665	20.531	2173.84	2915.57	3178.57	2406.44
1/19/2016 6:15	0.215	1.19	2.458	5.396	20.307	20.865	18.682	20.531	2152.97	2919.09	3203.68	2421.05
1/19/2016 6:30	0.215	1.19	2.453	5.396	20.312	20.873	18.683	20.532	2131.31	2910.33	3214.08	2448.13
1/19/2016 6:45	0.215	1.19	2.453	5.396	20.312	20.888	18.688	20.531	2131.59	2900.17	3189.76	2439.78
1/19/2016 7:00	0.215	1.19	2.453	5.396	20.311	20.89	18.687	20.531	2116.06	2892.68	3188.88	2438.57
1/19/2016 7:15	0.213	1.188	2.455	5.394	20.311	20.88	18.682	20.531	2128.81	2897.41	3200.34	2468.32
1/19/2016 7:30	0.213	1.188	2.452	5.394	20.296	20.87	18.682	20.531	2130.92	2887.42	3188.99	2445.74
1/19/2016 7:45	0.213	1.188	2.45	5.394	20.311	20.887	18.69	20.531	2142.5	2895.57	3184.16	2449.43
1/19/2016 8:00	0.213	1.188	2.448	5.394	20.311	20.907	18.706	20.532	2120.55	2896.59	3208.33	2450.9
1/19/2016 8:15	0.212	1.187	2.447	5.393	20.311	20.908	18.706	20.551	2108.52	2890.84	3202.58	2453.12
1/19/2016 8:30	0.211	1.186	2.446	5.392	20.311	20.908	18.706	20.553	2086.15	2883.02	3201.65	2440.62
1/19/2016 8:45	0.212	1.187	2.445	5.393	20.314	20.908	18.706	20.553	2070.57	2887.36	3204.91	2445.29
1/19/2016 9:00	0.211	1.186	2.444	5.392	20.311	20.908	18.706	20.554	2077.25	2867.68	3203.99	2455.68
1/19/2016 9:15	0.211	1.186	2.444	5.391	20.319	20.908	18.706	20.554	2072.75	2860.43	3200.1	2449.08
1/19/2016 9:30	0.211	1.186	2.445	5.391	20.357	20.928	18.715	20.571	2044.6	2864.3	3206.41	2473.19
1/19/2016 9:45	0.21	1.185	2.451	5.391	20.358	20.951	18.747	20.576	2007.98	2851.28	3204.6	2474.18
1/19/2016 10:00	0.213	1.184	2.462	5.393	20.357	20.951	18.752	20.576	2004.86	2847.59	3210.53	2486.65
1/19/2016 10:15	0.228	1.2	2.464	5.408	20.366	20.95	18.751	20.58	2003.77	2832.8	3203.27	2484.29
1/19/2016 10:30	0.246	1.216	2.481	5.428	20.387	20.951	18.748	20.591	1977.27	2818.1	3228.31	2475.58
1/19/2016 10:45	0.258	1.228	2.505	5.434	20.395	20.973	18.746	20.592	1977.09	2822.91	3217.42	2482.11
1/19/2016 11:00	0.298	1.264	2.531	5.48	20.402	20.982	18.772	20.598	1958.31	2801.77	3203.09	2497.18
1/19/2016 11:15	0.39	1.35	2.621	5.563	20.423	20.997	18.782	20.621	1958.76	2804.49	3237.02	2504.07
1/19/2016 11:30	0.452	1.415	2.686	5.621	20.425	21.014	18.786	20.624	1957.58	2786.25	3221.59	2491.55
1/19/2016 11:45	0.499	1.464	2.733	5.652	20.422	21.012	18.799	20.634	1964.57	2784.98	3226.86	2496.99
1/19/2016 12:00	0.517	1.49	2.763	5.669	20.42	21.01	18.796	20.639	1974.55	2792.24	3224.68	2501.71
1/19/2016 12:15	0.527	1.503	2.772	5.681	20.415	21.004	18.791	20.638	1987.16	2790.07	3226.68	2512.96
1/19/2016 12:30	0.542	1.518	2.778	5.684	20.412	21.001	18.789	20.636	2005.57	2803.75	3239	2486.46
1/19/2016 12:45	0.544	1.519	2.793	5.686	20.412	21.001	18.788	20.636	2016.25	2813.69	3247.66	2507.11
1/19/2016 13:00	0.538	1.527	2.792	5.684	20.408	21	18.785	20.635	2028.98	2818.98	3237.12	2500.64
1/19/2016 13:15	0.517	1.501	2.765	5.669	20.384	20.997	18.777	20.63	2044.57	2837.87	3234.16	2483.12
1/19/2016 13:30	0.538	1.52	2.788	5.689	20.388	21.001	18.767	20.636	2076.55	2851.7	3219.78	2465.85
1/19/2016 13:45	0.546	1.534	2.792	5.699	20.389	21	18.783	20.635	2085.53	2856.33	3225.4	2490.16
1/19/2016 14:00	0.558	1.534	2.801	5.7	20.38	20.975	18.762	20.626	2103.22	2868.57	3232.66	2490.16
1/19/2016 14:15	0.556	1.534	2.809	5.711	20.376	20.967	18.756	20.616	2121.21	2876.37	3230.51	2462.02
1/19/2016 14:30	0.562	1.539	2.807	5.713	20.358	20.95	18.756	20.605	2130.74	2885.24	3211.49	2476.66
1/19/2016 14:45	0.553	1.533	2.796	5.695	20.358	20.949	18.756	20.606	2144.49	2891.54	3221.04	2465.92
1/19/2016 15:00	0.514	1.496	2.759	5.655	20.361	20.951	18.759	20.597	2147.84	2903.68	3235.54	2471.18
1/19/2016 15:15	0.494	1.476	2.744	5.641	20.362	20.952	18.759	20.608	2140.59	2900.06	3223.03	2468.46
1/19/2016 15:30	0.486	1.463	2.735	5.632	20.363	20.953	18.76	20.609	2121.91	2911.12	3218.32	2484.96
1/19/2016 15:45	0.486	1.46	2.727	5.63	20.363	20.953	18.761	20.609	2117.83	2916.74	3219.95	2484.96
1/19/2016 16:00	0.489	1.462	2.721	5.626	20.384	20.953	18.761	20.61	2099.62	2907.78	3225.95	2467.2
1/19/2016 16:15	0.488	1.453	2.719	5.625	20.376	20.954	18.761	20.609	2110.53	2901.19	3226.65	2471.99
1/19/2016 16:30	0.451	1.423	2.685	5.59	20.365	20.956	18.763	20.589	2096.74	2884.27	3231.73	2473.32
1/19/2016 16:45	0.419	1.389	2.653	5.559	20.371	20.962	18.769	20.594	2082.98	2890.59	3232.09	2464.38
1/19/2016 17:00	0.392	1.358	2.621	5.534	20.376	20.967	18.774	20.599	2091.45	2883.45	3239.99	2477.38
1/19/2016 17:15	0.368	1.332	2.593	5.513	20.378	20.969	18.776	20.599	2090.52	2877	3215.96	2467.84
1/19/2016 17:30	0.355	1.312	2.578	5.496	20.365	20.961	18.765	20.58	2106	2889.52	3219.68	2467.37
1/19/2016 17:45	0.341	1.297	2.56	5.484	20.366	20.955	18.769	20.579	2102.86	2889.45	3228.41	2469.21
1/19/2016 18:00	0.327	1.281	2.542	5.468	20.359	20.94	18.759	20.581	2100.39	2893.13	3243.36	2491.18
1/19/2016 18:15	0.327	1.27	2.534	5.466	20.344	20.937	18.744	20.586	2115.09	2884.52	3197.82	2477.94
1/19/2016 18:30	0.313	1.264	2.522	5.452	20.343	20.938	18.741	20.588	2131.25	2895.77	3231.57	2454.53
1/19/2016 18:45	0.312	1.253	2.517	5.449	20.343	20.939	18.741	20.588	2126.8	2907.11	3221.78	2447.27
1/19/2016 19:00	0.312	1.243	2.506	5.447	20.343	20.94	18.742	20.588	2129.61	2908.65	3220.87	2446.55
1/19/2016 19:15	0.312	1.243	2.501	5.436	20.343	20.94	18.742	20.589	2133.7	2905.21	3209.44	2489.55
1/19/2016 19:30	0.309	1.243	2.501	5.427	20.343	20.94	18.742	20.589	2123.9	2913.1	3260.97	2466.33
1/19/2016 19:45	0.306	1.24	2.502	5.428	20.344	20.94	18.742	20.59	2115.19	2911.19	3239.01	2467.6
1/19/2016 20:00	0.306	1.233	2.505	5.432	20.363	20.942	18.752	20.591	2107.11	2902.48	3227.4	2474.13
1/19/2016 20:15	0.307	1.228	2.5	5.434	20.37	20.944	18.755	20.593	2096.86	2892.05	3226.13	2483.02
1/19/2016 20:30	0.307	1.227	2.487	5.433	20.365	20.946	18.757	20.594	2099.49	2901.76	3224.5	2483.38
1/19/2016 20:45	0.307	1.227	2.485	5.432	20.362	20.948	18.757	20.595	2097.76	2889.6	3234.11	2485.93
1/19/2016 21:00	0.307	1.227	2.485	5.419	20.35	20.948	18.75	20.597	2110.11	2889.15	3230.67	2476.12
1/19/2016 21:15	0.304	1.225	2.486	5.412	20.351	20.949	18.751	20.597	2104.39	2890.05	3229.94	2477.4
1/19/2016 21:30	0.305	1.219	2.487	5.413	20.351	20.949	18.75	20.597	2115.94	2891.12	3222.86	2475.53
1/19/2016 21:45	0.303	1.219	2.487	5.414	20.351	20.949	18.75	20.597	2116.52	2901.49	3241.35	2469.26
1/19/2016 22:00	0.302	1.22	2.482	5.417	20.351	20.949	18.751	20.597	2133.1	2904.16	3230.33	2491.4
1/19/2016 22:15	0.302	1.217	2.479	5.418	20.351	20.949	18.751	20.597	2121.78	2898.16	3237.48	2447.21
1/19/2016 22:30	0.302	1.213	2.471	5.417	20.351	20.95	18.752	20.597	2139.08	2913.88	3221.69	2465.23
1/19/2016 22:45	0.302	1.212	2.47	5.411	20.355	20.954	18.755	20.597	2136.83	2917.17	3226.12	2472.28
1/19/2016 23:00	0.302	1.212	2.47	5.408	20.357	20.956	18.757	20.597	2134.83	2918.12	3235.02	2472.7
1/19/2016 23:15	0.302	1.212	2.47	5.407	20.358	20.957	18.759	20.604	2138.43	2928.22	3214.72	2445.26
1/19/2016 23:30	0.302	1.212	2.47	5.404	20.358	20.957	18.759	20.605	2126.38	2921.17	3239.63	2442.93
1/19/2016 23:45	0.302	1.212	2.471	5.4	20.357	20.956	18.758	20.604	2127.46	2923.97	3212.93	2468.7
1/20/2016 0:00	0.303	1.213	2.471	5.398	20.357	20.956	18.758	20.604	2129.32	2919.26	3222.72	2464.74
1/20/2016 0:15	0.303	1.213	2.471	5.397	20.356	20.956	18.756	20.602	2132.87	2909.73	3209.29	2479.27
1/20/2016 0:30	0.302	1.212	2.47	5.397	20.357	20.957	18.758	20.605	2132.46	2914.28	3222.93	2463.63
1/20/2016 0:45	0.302	1.212	2.47	5.397	20.357	20.956	18.758	20.595	2135.34	2912	3238.28	2456.26
1/20/2016 1:00	0.302	1.212	2.47	5.397	20.34	20.955	18.737	20.58	2151.55	2919.78	3219.07	2459.28
1/20/2016 1:15	0.302	1.212	2.47	5.396	20.329	20.946	18.713	20.576	2162.91	2913.55	3228.57	2484.37
1/20/2016 1:30	0.302	1.212	2.47	5.396	20.313	20.909	18.752	20.576	2181.56	2907.51	3205.1	2452.92
1/20/2016 1:45	0.3	1.21	2.468	5.394	20.305	20.906	18.751	20.576	2197.12	2924.78	3205.21	2463.57
1/20/2016 2:00	0.298	1.208	2.466	5.392	20.305	20.907	18.721	20.56	2214.95	2925.32	3220.61	2447.81
1/20/2016 2:15	0.297	1.207	2.465	5.391	20.306	20.907	18.705	20.554	2222.32	2928.38	3214.75	2422.23
1/20/2016 2:30	0.297	1.207	2.465	5.391	20.306	20.907	18.705	20.554	2238.97	2937.47	3205.78	2435.41
1/20/2016 2:45	0.296	1.206	2.464	5.39	20.306	20.907	18.705	20.554	2236.39	2940.23	3185.76	2407.24
1/20/2016 3:00	0.297	1.206	2.464	5.39	20.306	20.907	18.705	20.554	2239.16	2935.46	3196.78	2435.33
1/20/2016 3:15	0.296	1.206	2.464	5.39	20.306	20.907	18.705	20.554	2232.26	2943.45	3187.7	2416.64
1/20/2016 3:30	0.296	1.206	2.462	5.39	20.306	20.892	18.696	20.554	2233.78	2936.06	3208.18	2419.15
1/20/2016 3:45	0.296	1.206	2.462	5.39	20.305	20.87	18.683	20.554	2234.79	2940.16	3198.21	2425.7
1/20/2016 4:00	0.296	1.205	2.462	5.39	20.306	20.866	18.686	20.547	2236.17	2934.74	3187.53	2442.95
1/20/2016 4:15	0.296	1.204	2.46	5.39	20.304	20.864	18.68	20.538	2227.7	2937.51	3191.66	2439.11
1/20/2016 4:30	0.296	1.203	2.458	5.39	20.286	20.864	18.679	20.531	2230.78	2938.14	3184.21	2404.08
1/20/2016 4:45	0.296	1.203	2.455	5.39	20.26	20.864	18.669	20.531	2238.31	2931.52	3172.24	2418.96
1/20/2016 5:00	0.296	1.204	2.451	5.39	20.26	20.863	18.658	20.531	2245.84	2941.14	3200.36	2415.52
1/20/2016 5:15	0.296	1.203	2.449	5.39	20.259	20.863	18.657	20.528	2253.38	2932.52	3174.41	2424.95
1/20/2016 5:30	0.296	1.204	2.445	5.39	20.259	20.863	18.658	20.516	2248.84	2930.61	3176.41	2406.8
1/20/2016 5:45	0.296	1.201	2.444	5.389	20.259	20.863	18.658	20.515	2240.85	2934.7	3162.07	2423.5
1/20/2016 6:00	0.296	1.202	2.442	5.389	20.258	20.862	18.66	20.514	2238.31	2925.44	3170.78	2409.71
1/20/2016 6:15	0.296	1.198	2.442	5.388	20.259	20.863	18.657	20.507	2222.34	2929.7	3178.04	2410.07
1/20/2016 6:30	0.296	1.196	2.442	5.387	20.258	20.862	18.657	20.507	2212.54	2919.18	3169.88	2427.86
1/20/2016 6:45	0.296	1.194	2.442	5.387	20.258	20.862	18.657	20.51	2217.44	2920.72	3174.41	2411.89
1/20/2016 7:00	0.295	1.19	2.442	5.387	20.258	20.862	18.675	20.508	2203.83	2917.73	3161.53	2418.06
1/20/2016 7:15	0.294	1.189	2.442	5.385	20.265	20.863	18.704	20.516	2185.41	2915.28	3154.63	2418.96
1/20/2016 7:30	0.292	1.187	2.442	5.382	20.305	20.863	18.705	20.53	2172.26	2919.91	3150.46	2398.28
1/20/2016 7:45	0.29	1.186	2.442	5.378	20.294	20.863	18.704	20.53	2159.92	2903.84	3164.8	2435.48
1/20/2016 8:00	0.287	1.185	2.442	5.373	20.295	20.863	18.704	20.53	2162.19	2897.77	3163.71	2428.58
1/20/2016 8:15	0.287	1.185	2.442	5.37	20.268	20.863	18.69	20.53	2158.92	2892.14	3168.24	2422.96
1/20/2016 8:30	0.286	1.184	2.442	5.368	20.271	20.863	18.672	20.531	2166.18	2883.88	3153.18	2421.14
1/20/2016 8:45	0.285	1.184	2.442	5.368	20.298	20.864	18.672	20.531	2155.65	2893.68	3158.45	2441.83
1/20/2016 9:00	0.286	1.184	2.442	5.368	20.305	20.863	18.659	20.531	2146.94	2881.16	3176.59	2451.26
1/20/2016 9:15	0.286	1.184	2.442	5.368	20.305	20.863	18.692	20.531	2135.42	2882.34	3185.66	2442.55
1/20/2016 9:30	0.285	1.184	2.442	5.368	20.305	20.869	18.679	20.531	2117.82	2892.78	3186.03	2414.97
1/20/2016 9:45	0.285	1.184	2.442	5.368	20.305	20.904	18.705	20.531	2111.1	2883.61	3180.4	2442.74
1/20/2016 10:00	0.286	1.184	2.442	5.368	20.304	20.906	18.704	20.53	2105.3	2880.53	3164.25	2448.18
1/20/2016 10:15	0.289	1.184	2.442	5.368	20.303	20.905	18.703	20.529	2101.67	2864.2	3191.11	2424.41
1/20/2016 10:30	0.294	1.186	2.442	5.367	20.301	20.903	18.701	20.528	2121.09	2854.85	3160.08	2442.37
1/20/2016 10:45	0.296	1.199	2.447	5.382	20.299	20.9	18.648	20.541	2111.1	2865.92	3195.46	2434.39
1/20/2016 11:00	0.33	1.226	2.479	5.414	20.304	20.898	18.639	20.548	2111.28	2857.3	3161.17	2448.72
1/20/2016 11:15	0.358	1.254	2.505	5.432	20.311	20.896	18.741	20.544	2095.77	2874.9	3170.42	2432.39
1/20/2016 11:30	0.374	1.274	2.525	5.449	20.316	20.894	18.741	20.546	2102.3	2867.19	3204.72	2448.18
1/20/2016 11:45	0.4	1.299	2.551	5.473	20.319	20.895	18.739	20.55	2102.12	2861.29	3195.64	2426.59
1/20/2016 12:00	0.418	1.314	2.567	5.495	20.305	20.893	18.738	20.548	2115.01	2862.56	3164.8	2414.97
1/20/2016 12:15	0.511	1.405	2.662	5.585	20.33	20.908	18.732	20.558	2131.97	2857.21	3176.59	2429.67
1/20/2016 12:30	0.55	1.449	2.703	5.612	20.307	20.893	18.729	20.557	2149.48	2863.92	3190.75	2432.03
1/20/2016 12:45	0.578	1.476	2.731	5.637	20.299	20.88	18.725	20.553	2173.26	2871.45	3162.26	2393.56
1/20/2016 13:00	0.588	1.497	2.754	5.641	20.277	20.873	18.72	20.549	2185.41	2886.24	3172.6	2434.57
1/20/2016 13:15	0.589	1.498	2.755	5.64	20.272	20.872	18.719	20.548	2197.12	2900.31	3147.56	2404.45
1/20/2016 13:30	0.596	1.513	2.764	5.655	20.271	20.871	18.718	20.548	2213.18	2890.77	3153.72	2399.9
1/20/2016 13:45	0.608	1.523	2.775	5.662	20.27	20.87	18.718	20.546	2229.37	2894.66	3149.59	2382.97
1/20/2016 14:00	0.614	1.535	2.781	5.67	20.269	20.866	18.715	20.528	2246.49	2901.56	3151.28	2402.96
1/20/2016 14:15	0.621	1.531	2.788	5.673	20.263	20.842	18.69	20.529	2254.42	2904.83	3143.61	2387.28
1/20/2016 14:30	0.619	1.536	2.784	5.671	20.262	20.829	18.686	20.519	2270.72	2904.44	3130.57	2383.61
1/20/2016 14:45	0.627	1.537	2.788	5.678	20.262	20.818	18.686	20.51	2269.98	2908.04	3135.62	2394.65
1/20/2016 15:00	0.629	1.54	2.793	5.68	20.247	20.818	18.678	20.496	2274.15	2909.76	3130.36	2378.15
1/20/2016 15:15	0.621	1.536	2.788	5.671	20.235	20.818	18.663	20.495	2272.7	2905.12	3130.2	2361.75
1/20/2016 15:30	0.603	1.521	2.771	5.651	20.229	20.823	18.667	20.499	2272.48	2913.36	3132.04	2395.38
1/20/2016 15:45	0.595	1.511	2.761	5.644	20.225	20.819	18.67	20.502	2269.36	2911.44	3126.86	2376.03
1/20/2016 16:00	0.546	1.464	2.712	5.593	20.226	20.791	18.651	20.482	2266.19	2901.59	3130.93	2362.35
1/20/2016 16:15	0.483	1.402	2.648	5.534	20.208	20.792	18.635	20.464	2256.89	2904.18	3113.41	2381.93
1/20/2016 16:30	0.437	1.353	2.598	5.494	20.192	20.797	18.636	20.468	2252.83	2901.49	3128.86	2354.36
1/20/2016 16:45	0.416	1.323	2.572	5.473	20.198	20.803	18.642	20.472	2244.39	2904.12	3124.51	2372.69
1/20/2016 17:00	0.399	1.303	2.551	5.465	20.2	20.774	18.644	20.456	2247.29	2884.79	3108.54	2366.52
1/20/2016 17:15	0.397	1.288	2.544	5.452	20.2	20.764	18.645	20.453	2250.65	2885.06	3106.36	2401.36
1/20/2016 17:30	0.405	1.297	2.545	5.469	20.2	20.763	18.645	20.452	2245.3	2891.78	3097.47	2373.78
1/20/2016 17:45	0.398	1.287	2.538	5.451	20.2	20.764	18.645	20.453	2231.32	2885.52	3109.45	2371.96
1/20/2016 18:00	0.384	1.276	2.522	5.439	20.217	20.78	18.646	20.454	2201.29	2879.07	3111.26	2359.44
1/20/2016 18:15	0.377	1.264	2.509	5.427	20.204	20.766	18.647	20.454	2178.61	2881.43	3097.65	2341.84
1/20/2016 18:30	0.374	1.251	2.501	5.426	20.202	20.767	18.648	20.454	2186.87	2867.55	3119.61	2373.41
1/20/2016 18:45	0.365	1.243	2.5	5.412	20.223	20.79	18.648	20.456	2163.55	2870	3123.24	2364.7
1/20/2016 19:00	0.357	1.244	2.498	5.406	20.243	20.81	18.648	20.455	2136.6	2866.37	3105.09	2398.64
1/20/2016 19:15	0.359	1.247	2.484	5.41	20.249	20.81	18.649	20.467	2109.74	2855.76	3113.26	2391.56
1/20/2016 19:30	0.361	1.242	2.485	5.409	20.25	20.812	18.651	20.478	2096.77	2841.06	3125.05	2399.18
1/20/2016 19:45	0.361	1.231	2.485	5.402	20.252	20.815	18.653	20.476	2088.87	2823.27	3118.34	2380.86
1/20/2016 20:00	0.361	1.227	2.485	5.396	20.255	20.818	18.655	20.485	2085.34	2817.74	3137.57	2387.75
1/20/2016 20:15	0.359	1.228	2.476	5.39	20.255	20.819	18.656	20.486	2070	2822	3102.01	2399.55
1/20/2016 20:30	0.356	1.229	2.47	5.391	20.251	20.818	18.657	20.481	2068.57	2803.46	3126.31	2406.39
1/20/2016 20:45	0.354	1.23	2.467	5.393	20.254	20.818	18.657	20.485	2068.67	2804.54	3108.99	2381.57
1/20/2016 21:00	0.354	1.224	2.468	5.394	20.256	20.819	18.66	20.486	2057.66	2804.38	3121.02	2390.27
1/20/2016 21:15	0.355	1.222	2.469	5.395	20.256	20.819	18.671	20.486	2045.57	2799.63	3132.24	2401.86
1/20/2016 21:30	0.355	1.222	2.469	5.396	20.272	20.821	18.681	20.486	2035.38	2805.28	3132.43	2422.6
1/20/2016 21:45	0.355	1.222	2.47	5.396	20.302	20.839	18.693	20.486	2013.98	2804.4	3141.35	2425.71
1/20/2016 22:00	0.351	1.214	2.47	5.392	20.305	20.847	18.708	20.494	2006.39	2794.94	3162.34	2412.64
1/20/2016 22:15	0.348	1.214	2.472	5.387	20.292	20.848	18.7	20.493	2020.39	2782	3161.22	2395.52
1/20/2016 22:30	0.35	1.217	2.474	5.381	20.263	20.84	18.688	20.494	2028.55	2780.42	3147.5	2420.24
1/20/2016 22:45	0.351	1.218	2.463	5.381	20.263	20.831	18.688	20.494	2038.91	2787.51	3142.43	2411.53
1/20/2016 23:00	0.352	1.219	2.456	5.383	20.263	20.831	18.689	20.493	2042.81	2792.05	3136.62	2430.24
1/20/2016 23:15	0.356	1.223	2.46	5.387	20.263	20.827	18.689	20.493	2045.9	2793.42	3138.26	2411.53
1/20/2016 23:30	0.357	1.224	2.461	5.388	20.264	20.829	18.69	20.495	2074.86	2802.5	3141.34	2409.53
1/20/2016 23:45	0.357	1.222	2.461	5.379	20.286	20.841	18.701	20.501	2043.08	2815.93	3139.53	2414.8
1/21/2016 0:00	0.357	1.22	2.461	5.367	20.312	20.852	18.716	20.502	2016.84	2817.57	3138.44	2435.5
1/21/2016 0:15	0.357	1.211	2.459	5.367	20.286	20.853	18.714	20.5	2026.74	2798.68	3149.15	2430.24
1/21/2016 0:30	0.359	1.205	2.453	5.368	20.298	20.864	18.717	20.505	2018.66	2801.5	3143.34	2413.89
1/21/2016 0:45	0.36	1.205	2.453	5.37	20.308	20.876	18.717	20.52	2011.67	2798.5	3150.61	2410.62
1/21/2016 1:00	0.361	1.207	2.453	5.371	20.267	20.875	18.717	20.511	2030.83	2801.86	3143.53	2408.62
1/21/2016 1:15	0.358	1.207	2.447	5.371	20.31	20.875	18.717	20.52	2026.29	2792.15	3170.58	2438.41
1/21/2016 1:30	0.358	1.205	2.442	5.369	20.322	20.876	18.718	20.521	2017.84	2800.59	3152.97	2411.35
1/21/2016 1:45	0.351	1.204	2.441	5.368	20.313	20.875	18.718	20.521	2009.58	2796.59	3147.88	2426.6
1/21/2016 2:00	0.346	1.204	2.441	5.368	20.313	20.876	18.718	20.521	2022.84	2801.14	3162.23	2425.7
1/21/2016 2:15	0.34	1.204	2.44	5.368	20.314	20.876	18.718	20.521	2027.19	2796.5	3167.86	2434.96
1/21/2016 2:30	0.337	1.204	2.44	5.368	20.318	20.876	18.723	20.535	2013.48	2807.04	3162.23	2431.14
1/21/2016 2:45	0.336	1.203	2.44	5.367	20.337	20.879	18.742	20.544	1988.51	2799.59	3169.13	2439.13
1/21/2016 3:00	0.336	1.203	2.44	5.367	20.34	20.897	18.743	20.543	1967.45	2789.69	3166.59	2459.11
1/21/2016 3:15	0.335	1.202	2.439	5.366	20.358	20.911	18.761	20.544	1965.36	2790.42	3156.42	2430.78
1/21/2016 3:30	0.335	1.202	2.439	5.363	20.342	20.919	18.765	20.544	1962.64	2771.44	3179.66	2453.84
1/21/2016 3:45	0.335	1.202	2.439	5.359	20.358	20.919	18.765	20.544	1966.18	2768.99	3171.13	2459.83
1/21/2016 4:00	0.335	1.202	2.439	5.355	20.359	20.919	18.765	20.546	1954.38	2771.44	3173.67	2492.52
1/21/2016 4:15	0.335	1.202	2.439	5.353	20.36	20.919	18.765	20.546	1964	2767.45	3156.96	2441.86
1/21/2016 4:30	0.335	1.202	2.439	5.351	20.343	20.919	18.765	20.552	1972.17	2770.9	3174.76	2465.1
1/21/2016 4:45	0.336	1.202	2.439	5.347	20.36	20.919	18.759	20.567	1980.34	2763.18	3194.91	2433.87
1/21/2016 5:00	0.337	1.2	2.441	5.346	20.36	20.919	18.765	20.567	1980.62	2770.72	3178.75	2464.01
1/21/2016 5:15	0.339	1.198	2.444	5.349	20.359	20.919	18.765	20.569	1969.54	2773.44	3184.02	2460.02
1/21/2016 5:30	0.337	1.196	2.445	5.351	20.369	20.937	18.787	20.584	1958.82	2783.52	3189.83	2452.39
1/21/2016 5:45	0.331	1.193	2.445	5.351	20.365	20.941	18.788	20.589	1951.56	2785.16	3182.39	2476.54
1/21/2016 6:00	0.329	1.194	2.444	5.35	20.36	20.958	18.788	20.589	1951.47	2778.16	3176.21	2455.29
1/21/2016 6:15	0.324	1.191	2.442	5.348	20.361	20.961	18.789	20.59	1957.92	2772.26	3183.47	2470
1/21/2016 6:30	0.318	1.19	2.442	5.348	20.365	20.963	18.778	20.59	1964.36	2767.09	3198.36	2472.73
1/21/2016 6:45	0.319	1.187	2.442	5.35	20.383	20.963	18.807	20.589	1962.91	2777.89	3217.43	2484.53
1/21/2016 7:00	0.319	1.188	2.439	5.351	20.371	20.963	18.812	20.589	1967.9	2779.53	3201.09	2452.03
1/21/2016 7:15	0.319	1.186	2.433	5.351	20.384	20.963	18.813	20.589	1970.08	2782.52	3195.28	2463.47
1/21/2016 7:30	0.32	1.187	2.426	5.351	20.4	20.965	18.815	20.591	1974.62	2792.42	3204.9	2470.37
1/21/2016 7:45	0.32	1.187	2.424	5.351	20.409	20.967	18.817	20.592	1969.36	2797.87	3205.81	2484.53
1/21/2016 8:00	0.32	1.187	2.424	5.351	20.41	20.967	18.817	20.597	1956.85	2796.12	3205.27	2464.15
1/21/2016 8:15	0.32	1.187	2.424	5.351	20.41	20.985	18.827	20.616	1948.75	2804.49	3213.56	2464.06
1/21/2016 8:30	0.317	1.187	2.424	5.351	20.41	20.989	18.841	20.615	1940.03	2787.28	3227.7	2495.05
1/21/2016 8:45	0.31	1.187	2.424	5.35	20.425	21.004	18.841	20.619	1934.64	2786.69	3220.75	2479.76
1/21/2016 9:00	0.314	1.187	2.427	5.351	20.442	21.011	18.851	20.638	1925.89	2774.11	3214.33	2481.53
1/21/2016 9:15	0.327	1.208	2.446	5.364	20.449	21.009	18.863	20.637	1924.56	2778.97	3222.43	2510.57
1/21/2016 9:30	0.341	1.224	2.455	5.373	20.452	21.006	18.861	20.635	1927.23	2763.28	3217.98	2491.25
1/21/2016 9:45	0.325	1.209	2.442	5.369	20.452	21.006	18.86	20.634	1920.15	2775.17	3235.05	2492.7
1/21/2016 10:00	0.314	1.204	2.439	5.366	20.452	21.007	18.86	20.633	1933.04	2763.46	3229.78	2504.87
1/21/2016 10:15	0.315	1.214	2.445	5.366	20.451	21.02	18.857	20.634	1938.4	2777.62	3224.33	2515.95
1/21/2016 10:30	0.319	1.219	2.448	5.364	20.448	21.031	18.867	20.652	1937.67	2781.34	3230.69	2495.97
1/21/2016 10:45	0.324	1.218	2.453	5.365	20.448	21.044	18.878	20.652	1940.12	2780.25	3247.94	2492.34
1/21/2016 11:00	0.418	1.304	2.546	5.476	20.479	21.05	18.893	20.679	1942.84	2777.53	3227.96	2499.96
1/21/2016 11:15	0.525	1.407	2.653	5.563	20.506	21.071	18.91	20.683	1941.92	2790.03	3205.23	2505.72
1/21/2016 11:30	0.571	1.462	2.704	5.602	20.502	21.064	18.904	20.678	1946.01	2782.08	3220.66	2490.68
1/21/2016 11:45	0.596	1.493	2.735	5.618	20.477	21.061	18.917	20.694	1965.91	2780.91	3253.1	2512.87
1/21/2016 12:00	0.603	1.512	2.755	5.632	20.479	21.057	18.92	20.696	1981.72	2798.78	3242.47	2528.21
1/21/2016 12:15	0.607	1.526	2.765	5.644	20.476	21.052	18.916	20.691	1991.24	2807.67	3228.85	2495.54
1/21/2016 12:30	0.615	1.532	2.772	5.647	20.464	21.051	18.915	20.69	2011.39	2812.2	3231.58	2486.83
1/21/2016 12:45	0.615	1.545	2.776	5.647	20.46	21.05	18.906	20.69	2029.53	2831.44	3224.32	2512.42
1/21/2016 13:00	0.615	1.546	2.783	5.647	20.46	21.05	18.89	20.69	2059.11	2841.6	3231.76	2481.21
1/21/2016 13:15	0.615	1.546	2.783	5.65	20.46	21.05	18.889	20.69	2072.63	2850.77	3238.29	2506.25
1/21/2016 13:30	0.611	1.542	2.78	5.654	20.455	21.024	18.864	20.685	2092.23	2862.65	3239.38	2494.82
1/21/2016 13:45	0.613	1.544	2.791	5.661	20.453	21.009	18.86	20.68	2108	2882.19	3229.59	2485.25
1/21/2016 14:00	0.616	1.551	2.793	5.658	20.452	20.998	18.86	20.678	2120.89	2893.98	3228.59	2466.84
1/21/2016 14:15	0.617	1.55	2.787	5.662	20.446	21	18.866	20.674	2132.64	2897.98	3240.76	2483.75
1/21/2016 14:30	0.593	1.534	2.772	5.637	20.446	20.995	18.861	20.663	2137.97	2897.98	3201.28	2460.49
1/21/2016 14:45	0.559	1.5	2.74	5.606	20.447	21.009	18.852	20.653	2133.24	2908.94	3228.83	2502.73
1/21/2016 15:00	0.54	1.481	2.717	5.593	20.427	20.953	18.855	20.656	2138.68	2902.87	3236.09	2494.21
1/21/2016 15:15	0.531	1.475	2.714	5.586	20.443	20.952	18.856	20.656	2137.78	2914.38	3223.76	2471.54
1/21/2016 15:30	0.533	1.467	2.707	5.583	20.447	20.953	18.856	20.642	2135.99	2915.66	3222.07	2455.27
1/21/2016 15:45	0.535	1.468	2.704	5.587	20.454	20.957	18.86	20.641	2132.38	2912.59	3239.84	2447.3
1/21/2016 16:00	0.519	1.457	2.695	5.571	20.459	20.961	18.864	20.642	2117.46	2919.54	3234.1	2463.49
1/21/2016 16:15	0.447	1.391	2.627	5.498	20.448	20.93	18.869	20.645	2109.39	2912.65	3241.18	2469.84
1/21/2016 16:30	0.397	1.341	2.576	5.458	20.435	20.926	18.872	20.644	2099.89	2908.34	3213.47	2454.28
1/21/2016 16:45	0.373	1.314	2.549	5.441	20.439	20.928	18.874	20.638	2089.09	2897.76	3241.59	2457.05
1/21/2016 17:00	0.357	1.294	2.532	5.423	20.44	20.929	18.875	20.639	2073.22	2890.99	3235.31	2466.45
1/21/2016 17:15	0.346	1.281	2.516	5.42	20.45	20.953	18.878	20.646	2067.37	2886.06	3233.75	2467.78
1/21/2016 17:30	0.336	1.274	2.506	5.408	20.445	20.949	18.883	20.642	2060.38	2872.09	3237.93	2480.84
1/21/2016 17:45	0.333	1.265	2.501	5.404	20.452	20.966	18.884	20.643	2058.66	2871.54	3243.19	2465.96
1/21/2016 18:00	0.332	1.256	2.5	5.394	20.456	20.982	18.884	20.648	2057.66	2864.65	3236.29	2483.2
1/21/2016 18:15	0.321	1.244	2.482	5.384	20.455	20.982	18.885	20.651	2044.23	2864.19	3253.71	2481.57
1/21/2016 18:30	0.315	1.246	2.483	5.387	20.445	20.976	18.886	20.65	2053.22	2858.57	3248.63	2463.42
1/21/2016 18:45	0.317	1.248	2.483	5.389	20.461	20.987	18.889	20.661	2050.58	2858.11	3237.56	2502.62
1/21/2016 19:00	0.317	1.241	2.471	5.387	20.464	20.99	18.893	20.666	2040.97	2865.01	3253.17	2493.91
1/21/2016 19:15	0.309	1.229	2.465	5.373	20.46	20.99	18.894	20.667	2039.95	2853.5	3252.56	2484.56
[truncated: 33,138 more rows]

## Sheet: 2017
TIMESTAMP	TempSO1(2cm)	TempSO2(10cm)	TempSO3(30cm)	TempSO4(60cm)	O2soil1(2cm)	O2soil2(10cm)	O2soil3(30cm)	O2soil4(60cm)	CO2soil1(2cm)	CO2soil2(10cm)	CO2soil3(30cm)	CO2soil4(60cm)
MST	degC	degC	degC	degC	%	%	%	%	ppm	ppm	ppm	ppm
1/1/2017 0:00	0.124	0.628	2.3	6.395	19.6	18.966	18.472	19.771	2031.15	2638.69	3037.42	2522.8
1/1/2017 0:15	0.129	0.628	2.3	6.394	19.599	18.966	18.47	19.771	2038.51	2638.96	3042.87	2493.01
1/1/2017 0:30	0.13	0.626	2.299	6.392	19.599	18.966	18.47	19.771	2067.21	2647.32	3061.76	2492.28
1/1/2017 0:45	0.13	0.626	2.299	6.39	19.599	18.966	18.47	19.771	2071.48	2643.69	3025.25	2507.36
1/1/2017 1:00	0.13	0.627	2.299	6.392	19.599	18.966	18.47	19.771	2081.11	2651.95	3037.78	2507.9
1/1/2017 1:15	0.13	0.627	2.299	6.39	19.599	18.952	18.47	19.771	2084.01	2651.32	3039.6	2490.46
1/1/2017 1:30	0.13	0.627	2.299	6.39	19.599	18.963	18.47	19.771	2079.11	2655.77	3031.24	2487.74
1/1/2017 1:45	0.131	0.628	2.299	6.386	19.599	18.966	18.47	19.771	2071.21	2662.4	3030.52	2493.37
1/1/2017 2:00	0.132	0.627	2.299	6.382	19.599	18.966	18.47	19.772	2063.58	2652.86	3057.04	2475.39
1/1/2017 2:15	0.14	0.626	2.299	6.378	19.598	18.966	18.47	19.772	2056.4	2656.49	3035.42	2476.11
1/1/2017 2:30	0.141	0.627	2.299	6.376	19.598	18.966	18.47	19.772	2060.85	2661.67	3032.51	2498.09
1/1/2017 2:45	0.142	0.627	2.3	6.374	19.598	18.966	18.47	19.772	2053.32	2652.22	3024.89	2481.93
1/1/2017 3:00	0.141	0.628	2.299	6.374	19.598	18.966	18.47	19.772	2042.42	2660.22	3032.15	2486.65
1/1/2017 3:15	0.143	0.628	2.3	6.374	19.598	18.96	18.47	19.772	2046.41	2650.32	3049.59	2512.99
1/1/2017 3:30	0.146	0.628	2.3	6.374	19.598	18.944	18.47	19.772	2061.58	2655.49	3037.24	2485.56
1/1/2017 3:45	0.151	0.628	2.299	6.374	19.598	18.943	18.465	19.763	2084.58	2660.61	3050.71	2497.21
1/1/2017 4:00	0.152	0.627	2.299	6.374	19.593	18.925	18.452	19.749	2090.47	2656.13	3029.07	2507.18
1/1/2017 4:15	0.152	0.628	2.299	6.374	19.556	18.923	18.446	19.727	2115.99	2657.49	3018.17	2487.56
1/1/2017 4:30	0.152	0.629	2.3	6.374	19.552	18.923	18.446	19.727	2137.6	2660.22	3024.89	2485.38
1/1/2017 4:45	0.152	0.629	2.3	6.374	19.552	18.923	18.446	19.727	2141.14	2666.67	3017.62	2480.29
1/1/2017 5:00	0.152	0.629	2.3	6.374	19.552	18.923	18.446	19.727	2141.78	2672.57	3030.88	2467.03
1/1/2017 5:15	0.152	0.629	2.3	6.374	19.552	18.923	18.446	19.727	2136.81	2675.14	3018.56	2494.85
1/1/2017 5:30	0.152	0.629	2.3	6.374	19.552	18.923	18.446	19.727	2124.89	2667.31	3023.63	2497.38
1/1/2017 5:45	0.152	0.629	2.3	6.374	19.552	18.923	18.446	19.727	2114.49	2672.81	3030.04	2483.25
1/1/2017 6:00	0.152	0.629	2.299	6.374	19.552	18.923	18.446	19.727	2103.84	2666.42	3026.37	2466.69
1/1/2017 6:15	0.152	0.629	2.299	6.374	19.552	18.923	18.446	19.727	2100.6	2668.73	3022.24	2467.09
1/1/2017 6:30	0.154	0.63	2.297	6.375	19.552	18.923	18.446	19.727	2099.87	2674.63	3024.78	2483.44
1/1/2017 6:45	0.157	0.629	2.295	6.374	19.551	18.923	18.446	19.727	2086.66	2668.68	3018.9	2488.66
1/1/2017 7:00	0.162	0.63	2.294	6.375	19.551	18.923	18.446	19.727	2065.97	2671.43	3033.11	2473.79
1/1/2017 7:15	0.163	0.629	2.291	6.374	19.551	18.923	18.446	19.727	2065.48	2657.23	3038.09	2499.82
1/1/2017 7:30	0.163	0.629	2.29	6.374	19.563	18.923	18.447	19.727	2055.35	2665.16	3027.11	2461.98
1/1/2017 7:45	0.163	0.629	2.289	6.373	19.588	18.923	18.447	19.727	2037.95	2650.6	3038.08	2488.56
1/1/2017 8:00	0.165	0.629	2.289	6.373	19.597	18.923	18.447	19.727	2024.07	2659.7	3034.83	2491.12
1/1/2017 8:15	0.168	0.629	2.289	6.37	19.596	18.923	18.447	19.729	2019.81	2659.95	3032.34	2480.66
1/1/2017 8:30	0.172	0.629	2.289	6.37	19.596	18.923	18.458	19.729	2010.08	2647.14	3045.05	2496.46
1/1/2017 8:45	0.174	0.629	2.289	6.368	19.596	18.923	18.47	19.735	2003.18	2645.32	3044.32	2494.28
1/1/2017 9:00	0.174	0.629	2.289	6.369	19.596	18.923	18.452	19.729	2008.45	2656.49	3039.78	2493.37
1/1/2017 9:15	0.173	0.629	2.288	6.37	19.596	18.923	18.462	19.733	2021.07	2658.49	3047.96	2490.1
1/1/2017 9:30	0.171	0.626	2.286	6.368	19.596	18.944	18.471	19.762	2009.63	2655.95	3033.79	2508.08
1/1/2017 9:45	0.168	0.623	2.284	6.366	19.596	18.945	18.471	19.772	1992.25	2651.46	3040.29	2507.69
1/1/2017 10:00	0.168	0.623	2.286	6.366	19.595	18.943	18.469	19.77	1980.78	2652.79	3030.43	2517.64
1/1/2017 10:15	0.176	0.625	2.289	6.368	19.593	18.941	18.467	19.769	1983.8	2640.1	3026.42	2469.01
1/1/2017 10:30	0.187	0.627	2.289	6.368	19.592	18.943	18.467	19.769	1984.06	2643.2	3027.03	2507.63
1/1/2017 10:45	0.187	0.63	2.292	6.367	19.591	18.94	18.466	19.768	1991.17	2646	3028.07	2499.82
1/1/2017 11:00	0.19	0.634	2.293	6.367	19.589	18.938	18.464	19.763	2002.23	2637.98	3034.21	2496.88
1/1/2017 11:15	0.189	0.634	2.293	6.367	19.588	18.936	18.463	19.743	2019.84	2645.51	3031.3	2528.48
1/1/2017 11:30	0.188	0.632	2.291	6.364	19.586	18.917	18.463	19.72	2048.89	2639.43	3054.91	2489.98
1/1/2017 11:45	0.191	0.63	2.289	6.362	19.556	18.915	18.45	19.721	2084.85	2641.79	3022.77	2491.25
1/1/2017 12:00	0.199	0.631	2.287	6.36	19.542	18.915	18.439	19.721	2105.01	2647.87	3029.67	2473.09
1/1/2017 12:15	0.205	0.636	2.287	6.36	19.541	18.915	18.437	19.721	2127.25	2654.59	3016.23	2503.6
1/1/2017 12:30	0.205	0.638	2.287	6.36	19.541	18.906	18.42	19.721	2138.6	2666.94	3044.01	2470.37
1/1/2017 12:45	0.206	0.639	2.287	6.36	19.541	18.893	18.416	19.721	2145.95	2663.76	3025.13	2462.2
1/1/2017 13:00	0.215	0.639	2.287	6.36	19.541	18.893	18.416	19.721	2159.48	2661.67	3028.58	2469.28
1/1/2017 13:15	0.221	0.639	2.287	6.36	19.54	18.893	18.416	19.721	2171.2	2659.13	3032.39	2468.37
1/1/2017 13:30	0.227	0.639	2.287	6.364	19.54	18.879	18.416	19.721	2172.01	2665.85	3017.14	2468.73
1/1/2017 13:45	0.241	0.639	2.287	6.38	19.539	18.872	18.416	19.71	2191.81	2668.66	3007.88	2481.81
1/1/2017 14:00	0.263	0.639	2.287	6.39	19.537	18.872	18.416	19.715	2178.73	2662.04	3027.49	2452.39
1/1/2017 14:15	0.288	0.639	2.287	6.404	19.536	18.872	18.416	19.708	2190.9	2676.47	3025.13	2436.77
1/1/2017 14:30	0.292	0.639	2.287	6.404	19.531	18.872	18.416	19.696	2180.46	2667.48	3013.14	2465.46
1/1/2017 14:45	0.295	0.639	2.287	6.401	19.531	18.872	18.411	19.696	2180.28	2671.75	3025.49	2448.76
1/1/2017 15:00	0.308	0.639	2.287	6.404	19.508	18.872	18.4	19.694	2170.38	2670.3	3009.15	2448.94
1/1/2017 15:15	0.314	0.639	2.287	6.404	19.514	18.872	18.409	19.695	2156.12	2669.03	3029.85	2449.67
1/1/2017 15:30	0.321	0.639	2.287	6.404	19.531	18.872	18.406	19.696	2144.59	2676.29	3000.98	2450.39
1/1/2017 15:45	0.325	0.639	2.285	6.402	19.533	18.872	18.411	19.696	2123.89	2675.57	3012.24	2476.54
1/1/2017 16:00	0.315	0.639	2.282	6.387	19.533	18.872	18.412	19.691	2099.29	2672.39	3000.8	2460.92
1/1/2017 16:15	0.313	0.639	2.277	6.382	19.532	18.872	18.416	19.696	2085.12	2675.75	2998.98	2444.4
1/1/2017 16:30	0.308	0.642	2.28	6.384	19.534	18.876	18.416	19.705	2039.9	2669.03	3005.52	2475.82
1/1/2017 16:45	0.309	0.644	2.282	6.376	19.534	18.893	18.416	19.72	1991.96	2658.13	3025.67	2482.9
1/1/2017 17:00	0.305	0.645	2.282	6.367	19.534	18.893	18.416	19.72	1969.63	2655.68	3018.41	2492.88
1/1/2017 17:15	0.299	0.645	2.279	6.367	19.535	18.893	18.417	19.72	1966.72	2641.24	3019.32	2483.08
1/1/2017 17:30	0.299	0.646	2.273	6.367	19.538	18.894	18.42	19.716	1985.65	2649.56	3038.08	2492.21
1/1/2017 17:45	0.299	0.645	2.272	6.354	19.539	18.897	18.421	19.725	1970	2640.78	3009.68	2489.29
1/1/2017 18:00	0.299	0.645	2.272	6.346	19.541	18.9	18.424	19.725	1970.56	2639.67	3007.61	2462.11
1/1/2017 18:15	0.302	0.645	2.276	6.35	19.541	18.9	18.424	19.724	1977.75	2629.52	3019.25	2480.65
1/1/2017 18:30	0.304	0.642	2.278	6.352	19.541	18.9	18.424	19.724	1982.47	2631.89	3027.44	2496.83
1/1/2017 18:45	0.306	0.643	2.281	6.355	19.541	18.901	18.424	19.728	1969.22	2629.69	3013.93	2513.61
1/1/2017 19:00	0.309	0.646	2.284	6.358	19.544	18.921	18.447	19.728	1935.57	2631.76	3012.96	2502.38
1/1/2017 19:15	0.31	0.646	2.284	6.358	19.554	18.922	18.448	19.728	1909.96	2619.27	3025.66	2511.24
1/1/2017 19:30	0.31	0.646	2.284	6.358	19.587	18.924	18.449	19.73	1890.73	2618.14	3033.72	2518.01
1/1/2017 19:45	0.31	0.646	2.284	6.357	19.591	18.926	18.451	19.732	1880.11	2614.79	3036.64	2540.37
1/1/2017 20:00	0.31	0.647	2.284	6.356	19.58	18.925	18.451	19.732	1889.56	2598.8	3043.91	2510.76
1/1/2017 20:15	0.31	0.649	2.284	6.356	19.555	18.925	18.451	19.731	1907.55	2607.7	3034.82	2526.02
1/1/2017 20:30	0.31	0.649	2.284	6.35	19.57	18.925	18.451	19.732	1919.91	2600.52	3042.27	2518.75
1/1/2017 20:45	0.31	0.649	2.284	6.341	19.572	18.926	18.452	19.733	1928.36	2596.34	3041.73	2497.31
1/1/2017 21:00	0.31	0.65	2.284	6.337	19.547	18.927	18.453	19.734	1949.98	2607.06	3035.37	2496.04
1/1/2017 21:15	0.31	0.65	2.284	6.337	19.565	18.928	18.454	19.735	1960.52	2610.15	3041.36	2538.74
1/1/2017 21:30	0.31	0.651	2.284	6.337	19.593	18.928	18.456	19.735	1933.45	2607.06	3044.45	2502.76
1/1/2017 21:45	0.31	0.654	2.284	6.337	19.593	18.927	18.457	19.735	1931.9	2609.7	3019.92	2515.84
1/1/2017 22:00	0.31	0.656	2.284	6.337	19.588	18.927	18.454	19.735	1944.26	2610.06	3029.55	2502.94
1/1/2017 22:15	0.31	0.656	2.284	6.337	19.591	18.927	18.454	19.735	1954.98	2606.61	3053.54	2518.02
1/1/2017 22:30	0.31	0.656	2.284	6.337	19.593	18.927	18.455	19.735	1955.89	2609.61	3043.91	2529.29
1/1/2017 22:45	0.31	0.657	2.284	6.337	19.592	18.926	18.457	19.734	1958.16	2612.51	3036.09	2513.66
1/1/2017 23:00	0.31	0.657	2.283	6.337	19.593	18.927	18.476	19.735	1946.71	2611.79	3061.53	2484.04
1/1/2017 23:15	0.31	0.657	2.283	6.337	19.593	18.928	18.478	19.735	1946.08	2619.51	3032.82	2516.39
1/1/2017 23:30	0.31	0.657	2.283	6.337	19.593	18.927	18.477	19.735	1956.98	2608.97	3035.73	2532.02
1/1/2017 23:45	0.31	0.657	2.283	6.337	19.592	18.926	18.476	19.734	1958.43	2617.06	3054.26	2529.11
1/2/2017 0:00	0.31	0.657	2.283	6.337	19.592	18.926	18.476	19.734	1956.8	2613.24	3048.45	2526.93
1/2/2017 0:15	0.308	0.657	2.282	6.337	19.591	18.926	18.475	19.733	1957.98	2625.42	3051.36	2522.75
1/2/2017 0:30	0.304	0.657	2.282	6.337	19.591	18.925	18.475	19.733	1951.44	2616.42	3016.83	2540.74
1/2/2017 0:45	0.3	0.657	2.28	6.337	19.592	18.925	18.475	19.733	1977.42	2624.24	3052.08	2515.48
1/2/2017 1:00	0.299	0.657	2.281	6.337	19.591	18.924	18.474	19.732	1995.68	2619.42	3046.81	2513.12
1/2/2017 1:15	0.299	0.657	2.282	6.337	19.591	18.926	18.475	19.733	1976.15	2626.51	3026.64	2528.93
1/2/2017 1:30	0.299	0.657	2.281	6.337	19.592	18.93	18.476	19.733	1961.7	2624.96	3041.36	2541.1
1/2/2017 1:45	0.298	0.657	2.281	6.337	19.592	18.942	18.476	19.733	1956.07	2622.78	3055.72	2505.12
1/2/2017 2:00	0.295	0.657	2.283	6.337	19.593	18.948	18.477	19.734	1942.62	2618.42	3039.55	2517.84
1/2/2017 2:15	0.291	0.657	2.283	6.335	19.593	18.949	18.476	19.736	1920.91	2617.78	3041	2536.56
1/2/2017 2:30	0.288	0.657	2.283	6.333	19.594	18.949	18.477	19.735	1928.09	2612.43	3038.64	2552.55
1/2/2017 2:45	0.288	0.657	2.283	6.329	19.594	18.962	18.477	19.735	1930.18	2623.15	3036.64	2522.57
1/2/2017 3:00	0.288	0.657	2.282	6.328	19.595	18.971	18.494	19.755	1911.91	2617.24	3045.18	2529.11
1/2/2017 3:15	0.288	0.657	2.28	6.326	19.595	18.971	18.502	19.775	1896.1	2614.06	3068.44	2553.64
1/2/2017 3:30	0.288	0.657	2.279	6.326	19.604	18.97	18.502	19.78	1888.11	2613.97	3050.63	2536.56
1/2/2017 3:45	0.288	0.657	2.278	6.325	19.633	18.971	18.518	19.781	1860.85	2599.61	3066.98	2541.47
1/2/2017 4:00	0.288	0.657	2.272	6.325	19.641	18.975	18.526	19.781	1848.22	2609.43	3067.71	2545.64
1/2/2017 4:15	0.288	0.657	2.27	6.326	19.641	18.985	18.526	19.781	1839.86	2602.34	3052.63	2550.73
1/2/2017 4:30	0.288	0.657	2.267	6.326	19.641	18.993	18.526	19.781	1831.6	2588.98	3064.99	2565.45
1/2/2017 4:45	0.288	0.657	2.264	6.325	19.641	18.993	18.527	19.781	1827.33	2589.8	3061.35	2551.09
1/2/2017 5:00	0.288	0.658	2.263	6.325	19.641	18.993	18.527	19.781	1840.86	2586.62	3065.71	2544.19
1/2/2017 5:15	0.288	0.658	2.263	6.324	19.641	18.993	18.527	19.781	1856.13	2584.8	3062.44	2570.9
1/2/2017 5:30	0.288	0.658	2.263	6.321	19.641	18.993	18.527	19.782	1864.67	2590.8	3063.89	2565.45
1/2/2017 5:45	0.286	0.659	2.262	6.317	19.641	18.993	18.527	19.782	1867.67	2587.62	3056.26	2560.18
1/2/2017 6:00	0.282	0.659	2.262	6.315	19.641	18.993	18.527	19.782	1881.84	2589.35	3067.53	2548.19
1/2/2017 6:15	0.278	0.659	2.262	6.314	19.642	18.993	18.527	19.782	1886.75	2583.8	3069.53	2555.46
1/2/2017 6:30	0.277	0.659	2.262	6.315	19.642	19.009	18.54	19.782	1872.85	2595.43	3063.53	2544.92
1/2/2017 6:45	0.276	0.66	2.263	6.315	19.642	19.014	18.55	19.782	1845.86	2584.17	3062.62	2548.55
1/2/2017 7:00	0.272	0.662	2.263	6.315	19.642	19.014	18.55	19.782	1854.49	2585.99	3067.89	2597.98
1/2/2017 7:15	0.269	0.663	2.263	6.315	19.642	19.014	18.55	19.782	1868.57	2596.25	3056.45	2557.64
1/2/2017 7:30	0.267	0.663	2.263	6.315	19.645	19.014	18.55	19.785	1868.03	2592.62	3055.54	2556.18
1/2/2017 7:45	0.268	0.665	2.264	6.317	19.68	19.014	18.552	19.789	1858.31	2582.26	3071.34	2559.45
1/2/2017 8:00	0.268	0.667	2.264	6.316	19.688	19.014	18.57	19.825	1834.5	2582.9	3078.25	2568.18
1/2/2017 8:15	0.267	0.667	2.263	6.316	19.688	19.031	18.574	19.827	1811.97	2581.26	3060.81	2582.53
1/2/2017 8:30	0.268	0.668	2.264	6.316	19.688	19.031	18.574	19.827	1811.42	2580.17	3066.26	2591.62
1/2/2017 8:45	0.268	0.669	2.264	6.316	19.688	19.036	18.574	19.827	1815.97	2579.44	3069.71	2562.54
1/2/2017 9:00	0.267	0.669	2.263	6.315	19.697	19.044	18.574	19.827	1797.71	2570.18	3060.62	2617.06
1/2/2017 9:15	0.266	0.668	2.262	6.315	19.711	19.057	18.588	19.827	1794.89	2577.72	3076.43	2596.89
1/2/2017 9:30	0.266	0.668	2.262	6.314	19.711	19.057	18.596	19.827	1791.89	2567.18	3063.71	2615.42
1/2/2017 9:45	0.266	0.668	2.262	6.314	19.727	19.057	18.598	19.827	1783.17	2576.9	3073.89	2590.16
1/2/2017 10:00	0.266	0.671	2.262	6.314	19.733	19.056	18.604	19.826	1778.35	2568.54	3082.43	2606.16
1/2/2017 10:15	0.266	0.675	2.262	6.314	19.731	19.062	18.618	19.824	1769.99	2566.45	3088.06	2605.61
1/2/2017 10:30	0.266	0.677	2.262	6.314	19.728	19.065	18.615	19.821	1772.45	2567.09	3070.98	2595.8
1/2/2017 10:45	0.267	0.676	2.26	6.319	19.727	19.063	18.614	19.822	1789.58	2554.42	3080.24	2618.01
1/2/2017 11:00	0.28	0.673	2.261	6.327	19.726	19.068	18.614	19.835	1808.36	2559.35	3080.99	2585.78
1/2/2017 11:15	0.286	0.671	2.267	6.333	19.726	19.071	18.614	19.842	1824.53	2562.04	3085.93	2593.83
1/2/2017 11:30	0.308	0.668	2.271	6.349	19.724	19.072	18.613	19.859	1846.77	2558.67	3079.38	2604.17
1/2/2017 11:45	0.336	0.667	2.27	6.377	19.72	19.056	18.611	19.855	1869.38	2576.24	3079.57	2590.77
1/2/2017 12:00	0.364	0.668	2.269	6.39	19.717	19.047	18.61	19.847	1900.41	2579.35	3077.86	2593.88
1/2/2017 12:15	0.386	0.674	2.27	6.409	19.712	19.043	18.607	19.831	1926.24	2577.16	3093.79	2606.94
1/2/2017 12:30	0.406	0.677	2.271	6.417	19.711	19.042	18.606	19.843	1953.65	2593.85	3091.77	2573.51
1/2/2017 12:45	0.424	0.676	2.27	6.433	19.709	19.042	18.606	19.852	1968.18	2594.03	3075.07	2576.96
1/2/2017 13:00	0.447	0.673	2.266	6.448	19.708	19.043	18.606	19.851	1981.25	2593.85	3084.87	2581.5
1/2/2017 13:15	0.463	0.681	2.265	6.462	19.706	19.042	18.606	19.85	1992.87	2609.92	3074.52	2621.81
1/2/2017 13:30	0.465	0.682	2.265	6.448	19.704	19.022	18.604	19.835	2001.68	2609.83	3082.88	2595.66
1/2/2017 13:45	0.473	0.682	2.265	6.465	19.705	19.025	18.604	19.848	2011.58	2621.27	3072.89	2560.62
1/2/2017 14:00	0.473	0.682	2.265	6.453	19.706	19.027	18.597	19.85	2001.23	2626.45	3091.59	2578.23
1/2/2017 14:15	0.458	0.682	2.265	6.437	19.707	19.042	18.599	19.845	2002.13	2626.81	3084.69	2546.45
1/2/2017 14:30	0.444	0.681	2.265	6.426	19.708	19.042	18.595	19.85	2004.04	2632.89	3088.32	2585.31
1/2/2017 14:45	0.444	0.679	2.266	6.422	19.708	19.042	18.6	19.853	1988.24	2638.07	3063.08	2576.24
1/2/2017 15:00	0.443	0.679	2.268	6.418	19.708	19.042	18.606	19.853	1964.73	2629.17	3081.78	2587.31
1/2/2017 15:15	0.43	0.679	2.269	6.411	19.709	19.042	18.606	19.853	1941.3	2630.99	3077.61	2580.05
1/2/2017 15:30	0.421	0.678	2.268	6.397	19.71	19.042	18.606	19.854	1929.5	2635.98	3084.87	2582.23
1/2/2017 15:45	0.406	0.678	2.27	6.389	19.711	19.043	18.606	19.855	1911.52	2635.16	3095.59	2598.03
1/2/2017 16:00	0.402	0.677	2.269	6.387	19.713	19.045	18.609	19.857	1907.71	2634.07	3087.6	2588.04
1/2/2017 16:15	0.388	0.678	2.264	6.371	19.715	19.047	18.61	19.859	1901.49	2629.72	3083.82	2600.57
1/2/2017 16:30	0.385	0.678	2.257	6.368	19.716	19.061	18.611	19.859	1886.02	2616.11	3105.43	2597.4
1/2/2017 16:45	0.374	0.677	2.251	6.363	19.719	19.07	18.615	19.862	1864.65	2618.32	3098.78	2588.53
1/2/2017 17:00	0.369	0.678	2.251	6.35	19.72	19.071	18.633	19.863	1851.77	2619.71	3094.46	2604.36
1/2/2017 17:15	0.367	0.681	2.255	6.35	19.72	19.071	18.638	19.863	1846.5	2615.26	3087.19	2604.36
1/2/2017 17:30	0.369	0.681	2.256	6.351	19.72	19.088	18.638	19.863	1845.96	2607.36	3083.01	2596.18
1/2/2017 17:45	0.369	0.68	2.257	6.352	19.72	19.093	18.638	19.863	1849.98	2607.57	3103.94	2609.84
1/2/2017 18:00	0.371	0.68	2.259	6.354	19.72	19.093	18.638	19.863	1857.61	2608.52	3100.11	2614.88
1/2/2017 18:15	0.374	0.681	2.261	6.357	19.72	19.093	18.638	19.863	1844.06	2594.62	3100.35	2606.34
1/2/2017 18:30	0.374	0.681	2.262	6.356	19.731	19.094	18.641	19.864	1839.89	2608.51	3104.67	2622.78
1/2/2017 18:45	0.374	0.681	2.262	6.349	19.732	19.096	18.644	19.866	1828.78	2608.97	3104.78	2614.15
1/2/2017 19:00	0.372	0.68	2.262	6.337	19.736	19.098	18.654	19.869	1848.93	2608.03	3108.02	2598.31
1/2/2017 19:15	0.368	0.679	2.262	6.337	19.73	19.099	18.648	19.871	1856.49	2596.89	3099.15	2606.88
1/2/2017 19:30	0.364	0.68	2.262	6.337	19.727	19.1	18.645	19.871	1876.93	2605.79	3101.87	2613.24
1/2/2017 19:45	0.361	0.679	2.262	6.337	19.727	19.1	18.656	19.871	1891.56	2611.97	3118.41	2633.23
1/2/2017 20:00	0.354	0.679	2.262	6.337	19.73	19.1	18.667	19.873	1894.92	2601.89	3115.32	2626.14
1/2/2017 20:15	0.353	0.679	2.262	6.337	19.728	19.1	18.656	19.871	1907.37	2613.33	3092.24	2621.42
1/2/2017 20:30	0.353	0.679	2.263	6.337	19.728	19.1	18.647	19.871	1920.64	2612.61	3095.51	2620.51
1/2/2017 20:45	0.354	0.679	2.263	6.338	19.728	19.1	18.647	19.871	1935.08	2615.24	3092.42	2598.52
1/2/2017 21:00	0.355	0.68	2.264	6.335	19.728	19.1	18.668	19.885	1932.99	2616.97	3113.14	2618.33
1/2/2017 21:15	0.355	0.681	2.264	6.331	19.728	19.1	18.668	19.889	1930.09	2618.97	3107.51	2623.96
1/2/2017 21:30	0.356	0.682	2.265	6.329	19.728	19.1	18.669	19.902	1929.54	2632.87	3114.23	2614.88
1/2/2017 21:45	0.356	0.683	2.266	6.329	19.728	19.1	18.669	19.897	1939.44	2630.6	3082.25	2602.16
1/2/2017 22:00	0.355	0.683	2.266	6.33	19.728	19.1	18.66	19.886	1952.25	2629.87	3111.14	2602.34
1/2/2017 22:15	0.348	0.683	2.265	6.33	19.728	19.1	18.658	19.876	1972.06	2634.05	3097.88	2598.89
1/2/2017 22:30	0.347	0.684	2.266	6.328	19.73	19.1	18.669	19.906	1968.79	2634.32	3109.14	2604.88
1/2/2017 22:45	0.339	0.684	2.264	6.322	19.742	19.1	18.669	19.915	1946.08	2636.14	3103.69	2613.61
1/2/2017 23:00	0.337	0.684	2.261	6.321	19.763	19.1	18.669	19.915	1942.99	2639.05	3108.23	2604.34
1/2/2017 23:15	0.337	0.684	2.259	6.321	19.756	19.1	18.669	19.912	1924.45	2636.68	3106.24	2629.05
1/2/2017 23:30	0.337	0.684	2.259	6.321	19.747	19.1	18.669	19.915	1930.36	2645.68	3122.59	2585.44
1/2/2017 23:45	0.337	0.685	2.259	6.321	19.73	19.1	18.669	19.914	1946.71	2639.05	3112.05	2614.33
1/3/2017 0:00	0.337	0.685	2.258	6.321	19.729	19.1	18.669	19.905	1959.89	2642.68	3122.77	2598.52
1/3/2017 0:15	0.333	0.685	2.258	6.321	19.729	19.099	18.669	19.905	1974.88	2643.04	3101.87	2589.62
1/3/2017 0:30	0.327	0.686	2.258	6.321	19.73	19.099	18.669	19.899	1990.14	2653.76	3088.43	2610.88
1/3/2017 0:45	0.326	0.686	2.258	6.321	19.73	19.099	18.669	19.911	1996.14	2651.22	3133.86	2599.43
1/3/2017 1:00	0.323	0.686	2.258	6.321	19.73	19.099	18.669	19.891	1996.87	2659.12	3099.51	2610.7
1/3/2017 1:15	0.316	0.689	2.259	6.321	19.73	19.099	18.669	19.894	2013.4	2653.31	3115.5	2598.52
1/3/2017 1:30	0.316	0.69	2.258	6.321	19.731	19.099	18.669	19.899	2006.86	2665.85	3108.6	2581.62
1/3/2017 1:45	0.315	0.692	2.258	6.321	19.731	19.099	18.669	19.895	2012.4	2655.49	3102.24	2613.42
1/3/2017 2:00	0.315	0.694	2.258	6.321	19.731	19.099	18.669	19.894	2015.58	2663.67	3116.77	2595.62
1/3/2017 2:15	0.315	0.694	2.258	6.321	19.731	19.099	18.669	19.912	1999.14	2663.39	3116.23	2601.79
1/3/2017 2:30	0.311	0.694	2.258	6.321	19.731	19.099	18.669	19.916	1986.05	2666.85	3115.87	2576.54
1/3/2017 2:45	0.305	0.694	2.259	6.32	19.747	19.099	18.669	19.915	1977.42	2665.3	3105.33	2597.25
1/3/2017 3:00	0.304	0.695	2.258	6.318	19.771	19.099	18.673	19.917	1964.07	2663.76	3107.32	2615.24
1/3/2017 3:15	0.298	0.695	2.258	6.315	19.768	19.099	18.683	19.917	1960.61	2661.94	3121.68	2620.33
1/3/2017 3:30	0.294	0.695	2.258	6.311	19.741	19.099	18.67	19.917	1969.15	2663.21	3128.77	2591.44
1/3/2017 3:45	0.294	0.695	2.258	6.306	19.732	19.099	18.669	19.911	1981.33	2663.94	3118.05	2605.61
1/3/2017 4:00	0.294	0.695	2.258	6.301	19.744	19.099	18.676	19.918	1991.23	2664.85	3117.68	2581.44
1/3/2017 4:15	0.294	0.695	2.258	6.299	19.735	19.099	18.671	19.918	1995.87	2669.3	3125.5	2600.7
1/3/2017 4:30	0.294	0.696	2.258	6.299	19.746	19.099	18.683	19.917	2005.77	2667.3	3111.69	2607.97
1/3/2017 4:45	0.293	0.695	2.257	6.298	19.771	19.099	18.693	19.918	1983.51	2666.03	3105.33	2601.43
1/3/2017 5:00	0.292	0.696	2.257	6.299	19.778	19.099	18.693	19.918	1962.61	2662.85	3127.86	2630.51
1/3/2017 5:15	0.285	0.697	2.258	6.299	19.778	19.109	18.693	19.918	1947.08	2664.94	3136.58	2611.97
1/3/2017 5:30	0.282	0.699	2.257	6.299	19.779	19.12	18.694	19.918	1938.9	2667.21	3113.87	2588.53
1/3/2017 5:45	0.278	0.698	2.258	6.299	19.779	19.12	18.694	19.918	1934.72	2663.49	3122.59	2583.26
1/3/2017 6:00	0.273	0.7	2.257	6.299	19.779	19.12	18.705	19.918	1929.81	2661.94	3129.49	2621.6
1/3/2017 6:15	0.272	0.7	2.257	6.299	19.779	19.121	18.717	19.918	1927.99	2659.85	3128.04	2602.7
1/3/2017 6:30	0.272	0.7	2.257	6.299	19.779	19.139	18.717	19.918	1913.82	2656.58	3106.24	2602.88
1/3/2017 6:45	0.272	0.7	2.256	6.299	19.779	19.142	18.717	19.918	1893.92	2656.95	3113.5	2619.06
1/3/2017 7:00	0.272	0.701	2.255	6.299	19.779	19.142	18.717	19.918	1909.37	2652.22	3119.86	2619.6
1/3/2017 7:15	0.272	0.7	2.252	6.299	19.779	19.142	18.717	19.918	1912.1	2655.4	3122.77	2619.97
1/3/2017 7:30	0.264	0.698	2.249	6.299	19.78	19.142	18.717	19.918	1912.46	2653.22	3113.68	2595.07
1/3/2017 7:45	0.259	0.697	2.247	6.299	19.789	19.142	18.717	19.918	1904.28	2652.49	3146.03	2628.14
1/3/2017 8:00	0.251	0.697	2.247	6.297	19.804	19.142	18.717	19.918	1896.56	2647.41	3127.68	2627.05
1/3/2017 8:15	0.251	0.696	2.247	6.291	19.803	19.143	18.718	19.919	1893.74	2651.04	3120.59	2630.69
1/3/2017 8:30	0.251	0.697	2.247	6.289	19.799	19.142	18.721	19.919	1903.92	2655.31	3131.31	2606.7
1/3/2017 8:45	0.251	0.698	2.247	6.29	19.82	19.158	18.739	19.931	1897.65	2646.31	3126.41	2635.78
1/3/2017 9:00	0.251	0.7	2.247	6.297	19.826	19.161	18.741	19.929	1895.2	2656.04	3137.13	2641.41
1/3/2017 9:15	0.254	0.703	2.247	6.299	19.826	19.163	18.741	19.945	1899.92	2644.5	3134.58	2629.78
1/3/2017 9:30	0.271	0.706	2.251	6.31	19.825	19.163	18.741	19.957	1912.19	2640.68	3118.95	2631.78
1/3/2017 9:45	0.287	0.704	2.254	6.326	19.824	19.163	18.74	19.962	1917.37	2644.13	3114.41	2639.77
1/3/2017 10:00	0.315	0.701	2.252	6.351	19.822	19.164	18.741	19.961	1921.36	2650.13	3137.13	2635.23
1/3/2017 10:15	0.381	0.7	2.256	6.415	19.834	19.163	18.74	19.963	1922.27	2650.58	3124.59	2617.42
1/3/2017 10:30	0.486	0.699	2.261	6.498	19.851	19.158	18.734	19.97	1932.42	2647.24	3121.12	2627.61
1/3/2017 10:45	0.499	0.694	2.256	6.486	19.844	19.157	18.737	19.962	1944.77	2663.15	3117.3	2639.35
1/3/2017 11:00	0.55	0.694	2.252	6.532	19.845	19.157	18.739	19.976	1968.74	2658.29	3117.5	2641.94
1/3/2017 11:15	0.578	0.698	2.251	6.541	19.84	19.154	18.748	19.975	1979.97	2666.14	3119.56	2624.64
1/3/2017 11:30	0.602	0.7	2.25	6.565	19.837	19.152	18.728	19.981	2003.99	2671.45	3137.78	2624.41
1/3/2017 11:45	0.622	0.705	2.25	6.57	19.833	19.149	18.726	19.962	2009.76	2665.49	3140.99	2637.61
1/3/2017 12:00	0.631	0.707	2.249	6.582	19.833	19.149	18.72	19.959	2046.71	2668.03	3132.27	2607.65
1/3/2017 12:15	0.639	0.704	2.25	6.582	19.815	19.139	18.702	19.957	2060.06	2668.94	3118.28	2598.57
1/3/2017 12:30	0.645	0.704	2.255	6.581	19.809	19.13	18.702	19.961	2078.04	2683.1	3130.63	2604.02
1/3/2017 12:45	0.651	0.704	2.261	6.589	19.8	19.128	18.701	19.957	2079.95	2692.45	3135.35	2603.29
1/3/2017 13:00	0.659	0.704	2.263	6.595	19.801	19.124	18.698	19.957	2096.29	2688.09	3135.72	2595.85
1/3/2017 13:15	0.665	0.71	2.264	6.602	19.802	19.134	18.695	19.953	2091.36	2697.01	3122.47	2570.02
1/3/2017 13:30	0.664	0.707	2.258	6.595	19.794	19.125	18.694	19.95	2086.54	2701.68	3126.14	2602.67
1/3/2017 13:45	0.674	0.708	2.259	6.596	19.786	19.112	18.694	19.95	2103.65	2701.01	3125.48	2593.46
1/3/2017 14:00	0.676	0.708	2.263	6.596	19.777	19.102	18.694	19.95	2095.81	2710.91	3137.5	2599.45
1/3/2017 14:15	0.634	0.704	2.262	6.559	19.783	19.113	18.697	19.954	2097.91	2703.35	3126.76	2595.5
1/3/2017 14:30	0.614	0.704	2.26	6.538	19.785	19.125	18.699	19.957	2069.31	2709.68	3117.9	2586.2
1/3/2017 14:45	0.6	0.704	2.255	6.537	19.789	19.127	18.702	19.952	2059.24	2709.34	3137.53	2577.32
1/3/2017 15:00	0.577	0.704	2.252	6.507	19.779	19.127	18.702	19.939	2065.69	2701.62	3119.19	2596.21
1/3/2017 15:15	0.526	0.704	2.248	6.461	19.749	19.127	18.702	19.941	2055.7	2716.24	3122.28	2587.86
1/3/2017 15:30	0.489	0.704	2.244	6.433	19.751	19.127	18.703	19.942	2040.36	2705.25	3116.65	2591.12
1/3/2017 15:45	0.464	0.706	2.246	6.415	19.752	19.127	18.721	19.943	2021.84	2705.98	3136.08	2596.75
1/3/2017 16:00	0.447	0.709	2.249	6.4	19.754	19.127	18.726	19.944	2010.76	2702.44	3115.92	2592.21
1/3/2017 16:15	0.426	0.71	2.25	6.389	19.755	19.127	18.726	19.945	1996.23	2693.91	3139.35	2582.41
1/3/2017 16:30	0.409	0.71	2.25	6.372	19.757	19.127	18.726	19.929	1995.14	2706.07	3123.91	2605.83
1/3/2017 16:45	0.397	0.709	2.25	6.362	19.759	19.129	18.728	19.926	1999.24	2700.37	3130.47	2590.05
1/3/2017 17:00	0.383	0.71	2.251	6.346	19.762	19.131	18.73	19.927	1999.38	2697.01	3140.3	2596.76
1/3/2017 17:15	0.371	0.708	2.251	6.345	19.764	19.132	18.731	19.924	2001.18	2699.39	3119.97	2602.85
1/3/2017 17:30	0.364	0.704	2.251	6.335	19.766	19.134	18.733	19.911	2014.07	2699.72	3142.95	2584.91
1/3/2017 17:45	0.368	0.705	2.255	6.328	19.766	19.134	18.733	19.913	2012.17	2690.01	3134.97	2577.84
1/3/2017 18:00	0.37	0.704	2.253	6.331	19.766	19.134	18.733	19.931	1995.41	2700.33	3128.32	2593.52
1/3/2017 18:15	0.367	0.704	2.25	6.33	19.766	19.135	18.733	19.932	1994.03	2688.71	3136.12	2581.06
1/3/2017 18:30	0.362	0.702	2.251	6.325	19.769	19.137	18.736	19.935	1984.19	2691.77	3127.42	2635.16
1/3/2017 18:45	0.354	0.701	2.251	6.324	19.773	19.141	18.74	19.938	1981.33	2699.64	3123.31	2615.6
1/3/2017 19:00	0.353	0.7	2.248	6.316	19.773	19.141	18.74	19.939	1975.42	2693.01	3144.76	2609.24
1/3/2017 19:15	0.353	0.7	2.244	6.314	19.774	19.142	18.741	19.941	1983.33	2689.02	3131.86	2618.69
1/3/2017 19:30	0.354	0.7	2.242	6.315	19.774	19.142	18.741	19.941	1973.33	2690.2	3134.22	2625.42
1/3/2017 19:45	0.355	0.702	2.242	6.316	19.774	19.142	18.741	19.94	1979.6	2696.38	3144.03	2589.44
1/3/2017 20:00	0.357	0.704	2.245	6.319	19.773	19.142	18.741	19.941	1985.87	2693.56	3144.03	2596.71
1/3/2017 20:15	0.353	0.705	2.246	6.321	19.774	19.141	18.741	19.94	1992.41	2684.02	3144.03	2594.71
1/3/2017 20:30	0.348	0.706	2.247	6.32	19.774	19.141	18.741	19.946	1990.14	2688.56	3135.85	2588.89
1/3/2017 20:45	0.342	0.706	2.247	6.314	19.774	19.141	18.741	19.942	1993.41	2693.65	3155.48	2601.79
1/3/2017 21:00	0.337	0.706	2.247	6.302	19.775	19.141	18.741	19.945	2012.95	2695.29	3144.94	2604.16
1/3/2017 21:15	0.337	0.706	2.247	6.299	19.775	19.141	18.741	19.944	2007.77	2700.28	3122.04	2606.52
1/3/2017 21:30	0.337	0.706	2.247	6.299	19.775	19.141	18.741	19.944	2010.4	2693.29	3147.3	2612.88
1/3/2017 21:45	0.337	0.706	2.247	6.299	19.776	19.141	18.741	19.958	2002.86	2694.2	3138.76	2611.97
1/3/2017 22:00	0.335	0.706	2.247	6.299	19.777	19.141	18.741	19.957	2008.49	2696.29	3132.58	2591.07
1/3/2017 22:15	0.327	0.706	2.247	6.299	19.785	19.141	18.741	19.95	2005.86	2700.28	3145.67	2593.98
1/3/2017 22:30	0.324	0.706	2.247	6.299	19.797	19.142	18.741	19.958	2005.5	2696.29	3151.48	2612.15
1/3/2017 22:45	0.316	0.706	2.247	6.299	19.797	19.143	18.743	19.961	2007.31	2701.65	3139.12	2594.53
1/3/2017 23:00	0.316	0.706	2.247	6.299	19.781	19.144	18.744	19.945	2022.58	2698.1	3135.49	2609.06
1/3/2017 23:15	0.316	0.706	2.247	6.3	19.789	19.145	18.745	19.959	2022.4	2699.28	3137.31	2604.34
1/3/2017 23:30	0.313	0.706	2.247	6.299	19.793	19.148	18.747	19.956	2017.85	2695.92	3134.22	2589.44
1/3/2017 23:45	0.306	0.708	2.248	6.295	19.784	19.148	18.748	19.948	2038.48	2697.19	3120.59	2590.53
1/4/2017 0:00	0.298	0.71	2.251	6.289	19.784	19.148	18.748	19.949	2047.38	2701.37	3123.86	2587.98
1/4/2017 0:15	0.299	0.712	2.253	6.286	19.784	19.148	18.748	19.948	2045.11	2697.74	3134.76	2578.72
1/4/2017 0:30	0.3	0.712	2.253	6.284	19.784	19.148	18.748	19.948	2054.29	2700.92	3127.13	2581.08
1/4/2017 0:45	0.3	0.712	2.253	6.284	19.784	19.148	18.747	19.94	2059.56	2702.37	3128.77	2584.71
1/4/2017 1:00	0.294	0.712	2.253	6.284	19.784	19.148	18.748	19.926	2062.74	2702.92	3143.85	2586.71
1/4/2017 1:15	0.284	0.711	2.252	6.283	19.785	19.148	18.748	19.926	2076.28	2715.55	3122.59	2573.99
1/4/2017 1:30	0.276	0.71	2.251	6.282	19.786	19.145	18.748	19.926	2086.18	2716.64	3126.59	2564.18
1/4/2017 1:45	0.275	0.709	2.25	6.281	19.786	19.13	18.748	19.926	2091.45	2709.64	3144.76	2595.07
1/4/2017 2:00	0.275	0.709	2.25	6.281	19.786	19.146	18.748	19.926	2090.99	2706.92	3128.04	2600.16
1/4/2017 2:15	0.269	0.709	2.25	6.281	19.786	19.148	18.748	19.93	2073.91	2724.18	3147.3	2564.91
1/4/2017 2:30	0.258	0.709	2.251	6.281	19.787	19.139	18.748	19.926	2070.73	2713.09	3122.23	2591.07
1/4/2017 2:45	0.253	0.708	2.249	6.28	19.787	19.145	18.748	19.926	2074.28	2715.73	3121.14	2588.53
1/4/2017 3:00	0.252	0.707	2.248	6.279	19.787	19.129	18.748	19.926	2083.54	2722.72	3139.85	2567.09
1/4/2017 3:15	0.251	0.707	2.248	6.278	19.787	19.126	18.744	19.925	2096.17	2720.09	3120.59	2561.82
1/4/2017 3:30	0.25	0.706	2.247	6.277	19.784	19.123	18.744	19.923	2100.62	2713.55	3134.58	2542.55
1/4/2017 3:45	0.244	0.706	2.247	6.277	19.782	19.12	18.741	19.92	2092.18	2729.18	3132.58	2577.44
1/4/2017 4:00	0.233	0.706	2.247	6.277	19.782	19.12	35.998	19.919	2101.53	2731.45	3115.14	2562.72
1/4/2017 4:15	0.229	0.706	2.247	6.277	19.782	19.106	87.827	19.919	2117.8	2724.82	3132.4	2570.72
1/4/2017 4:30	0.228	0.705	2.246	6.276	19.782	19.1	88.921	19.919	2132.15	2724.36	3112.59	2553.82
1/4/2017 4:45	0.228	0.705	2.246	6.276	19.782	19.1	87.786	19.919	2135.15	2727.36	3126.04	2536.38
1/4/2017 5:00	0.223	0.704	2.245	6.274	19.783	19.099	86.546	19.919	2133.61	2728.36	3117.32	2536.2
1/4/2017 5:15	0.215	0.703	2.244	6.274	19.76	19.098	85.374	19.919	2132.15	2740.99	3118.95	2573.81
1/4/2017 5:30	0.207	0.703	2.244	6.274	19.738	19.098	84.283	19.919	2145.78	2734.08	3118.59	2557.27
1/4/2017 5:45	0.203	0.702	2.243	6.273	19.738	19.098	83.26	19.919	2169.49	2734.08	3137.31	2529.84
1/4/2017 6:00	0.203	0.702	2.242	6.272	19.738	19.098	77.111	19.92	2176.49	2732.45	3106.05	2556.91
1/4/2017 6:15	0.204	0.703	2.243	6.273	19.738	19.098	57.69	19.919	2189.57	2734.26	3134.58	2548.19
1/4/2017 6:30	0.206	0.705	2.246	6.275	19.738	19.098	35.714	19.919	2176.67	2736.72	3109.14	2552.37
1/4/2017 6:45	0.205	0.706	2.247	6.271	19.738	19.097	23.254	19.909	2150.05	2738.62	3127.31	2540.74
1/4/2017 7:00	0.192	0.706	2.247	6.267	19.739	19.08	19.896	19.89	2161.77	2732.36	3105.87	2527.84
1/4/2017 7:15	0.185	0.706	2.247	6.266	19.739	19.076	19.23	19.875	2180.31	2740.99	3099.51	2522.02
1/4/2017 7:30	0.185	0.706	2.247	6.26	19.739	19.084	19.061	19.888	2176.4	2737.08	3111.14	2529.84
1/4/2017 7:45	0.185	0.706	2.247	6.256	19.741	19.084	18.982	19.891	2144.05	2736.9	3114.05	2538.56
1/4/2017 8:00	0.184	0.706	2.247	6.257	19.744	19.1	18.933	19.915	2123.88	2738.26	3115.68	2554.55
1/4/2017 8:15	0.18	0.706	2.247	6.257	19.745	19.103	18.895	19.909	2092.45	2737.81	3118.77	2530.93
1/4/2017 8:30	0.178	0.706	2.247	6.263	19.742	19.1	18.862	19.907	2095.26	2726.91	3123.5	2546.55
1/4/2017 8:45	0.185	0.706	2.247	6.276	19.74	19.098	18.836	19.907	2100.62	2734.54	3118.05	2556.91
1/4/2017 9:00	0.194	0.706	2.247	6.279	19.751	19.098	18.836	19.919	2071.73	2729.72	3111.87	2549.46
1/4/2017 9:15	0.204	0.704	2.245	6.296	19.78	19.098	18.829	19.918	2044.47	2725.63	3122.04	2536.01
1/4/2017 9:30	0.205	0.703	2.241	6.298	19.752	19.098	18.812	19.918	2055.29	2720	3106.24	2548.55
1/4/2017 9:45	0.231	0.708	2.24	6.319	19.733	19.094	18.788	19.913	2087.36	2715.09	3101.51	2551.46
1/4/2017 10:00	0.257	0.711	2.24	6.348	19.733	19.091	18.778	19.909	2113.18	2725.1	3105.91	2546.14
1/4/2017 10:15	0.304	0.711	2.243	6.383	19.76	19.091	18.757	19.907	2137.62	2716.01	3095.58	2510.29
1/4/2017 10:30	0.382	0.71	2.241	6.452	19.764	19.068	18.757	19.903	2148.65	2713.31	3095.68	2522.21
1/4/2017 10:45	0.453	0.71	2.246	6.498	19.757	19.076	18.75	19.898	2155.73	2725.99	3081.95	2556.18
1/4/2017 11:00	0.485	0.71	2.25	6.512	19.752	19.075	18.726	19.9	2154.87	2722.62	3089.07	2530.13
1/4/2017 11:15	0.419	0.708	2.248	6.432	19.751	19.084	18.709	19.897	2141.6	2729.68	3104.48	2541.91
1/4/2017 11:30	0.409	0.704	2.244	6.438	19.749	19.066	18.702	19.899	2137.87	2726.5	3111.2	2514.86
1/4/2017 11:45	0.431	0.705	2.244	6.467	19.75	19.062	18.703	19.906	2157.94	2727.32	3098.31	2511.22
1/4/2017 12:00	0.481	0.708	2.244	6.51	19.751	19.062	18.703	19.908	2172.38	2725.32	3095.59	2517.4
1/4/2017 12:15	0.523	0.714	2.244	6.537	19.745	19.06	18.701	19.893	2194.26	2728.32	3091.59	2518.67
1/4/2017 12:30	0.546	0.714	2.244	6.555	19.728	19.058	18.699	19.891	2206.15	2724.32	3083.96	2496.7
1/4/2017 12:45	0.556	0.715	2.244	6.553	19.719	19.049	18.685	19.889	2212.19	2725.62	3074.09	2519.7
1/4/2017 13:00	0.557	0.714	2.244	6.541	19.708	19.036	18.651	19.885	2222.18	2733.11	3078.26	2489.99
1/4/2017 13:15	0.519	0.715	2.244	6.497	19.695	19.025	18.651	19.879	2244.37	2731.75	3082.06	2504.18
1/4/2017 13:30	0.493	0.714	2.243	6.489	19.692	19.015	18.651	19.878	2262.71	2730.38	3088.19	2480.97
1/4/2017 13:45	0.495	0.714	2.243	6.493	19.677	19.015	18.651	19.863	2283.69	2731.94	3073.97	2479.8
1/4/2017 14:00	0.55	0.715	2.244	6.54	19.679	18.998	18.619	19.866	2295.31	2737.12	3064.35	2463.83
1/4/2017 14:15	0.582	0.715	2.244	6.559	19.651	18.993	18.604	19.858	2304.66	2737.39	3052.72	2478.35
1/4/2017 14:30	0.585	0.714	2.243	6.539	19.65	18.993	18.604	19.848	2304.01	2745.07	3066.74	2454.45
1/4/2017 14:45	0.535	0.714	2.244	6.49	19.652	18.993	18.604	19.846	2299.74	2734.93	3062.15	2467.44
1/4/2017 15:00	0.491	0.715	2.244	6.456	19.638	18.993	18.604	19.848	2290.23	2734.49	3063.44	2457.84
1/4/2017 15:15	0.494	0.714	2.244	6.456	19.634	18.986	18.606	19.84	2286.32	2739.03	3055.64	2473.27
1/4/2017 15:30	0.447	0.714	2.244	6.408	19.616	18.976	18.608	19.81	2280.24	2738.21	3047.64	2461.29
1/4/2017 15:45	0.411	0.712	2.244	6.382	19.619	18.975	18.608	19.81	2275.25	2734.13	3046.92	2461.11
1/4/2017 16:00	0.392	0.707	2.244	6.363	19.62	18.975	18.59	19.811	2273.16	2731.04	3033.66	2441.68
1/4/2017 16:15	0.375	0.704	2.244	6.351	19.621	18.975	18.59	19.811	2258.81	2728.32	3036.75	2450.75
1/4/2017 16:30	0.359	0.704	2.244	6.336	19.622	18.976	18.584	19.812	2245.01	2721.96	3039.11	2449.3
1/4/2017 16:45	0.346	0.706	2.246	6.319	19.623	18.975	18.584	19.813	2232.94	2724.14	3018.59	2446.03
1/4/2017 17:00	0.339	0.709	2.249	6.311	19.624	18.981	18.584	19.813	2205.61	2728.04	3051.09	2470.18
1/4/2017 17:15	0.33	0.71	2.248	6.303	19.624	18.997	18.584	19.814	2180.91	2724.68	3047.83	2500.15
1/4/2017 17:30	0.322	0.71	2.248	6.3	19.625	18.997	18.585	19.814	2158.85	2712.52	3031.85	2456.38
1/4/2017 17:45	0.32	0.71	2.247	6.3	19.625	18.997	18.586	19.814	2129.25	2715.79	3036.02	2467.82
1/4/2017 18:00	0.32	0.71	2.246	6.295	19.625	18.996	18.584	19.814	2143.41	2714.43	3021.31	2461.83
1/4/2017 18:15	0.32	0.71	2.245	6.28	19.625	18.997	18.584	19.815	2144.23	2704.8	3017.68	2460.92
1/4/2017 18:30	0.32	0.71	2.243	6.278	19.625	18.997	18.584	19.815	2141.23	2704.26	3041.83	2479.81
1/4/2017 18:45	0.323	0.71	2.242	6.278	19.625	18.982	18.584	19.815	2132.7	2690.73	3025.85	2465.64
1/4/2017 19:00	0.328	0.71	2.242	6.278	19.625	18.978	18.585	19.815	2152.67	2698.72	3032.39	2484.35
1/4/2017 19:15	0.33	0.71	2.241	6.278	19.624	18.997	18.584	19.815	2152.04	2698.81	3011.87	2468.55
1/4/2017 19:30	0.33	0.71	2.241	6.278	19.625	18.997	18.585	19.815	2125.43	2693.09	3028.94	2460.2
1/4/2017 19:45	0.335	0.71	2.241	6.277	19.624	18.997	18.588	19.815	2098.01	2695.9	3026.03	2475.45
1/4/2017 20:00	0.341	0.71	2.241	6.274	19.624	18.997	18.584	19.815	2093.11	2692.27	3013.14	2476.9
1/4/2017 20:15	0.341	0.71	2.24	6.269	19.624	18.997	18.584	19.816	2087.3	2680.38	3038.93	2455.11
1/4/2017 20:30	0.341	0.71	2.24	6.267	19.624	18.997	18.584	19.816	2106.82	2682.83	3029.49	2482.9
1/4/2017 20:45	0.341	0.71	2.241	6.265	19.624	18.997	18.584	19.816	2109.91	2682.74	3027.67	2452.21
1/4/2017 21:00	0.341	0.71	2.24	6.258	19.624	18.997	18.584	19.816	2109.36	2674.66	3014.05	2463.28
1/4/2017 21:15	0.346	0.71	2.239	6.256	19.623	18.997	18.584	19.816	2109.91	2684.55	3022.59	2472.36
1/4/2017 21:30	0.352	0.71	2.239	6.256	19.623	18.997	18.584	19.816	2098.1	2679.65	3020.77	2457.84
1/4/2017 21:45	0.356	0.71	2.24	6.256	19.623	18.997	18.584	19.816	2098.65	2669.84	3014.41	2474.18
1/4/2017 22:00	0.361	0.71	2.239	6.256	19.622	18.993	18.584	19.816	2093.57	2681.28	3031.85	2482.9
1/4/2017 22:15	0.363	0.71	2.239	6.256	19.622	18.979	18.573	19.816	2107.36	2670.48	3024.22	2454.2
1/4/2017 22:30	0.363	0.71	2.239	6.256	19.622	18.975	18.561	19.816	2116.99	2667.39	3010.05	2458.2
1/4/2017 22:45	0.363	0.71	2.239	6.256	19.622	18.976	18.562	19.816	2111.45	2676.38	2989.53	2452.75
1/4/2017 23:00	0.363	0.71	2.239	6.256	19.622	18.975	18.561	19.804	2117.72	2679.47	3017.68	2451.12
1/4/2017 23:15	0.363	0.71	2.239	6.256	19.622	18.975	18.561	19.794	2134.42	2680.1	3006.42	2474
1/4/2017 23:30	0.363	0.71	2.239	6.254	19.623	18.976	18.561	19.794	2127.89	2675.02	2993.89	2441.68
1/4/2017 23:45	0.364	0.71	2.239	6.249	19.623	18.976	18.561	19.795	2129.34	2669.39	3008.78	2451.12
1/5/2017 0:00	0.371	0.71	2.239	6.246	19.623	18.976	18.562	19.792	2121.89	2674.84	3005.33	2469.09
1/5/2017 0:15	0.374	0.71	2.239	6.246	19.622	18.966	18.562	19.773	2137.06	2664.22	3024.4	2447.49
1/5/2017 0:30	0.374	0.71	2.239	6.246	19.589	18.956	18.562	19.774	2154.03	2669.84	3014.96	2459.29
1/5/2017 0:45	0.378	0.71	2.238	6.243	19.587	18.956	18.564	19.775	2156.39	2670.66	3008.97	2464.37
1/5/2017 1:00	0.384	0.71	2.237	6.237	19.582	18.958	18.565	19.776	2154.87	2679.58	3002.27	2452.22
1/5/2017 1:15	0.385	0.71	2.236	6.235	19.579	18.958	18.566	19.777	2161.6	2662.07	2996.11	2448.42
1/5/2017 1:30	0.385	0.71	2.235	6.234	19.579	18.958	18.562	19.777	2151.26	2662.8	2989.76	2444.26
1/5/2017 1:45	0.385	0.71	2.232	6.234	19.579	18.958	18.548	19.776	2171.6	2673.8	2997.77	2447.53
1/5/2017 2:00	0.385	0.71	2.232	6.235	19.579	18.957	18.543	19.776	2166.05	2674.63	2996.07	2446.36
1/5/2017 2:15	0.389	0.71	2.231	6.234	19.578	18.957	18.543	19.776	2163.15	2673.72	2999.15	2421.66
1/5/2017 2:30	0.395	0.711	2.231	6.235	19.578	18.957	18.542	19.776	2150.57	2666.13	2998	2428.51
1/5/2017 2:45	0.397	0.711	2.23	6.235	19.577	18.956	18.541	19.776	2149.88	2663.17	2994.05	2445.61
1/5/2017 3:00	0.403	0.711	2.23	6.235	19.577	18.957	18.542	19.776	2140.68	2672.81	2986.45	2429.81
1/5/2017 3:15	0.405	0.71	2.229	6.234	19.577	18.95	18.541	19.776	2143.86	2663.37	3011.7	2451.79
1/5/2017 3:30	0.407	0.711	2.229	6.235	19.577	18.936	18.519	19.756	2147.11	2665.22	2982.49	2440.03
1/5/2017 3:45	0.408	0.711	2.23	6.235	19.577	18.935	18.518	19.753	2158.63	2667.32	2984.05	2434.31
1/5/2017 4:00	0.407	0.711	2.229	6.234	19.577	18.935	18.518	19.753	2163.28	2668.07	2965.55	2430.7
1/5/2017 4:15	0.407	0.711	2.229	6.232	19.577	18.935	18.518	19.753	2165.79	2675.5	2991.79	2441.31
1/5/2017 4:30	0.407	0.711	2.229	6.227	19.577	18.934	18.518	19.742	2161.01	2664.17	2983.17	2419.08
1/5/2017 4:45	0.408	0.712	2.23	6.227	19.576	18.919	18.518	19.732	2164.24	2661.88	2984.34	2456.19
1/5/2017 5:00	0.408	0.711	2.23	6.224	19.572	18.916	18.518	19.734	2174.7	2663.77	2976.6	2452.47
1/5/2017 5:15	0.409	0.711	2.23	6.225	19.554	18.914	18.518	19.731	2176.46	2668.63	2978.46	2417.1
1/5/2017 5:30	0.415	0.712	2.231	6.226	19.575	18.914	18.518	19.732	2167.99	2658.82	2986.37	2424.08
1/5/2017 5:45	0.418	0.711	2.23	6.224	19.576	18.935	18.518	19.739	2147.16	2662.58	2971.24	2435.29
1/5/2017 6:00	0.419	0.711	2.23	6.224	19.573	18.918	18.518	19.731	2133.05	2659.66	2987.48	2423.55
1/5/2017 6:15	0.42	0.711	2.23	6.221	19.575	18.916	18.518	19.731	2135.42	2649.41	2984.78	2435.01
1/5/2017 6:30	0.426	0.711	2.23	6.22	19.575	18.923	18.518	19.731	2128.41	2659.46	2972.57	2441.34
1/5/2017 6:45	0.429	0.711	2.23	6.218	19.575	18.935	18.518	19.732	2117.48	2662.31	2973.86	2414.14
1/5/2017 7:00	0.429	0.711	2.229	6.215	19.575	18.936	18.518	19.733	2096.95	2656.56	2984.08	2436.01
1/5/2017 7:15	0.429	0.711	2.23	6.214	19.575	18.935	18.518	19.744	2099.51	2647.85	2966.29	2443.1
1/5/2017 7:30	0.429	0.71	2.229	6.213	19.576	18.936	18.518	19.751	2079	2646.94	2980.72	2431.93
1/5/2017 7:45	0.429	0.711	2.229	6.213	19.575	18.936	18.518	19.755	2073.86	2645.99	2983.67	2452.13
1/5/2017 8:00	0.429	0.711	2.229	6.213	19.575	18.936	18.518	19.755	2068.45	2646.59	2970.66	2433.66
1/5/2017 8:15	0.429	0.71	2.229	6.212	19.576	18.936	18.518	19.755	2069.71	2642.57	2972.09	2446.89
1/5/2017 8:30	0.432	0.71	2.229	6.212	19.575	18.936	18.518	19.755	2061.73	2633.12	2965.07	2442.08
1/5/2017 8:45	0.438	0.71	2.229	6.212	19.575	18.936	18.518	19.755	2051.22	2629.97	2985.99	2462.63
1/5/2017 9:00	0.44	0.71	2.229	6.212	19.575	18.935	18.518	19.755	2045.57	2631.03	2988.86	2449.35
1/5/2017 9:15	0.446	0.71	2.228	6.212	19.574	18.936	18.518	19.755	2032.21	2632.93	2969.78	2437.17
1/5/2017 9:30	0.449	0.71	2.228	6.212	19.574	18.936	18.518	19.755	2026.75	2625.91	2979.93	2441.14
1/5/2017 9:45	0.449	0.71	2.228	6.212	19.573	18.942	18.517	19.754	2023.2	2637.61	2997.16	2458.02
1/5/2017 10:00	0.45	0.71	2.228	6.212	19.572	18.952	18.516	19.752	2017.3	2626.63	2971.92	2428.42
1/5/2017 10:15	0.45	0.71	2.228	6.212	19.572	18.935	18.516	19.752	2030.19	2630.99	2973.74	2457.29
1/5/2017 10:30	0.45	0.71	2.228	6.212	19.571	18.932	18.514	19.751	2046.62	2628.99	2969.2	2419.34
1/5/2017 10:45	0.45	0.71	2.228	6.212	19.57	18.932	18.514	19.751	2038.82	2620.54	2983	2458.02
1/5/2017 11:00	0.45	0.71	2.228	6.212	19.57	18.932	18.514	19.751	2055.7	2622.45	2957.94	2458.93
1/5/2017 11:15	0.459	0.71	2.228	6.212	19.57	18.932	18.514	19.751	2069.96	2616.82	2978.82	2438.41
1/5/2017 11:30	0.46	0.71	2.228	6.211	19.57	18.932	18.514	19.751	2079.76	2622	2984.09	2466.01
1/5/2017 11:45	0.468	0.711	2.229	6.212	19.569	18.932	18.514	19.751	2094.2	2615.64	2973.92	2441.86
1/5/2017 12:00	0.47	0.712	2.227	6.211	19.549	18.927	18.514	19.751	2118.72	2627.26	2968.84	2427.15
1/5/2017 12:15	0.471	0.712	2.227	6.217	19.546	18.91	18.504	19.736	2144.86	2622.54	2973.74	2436.05
1/5/2017 12:30	0.479	0.712	2.227	6.219	19.546	18.898	18.491	19.706	2154.4	2625.36	2963.02	2411.71
1/5/2017 12:45	0.478	0.713	2.225	6.217	19.536	18.888	18.491	19.706	2180	2632.8	2957.21	2400.09
1/5/2017 13:00	0.478	0.713	2.227	6.211	19.523	18.888	18.476	19.706	2197.07	2633.89	2938.87	2399
1/5/2017 13:15	0.48	0.714	2.226	6.207	19.523	18.888	18.467	19.706	2210.42	2634.43	2941.78	2421.88
1/5/2017 13:30	0.48	0.715	2.226	6.205	19.51	18.888	18.467	19.706	2218.05	2640.16	2963.57	2416.8
1/5/2017 13:45	0.482	0.715	2.225	6.206	19.5	18.872	18.467	19.706	2226.76	2634.53	2938.15	2428.42
1/5/2017 14:00	0.483	0.715	2.223	6.205	19.499	18.863	18.467	19.706	2225.67	2644.51	2942.32	2394.1
1/5/2017 14:15	0.487	0.716	2.224	6.206	19.499	18.861	18.467	19.706	2221.04	2651.5	2940.14	2379.93
1/5/2017 14:30	0.488	0.716	2.224	6.206	19.499	18.857	18.467	19.706	2204.34	2639.88	2957.21	2396.1
1/5/2017 14:45	0.489	0.716	2.224	6.206	19.499	18.864	18.467	19.706	2194.98	2638.43	2942.69	2397.91
1/5/2017 15:00	0.488	0.716	2.223	6.206	19.499	18.861	18.467	19.706	2180.18	2637.98	2937.42	2390.83
1/5/2017 15:15	0.489	0.717	2.224	6.207	19.499	18.862	18.467	19.706	2172.38	2638.34	2944.86	2413.53
1/5/2017 15:30	0.489	0.716	2.224	6.207	19.499	18.845	18.462	19.706	2163.3	2634.16	2941.6	2405.72
1/5/2017 15:45	0.49	0.717	2.225	6.208	19.499	18.845	18.448	19.705	2158.39	2632.98	2945.77	2418.07
1/5/2017 16:00	0.498	0.719	2.227	6.21	19.496	18.844	18.443	19.693	2163.3	2633.89	2936.15	2394.1
1/5/2017 16:15	0.502	0.719	2.227	6.209	19.476	18.844	18.443	19.665	2160.84	2635.43	2948.32	2375.03
1/5/2017 16:30	0.503	0.72	2.227	6.21	19.476	18.844	18.443	19.669	2170.56	2636.98	2929.07	2392.65
1/5/2017 16:45	0.505	0.72	2.227	6.21	19.476	18.844	18.443	19.664	2157.67	2629.8	2935.97	2395.01
1/5/2017 17:00	0.512	0.72	2.228	6.211	19.475	18.844	18.433	19.661	2162.93	2615.91	2931.06	2379.57
1/5/2017 17:15	0.514	0.72	2.228	6.21	19.474	18.844	18.423	19.661	2171.65	2626.45	2929.25	2385.75
1/5/2017 17:30	0.515	0.721	2.228	6.205	19.474	18.844	18.419	19.661	2178.01	2634.8	2908.91	2384.66
1/5/2017 17:45	0.515	0.721	2.228	6.201	19.474	18.844	18.419	19.661	2173.1	2628.17	2920.17	2388.47
1/5/2017 18:00	0.515	0.721	2.228	6.195	19.474	18.844	18.419	19.662	2168.02	2623.27	2917.08	2417.52
1/5/2017 18:15	0.515	0.721	2.228	6.192	19.474	18.844	18.419	19.662	2161.75	2625.26	2925.25	2380.66
1/5/2017 18:30	0.515	0.721	2.228	6.19	19.474	18.844	18.419	19.662	2144.96	2629.8	2921.99	2393.74
1/5/2017 18:45	0.521	0.721	2.228	6.19	19.474	18.844	18.419	19.662	2145.59	2629.8	2920.17	2399
1/5/2017 19:00	0.526	0.721	2.228	6.19	19.465	18.837	18.419	19.662	2156.85	2622.27	2933.06	2376.3
1/5/2017 19:15	0.531	0.721	2.228	6.19	19.45	18.824	18.419	19.662	2171.56	2620.82	2933.97	2361.05
1/5/2017 19:30	0.534	0.721	2.228	6.19	19.467	18.84	18.419	19.662	2159.39	2619.27	2924.71	2395.55
1/5/2017 19:45	0.534	0.721	2.228	6.19	19.473	18.844	18.419	19.662	2140.87	2614.28	2928.52	2398.82
1/5/2017 20:00	0.536	0.721	2.228	6.19	19.473	18.844	18.419	19.662	2135.42	2622.18	2923.07	2412.98
1/5/2017 20:15	0.536	0.721	2.228	6.19	19.471	18.843	18.419	19.662	2136.88	2613.64	2920.53	2403.18
1/5/2017 20:30	0.536	0.721	2.228	6.19	19.472	18.844	18.419	19.662	2146.14	2617	2919.62	2391.92
1/5/2017 20:45	0.536	0.721	2.228	6.19	19.451	18.825	18.419	19.662	2135.88	2614.1	2916.9	2393.01
1/5/2017 21:00	0.536	0.721	2.228	6.19	19.45	18.808	18.42	19.662	2146.77	2612.46	2908.91	2408.08
1/5/2017 21:15	0.536	0.721	2.228	6.19	19.451	18.806	18.42	19.664	2147.6	2614.3	2920.01	2380.86
1/5/2017 21:30	0.536	0.721	2.228	6.19	19.452	18.805	18.421	19.685	2152.5	2602.22	2928.17	2374.14
1/5/2017 21:45	0.537	0.721	2.228	6.19	19.452	18.821	18.422	19.709	2143.44	2608.77	2919.29	2376.51
1/5/2017 22:00	0.537	0.721	2.228	6.19	19.453	18.805	18.422	19.682	2145.27	2610.97	2906.78	2392.14
1/5/2017 22:15	0.538	0.721	2.228	6.19	19.454	18.806	18.421	19.69	2156.08	2606.07	2906.97	2394.88
1/5/2017 22:30	0.542	0.721	2.229	6.191	19.453	18.804	18.42	19.695	2155.58	2605.4	2894.87	2383.67
1/5/2017 22:45	0.546	0.722	2.229	6.189	19.453	18.805	18.423	19.695	2140.58	2613.39	2899.51	2362.5
1/5/2017 23:00	0.548	0.722	2.23	6.187	19.453	18.805	18.414	19.668	2156.31	2605.36	2916.37	2373.71
1/5/2017 23:15	0.548	0.721	2.229	6.183	19.452	18.805	18.399	19.666	2169.12	2594.49	2881.45	2364.19
1/5/2017 23:30	0.548	0.722	2.229	6.181	19.453	18.804	18.405	19.666	2171.81	2606.26	2895.87	2336.09
1/5/2017 23:45	0.548	0.722	2.229	6.18	19.452	18.805	18.4	19.666	2163.63	2601.57	2890.65	2366.98
1/6/2017 0:00	0.548	0.721	2.229	6.179	19.434	18.806	18.401	19.667	2170.87	2606.99	2916.77	2373.49
1/6/2017 0:15	0.547	0.721	2.228	6.176	19.431	18.806	18.388	19.668	2191.04	2596.01	2894.8	2367.32
1/6/2017 0:30	0.549	0.721	2.228	6.172	19.431	18.806	18.378	19.668	2200.73	2596.35	2897.97	2345.95
1/6/2017 0:45	0.552	0.721	2.228	6.169	19.414	18.793	18.378	19.669	2222.36	2601.28	2871.66	2362.86
1/6/2017 1:00	0.555	0.721	2.228	6.168	19.409	18.767	18.379	19.663	2230.57	2594.33	2884.42	2354
1/6/2017 1:15	0.558	0.721	2.227	6.167	19.393	18.764	18.375	19.628	2245.5	2602.63	2884.82	2320.43
1/6/2017 1:30	0.558	0.721	2.225	6.167	19.393	18.764	18.374	19.624	2255.68	2602	2891.01	2346.41
1/6/2017 1:45	0.558	0.721	2.224	6.168	19.41	18.765	18.38	19.642	2232.24	2599.64	2867.76	2336.06
1/6/2017 2:00	0.559	0.721	2.222	6.168	19.413	18.769	18.38	19.647	2197.82	2597.64	2870.12	2330.06
1/6/2017 2:15	0.561	0.724	2.222	6.171	19.432	18.793	18.38	19.663	2157.86	2600.64	2862.67	2378.56
1/6/2017 2:30	0.563	0.726	2.224	6.174	19.432	18.808	18.382	19.67	2094.01	2599.82	2874.66	2358.76
1/6/2017 2:45	0.564	0.726	2.224	6.174	19.434	18.808	18.398	19.67	2048.59	2580.65	2890.1	2368.76
1/6/2017 3:00	0.565	0.728	2.225	6.176	19.447	18.808	18.403	19.669	2015.73	2586.34	2886.09	2360.89
1/6/2017 3:15	0.568	0.731	2.228	6.18	19.45	18.807	18.408	19.669	1982.92	2575.97	2880.77	2383.65
1/6/2017 3:30	0.569	0.732	2.225	6.181	19.466	18.82	18.43	19.672	1957.41	2568.42	2894.32	2366.99
1/6/2017 3:45	0.566	0.731	2.221	6.181	19.484	18.835	18.434	19.675	1919	2560.73	2907.62	2394.28
1/6/2017 4:00	0.562	0.728	2.219	6.179	19.485	18.836	18.435	19.676	1890.38	2552.46	2902.17	2397
1/6/2017 4:15	0.562	0.727	2.222	6.172	19.485	18.836	18.435	19.677	1889.2	2544.01	2902.71	2420.26
1/6/2017 4:30	0.564	0.728	2.225	6.166	19.485	18.836	18.434	19.677	1894.74	2541.28	2884.91	2422.08
1/6/2017 4:45	0.565	0.728	2.225	6.166	19.485	18.842	18.434	19.677	1898.74	2532.02	2902.35	2423.71
1/6/2017 5:00	0.565	0.728	2.225	6.166	19.485	18.844	18.434	19.677	1897.74	2524.11	2900.53	2407.72
1/6/2017 5:15	0.565	0.728	2.225	6.167	19.487	18.839	18.437	19.679	1901.92	2524.57	2923.43	2406.27
1/6/2017 5:30	0.564	0.729	2.226	6.168	19.491	18.844	18.441	19.683	1921.27	2520.93	2898.72	2405.18
1/6/2017 5:45	0.561	0.732	2.23	6.172	19.492	18.843	18.441	19.683	1925.63	2520.75	2914.53	2400.64
1/6/2017 6:00	0.56	0.734	2.231	6.173	19.491	18.854	18.441	19.696	1926.09	2524.2	2902.53	2392.82
1/6/2017 6:15	0.56	0.734	2.227	6.172	19.492	18.865	18.442	19.706	1904.92	2517.93	2927.43	2431.71
1/6/2017 6:30	0.56	0.734	2.223	6.166	19.501	18.87	18.458	19.706	1871.3	2513.03	2905.99	2419.9
1/6/2017 6:45	0.561	0.735	2.222	6.165	19.537	18.886	18.469	19.706	1840.41	2516.48	2910.53	2422.26
1/6/2017 7:00	0.563	0.736	2.223	6.164	19.537	18.886	18.488	19.706	1806.47	2503.99	2889.15	2432.49
1/6/2017 7:15	0.565	0.738	2.224	6.159	19.537	18.906	18.489	19.707	1780.16	2493.96	2923.56	2430
1/6/2017 7:30	0.566	0.74	2.22	6.158	19.537	18.908	18.49	19.707	1773.36	2491.26	2927.22	2448.37
1/6/2017 7:45	0.566	0.739	2.216	6.158	19.54	18.91	18.493	19.709	1777.44	2481.65	2924.45	2449.76
1/6/2017 8:00	0.565	0.739	2.215	6.157	19.556	18.922	18.501	19.734	1760.03	2481.74	2938.5	2460.39
1/6/2017 8:15	0.569	0.742	2.218	6.161	19.59	18.936	18.521	19.759	1721.88	2470.85	2934.26	2448.58
1/6/2017 8:30	0.569	0.745	2.222	6.165	19.59	18.939	18.537	19.758	1682.37	2452.09	2936.51	2488.82
1/6/2017 8:45	0.569	0.745	2.222	6.165	19.59	18.958	18.544	19.758	1648.91	2442.55	2921.97	2492.1
1/6/2017 9:00	0.561	0.745	2.222	6.165	19.623	18.975	18.554	19.758	1623.73	2425.18	2926.88	2495.37
1/6/2017 9:15	0.552	0.745	2.222	6.165	19.636	18.979	18.568	19.758	1579.27	2389.18	2926.33	2518.47
1/6/2017 9:30	0.55	0.745	2.222	6.165	19.637	18.998	18.58	19.779	1566.63	2378.63	2928.88	2517.92
1/6/2017 9:45	0.55	0.746	2.222	6.165	19.637	19.011	18.591	19.803	1548.99	2366.91	2925.61	2539.56
1/6/2017 10:00	0.55	0.746	2.222	6.165	19.662	19.023	18.594	19.803	1545.72	2341.36	2933.97	2518.1
1/6/2017 10:15	0.55	0.746	2.222	6.165	19.682	19.023	18.615	19.803	1524.99	2338.63	2940.15	2531.56
1/6/2017 10:30	0.55	0.745	2.222	6.165	19.682	19.032	18.615	19.803	1540.36	2327.63	2944.7	2569.38
1/6/2017 10:45	0.549	0.744	2.221	6.164	19.682	19.045	18.635	19.804	1546.45	2328.9	2927.61	2554.11
1/6/2017 11:00	0.546	0.74	2.217	6.159	19.683	19.045	18.639	19.804	1568.32	2318.21	2917.17	2564.05
1/6/2017 11:15	0.562	0.74	2.216	6.158	19.679	19.042	18.637	19.801	1588.03	2320.7	2931.39	2560.37
1/6/2017 11:30	0.564	0.74	2.216	6.158	19.676	19.039	18.633	19.798	1609.85	2314.78	2938.75	2547.13
1/6/2017 11:45	0.565	0.739	2.217	6.167	19.675	19.038	18.632	19.797	1642.56	2333.44	2935.08	2543.26
1/6/2017 12:00	0.563	0.737	2.218	6.175	19.675	19.039	18.632	19.796	1651.95	2337.14	2926.11	2557.93
1/6/2017 12:15	0.585	0.735	2.221	6.199	19.688	19.055	18.631	19.825	1667.7	2343.95	2918.72	2581.28
1/6/2017 12:30	0.623	0.74	2.224	6.232	19.713	19.059	18.631	19.838	1674.59	2352.39	2942.33	2538.92
1/6/2017 12:45	0.657	0.74	2.226	6.258	19.712	19.057	18.629	19.834	1683.23	2362.11	2900.17	2567.81
1/6/2017 13:00	0.693	0.742	2.222	6.281	19.704	19.052	18.625	19.828	1704.84	2368.54	2910.87	2562.16
1/6/2017 13:15	0.75	0.736	2.221	6.343	19.703	19.051	18.622	19.836	1720.64	2373.88	2933.74	2573.88
1/6/2017 13:30	0.817	0.739	2.219	6.391	19.707	19.059	18.635	19.834	1740.62	2376.58	2913.02	2551.82
1/6/2017 13:45	0.86	0.74	2.218	6.417	19.703	19.058	18.633	19.834	1762.16	2383.3	2946.14	2553.54
1/6/2017 14:00	0.883	0.735	2.219	6.431	19.719	19.062	18.651	19.853	1755.54	2403.01	2937.98	2566.63
1/6/2017 14:15	0.893	0.734	2.219	6.434	19.726	19.064	18.661	19.856	1753.02	2388.49	2929.42	2572.91
1/6/2017 14:30	0.906	0.732	2.214	6.446	19.728	19.066	18.663	19.858	1753.78	2396.26	2916.86	2566.65
1/6/2017 14:45	0.901	0.736	2.212	6.438	19.73	19.067	18.665	19.86	1743.78	2405.27	2936.42	2572.93
1/6/2017 15:00	0.838	0.742	2.217	6.37	19.715	19.069	18.666	19.865	1726.66	2407.93	2939.3	2573.19
1/6/2017 15:15	0.737	0.744	2.219	6.293	19.703	19.079	18.671	19.873	1713.84	2418.07	2934.86	2589.24
1/6/2017 15:30	0.681	0.746	2.223	6.262	19.72	19.095	18.671	19.875	1685.59	2413.36	2939.06	2576.72
1/6/2017 15:45	0.648	0.745	2.225	6.244	19.736	19.095	18.684	19.876	1667.78	2407.27	2943.05	2597.8
1/6/2017 16:00	0.628	0.741	2.224	6.233	19.751	19.096	18.695	19.877	1657.15	2398.55	2961.59	2573.63
1/6/2017 16:15	0.612	0.739	2.217	6.232	19.76	19.1	18.7	19.881	1659.88	2391.28	2961.04	2578.35
1/6/2017 16:30	0.601	0.742	2.218	6.219	19.764	19.117	18.708	19.884	1644.43	2396.46	2956.14	2603.61
1/6/2017 16:45	0.601	0.744	2.218	6.217	19.764	19.124	18.726	19.884	1642.97	2391.09	2959.05	2594.71
1/6/2017 17:00	0.583	0.745	2.212	6.218	19.765	19.133	18.727	19.884	1631.98	2379.19	2950.32	2597.98
1/6/2017 17:15	0.584	0.746	2.212	6.209	19.765	19.146	18.727	19.885	1632.05	2379.3	2938.46	2615.54
1/6/2017 17:30	0.577	0.745	2.215	6.202	19.766	19.146	18.727	19.885	1631.25	2375.78	2945.21	2623.92
1/6/2017 17:45	0.566	0.741	2.215	6.202	19.771	19.151	18.735	19.89	1611.41	2379.62	2967.96	2617.66
1/6/2017 18:00	0.568	0.742	2.218	6.205	19.78	19.16	18.757	19.896	1607.14	2372.48	2957.16	2615.13
1/6/2017 18:15	0.571	0.745	2.222	6.209	19.779	19.172	18.757	19.902	1609.63	2369.72	2911.05	2619.02
1/6/2017 18:30	0.56	0.746	2.222	6.198	19.773	19.168	18.757	19.892	1629.64	2369.09	2949.43	2651.21
1/6/2017 18:45	0.551	0.746	2.222	6.188	19.8	19.178	18.76	19.921	1637.37	2376.09	2957.06	2616.48
1/6/2017 19:00	0.553	0.749	2.225	6.191	19.822	19.178	18.761	19.94	1642.55	2375.54	2952.15	2635.21
1/6/2017 19:15	0.555	0.751	2.227	6.193	19.822	19.178	18.761	19.941	1645.91	2381.27	2960.52	2635.03
1/6/2017 19:30	0.543	0.752	2.228	6.195	19.824	19.178	18.764	19.941	1665.1	2373	2971.06	2617.93
1/6/2017 19:45	0.535	0.752	2.228	6.195	19.825	19.179	18.785	19.941	1654.46	2382.54	2962.52	2621.93
1/6/2017 20:00	0.535	0.752	2.22	6.186	19.825	19.181	18.785	19.942	1642.91	2379.91	2945.79	2649.94
1/6/2017 20:15	0.537	0.757	2.219	6.178	19.828	19.181	18.789	19.945	1643.32	2378.7	2948.41	2633.46
1/6/2017 20:30	0.523	0.758	2.216	6.179	19.832	19.185	18.792	19.948	1666.62	2383.52	2960.01	2642.8
1/6/2017 20:45	0.519	0.757	2.213	6.18	19.832	19.185	18.793	19.949	1682.66	2384.79	2962.78	2649
1/6/2017 21:00	0.519	0.753	2.213	6.18	19.833	19.186	18.793	19.949	1699.23	2387.08	2966.8	2634.11
1/6/2017 21:15	0.515	0.748	2.213	6.18	19.835	19.188	18.795	19.951	1719.78	2397.54	2957.71	2645.2
1/6/2017 21:30	0.498	0.744	2.213	6.18	19.837	19.189	18.796	19.952	1731.07	2403.02	2976.64	2637.76
1/6/2017 21:45	0.498	0.74	2.214	6.18	19.837	19.19	18.797	19.952	1756.04	2417.39	2980.33	2627.41
1/6/2017 22:00	0.498	0.741	2.214	6.179	19.837	19.19	18.797	19.952	1758.52	2408.04	2971.41	2628.46
1/6/2017 22:15	0.499	0.741	2.215	6.173	19.839	19.207	18.8	19.956	1746.91	2423.68	2987.46	2644.12
1/6/2017 22:30	0.494	0.741	2.216	6.171	19.84	19.214	18.823	19.985	1718.91	2429.11	3008.75	2655.01
1/6/2017 22:45	0.48	0.742	2.217	6.172	19.876	19.228	18.84	20.001	1695.26	2419.11	2982.55	2667.39
1/6/2017 23:00	0.481	0.743	2.219	6.173	19.888	19.236	18.847	20.001	1667.51	2427.02	2975.82	2657.93
1/6/2017 23:15	0.481	0.742	2.219	6.168	19.888	19.236	18.847	20.001	1673.79	2410.83	2976.37	2653.38
1/6/2017 23:30	0.467	0.742	2.219	6.165	19.888	19.236	18.847	20.002	1691.44	2419.29	3018.22	2666.3
1/6/2017 23:45	0.46	0.743	2.219	6.164	19.859	19.236	18.847	20.002	1734.83	2425.57	2997.84	2662.12
1/7/2017 0:00	0.46	0.743	2.22	6.165	19.865	19.236	18.847	20.002	1757.4	2424.29	2988.01	2643.19
1/7/2017 0:15	0.461	0.743	2.22	6.165	19.88	19.236	18.847	20.002	1759.13	2429.57	2992.74	2640.46
1/7/2017 0:30	0.451	0.744	2.222	6.167	19.884	19.236	18.847	20.001	1770.68	2435.76	2985.65	2649.56
1/7/2017 0:45	0.442	0.746	2.224	6.169	19.89	19.236	18.847	20.001	1769.32	2440.3	3006.03	2637.19
1/7/2017 1:00	0.443	0.747	2.225	6.171	19.89	19.236	18.847	20.001	1756.4	2450.77	2965.81	2673.76
1/7/2017 1:15	0.432	0.748	2.225	6.171	19.891	19.236	18.847	20.001	1754.67	2449.49	3010.94	2620.81
1/7/2017 1:30	0.422	0.748	2.225	6.169	19.892	19.236	18.847	20.003	1772.95	2464.96	3021.68	2651.56
1/7/2017 1:45	0.422	0.748	2.225	6.167	19.892	19.236	18.847	20.006	1795.7	2453.68	3006.94	2648.83
1/7/2017 2:00	0.422	0.748	2.225	6.165	19.892	19.236	18.847	20.02	1804.89	2468.6	2990.2	2640.83
1/7/2017 2:15	0.419	0.748	2.225	6.163	19.892	19.236	18.847	20.024	1815.17	2465.69	3009.67	2646.83
1/7/2017 2:30	0.399	0.748	2.223	6.16	19.893	19.236	18.847	20.014	1833.55	2477.51	3014.58	2636.28
1/7/2017 2:45	0.396	0.747	2.221	6.158	19.892	19.236	18.847	20.024	1857.84	2484.34	3014.76	2651.74
1/7/2017 3:00	0.395	0.748	2.22	6.155	19.894	19.236	18.847	20.025	1877.13	2493.89	3016.76	2636.82
1/7/2017 3:15	0.383	0.749	2.22	6.153	19.894	19.236	18.847	20.025	1876.13	2494.62	3017.49	2618.08
1/7/2017 3:30	0.373	0.749	2.219	6.149	19.895	19.236	18.847	20.025	1865.21	2505.08	3016.94	2627.73
1/7/2017 3:45	0.373	0.75	2.219	6.147	19.895	19.236	18.847	20.025	1880.77	2504.72	3018.22	2636.46
1/7/2017 4:00	0.367	0.751	2.219	6.144	19.895	19.236	18.847	20.025	1886.32	2520.73	3019.13	2612.62
1/7/2017 4:15	0.352	0.752	2.219	6.143	19.897	19.236	18.847	20.027	1889.41	2514.36	3011.67	2632.28
1/7/2017 4:30	0.351	0.753	2.219	6.143	19.897	19.236	18.847	20.025	1904.79	2526.01	3007.3	2623.18
1/7/2017 4:45	0.349	0.755	2.22	6.143	19.897	19.236	18.847	20.037	1906.7	2529.92	3014.4	2606.07
1/7/2017 5:00	0.33	0.754	2.219	6.142	19.898	19.236	18.847	20.038	1915.89	2529.83	3024.95	2596.79
1/7/2017 5:15	0.329	0.755	2.219	6.142	19.898	19.236	18.847	20.036	1920.8	2548.03	3029.5	2612.99
1/7/2017 5:30	0.33	0.756	2.22	6.143	19.898	19.235	18.847	20.045	1939.09	2552.57	3019.49	2598.07
1/7/2017 5:45	0.315	0.758	2.219	6.142	19.899	19.235	18.849	20.048	1929.62	2556.58	3023.31	2601.7
1/7/2017 6:00	0.307	0.758	2.219	6.142	19.9	19.235	18.85	20.048	1927.81	2554.76	3044.06	2601.7
1/7/2017 6:15	0.307	0.76	2.218	6.141	19.9	19.236	18.859	20.048	1922.62	2551.66	3035.14	2604.25
1/7/2017 6:30	0.293	0.76	2.218	6.141	19.901	19.257	18.875	20.048	1915.43	2555.85	3033.14	2606.62
1/7/2017 6:45	0.284	0.76	2.217	6.139	19.901	19.257	18.895	20.048	1886.86	2567.68	3030.96	2597.88
1/7/2017 7:00	0.283	0.76	2.216	6.139	19.9	19.271	18.894	20.047	1865.66	2561.67	3033.5	2621.36
1/7/2017 7:15	0.276	0.759	2.215	6.137	19.907	19.277	18.894	20.047	1850.46	2555.47	3031.66	2622.43
1/7/2017 7:30	0.259	0.758	2.213	6.136	19.944	19.277	18.892	20.046	1831.4	2551.95	3027.22	2611.09
1/7/2017 7:45	0.259	0.758	2.213	6.136	19.945	19.287	18.892	20.046	1822.11	2541.34	3038.15	2611.3
1/7/2017 8:00	0.258	0.758	2.213	6.138	19.945	19.296	18.899	20.07	1825.75	2553.29	3034.58	2612.69
1/7/2017 8:15	0.27	0.758	2.213	6.157	19.945	19.297	18.919	20.089	1810.26	2549.44	3048.78	2623.84
1/7/2017 8:30	0.269	0.758	2.213	6.157	19.943	19.298	18.933	20.087	1803.28	2546.8	3044.12	2628.11
1/7/2017 8:45	0.258	0.758	2.213	6.157	19.942	19.315	18.935	20.086	1782.72	2545.79	3039.93	2613.55
1/7/2017 9:00	0.258	0.758	2.214	6.164	19.951	19.314	18.934	20.084	1786.49	2539.37	3042.8	2646.31
1/7/2017 9:15	0.254	0.754	2.22	6.168	19.981	19.31	18.929	20.079	1784.23	2528.96	3059.67	2613.61
1/7/2017 9:30	0.256	0.753	2.227	6.172	19.981	19.319	18.93	20.086	1788.84	2534.65	3057.08	2614.84
1/7/2017 9:45	0.271	0.757	2.223	6.191	19.977	19.327	18.948	20.119	1780.66	2537.29	3019.98	2625.75
1/7/2017 10:00	0.338	0.759	2.218	6.264	19.996	19.326	18.946	20.114	1793.29	2533.3	3029.12	2657.66
1/7/2017 10:15	0.439	0.759	2.214	6.351	20.005	19.336	18.95	20.129	1793.12	2538.07	3047.93	2652.11
1/7/2017 10:30	0.51	0.755	2.213	6.4	19.999	19.34	18.964	20.145	1800.09	2540.68	3048.67	2630.36
1/7/2017 10:45	0.547	0.751	2.217	6.417	19.999	19.335	18.958	20.139	1814.79	2543.01	3049.54	2639.59
1/7/2017 11:00	0.568	0.759	2.222	6.431	20	19.333	18.956	20.137	1836.23	2541.01	3050.27	2647.59
1/7/2017 11:15	0.584	0.763	2.217	6.444	20.005	19.328	18.951	20.132	1849.99	2543.28	3067.31	2630.49
1/7/2017 11:30	0.584	0.758	2.211	6.44	20.003	19.326	18.949	20.129	1860.64	2551.3	3050.23	2632.59
1/7/2017 11:45	0.581	0.754	2.21	6.452	19.998	19.324	18.947	20.127	1886.9	2545.24	3051.27	2616.44
1/7/2017 12:00	0.586	0.753	2.216	6.455	19.976	19.316	18.943	20.123	1926.48	2562.98	3051.76	2607.93
1/7/2017 12:15	0.59	0.753	2.217	6.455	19.973	19.31	18.941	20.122	1963	2567.07	3058.73	2623.27
1/7/2017 12:30	0.589	0.752	2.218	6.455	19.973	19.3	18.941	20.122	1990.97	2572.6	3054.73	2602.75
1/7/2017 12:45	0.586	0.751	2.215	6.461	19.973	19.298	18.941	20.121	2010.85	2583.5	3072.89	2609.1
1/7/2017 13:00	0.588	0.758	2.222	6.47	19.971	19.295	18.939	20.12	2019.11	2589.56	3043.15	2605.9
1/7/2017 13:15	0.587	0.761	2.22	6.465	19.963	19.297	18.931	20.133	2036.71	2594.39	3065.32	2588.67
1/7/2017 13:30	0.574	0.754	2.218	6.454	19.952	19.296	18.915	20.12	2044.8	2606.91	3046.7	2585.22
1/7/2017 13:45	0.531	0.755	2.219	6.416	19.94	19.266	18.902	20.1	2058.57	2607.69	3056.1	2585.91
1/7/2017 14:00	0.504	0.757	2.213	6.396	19.943	19.263	18.904	20.096	2060.25	2617.55	3045.28	2566.92
1/7/2017 14:15	0.482	0.757	2.21	6.39	19.949	19.267	18.92	20.095	2046.73	2628.36	3069.24	2607.13
1/7/2017 14:30	0.474	0.758	2.217	6.384	19.943	19.268	18.93	20.096	2037.66	2608.46	3056.81	2592.12
1/7/2017 14:45	0.435	0.758	2.221	6.35	19.933	19.271	18.936	20.1	2031.62	2625.69	3054.82	2584.75
1/7/2017 15:00	0.387	0.758	2.221	6.314	19.939	19.282	18.939	20.102	2018.55	2631.05	3071.76	2591.64
1/7/2017 15:15	0.354	0.757	2.217	6.294	19.943	19.28	18.93	20.085	2015.3	2631.98	3054.18	2587.86
1/7/2017 15:30	0.334	0.753	2.214	6.285	19.944	19.285	18.92	20.085	2014.3	2638.61	3075.25	2605.83
1/7/2017 15:45	0.31	0.751	2.212	6.261	19.939	19.276	18.918	20.087	2022.74	2632.71	3072.89	2580.05
1/7/2017 16:00	0.281	0.75	2.213	6.239	19.94	19.289	18.919	20.088	2021.2	2637.34	3053.27	2569.15
1/7/2017 16:15	0.26	0.752	2.216	6.223	19.949	19.298	18.926	20.088	1993.33	2638.43	3065.99	2596.93
1/7/2017 16:30	0.239	0.753	2.217	6.212	19.951	19.297	18.934	20.089	1975.8	2629.8	3075.79	2570.42
1/7/2017 16:45	0.229	0.753	2.215	6.205	19.952	19.298	18.942	20.09	1967.54	2632.71	3063.44	2588.4
1/7/2017 17:00	0.213	0.753	2.209	6.19	19.956	19.301	18.945	20.094	1947.74	2634.37	3081.93	2583.8
1/7/2017 17:15	0.206	0.754	2.207	6.19	19.959	19.303	18.948	20.096	1935.24	2631.57	3071.42	2595.15
1/7/2017 17:30	0.197	0.755	2.208	6.178	19.961	19.304	18.949	20.098	1919.52	2624.24	3083.74	2611.8
1/7/2017 17:45	0.195	0.758	2.212	6.174	19.961	19.305	18.949	20.098	1927.62	2624.07	3081.39	2590.38
1/7/2017 18:00	0.197	0.76	2.214	6.176	19.961	19.305	18.949	20.098	1926.14	2629.38	3060.39	2596.23
1/7/2017 18:15	0.2	0.764	2.218	6.18	19.961	19.304	18.949	20.098	1934.98	2625	3074.09	2597.11
1/7/2017 18:30	0.201	0.765	2.219	6.181	19.963	19.307	18.951	20.1	1937.98	2622.23	3072.25	2592.16
1/7/2017 18:45	0.201	0.764	2.219	6.18	19.966	19.31	18.955	20.104	1951.07	2631.87	3097.33	2595.8
1/7/2017 19:00	0.201	0.763	2.219	6.163	19.967	19.311	18.956	20.106	1957.16	2625.33	3082.43	2586.89
1/7/2017 19:15	0.199	0.761	2.219	6.16	19.967	19.316	18.956	20.106	1950.44	2622.05	3089.88	2577.08
1/7/2017 19:30	0.204	0.76	2.217	6.165	19.967	19.316	18.956	20.106	1948.89	2627.78	3088.79	2595.43
1/7/2017 19:45	0.206	0.756	2.214	6.166	19.967	19.312	18.955	20.105	1965.61	2630.87	3089.34	2574.54
1/7/2017 20:00	0.2	0.751	2.213	6.164	19.968	19.313	18.957	20.106	1984.96	2627.14	3071.34	2583.08
1/7/2017 20:15	0.193	0.75	2.208	6.157	19.973	19.318	18.963	20.112	1982.69	2637.95	3081.34	2593.43
1/7/2017 20:30	0.19	0.754	2.208	6.152	19.975	19.332	18.964	20.113	1947.89	2635.96	3087.34	2595.98
1/7/2017 20:45	0.191	0.755	2.21	6.151	19.974	19.336	18.974	20.113	1931.08	2634.68	3089.52	2596.89
1/7/2017 21:00	0.192	0.755	2.21	6.151	19.975	19.34	18.987	20.113	1913.09	2628.32	3078.98	2602.88
1/7/2017 21:15	0.195	0.755	2.21	6.151	19.974	19.34	18.987	20.116	1904.74	2628.23	3093.88	2618.33
1/7/2017 21:30	0.206	0.755	2.21	6.151	19.974	19.343	18.987	20.127	1896.38	2632.05	3101.87	2595.43
1/7/2017 21:45	0.21	0.754	2.209	6.15	19.973	19.356	18.987	20.135	1903.46	2627.23	3096.06	2630.51
1/7/2017 22:00	0.205	0.751	2.208	6.146	19.98	19.362	18.987	20.136	1914.09	2621.51	3083.16	2585.99
1/7/2017 22:15	0.207	0.75	2.209	6.144	19.991	19.36	18.985	20.145	1916.37	2629.05	3094.06	2597.98
1/7/2017 22:30	0.207	0.749	2.209	6.144	19.994	19.359	18.989	20.148	1911.28	2629.05	3090.61	2585.8
1/7/2017 22:45	0.207	0.749	2.209	6.144	19.994	19.359	18.99	20.152	1919.64	2630.32	3085.16	2623.42
1/7/2017 23:00	0.207	0.75	2.207	6.145	19.986	19.361	18.987	20.139	1928.36	2630.14	3105.69	2596.71
1/7/2017 23:15	0.209	0.751	2.205	6.146	19.973	19.35	18.987	20.128	1961.52	2624.33	3094.97	2615.06
1/7/2017 23:30	0.21	0.753	2.207	6.148	19.973	19.341	18.987	20.134	1976.15	2635.41	3092.97	2596.16
1/7/2017 23:45	0.212	0.755	2.209	6.15	19.973	19.346	18.988	20.136	1986.87	2641.59	3090.61	2602.7
1/8/2017 0:00	0.211	0.755	2.21	6.151	19.973	19.34	18.987	20.131	1984.05	2639.5	3096.97	2605.97
1/8/2017 0:15	0.211	0.755	2.21	6.151	19.974	19.341	18.988	20.113	2005.22	2636.5	3093.88	2585.26
1/8/2017 0:30	0.21	0.755	2.21	6.147	19.974	19.341	18.988	20.113	2006.77	2642.77	3095.33	2580.9
1/8/2017 0:45	0.21	0.755	2.21	6.142	19.974	19.337	18.988	20.114	2017.13	2647.59	3093.33	2591.62
1/8/2017 1:00	0.209	0.755	2.21	6.137	19.974	19.321	18.98	20.114	2042.57	2650.68	3071.34	2553.64
1/8/2017 1:15	0.21	0.755	2.21	6.132	19.974	19.319	18.964	20.114	2066.55	2659.85	3086.25	2587.8
1/8/2017 1:30	0.212	0.755	2.21	6.13	19.974	19.319	18.964	20.114	2086.18	2659.85	3086.43	2566.72
1/8/2017 1:45	0.212	0.755	2.21	6.129	19.974	19.319	18.964	20.114	2097.39	2671.89	3098.65	2565.86
1/8/2017 2:00	0.208	0.754	2.21	6.13	19.974	19.319	18.964	20.114	2090.3	2672.24	3110.28	2552.95
1/8/2017 2:15	0.201	0.753	2.211	6.131	19.974	19.319	18.966	20.114	2078.28	2677.95	3082.99	2573.1
1/8/2017 2:30	0.194	0.751	2.211	6.131	19.975	19.319	18.988	20.114	2053.58	2675.42	3084.46	2552.03
1/8/2017 2:45	0.193	0.75	2.212	6.131	19.975	19.336	18.987	20.119	2012.88	2676.96	3093	2559.12
1/8/2017 3:00	0.192	0.749	2.211	6.13	19.975	19.341	18.988	20.127	1972.35	2672.69	3095.36	2584.74
1/8/2017 3:15	0.191	0.75	2.21	6.129	19.975	19.34	18.988	20.114	1989.06	2667.41	3104.43	2583.27
1/8/2017 3:30	0.192	0.753	2.21	6.129	19.975	19.34	18.987	20.114	2000.86	2667.12	3089.7	2593.8
1/8/2017 3:45	0.191	0.754	2.209	6.129	19.975	19.34	18.987	20.114	2016.31	2663.4	3096.24	2541.83
1/8/2017 4:00	0.19	0.751	2.206	6.124	19.974	19.336	18.987	20.114	2026.76	2665.39	3122.77	2565.27
1/8/2017 4:15	0.19	0.749	2.207	6.122	19.97	19.333	18.982	20.109	2031.3	2666.58	3086.25	2581.26
1/8/2017 4:30	0.188	0.749	2.212	6.122	19.968	19.324	18.98	20.108	2051.38	2673.21	3101.51	2569.09
1/8/2017 4:45	0.189	0.749	2.214	6.122	19.968	19.314	18.98	20.108	2058.01	2680.93	3100.97	2559.27
1/8/2017 5:00	0.186	0.749	2.214	6.122	19.968	19.327	18.98	20.108	2060.01	2674.93	3099.15	2555.46
1/8/2017 5:15	0.185	0.749	2.213	6.121	19.968	19.334	18.98	20.108	2051.84	2676.21	3083.7	2553.64
1/8/2017 5:30	0.183	0.747	2.212	6.119	19.969	19.334	18.98	20.108	2038.93	2677.21	3089.7	2567.63
1/8/2017 5:45	0.181	0.745	2.212	6.117	19.969	19.334	18.98	20.108	2037.75	2683.57	3098.97	2551.64
1/8/2017 6:00	0.18	0.743	2.214	6.115	19.969	19.334	18.981	20.108	2035.84	2685.38	3090.97	2552.37
1/8/2017 6:15	0.18	0.743	2.217	6.115	19.973	19.345	19.001	20.131	2031.94	2680.39	3102.78	2599.61
1/8/2017 6:30	0.18	0.743	2.219	6.115	19.977	19.354	19.002	20.136	2007.31	2678.11	3112.78	2561.82
1/8/2017 6:45	0.18	0.743	2.219	6.115	19.978	19.35	18.998	20.137	1993.46	2674.33	3106.17	2583.39
1/8/2017 7:00	0.179	0.743	2.218	6.115	19.985	19.349	18.996	20.146	2002.27	2680.02	3087.31	2619.79
1/8/2017 7:15	0.176	0.74	2.216	6.111	19.979	19.349	18.996	20.143	2008.44	2674.47	3092.51	2578
1/8/2017 7:30	0.175	0.739	2.214	6.11	19.967	19.349	18.996	20.147	2021.44	2678.32	3100.6	2573.23
1/8/2017 7:45	0.174	0.737	2.213	6.108	20.001	19.349	18.996	20.147	2008.73	2677.94	3093.02	2583.48
1/8/2017 8:00	0.174	0.737	2.213	6.108	20.008	19.349	18.996	20.147	1986.83	2673.66	3116.44	2551.32
1/8/2017 8:15	0.174	0.737	2.213	6.108	20.008	19.349	18.996	20.147	1985.38	2667.03	3086.65	2587.47
1/8/2017 8:30	0.172	0.735	2.21	6.106	20.008	19.35	19.007	20.147	1981.29	2675.02	3077.93	2583.11
1/8/2017 8:45	0.177	0.732	2.207	6.118	20.008	19.37	19.02	20.146	1946.77	2671.02	3109.53	2577.83
1/8/2017 9:00	0.189	0.734	2.207	6.122	20.005	19.369	19.018	20.144	1937.77	2671.52	3099.57	2574.25
1/8/2017 9:15	0.19	0.736	2.207	6.124	20.009	19.373	19.035	20.143	1918.21	2658.35	3108.91	2584.98
1/8/2017 9:30	0.19	0.739	2.206	6.123	20.02	19.377	19.038	20.145	1910.89	2654.69	3102.5	2594.77
1/8/2017 9:45	0.193	0.742	2.207	6.123	20.046	19.385	19.036	20.161	1910.7	2647.24	3112.11	2597.12
1/8/2017 10:00	0.213	0.742	2.212	6.137	20.044	19.385	19.036	20.161	1912.43	2642.43	3097.22	2594.03
1/8/2017 10:15	0.23	0.741	2.212	6.157	20.043	19.385	19.036	20.16	1921.6	2650.78	3118.1	2625.63
1/8/2017 10:30	0.245	0.745	2.212	6.16	20.042	19.385	19.036	20.159	1923.96	2641.88	3112.66	2605.83
1/8/2017 10:45	0.25	0.746	2.213	6.16	20.04	19.383	19.035	20.158	1916.42	2637.98	3112.66	2611.64
1/8/2017 11:00	0.261	0.746	2.212	6.164	20.038	19.381	19.032	20.156	1944.21	2640.7	3096.68	2622.54
1/8/2017 11:15	0.269	0.747	2.215	6.165	20.027	19.377	19.032	20.156	1968.44	2644.22	3130.07	2595.1
1/8/2017 11:30	0.27	0.747	2.219	6.17	20.014	19.359	19.032	20.155	1997.52	2650.83	3105.13	2600.89
1/8/2017 11:45	0.272	0.747	2.219	6.178	20.012	19.358	19.03	20.154	2027.89	2659.5	3110.64	2568.36
1/8/2017 12:00	0.281	0.747	2.221	6.182	20.011	19.357	19.026	20.152	2053.34	2658.22	3098.62	2580.89
1/8/2017 12:15	0.291	0.747	2.221	6.182	20.009	19.356	19.008	20.152	2065.58	2657.93	3106.22	2560.35
1/8/2017 12:30	0.292	0.747	2.222	6.182	20.009	19.356	19.014	20.151	2064.63	2667.49	3108.51	2574.82
1/8/2017 12:45	0.297	0.746	2.221	6.182	19.995	19.356	19.004	20.151	2080.6	2675.29	3105.24	2561.56
1/8/2017 13:00	0.305	0.746	2.22	6.181	19.985	19.356	19.004	20.151	2101.38	2681.63	3099.78	2558.28
1/8/2017 13:15	0.316	0.746	2.22	6.191	19.984	19.355	19.004	20.151	2103.54	2686.24	3094.31	2548.1
1/8/2017 13:30	0.392	0.745	2.22	6.269	20.001	19.346	19.004	20.147	2111.67	2688.91	3109.32	2537.16
1/8/2017 13:45	0.482	0.74	2.214	6.331	19.996	19.337	19.005	20.146	2123.69	2686.67	3083.47	2567.23
1/8/2017 14:00	0.54	0.735	2.21	6.363	19.991	19.34	19.004	20.155	2118.78	2688.52	3096.81	2537.78
1/8/2017 14:15	0.576	0.735	2.209	6.373	19.986	19.325	19.001	20.159	2118.08	2700.1	3099.54	2556
1/8/2017 14:30	0.592	0.735	2.209	6.376	19.983	19.31	18.999	20.154	2123.66	2700.1	3114.95	2554.75
1/8/2017 14:45	0.594	0.735	2.209	6.364	19.988	19.345	18.999	20.159	2108.28	2706.24	3098.5	2545.73
1/8/2017 15:00	0.546	0.735	2.209	6.314	19.99	19.352	19.001	20.154	2071.92	2695.59	3107.02	2536.07
1/8/2017 15:15	0.465	0.735	2.209	6.242	19.994	19.353	19.001	20.145	2023.87	2688.33	3110.68	2550.58
1/8/2017 15:30	0.413	0.735	2.209	6.203	20	19.355	19.016	20.149	2004.45	2693.11	3111.86	2566.78
1/8/2017 15:45	0.383	0.735	2.21	6.19	20.003	19.356	19.028	20.151	1986.59	2684.48	3089.78	2579.2
1/8/2017 16:00	0.367	0.738	2.213	6.176	19.998	19.356	19.028	20.152	1989.9	2669.2	3115.99	2572.55
1/8/2017 16:15	0.36	0.742	2.215	6.174	20	19.356	19.028	20.152	1984.04	2679.55	3103.85	2576.71
1/8/2017 16:30	0.356	0.745	2.214	6.163	20.004	19.356	19.028	20.152	1982.37	2681.61	3129.34	2579.32
1/8/2017 16:45	0.357	0.746	2.213	6.16	20.002	19.356	19.029	20.153	1980.31	2676.93	3111.96	2590.43
1/8/2017 17:00	0.357	0.746	2.212	6.159	20.003	19.357	19.03	20.154	1974.49	2670.14	3083.6	2578.01
1/8/2017 17:15	0.357	0.745	2.211	6.147	19.988	19.358	19.031	20.155	1981.63	2664.95	3118.36	2603.32
1/8/2017 17:30	0.357	0.744	2.212	6.139	19.991	19.359	19.032	20.156	1984.1	2668.37	3103.1	2573.15
1/8/2017 17:45	0.357	0.745	2.213	6.138	19.992	19.359	19.032	20.157	1987.88	2663.58	3098.25	2584.05
1/8/2017 18:00	0.359	0.741	2.213	6.138	19.999	19.36	19.032	20.157	1985.54	2679.08	3119.31	2587.47
1/8/2017 18:15	0.367	0.741	2.212	6.133	20.007	19.36	19.032	20.157	1968.82	2670.36	3098.72	2577.21
1/8/2017 18:30	0.375	0.739	2.212	6.127	20.007	19.36	19.032	20.158	1960.7	2666.45	3113.52	2577.47
1/8/2017 18:45	0.38	0.739	2.211	6.127	20.006	19.364	19.032	20.158	1958.81	2664.74	3128.79	2593.83
1/8/2017 19:00	0.394	0.739	2.212	6.127	20.005	19.374	19.032	20.158	1940.84	2668.47	3082.5	2609.09
1/8/2017 19:15	0.4	0.739	2.212	6.126	20.005	19.36	19.032	20.158	1956.15	2666.61	3113.68	2583.63
1/8/2017 19:30	0.405	0.739	2.212	6.121	20.005	19.36	19.032	20.158	1966.47	2660.21	3105.28	2586.85
1/8/2017 19:45	0.417	0.738	2.211	6.117	20.004	19.361	19.033	20.158	1970.04	2659.71	3096.97	2582.9
1/8/2017 20:00	0.423	0.738	2.211	6.116	20.003	19.383	19.049	20.158	1961.09	2658.28	3109.05	2598.26
1/8/2017 20:15	0.435	0.737	2.211	6.116	20.003	19.397	19.056	20.158	1950.06	2667.42	3112.58	2593.6
1/8/2017 20:30	0.443	0.738	2.211	6.116	20.002	19.402	19.056	20.158	1951	2659.11	3103.19	2610.53
1/8/2017 20:45	0.444	0.737	2.211	6.116	20.002	19.397	19.056	20.158	1960.58	2666.67	3105.47	2604.66
1/8/2017 21:00	0.454	0.737	2.211	6.116	20.001	19.4	19.056	20.158	1967.5	2660.62	3116.77	2586.36
1/8/2017 21:15	0.463	0.736	2.211	6.116	20.001	19.402	19.056	20.158	1967.06	2657.73	3131.49	2603.61
1/8/2017 21:30	0.468	0.736	2.211	6.114	20	19.4	19.056	20.158	1968.17	2657.49	3100.84	2600.74
1/8/2017 21:45	0.477	0.736	2.211	6.114	20	19.385	19.056	20.158	1966.36	2657.95	3109.75	2584.59
1/8/2017 22:00	0.486	0.736	2.21	6.114	19.999	19.366	19.051	20.158	1990.6	2667.21	3113.38	2594.21
1/8/2017 22:15	0.487	0.735	2.208	6.106	19.999	19.36	19.036	20.159	2007.13	2665.3	3110.11	2583.5
1/8/2017 22:30	0.498	0.735	2.207	6.097	19.999	19.36	19.033	20.16	2028.83	2672.2	3126.45	2581.14
1/8/2017 22:45	0.505	0.735	2.205	6.094	19.998	19.36	19.033	20.159	2035.45	2675.93	3105.57	2596.39
1/8/2017 23:00	0.509	0.733	2.204	6.094	19.999	19.361	19.034	20.161	2046.26	2679.92	3105.03	2594.76
1/8/2017 23:15	0.515	0.732	2.201	6.094	19.998	19.362	19.035	20.161	2049.35	2682.65	3122.46	2588.4
1/8/2017 23:30	0.527	0.73	2.201	6.094	19.996	19.364	19.036	20.162	2045.53	2683.19	3098.13	2581.5
1/8/2017 23:45	0.53	0.728	2.2	6.094	19.978	19.364	19.036	20.163	2058.88	2685.28	3115.38	2549.9
1/9/2017 0:00	0.53	0.729	2.2	6.094	19.977	19.364	19.024	20.163	2069.78	2686.91	3110.11	2568.61
1/9/2017 0:15	0.537	0.728	2.2	6.094	19.974	19.364	19.015	20.163	2087.84	2691.91	3114.47	2560.43
1/9/2017 0:30	0.541	0.727	2.2	6.094	19.958	19.363	19.013	20.151	2096.92	2698.35	3104.48	2545.55
1/9/2017 0:45	0.548	0.726	2.2	6.094	19.953	19.343	19.013	20.14	2105.55	2695.27	3123.91	2574.24
1/9/2017 1:00	0.552	0.726	2.2	6.09	19.952	19.339	19.013	20.143	2110.91	2692.91	3104.66	2570.61
1/9/2017 1:15	0.556	0.725	2.2	6.085	19.952	19.321	19.013	20.141	2111.18	2703.62	3120.64	2560.25
1/9/2017 1:30	0.564	0.726	2.2	6.083	19.951	19.321	19.013	20.141	2124.07	2715.7	3103.57	2541.91
1/9/2017 1:45	0.573	0.726	2.201	6.08	19.951	19.321	19.013	20.141	2118.17	2720.42	3089.41	2534.29
1/9/2017 2:00	0.575	0.727	2.202	6.077	19.951	19.321	19.013	20.14	2111.54	2717.51	3105.57	2556.8
1/9/2017 2:15	0.577	0.729	2.204	6.076	19.951	19.321	19.013	20.134	2109.27	2711.88	3109.2	2541.37
1/9/2017 2:30	0.58	0.731	2.206	6.078	19.95	19.321	19.013	20.134	2099.74	2710.16	3117.01	2537.92
1/9/2017 2:45	0.588	0.731	2.206	6.078	19.95	19.321	19.013	20.128	2107.18	2712.7	3104.12	2535.01
1/9/2017 3:00	0.594	0.731	2.206	6.079	19.949	19.321	19.013	20.133	2094.84	2723.32	3088.87	2555.17
1/9/2017 3:15	0.601	0.731	2.206	6.079	19.949	19.321	19.013	20.135	2083.67	2715.42	3102.12	2553.9
1/9/2017 3:30	0.601	0.731	2.206	6.079	19.949	19.321	19.013	20.125	2092.93	2718.24	3121.73	2539.92
1/9/2017 3:45	0.602	0.731	2.206	6.079	19.949	19.321	19.013	20.119	2091.02	2716.88	3111.93	2539.37
1/9/2017 4:00	0.607	0.731	2.204	6.079	19.949	19.321	19.011	20.119	2112.72	2713.7	3119.01	2542.64
1/9/2017 4:15	0.615	0.731	2.204	6.079	19.937	19.321	18.994	20.119	2119.8	2710.52	3094.31	2560.07
1/9/2017 4:30	0.621	0.731	2.202	6.079	19.927	19.321	18.989	20.119	2134.6	2718.87	3109.93	2537.92
1/9/2017 4:45	0.623	0.731	2.201	6.079	19.925	19.321	18.989	20.119	2137.69	2721.87	3103.21	2524.3
1/9/2017 5:00	0.623	0.731	2.199	6.079	19.925	19.321	18.989	20.119	2153.04	2721.51	3109.39	2544.46
1/9/2017 5:15	0.623	0.731	2.198	6.079	19.925	19.321	18.99	20.119	2156.21	2729.04	3076.16	2518.31
1/9/2017 5:30	0.623	0.731	2.197	6.079	19.924	19.321	18.99	20.119	2165.84	2728.04	3100.85	2502.51
1/9/2017 5:45	0.627	0.731	2.196	6.079	19.925	19.321	18.99	20.119	2165.29	2725.86	3097.58	2525.57
1/9/2017 6:00	0.634	0.731	2.196	6.078	19.907	19.319	18.99	20.119	2156.76	2731.77	3095.59	2544.09
1/9/2017 6:15	0.634	0.731	2.197	6.078	19.915	19.318	18.99	20.119	2150.86	2727.68	3099.94	2532.83
1/9/2017 6:30	0.638	0.732	2.196	6.075	19.91	19.311	18.99	20.119	2151.76	2725.5	3091.05	2529.75
1/9/2017 6:45	0.644	0.732	2.196	6.073	19.911	19.315	18.99	20.119	2151.58	2731.4	3095.77	2529.38
1/9/2017 7:00	0.645	0.732	2.196	6.07	19.907	19.3	18.99	20.119	2147.04	2733.49	3094.13	2507.96
1/9/2017 7:15	0.645	0.731	2.196	6.069	19.9	19.281	18.988	20.119	2149.68	2727.05	3085.6	2516.85
1/9/2017 7:30	0.645	0.732	2.196	6.069	19.9	19.277	18.974	20.119	2154.03	2723.87	3084.33	2529.75
1/9/2017 7:45	0.65	0.733	2.196	6.068	19.9	19.277	18.966	20.118	2159.12	2719.78	3107.39	2489.25
1/9/2017 8:00	0.655	0.733	2.196	6.068	19.9	19.277	18.967	20.113	2153.67	2733.49	3082.69	2516.67
1/9/2017 8:15	0.656	0.736	2.196	6.069	19.9	19.277	18.971	20.118	2148.31	2730.13	3102.85	2532.29
1/9/2017 8:30	0.664	0.741	2.197	6.074	19.899	19.282	18.971	20.117	2140.69	2730.04	3093.41	2533.56
1/9/2017 8:45	0.664	0.74	2.199	6.074	19.9	19.294	18.987	20.119	2134.24	2732.13	3093.77	2517.03
1/9/2017 9:00	0.675	0.743	2.2	6.072	19.917	19.3	18.989	20.119	2121.17	2727.14	3096.31	2524.3
1/9/2017 9:15	0.682	0.746	2.2	6.077	19.92	19.307	19	20.118	2110.82	2730.77	3082.33	2529.75
1/9/2017 9:30	0.686	0.747	2.2	6.083	19.923	19.314	19.01	20.117	2092.57	2727.95	3097.04	2534.65
1/9/2017 9:45	0.699	0.747	2.2	6.091	19.93	19.305	19.009	20.126	2095.34	2719.64	3097.53	2503.91
1/9/2017 10:00	0.704	0.747	2.2	6.094	19.938	19.313	19.009	20.136	2100.63	2720.76	3100.96	2534.48
1/9/2017 10:15	0.709	0.747	2.2	6.094	19.935	19.31	19.006	20.133	2094.48	2719.99	3097.88	2535.82
1/9/2017 10:30	0.713	0.747	2.2	6.094	19.913	19.291	18.994	20.122	2112.07	2726.64	3101.03	2525.59
1/9/2017 10:45	0.714	0.746	2.199	6.093	19.889	19.286	18.966	20.091	2127.21	2721.16	3082.31	2509.05
1/9/2017 11:00	0.712	0.744	2.197	6.09	19.889	19.269	18.958	20.088	2175	2717.57	3085.16	2515.18
1/9/2017 11:15	0.719	0.741	2.194	6.088	19.888	19.269	18.958	20.089	2191.82	2731	3066.07	2487.96
1/9/2017 11:30	0.721	0.739	2.192	6.097	19.888	19.269	18.959	20.088	2221	2728.6	3093.17	2517.04
1/9/2017 11:45	0.727	0.738	2.191	6.101	19.858	19.263	18.959	20.088	2243.97	2729.58	3073.34	2482.92
1/9/2017 12:00	0.735	0.738	2.19	6.101	19.842	19.232	18.932	20.082	2274.76	2736.97	3064.59	2469.43
1/9/2017 12:15	0.736	0.738	2.19	6.102	19.841	19.226	18.911	20.059	2305.4	2731.3	3066	2457.95
1/9/2017 12:30	0.736	0.741	2.19	6.101	19.829	19.216	18.911	20.043	2319	2734.47	3049.65	2475.91
1/9/2017 12:45	0.736	0.741	2.189	6.099	19.796	19.192	18.911	20.043	2352.44	2740.33	3057.33	2447.46
1/9/2017 13:00	0.739	0.742	2.189	6.102	19.796	19.183	18.88	20.04	2364.06	2741.7	3046.38	2449.92
1/9/2017 13:15	0.748	0.745	2.19	6.103	19.795	19.182	18.864	20.02	2389.97	2738.11	3015.1	2427.18
1/9/2017 13:30	0.757	0.746	2.19	6.102	19.79	19.173	18.864	20.02	2403.8	2745.05	3032.75	2424.49
1/9/2017 13:45	0.761	0.746	2.19	6.106	19.762	19.145	18.864	20.005	2402.03	2743.11	3023.37	2403.12
1/9/2017 14:00	0.778	0.746	2.192	6.12	19.747	19.139	18.864	19.996	2408.19	2743.53	3012.89	2420.26
1/9/2017 14:15	0.8	0.746	2.193	6.143	19.743	19.137	18.857	19.993	2419.71	2738.06	3003.22	2399.93
1/9/2017 14:30	0.809	0.746	2.196	6.143	19.742	19.135	18.823	19.992	2409.45	2736.4	3015.44	2402.91
1/9/2017 14:45	0.799	0.746	2.196	6.126	19.742	19.135	18.812	19.992	2423.78	2738.09	3002.14	2409.98
1/9/2017 15:00	0.789	0.746	2.195	6.12	19.742	19.135	18.812	19.978	2402.65	2742.48	3008.26	2407.73
1/9/2017 15:15	0.789	0.746	2.193	6.118	19.743	19.135	18.813	19.972	2388.88	2740.63	3001.44	2382.71
1/9/2017 15:30	0.783	0.746	2.191	6.112	19.737	19.133	18.814	19.972	2375.46	2751.64	2991.77	2413.31
1/9/2017 15:45	0.778	0.747	2.189	6.102	19.726	19.135	18.816	19.974	2367.27	2739.2	3009.21	2391.5
1/9/2017 16:00	0.772	0.747	2.189	6.102	19.725	19.123	18.817	19.975	2346.83	2732.72	2995.82	2416.08
1/9/2017 16:15	0.764	0.751	2.193	6.097	19.725	19.117	18.817	19.975	2323.9	2730.48	2995.13	2390.88
1/9/2017 16:30	0.766	0.755	2.197	6.09	19.714	19.097	18.816	19.958	2316.47	2726.26	2994.47	2401.78
1/9/2017 16:45	0.766	0.757	2.199	6.093	19.702	19.095	18.796	19.953	2324.58	2731.11	2972.73	2401.46
1/9/2017 17:00	0.758	0.758	2.2	6.091	19.704	19.096	18.794	19.954	2329.1	2716.97	2992.01	2408.89
1/9/2017 17:15	0.757	0.758	2.2	6.084	19.702	19.098	18.796	19.936	2331.55	2716.74	2984	2390.47
1/9/2017 17:30	0.748	0.758	2.2	6.076	19.698	19.096	18.796	19.935	2340.88	2719.65	2972.95	2381.19
1/9/2017 17:45	0.747	0.758	2.2	6.072	19.686	19.082	18.787	19.935	2349	2711.17	2977.28	2406.38
1/9/2017 18:00	0.747	0.758	2.2	6.072	19.707	19.098	18.796	19.94	2321.36	2713.42	2971.55	2378.29
1/9/2017 18:15	0.747	0.758	2.2	6.072	19.707	19.098	18.796	19.945	2260.54	2717.42	2968.65	2384.66
1/9/2017 18:30	0.747	0.758	2.194	6.067	19.708	19.1	18.798	19.937	2244.47	2707.98	2960.48	2383.38
1/9/2017 18:45	0.747	0.758	2.192	6.063	19.706	19.099	18.8	19.939	2264.08	2697.72	2975.19	2401
1/9/2017 19:00	0.747	0.758	2.19	6.061	19.693	19.084	18.795	19.939	2276.43	2704.8	2966.11	2414.44
1/9/2017 19:15	0.747	0.757	2.189	6.057	19.69	19.088	18.791	19.939	2282.15	2694.72	2964.29	2376.12
1/9/2017 19:30	0.747	0.758	2.189	6.052	19.687	19.069	18.777	19.931	2286.69	2701.8	2961.57	2387.74
1/9/2017 19:45	0.747	0.758	2.189	6.05	19.687	19.059	18.777	19.916	2295.4	2693.91	2962.66	2397.55
1/9/2017 20:00	0.747	0.758	2.189	6.05	19.684	19.059	18.767	19.898	2317.28	2686.46	2941.41	2385.74
1/9/2017 20:15	0.747	0.758	2.189	6.05	19.665	19.059	18.753	19.895	2327.09	2681.47	2930.7	2368.68
1/9/2017 20:30	0.747	0.758	2.189	6.05	19.661	19.059	18.753	19.895	2340.62	2688.09	2946.14	2365.59
1/9/2017 20:45	0.747	0.758	2.189	6.05	19.659	19.059	18.753	19.895	2335.9	2689.55	2906.18	2351.06
1/9/2017 21:00	0.747	0.758	2.189	6.05	19.662	19.059	18.753	19.895	2329.72	2685.28	2924.34	2370.67
1/9/2017 21:15	0.747	0.758	2.19	6.05	19.646	19.059	18.741	19.895	2319.28	2692.36	2899.65	2360.32
1/9/2017 21:30	0.747	0.758	2.19	6.05	19.659	19.059	18.75	19.895	2307.3	2666.67	2936.33	2358.69
1/9/2017 21:45	0.748	0.759	2.19	6.05	19.657	19.049	18.746	19.895	2287.32	2679.74	2898.74	2366.5
1/9/2017 22:00	0.748	0.759	2.19	6.049	19.66	19.056	18.746	19.895	2284.87	2676.29	2914.54	2347.79
1/9/2017 22:15	0.749	0.76	2.191	6.046	19.664	19.058	18.753	19.895	2260.9	2672.93	2917.81	2375.39
1/9/2017 22:30	0.75	0.761	2.192	6.043	19.683	19.058	18.757	19.895	2212.6	2670.48	2924.16	2361.59
1/9/2017 22:45	0.751	0.762	2.191	6.043	19.686	19.058	18.76	19.895	2175.37	2671.21	2923.98	2387.92
1/9/2017 23:00	0.752	0.764	2.191	6.045	19.679	19.058	18.754	19.895	2177.55	2666.57	2931.97	2399.55
1/9/2017 23:15	0.753	0.764	2.189	6.045	19.678	19.058	18.753	19.895	2171.65	2661.58	2929.25	2394.1
1/9/2017 23:30	0.753	0.764	2.188	6.044	19.673	19.058	18.753	19.895	2186.81	2651.68	2900.92	2350.52
1/9/2017 23:45	0.753	0.765	2.185	6.041	19.686	19.058	18.754	19.895	2172.65	2652.68	2926.16	2390.1
1/10/2017 0:00	0.753	0.765	2.185	6.036	19.684	19.058	18.754	19.895	2170.83	2651.05	2935.6	2380.66
1/10/2017 0:15	0.753	0.765	2.185	6.035	19.664	19.058	18.754	19.895	2174.28	2644.69	2923.26	2357.24
1/10/2017 0:30	0.753	0.766	2.185	6.035	19.664	19.058	18.754	19.896	2192.17	2648.69	2916.72	2385.56
1/10/2017 0:45	0.753	0.766	2.185	6.035	19.68	19.058	18.754	19.896	2184.91	2652.59	2906	2352.15
1/10/2017 1:00	0.753	0.768	2.185	6.035	19.688	19.059	18.755	19.897	2164.11	2645.24	2920.35	2373.03
1/10/2017 1:15	0.754	0.768	2.185	6.035	19.689	19.06	18.755	19.897	2148.77	2641.06	2907.28	2373.03
1/10/2017 1:30	0.755	0.769	2.185	6.035	19.689	19.06	18.756	19.898	2144.05	2640.52	2932.33	2367.77
1/10/2017 1:45	0.759	0.77	2.185	6.035	19.691	19.062	18.758	19.9	2131.97	2641.24	2901.83	2355.42
1/10/2017 2:00	0.761	0.771	2.185	6.035	19.691	19.062	18.773	19.9	2118.92	2641.18	2937.63	2377.78
1/10/2017 2:15	0.763	0.771	2.185	6.035	19.691	19.062	18.782	19.9	2093.58	2638.38	2924.12	2393.13
1/10/2017 2:30	0.764	0.772	2.186	6.036	19.69	19.061	18.781	19.899	2079.4	2630.49	2936.05	2392.86
1/10/2017 2:45	0.765	0.772	2.186	6.036	19.69	19.067	18.781	19.899	2061.6	2631.33	2888.22	2363.17
1/10/2017 3:00	0.765	0.773	2.186	6.036	19.698	19.081	18.789	19.899	2041.9	2626.03	2918.27	2391.91
1/10/2017 3:15	0.765	0.773	2.186	6.037	19.706	19.085	18.798	19.9	2041.3	2632.61	2942.3	2399.4
1/10/2017 3:30	0.764	0.772	2.185	6.035	19.695	19.084	18.787	19.901	2051.51	2618.34	2914.52	2403.91
1/10/2017 3:45	0.764	0.773	2.185	6.035	19.695	19.08	18.792	19.901	2054.48	2621.78	2923.51	2380.91
1/10/2017 4:00	0.764	0.772	2.185	6.035	19.694	19.086	18.805	19.902	2064.85	2625.07	2924.07	2390.01
1/10/2017 4:15	0.765	0.773	2.186	6.036	19.695	19.086	18.808	19.902	2058.49	2618.71	2924.8	2399.45
1/10/2017 4:30	0.766	0.774	2.187	6.037	19.699	19.086	18.807	19.902	2068.48	2621.71	2915.71	2392.73
1/10/2017 4:45	0.768	0.775	2.189	6.039	19.701	19.086	18.808	19.902	2060.13	2615.17	2941.51	2406.36
1/10/2017 5:00	0.77	0.777	2.19	6.041	19.693	19.077	18.799	19.902	2068.94	2612.99	2942.41	2407.81
1/10/2017 5:15	0.77	0.775	2.191	6.041	19.693	19.076	18.797	19.902	2091.46	2612.26	2934.6	2397.46
1/10/2017 5:30	0.77	0.776	2.191	6.034	19.693	19.086	18.808	19.904	2079.14	2622.83	2937.18	2406.93
1/10/2017 5:45	0.771	0.776	2.193	6.025	19.693	19.086	18.808	19.904	2069.1	2623.12	2946.41	2398.84
1/10/2017 6:00	0.774	0.778	2.195	6.025	19.693	19.085	18.808	19.904	2076.94	2618.27	2920.96	2389.17
1/10/2017 6:15	0.775	0.779	2.196	6.026	19.693	19.086	18.808	19.912	2073.66	2614.94	2932.46	2392.09
1/10/2017 6:30	0.776	0.779	2.197	6.026	19.694	19.087	18.809	19.923	2074.97	2616.29	2918.48	2377.88
1/10/2017 6:45	0.776	0.78	2.197	6.027	19.699	19.088	18.81	19.928	2058.1	2614.96	2941.23	2408.99
1/10/2017 7:00	0.776	0.78	2.197	6.027	19.711	19.089	18.811	19.928	2049.74	2622.24	2943.42	2394.82
1/10/2017 7:15	0.776	0.778	2.197	6.027	19.721	19.095	18.814	19.931	2037.39	2630.87	2939.24	2403.54
1/10/2017 7:30	0.776	0.779	2.197	6.027	19.721	19.114	18.814	19.931	2020.85	2610.79	2943.24	2413.54
1/10/2017 7:45	0.776	0.781	2.197	6.027	19.723	19.114	18.815	19.932	2016.49	2612.51	2945.42	2425.53
1/10/2017 8:00	0.776	0.782	2.197	6.027	19.744	19.114	18.815	19.933	1991.69	2619.78	2954.14	2440.61
1/10/2017 8:15	0.783	0.785	2.197	6.027	19.744	19.114	18.814	19.95	1959.7	2617.88	2968.13	2422.8
1/10/2017 8:30	0.787	0.786	2.197	6.036	19.743	19.128	18.816	19.953	1926.81	2600.43	2934.15	2457.51
1/10/2017 8:45	0.797	0.787	2.197	6.048	19.757	19.145	18.849	19.948	1898.35	2605.85	2956.28	2420.59
1/10/2017 9:00	0.805	0.783	2.193	6.046	19.769	19.151	18.855	19.956	1869.94	2587.11	2965.92	2451.58
1/10/2017 9:15	0.819	0.781	2.191	6.06	19.781	19.151	18.855	19.99	1863.89	2584.34	2967	2464.72
1/10/2017 9:30	0.829	0.779	2.189	6.062	19.78	19.151	18.855	19.991	1864.04	2575.48	2969.12	2438.88
1/10/2017 9:45	0.841	0.775	2.185	6.073	19.783	19.151	18.855	19.99	1875.72	2569.63	2958.73	2462.46
1/10/2017 10:00	0.879	0.776	2.186	6.112	19.798	19.149	18.853	19.986	1879.62	2571.7	2947.03	2446.65
1/10/2017 10:15	0.976	0.78	2.185	6.203	19.806	19.146	18.866	19.988	1888.95	2568.93	2961.27	2467.88
1/10/2017 10:30	1.062	0.786	2.185	6.261	19.804	19.144	18.872	19.995	1898.54	2574.6	2970.11	2458.75
1/10/2017 10:45	1.107	0.788	2.183	6.289	19.801	19.143	18.87	19.995	1936.94	2567.16	2964.3	2444.22
1/10/2017 11:00	1.134	0.786	2.186	6.301	19.806	19.143	18.872	19.995	1953.65	2582.59	2964.48	2464.19
1/10/2017 11:15	1.15	0.79	2.189	6.312	19.798	19.143	18.872	19.994	1988.7	2583.59	2966.84	2469.82
1/10/2017 11:30	1.159	0.79	2.189	6.315	19.798	19.143	18.872	20.012	2008.4	2591.31	2983.73	2471.64
1/10/2017 11:45	1.169	0.79	2.189	6.321	19.796	19.143	18.864	20.013	2014.48	2590.04	2981.36	2451.66
1/10/2017 12:00	1.175	0.79	2.189	6.337	19.779	19.142	18.849	20.001	2041.18	2591.31	2982.27	2452.21
1/10/2017 12:15	1.181	0.79	2.189	6.337	19.77	19.14	18.845	19.989	2072.32	2600.84	2960.3	2444.22
1/10/2017 12:30	1.181	0.79	2.191	6.337	19.769	19.14	18.844	19.989	2101.55	2614.59	2968.39	2426.57
1/10/2017 12:45	1.187	0.79	2.197	6.337	19.768	19.138	18.842	19.979	2118.79	2603.78	2962.96	2449.56
1/10/2017 13:00	1.189	0.787	2.191	6.337	19.764	19.135	18.825	19.984	2138.69	2614.97	2965.27	2428.01
1/10/2017 13:15	1.193	0.786	2.193	6.34	19.759	19.129	18.809	19.979	2152.61	2618.81	2964.33	2416.29
1/10/2017 13:30	1.196	0.786	2.187	6.337	19.755	19.117	18.808	19.976	2152.84	2618.13	2951.03	2434.75
1/10/2017 13:45	1.2	0.783	2.187	6.342	19.755	19.104	18.806	19.975	2166.63	2635.18	2957.56	2444.55
1/10/2017 14:00	1.205	0.783	2.189	6.342	19.757	19.107	18.809	19.973	2169.54	2628.92	2949.94	2411.52
1/10/2017 14:15	1.209	0.787	2.186	6.342	19.74	19.089	18.81	19.956	2183.87	2638.54	2970.81	2433.3
1/10/2017 14:30	1.212	0.789	2.188	6.345	19.736	19.087	18.811	19.957	2167.26	2653.06	2949.86	2420.5
1/10/2017 14:45	1.209	0.788	2.188	6.343	19.729	19.091	18.815	19.961	2163.48	2652.1	2966.56	2420.76
1/10/2017 15:00	1.17	0.79	2.192	6.298	19.716	19.093	18.809	19.964	2160.6	2643.68	2946.62	2415.89
1/10/2017 15:15	1.064	0.793	2.196	6.208	19.705	19.093	18.8	19.934	2160.54	2649.94	2965.25	2422.12
1/10/2017 15:30	0.996	0.792	2.19	6.166	19.712	19.095	18.796	19.934	2149.36	2648.16	2968.69	2410.97
1/10/2017 15:45	0.957	0.791	2.189	6.142	19.716	19.096	18.797	19.933	2139.06	2655.92	2977.85	2444.56
1/10/2017 16:00	0.934	0.79	2.19	6.127	19.717	19.096	18.797	19.932	2134.14	2647.86	2959.74	2441.66
1/10/2017 16:15	0.92	0.79	2.19	6.117	19.721	19.099	18.8	19.935	2136.78	2646.69	2963.57	2431.87
1/10/2017 16:30	0.911	0.79	2.189	6.116	19.722	19.1	18.801	19.923	2142.5	2658.13	2965.02	2383.75
1/10/2017 16:45	0.899	0.79	2.188	6.101	19.723	19.1	18.802	19.926	2134.7	2659.68	2979.55	2434.59
1/10/2017 17:00	0.892	0.79	2.186	6.094	19.724	19.1	18.803	19.915	2122.35	2661.49	2971.38	2426.24
1/10/2017 17:15	0.886	0.79	2.18	6.093	19.722	19.089	18.801	19.915	2124.53	2658.77	2987.18	2434.41
1/10/2017 17:30	0.878	0.791	2.18	6.082	19.689	19.08	18.801	19.915	2136.78	2652.32	2982.09	2422.24
1/10/2017 17:45	0.881	0.794	2.183	6.077	19.678	19.078	18.801	19.916	2156.12	2650.23	2968.11	2412.98
1/10/2017 18:00	0.883	0.796	2.184	6.079	19.678	19.078	18.801	19.916	2159.76	2663.31	2969.56	2397.73
1/10/2017 18:15	0.882	0.796	2.185	6.079	19.679	19.078	18.801	19.916	2162.84	2653.95	2971.01	2417.7
1/10/2017 18:30	0.881	0.797	2.185	6.077	19.681	19.08	18.803	19.918	2157.03	2659.95	2987.9	2420.79
1/10/2017 18:45	0.876	0.797	2.185	6.069	19.682	19.081	18.804	19.919	2152.61	2672.8	2981.7	2416.38
1/10/2017 19:00	0.866	0.797	2.185	6.066	19.684	19.082	18.805	19.921	2143.3	2662.75	2964.89	2408.2
1/10/2017 19:15	0.862	0.797	2.185	6.058	19.686	19.084	18.808	19.923	2136.63	2671.68	2979.39	2414.46
1/10/2017 19:30	0.862	0.797	2.185	6.057	19.687	19.085	18.808	19.924	2134.15	2671.02	2981.47	2439.78
1/10/2017 19:45	0.862	0.796	2.185	6.057	19.687	19.085	18.808	19.924	2132.51	2664.38	2978.01	2441.04
1/10/2017 20:00	0.862	0.797	2.185	6.057	19.685	19.083	18.807	19.922	2128.44	2670.2	2974.46	2410.81
1/10/2017 20:15	0.863	0.798	2.186	6.058	19.684	19.082	18.806	19.921	2136.63	2666.25	2958.85	2446.85
1/10/2017 20:30	0.863	0.798	2.186	6.059	19.688	19.081	18.805	19.92	2121.36	2667.03	2980.5	2434.56
1/10/2017 20:45	0.862	0.797	2.185	6.057	19.685	19.081	18.805	19.92	2126.87	2668.13	2997.82	2443.76
1/10/2017 21:00	0.862	0.797	2.185	6.057	19.689	19.08	18.804	19.919	2118.91	2664.41	2976.11	2424.26
1/10/2017 21:15	0.862	0.797	2.185	6.057	19.682	19.079	18.802	19.918	2128.79	2662.49	2989.72	2434.59
1/10/2017 21:30	0.861	0.796	2.185	6.057	19.681	19.078	18.802	19.918	2132.34	2673.93	2985.18	2420.97
1/10/2017 21:45	0.861	0.796	2.185	6.057	19.68	19.078	18.801	19.917	2154.31	2674.84	2992.99	2414.26
1/10/2017 22:00	0.861	0.796	2.185	6.057	19.68	19.078	18.801	19.917	2166.47	2673.84	2982.45	2420.61
1/10/2017 22:15	0.861	0.798	2.185	6.057	19.68	19.078	18.801	19.917	2163.93	2669.75	2998.43	2434.23
1/10/2017 22:30	0.861	0.8	2.185	6.055	19.68	19.077	18.801	19.917	2161.39	2677.65	2972.65	2421.52
1/10/2017 22:45	0.859	0.801	2.185	6.054	19.68	19.077	18.801	19.917	2167.29	2671.66	2978.46	2415.16
1/10/2017 23:00	0.858	0.803	2.185	6.051	19.68	19.077	18.8	19.917	2178.46	2681.38	2974.46	2426.24
1/10/2017 23:15	0.855	0.804	2.185	6.047	19.68	19.063	18.799	19.917	2197.98	2677.74	2977.37	2387.2
1/10/2017 23:30	0.854	0.806	2.184	6.045	19.68	19.068	18.8	19.917	2195.35	2688.46	2992.44	2416.43
1/10/2017 23:45	0.851	0.805	2.184	6.045	19.68	19.058	18.801	19.917	2186.9	2675.93	2987.72	2425.33
1/11/2017 0:00	0.851	0.807	2.184	6.045	19.68	19.055	18.792	19.917	2191.26	2690	2966.84	2408.08
1/11/2017 0:15	0.85	0.806	2.184	6.044	19.681	19.055	18.779	19.914	2208.51	2687.73	2959.94	2410.8
1/11/2017 0:30	0.851	0.807	2.184	6.041	19.681	19.05	18.777	19.881	2216.23	2683.46	2976.28	2418.8
1/11/2017 0:45	0.85	0.807	2.184	6.036	19.68	19.034	18.777	19.873	2226.67	2694.18	2965.39	2399.73
1/11/2017 1:00	0.851	0.808	2.185	6.035	19.667	19.034	18.777	19.873	2244.47	2694	2955.4	2379.75
1/11/2017 1:15	0.851	0.807	2.185	6.035	19.658	19.034	18.777	19.873	2253.09	2691.27	2973.92	2400.09
1/11/2017 1:30	0.851	0.807	2.185	6.035	19.658	19.034	18.771	19.873	2256.91	2682.47	2973.38	2369.95
1/11/2017 1:45	0.851	0.808	2.185	6.035	19.658	19.034	18.759	19.873	2267.26	2687.73	2968.84	2390.47
1/11/2017 2:00	0.851	0.808	2.185	6.035	19.658	19.034	18.755	19.873	2256	2694.91	2969.56	2394.46
1/11/2017 2:15	0.851	0.807	2.185	6.035	19.658	19.034	18.756	19.873	2255.36	2692.18	2981	2406.45
1/11/2017 2:30	0.851	0.807	2.185	6.035	19.658	19.034	18.769	19.873	2240.38	2694.36	2982.64	2388.83
1/11/2017 2:45	0.85	0.807	2.185	6.035	19.658	19.034	18.763	19.873	2231.39	2698.17	2978.46	2385.75
1/11/2017 3:00	0.85	0.807	2.185	6.035	19.658	19.034	18.754	19.873	2229.21	2700.44	2971.92	2416.8
1/11/2017 3:15	0.85	0.807	2.185	6.035	19.658	19.034	18.754	19.873	2238.02	2696.45	2978.82	2395.91
1/11/2017 3:30	0.849	0.808	2.185	6.035	19.658	19.034	18.754	19.873	2232.3	2700.26	2963.93	2386.29
1/11/2017 3:45	0.847	0.808	2.185	6.035	19.651	19.028	18.754	19.869	2219.5	2697.81	2974.1	2418.25
1/11/2017 4:00	0.847	0.809	2.185	6.035	19.635	19.011	18.754	19.85	2241.38	2697.18	2936.69	2375.21
1/11/2017 4:15	0.845	0.81	2.185	6.035	19.635	19.005	18.749	19.851	2249.55	2691.55	2979.91	2375.76
1/11/2017 4:30	0.845	0.811	2.185	6.035	19.635	18.99	18.731	19.834	2255	2692.36	2980.46	2407.17
1/11/2017 4:45	0.841	0.812	2.185	6.035	19.632	18.99	18.73	19.828	2276.79	2703.71	2957.76	2412.98
1/11/2017 5:00	0.842	0.815	2.185	6.035	19.629	18.99	18.73	19.828	2282.42	2689.55	2980.46	2382.48
1/11/2017 5:15	0.842	0.816	2.185	6.035	19.628	18.99	18.73	19.828	2277.06	2700.99	2949.77	2373.4
1/11/2017 5:30	0.842	0.818	2.185	6.034	19.626	18.99	18.73	19.828	2261.17	2696.36	2963.21	2389.92
1/11/2017 5:45	0.843	0.818	2.185	6.034	19.625	18.99	18.73	19.828	2266.35	2706.25	2961.93	2373.4
1/11/2017 6:00	0.842	0.818	2.185	6.034	19.635	18.99	18.73	19.828	2246.83	2697.81	2952.13	2393.19
1/11/2017 6:15	0.841	0.818	2.184	6.034	19.635	18.99	18.73	19.828	2218.86	2700.62	2981.18	2389.01
1/11/2017 6:30	0.84	0.818	2.185	6.034	19.635	18.99	18.73	19.828	2202.34	2697.9	2977.55	2384.29
1/11/2017 6:45	0.841	0.818	2.184	6.034	19.635	18.99	18.73	19.828	2195.8	2698.99	2973.38	2400.09
1/11/2017 7:00	0.84	0.818	2.185	6.032	19.635	18.99	18.738	19.828	2178.64	2699.35	2971.74	2405.18
1/11/2017 7:15	0.84	0.818	2.185	6.027	19.635	18.995	18.746	19.831	2152.67	2684.28	2981.36	2399.73
1/11/2017 7:30	0.84	0.818	2.185	6.022	19.635	18.99	18.738	19.828	2150.86	2694.81	2995.71	2416.43
1/11/2017 7:45	0.84	0.818	2.185	6.017	19.635	18.99	18.732	19.829	2156.49	2692.27	2973.74	2395.55
1/11/2017 8:00	0.84	0.818	2.185	6.016	19.635	18.99	18.739	19.829	2161.39	2688.46	2954.67	2394.82
1/11/2017 8:15	0.84	0.818	2.185	6.016	19.635	18.996	18.743	19.83	2152.4	2683.28	2978.46	2419.52
1/11/2017 8:30	0.841	0.818	2.185	6.015	19.641	19.011	18.753	19.839	2149.59	2692	2964.66	2379.21
1/11/2017 8:45	0.844	0.817	2.186	6.015	19.657	19.013	18.754	19.848	2139.78	2691.27	2977.91	2394.1
1/11/2017 9:00	0.847	0.815	2.186	6.013	19.658	19.033	18.754	19.851	2129.07	2685.64	2998.07	2416.8
1/11/2017 9:15	0.847	0.815	2.185	6.017	19.658	19.033	18.754	19.851	2126.16	2680.11	2992.62	2427.33
1/11/2017 9:30	0.846	0.814	2.186	6.019	19.658	19.033	18.763	19.851	2115.9	2685.19	2986.27	2422.06
1/11/2017 9:45	0.845	0.814	2.188	6.016	19.658	19.033	18.777	19.851	2098.56	2686.1	2982.45	2411.71
1/11/2017 10:00	0.848	0.815	2.187	6.021	19.658	19.033	18.777	19.853	2113.09	2683.01	2968.29	2420.61
1/11/2017 10:15	0.855	0.816	2.189	6.026	19.657	19.033	18.777	19.873	2090.66	2685.28	2983.54	2432.78
1/11/2017 10:30	0.858	0.82	2.189	6.028	19.657	19.033	18.777	19.873	2101.37	2676.56	2985.18	2422.43
1/11/2017 10:45	0.874	0.822	2.189	6.029	19.656	19.033	18.777	19.873	2107.73	2682.56	3010.96	2434.05
1/11/2017 11:00	0.883	0.823	2.189	6.046	19.656	19.033	18.777	19.872	2128.16	2680.74	2998.07	2410.99
1/11/2017 11:15	0.897	0.823	2.189	6.051	19.658	19.032	18.777	19.872	2135.97	2683.74	3009.51	2411.53
1/11/2017 11:30	0.917	0.824	2.19	6.066	19.651	19.03	18.774	19.869	2156.12	2679.65	3002.07	2401.36
1/11/2017 11:45	0.93	0.824	2.195	6.074	19.649	19.015	18.765	19.867	2178.1	2680.83	2997.71	2405.54
1/11/2017 12:00	0.942	0.829	2.199	6.081	19.648	18.989	18.749	19.847	2202.43	2689.15	2977.49	2405.71
1/11/2017 12:15	0.944	0.832	2.2	6.082	19.634	18.984	18.748	19.844	2233.93	2687.72	2983.65	2400.32
1/11/2017 12:30	0.949	0.834	2.2	6.083	19.622	18.982	18.746	19.821	2248.83	2688.87	3002.2	2395.7
1/11/2017 12:45	0.943	0.834	2.2	6.077	19.622	18.982	18.744	19.819	2256.59	2697.18	2975.93	2376.68
1/11/2017 13:00	0.946	0.834	2.2	6.077	19.622	18.982	18.745	19.819	2261.21	2695.54	2988.27	2402.45
1/11/2017 13:15	0.957	0.834	2.2	6.087	19.621	18.982	18.729	19.818	2267.01	2700.79	2995.52	2407.16
1/11/2017 13:30	0.969	0.834	2.2	6.104	19.62	18.981	18.724	19.817	2263.62	2698.76	2976.77	2366.28
1/11/2017 13:45	0.985	0.833	2.199	6.115	19.619	18.981	18.722	19.817	2264.27	2700.39	2973.77	2400.69
1/11/2017 14:00	0.984	0.831	2.198	6.105	19.619	18.982	18.729	19.817	2254.52	2700.07	2972.45	2380.32
1/11/2017 14:15	0.971	0.83	2.196	6.089	19.62	18.982	18.725	19.818	2246.16	2696.16	2964.99	2377.22
1/11/2017 14:30	0.96	0.83	2.196	6.079	19.621	18.982	18.73	19.819	2235.36	2704.68	2966.44	2381.03
1/11/2017 14:45	0.963	0.833	2.199	6.085	19.62	18.981	18.726	19.818	2222.16	2696.86	2983.76	2399.79
1/11/2017 15:00	0.971	0.833	2.2	6.093	19.62	18.981	18.729	19.818	2216.82	2703.86	2987.59	2389.09
1/11/2017 15:15	0.974	0.833	2.2	6.093	19.62	18.981	18.74	19.818	2210.28	2698.95	2976.5	2388.36
1/11/2017 15:30	0.974	0.833	2.2	6.091	19.62	18.982	18.745	19.818	2192.34	2704.34	2979.27	2410.9
1/11/2017 15:45	0.969	0.833	2.2	6.081	19.621	18.982	18.741	19.819	2190.26	2697.18	2993.44	2384.95
1/11/2017 16:00	0.964	0.834	2.2	6.072	19.622	18.983	18.742	19.82	2187.99	2695.03	2967.25	2401.94
1/11/2017 16:15	0.964	0.834	2.2	6.072	19.623	18.984	18.74	19.822	2181.76	2696.59	2999.8	2378.13
1/11/2017 16:30	0.959	0.834	2.2	6.068	19.624	18.985	18.746	19.822	2182.98	2702.67	2974.13	2392.34
1/11/2017 16:45	0.947	0.834	2.2	6.057	19.625	18.985	18.748	19.823	2176.86	2700.01	2988.38	2407.84
1/11/2017 17:00	0.938	0.834	2.197	6.049	19.626	18.985	18.749	19.824	2164.11	2698.26	2981.54	2394.09
1/11/2017 17:15	0.926	0.834	2.193	6.039	19.627	18.986	18.75	19.825	2154.49	2687.64	2975.73	2401.72
1/11/2017 17:30	0.92	0.834	2.19	6.028	19.63	18.988	18.753	19.828	2149.22	2695.63	2984.45	2403.9
1/11/2017 17:45	0.919	0.834	2.189	6.028	19.63	18.988	18.753	19.828	2134.97	2693.72	2983	2405.72
1/11/2017 18:00	0.909	0.834	2.189	6.028	19.637	18.989	18.754	19.828	2113.45	2689	2993.71	2411.71
1/11/2017 18:15	0.9	0.834	2.19	6.028	19.654	19.001	18.77	19.842	2071.5	2686.55	3006.42	2416.98
1/11/2017 18:30	0.901	0.836	2.191	6.03	19.654	19.004	18.777	19.835	2066.14	2681.56	3006.97	2399.36
1/11/2017 18:45	0.904	0.839	2.193	6.024	19.654	19.011	18.777	19.85	2060.7	2681.56	2992.99	2421.34
1/11/2017 19:00	0.903	0.84	2.19	6.013	19.653	19.005	18.774	19.842	2057.34	2684.37	3010.78	2402.45
1/11/2017 19:15	0.894	0.84	2.186	6.013	19.649	19.001	18.774	19.839	2082.22	2682.74	3010.24	2420.97
1/11/2017 19:30	0.894	0.84	2.185	6.013	19.656	19.023	18.778	19.852	2080.58	2668.84	3005.88	2405.36
1/11/2017 19:45	0.89	0.839	2.185	6.013	19.657	19.034	18.78	19.854	2062.6	2673.2	3007.88	2435.32
1/11/2017 20:00	0.883	0.84	2.185	6.013	19.659	19.035	18.781	19.856	2047.35	2667.85	3005.51	2407.17
1/11/2017 20:15	0.884	0.84	2.185	6.013	19.659	19.036	18.782	19.856	2050.09	2668.96	3011.53	2393.39
1/11/2017 20:30	0.884	0.84	2.185	6.011	19.677	19.035	18.781	19.87	2032.19	2675.23	3021.63	2430.16
1/11/2017 20:45	0.884	0.84	2.185	6.005	19.682	19.035	18.789	19.877	2002.9	2670.63	3019.2	2413.22
1/11/2017 21:00	0.884	0.84	2.185	6.002	19.682	19.036	18.802	19.879	1994.24	2665.52	3018.37	2420.18
1/11/2017 21:15	0.884	0.841	2.185	5.999	19.682	19.035	18.804	19.879	1988.96	2659.05	3017.62	2432.87
1/11/2017 21:30	0.883	0.84	2.185	5.993	19.682	19.046	18.805	19.879	1985.77	2657.62	3013.75	2439.33
1/11/2017 21:45	0.882	0.841	2.186	5.992	19.682	19.047	18.805	19.879	1980.72	2652.19	3008.81	2454.67
1/11/2017 22:00	0.881	0.841	2.186	5.992	19.683	19.053	18.806	19.88	1999.49	2670.01	3023.03	2467.58
1/11/2017 22:15	0.871	0.84	2.185	5.991	19.685	19.057	18.808	19.881	2004.92	2659.39	3019.5	2433.33
1/11/2017 22:30	0.863	0.84	2.185	5.991	19.686	19.06	18.808	19.882	2008.48	2657.05	3041.14	2433.35
1/11/2017 22:45	0.862	0.84	2.185	5.991	19.687	19.06	18.81	19.882	2005.9	2654.22	3039.59	2433.96
1/11/2017 23:00	0.863	0.84	2.186	5.992	19.687	19.057	18.808	19.882	2025.7	2649.5	3041.42	2443.78
1/11/2017 23:15	0.865	0.843	2.189	5.995	19.686	19.052	18.808	19.882	2038.06	2657.13	3026.7	2443.6
1/11/2017 23:30	0.867	0.844	2.19	5.997	19.686	19.05	18.808	19.882	2063.76	2669.57	3022.52	2459.22
1/11/2017 23:45	0.867	0.845	2.191	5.997	19.686	19.043	18.808	19.882	2072.75	2661.03	3032.7	2426.7
1/12/2017 0:00	0.866	0.845	2.191	5.997	19.686	19.051	18.808	19.882	2071.48	2670.66	3036.51	2441.24
1/12/2017 0:15	0.861	0.845	2.191	5.998	19.687	19.06	18.821	19.882	2070.23	2673.14	3037.09	2429.09
1/12/2017 0:30	0.857	0.845	2.191	5.997	19.687	19.08	18.832	19.882	2039.33	2676.57	3034.88	2446.14
1/12/2017 0:45	0.855	0.844	2.189	5.995	19.687	19.064	18.829	19.882	2038.06	2672.93	3027.07	2449.77
1/12/2017 1:00	0.853	0.842	2.187	5.993	19.687	19.059	18.826	19.882	2064.94	2669.94	3039.6	2467.03
1/12/2017 1:15	0.851	0.84	2.185	5.991	19.687	19.049	18.808	19.882	2092.92	2668.3	3041.24	2440.15
1/12/2017 1:30	0.851	0.84	2.185	5.991	19.699	19.075	18.832	19.882	2077.93	2683.92	3023.43	2444.87
1/12/2017 1:45	0.849	0.84	2.185	5.99	19.718	19.082	18.832	19.882	2028.34	2671.57	3040.15	2481.56
1/12/2017 2:00	0.846	0.84	2.185	5.99	19.728	19.082	18.832	19.882	2010.62	2671.83	3049.21	2449.58
1/12/2017 2:15	0.845	0.84	2.185	5.989	19.734	19.082	18.832	19.882	1995.45	2668.83	3051.39	2465.02
1/12/2017 2:30	0.843	0.84	2.185	5.989	19.733	19.082	18.845	19.892	1986.19	2662.12	3027.79	2453.41
1/12/2017 2:45	0.842	0.841	2.186	5.988	19.733	19.081	18.844	19.899	1986.95	2661.5	3053.86	2477.49
1/12/2017 3:00	0.841	0.84	2.185	5.988	19.733	19.081	18.854	19.913	1985.95	2666.59	3034.24	2463.14
1/12/2017 3:15	0.84	0.84	2.185	5.983	19.733	19.081	18.855	19.916	1986.49	2666.49	3060.21	2454.78
1/12/2017 3:30	0.84	0.84	2.185	5.975	19.734	19.082	18.855	19.921	2000.17	2659.84	3065.92	2462.66
1/12/2017 3:45	0.841	0.841	2.186	5.971	19.734	19.082	18.856	19.919	2007.17	2656.22	3044.5	2465.39
1/12/2017 4:00	0.845	0.845	2.19	5.974	19.734	19.082	18.855	19.924	2013.35	2653.41	3053.22	2480.29
1/12/2017 4:15	0.846	0.846	2.191	5.975	19.733	19.082	18.855	19.917	2014.53	2660.85	3051.59	2470.3
1/12/2017 4:30	0.846	0.846	2.192	5.976	19.733	19.081	18.855	19.91	2032.19	2668.44	3048.74	2492.14
1/12/2017 4:45	0.848	0.848	2.193	5.978	19.733	19.081	18.855	19.911	2046.39	2671	3060.69	2471.15
1/12/2017 5:00	0.849	0.85	2.195	5.98	19.733	19.081	18.855	19.92	2055.44	2675.39	3058.14	2460.35
1/12/2017 5:15	0.848	0.851	2.197	5.982	19.733	19.081	18.855	19.916	2054.1	2677.53	3079.02	2491.38
1/12/2017 5:30	0.845	0.851	2.196	5.981	19.734	19.081	18.855	19.914	2066.45	2676.71	3045.94	2461.57
1/12/2017 5:45	0.842	0.851	2.197	5.982	19.734	19.081	18.855	19.919	2071.08	2685.24	3065.55	2503.53
1/12/2017 6:00	0.842	0.851	2.197	5.982	19.734	19.082	18.855	19.921	2078.53	2682.43	3056.29	2485.73
1/12/2017 6:15	0.841	0.851	2.197	5.982	19.734	19.082	18.856	19.928	2077.53	2678.62	3059.2	2460.48
1/12/2017 6:30	0.841	0.852	2.197	5.981	19.736	19.084	18.858	19.93	2074.79	2691.8	3048.95	2485.1
1/12/2017 6:45	0.834	0.852	2.197	5.976	19.741	19.088	18.862	19.934	2081.63	2691.2	3070.98	2460.78
1/12/2017 7:00	0.83	0.852	2.197	5.971	19.741	19.088	18.862	19.935	2081.18	2689.56	3068.98	2470.96
1/12/2017 7:15	0.83	0.852	2.197	5.969	19.741	19.088	18.862	19.935	2084.72	2686.47	3057.17	2480.77
1/12/2017 7:30	0.832	0.854	2.199	5.964	19.741	19.088	18.862	19.944	2088.9	2696.2	3068.26	2505.49
1/12/2017 7:45	0.835	0.857	2.203	5.966	19.741	19.088	18.862	19.956	2065.74	2707.19	3060.08	2472.41
1/12/2017 8:00	0.842	0.856	2.203	5.984	19.741	19.092	18.868	19.967	2055.74	2700.92	3077.34	2484.77
1/12/2017 8:15	0.872	0.857	2.203	6.012	19.742	19.11	18.886	19.978	2032.21	2693.65	3080.25	2479.86
1/12/2017 8:30	0.879	0.857	2.203	6.011	19.759	19.128	18.886	19.978	1995.05	2695.11	3087.52	2478.23
1/12/2017 8:45	0.895	0.854	2.199	6.026	19.766	19.132	18.886	19.977	1991.05	2694.83	3064.8	2492.04
1/12/2017 9:00	0.897	0.852	2.197	6.03	19.782	19.13	18.903	19.976	1970.23	2690.45	3094.76	2505.47
1/12/2017 9:15	0.911	0.849	2.194	6.045	19.776	19.146	18.903	19.991	1937.62	2692.41	3082.93	2520.27
1/12/2017 9:30	0.924	0.847	2.187	6.045	19.79	19.146	18.907	20.011	1931.98	2686.02	3091.56	2516.26
1/12/2017 9:45	0.938	0.851	2.189	6.058	19.815	19.154	18.923	20.011	1915.6	2671.49	3101.83	2517.57
1/12/2017 10:00	0.984	0.853	2.196	6.109	19.81	19.161	18.919	20.005	1905.18	2670.32	3116.68	2506.52
1/12/2017 10:15	1.087	0.856	2.192	6.196	19.822	19.16	18.92	20.002	1910.98	2673.02	3107.75	2543.91
1/12/2017 10:30	1.146	0.856	2.192	6.228	19.837	19.16	18.932	20.017	1919.06	2664.49	3117.92	2534.29
1/12/2017 10:45	1.183	0.855	2.196	6.249	19.837	19.16	18.94	20.02	1936.58	2662.31	3105.21	2530.11
1/12/2017 11:00	1.21	0.855	2.2	6.267	19.835	19.159	18.94	20.017	1959.1	2663.49	3115.02	2530.47
1/12/2017 11:15	1.224	0.855	2.2	6.271	19.813	19.156	18.932	20.015	1988.97	2661.95	3105.39	2506.68
1/12/2017 11:30	1.234	0.855	2.2	6.277	19.789	19.136	18.91	20.014	2038.56	2668.29	3103.28	2522.93
1/12/2017 11:45	1.237	0.857	2.2	6.289	19.788	19.134	18.891	20.013	2075.99	2673.66	3094.6	2489.3
1/12/2017 12:00	1.246	0.858	2.2	6.293	19.786	19.132	18.888	20.005	2114.04	2685.41	3097.31	2479.01
1/12/2017 12:15	1.245	0.863	2.2	6.292	19.785	19.131	54.098	19.992	2139.83	2693.03	3096.84	2494.17
1/12/2017 12:30	1.239	0.86	2.194	6.286	19.775	19.131	88.676	19.988	2171	2700.75	3103.89	2476.58
1/12/2017 12:45	1.242	0.861	2.194	6.28	19.761	19.128	88.455	19.987	2187.42	2700.56	3077.2	2480.02
1/12/2017 13:00	1.252	0.862	2.198	6.287	19.757	19.121	87.255	19.984	2205.87	2699.21	3082.59	2491.33
1/12/2017 13:15	1.25	0.856	2.199	6.283	19.756	19.122	86.018	20	2198.94	2716.76	3091.67	2486.84
1/12/2017 13:30	1.246	0.854	2.197	6.276	19.749	19.118	84.855	19.985	2212.09	2725.37	3074.79	2481.03
1/12/2017 13:45	1.206	0.854	2.197	6.239	19.74	19.118	83.776	19.955	2214.63	2730.72	3083.14	2455.44
1/12/2017 14:00	1.183	0.853	2.195	6.221	19.733	19.114	82.753	19.958	2220.44	2730.18	3062.27	2465.6
1/12/2017 14:15	1.17	0.857	2.192	6.216	19.736	19.098	74.772	19.961	2205.65	2733.18	3078.96	2482.3
1/12/2017 14:30	1.166	0.862	2.197	6.213	19.737	19.102	54.678	19.962	2192.58	2737.71	3067.17	2471.05
1/12/2017 14:45	1.167	0.865	2.198	6.212	19.738	19.103	33.31	19.963	2175.8	2736.44	3092.03	2489.55
1/12/2017 15:00	1.147	0.865	2.198	6.191	19.741	19.105	22.632	19.966	2149.81	2736.47	3099.44	2478.75
1/12/2017 15:15	1.072	0.863	2.192	6.119	19.749	19.109	19.924	19.964	2135.55	2729.99	3092.73	2507.73
1/12/2017 15:30	1.02	0.865	2.192	6.085	19.75	19.109	19.391	19.956	2123.52	2731.23	3086.26	2477.29
1/12/2017 15:45	0.993	0.871	2.196	6.07	19.753	19.109	19.242	19.954	2111.68	2751.55	3101.72	2473.09
1/12/2017 16:00	0.978	0.873	2.199	6.068	19.757	19.11	19.169	19.955	2096.01	2738.25	3091.96	2511.25
1/12/2017 16:15	0.967	0.875	2.2	6.056	19.759	19.115	19.129	19.956	2096.61	2742.35	3092.72	2497.27
1/12/2017 16:30	0.963	0.874	2.2	6.05	19.761	19.129	19.09	19.959	2087.49	2733.7	3094.11	2464.07
1/12/2017 16:45	0.953	0.873	2.2	6.042	19.762	19.127	19.061	19.959	2077.28	2731.55	3104.8	2489.4
1/12/2017 17:00	0.943	0.871	2.2	6.03	19.758	19.121	19.037	19.96	2084.03	2736.85	3091.95	2488.52
1/12/2017 17:15	0.94	0.869	2.2	6.028	19.744	19.115	19.021	19.962	2096.02	2733.4	3103.57	2499.42
1/12/2017 17:30	0.931	0.866	2.2	6.028	19.745	19.116	19.013	19.963	2095.38	2738.85	3101.94	2496.33
1/12/2017 17:45	0.923	0.862	2.195	6.022	19.747	19.117	19.002	19.964	2096.83	2734.76	3098.49	2469.82
1/12/2017 18:00	0.922	0.86	2.192	6.008	19.763	19.117	18.99	19.964	2089.03	2738.39	3103.57	2496.15
1/12/2017 18:15	0.926	0.861	2.195	6.012	19.754	19.117	18.989	19.964	2083.85	2736.03	3117.92	2529.38
1/12/2017 18:30	0.925	0.861	2.196	6.013	19.756	19.121	18.973	19.965	2077.96	2726.88	3115.4	2503.43
1/12/2017 18:45	0.919	0.862	2.194	6.011	19.771	19.129	18.97	19.968	2073.7	2739.43	3112.15	2497.45
1/12/2017 19:00	0.912	0.862	2.189	6.001	19.772	19.137	18.97	19.969	2064.69	2735.12	3115.06	2514.82
1/12/2017 19:15	0.906	0.862	2.186	5.992	19.774	19.144	18.973	19.971	2050.89	2726.52	3087.64	2509.45
1/12/2017 19:30	0.905	0.861	2.185	5.991	19.775	19.145	18.974	19.972	2040.41	2728.51	3099	2520.98
1/12/2017 19:45	0.905	0.862	2.185	5.991	19.775	19.146	18.962	19.972	2031.06	2730.15	3110.99	2499.36
1/12/2017 20:00	0.906	0.862	2.186	5.992	19.775	19.145	18.95	19.972	2027.34	2727.52	3104.27	2516.44
1/12/2017 20:15	0.902	0.863	2.186	5.992	19.775	19.145	18.949	19.972	2046.59	2726.7	3105.9	2498.27
1/12/2017 20:30	0.896	0.862	2.186	5.992	19.776	19.145	18.943	19.972	2048.95	2735.69	3126.07	2530.61
1/12/2017 20:45	0.896	0.863	2.186	5.992	19.776	19.145	18.929	19.972	2064.4	2723.16	3118.07	2515.17
1/12/2017 21:00	0.894	0.862	2.186	5.992	19.776	19.15	18.927	19.972	2067.39	2730.15	3124.61	2513.71
1/12/2017 21:15	0.89	0.862	2.185	5.991	19.776	19.145	18.927	19.972	2077.74	2735.96	3126.79	2533.69
1/12/2017 21:30	0.884	0.862	2.186	5.991	19.777	19.145	18.927	19.972	2080.17	2726.57	3111.85	2526.39
1/12/2017 21:45	0.884	0.862	2.187	5.991	19.776	19.15	18.926	19.972	2079.22	2740.14	3107.43	2514.35
1/12/2017 22:00	0.884	0.863	2.19	5.992	19.774	19.165	18.925	19.97	2071.26	2730.87	3111.76	2515.63
1/12/2017 22:15	0.884	0.863	2.194	5.992	19.774	19.165	18.924	19.97	2067.59	2736.48	3106.93	2516.24
1/12/2017 22:30	0.884	0.863	2.193	5.991	19.774	19.164	18.923	19.969	2060.96	2731.36	3123.32	2517.22
1/12/2017 22:45	0.884	0.862	2.191	5.99	19.774	19.165	18.924	19.97	2068.21	2738.81	3135.96	2514.4
1/12/2017 23:00	0.885	0.863	2.192	5.988	19.774	19.164	18.923	19.97	2076.5	2736.3	3115.66	2533.87
1/12/2017 23:15	0.884	0.863	2.192	5.985	19.774	19.165	18.924	19.97	2073.04	2746.67	3134.67	2548.86
1/12/2017 23:30	0.882	0.863	2.191	5.977	19.775	19.165	18.924	19.971	2068.41	2735.87	3147.93	2543.59
1/12/2017 23:45	0.883	0.862	2.191	5.973	19.776	19.165	18.924	19.971	2071.16	2746.86	3152.92	2510.82
1/13/2017 0:00	0.879	0.863	2.192	5.971	19.781	19.165	18.924	19.972	2078.5	2743.12	3142.72	2513.89
1/13/2017 0:15	0.869	0.862	2.19	5.969	19.785	19.165	18.924	19.971	2073.07	2746.33	3136.22	2529.18
1/13/2017 0:30	0.863	0.862	2.19	5.969	19.78	19.166	18.925	19.972	2090.36	2733.56	3128.27	2539.75
1/13/2017 0:45	0.862	0.862	2.189	5.969	19.798	19.165	18.924	19.972	2085.95	2748.78	3119.25	2488.94
1/13/2017 1:00	0.862	0.862	2.189	5.969	19.79	19.167	18.926	19.973	2092.09	2739.78	3141.87	2537.51
1/13/2017 1:15	0.862	0.862	2.188	5.969	19.778	19.167	18.926	19.973	2106.34	2747.47	3122.04	2503.7
1/13/2017 1:30	0.862	0.862	2.188	5.969	19.782	19.167	18.926	19.973	2113.61	2750.39	3126.22	2524.41
1/13/2017 1:45	0.862	0.864	2.192	5.969	19.8	19.166	18.925	19.973	2095.31	2757.69	3139.79	2514.37
1/13/2017 2:00	0.862	0.867	2.195	5.97	19.8	19.164	18.924	19.973	2084.05	2743.5	3129.12	2528.62
1/13/2017 2:15	0.862	0.871	2.197	5.969	19.81	19.163	18.928	19.993	2079.79	2752.68	3137.43	2517.21
1/13/2017 2:30	0.862	0.873	2.196	5.969	19.818	19.163	18.935	20.007	2071.85	2755.2	3158.35	2510.41
1/13/2017 2:45	0.862	0.875	2.196	5.969	19.821	19.163	18.943	20.015	2083.95	2751.93	3152.43	2518.13
1/13/2017 3:00	0.861	0.878	2.196	5.968	19.82	19.162	18.945	20.014	2080.13	2753.74	3154.78	2511.04
1/13/2017 3:15	0.86	0.879	2.196	5.968	19.819	19.161	18.944	20.013	2071.23	2754.19	3135.35	2545.18
1/13/2017 3:30	0.853	0.878	2.196	5.968	19.82	19.161	18.944	20.014	2063.78	2753.56	3140.44	2508.68
1/13/2017 3:45	0.851	0.879	2.196	5.968	19.821	19.162	18.946	20.015	2065.98	2756.3	3124.66	2552.1
1/13/2017 4:00	0.851	0.879	2.196	5.966	19.822	19.164	18.947	20.016	2085.42	2755.04	3150.64	2527.05
1/13/2017 4:15	0.851	0.879	2.196	5.962	19.822	19.17	18.947	20.016	2075.91	2749.9	3172.29	2535.62
1/13/2017 4:30	0.851	0.88	2.196	5.958	19.822	19.175	18.946	20.016	2071.86	2760.4	3155.1	2528.59
1/13/2017 4:45	0.849	0.88	2.196	5.958	19.822	19.173	18.947	20.016	2073.61	2759.43	3148.6	2533.33
1/13/2017 5:00	0.845	0.88	2.197	5.958	19.822	19.176	18.946	20.016	2075.1	2759.14	3157.69	2522.77
1/13/2017 5:15	0.841	0.88	2.196	5.955	19.822	19.179	18.946	20.016	2084.02	2759.23	3167.57	2529.95
1/13/2017 5:30	0.841	0.881	2.197	5.952	19.822	19.184	18.946	20.016	2082.05	2765.39	3155.96	2533.19
1/13/2017 5:45	0.841	0.882	2.197	5.949	19.822	19.188	18.95	20.017	2083.16	2756.76	3141.18	2535.62
1/13/2017 6:00	0.841	0.881	2.197	5.948	19.822	19.203	18.966	20.017	2073.81	2763.3	3162.44	2526.9
1/13/2017 6:15	0.841	0.881	2.196	5.947	19.823	19.207	18.971	20.018	2065.07	2758.94	3168.36	2530.62
1/13/2017 6:30	0.84	0.88	2.195	5.947	19.824	19.208	18.972	20.018	2049.4	2759.57	3151.48	2544.4
1/13/2017 6:45	0.84	0.879	2.194	5.946	19.832	19.209	18.973	20.019	2035.38	2756.26	3142.72	2562.35
1/13/2017 7:00	0.84	0.882	2.194	5.946	19.847	19.208	18.972	20.018	2027.21	2756.63	3149.63	2539.65
1/13/2017 7:15	0.84	0.882	2.196	5.947	19.847	19.208	18.972	20.018	2010.75	2759.69	3174.3	2543.44
1/13/2017 7:30	0.841	0.882	2.197	5.947	19.861	19.207	18.971	20.018	2000.55	2757.01	3174.43	2590.08
1/13/2017 7:45	0.841	0.882	2.197	5.948	19.869	19.207	18.972	20.017	1994.09	2751.15	3175.55	2532.92
1/13/2017 8:00	0.841	0.882	2.197	5.948	19.868	19.206	18.972	20.016	2008.6	2755.81	3171.91	2529.87
1/13/2017 8:15	0.841	0.882	2.197	5.948	19.868	19.232	18.99	20.016	2007.37	2751.8	3181.13	2545.67
1/13/2017 8:30	0.84	0.883	2.196	5.946	19.867	19.248	18.993	20.034	1990.91	2740.07	3160.46	2560.66
1/13/2017 8:45	0.84	0.883	2.196	5.946	19.865	19.246	18.991	20.036	1973.81	2753.56	3174.94	2576.78
1/13/2017 9:00	0.845	0.883	2.203	5.952	19.884	19.245	19.01	20.049	1957.28	2738.21	3188.02	2563.52
1/13/2017 9:15	0.85	0.88	2.203	5.956	19.907	19.246	19.013	20.057	1941.03	2734.58	3172.4	2565.34
1/13/2017 9:30	0.856	0.877	2.2	5.962	19.909	19.246	19.013	20.057	1931.4	2735.67	3194.19	2557.17
1/13/2017 9:45	0.866	0.877	2.2	5.965	19.908	19.246	19.013	20.057	1930.68	2741.12	3175.67	2578.78
1/13/2017 10:00	0.878	0.877	2.2	5.983	19.907	19.261	19.012	20.055	1934.31	2724.87	3178.03	2592.22
1/13/2017 10:15	0.891	0.878	2.2	5.984	19.903	19.264	19.012	20.053	1943.83	2735.93	3196.17	2592.74
1/13/2017 10:30	0.899	0.882	2.201	5.991	19.902	19.263	19.028	20.052	1949.28	2726.33	3204.59	2578.53
1/13/2017 10:45	0.913	0.886	2.203	6.002	19.9	19.261	19.03	20.049	1962.7	2720.25	3205.96	2590.91
1/13/2017 11:00	0.919	0.887	2.208	6.004	19.898	19.26	19.029	20.048	1985.82	2739.89	3183.82	2584.41
1/13/2017 11:15	0.917	0.883	2.206	6	19.898	19.26	19.029	20.048	2005.84	2740.66	3191.38	2605.6
1/13/2017 11:30	0.926	0.882	2.205	6.001	19.897	19.252	19.014	20.048	2036.34	2731.82	3180.35	2586.79
1/13/2017 11:45	0.933	0.879	2.202	6.008	19.897	19.238	19.005	20.048	2069.23	2738.91	3187.15	2585.81
1/13/2017 12:00	0.935	0.879	2.201	6.015	19.894	19.238	18.998	20.047	2106.33	2742.79	3184.41	2562.01
1/13/2017 12:15	0.951	0.878	2.2	6.016	19.872	19.238	18.982	20.047	2151.89	2754.11	3184.64	2575.15
1/13/2017 12:30	0.953	0.877	2.199	6.015	19.851	19.239	18.982	20.047	2181.08	2756.45	3196.7	2527.66
1/13/2017 12:45	0.952	0.877	2.199	6.014	19.85	19.239	18.982	20.047	2199.48	2775.85	3196.67	2535.63
1/13/2017 13:00	0.96	0.876	2.199	6.014	19.849	19.231	18.982	20.047	2208.36	2770.48	3175.42	2529.45
1/13/2017 13:15	0.969	0.876	2.199	6.021	19.849	19.219	18.982	20.047	2215.23	2781.81	3165.71	2551.84
1/13/2017 13:30	0.985	0.878	2.199	6.035	19.848	19.217	18.982	20.046	2221.88	2792.12	3188.02	2540.36
1/13/2017 13:45	0.984	0.881	2.2	6.023	19.847	19.216	18.982	20.047	2219.93	2788.74	3190.63	2559.11
1/13/2017 14:00	0.973	0.883	2.2	6.014	19.847	19.215	18.98	20.046	2213.17	2784.93	3189.52	2536.98
1/13/2017 14:15	0.963	0.882	2.199	6.014	19.848	19.223	18.981	20.046	2189.72	2790.45	3175.63	2545.4
1/13/2017 14:30	0.963	0.882	2.199	6.014	19.849	19.229	18.982	20.047	2176.88	2794.23	3172.25	2537.11
1/13/2017 14:45	0.964	0.882	2.199	6.014	19.849	19.228	18.982	20.047	2171.67	2802.77	3158.44	2569.8
1/13/2017 15:00	0.964	0.883	2.201	6	19.849	19.237	18.982	20.048	2161.91	2807.21	3172.61	2531.66
1/13/2017 15:15	0.96	0.885	2.202	5.996	19.849	19.238	18.982	20.048	2141.2	2800.2	3180.58	2550.53
1/13/2017 15:30	0.966	0.886	2.205	5.999	19.849	19.238	18.981	20.048	2122.76	2799.01	3177.11	2568.3
1/13/2017 15:45	0.961	0.888	2.207	6.001	19.861	19.238	18.991	20.048	2095.11	2804.94	3176.97	2546.19
1/13/2017 16:00	0.961	0.889	2.208	5.999	19.883	19.238	19.005	20.048	2075.32	2797.07	3192.35	2545.2
1/13/2017 16:15	0.959	0.891	2.21	5.987	19.895	19.238	19.005	20.049	2079.78	2800.91	3184.93	2550.12
1/13/2017 16:30	0.948	0.892	2.21	5.983	19.896	19.238	19.005	20.049	2073.61	2791.29	3187.84	2571.91
1/13/2017 16:45	0.942	0.888	2.208	5.984	19.895	19.24	19.008	20.051	2068.41	2794.26	3196.21	2553.88
1/13/2017 17:00	0.942	0.888	2.202	5.98	19.9	19.241	19.009	20.053	2064.7	2792.01	3208.81	2560.22
1/13/2017 17:15	0.933	0.888	2.201	5.97	19.9	19.241	19.009	20.053	2055.32	2783.86	3208.32	2560.41
1/13/2017 17:30	0.931	0.888	2.2	5.961	19.9	19.241	19.009	20.054	2052.89	2770.54	3202.36	2562.61
1/13/2017 17:45	0.928	0.888	2.2	5.961	19.901	19.242	19.009	20.054	2055.52	2789.51	3207.26	2573.69
1/13/2017 18:00	0.922	0.888	2.2	5.961	19.902	19.243	19.011	20.055	2058.79	2783.34	3184.02	2559.71
1/13/2017 18:15	0.92	0.888	2.2	5.96	19.904	19.244	19.012	20.057	2070.23	2784.7	3186.56	2573.87
1/13/2017 18:30	0.92	0.888	2.2	5.951	19.905	19.245	19.013	20.058	2077.95	2774.8	3188.74	2562.43
1/13/2017 18:45	0.92	0.888	2.2	5.951	19.905	19.246	19.013	20.058	2080.22	2790.69	3198.36	2575.14
1/13/2017 19:00	0.92	0.888	2.2	5.944	19.905	19.261	19.03	20.058	2061.24	2786.52	3201.45	2571.51
1/13/2017 19:15	0.92	0.888	2.2	5.939	19.905	19.267	19.037	20.059	2049.17	2782.7	3213.98	2577.14
1/13/2017 19:30	0.92	0.888	2.2	5.939	19.905	19.267	19.037	20.067	2043.36	2777.44	3187.47	2586.22
1/13/2017 19:45	0.919	0.889	2.201	5.94	19.905	19.269	19.037	20.081	2043.36	2781.43	3204.18	2553.17
1/13/2017 20:00	0.915	0.889	2.201	5.94	19.905	19.286	19.037	20.085	2040.81	2781.89	3205.81	2560.07
1/13/2017 20:15	0.912	0.89	2.202	5.941	19.905	19.288	19.037	20.09	2039.99	2778.44	3217.98	2586.04
1/13/2017 20:30	0.911	0.89	2.202	5.941	19.905	19.288	19.037	20.097	2039.45	2775.53	3204.18	2608.01
1/13/2017 20:45	0.91	0.889	2.201	5.94	19.905	19.288	19.037	20.102	2041.63	2776.89	3227.6	2577.69
1/13/2017 21:00	0.909	0.89	2.202	5.941	19.905	19.288	19.037	20.101	2054.34	2783.34	3212.35	2602.38
1/13/2017 21:15	0.906	0.89	2.202	5.941	19.906	19.288	19.037	20.103	2069.78	2783.34	3202	2571.88
1/13/2017 21:30	0.905	0.891	2.203	5.941	19.906	19.288	19.036	20.103	2080.4	2784.16	3216.89	2595.66
1/13/2017 21:45	0.902	0.89	2.202	5.937	19.906	19.288	19.037	20.102	2086.39	2785.97	3215.25	2597.66
1/13/2017 22:00	0.902	0.891	2.203	5.937	19.906	19.288	19.036	20.103	2102.83	2793.87	3214.34	2587.86
1/13/2017 22:15	0.904	0.893	2.205	5.93	19.906	19.288	19.037	20.104	2089.48	2787.61	3221.25	2598.39
1/13/2017 22:30	0.905	0.894	2.206	5.925	19.906	19.288	19.053	20.104	2080.58	2784.97	3202.54	2610.01
1/13/2017 22:45	0.905	0.893	2.206	5.924	19.906	19.288	19.047	20.104	2079.95	2785.97	3215.98	2592.21
1/13/2017 23:00	0.905	0.894	2.206	5.924	19.906	19.288	19.036	20.104	2098.92	2792.87	3220.88	2593.3
1/13/2017 23:15	0.905	0.893	2.206	5.924	19.906	19.288	19.036	20.104	2115.72	2801.59	3206.36	2582.23
1/13/2017 23:30	0.904	0.894	2.206	5.924	19.906	19.284	19.037	20.103	2142.05	2793.78	3210.35	2564.07
1/13/2017 23:45	0.904	0.894	2.206	5.924	19.906	19.266	19.036	20.101	2149.31	2798.96	3192.74	2577.69
1/14/2017 0:00	0.899	0.894	2.206	5.924	19.906	19.267	19.037	20.094	2173.28	2807.67	3213.8	2576.05
1/14/2017 0:15	0.895	0.894	2.206	5.924	19.906	19.258	19.037	20.088	2197.07	2800.59	3207.26	2560.07
1/14/2017 0:30	0.894	0.893	2.206	5.924	19.894	19.245	19.037	20.082	2201.16	2813.85	3199.64	2568.43
1/14/2017 0:45	0.894	0.894	2.206	5.924	19.877	19.245	19.024	20.072	2218.68	2808.76	3200.73	2545.91
1/14/2017 1:00	0.894	0.894	2.206	5.924	19.861	19.245	19.014	20.059	2238.47	2812.57	3204.54	2560.98
1/14/2017 1:15	0.894	0.894	2.206	5.924	19.861	19.245	19.013	20.06	2243.29	2821.47	3198.91	2543.55
1/14/2017 1:30	0.894	0.894	2.206	5.924	19.861	19.245	19.013	20.06	2245.01	2820.38	3219.43	2543.73
1/14/2017 1:45	0.894	0.894	2.206	5.924	19.861	19.245	19.016	20.063	2241.38	2825.83	3206.9	2551.54
1/14/2017 2:00	0.894	0.894	2.206	5.924	19.881	19.245	19.029	20.079	2232.39	2829.74	3200.36	2547
1/14/2017 2:15	0.893	0.894	2.205	5.923	19.899	19.245	19.036	20.092	2219.95	2826.19	3193.1	2561.53
1/14/2017 2:30	0.891	0.894	2.204	5.921	19.897	19.245	19.036	20.095	2203.25	2839.72	3203.27	2537.37
1/14/2017 2:45	0.891	0.895	2.203	5.921	19.885	19.245	19.036	20.087	2203.52	2831.55	3198.73	2554.62
1/14/2017 3:00	0.889	0.896	2.202	5.919	19.867	19.244	19.036	20.071	2219.77	2838.36	3204.36	2558.44
1/14/2017 3:15	0.889	0.895	2.202	5.919	19.863	19.245	19.033	20.064	2217.77	2837.18	3211.99	2540.46
1/14/2017 3:30	0.89	0.897	2.202	5.92	19.861	19.244	19.015	20.059	2229.39	2833.55	3216.89	2547
1/14/2017 3:45	0.891	0.897	2.203	5.921	19.861	19.244	19.013	20.059	2258.72	2837.36	3191.83	2544.09
1/14/2017 4:00	0.892	0.898	2.204	5.922	19.861	19.244	19.013	20.059	2273.16	2830.28	3208.17	2535.19
1/14/2017 4:15	0.892	0.899	2.204	5.922	19.861	19.244	19.013	20.059	2273.7	2842.54	3207.08	2508.86
1/14/2017 4:30	0.891	0.901	2.203	5.921	19.861	19.244	19.013	20.059	2270.43	2839.27	3183.11	2533.38
1/14/2017 4:45	0.888	0.899	2.201	5.918	19.861	19.244	19.013	20.059	2284.96	2847.26	3191.65	2519.21
1/14/2017 5:00	0.888	0.899	2.2	5.917	19.861	19.244	19.013	20.059	2290.23	2847.89	3171.67	2539.19
1/14/2017 5:15	0.888	0.899	2.2	5.917	19.861	19.244	19.013	20.059	2291.5	2852.43	3202.72	2529.57
1/14/2017 5:30	0.888	0.899	2.2	5.917	19.861	19.244	19.013	20.059	2284.6	2849.07	3187.65	2508.14
1/14/2017 5:45	0.888	0.899	2.2	5.917	19.861	19.244	19.013	20.059	2284.78	2850.07	3191.65	2496.15
1/14/2017 6:00	0.888	0.899	2.2	5.917	19.861	19.244	19.013	20.059	2273.52	2850.89	3188.2	2527.93
1/14/2017 6:15	0.888	0.899	2.2	5.917	19.861	19.244	19.013	20.059	2269.16	2848.35	3202	2526.66
1/14/2017 6:30	0.888	0.899	2.2	5.917	19.861	19.244	19.013	20.059	2265.71	2848.89	3208.72	2530.66
1/14/2017 6:45	0.888	0.899	2.2	5.916	19.861	19.244	19.013	20.059	2257.09	2842.63	3195.64	2547.54
1/14/2017 7:00	0.889	0.9	2.201	5.912	19.861	19.243	19.013	20.06	2246.37	2848.26	3184.38	2507.05
1/14/2017 7:15	0.89	0.901	2.202	5.91	19.861	19.244	19.013	20.06	2232.66	2855.79	3191.47	2531.93
1/14/2017 7:30	0.891	0.901	2.203	5.91	19.861	19.244	19.013	20.06	2213.51	2849.71	3200.54	2546.09
1/14/2017 7:45	0.893	0.904	2.206	5.911	19.861	19.244	19.013	20.06	2206.7	2856.25	3211.26	2511.59
1/14/2017 8:00	0.891	0.904	2.206	5.909	19.861	19.244	19.013	20.06	2199.34	2840.9	3205.08	2538.28
1/14/2017 8:15	0.886	0.902	2.206	5.906	19.862	19.244	19.013	20.06	2185.83	2848.55	3190.4	2551.37
1/14/2017 8:30	0.887	0.902	2.206	5.905	19.862	19.245	19.014	20.061	2161.95	2845.28	3194.93	2537.2
1/14/2017 8:45	0.894	0.903	2.206	5.915	19.864	19.245	19.014	20.06	2138.33	2845.81	3207.45	2543.18
1/14/2017 9:00	0.906	0.904	2.206	5.924	19.887	19.244	19.024	20.062	2130.61	2843.99	3195.1	2526.48
1/14/2017 9:15	0.924	0.904	2.206	5.943	19.904	22.851	19.036	20.081	2124.53	2832.37	3198	2542.82
1/14/2017 9:30	0.934	0.9	2.201	5.942	19.904	24.354	19.037	20.099	2119.62	2825.2	3200.73	2534.11
1/14/2017 9:45	0.947	0.899	2.201	5.954	19.903	23.178	19.037	20.103	2104.46	2826.2	3208.53	2566.43
1/14/2017 10:00	0.974	0.901	2.207	5.981	19.9	22.178	19.036	20.101	2105.19	2823.2	3202.54	2532.11
1/14/2017 10:15	1.024	0.908	2.211	6.023	19.895	21.399	19.033	20.096	2116.75	2830.48	3196.65	2540.94
1/14/2017 10:30	1.073	0.911	2.212	6.066	19.904	20.812	19.029	20.091	2124.46	2819.12	3198.36	2557.16
1/14/2017 10:45	1.16	0.909	2.207	6.134	19.927	20.384	19.029	20.107	2147.69	2824.74	3199.75	2528.69
1/14/2017 11:00	1.219	0.908	2.21	6.167	19.919	20.065	19.024	20.103	2177.05	2822.39	3194.43	2561.24
1/14/2017 11:15	1.253	0.908	2.209	6.188	19.914	19.843	19.021	20.099	2202.12	2829.91	3192.93	2566.51
1/14/2017 11:30	1.271	0.905	2.206	6.192	19.89	19.675	19.021	20.099	2229.88	2828.45	3194.01	2532.38
1/14/2017 11:45	1.288	0.903	2.204	6.197	19.889	19.557	19.021	20.098	2256.64	2829.44	3188.93	2522.22
1/14/2017 12:00	1.294	0.902	2.203	6.205	19.879	19.464	19.018	20.098	2286.04	2840.42	3177.14	2543.81
1/14/2017 12:15	1.301	0.9	2.201	6.203	19.865	19.4	18.998	20.098	2296.38	2838.43	3209.62	2528.75
1/14/2017 12:30	1.3	0.899	2.2	6.202	19.865	19.349	18.997	20.097	2333.13	2838.61	3158.63	2502.8
1/14/2017 12:45	1.303	0.899	2.2	6.205	19.858	19.306	18.994	20.095	2347.1	2836.79	3181.67	2516.41
1/14/2017 13:00	1.313	0.906	2.207	6.213	19.838	19.29	18.984	20.091	2360.26	2834.98	3167.52	2506.43
1/14/2017 13:15	1.32	0.907	2.208	6.22	19.835	19.254	18.99	20.086	2367.49	2850.41	3164.58	2499.22
1/14/2017 13:30	1.329	0.907	2.208	6.221	19.834	19.244	18.99	20.068	2374.32	2855.78	3160.01	2492.23
1/14/2017 13:45	1.33	0.907	2.208	6.222	19.834	19.244	18.99	20.068	2364.27	2849.74	3182.54	2503.69
1/14/2017 14:00	1.308	0.907	2.208	6.192	19.829	19.239	18.978	20.056	2364.09	2848.4	3172.57	2486.85
1/14/2017 14:15	1.204	0.906	2.204	6.1	19.806	19.226	18.97	20.055	2348.46	2846.76	3165.51	2482.47
1/14/2017 14:30	1.17	0.903	2.201	6.093	19.818	19.228	18.973	20.058	2334.31	2845.32	3156.08	2480.66
1/14/2017 14:45	1.165	0.905	2.205	6.093	19.817	19.223	18.974	20.05	2324.42	2859.02	3154.63	2480.84
1/14/2017 15:00	1.123	0.908	2.209	6.054	19.798	19.211	18.974	20.038	2316.43	2857.57	3169.15	2485.74
1/14/2017 15:15	1.088	0.908	2.209	6.029	19.789	19.209	18.975	20.041	2317.9	2844.34	3166.09	2499.37
1/14/2017 15:30	1.063	0.908	2.209	6.014	19.792	19.21	18.976	20.042	2310.91	2850.25	3166.74	2489.66
1/14/2017 15:45	1.049	0.908	2.209	6.01	19.795	19.21	18.979	20.033	2308.98	2845.97	3160.62	2476.33
1/14/2017 16:00	1.045	0.908	2.208	6.011	19.798	19.198	18.981	20.026	2310.18	2857.64	3160.95	2501.32
1/14/2017 16:15	1.036	0.909	2.207	5.993	19.798	19.193	18.981	20.023	2303.37	2854.41	3157.07	2482.78
1/14/2017 16:30	1.026	0.91	2.205	5.99	19.799	19.193	18.98	20.006	2313.33	2854.22	3148.99	2473.6
1/14/2017 16:45	1.023	0.914	2.207	5.981	19.799	19.193	18.975	20.004	2315.7	2850.99	3143.87	2471.71
1/14/2017 17:00	1.018	0.919	2.21	5.981	19.8	19.192	18.962	20.004	2325.72	2851.97	3148.58	2488.91
1/14/2017 17:15	1.008	0.92	2.213	5.981	19.801	19.193	18.958	20.005	2329.18	2853.65	3139.03	2490.2
1/14/2017 17:30	1.003	0.92	2.211	5.964	19.804	19.195	18.966	20.008	2311.35	2844.19	3126.72	2477.95
1/14/2017 17:45	0.997	0.92	2.211	5.961	19.805	19.196	18.961	20.009	2302.47	2851.24	3150.23	2494.69
1/14/2017 18:00	0.991	0.919	2.21	5.961	19.79	19.188	18.964	20.011	2301.58	2853.34	3144.43	2461.29
1/14/2017 18:15	0.985	0.918	2.207	5.951	19.766	19.178	18.956	20.013	2304.39	2846.44	3150.43	2484.53
1/14/2017 18:30	0.985	0.917	2.202	5.95	19.763	19.178	18.942	20.013	2323.73	2846.9	3143.89	2486.35
1/14/2017 18:45	0.985	0.918	2.201	5.944	19.763	19.178	18.942	20.013	2321.28	2847.17	3135.9	2462.74
1/14/2017 19:00	0.985	0.918	2.202	5.94	19.763	19.178	18.943	20.013	2300.49	2841.27	3152.42	2460.56
1/14/2017 19:15	0.985	0.919	2.204	5.939	19.763	19.178	18.943	20.013	2282.51	2835.82	3162.77	2462.2
1/14/2017 19:30	0.984	0.92	2.207	5.939	19.763	19.178	18.943	20.013	2269.98	2840.72	3159.69	2465.64
1/14/2017 19:45	0.984	0.92	2.21	5.939	19.764	19.178	18.941	20.013	2271.25	2841.45	3129	2462.38
1/14/2017 20:00	0.982	0.92	2.21	5.939	19.763	19.178	18.941	20.013	2272.8	2839.36	3150.06	2484.89
1/14/2017 20:15	0.98	0.92	2.21	5.939	19.763	19.168	18.941	20.013	2284.69	2841.18	3141.71	2483.99
1/14/2017 20:30	0.98	0.92	2.211	5.939	19.765	19.178	18.941	20.013	2277.61	2847.53	3129.36	2457.66
1/14/2017 20:45	0.978	0.92	2.211	5.939	19.782	19.178	18.941	20.013	2258.81	2842.08	3174.21	2474
1/14/2017 21:00	0.976	0.92	2.211	5.939	19.779	19.177	18.94	20.012	2240.74	2835.64	3165.13	2479.45
1/14/2017 21:15	0.976	0.92	2.211	5.939	19.778	19.176	18.939	20.011	2245.92	2837.63	3129.91	2487.8
1/14/2017 21:30	0.975	0.92	2.211	5.939	19.776	19.176	18.939	20.01	2252	2833.46	3154.97	2495.06
1/14/2017 21:45	0.975	0.92	2.211	5.939	19.786	19.177	18.94	20.012	2247.46	2828.19	3150.79	2477.09
1/14/2017 22:00	0.975	0.92	2.211	5.939	19.788	19.177	18.941	20.013	2225.4	2827.92	3141.16	2491.43
1/14/2017 22:15	0.975	0.92	2.21	5.939	19.791	19.178	18.941	20.013	2216.77	2827.65	3133.54	2466.73
1/14/2017 22:30	0.975	0.92	2.209	5.937	19.78	19.178	18.941	20.003	2222.13	2817.11	3151.15	2473.27
1/14/2017 22:45	0.975	0.92	2.205	5.932	19.764	19.164	18.942	19.991	2250.46	2827.47	3129.36	2499.6
1/14/2017 23:00	0.974	0.92	2.203	5.926	19.764	19.156	18.942	19.991	2291.77	2822.02	3136.99	2488.34
1/14/2017 23:15	0.971	0.92	2.201	5.919	19.764	19.156	18.942	19.992	2319.1	2822.02	3127.18	2471.46
1/14/2017 23:30	0.969	0.92	2.201	5.917	19.745	19.139	18.93	19.983	2338.44	2827.19	3134.99	2474.36
1/14/2017 23:45	0.966	0.921	2.201	5.918	19.719	19.134	18.914	19.969	2366.22	2826.74	3124.09	2448.21
1/15/2017 0:00	0.965	0.922	2.202	5.919	19.719	19.134	18.908	19.969	2374.58	2827.83	3127.36	2452.75
1/15/2017 0:15	0.968	0.925	2.204	5.922	19.718	19.121	18.894	19.964	2385.74	2819.66	3129.72	2464.92
1/15/2017 0:30	0.968	0.925	2.205	5.923	19.718	19.112	18.894	19.952	2406.08	2837.18	3132.27	2438.95
1/15/2017 0:45	0.968	0.925	2.205	5.923	19.718	19.112	18.894	19.946	2404.63	2828.1	3120.28	2441.86
1/15/2017 1:00	0.969	0.925	2.205	5.923	19.718	19.112	18.894	19.946	2401.82	2831.37	3123.55	2442.58
1/15/2017 1:15	0.968	0.924	2.204	5.922	19.718	19.112	18.894	19.946	2393.1	2836.09	3089.77	2447.67
1/15/2017 1:30	0.968	0.925	2.205	5.922	19.718	19.112	18.894	19.946	2363.05	2837.09	3105.93	2452.75
1/15/2017 1:45	0.968	0.925	2.205	5.922	19.718	19.112	18.894	19.946	2352.42	2837.27	3089.77	2450.57
1/15/2017 2:00	0.968	0.925	2.205	5.922	19.718	19.112	18.894	19.946	2348.97	2832.91	3106.84	2447.85
1/15/2017 2:15	0.968	0.925	2.205	5.922	19.718	19.112	18.894	19.946	2351.33	2832.64	3122.1	2426.97
1/15/2017 2:30	0.968	0.924	2.204	5.921	19.718	19.111	18.894	19.946	2339.26	2837.91	3115.74	2412.26
1/15/2017 2:45	0.968	0.924	2.204	5.921	19.716	19.106	18.894	19.937	2335.26	2832.55	3123.19	2437.14
1/15/2017 3:00	0.968	0.925	2.204	5.917	19.697	19.091	18.894	19.925	2336.44	2827.01	3111.57	2434.77
1/15/2017 3:15	0.968	0.925	2.205	5.914	19.68	19.091	18.894	19.924	2364.23	2824.56	3115.74	2445.12
1/15/2017 3:30	0.969	0.926	2.206	5.914	19.673	19.091	18.893	19.924	2376.76	2821.84	3102.3	2435.32
1/15/2017 3:45	0.97	0.926	2.206	5.913	19.673	19.07	18.85	19.905	2389.92	2831.37	3089.95	2432.05
1/15/2017 4:00	0.969	0.926	2.205	5.91	19.673	19.069	18.847	19.902	2406.26	2831.73	3093.95	2418.43
1/15/2017 4:15	0.97	0.926	2.206	5.908	19.673	19.069	18.847	19.902	2407.63	2830.01	3072.89	2436.95
1/15/2017 4:30	0.97	0.926	2.206	5.905	19.673	19.069	18.847	19.902	2412.17	2832.55	3083.24	2437.5
1/15/2017 4:45	0.97	0.926	2.206	5.902	19.673	19.064	18.847	19.902	2422.06	2827.47	3090.5	2409.35
1/15/2017 5:00	0.97	0.926	2.206	5.902	19.673	19.047	18.847	19.9	2419.7	2824.74	3085.96	2397.55
1/15/2017 5:15	0.97	0.926	2.206	5.902	19.666	19.047	18.847	19.889	2432.69	2826.92	3087.41	2402.63
1/15/2017 5:30	0.97	0.926	2.206	5.902	19.671	19.047	18.847	19.886	2416.89	2823.29	3085.78	2397.37
1/15/2017 5:45	0.97	0.926	2.206	5.902	19.634	19.047	18.847	19.88	2415.25	2829.55	3086.69	2405.54
1/15/2017 6:00	0.97	0.926	2.206	5.902	19.627	19.047	18.847	19.88	2417.43	2828.37	3094.68	2404.99
1/15/2017 6:15	0.97	0.926	2.206	5.902	19.627	19.042	18.847	19.876	2414.89	2820.66	3088.68	2435.86
1/15/2017 6:30	0.97	0.926	2.206	5.902	19.627	19.041	18.84	19.863	2410.62	2821.2	3057.45	2393.74
1/15/2017 6:45	0.97	0.926	2.206	5.902	19.627	19.026	18.804	19.857	2415.43	2818.48	3092.32	2404.81
1/15/2017 7:00	0.97	0.926	2.206	5.902	19.627	19.026	18.8	19.857	2423.88	2821.66	3074.34	2410.26
1/15/2017 7:15	0.97	0.926	2.206	5.902	19.627	19.026	18.801	19.857	2415.53	2824.83	3065.62	2415.89
1/15/2017 7:30	0.97	0.926	2.206	5.902	19.627	19.026	18.8	19.857	2408.72	2816.57	3082.15	2403.36
1/15/2017 7:45	0.97	0.926	2.206	5.902	19.623	19.012	18.8	19.857	2403.18	2812.21	3077.43	2433.14
1/15/2017 8:00	0.97	0.926	2.206	5.902	19.604	19.004	18.8	19.857	2416.07	2818.84	3055.64	2381.57
1/15/2017 8:15	0.97	0.926	2.207	5.902	19.604	19.004	18.8	19.857	2422.15	2811.85	3064.17	2392.46
1/15/2017 8:30	0.968	0.925	2.205	5.9	19.623	19.006	18.8	19.857	2405.45	2816.3	3073.25	2398.46
1/15/2017 8:45	0.969	0.925	2.206	5.901	19.627	19.026	18.8	19.857	2357.33	2804.95	3064.53	2407.54
1/15/2017 9:00	0.967	0.924	2.204	5.898	19.627	19.026	18.809	19.858	2325.28	2810.3	3080.69	2405.18
1/15/2017 9:15	0.966	0.923	2.204	5.895	19.627	19.026	18.805	19.858	2308.02	2805.58	3091.77	2386.11
1/15/2017 9:30	0.966	0.922	2.206	5.892	19.627	19.026	18.8	19.858	2314.92	2798.23	3085.6	2406.63
1/15/2017 9:45	0.965	0.922	2.205	5.888	19.627	19.026	18.8	19.858	2310.84	2808.22	3071.61	2408.62
1/15/2017 10:00	0.965	0.921	2.205	5.888	19.627	19.02	18.8	19.858	2320.1	2798.96	3064.9	2401.54
1/15/2017 10:15	0.964	0.922	2.207	5.886	19.626	19.012	18.799	19.858	2326.55	2797.5	3077.43	2426.42
1/15/2017 10:30	0.964	0.924	2.21	5.885	19.623	19.008	18.799	19.858	2328.09	2803.22	3075.07	2416.25
1/15/2017 10:45	0.964	0.925	2.211	5.885	19.61	19.004	18.799	19.858	2336.17	2796.5	3076.88	2422.61
1/15/2017 11:00	0.964	0.928	2.211	5.885	19.604	19.004	18.799	19.858	2333.63	2805.22	3074.34	2402.09
1/15/2017 11:15	0.964	0.931	2.212	5.886	19.604	19.004	18.799	19.858	2344.43	2797.14	3057.63	2422.24
1/15/2017 11:30	0.964	0.931	2.212	5.887	19.604	19.004	18.799	19.856	2353.6	2799.32	3066.53	2408.81
1/15/2017 11:45	0.964	0.931	2.212	5.886	19.604	19.004	18.799	19.844	2369.76	2795.6	3052.55	2403.18
1/15/2017 12:00	0.964	0.931	2.212	5.885	19.6	19.004	18.799	19.815	2384.93	2804.59	3053.27	2424.61
1/15/2017 12:15	0.964	0.931	2.212	5.885	19.586	19.001	18.798	19.814	2396.28	2798.68	3061.26	2405.36
1/15/2017 12:30	0.964	0.931	2.213	5.885	19.581	18.983	18.775	19.813	2404.63	2789.88	3067.8	2395.73
1/15/2017 12:45	0.964	0.931	2.212	5.886	19.571	18.961	18.776	19.813	2422.15	2794.78	3065.08	2386.29
1/15/2017 13:00	0.964	0.931	2.212	5.888	19.558	18.96	18.775	19.813	2434.32	2796.41	3048.55	2391.74
1/15/2017 13:15	0.971	0.933	2.211	5.895	19.556	18.958	18.763	19.811	2451.21	2788.24	3040.2	2381.57
1/15/2017 13:30	0.992	0.935	2.212	5.914	19.553	18.957	18.748	19.808	2458.38	2793.42	3039.84	2380.11
1/15/2017 13:45	1.008	0.941	2.216	5.923	19.552	18.956	18.748	19.808	2470.26	2792.2	3040.43	2349.14
1/15/2017 14:00	1.018	0.942	2.218	5.926	19.552	18.956	18.748	19.808	2468.95	2797.41	3040.53	2380.53
1/15/2017 14:15	1.017	0.941	2.216	5.918	19.552	18.956	18.748	19.808	2455.3	2792.12	3033.08	2363.05
1/15/2017 14:30	1.015	0.94	2.212	5.917	19.552	18.956	18.748	19.808	2450.51	2791.53	3032.14	2388.78
1/15/2017 14:45	1.013	0.94	2.212	5.918	19.552	18.956	18.748	19.804	2439.58	2798.67	3042.37	2378.84
1/15/2017 15:00	1.03	0.939	2.212	5.939	19.551	18.956	18.748	19.807	2422.15	2794.96	3036.2	2393.55
1/15/2017 15:15	1.036	0.941	2.212	5.939	19.55	18.956	18.748	19.807	2408.26	2788.15	3047.64	2377.21
1/15/2017 15:30	1.029	0.941	2.211	5.932	19.551	18.956	18.748	19.807	2385.38	2787.88	3030.03	2377.39
1/15/2017 15:45	1.029	0.941	2.212	5.919	19.551	18.956	18.748	19.807	2360.23	2780.07	3050.55	2376.85
1/15/2017 16:00	1.029	0.939	2.212	5.92	19.553	18.958	18.75	19.807	2354.69	2782.61	3036.2	2373.03
1/15/2017 16:15	1.029	0.941	2.212	5.921	19.553	18.959	18.751	19.81	2353.33	2792.42	3039.66	2387.92
1/15/2017 16:30	1.019	0.941	2.212	5.917	19.554	18.959	18.751	19.797	2340.26	2775.98	3047.46	2381.2
1/15/2017 16:45	1.008	0.939	2.212	5.911	19.556	18.96	18.752	19.789	2339.08	2780.89	3042.38	2393.37
1/15/2017 17:00	1	0.938	2.212	5.898	19.556	18.96	18.752	19.794	2330.63	2773.26	3028.4	2397.55
1/15/2017 17:15	0.991	0.937	2.211	5.895	19.557	18.96	18.752	19.807	2310.11	2784.16	3050.91	2389.74
1/15/2017 17:30	0.985	0.933	2.211	5.893	19.557	18.96	18.752	19.813	2277.97	2774.71	3048.01	2394.28
1/15/2017 17:45	0.98	0.934	2.211	5.885	19.557	18.96	18.752	19.813	2252.18	2774.71	3058.18	2421.16
1/15/2017 18:00	0.975	0.932	2.21	5.88	19.564	18.96	18.753	19.813	2233.75	2772.9	3049.28	2408.08
1/15/2017 18:15	0.974	0.933	2.21	5.874	19.578	18.96	18.754	19.814	2222.4	2775.08	3061.26	2407.35
1/15/2017 18:30	0.967	0.933	2.21	5.875	19.581	18.96	18.754	19.814	2221.41	2767.81	3059.81	2425.88
1/15/2017 18:45	0.968	0.935	2.209	5.878	19.581	18.96	18.752	19.814	2231.66	2764.64	3053.46	2402.09
1/15/2017 19:00	0.969	0.937	2.21	5.879	19.581	18.96	18.753	19.813	2230.3	2765	3068.16	2401.72
1/15/2017 19:15	0.97	0.937	2.21	5.88	19.564	18.96	18.752	19.813	2240.65	2762.73	3063.99	2425.88
1/15/2017 19:30	0.97	0.937	2.209	5.88	19.564	18.96	18.752	19.813	2251.91	2764.73	3047.83	2415.53
1/15/2017 19:45	0.97	0.938	2.207	5.88	19.58	18.96	18.752	19.813	2248.19	2767.36	3064.9	2442.4
1/15/2017 20:00	0.97	0.937	2.208	5.877	19.581	18.96	18.754	19.814	2238.29	2765.63	3049.82	2400.09
1/15/2017 20:15	0.97	0.937	2.207	5.874	19.581	18.96	18.753	19.814	2243.2	2762.64	3071.98	2423.33
1/15/2017 20:30	0.97	0.938	2.206	5.87	19.58	18.96	18.755	19.814	2253.27	2764.09	3055.45	2421.7
1/15/2017 20:45	0.97	0.937	2.207	5.869	19.581	18.96	18.762	19.814	2246.83	2759.55	3071.43	2432.05
1/15/2017 21:00	0.97	0.937	2.206	5.869	19.581	18.96	18.761	19.814	2244.01	2762.18	3056	2430.42
1/15/2017 21:15	0.97	0.938	2.207	5.869	19.581	18.96	18.763	19.814	2249.64	2761.09	3063.62	2423.7
1/15/2017 21:30	0.97	0.938	2.206	5.869	19.582	18.961	18.772	19.815	2242.83	2761	3077.06	2440.59
1/15/2017 21:45	0.97	0.938	2.206	5.868	19.582	18.961	18.771	19.815	2251.09	2760.91	3055.45	2411.89
1/15/2017 22:00	0.97	0.938	2.206	5.866	19.582	18.961	18.774	19.815	2249.64	2762.09	3075.97	2406.26
1/15/2017 22:15	0.97	0.938	2.206	5.863	19.584	18.963	18.778	19.817	2243.01	2768.36	3069.25	2426.97
1/15/2017 22:30	0.97	0.938	2.206	5.861	19.583	18.962	18.778	19.816	2242.85	2768.56	3076.54	2423.17
1/15/2017 22:45	0.97	0.938	2.207	5.859	19.584	18.963	18.779	19.817	2238.85	2763.01	3063.46	2435.88
1/15/2017 23:00	0.97	0.938	2.207	5.858	19.584	18.963	18.779	19.818	2238.47	2771.72	3062.9	2412.8
1/15/2017 23:15	0.97	0.938	2.207	5.858	19.585	18.964	18.78	19.818	2247.03	2760.58	3078.01	2419.55
1/15/2017 23:30	0.97	0.938	2.206	5.858	19.585	18.964	18.781	19.819	2249.74	2763.46	3073.25	2392.65
1/15/2017 23:45	0.97	0.939	2.207	5.858	19.585	18.964	18.78	19.818	2245.83	2763.91	3073.61	2424.79
1/16/2017 0:00	0.97	0.939	2.207	5.858	19.584	18.963	18.78	19.818	2248.46	2769.81	3081.97	2446.76
1/16/2017 0:15	0.97	0.94	2.206	5.858	19.585	18.964	18.781	19.819	2247.66	2762.11	3074.17	2413.72
1/16/2017 0:30	0.97	0.941	2.207	5.858	19.585	18.964	18.78	19.818	2250.48	2764.2	3077.09	2424.99
1/16/2017 0:45	0.97	0.942	2.207	5.858	19.585	18.964	18.781	19.819	2245.2	2765.36	3086.32	2423.52
1/16/2017 1:00	0.97	0.942	2.206	5.858	19.585	18.964	18.78	19.819	2258.03	2777.2	3067.3	2426.82
1/16/2017 1:15	0.97	0.941	2.206	5.858	19.585	18.964	18.78	19.819	2252.99	2772.08	3079.53	2441.21
1/16/2017 1:30	0.97	0.942	2.207	5.858	19.585	18.963	18.78	19.818	2252.42	2757.35	3074.23	2404.32
1/16/2017 1:45	0.97	0.943	2.206	5.858	19.585	18.964	18.78	19.819	2259.08	2776.72	3084.8	2442.13
1/16/2017 2:00	0.97	0.943	2.207	5.859	19.585	18.964	18.78	19.819	2255.18	2774.91	3081.54	2419.8
1/16/2017 2:15	0.97	0.944	2.207	5.859	19.585	18.963	18.78	19.818	2250.07	2768.89	3062.8	2437.75
1/16/2017 2:30	0.97	0.944	2.207	5.859	19.585	18.963	18.78	19.818	2250.21	2774.58	3085.39	2431.44
1/16/2017 2:45	0.971	0.945	2.207	5.859	19.584	18.963	18.779	19.818	2269.16	2763.2	3081.72	2419.98
1/16/2017 3:00	0.971	0.946	2.208	5.86	19.584	18.963	18.771	19.818	2275.62	2776.51	3081.62	2437.8
1/16/2017 3:15	0.971	0.945	2.208	5.86	19.583	18.963	18.774	19.817	2286.06	2776.6	3066	2439.8
1/16/2017 3:30	0.971	0.944	2.207	5.859	19.568	18.963	18.762	19.808	2284.38	2779.64	3077.5	2428.03
1/16/2017 3:45	0.971	0.945	2.208	5.86	19.563	18.963	18.757	19.812	2295.61	2775.74	3054.27	2433.1
1/16/2017 4:00	0.972	0.944	2.208	5.86	19.562	18.964	18.757	19.804	2295.35	2774.33	3067.67	2428.31
1/16/2017 4:15	0.971	0.945	2.208	5.859	19.563	18.964	18.757	19.802	2300.41	2776.65	3069.45	2410.84
1/16/2017 4:30	0.97	0.943	2.207	5.858	19.563	18.964	18.757	19.799	2294.2	2781.47	3093.09	2426.99
1/16/2017 4:45	0.97	0.944	2.206	5.858	19.564	18.966	18.759	19.799	2296.21	2786.84	3085.66	2423.73
1/16/2017 5:00	0.97	0.945	2.207	5.858	19.564	18.965	18.759	19.799	2290.98	2781.25	3100.59	2433.03
1/16/2017 5:15	0.97	0.946	2.207	5.859	19.567	18.966	18.762	19.803	2281.87	2782.86	3087.12	2445.72
1/16/2017 5:30	0.97	0.947	2.207	5.858	19.573	18.965	18.761	19.804	2273.25	2775.79	3081.5	2447.73
1/16/2017 5:45	0.97	0.946	2.207	5.859	19.586	18.964	18.776	19.807	2260.24	2775.92	3084.44	2428.9
1/16/2017 6:00	0.97	0.948	2.207	5.859	19.586	18.964	18.781	19.818	2249.48	2789.51	3080.68	2407.69
1/16/2017 6:15	0.97	0.948	2.207	5.858	19.586	18.965	18.797	19.819	2231.38	2771.83	3104.13	2465.86
1/16/2017 6:30	0.97	0.948	2.207	5.858	19.585	18.98	18.804	19.819	2207.79	2779.61	3106.66	2448.38
1/16/2017 6:45	0.97	0.949	2.207	5.858	19.585	18.985	18.804	19.819	2196.94	2785.09	3104.42	2450.88
1/16/2017 7:00	0.971	0.949	2.207	5.859	19.592	18.985	18.804	19.819	2187.55	2789.04	3106.91	2448.11
1/16/2017 7:15	0.971	0.949	2.207	5.858	19.595	18.986	18.805	19.819	2176.08	2775.48	3104.33	2441
1/16/2017 7:30	0.971	0.949	2.207	5.854	19.607	18.993	18.805	19.82	2172.06	2774.29	3080.08	2440.34
1/16/2017 7:45	0.971	0.949	2.207	5.854	19.608	19.005	18.805	19.819	2172.4	2778.71	3116.74	2456.48
1/16/2017 8:00	0.97	0.949	2.207	5.852	19.609	19.007	18.805	19.82	2149.12	2757.71	3116.46	2452.55
1/16/2017 8:15	0.971	0.949	2.207	5.852	19.611	19.007	18.804	19.819	2134.59	2776.05	3129.42	2448.64
1/16/2017 8:30	0.971	0.949	2.208	5.85	19.631	19.007	18.804	19.82	2121.03	2762.38	3110.84	2455.51
1/16/2017 8:45	0.971	0.95	2.208	5.85	19.63	19.006	18.805	19.819	2107.16	2759.02	3106.75	2493.76
1/16/2017 9:00	0.971	0.949	2.207	5.849	19.631	19.007	18.822	19.82	2096.95	2765.61	3128.32	2461.93
1/16/2017 9:15	0.971	0.949	2.207	5.849	19.63	19.025	18.827	19.831	2091.46	2747.02	3103.91	2482.22
1/16/2017 9:30	0.971	0.95	2.208	5.849	19.639	19.038	18.843	19.846	2079.35	2746.32	3123.89	2488.07
1/16/2017 9:45	0.97	0.949	2.207	5.849	19.653	19.05	18.851	19.858	2059.92	2754	3137.55	2489.77
1/16/2017 10:00	0.97	0.948	2.207	5.848	19.655	19.05	18.851	19.864	2055.72	2745.23	3147	2480.38
1/16/2017 10:15	0.97	0.948	2.208	5.85	19.652	19.048	18.849	19.862	2062.97	2746.2	3136.63	2470.73
1/16/2017 10:30	0.97	0.948	2.213	5.854	19.659	19.046	18.847	19.86	2082.85	2750.93	3139.89	2501.06
1/16/2017 10:45	0.97	0.948	2.216	5.857	19.673	19.046	18.846	19.86	2075.95	2741.94	3140.26	2502.33
1/16/2017 11:00	0.97	0.948	2.217	5.856	19.673	19.046	18.846	19.86	2076.22	2745.84	3143.34	2487.07
1/16/2017 11:15	0.969	0.948	2.217	5.857	19.673	19.046	18.846	19.86	2088.66	2745.75	3132.99	2508.14
1/16/2017 11:30	0.968	0.947	2.216	5.856	19.667	19.046	18.846	19.86	2104.19	2745.39	3158.96	2490.16
1/16/2017 11:45	0.968	0.947	2.213	5.853	19.65	19.046	18.846	19.86	2132.15	2751.74	3134.45	2478.9
1/16/2017 12:00	0.973	0.949	2.212	5.851	19.649	19.046	18.847	19.86	2154.67	2744.84	3134.99	2506.5
1/16/2017 12:15	0.974	0.951	2.212	5.851	19.649	19.046	18.847	19.86	2171.92	2758.37	3142.44	2485.62
1/16/2017 12:30	0.975	0.952	2.212	5.851	19.649	19.046	18.847	19.86	2181.18	2764.73	3121.19	2494.52
1/16/2017 12:45	0.975	0.953	2.212	5.851	19.649	19.046	18.847	19.86	2177.37	2758.82	3119.56	2505.41
1/16/2017 13:00	0.974	0.952	2.211	5.85	19.649	19.046	18.847	19.86	2190.17	2769.27	3139.53	2468.91
1/16/2017 13:15	0.974	0.95	2.212	5.847	19.649	19.046	18.847	19.86	2196.62	2768.9	3137.72	2524.3
1/16/2017 13:30	0.97	0.95	2.212	5.844	19.65	19.046	18.847	19.86	2211.05	2771.08	3136.26	2486.35
1/16/2017 13:45	0.971	0.951	2.213	5.842	19.65	19.046	18.846	19.861	2217.32	2778.8	3124.82	2484.35
1/16/2017 14:00	0.972	0.951	2.213	5.842	19.643	19.046	18.846	19.861	2220.77	2788.51	3133.54	2481.81
1/16/2017 14:15	0.974	0.953	2.212	5.842	19.649	19.046	18.847	19.861	2226.85	2787.7	3140.26	2474.54
1/16/2017 14:30	0.974	0.953	2.212	5.844	19.649	19.046	18.847	19.86	2227.31	2781.7	3143.89	2484.53
1/16/2017 14:45	0.975	0.954	2.212	5.847	19.649	19.045	18.847	19.86	2221.13	2784.7	3135.35	2478.9
1/16/2017 15:00	0.975	0.954	2.212	5.847	19.649	19.045	18.853	19.86	2222.04	2786.79	3148.07	2463.47
1/16/2017 15:15	0.975	0.955	2.212	5.846	19.649	19.045	18.859	19.86	2211.51	2787.06	3125	2492.88
1/16/2017 15:30	0.975	0.955	2.212	5.843	19.649	19.045	18.86	19.86	2214.41	2800.41	3130.09	2491.98
1/16/2017 15:45	0.975	0.955	2.212	5.842	19.653	19.045	18.87	19.861	2203.34	2797.41	3159.32	2475.45
1/16/2017 16:00	0.975	0.955	2.212	5.84	19.669	19.045	18.87	19.861	2198.98	2795.05	3155.69	2461.83
1/16/2017 16:15	0.975	0.954	2.212	5.838	19.672	19.046	18.87	19.861	2177.28	2792.6	3151.7	2480.9
1/16/2017 16:30	0.975	0.953	2.212	5.833	19.672	19.046	18.87	19.861	2163.57	2795.87	3144.98	2467.46
1/16/2017 16:45	0.975	0.953	2.212	5.83	19.672	19.046	18.87	19.861	2144.23	2783.7	3137.17	2490.34
1/16/2017 17:00	0.975	0.954	2.213	5.831	19.672	19.045	18.87	19.861	2129.79	2788.51	3175.3	2486.71
1/16/2017 17:15	0.976	0.956	2.215	5.833	19.672	19.045	18.87	19.861	2123.07	2784.79	3151.88	2509.95
1/16/2017 17:30	0.973	0.958	2.216	5.835	19.672	19.065	18.876	19.874	2112.91	2782.16	3165.14	2492.34
1/16/2017 17:45	0.971	0.958	2.216	5.836	19.685	19.075	18.894	19.875	2101.55	2782.98	3163.14	2488.34
1/16/2017 18:00	0.97	0.957	2.215	5.836	19.695	19.089	18.894	19.894	2082.03	2786.34	3167.68	2497.24
1/16/2017 18:15	0.97	0.957	2.212	5.836	19.696	19.089	18.894	19.902	2080.58	2777.44	3166.22	2524.66
1/16/2017 18:30	0.97	0.956	2.211	5.836	19.696	19.09	18.895	19.907	2084.94	2777.98	3155.87	2505.05
1/16/2017 18:45	0.97	0.956	2.209	5.836	19.698	19.091	18.896	19.908	2091.39	2778.53	3171.49	2527.57
1/16/2017 19:00	0.97	0.954	2.208	5.836	19.699	19.093	18.898	19.91	2089.39	2772.81	3165.32	2533.56
1/16/2017 19:15	0.971	0.956	2.208	5.837	19.7	19.093	18.899	19.91	2082.76	2776.17	3184.75	2518.49
1/16/2017 19:30	0.971	0.955	2.208	5.837	19.7	19.093	18.899	19.91	2089.53	2774.42	3201.89	2522.36
1/16/2017 19:45	0.97	0.955	2.208	5.837	19.699	19.093	18.898	19.91	2096.14	2766.35	3164.78	2523.54
1/16/2017 20:00	0.97	0.957	2.207	5.837	19.699	19.092	18.898	19.91	2104.88	2782.5	3182.1	2524.54
1/16/2017 20:15	0.971	0.956	2.208	5.837	19.699	19.093	18.899	19.91	2092.72	2777.06	3180.48	2511.48
1/16/2017 20:30	0.97	0.958	2.207	5.836	19.705	19.093	18.912	19.91	2087.05	2781.09	3192.04	2525.41
1/16/2017 20:45	0.97	0.958	2.208	5.837	19.717	19.092	18.921	19.91	2097.69	2777.04	3179.9	2534.7
1/16/2017 21:00	0.97	0.957	2.207	5.836	19.722	19.093	18.922	19.91	2093.42	2777.93	3176.62	2533.42
1/16/2017 21:15	0.97	0.959	2.208	5.836	19.722	19.098	18.922	19.91	2088.57	2769.91	3193.83	2514.5
1/16/2017 21:30	0.97	0.959	2.209	5.836	19.722	19.129	18.926	19.91	2086.13	2776.91	3192.03	2546.83
1/16/2017 21:45	0.97	0.959	2.208	5.835	19.722	19.134	18.938	19.91	2092.17	2775.52	3195.74	2534.91
1/16/2017 22:00	0.97	0.959	2.208	5.836	19.722	19.136	18.945	19.91	2094.6	2782.48	3188.43	2547.59
1/16/2017 22:15	0.97	0.959	2.207	5.834	19.722	19.136	18.946	19.91	2102.75	2783.36	3187.67	2530.31
1/16/2017 22:30	0.97	0.959	2.207	5.832	19.722	19.136	18.945	19.91	2110.97	2783.24	3183.57	2536.73
1/16/2017 22:45	0.97	0.959	2.208	5.831	19.722	19.136	18.946	19.91	2107.32	2781.12	3179.54	2559.76
1/16/2017 23:00	0.97	0.959	2.208	5.826	19.722	19.135	18.945	19.91	2122.14	2785.61	3188.3	2538.91
1/16/2017 23:15	0.971	0.96	2.208	5.827	19.722	19.135	18.945	19.91	2127.33	2780.18	3209.93	2543.83
1/16/2017 23:30	0.971	0.96	2.208	5.826	19.722	19.135	18.945	19.91	2130.13	2785	3219.85	2537.38
1/16/2017 23:45	0.971	0.96	2.208	5.825	19.722	19.135	18.945	19.91	2143.02	2787.62	3201.5	2545.55
1/17/2017 0:00	0.971	0.96	2.207	5.822	19.722	19.135	18.945	19.91	2160.56	2792.31	3196.4	2562.02
1/17/2017 0:15	0.971	0.96	2.208	5.82	19.722	19.135	18.945	19.91	2182.32	2804.9	3192.11	2546.46
1/17/2017 0:30	0.971	0.961	2.208	5.818	19.722	19.135	18.945	19.91	2185.09	2803.69	3205.98	2519.63
1/17/2017 0:45	0.971	0.96	2.208	5.817	19.722	19.135	18.946	19.911	2200.2	2802.91	3184.78	2551.64
1/17/2017 1:00	0.971	0.961	2.208	5.816	19.723	19.122	18.946	19.912	2204.04	2805.06	3191.31	2566.85
1/17/2017 1:15	0.971	0.96	2.207	5.815	19.723	19.119	18.947	19.92	2221.28	2813.45	3200.81	2548.88
1/17/2017 1:30	0.97	0.96	2.207	5.814	19.724	19.108	18.948	19.917	2232.32	2819.41	3214.87	2559.47
1/17/2017 1:45	0.97	0.959	2.207	5.814	19.724	19.131	18.948	19.928	2225.03	2820.39	3192.5	2557.81
1/17/2017 2:00	0.97	0.96	2.207	5.814	19.725	19.137	18.949	19.935	2224.42	2820.33	3202.7	2549.12
1/17/2017 2:15	0.97	0.96	2.207	5.814	19.725	19.137	18.949	19.938	2216.57	2828.19	3215.55	2538
1/17/2017 2:30	0.97	0.96	2.207	5.814	19.725	19.138	18.949	19.936	2219.96	2828.04	3198.7	2511.69
1/17/2017 2:45	0.97	0.961	2.207	5.814	19.725	19.135	18.949	19.934	2226.13	2821.59	3215.22	2519.14
1/17/2017 3:00	0.97	0.961	2.207	5.814	19.725	19.137	18.949	19.941	2226.24	2829.15	3190.73	2538.96
1/17/2017 3:15	0.97	0.962	2.207	5.814	19.725	19.138	18.949	19.944	2222.34	2826.25	3208.54	2498.27
1/17/2017 3:30	0.97	0.962	2.207	5.814	19.725	19.127	18.949	19.937	2231.52	2827.43	3226.52	2530.43
1/17/2017 3:45	0.97	0.962	2.207	5.814	19.725	19.139	18.949	19.943	2244.41	2840.78	3198.73	2541.32
1/17/2017 4:00	0.971	0.963	2.207	5.815	19.725	19.139	18.949	19.957	2242.41	2831.15	3199.64	2517.53
1/17/2017 4:15	0.971	0.962	2.207	5.815	19.725	19.137	18.949	19.949	2239.15	2839.05	3204	2535.51
1/17/2017 4:30	0.97	0.962	2.207	5.814	19.725	19.121	18.949	19.938	2252.68	2836.06	3215.62	2523.7
1/17/2017 4:45	0.971	0.965	2.207	5.815	19.725	19.121	18.949	19.941	2265.49	2842.14	3211.99	2536.78
1/17/2017 5:00	0.971	0.965	2.207	5.815	19.725	19.122	18.949	19.945	2267.85	2848.23	3202.54	2554.04
1/17/2017 5:15	0.972	0.966	2.209	5.816	19.725	19.118	18.949	19.942	2261.22	2841.6	3221.07	2519.71
1/17/2017 5:30	0.973	0.968	2.21	5.818	19.725	19.117	18.949	19.94	2266.85	2839.51	3206.9	2539.51
1/17/2017 5:45	0.972	0.967	2.209	5.817	19.725	19.121	18.949	19.948	2268.48	2841.6	3212.35	2519.71
1/17/2017 6:00	0.974	0.97	2.21	5.818	19.725	19.138	18.949	19.956	2265.76	2856.58	3194.55	2527.16
1/17/2017 6:15	0.975	0.97	2.212	5.82	19.725	19.138	18.949	19.959	2260.58	2851.5	3225.61	2526.79
1/17/2017 6:30	0.975	0.97	2.212	5.82	19.725	19.138	18.949	19.959	2258.22	2859.58	3222.16	2522.07
1/17/2017 6:45	0.976	0.968	2.213	5.821	19.725	19.138	18.949	19.959	2235.89	2855.88	3205.47	2533.71
1/17/2017 7:00	0.978	0.968	2.215	5.823	19.725	19.138	18.951	19.959	2228.06	2856.9	3226.59	2520.45
1/17/2017 7:15	0.98	0.97	2.217	5.826	19.725	19.138	18.954	19.959	2217.52	2856.64	3217.31	2528.31
1/17/2017 7:30	0.982	0.97	2.219	5.825	19.728	19.141	18.965	19.961	2222.05	2848.76	3220.27	2533.77
1/17/2017 7:45	0.982	0.969	2.219	5.821	19.731	19.144	18.969	19.964	2212.2	2852.28	3204.18	2538.19
1/17/2017 8:00	0.982	0.967	2.219	5.813	19.731	19.145	18.972	19.966	2212.47	2851.47	3206.91	2552
1/17/2017 8:15	0.982	0.964	2.219	5.808	19.732	19.146	18.992	19.966	2208.38	2852.2	3241.61	2543.46
1/17/2017 8:30	0.982	0.966	2.219	5.806	19.746	19.146	19.002	19.966	2199.3	2843.2	3228.35	2564.91
1/17/2017 8:45	0.982	0.965	2.219	5.806	19.753	19.146	19.003	19.966	2196.39	2853.92	3214.9	2564.18
1/17/2017 9:00	0.982	0.967	2.219	5.806	19.754	19.146	19.003	19.966	2183.3	2847.38	3228.16	2544.01
1/17/2017 9:15	0.982	0.971	2.219	5.807	19.764	19.145	19.003	19.966	2196.39	2857.92	3235.98	2546.92
1/17/2017 9:30	0.982	0.975	2.219	5.816	19.774	19.142	19	19.963	2189.57	2853.11	3229.07	2558.55
1/17/2017 9:45	0.979	0.979	2.216	5.822	19.771	19.138	18.996	19.959	2186.49	2849.12	3235.03	2571.13
1/17/2017 10:00	0.976	0.976	2.213	5.821	19.771	19.149	18.996	19.959	2177.61	2854.83	3227.5	2550.82
1/17/2017 10:15	0.98	0.972	2.209	5.816	19.77	19.154	18.996	19.967	2174.12	2853.95	3235.06	2553.14
1/17/2017 10:30	0.99	0.97	2.208	5.821	19.768	19.158	18.994	19.979	2177.91	2843.91	3224	2570.99
1/17/2017 10:45	1.042	0.97	2.215	5.874	19.785	19.168	18.995	19.992	2177.9	2852.66	3220.22	2561.91
1/17/2017 11:00	1.107	0.97	2.218	5.923	19.778	19.175	19.012	19.992	2178.83	2854.53	3247.95	2565.53
1/17/2017 11:15	1.147	0.967	2.215	5.945	19.775	19.174	19.012	19.99	2189.63	2859.34	3228.51	2563.16
1/17/2017 11:30	1.179	0.968	2.221	5.969	19.773	19.158	19.012	19.989	2216.5	2843.81	3241.04	2550.99
1/17/2017 11:45	1.223	0.974	2.222	6.001	19.768	19.15	19.009	19.99	2256.36	2857.42	3229.77	2552.8
1/17/2017 12:00	1.225	0.975	2.222	5.993	19.766	19.148	19.007	19.974	2274.68	2854.6	3227.9	2542.85
1/17/2017 12:15	1.196	0.975	2.222	5.956	19.765	19.128	19.005	19.961	2300.83	2859.13	3222.19	2545.8
1/17/2017 12:30	1.172	0.975	2.222	5.94	19.758	19.125	18.979	19.962	2327.36	2861.07	3231.32	2528.05
1/17/2017 12:45	1.16	0.975	2.222	5.939	19.728	19.127	18.96	19.964	2348.3	2863.19	3236.74	2522.14
1/17/2017 13:00	1.21	0.975	2.222	5.996	19.76	19.126	18.959	19.968	2360.2	2866.28	3215.13	2534.49
1/17/2017 13:15	1.233	0.974	2.218	5.997	19.74	19.123	18.957	19.966	2369.36	2877.34	3211.24	2498.05
1/17/2017 13:30	1.211	0.974	2.22	5.973	19.723	19.119	18.965	19.955	2380.31	2876.85	3218.21	2528.04
1/17/2017 13:45	1.195	0.973	2.22	5.962	19.713	19.117	18.955	19.954	2387.42	2883.1	3221.09	2495.76
1/17/2017 14:00	1.175	0.973	2.217	5.942	19.718	19.121	18.954	19.958	2398	2881.76	3229.58	2526.5
1/17/2017 14:15	1.158	0.973	2.21	5.93	19.722	19.123	18.957	19.961	2394.35	2882.69	3218.84	2512.42
1/17/2017 14:30	1.164	0.973	2.216	5.954	19.722	19.123	18.957	19.961	2404.44	2880.85	3223.65	2519.53
1/17/2017 14:45	1.218	0.975	2.221	5.992	19.72	19.12	18.957	19.961	2402.17	2880.59	3208.89	2510.72
1/17/2017 15:00	1.178	0.976	2.222	5.945	19.721	19.125	18.958	19.962	2387.32	2889.8	3192.78	2531.46
1/17/2017 15:15	1.146	0.975	2.222	5.922	19.726	19.127	18.96	19.965	2373.22	2886.34	3229.23	2518.57
1/17/2017 15:30	1.133	0.975	2.222	5.913	19.727	19.127	18.96	19.966	2364.02	2897.98	3217.03	2517.37
1/17/2017 15:45	1.114	0.975	2.222	5.897	19.729	19.128	18.961	19.968	2349.24	2897.01	3228.51	2496.88
1/17/2017 16:00	1.1	0.975	2.222	5.895	19.732	19.13	18.965	19.97	2343.8	2887.75	3219.25	2504.69
1/17/2017 16:15	1.094	0.975	2.222	5.886	19.733	19.131	18.964	19.971	2339.08	2895.11	3223.43	2528.66
1/17/2017 16:30	1.093	0.975	2.219	5.884	19.719	19.131	18.964	19.952	2341.8	2891.75	3213.62	2526.66
1/17/2017 16:45	1.088	0.975	2.218	5.875	19.723	19.131	18.966	19.949	2340.89	2887.57	3219.25	2499.06
1/17/2017 17:00	1.079	0.975	2.215	5.873	19.721	19.131	18.965	19.949	2336.62	2895.56	3230.87	2497.24
1/17/2017 17:15	1.074	0.975	2.216	5.875	19.722	19.131	18.978	19.949	2321.91	2890.57	3222.88	2526.3
1/17/2017 17:30	1.076	0.977	2.216	5.873	19.712	19.131	18.979	19.949	2313.38	2885.57	3224.88	2509.05
1/17/2017 17:45	1.071	0.977	2.218	5.869	19.722	19.131	18.988	19.949	2315.2	2891.84	3225.97	2518.67
1/17/2017 18:00	1.068	0.974	2.218	5.865	19.732	19.131	18.988	19.949	2304.03	2884.3	3219.97	2531.38
1/17/2017 18:15	1.067	0.97	2.217	5.859	19.735	19.132	18.989	19.951	2293.41	2884.03	3232.87	2497.61
1/17/2017 18:30	1.065	0.971	2.218	5.859	19.729	19.134	18.992	19.953	2284.19	2889.45	3225.12	2506.37
1/17/2017 18:45	1.058	0.971	2.216	5.86	19.72	19.135	18.993	19.954	2289.52	2882.69	3233.22	2504.01
1/17/2017 19:00	1.057	0.971	2.209	5.859	19.72	19.138	18.996	19.956	2300.31	2889.31	3233.36	2514.02
1/17/2017 19:15	1.057	0.97	2.207	5.859	19.719	19.138	18.996	19.957	2297.09	2879.29	3214.53	2519.34
1/17/2017 19:30	1.06	0.973	2.21	5.862	19.719	19.138	18.996	19.957	2297.64	2878.84	3217.26	2513.53
1/17/2017 19:45	1.062	0.975	2.212	5.864	19.719	19.138	18.996	19.956	2299.64	2881.02	3233.42	2522.98
1/17/2017 20:00	1.063	0.976	2.213	5.86	19.719	19.138	18.996	19.957	2319.63	2880.03	3218.36	2524.62
1/17/2017 20:15	1.065	0.978	2.215	5.854	19.719	19.138	18.996	19.957	2325.82	2880.13	3210.34	2531.76
1/17/2017 20:30	1.066	0.981	2.218	5.85	19.719	19.138	18.996	19.958	2324.56	2882.94	3226.18	2514.08
1/17/2017 20:45	1.064	0.982	2.219	5.85	19.722	19.14	18.999	19.961	2322.19	2886.59	3219.03	2516.53
1/17/2017 21:00	1.059	0.982	2.219	5.85	19.725	19.141	19.002	19.963	2326.4	2892.35	3220.71	2506.39
1/17/2017 21:15	1.053	0.982	2.219	5.85	19.726	19.144	19.003	19.964	2315.32	2890.09	3227.26	2524.93
1/17/2017 21:30	1.049	0.982	2.219	5.85	19.727	19.145	19.003	19.964	2297.42	2895.17	3224.17	2529.84
1/17/2017 21:45	1.047	0.982	2.219	5.85	19.727	19.145	19.003	19.964	2305.87	2885.36	3218.9	2523.29
1/17/2017 22:00	1.047	0.982	2.219	5.85	19.727	19.145	19.003	19.964	2304.14	2874.55	3237.8	2511.3
1/17/2017 22:15	1.047	0.982	2.219	5.85	19.727	19.145	19.003	19.964	2302.87	2892.99	3232.16	2532.56
1/17/2017 22:30	1.048	0.983	2.22	5.851	19.727	19.145	19.003	19.964	2297.15	2885.09	3235.8	2522.39
1/17/2017 22:45	1.049	0.984	2.221	5.852	19.727	19.144	19.003	19.964	2295.6	2885.09	3236.52	2541.28
1/17/2017 23:00	1.051	0.986	2.223	5.854	19.727	19.144	19.003	19.964	2303.05	2878.64	3225.08	2527.29
1/17/2017 23:15	1.052	0.987	2.224	5.854	19.727	19.144	19.003	19.964	2305.69	2884	3242.34	2500.94
1/17/2017 23:30	1.052	0.987	2.224	5.851	19.727	19.144	19.003	19.964	2299.33	2880.45	3221.99	2499.49
1/17/2017 23:45	1.051	0.986	2.223	5.85	19.727	19.144	19.003	19.964	2301.15	2895.9	3226.89	2509.12
1/18/2017 0:00	1.049	0.984	2.221	5.844	19.727	19.144	19.003	19.964	2306.6	2892.08	3225.26	2552.73
1/18/2017 0:15	1.048	0.983	2.22	5.844	19.727	19.145	19.003	19.964	2318.95	2887.45	3217.99	2501.12
1/18/2017 0:30	1.047	0.982	2.219	5.842	19.727	19.145	19.003	19.965	2324.5	2874.73	3219.08	2518.75
1/18/2017 0:45	1.047	0.982	2.219	5.841	19.727	19.139	19.003	19.965	2341.22	2877.64	3214.9	2516.75
1/18/2017 1:00	1.047	0.982	2.219	5.838	19.727	19.132	19.003	19.965	2358.84	2893.36	3210.36	2523.84
1/18/2017 1:15	1.047	0.982	2.219	5.832	19.727	19.129	19.003	19.965	2358.11	2889.45	3220.35	2496.04
1/18/2017 1:30	1.047	0.982	2.219	5.829	19.727	19.127	19.003	19.965	2362.02	2892.63	3225.62	2501.85
1/18/2017 1:45	1.047	0.982	2.219	5.828	19.727	19.141	19.003	19.965	2353.84	2892.45	3221.99	2492.58
1/18/2017 2:00	1.047	0.982	2.219	5.828	19.727	19.145	19.003	19.965	2336.31	2899.53	3192.19	2518.39
1/18/2017 2:15	1.046	0.982	2.219	5.828	19.727	19.143	19.003	19.965	2332.58	2891.27	3217.99	2499.12
1/18/2017 2:30	1.044	0.982	2.219	5.828	19.727	19.137	19.003	19.965	2340.58	2893.99	3219.26	2519.84
1/18/2017 2:45	1.038	0.982	2.219	5.828	19.727	19.124	19.003	19.965	2346.12	2897.44	3240.89	2509.12
1/18/2017 3:00	1.037	0.982	2.219	5.828	19.728	19.123	19.003	19.965	2356.84	2892.36	3222.17	2511.48
1/18/2017 3:15	1.037	0.983	2.221	5.83	19.728	19.123	19.003	19.959	2366.56	2903.89	3226.35	2510.03
1/18/2017 3:30	1.034	0.986	2.224	5.833	19.728	19.124	19.003	19.942	2369.93	2897.44	3207.09	2507.67
1/18/2017 3:45	1.031	0.988	2.225	5.834	19.718	19.104	19.003	19.942	2394.18	2905.17	3221.26	2488.95
1/18/2017 4:00	1.031	0.988	2.225	5.835	19.706	19.101	19.003	19.942	2402.27	2896.72	3193.09	2480.41
1/18/2017 4:15	1.031	0.988	2.225	5.835	19.713	19.101	19.003	19.942	2401	2899.35	3220.35	2483.68
1/18/2017 4:30	1.031	0.988	2.225	5.835	19.714	19.101	19.003	19.942	2396.73	2899.72	3207.45	2511.84
1/18/2017 4:45	1.031	0.988	2.225	5.835	19.705	19.101	19.003	19.942	2404.09	2893.63	3209.27	2510.94
1/18/2017 5:00	1.031	0.988	2.225	5.835	19.705	19.101	19.003	19.942	2409.81	2901.53	3213.99	2488.4
1/18/2017 5:15	1.031	0.988	2.225	5.835	19.705	19.101	19.002	19.942	2406.81	2901.8	3211.45	2487.86
1/18/2017 5:30	1.031	0.987	2.225	5.834	19.705	19.101	19.002	19.942	2416.54	2895.81	3207.99	2477.86
1/18/2017 5:45	1.029	0.985	2.222	5.832	19.705	19.101	19.003	19.943	2418.99	2901.26	3196.55	2454.97
1/18/2017 6:00	1.027	0.984	2.221	5.83	19.705	19.101	19.003	19.943	2409.9	2901.08	3198.55	2468.6
1/18/2017 6:15	1.026	0.982	2.219	5.828	19.705	19.101	19.003	19.943	2414.63	2898.9	3197.82	2494.76
1/18/2017 6:30	1.025	0.982	2.219	5.828	19.705	19.101	19.003	19.943	2405.09	2903.35	3202.54	2501.31
1/18/2017 6:45	1.025	0.982	2.219	5.828	19.705	19.101	19.003	19.943	2401.64	2901.72	3215.26	2475.5
1/18/2017 7:00	1.025	0.982	2.219	5.828	19.705	19.101	19.003	19.943	2393.73	2905.71	3202.72	2496.76
1/18/2017 7:15	1.025	0.982	2.219	5.828	19.705	19.101	19.003	19.943	2391.91	2899.99	3194.37	2481.68
1/18/2017 7:30	1.026	0.983	2.22	5.829	19.705	19.101	19.003	19.943	2400	2890.63	3205.63	2476.59
1/18/2017 7:45	1.026	0.983	2.22	5.829	19.701	19.101	19.003	19.943	2402.72	2898.17	3197.46	2486.41
1/18/2017 8:00	1.026	0.982	2.219	5.828	19.694	19.101	19.003	19.943	2401.64	2896.72	3186.19	2488.59
1/18/2017 8:15	1.025	0.983	2.219	5.828	19.704	19.101	19.003	19.943	2399	2904.8	3185.1	2504.03
1/18/2017 8:30	1.025	0.986	2.219	5.828	19.705	19.101	19.003	19.943	2405.18	2898.44	3184.55	2494.4
1/18/2017 8:45	1.025	0.991	2.219	5.828	19.703	19.098	19	19.94	2399.82	2902.9	3213.08	2466.6
1/18/2017 9:00	1.025	0.992	2.219	5.828	19.699	19.094	18.996	19.936	2381.35	2902.47	3196.46	2471.66
1/18/2017 9:15	1.023	0.991	2.217	5.826	19.699	19.094	18.996	19.936	2379.62	2889.81	3212.32	2492.64
1/18/2017 9:30	1.027	0.988	2.215	5.823	19.698	19.094	18.996	19.937	2376.03	2904.23	3201.53	2512.1
1/18/2017 9:45	1.041	0.987	2.215	5.84	19.698	19.094	18.996	19.952	2366.49	2892.56	3217.27	2507.55
1/18/2017 10:00	1.056	0.987	2.219	5.845	19.714	19.094	18.996	19.957	2366.49	2890.01	3219.44	2496.28
1/18/2017 10:15	1.069	0.992	2.219	5.863	19.717	19.092	18.994	19.955	2351.32	2892.58	3229.42	2483.82
1/18/2017 10:30	1.11	0.992	2.218	5.893	19.712	19.089	18.991	19.951	2358.93	2893	3201.53	2495.3
1/18/2017 10:45	1.122	0.992	2.219	5.898	19.71	19.087	18.984	19.951	2368.95	2884.12	3209.08	2461.29
1/18/2017 11:00	1.162	0.991	2.226	5.935	19.717	19.086	18.964	19.956	2379.93	2893.66	3214.35	2503.96
1/18/2017 11:15	1.194	0.988	2.224	5.956	19.713	19.087	18.964	19.952	2380.39	2890.57	3214.89	2481.44
1/18/2017 11:30	1.258	0.987	2.222	6.011	19.722	19.087	18.964	19.964	2402.91	2889.57	3198.18	2490.89
1/18/2017 11:45	1.316	0.995	2.222	6.055	19.717	19.085	18.963	19.961	2414.98	2899.29	3197.09	2456.93
1/18/2017 12:00	1.341	0.997	2.222	6.054	19.701	19.083	18.961	19.958	2439.75	2895	3195.62	2475.44
1/18/2017 12:15	1.285	0.997	2.222	5.998	19.671	19.077	18.961	19.927	2460.82	2890.86	3202.71	2472.8
1/18/2017 12:30	1.304	0.996	2.222	6.025	19.669	19.06	18.96	19.949	2479.14	2899.38	3183.26	2453.9
1/18/2017 12:45	1.314	0.997	2.222	6.031	19.669	19.06	18.96	19.943	2486.32	2897.22	3185.02	2470.89
1/18/2017 13:00	1.286	0.998	2.222	6.007	19.67	19.045	18.96	19.919	2491.78	2893.39	3190.51	2425.97
1/18/2017 13:15	1.326	0.997	2.223	6.053	19.666	19.036	18.958	19.946	2508.51	2898.64	3156.96	2483.82
1/18/2017 13:30	1.286	0.997	2.228	5.994	19.656	19.036	18.956	19.915	2507.06	2901.61	3181.07	2463.13
1/18/2017 13:45	1.222	0.995	2.223	5.945	19.649	19.036	18.949	19.916	2512.16	2895.81	3168.56	2443.18
1/18/2017 14:00	1.183	0.997	2.222	5.922	19.634	19.038	18.915	19.92	2525.36	2892.75	3170.99	2434.58
1/18/2017 14:15	1.172	0.996	2.221	5.93	19.638	19.04	18.914	19.908	2527.09	2893.18	3177.82	2436.75
1/18/2017 14:30	1.179	0.996	2.222	5.93	19.639	19.042	18.917	19.902	2521.48	2899.28	3143.34	2440.59
1/18/2017 14:45	1.155	0.996	2.222	5.908	19.637	19.043	18.918	19.902	2513.68	2900.37	3155.69	2434.77
1/18/2017 15:00	1.137	0.996	2.222	5.893	19.639	19.043	18.924	19.903	2499.6	2895.11	3164.23	2445.67
1/18/2017 15:15	1.131	0.994	2.222	5.889	19.639	19.043	18.923	19.903	2487.16	2908.09	3155.33	2430.42
1/18/2017 15:30	1.121	0.993	2.223	5.886	19.633	19.043	18.919	19.903	2472.64	2891.48	3149.88	2429.69
1/18/2017 15:45	1.118	0.994	2.224	5.885	19.625	19.043	18.918	19.903	2477.81	2880.76	3168.95	2425.51
1/18/2017 16:00	1.12	0.994	2.226	5.878	19.632	19.043	18.928	19.904	2461.74	2895.29	3164.23	2433.68
1/18/2017 16:15	1.113	0.995	2.227	5.879	19.64	19.043	18.939	19.904	2443.13	2899.47	3156.78	2431.69
1/18/2017 16:30	1.103	0.994	2.228	5.872	19.641	19.043	18.94	19.902	2426.51	2892.57	3155.15	2433.68
1/18/2017 16:45	1.1	0.992	2.225	5.859	19.637	19.043	18.94	19.897	2405.81	2885.48	3170.58	2438.04
1/18/2017 17:00	1.091	0.992	2.22	5.858	19.637	19.046	18.943	19.894	2390.92	2879.76	3172.22	2411.89
1/18/2017 17:15	1.079	0.992	2.219	5.859	19.631	19.047	18.945	19.886	2393.75	2885.07	3166.37	2450.68
1/18/2017 17:30	1.08	0.993	2.22	5.849	19.655	19.048	18.946	19.887	2381.7	2883.11	3160.47	2472.79
1/18/2017 17:45	1.07	0.992	2.219	5.837	19.634	19.05	18.948	19.89	2365.15	2881.21	3151.77	2459.15
1/18/2017 18:00	1.069	0.993	2.219	5.838	19.628	19.05	18.948	19.89	2368.66	2881.01	3140.41	2447.41
1/18/2017 18:15	1.071	0.996	2.221	5.842	19.627	19.049	18.948	19.89	2367.85	2865.21	3170.93	2440.69
1/18/2017 18:30	1.065	0.998	2.22	5.843	19.627	19.045	18.948	19.89	2379.5	2865.98	3154.45	2480.32
1/18/2017 18:45	1.064	0.998	2.219	5.844	19.627	19.049	18.948	19.89	2361.55	2866.49	3158.97	2433.22
1/18/2017 19:00	1.065	1	2.217	5.846	19.627	19.05	18.948	19.901	2363.35	2865.89	3163.67	2429.48
1/18/2017 19:15	1.068	1.003	2.218	5.842	19.628	19.041	18.948	19.913	2360.74	2874.59	3157.77	2451.86
1/18/2017 19:30	1.069	1.003	2.219	5.833	19.63	19.04	18.951	19.916	2370.61	2877.5	3152.52	2453.11
1/18/2017 19:45	1.069	1.004	2.219	5.828	19.633	19.037	18.95	19.919	2370.56	2863.55	3160.2	2439.16
1/18/2017 20:00	1.068	1.004	2.219	5.828	19.634	19.036	18.947	19.92	2372.02	2866.82	3174.2	2442.97
1/18/2017 20:15	1.069	1.003	2.219	5.828	19.634	19.035	18.936	19.919	2364.11	2861.37	3151.12	2455.7
1/18/2017 20:30	1.067	1.003	2.221	5.83	19.634	19.035	18.932	19.913	2372.38	2867.01	3173.47	2440.61
1/18/2017 20:45	1.061	1.002	2.225	5.834	19.634	19.035	18.932	19.902	2380.65	2865.74	3151.3	2456.78
1/18/2017 21:00	1.054	1	2.225	5.835	19.635	19.035	18.932	19.897	2387.01	2866.19	3163.47	2446.97
1/18/2017 21:15	1.053	0.999	2.225	5.835	19.636	19.036	18.933	19.898	2384.01	2868.28	3168.56	2471.87
1/18/2017 21:30	1.053	0.999	2.225	5.835	19.639	19.039	18.936	19.901	2383.64	2866.73	3142.4	2445.7
1/18/2017 21:45	1.053	0.999	2.226	5.831	19.641	19.033	18.916	19.904	2390.82	2864.83	3145.12	2452.79
1/18/2017 22:00	1.056	1.001	2.228	5.822	19.641	19.021	18.915	19.905	2403	2855.29	3154.93	2451.88
1/18/2017 22:15	1.058	1.004	2.23	5.82	19.641	19.023	18.915	19.905	2403	2859.56	3148.76	2449.15
1/18/2017 22:30	1.059	1.003	2.228	5.819	19.641	19.02	18.915	19.905	2402.91	2852.65	3135.67	2443.88
1/18/2017 22:45	1.058	1.002	2.226	5.82	19.64	19.02	18.915	19.905	2413.54	2869.1	3158.75	2415.9
1/18/2017 23:00	1.053	1	2.224	5.82	19.607	19.02	18.916	19.905	2418.9	2865.37	3143.67	2444.97
1/18/2017 23:15	1.048	1	2.222	5.82	19.596	19.015	18.916	19.903	2421.44	2851.47	3148.39	2451.52
1/18/2017 23:30	1.044	0.998	2.221	5.82	19.597	19.007	18.916	19.887	2438.43	2867.37	3141.67	2429.53
1/18/2017 23:45	1.038	1	2.221	5.82	19.597	18.999	18.916	19.86	2455.24	2863.64	3135.67	2410.81
1/19/2017 0:00	1.037	1.002	2.222	5.82	19.597	18.999	18.913	19.86	2465.87	2865.64	3133.49	2414.81
1/19/2017 0:15	1.037	1.004	2.225	5.82	19.597	18.998	18.901	19.86	2490.04	2863.64	3128.95	2416.63
1/19/2017 0:30	1.037	1.004	2.227	5.82	19.597	18.998	18.911	19.86	2493.22	2872.46	3141.49	2414.08
1/19/2017 0:45	1.037	1.005	2.23	5.82	19.597	18.997	18.908	19.86	2493.76	2874.37	3143.12	2438.98
1/19/2017 1:00	1.037	1.005	2.231	5.82	19.597	18.976	18.893	19.86	2487.95	2864.64	3140.03	2396.82
1/19/2017 1:15	1.037	1.005	2.231	5.819	19.597	18.976	18.891	19.86	2501.03	2875.18	3120.77	2408.81
1/19/2017 1:30	1.037	1.005	2.231	5.819	19.597	18.976	18.891	19.86	2493.86	2871.37	3137.13	2387.37
1/19/2017 1:45	1.037	1.006	2.231	5.819	19.597	18.976	18.891	19.86	2485.13	2868.37	3116.41	2409.36
1/19/2017 2:00	1.037	1.007	2.23	5.814	19.597	18.976	18.892	19.86	2472.32	2864.19	3116.59	2425.17
1/19/2017 2:15	1.037	1.006	2.23	5.81	19.597	18.976	18.891	19.86	2469.51	2864.28	3118.41	2403.36
1/19/2017 2:30	1.035	1.006	2.231	5.807	19.597	18.977	18.891	19.86	2445.43	2863.55	3129.68	2411.9
1/19/2017 2:45	1.03	1.008	2.231	5.804	19.597	18.976	18.891	19.854	2458.97	2860.65	3122.77	2416.26
1/19/2017 3:00	1.027	1.008	2.231	5.802	19.597	18.976	18.891	19.848	2453.51	2865.46	3131.86	2409.72
1/19/2017 3:15	1.026	1.009	2.231	5.798	19.593	18.976	18.889	19.838	2442.25	2858.19	3124.77	2401.73
1/19/2017 3:30	1.026	1.01	2.231	5.798	19.565	18.976	18.868	19.838	2446.43	2861.01	3113.68	2421.35
1/19/2017 3:45	1.022	1.013	2.231	5.797	19.552	18.976	18.867	19.831	2447.06	2850.2	3120.95	2433.89
1/19/2017 4:00	1.017	1.014	2.231	5.798	19.552	18.976	18.868	19.819	2452.51	2853.29	3112.78	2405.54
1/19/2017 4:15	1.015	1.013	2.231	5.797	19.552	18.96	18.867	19.816	2461.06	2851.11	3110.23	2409.36
1/19/2017 4:30	1.015	1.014	2.231	5.797	19.552	18.954	18.867	19.816	2463.96	2848.2	3122.77	2421.17
1/19/2017 4:45	1.015	1.014	2.231	5.797	19.552	18.954	18.867	19.816	2468.69	2844.75	3122.59	2398.82
1/19/2017 5:00	1.015	1.015	2.231	5.797	19.552	18.958	18.868	19.816	2461.6	2853.56	3110.96	2434.25
1/19/2017 5:15	1.016	1.014	2.231	5.798	19.553	18.959	18.868	19.816	2442.43	2854.2	3120.41	2390.46
1/19/2017 5:30	1.016	1.013	2.231	5.798	19.552	18.956	18.868	19.816	2433.62	2854.29	3093.15	2399
1/19/2017 5:45	1.016	1.012	2.23	5.798	19.553	18.954	18.868	19.816	2429.26	2845.75	3107.32	2407
1/19/2017 6:00	1.015	1.01	2.229	5.798	19.553	18.955	18.868	19.816	2423.53	2835.57	3097.51	2425.17
1/19/2017 6:15	1.008	1.009	2.224	5.798	19.553	18.955	18.868	19.816	2424.71	2846.56	3120.59	2409.9
1/19/2017 6:30	1.005	1.009	2.224	5.798	19.553	18.955	18.868	19.816	2414.26	2840.3	3121.68	2413.54
1/19/2017 6:45	1.005	1.01	2.223	5.799	19.553	18.955	18.868	19.816	2405.57	2850.23	3107.91	2410.29
1/19/2017 7:00	1.003	1.01	2.224	5.8	19.553	18.955	18.868	19.816	2397.58	2841.88	3097.74	2415.94
1/19/2017 7:15	0.999	1.01	2.224	5.801	19.554	18.963	18.868	19.816	2382.93	2841.96	3104.73	2423.45
1/19/2017 7:30	0.998	1.011	2.225	5.802	19.554	18.976	18.868	19.816	2362.29	2841.4	3101.26	2411.63
1/19/2017 7:45	0.997	1.014	2.224	5.801	19.554	18.976	18.868	19.816	2350.91	2844.73	3112.85	2416.14
1/19/2017 8:00	1.019	1.013	2.224	5.814	19.577	18.975	18.868	19.815	2346.35	2830.36	3103.75	2417.04
1/19/2017 8:15	1.05	1.014	2.226	5.843	19.596	18.976	18.868	19.814	2355.59	2841.68	3121.53	2405.02
1/19/2017 8:30	1.047	1.015	2.231	5.832	19.596	18.976	18.884	19.814	2334.88	2833.15	3119.53	2424.47
1/19/2017 8:45	1.037	1.016	2.231	5.82	19.597	18.976	18.891	19.815	2306.42	2835.66	3107.69	2434.25
1/19/2017 9:00	1.036	1.014	2.23	5.818	19.597	18.976	18.892	19.818	2300.42	2833.84	3107.33	2414.99
1/19/2017 9:15	1.032	1.011	2.226	5.814	19.595	18.974	18.888	19.813	2313.14	2829.94	3129.86	2428.44
1/19/2017 9:30	1.037	1.01	2.225	5.828	19.591	18.97	18.872	19.815	2326.86	2823.4	3124.04	2431.53
1/19/2017 9:45	1.056	1.007	2.222	5.84	19.589	18.97	18.904	19.829	2326.77	2823.3	3140.4	2416.81
1/19/2017 10:00	1.109	1.009	2.22	5.9	19.6	18.969	18.908	19.836	2324.59	2832.76	3121.32	2412.27
1/19/2017 10:15	1.235	1.013	2.226	6.006	19.619	18.964	18.903	19.845	2315.03	2821.45	3106.82	2419.97
1/19/2017 10:30	1.306	1.009	2.224	6.046	19.611	18.962	18.901	19.857	2313.92	2821.03	3147.3	2421.56
1/19/2017 10:45	1.34	1.011	2.221	6.057	19.609	18.962	18.9	19.856	2310.06	2821.59	3113.87	2417.05
1/19/2017 11:00	1.373	1.013	2.228	6.077	19.605	18.959	18.885	19.852	2318.17	2817.97	3115.17	2411.98
1/19/2017 11:15	1.396	1.013	2.228	6.086	19.6	18.956	18.87	19.849	2348.17	2821.94	3122.48	2390.3
1/19/2017 11:30	1.403	1.012	2.227	6.097	19.588	18.955	18.869	19.843	2367.22	2814.39	3115.74	2409.9
1/19/2017 11:45	1.41	1.009	2.224	6.096	19.575	18.955	18.869	19.841	2396.28	2817.93	3101.4	2407.54
1/19/2017 12:00	1.417	1.007	2.222	6.095	19.574	18.955	18.87	19.825	2423.88	2823.56	3095.04	2388.29
1/19/2017 12:15	1.419	1.007	2.222	6.109	19.574	18.944	18.868	19.824	2438.5	2822.56	3087.96	2382.66
1/19/2017 12:30	1.419	1.009	2.222	6.113	19.57	18.932	18.866	19.824	2460.56	2827.83	3090.68	2373.76
1/19/2017 12:45	1.426	1.016	2.226	6.109	19.539	18.914	18.848	19.809	2479.99	2820.83	3074.7	2371.39
1/19/2017 13:00	1.396	1.018	2.233	6.079	19.525	18.906	18.816	19.793	2500.02	2833.35	3105.76	2392.09
1/19/2017 13:15	1.413	1.018	2.23	6.108	19.522	18.904	18.814	19.795	2518	2834.92	3085.05	2366.25
1/19/2017 13:30	1.425	1.017	2.231	6.107	19.518	18.901	18.829	19.81	2517.68	2830.01	3074.57	2364.05
1/19/2017 13:45	1.405	1.013	2.228	6.086	19.516	18.898	18.83	19.782	2524.05	2838.53	3090.23	2397.93
1/19/2017 14:00	1.37	1.013	2.228	6.054	19.518	18.897	18.813	19.768	2515.51	2834.53	3079.69	2372.14
1/19/2017 14:15	1.347	1.016	2.227	6.04	19.522	18.9	18.81	19.771	2506.03	2831.61	3067.71	2382.45
1/19/2017 14:30	1.334	1.014	2.225	6.034	19.527	18.904	18.814	19.776	2491.14	2832.2	3053.91	2355.1
1/19/2017 14:45	1.331	1.017	2.231	6.036	19.509	18.906	18.816	19.775	2482.44	2832.38	3078.56	2363.07
1/19/2017 15:00	1.314	1.018	2.225	6.017	19.5	18.907	18.818	19.757	2478.75	2819.59	3061.01	2364.99
1/19/2017 15:15	1.252	1.018	2.222	5.959	19.492	18.91	18.821	19.763	2463.01	2829.46	3075.24	2367.76
1/19/2017 15:30	1.201	1.016	2.222	5.925	19.497	18.911	18.822	19.766	2446.22	2820.75	3069.62	2377.57
1/19/2017 15:45	1.162	1.011	2.222	5.899	19.5	18.912	18.822	19.767	2441.4	2824.38	3073.43	2385.56
1/19/2017 16:00	1.137	1.01	2.223	5.88	19.501	18.912	18.832	19.766	2417.52	2825.74	3091.23	2366.5
1/19/2017 16:15	1.12	1.012	2.227	5.877	19.502	18.899	18.822	19.741	2411.26	2819.38	3065.62	2375.39
1/19/2017 16:30	1.105	1.013	2.228	5.863	19.481	18.89	18.801	19.725	2415.25	2813.57	3084.33	2385.02
1/19/2017 16:45	1.098	1.013	2.228	5.858	19.481	18.89	18.798	19.724	2427.15	2829.64	3057.45	2383.57
1/19/2017 17:00	1.083	1.013	2.228	5.857	19.485	18.891	18.818	19.741	2414.44	2809.49	3065.26	2378.3
1/19/2017 17:15	1.078	1.013	2.228	5.845	19.487	18.893	18.823	19.738	2391.02	2817.22	3060.19	2389.93
1/19/2017 17:30	1.072	1.014	2.229	5.837	19.491	18.893	18.832	19.744	2371.76	2804.24	3060.3	2358.96
1/19/2017 17:45	1.069	1.014	2.229	5.837	19.506	18.902	18.846	19.75	2353.5	2813.16	3074.49	2392.18
1/19/2017 18:00	1.068	1.015	2.229	5.838	19.51	18.909	18.85	19.752	2339.55	2809.98	3064.72	2388.68
1/19/2017 18:15	1.061	1.014	2.227	5.837	19.5	18.897	18.845	19.744	2328.96	2800.23	3089.05	2410.79
1/19/2017 18:30	1.057	1.013	2.226	5.832	19.49	18.897	18.813	19.739	2350.01	2802.23	3084.61	2376.35
1/19/2017 18:45	1.057	1.013	2.225	5.823	19.494	18.897	18.837	19.742	2348.2	2794.79	3063.18	2399.43
1/19/2017 19:00	1.057	1.014	2.223	5.816	19.497	18.897	18.827	19.738	2340.05	2801.81	3069.75	2377.29
1/19/2017 19:15	1.058	1.014	2.222	5.815	19.49	18.897	18.806	19.734	2351.59	2805.9	3074.48	2391.82
1/19/2017 19:30	1.059	1.016	2.222	5.817	19.502	18.897	18.834	19.747	2335.6	2794.09	3083.01	2378.56
1/19/2017 19:45	1.06	1.017	2.222	5.818	19.49	18.878	18.806	19.733	2359.04	2798	3070.12	2426.7
1/19/2017 20:00	1.061	1.018	2.223	5.819	19.49	18.886	18.806	19.733	2387.38	2801.82	3074.48	2383.65
1/19/2017 20:15	1.062	1.019	2.225	5.821	19.49	18.896	18.806	19.733	2367.66	2796.46	3056.31	2386.56
1/19/2017 20:30	1.063	1.019	2.224	5.821	19.49	18.896	18.806	19.733	2344.32	2799.18	3051.59	2387.1
1/19/2017 20:45	1.063	1.019	2.224	5.821	19.49	18.896	18.806	19.733	2334.56	2796.42	3071.63	2418.21
1/19/2017 21:00	1.062	1.019	2.224	5.821	19.49	18.896	18.806	19.733	2347.78	2795.2	3065.04	2406.73
1/19/2017 21:15	1.062	1.019	2.224	5.821	19.49	18.896	18.806	19.733	2354.95	2792.19	3085.56	2365.12
1/19/2017 21:30	1.061	1.019	2.224	5.821	19.49	18.886	18.806	19.733	2361.43	2783.41	3072.7	2375.87
1/19/2017 21:45	1.061	1.019	2.224	5.82	19.49	18.875	18.806	19.733	2370.36	2793.35	3069.47	2383.89
1/19/2017 22:00	1.061	1.02	2.224	5.82	19.49	18.875	18.806	19.733	2376.04	2788.05	3061.35	2375.95
1/19/2017 22:15	1.059	1.019	2.224	5.817	19.49	18.875	18.806	19.729	2382.42	2784.34	3049.28	2396.77
1/19/2017 22:30	1.058	1.019	2.224	5.813	19.49	18.875	18.806	19.715	2388.78	2796.97	3052.01	2348.64
1/19/2017 22:45	1.057	1.019	2.224	5.805	19.49	18.875	18.806	19.712	2408.45	2788.74	3047.06	2370.94
1/19/2017 23:00	1.057	1.019	2.224	5.801	19.486	18.875	18.806	19.712	2409.54	2797.91	3079.2	2380.02
1/19/2017 23:15	1.053	1.019	2.224	5.799	19.476	18.875	18.806	19.712	2409.82	2791.29	3071.58	2367.13
1/19/2017 23:30	1.052	1.019	2.224	5.799	19.46	18.863	18.806	19.712	2419.05	2787.36	3042.22	2357.92
1/19/2017 23:45	1.053	1.02	2.224	5.8	19.445	18.853	18.806	19.699	2435.58	2794.09	3038.23	2348.11
1/20/2017 0:00	1.052	1.02	2.225	5.8	19.445	18.853	18.806	19.689	2445.38	2799.71	3051.95	2350.91
1/20/2017 0:15	1.05	1.021	2.226	5.801	19.445	18.851	18.805	19.689	2449.31	2801.66	3049.01	2376.09
1/20/2017 0:30	1.048	1.022	2.226	5.802	19.445	18.845	18.802	19.689	2452.53	2790.73	3048.26	2343.88
1/20/2017 0:45	1.046	1.024	2.229	5.804	19.445	18.831	18.786	19.689	2451.41	2800.09	3039.3	2351.74
1/20/2017 1:00	1.047	1.025	2.23	5.805	19.447	18.834	18.799	19.69	2443.85	2793.56	3037.51	2336.28
1/20/2017 1:15	1.047	1.025	2.231	5.806	19.449	18.835	18.769	19.692	2434.25	2798.77	3036.27	2331.04
1/20/2017 1:30	1.047	1.025	2.229	5.805	19.451	18.837	18.765	19.682	2439.34	2784.51	3028.64	2367.2
1/20/2017 1:45	1.047	1.025	2.228	5.797	19.452	18.838	18.766	19.688	2447.52	2795.14	3035.37	2342.3
1/20/2017 2:00	1.047	1.025	2.222	5.794	19.452	18.838	18.766	19.676	2432.25	2784.42	3030.82	2335.58
1/20/2017 2:15	1.047	1.025	2.222	5.789	19.452	18.838	18.766	19.674	2423.8	2787.96	3018.83	2342.67
1/20/2017 2:30	1.047	1.025	2.221	5.786	19.452	18.838	18.766	19.674	2427.8	2788.32	3039.91	2350.66
1/20/2017 2:45	1.047	1.026	2.221	5.785	19.451	18.837	18.766	19.674	2422.26	2783.24	3030.28	2360.66
1/20/2017 3:00	1.047	1.025	2.221	5.784	19.424	18.82	18.766	19.674	2426.35	2779.6	3038.27	2353.03
1/20/2017 3:15	1.047	1.026	2.224	5.784	19.407	18.816	18.766	19.671	2460.06	2780.42	3025.37	2348.12
1/20/2017 3:30	1.047	1.026	2.223	5.784	19.406	18.816	18.766	19.652	2469.51	2788.23	3005.02	2311.96
1/20/2017 3:45	1.047	1.025	2.223	5.784	19.406	18.795	18.757	19.652	2479.32	2778.6	3021.37	2342.85
1/20/2017 4:00	1.047	1.025	2.226	5.784	19.406	18.795	18.764	19.652	2482.68	2778.42	3015.56	2324.13
1/20/2017 4:15	1.047	1.025	2.224	5.784	19.406	18.795	18.729	19.65	2478.59	2776.88	3014.83	2323.41
1/20/2017 4:30	1.047	1.026	2.223	5.784	19.406	18.795	18.723	19.647	2482.04	2776.51	3013.2	2343.03
1/20/2017 4:45	1.045	1.026	2.221	5.785	19.407	18.795	18.719	19.629	2480.86	2775.97	3017.74	2334.86
1/20/2017 5:00	1.04	1.028	2.222	5.787	19.407	18.794	18.719	19.63	2471.05	2779.69	2995.39	2299.06
1/20/2017 5:15	1.041	1.03	2.224	5.789	19.407	18.794	18.732	19.63	2459.6	2784.96	2984.85	2324.13
1/20/2017 5:30	1.041	1.031	2.225	5.79	19.407	18.794	18.723	19.629	2434.89	2773.15	3010.65	2341.94
1/20/2017 5:45	1.04	1.031	2.225	5.791	19.407	18.794	18.719	19.629	2436.07	2774.24	2995.57	2340.67
1/20/2017 6:00	1.035	1.031	2.225	5.791	19.407	18.794	18.719	19.629	2425.26	2773.51	3016.1	2325.59
1/20/2017 6:15	1.032	1.031	2.225	5.791	19.407	18.794	18.719	19.629	2425.08	2769.61	2996.3	2325.41
1/20/2017 6:30	1.031	1.031	2.225	5.791	19.407	18.794	18.719	19.629	2400.09	2760.98	3005.75	2331.77
1/20/2017 6:45	1.031	1.031	2.225	5.791	19.407	18.794	18.719	19.629	2402.45	2769.43	3023.74	2351.75
1/20/2017 7:00	1.031	1.031	2.225	5.791	19.407	18.794	18.723	19.629	2384.1	2760.16	3015.92	2327.95
1/20/2017 7:15	1.031	1.031	2.225	5.79	19.407	18.794	18.74	19.629	2371.02	2759.16	2998.3	2329.4
1/20/2017 7:30	1.031	1.031	2.225	5.787	19.408	18.795	18.743	19.629	2356.03	2761.07	2994.3	2348.12
1/20/2017 7:45	1.031	1.031	2.225	5.787	19.408	18.794	18.743	19.629	2339.85	2756.43	2991.03	2335.58
1/20/2017 8:00	1.031	1.031	2.225	5.783	19.408	18.808	18.755	19.63	2338.67	2761.52	3001.39	2340.85
1/20/2017 8:15	1.031	1.031	2.225	5.782	19.411	18.816	18.766	19.632	2314.23	2761.25	3008.29	2346.12
1/20/2017 8:30	1.031	1.031	2.225	5.781	19.44	18.816	18.766	19.652	2289.06	2746.26	3017.56	2362.11
1/20/2017 8:45	1.031	1.031	2.225	5.78	19.452	18.816	18.766	19.652	2265.26	2756.52	3019.19	2359.2
1/20/2017 9:00	1.031	1.031	2.225	5.779	19.452	18.817	18.766	19.652	2258.35	2748.53	3021.92	2360.48
1/20/2017 9:15	1.031	1.031	2.225	5.778	19.453	18.816	18.766	19.652	2263.44	2735.35	3020.65	2351.21
1/20/2017 9:30	1.031	1.031	2.225	5.779	19.453	18.837	18.766	19.652	2249.99	2739.17	3043.54	2380.1
1/20/2017 9:45	1.031	1.031	2.226	5.78	19.453	18.838	18.766	19.652	2246.91	2736.99	3040.82	2388.82
1/20/2017 10:00	1.03	1.031	2.228	5.782	19.453	18.838	18.766	19.652	2254.54	2738.62	3039.73	2369.02
1/20/2017 10:15	1.026	1.031	2.229	5.782	19.454	18.838	18.766	19.653	2260.81	2734.72	3025.92	2349.39
1/20/2017 10:30	1.028	1.035	2.23	5.784	19.453	18.837	18.765	19.662	2270.53	2736.72	3029.55	2346.67
1/20/2017 10:45	1.045	1.037	2.23	5.784	19.45	18.835	18.763	19.664	2262.24	2734.79	3018.99	2365.55
1/20/2017 11:00	1.054	1.04	2.231	5.793	19.445	18.83	18.759	19.66	2278.99	2736.15	3021.69	2356.85
1/20/2017 11:15	1.064	1.042	2.234	5.8	19.444	18.83	18.758	19.653	2289.13	2738.31	3030.44	2347.72
1/20/2017 11:30	1.063	1.041	2.234	5.795	19.444	18.83	18.758	19.644	2293.57	2739.99	3026.01	2355.16
1/20/2017 11:45	1.058	1.04	2.234	5.783	19.443	18.83	18.758	19.645	2297.73	2740.87	3018.35	2353.68
1/20/2017 12:00	1.05	1.04	2.233	5.776	19.422	18.816	18.758	19.645	2330.25	2736.69	2999.64	2331.52
1/20/2017 12:15	1.044	1.04	2.233	5.775	19.42	18.808	18.758	19.645	2346.78	2733.7	3013.99	2346.41
1/20/2017 12:30	1.038	1.038	2.232	5.774	19.403	18.798	18.758	19.646	2368.12	2742.24	2982.2	2317.89
1/20/2017 12:45	1.04	1.04	2.233	5.775	19.4	18.787	18.758	19.645	2382.38	2736.42	3006.18	2351.68
1/20/2017 13:00	1.038	1.038	2.231	5.774	19.4	18.787	18.758	19.646	2380.47	2742.05	3013.62	2324.98
1/20/2017 13:15	1.044	1.037	2.23	5.779	19.4	18.787	18.758	19.645	2392.73	2747.32	2991.83	2348.41
1/20/2017 13:30	1.06	1.035	2.229	5.798	19.397	18.786	18.756	19.643	2402.02	2739.96	2993.26	2315.92
1/20/2017 13:45	1.082	1.035	2.228	5.814	19.397	18.783	18.75	19.639	2395.48	2739.97	2987.49	2349.9
1/20/2017 14:00	1.099	1.035	2.228	5.814	19.391	18.78	18.741	19.637	2401.55	2746.66	2990.81	2339.26
1/20/2017 14:15	1.109	1.035	2.228	5.836	19.394	18.78	18.729	19.635	2402.91	2752.56	2973.56	2332.54
1/20/2017 14:30	1.145	1.035	2.228	5.862	19.396	18.78	18.727	19.634	2416.89	2742.75	2980.28	2314.2
1/20/2017 14:45	1.127	1.035	2.228	5.835	19.388	18.78	18.727	19.635	2407.36	2732.31	2985.54	2325.82
1/20/2017 15:00	1.122	1.035	2.228	5.834	19.39	18.782	18.723	19.638	2415.07	2738.49	2994.98	2319.65
1/20/2017 15:15	1.12	1.035	2.229	5.835	19.392	18.784	18.708	19.624	2406.61	2736.12	2979.46	2314.99
1/20/2017 15:30	1.112	1.036	2.23	5.825	19.382	18.784	18.707	19.617	2408.59	2741.84	2975.66	2328.41
1/20/2017 15:45	1.104	1.037	2.23	5.817	19.393	18.784	18.708	19.618	2398.08	2741.99	2968.29	2304.27
1/20/2017 16:00	1.1	1.036	2.229	5.815	19.394	18.785	18.709	19.619	2382.88	2733.8	2991.18	2321.67
1/20/2017 16:15	1.082	1.035	2.228	5.803	19.397	18.786	18.711	19.621	2348.37	2747.27	2991.05	2337.83
1/20/2017 16:30	1.077	1.036	2.229	5.793	19.398	18.787	18.711	19.622	2349.32	2741.32	2978.2	2317.53
1/20/2017 16:45	1.071	1.04	2.233	5.796	19.398	18.787	18.711	19.622	2336.06	2730.24	2970.93	2330.24
1/20/2017 17:00	1.063	1.041	2.234	5.785	19.399	18.787	25.153	19.622	2332.43	2735.62	3001.75	2305.45
1/20/2017 17:15	1.065	1.044	2.235	5.78	19.392	18.773	85.726	19.623	2328.24	2730.3	3011.73	2311.35
1/20/2017 17:30	1.066	1.046	2.234	5.783	19.38	18.767	88.527	19.621	2337.15	2734.45	2990.83	2346.33
1/20/2017 17:45	1.053	1.047	2.232	5.784	19.398	18.768	87.461	19.624	2331.1	2733.51	2997.35	2321.93
1/20/2017 18:00	1.047	1.047	2.232	5.784	19.4	18.771	86.237	19.628	2320.68	2732.9	2991.75	2347.39
1/20/2017 18:15	1.047	1.047	2.23	5.784	19.406	18.773	85.029	19.628	2312.87	2721	2991.94	2340.31
1/20/2017 18:30	1.047	1.047	2.23	5.783	19.406	18.791	83.918	19.629	2301.24	2731.08	2986.85	2332.13
1/20/2017 18:45	1.047	1.047	2.231	5.778	19.406	18.78	82.86	19.63	2293.24	2724.27	3002.84	2319.05
1/20/2017 19:00	1.046	1.047	2.23	5.773	19.403	18.772	81.617	19.626	2296.33	2731.45	2981.58	2340.12
1/20/2017 19:15	1.039	1.047	2.23	5.765	19.402	18.78	68.416	19.627	2303.15	2724.82	3001.2	2336.13
1/20/2017 19:30	1.036	1.047	2.23	5.762	19.406	18.787	47.194	19.63	2291.88	2728.45	2996.84	2342.85
1/20/2017 19:45	1.036	1.047	2.23	5.762	19.407	18.785	28.242	19.626	2288.52	2722.63	2980.12	2351.39
1/20/2017 20:00	1.036	1.047	2.23	5.762	19.406	18.779	21.079	19.621	2278.52	2730.63	2990.48	2341.4
1/20/2017 20:15	1.035	1.047	2.23	5.762	19.407	18.778	19.486	19.624	2286.79	2719.91	2989.76	2349.39
1/20/2017 20:30	1.032	1.047	2.23	5.762	19.392	18.773	19.161	19.612	2288.52	2710.73	3004.29	2333.76
1/20/2017 20:45	1.03	1.047	2.23	5.762	19.366	18.772	19.044	19.608	2297.15	2721.27	2999.39	2337.4
1/20/2017 21:00	1.029	1.047	2.23	5.762	19.363	18.772	18.983	19.608	2298.69	2721.91	2992.66	2357.02
1/20/2017 21:15	1.026	1.047	2.23	5.762	19.362	18.772	18.935	19.608	2322.41	2719.45	2985.76	2347.39
1/20/2017 21:30	1.028	1.047	2.23	5.762	19.362	18.772	18.906	19.608	2326.59	2723.18	2979.03	2331.22
1/20/2017 21:45	1.026	1.047	2.23	5.762	19.362	18.772	18.864	19.608	2325.13	2724.63	2997.02	2348.85
1/20/2017 22:00	1.026	1.047	2.23	5.762	19.362	18.772	18.859	19.608	2325.68	2714.64	2994.84	2353.57
1/20/2017 22:15	1.025	1.047	2.23	5.762	19.362	18.765	18.819	19.603	2331.68	2715.91	2972.31	2337.22
1/20/2017 22:30	1.026	1.047	2.23	5.762	19.362	18.75	18.813	19.591	2338.03	2716	2990.84	2332.49
1/20/2017 22:45	1.026	1.047	2.231	5.762	19.362	18.75	18.813	19.585	2345.39	2718.09	2982.49	2339.22
1/20/2017 23:00	1.027	1.047	2.231	5.762	19.362	18.75	18.795	19.585	2352.12	2717.27	2989.94	2324.5
1/20/2017 23:15	1.027	1.047	2.232	5.762	19.362	18.748	18.765	19.585	2366.38	2722.45	2994.12	2349.57
1/20/2017 23:30	1.028	1.047	2.233	5.762	19.354	18.728	18.765	19.585	2378.38	2722.09	2993.39	2333.58
1/20/2017 23:45	1.027	1.047	2.234	5.762	19.338	18.727	18.757	19.584	2395.46	2721.45	2979.22	2342.49
1/21/2017 0:00	1.027	1.047	2.236	5.762	19.319	18.727	18.716	19.571	2405.91	2716.46	2977.58	2313.96
1/21/2017 0:15	1.028	1.047	2.236	5.762	19.317	18.726	18.716	19.575	2411.72	2727.09	2950.14	2320.14
1/21/2017 0:30	1.027	1.047	2.237	5.762	19.314	18.716	18.716	19.561	2413.17	2724.63	2960.32	2335.58
1/21/2017 0:45	1.027	1.047	2.238	5.762	19.314	18.704	18.714	19.561	2410.54	2724.72	2979.94	2319.77
1/21/2017 1:00	1.028	1.047	2.239	5.762	19.314	18.704	18.669	19.554	2437.61	2717.36	2969.22	2295.6
1/21/2017 1:15	1.027	1.047	2.238	5.762	19.315	18.704	18.669	19.545	2449.61	2722.72	2939.24	2290.34
1/21/2017 1:30	1.026	1.047	2.238	5.762	19.314	18.692	18.668	19.538	2454.42	2720.18	2953.78	2311.96
1/21/2017 1:45	1.026	1.047	2.237	5.762	19.3	18.684	18.669	19.539	2450.43	2728.81	2963.04	2316.32
1/21/2017 2:00	1.026	1.047	2.238	5.762	19.308	18.683	18.669	19.539	2444.34	2714	2947.96	2315.78
1/21/2017 2:15	1.025	1.047	2.239	5.762	19.291	18.683	18.66	19.538	2439.52	2725	2945.24	2298.69
1/21/2017 2:30	1.025	1.047	2.238	5.762	19.283	18.683	18.622	19.539	2431.53	2724.45	2955.78	2315.96
1/21/2017 2:45	1.025	1.047	2.239	5.761	19.269	18.683	18.621	19.539	2435.34	2717.27	2973.04	2286.34
1/21/2017 3:00	1.026	1.047	2.239	5.76	19.27	18.671	18.621	19.52	2433.25	2716.73	2965.95	2294.33
1/21/2017 3:15	1.025	1.047	2.239	5.76	19.269	18.678	18.621	19.52	2438.34	2722.72	2955.23	2315.59
1/21/2017 3:30	1.026	1.047	2.24	5.761	19.268	18.667	18.621	19.516	2424.8	2706.55	2960.68	2295.6
1/21/2017 3:45	1.025	1.049	2.24	5.759	19.267	18.659	18.619	19.514	2422.71	2716.46	2973.04	2305.78
1/21/2017 4:00	1.026	1.049	2.24	5.76	19.266	18.659	18.618	19.514	2432.07	2706.28	2949.6	2285.97
1/21/2017 4:15	1.025	1.05	2.24	5.758	19.267	18.659	18.619	19.507	2433.07	2710.37	2929.06	2302.87
1/21/2017 4:30	1.026	1.051	2.24	5.758	19.256	18.637	18.586	19.491	2457.15	2704.92	2931.24	2305.96
1/21/2017 4:45	1.026	1.051	2.24	5.756	19.243	18.636	18.573	19.49	2460.78	2709.91	2935.42	2291.06
1/21/2017 5:00	1.026	1.053	2.241	5.755	19.242	18.635	18.57	19.49	2450.56	2705.86	2959.35	2270.67
1/21/2017 5:15	1.026	1.054	2.241	5.754	19.234	18.634	18.569	19.49	2461.98	2704.02	2924.8	2316.8
1/21/2017 5:30	1.026	1.056	2.24	5.753	19.229	18.634	18.569	19.49	2461.46	2706.04	2918.28	2314.09
1/21/2017 5:45	1.026	1.055	2.24	5.75	19.233	18.632	18.569	19.49	2450.94	2710.15	2948.65	2287.58
1/21/2017 6:00	1.025	1.056	2.24	5.749	19.239	18.634	18.569	19.489	2424.61	2717.43	2930.93	2306.22
1/21/2017 6:15	1.026	1.058	2.24	5.749	19.241	18.634	18.569	19.489	2416.47	2704.57	2933.34	2320.44
1/21/2017 6:30	1.025	1.056	2.239	5.745	19.24	18.634	18.569	19.484	2414.53	2708.9	2937.67	2297.87
1/21/2017 6:45	1.025	1.058	2.24	5.746	19.237	18.633	18.568	19.469	2400.86	2705.86	2929.91	2297.37
1/21/2017 7:00	1.026	1.059	2.24	5.744	19.241	18.634	18.568	19.467	2391.72	2696.17	2939.11	2300.78
1/21/2017 7:15	1.025	1.059	2.24	5.742	19.239	18.627	18.568	19.467	2383.13	2706.75	2937.42	2296.37
1/21/2017 7:30	1.025	1.06	2.24	5.741	19.234	18.612	18.568	19.467	2386.53	2699.06	2936.37	2307.48
1/21/2017 7:45	1.025	1.059	2.24	5.741	19.223	18.612	18.568	19.467	2385.17	2697.87	2929.36	2320.66
1/21/2017 8:00	1.025	1.062	2.239	5.738	19.218	18.612	18.568	19.467	2388.47	2691.72	2925.83	2301.71
1/21/2017 8:15	1.024	1.063	2.238	5.738	19.23	18.612	18.568	19.467	2376.25	2695.6	2936.18	2301.66
1/21/2017 8:30	1.024	1.062	2.239	5.738	19.241	18.623	18.568	19.468	2364.21	2695.38	2938.59	2318.42
1/21/2017 8:45	1.025	1.063	2.241	5.739	19.243	18.634	18.569	19.47	2338.81	2691.52	2956.09	2327.55
1/21/2017 9:00	1.025	1.061	2.241	5.74	19.262	18.637	18.572	19.487	2313.68	2694.1	2945.22	2297.96
1/21/2017 9:15	1.025	1.06	2.241	5.74	19.27	18.64	18.575	19.495	2295.33	2686.84	2947.6	2310.32
1/21/2017 9:30	1.025	1.059	2.24	5.74	19.27	18.649	18.575	19.495	2279.52	2687.56	2952.14	2325.77
1/21/2017 9:45	1.025	1.061	2.241	5.74	19.27	18.662	18.575	19.496	2243.09	2681.66	2945.78	2325.77
1/21/2017 10:00	1.025	1.061	2.241	5.74	19.27	18.662	18.575	19.496	2222.92	2679.2	2966.13	2329.22
1/21/2017 10:15	1.025	1.061	2.241	5.74	19.27	18.662	18.575	19.496	2211.56	2680.75	2970.86	2338.85
1/21/2017 10:30	1.025	1.062	2.241	5.74	19.27	18.661	18.575	19.495	2200.2	2674.84	2959.77	2330.31
1/21/2017 10:45	1.025	1.065	2.241	5.74	19.276	18.661	18.585	19.503	2195.93	2667.85	2973.22	2347.57
1/21/2017 11:00	1.025	1.064	2.241	5.74	19.277	18.66	18.59	19.507	2195.66	2669.85	2972.13	2318.5
1/21/2017 11:15	1.025	1.067	2.241	5.74	19.268	18.658	18.58	19.501	2207.47	2657.67	2982.49	2331.58
1/21/2017 11:30	1.026	1.067	2.24	5.739	19.265	18.656	18.578	19.505	2228.96	2659.43	2968.8	2323.36
1/21/2017 11:45	1.024	1.064	2.236	5.735	19.264	18.655	18.572	19.495	2238.17	2667.31	2966.72	2359.9
1/21/2017 12:00	1.027	1.063	2.235	5.733	19.264	18.655	18.568	19.491	2263.52	2667	2965.47	2324.38
1/21/2017 12:15	1.029	1.063	2.234	5.733	19.264	18.655	18.568	19.495	2267.95	2658.06	2960.97	2315.91
1/21/2017 12:30	1.029	1.062	2.234	5.732	19.264	18.655	18.569	19.501	2275.48	2662.85	2974.21	2310.26
1/21/2017 12:45	1.03	1.062	2.234	5.732	19.263	18.655	18.569	19.491	2287.19	2670.94	2934.24	2325.52
1/21/2017 13:00	1.028	1.061	2.232	5.73	19.264	18.655	18.569	19.491	2294.64	2672.84	2965.12	2325.7
1/21/2017 13:15	1.028	1.06	2.232	5.73	19.264	18.655	18.569	19.496	2293.19	2672.66	2978.2	2348.23
1/21/2017 13:30	1.028	1.061	2.232	5.73	19.264	18.655	18.569	19.497	2293.28	2673.93	2956.59	2319.89
1/21/2017 13:45	1.028	1.06	2.232	5.73	19.264	18.655	18.569	19.508	2287.83	2675.02	2968.03	2330.79
1/21/2017 14:00	1.029	1.062	2.233	5.731	19.264	18.655	18.575	19.512	2270.84	2674.11	2963.67	2335.88
1/21/2017 14:15	1.027	1.06	2.231	5.729	19.276	18.655	18.586	19.513	2259.4	2678.11	2963.12	2350.41
1/21/2017 14:30	1.025	1.058	2.229	5.727	19.287	18.656	18.592	19.513	2232.06	2679.93	2971.48	2358.95
1/21/2017 14:45	1.026	1.058	2.23	5.727	19.295	18.676	18.601	19.513	2221.25	2674.02	2973.3	2333.7
1/21/2017 15:00	1.028	1.061	2.233	5.731	19.309	18.688	18.616	19.513	2172.12	2676.93	2987.28	2352.95
1/21/2017 15:15	1.028	1.062	2.234	5.732	19.309	18.698	18.616	19.512	2154.98	2668.16	2977.52	2352.8
1/21/2017 15:30	1.024	1.065	2.236	5.735	19.31	18.698	18.616	19.515	2131.87	2671.74	2992.14	2356.43
1/21/2017 15:45	1.025	1.068	2.24	5.739	19.311	18.699	18.617	19.532	2117.74	2663.14	2990.4	2367.14
1/21/2017 16:00	1.025	1.068	2.24	5.739	19.316	18.701	18.619	19.538	2100.14	2655.82	2998.26	2351.36
1/21/2017 16:15	1.025	1.068	2.241	5.739	19.338	18.715	18.621	19.54	2069.82	2643.31	2974.85	2361.02
1/21/2017 16:30	1.025	1.068	2.241	5.735	19.356	18.727	18.625	19.541	2049.56	2639.05	2996.84	2385.74
1/21/2017 16:45	1.025	1.068	2.24	5.73	19.362	18.727	18.65	19.544	2026.21	2629.87	3005.57	2393
1/21/2017 17:00	1.026	1.069	2.238	5.729	19.362	18.735	18.668	19.547	2022.12	2623.33	2998.3	2395.91
1/21/2017 17:15	1.027	1.07	2.236	5.727	19.362	18.748	18.671	19.553	2010.31	2617.51	3024.1	2369.02
1/21/2017 17:30	1.029	1.071	2.235	5.724	19.362	18.748	18.671	19.562	1995.23	2618.15	3033	2388.46
1/21/2017 17:45	1.031	1.072	2.235	5.724	19.362	18.748	18.671	19.565	1990.14	2613.97	3012.83	2395.73
1/21/2017 18:00	1.031	1.072	2.236	5.724	19.374	18.763	18.67	19.571	1969.15	2605.34	3031.37	2433.34
1/21/2017 18:15	1.031	1.072	2.236	5.724	19.407	18.77	18.671	19.587	1954.34	2606.52	3036.27	2408.45
1/21/2017 18:30	1.031	1.072	2.236	5.724	19.407	18.784	18.687	19.587	1933.45	2608.7	3036.46	2422.08
1/21/2017 18:45	1.031	1.072	2.236	5.724	19.407	18.792	18.708	19.587	1915.28	2586.35	3025.19	2417.72
1/21/2017 19:00	1.031	1.072	2.237	5.724	19.42	18.802	18.718	19.587	1877.57	2569.72	3050.63	2425.71
1/21/2017 19:15	1.031	1.073	2.236	5.724	19.452	18.813	18.718	19.589	1848.95	2551.64	3058.08	2448.79
[truncated: 25,138 more rows]

## Sheet: 2018
TIMESTAMP	TempSO1(2cm)	TempSO2(10cm)	TempSO3(30cm)	TempSO4(60cm)	O2soil1(2cm)	O2soil2(10cm)	O2soil3(30cm)	O2soil4(60cm)	CO2soil1(2cm)	CO2soil2(10cm)	CO2soil3(30cm)	CO2soil4(60cm)
MST	degC	degC	degC	degC	%	%	%	%	ppm	ppm	ppm	ppm
1/1/2018 0:00	-0.942	0.295	2.02	6.38	20.138	19.13	20.251	19.601	707.87	1295.9	2134.97	2684.11
1/1/2018 0:15	-0.97	0.294	2.02	6.379	20.131	19.13	20.251	19.601	712.413	1296.99	2141.69	2685.38
1/1/2018 0:30	-0.994	0.296	2.02	6.38	20.125	19.13	20.251	19.602	708.234	1294.17	2138.06	2697.56
1/1/2018 0:45	-1.003	0.299	2.02	6.379	20.124	19.129	20.251	19.602	712.868	1299.72	2148.05	2714.09
1/1/2018 1:00	-1.017	0.302	2.018	6.377	20.126	19.129	20.252	19.602	712.686	1294.99	2137.88	2664.67
1/1/2018 1:15	-1.026	0.302	2.016	6.375	20.126	19.126	20.251	19.601	718.137	1296.99	2147.32	2688.47
1/1/2018 1:30	-1.046	0.3	2.015	6.373	20.127	19.109	20.251	19.601	716.593	1307.08	2134.42	2698.28
1/1/2018 1:45	-1.066	0.3	2.015	6.373	20.129	19.116	20.252	19.602	713.049	1301.44	2146.96	2688.11
1/1/2018 2:00	-1.085	0.301	2.016	6.373	20.13	19.113	20.251	19.602	719.319	1305.44	2137.51	2676.3
1/1/2018 2:15	-1.108	0.303	2.018	6.372	20.132	19.108	20.251	19.602	719.137	1302.53	2157.68	2687.56
1/1/2018 2:30	-1.138	0.304	2.02	6.368	20.134	19.107	20.252	19.602	718.047	1305.35	2155.5	2695.74
1/1/2018 2:45	-1.168	0.305	2.02	6.364	20.137	19.109	20.252	19.602	715.503	1311.89	2148.96	2703.19
1/1/2018 3:00	-1.195	0.305	2.021	6.359	20.134	19.109	20.251	19.603	720.772	1307.62	2159.32	2699.01
1/1/2018 3:15	-1.225	0.305	2.022	6.358	20.134	19.127	20.251	19.603	714.685	1315.53	2144.96	2690.83
1/1/2018 3:30	-1.255	0.306	2.021	6.358	20.122	19.116	20.251	19.602	716.865	1305.89	2162.41	2690.47
1/1/2018 3:45	-1.283	0.306	2.023	6.358	20.122	19.109	20.251	19.603	721.863	1313.62	2153.87	2685.02
1/1/2018 4:00	-1.311	0.306	2.023	6.358	20.124	19.113	20.251	19.602	723.952	1318.16	2166.22	2690.65
1/1/2018 4:15	-1.345	0.305	2.023	6.357	20.126	19.109	20.25	19.602	724.233	1319.63	2146.99	2690.14
1/1/2018 4:30	-1.384	0.305	2.022	6.357	20.13	19.108	20.253	19.604	722.681	1308.89	2154.05	2682.66
1/1/2018 4:45	-1.415	0.305	2.023	6.354	20.134	19.112	20.253	19.605	722.681	1308.35	2160.23	2688.29
1/1/2018 5:00	-1.435	0.306	2.026	6.35	20.135	19.11	20.253	19.605	725.315	1319.34	2157.5	2663.03
1/1/2018 5:15	-1.457	0.305	2.028	6.346	20.137	19.109	20.253	19.605	727.133	1314.71	2150.78	2689.02
1/1/2018 5:30	-1.476	0.306	2.029	6.346	20.138	19.109	20.25	19.605	728.773	1317.44	2159.7	2684.49
1/1/2018 5:45	-1.498	0.305	2.03	6.347	20.139	19.109	20.252	19.605	728.408	1321.44	2167.87	2709.38
1/1/2018 6:00	-1.516	0.305	2.031	6.346	20.141	19.109	20.253	19.605	720.411	1322.53	2166.23	2673.58
1/1/2018 6:15	-1.543	0.305	2.031	6.346	20.144	19.111	20.254	19.606	721.248	1325.11	2167.93	2690.55
1/1/2018 6:30	-1.569	0.304	2.03	6.345	20.147	19.129	20.255	19.607	724.259	1324.22	2152.15	2699.32
1/1/2018 6:45	-1.589	0.302	2.03	6.344	20.148	19.133	20.255	19.607	720.993	1320.14	2163.8	2703.34
1/1/2018 7:00	-1.607	0.3	2.03	6.339	20.149	19.133	20.255	19.607	717.977	1326.47	2149.39	2677.83
1/1/2018 7:15	-1.636	0.295	2.031	6.335	20.152	19.133	20.263	19.607	711.274	1313.6	2169.99	2698.08
1/1/2018 7:30	-1.656	0.295	2.031	6.336	20.153	19.133	20.276	19.607	715.731	1317.97	2145.28	2697.19
1/1/2018 7:45	-1.671	0.294	2.031	6.335	20.154	19.133	20.275	19.607	712.729	1312.15	2159.81	2674.64
1/1/2018 8:00	-1.673	0.295	2.032	6.336	20.154	19.133	20.279	19.607	712.376	1313.9	2145.49	2696.49
1/1/2018 8:15	-1.657	0.294	2.032	6.337	20.153	19.149	20.279	19.607	711.168	1311.12	2132.87	2692.39
1/1/2018 8:30	-1.62	0.294	2.038	6.335	20.15	19.154	20.279	19.607	714.453	1302.88	2124.91	2700.44
1/1/2018 8:45	-1.549	0.295	2.041	6.335	20.143	19.153	20.284	19.606	716.244	1305.74	2142.28	2672.9
1/1/2018 9:00	-1.428	0.3	2.04	6.335	20.138	19.151	20.289	19.604	714.413	1305.08	2138.97	2695.56
1/1/2018 9:15	-1.2	0.297	2.033	6.335	20.151	19.148	20.295	19.602	704.055	1301.17	2143.87	2672.48
1/1/2018 9:30	-0.771	0.299	2.03	6.333	20.126	19.147	20.293	19.634	704.327	1297.99	2136.06	2663.22
1/1/2018 9:45	-0.416	0.308	2.037	6.352	20.131	19.143	20.289	19.641	700.103	1296.72	2119.02	2707.2
1/1/2018 10:00	-0.154	0.308	2.032	6.4	20.136	19.14	20.286	19.636	697.3	1298.32	2127.78	2694.92
1/1/2018 10:15	0.099	0.313	2.029	6.46	20.148	19.136	20.286	19.629	694.186	1299.09	2132.97	2695.91
1/1/2018 10:30	0.38	0.313	2.034	6.54	20.146	19.133	20.28	19.631	698.436	1293.8	2129.72	2690.03
1/1/2018 10:45	0.659	0.317	2.034	6.578	20.151	19.132	20.278	19.644	693.686	1296.67	2135.53	2703.92
1/1/2018 11:00	0.89	0.317	2.036	6.595	20.132	19.133	20.28	19.653	699.216	1297.38	2139.32	2697.9
1/1/2018 11:15	1.098	0.324	2.037	6.61	20.118	19.128	20.274	19.638	700.004	1298.97	2138.77	2669.29
1/1/2018 11:30	1.283	0.324	2.037	6.616	20.106	19.128	20.271	19.637	701.981	1303.21	2148.97	2709.54
1/1/2018 11:45	1.457	0.324	2.039	6.625	20.091	19.112	20.25	19.633	707.42	1312.1	2148.76	2689.36
[truncated: 34,992 more rows]
