# Supplementary material for: Mineral weathering is linked to microbial priming in the critical zone
Source: Nat Commun. 2023 Jan 20;14:345. doi: 10.1038/s41467-022-35671-x (PMC9860040; doi:10.1038/s41467-022-35671-x)
Supplement: Supplementary file 9 — Supplementary Data 7 [file 41467_2022_35671_MOESM9_ESM.xlsx]

## Sheet: NM_SoilWater_Chem_2016
DateTime	SiteCode	SampleCode	SamplingMethod	Offset	SampleType	SampleMedium	SampleVolume	pH	EC	TIC	TOC	TN	F	Cl	NO2	Br	NO3	SO4	PO4	Be9	B11	Na23	Mg24	Al27	Si28	P31	K39	Ca40	Ti49	V51	Cr52	Mn55	Fe56	Co59	Ni60	Cu63	Zn64	Ge74	As75	Se78	Sr88	Y89	Zr90	Mo98	Ag107	Cd111	Sn118	Sb121	Ba138
MST				cm			mL	pH	uS/cm	mg/L	mg/L	mg/L	umoles/L	umoles/L	umoles/L	umoles/L	umoles/L	umoles/L	umoles/L	ug/L	ug/L	ug/L	ug/L	ug/L	ug/L	ug/L	ug/L	ug/L	ug/L	ug/L	ug/L	ug/L	ug/L	ug/L	ug/L	ug/L	ug/L	ug/L	ug/L	ug/L	ug/L	ng/L	ug/L	ug/L	ug/L	ug/L	ug/L	ug/L	ug/L
(Detection limits)										0.03	0.061	0.01	1.32	1.37	1.48	0.98	0.8	1.03	1.51	0.0038	0.1044	0.0262	0.0071	0.0045	2.0251	0.5926	0.0961	0.0318	0.0433	0.0108	0.0089	0.0043	0.0081	0.007	0.0025	0.0041	0.0276	0.08065	0.0195	0.0218	0.0413	0.48	0.0026	0.0016	0.0015	0.0015	0.0015	0.0028	0.0037
(Lab Method)								PH_EC2	PH_EC2	TOC-VCSH	TOC-VCSH	TOC-VCSH	DionexIC	DionexIC	DionexIC	DionexIC	DionexIC	DionexIC	DionexIC	ICP-MS	ICP-MS	ICP-MS	ICP-MS	ICP-MS	ICP-MS	ICP-MS	ICP-MS	ICP-MS	ICP-MS	ICP-MS	ICP-MS	ICP-MS	ICP-MS	ICP-MS	ICP-MS	ICP-MS	ICP-MS	ICP-MS	ICP-MS	ICP-MS	ICP-MS	ICP-MS	ICP-MS	ICP-MS	ICP-MS	ICP-MS	ICP-MS	ICP-MS	ICP-MS
4/12/2016 19:00	GREEN_Pit1	NM_G1660	Prenart	10	Grab	Soil water	15	-9999	-9999	4.3511	21.4912	2.0551	39.065	43.028	0.74	0.49	66.945	40.405	0.76	0.03	13.82	728.65	856.65	25.09	3850.03	168.39	5284.15	8346.88	1.68	0.26	1.22	11.14	72.71	0.68	13.52	7.55	28.59	0.08	1.53	7.47	34.36	5345.89	0.45	0.96	0	0.01	0.15	0.04	153.64
4/12/2016 19:00	GREEN_Pit1	NM_G1661	Prenart	135	Grab	Soil water	40	-9999	-9999	3.4699	13.5539	2.1361	26.506	273.661	0.74	0.49	37.681	267.196	5.816	0.05	8.2	8639.17	1760.57	6.87	8117.81	86	1393.18	13379	0.76	0.19	0.61	63.19	2.45	0.97	10.47	3.64	14.16	0.14	0.84	2.17	74.91	2578.03	0.36	1.63	0	0.01	0	0.09	95.94
4/19/2016 19:00	GREEN_Pit1	NM_G1685	Prenart	10	Grab	Soil water	2	-9999	-9999	15.8247	45.3049	1.5303	-9999	-9999	-9999	-9999	-9999	-9999	-9999	0.03	27.31	454.92	2118.6	29.49	17354.9	144.76	11883.8	22453.1	3.14	0.38	0.67	23.63	63.48	0.22	10.72	4.96	115.44	0.09	1.25	2.8	99.89	1636.83	1.38	0.57	0.01	0.03	0.1	0.09	118.58
4/19/2016 19:00	GREEN_Pit1	NM_G1686	Prenart	60	Grab	Soil water	8	-9999	-9999	13.7357	30.0973	2.0758	13.782	48.929	0.74	0.49	85.526	73.219	0.76	0.03	24.84	3968.04	2674.05	8.85	18225.2	119.18	13689.3	18860.5	1.63	1.03	0.16	4.32	14.21	0.35	11.43	3.75	34.64	0.1	1.18	1.39	80.39	2071.19	1.64	0.89	0	0	0	0.06	86.76
4/19/2016 19:00	GREEN_Pit1	NM_G1687	Prenart	135	Grab	Soil water	6	-9999	-9999	1.9954	36.8271	1.2157	13.476	1094.2	0.74	2.505	8.386	1029.49	0.76	0.15	19.03	25883.1	5905.44	11.11	24683	125.92	2343.95	38141	2.67	0.27	0.13	81.97	13.34	0.36	12.98	4.56	45.22	0.13	1.28	5.9	233.99	17639.1	0.74	0.45	0	0.02	0.01	0.07	86.36
4/26/2016 20:00	GREEN_Pit1	NM_G1708	Prenart	10	Grab	Soil water	8	-9999	-9999	20.3636	33.704	3.529	6.43	29.079	0.74	0.49	198.935	18.869	0.76	0.04	36.95	457.89	3217.17	18.79	14651.1	171.85	17543.2	30416.4	2.31	0.33	0.39	8.93	40.15	0.1	3.14	3.02	57.99	0.07	1.01	3.21	116.58	642.47	0.93	0.42	0.09	0	0.03	0.06	130.91
4/26/2016 20:00	GREEN_Pit1	NM_G1709	Prenart	60	Grab	Soil water	17	-9999	-9999	17.2991	24.7752	1.4088	9.762	37.917	0.74	0.49	53.657	45.527	0.76	0.07	29.65	3437.14	3228.87	10.32	17385.8	148.34	15385.5	22799.3	1.46	1.2	0.02	1.64	10.87	0.16	3.44	2.74	22.2	0.06	0.93	5.1	116.06	1460.5	1.38	0.65	0	0.01	0	0.05	105.63
4/26/2016 20:00	GREEN_Pit1	NM_G1710	Prenart	135	Grab	Soil water	10	-9999	-9999	0.9452	40.4143	1.1239	10.792	1082.26	0.74	2.134	5.533	1024.48	6.155	0.2	20.77	25772	6086.44	16.87	25498.1	152.83	1970.07	38180.8	3.2	0.3	0.12	77.17	8.84	0.33	11.57	3.95	37.69	0.2	1.47	4.28	236.08	20777.3	0.74	0.37	0	0.02	0	0.1	80.28
5/3/2016 20:00	GREEN_Pit1	NM_G1732	Prenart	10	Grab	Soil water	9	-9999	-9999	21.2748	35.9811	2.2709	11.079	25.76	0.74	0.49	82.213	16.233	5.505	0.03	38.62	450.32	3303.14	20.28	14728.5	147	18812.5	36833.8	1.9	0.32	0.24	8.37	40.44	0.09	3.11	2.61	36.88	0.07	0.94	1.34	114.61	528.11	0.91	0.45	0	0	0.01	0.04	130.98
5/3/2016 20:00	GREEN_Pit1	NM_G1733	Prenart	60	Grab	Soil water	16	-9999	-9999	17.9724	26.6053	1.3887	6.368	32.213	0.74	0.49	57.472	50.915	5.835	0.05	28.03	3376.63	4038.97	16.75	19470.1	130.73	16194.2	25992.2	1.08	1.33	0.1	1.46	11.76	0.19	3.2	6.09	21.77	0.07	0.94	3.18	136.67	1479.25	1.37	0.62	0.01	0	0.01	0.05	127.83
5/3/2016 20:00	GREEN_Pit1	NM_G1734	Prenart	135	Grab	Soil water	11	-9999	-9999	0.8534	42.1824	0.9975	10.888	1060.43	0.74	1.794	6.395	1067.9	9.813	0.39	21.01	26565.6	6335.84	9.91	26150.6	136.4	2551.3	39232.1	0.89	0.3	0.11	68.73	10.97	0.33	10.69	4.08	36.18	0.12	1.58	8.05	282.28	24799.2	0.76	0.38	0	0	0.01	0.08	89.78
5/5/2016 11:00	GREEN_Pit1	NM_G1742	Wick	10	Grab	Soil water	5520	-9999	-9999	58.5668	30.4881	2.3188	166.877	81.473	0.74	0.49	109.494	38.556	0.76	0.02	7035.62	65904	7228.31	14.21	14394.5	55.22	5571.39	38958.3	4.31	0.79	0.81	0.72	21.88	3.86	1.93	3.32	1.52	0.06	2.67	0.37	16.46	704.58	3.05	0.75	0.02	0.02	0.4	0.28	3.47
5/5/2016 11:00	GREEN_Pit1	NM_G1743	Wick	30	Grab	Soil water	525	-9999	-9999	131.58	63.5951	4.5017	399.917	1215.54	0.74	0.49	197.344	224.192	0.76	0.05	23787.9	242735	14188.2	39.48	31114.5	11.19	3754.48	31757.5	6.51	1.48	2.76	2.03	12.92	3.26	3.74	5.57	3.47	0.02	4.66	0.49	9.77	1121.22	4.44	0.9	0.03	0.05	0.41	0.6	3.76
5/5/2016 11:00	GREEN_Pit1	NM_G1744	Wick	60	Grab	Soil water	420	-9999	-9999	297.459	55.6969	6.4881	1457.71	948.893	0.74	0.49	301.276	265.658	0.76	0.12	63055.1	636821	5673.87	20.96	41431.5	39.68	7918.93	11878.4	8.65	5.96	2.54	0.38	6.51	1.62	2.2	7.32	2.75	0.06	15.97	0.77	4.54	411.01	7.86	2.09	0.03	0.04	0.42	1.73	1.86
5/9/2016 8:00	GREEN_Pit1	NM_G1747	Prenart	10	Grab	Soil water	6	-9999	-9999	20.6445	48.49	1.5468	11.906	32.13	0.74	0.49	14.926	16.198	5.742	0.08	179.87	452.74	3174.63	28.92	14877.2	12.26	20936	33427	5.07	0.43	0.42	9.2	55.9	3.13	3.61	3.1	37.61	0.01	1.28	0.56	109.35	597.86	0.82	0.88	0.02	0.02	0.22	0.81	136.13
5/9/2016 8:00	GREEN_Pit1	NM_G1748	Prenart	60	Grab	Soil water	14	-9999	-9999	17.1261	29.8647	1.88	11.542	52.235	0.74	0.49	85.984	68.4	6.239	0.12	124.4	3401.97	3340.49	13.75	16477	3.03	18219	24203.2	3.23	1.48	0.14	1.03	11.63	2.4	3.33	2.4	12.64	0.01	0.93	0.59	105.18	1326.91	1.32	0.99	0.04	0.03	0.2	0.78	98
5/9/2016 8:00	GREEN_Pit1	NM_G1749	Prenart	135	Grab	Soil water	12	-9999	-9999	1.1941	42.8114	1.0778	12.844	1081.78	0.74	0.49	8.432	1097.66	7.8	0.28	92.46	25738	6043.9	12.09	24257.8	2.03	2199.65	41341.1	3.98	0.46	0.23	60.46	8.94	3.88	10.26	3.69	17.88	0.04	1.31	0.56	233.7	23656.6	0.54	0.79	0	0.02	0.19	0.83	76.92
5/16/2016 8:00	GREEN_Pit1	NM_G1777	Prenart	10	Grab	Soil water	6	-9999	-9999	18.0046	50.8565	1.6226	12.262	28.662	0.74	0.49	2.919	17.071	0.76	0.09	293.29	801.53	2880.36	32.04	15882.5	33.15	21075.3	31258	4.51	0.59	0.43	25.51	52.03	1.86	2.69	3.14	8.84	0.03	1.4	1.48	102.45	487.14	0.92	0.82	0.01	0.03	0.04	0.03	124.75
5/16/2016 8:00	GREEN_Pit1	NM_G1778	Prenart	135	Grab	Soil water	12	-9999	-9999	1.4573	43.5125	1.1533	0.66	1048.75	0.74	0.49	0.4	1109.63	0.76	0.43	126.43	26642.5	6166.86	9.47	25594.5	0.9	2378.07	41938.7	4.22	0.45	0.19	62.71	9.73	2.51	10.64	3.98	6.92	0.07	1.25	1.26	235.8	24063.2	0.44	0.64	0.02	0.03	0.05	0.01	75.05
5/23/2016 8:00	GREEN_Pit1	NM_G1821	Prenart	10	Grab	Soil water	4	-9999	-9999	16.7863	59.035	2.0437	13.893	29.628	0.74	0.49	0.4	13.003	0.76	0.03	43.22	465.7	2627.83	32.97	17597.2	30.12	20335.9	31332.8	6.7	0.66	0.58	9.94	82.18	1.18	4.16	4.87	16.94	0.04	1.42	1.2	100.45	898.88	1.07	0.54	0.02	0.06	0.1	0.1	119.01
5/23/2016 8:00	GREEN_Pit1	NM_G1822	Prenart	60	Grab	Soil water	25	-9999	-9999	16.6984	35.0852	2.5237	10.49	52.97	0.74	0.49	103.648	90.312	0.76	0	40.07	3897.56	3447.84	13.89	18551.8	5.68	19673.3	26608.4	4.5	2.36	0.18	1.1	23.19	1.2	4.1	2.9	2.77	0.05	1.2	1.04	117.93	2199.2	1.96	0.65	0.01	0.05	0.1	0.1	101.24
5/23/2016 8:00	GREEN_Pit1	NM_G1823	Prenart	135	Grab	Soil water	11	-9999	-9999	1.7759	39.8049	1.2673	4.686	941.626	0.74	0.49	3.294	1031.59	0.76	0.41	29.87	28317.1	5834.13	10.64	26780.4	14.57	82987.4	43305.9	4.92	0.46	0.18	57.24	16.92	1.88	9.74	3.72	5.62	0.76	1.31	1.37	227.94	36413.5	0.78	0.4	0.02	0.07	0.1	0.13	72.7
5/30/2016 8:00	GREEN_Pit1	NM_G1850	Prenart	10	Grab	Soil water	1	-9999	-9999	14.3879	39.8078	1.4732	10.53	86.51	0.74	0.49	38.26	145.18	0.76	0.14	42.32	3713.85	3063.65	13.59	22243.3	32.19	14620.5	26830.5	1.79	1.64	0.24	2.87	15.62	0.26	5	3.85	9.56	7.75	1.13	0	127.6	2114.37	21.16	0.67	0.04	0.01	0.02	0.12	115.4
5/30/2016 8:00	GREEN_Pit1	NM_G1851	Prenart	60	Grab	Soil water	8	-9999	-9999	1.1401	45.3433	1.0603	0.66	949.64	0.74	0.49	0.4	1044.94	0.76	0.67	30.56	24467.8	5635.24	1.04	29306.5	29.76	1820.94	43976.1	0.48	0.31	0.18	60.98	9.59	0.29	9.8	3.84	8.43	7.61	1.56	7.65	264.94	35893.3	19.84	0.39	0.04	0.03	0.02	0.11	89.46
5/30/2016 8:00	GREEN_Pit1	NM_G1852	Prenart	135	Grab	Soil water	11	-9999	-9999	-9999	-9999	-9999	-9999	-9999	-9999	-9999	-9999	-9999	-9999	0.23	21.61	2160.83	785.8	168.88	9109.93	66.02	5812.21	7914.38	4.43	0.73	0.91	19.99	226.41	0.25	6.51	7.19	33.74	12.71	1.55	4.38	37.41	14849.7	36.3	0.39	0.08	0.04	0.07	0.12	35.2
6/6/2016 8:00	GREEN_Pit1	NM_G1870	Prenart	60	Grab	Soil water	5	-9999	-9999	1.1406	47.279	1.1677	11.85	980.88	0.74	1.67	0.4	1074.94	0.76	0.39	34.72	29316	6672.16	24.71	30237.4	40.78	2456.38	50277.6	0.78	0.29	0.23	38.54	25.43	0.34	9.25	4.61	14.78	7.46	1.46	6.29	267.04	36052	19.56	0.36	0.03	0.03	0	0.13	88.59
6/6/2016 8:00	GREEN_Pit1	NM_G1871	Prenart	135	Grab	Soil water	10	-9999	-9999	-9999	-9999	-9999	-9999	-9999	-9999	-9999	-9999	-9999	-9999	0.27	22.53	3272.63	751.65	14.66	20125.9	39.26	2657.83	6060.47	0.92	0.46	0.22	14.66	8.99	0.1	2.54	5.93	25.63	7.58	0.79	0	30.82	4024.56	19.93	0.35	0.03	0.03	0.03	0.14	22.01
6/13/2016 8:00	GREEN_Pit1	NM_G1894	Prenart	60	Grab	Soil water	3	-9999	-9999	11.4149	53.8784	1.5095	-9999	-9999	-9999	-9999	-9999	-9999	-9999	0	52.29	8395.19	3602.67	51.47	26835.3	111.33	18031	31491.3	2.37	2.02	0.51	18.25	45.28	0.46	12.44	22.67	106.44	0.04	1.11	7.52	131.43	3170.11	2.86	0.74	0.02	0.15	0.13	0.26	117.47
6/27/2016 8:00	GREEN_Pit1	NM_G1916	Prenart	135	Grab	Soil water	10	-9999	-9999	0.99	46.73	1.23	11.67	1009.45	0.74	1.65	0.4	1134.56	0.76	0.62	28.91	28451	6198.52	7.33	30199.1	34.35	2140.8	49009.4	0.89	0.31	0.19	59.13	13.5	0.33	9.2	4.56	24.26	0.06	1.91	4.71	250.27	39014.6	8.52	0.1	0	0.02	0	0.1	87.07
7/7/2016 8:00	GREEN_Pit1	NM_G1920	Prenart	135	Grab	Soil water	11	-9999	-9999	1.16	49.44	1.13	12.5	1036	0.74	0.49	0.4	1138.45	0.76	1.85	27.51	28104.2	6153.82	5.6	29821.1	32.52	2170.01	48107.1	0.39	0.25	0.12	52.74	10.6	0.28	7.97	3.88	15.87	0.13	1.48	1.57	247.63	34164.9	8.33	0.16	0.01	0.03	0.06	0.09	88.16
7/13/2016 8:00	GREEN_Pit1	NM_G1927	Prenart	135	Grab	Soil water	9	-9999	-9999	1.96	48.57	1.27	-9999	-9999	-9999	-9999	-9999	-9999	-9999	-9999	-9999	-9999	-9999	-9999	-9999	-9999	-9999	-9999	-9999	-9999	-9999	-9999	-9999	-9999	-9999	-9999	-9999	-9999	-9999	-9999	-9999	-9999	-9999	-9999	-9999	-9999	-9999	-9999	-9999
7/14/2016 12:00	GREEN_Pit1	NM_G1929	Wick	10	Grab	Soil water	25	-9999	-9999	11.54	14.79	5.92	-9999	-9999	-9999	-9999	-9999	-9999	-9999	-9999	-9999	-9999	-9999	-9999	-9999	-9999	-9999	-9999	-9999	-9999	-9999	-9999	-9999	-9999	-9999	-9999	-9999	-9999	-9999	-9999	-9999	-9999	-9999	-9999	-9999	-9999	-9999	-9999	-9999
7/14/2016 12:00	GREEN_Pit1	NM_G1930	Wick	30	Grab	Soil water	9	-9999	-9999	46.7	29.13	3.29	-9999	-9999	-9999	-9999	-9999	-9999	-9999	0.13	15112	132034	8222	10.2	17533	244.1	1948	14663	1.09	0.88	2.03	1.42	11.22	0.17	1.66	3.61	4.36	0.09	2.28	1.05	5.41	535.38	2.37	0.37	0.06	0.02	0.09	0.16	1.11
7/21/2016 8:00	GREEN_Pit1	NM_G1960	Prenart	135	Grab	Soil water	8	-9999	-9999	1.75	45.55	1.34	-9999	-9999	-9999	-9999	-9999	-9999	-9999	1.41	589.67	28673	6513	8.18	29753	44.28	2602	35319	0.82	0.41	0.59	61.92	23.66	0.38	10.33	7.34	21.53	0.17	2.22	10.99	301.97	36167.1	0.65	0.39	0.03	0.02	0.06	0.13	108.35
8/3/2016 8:00	GREEN_Pit1	NM_G1965	Prenart	135	Grab	Soil water	13	-9999	-9999	5.99	56.96	1.93	11.87	1038.28	0.74	0.49	0.4	1136.03	0.76	1.06	41.27	25836	6066	6.09	32511	51.02	2868	40992	5.52	0.72	0.24	49.64	12.9	2.44	9.55	6.56	23.74	0.19	1.07	0.99	243.07	39415.6	0.69	0.35	0.01	0.02	0.03	0.18	84.21
8/11/2016 8:00	GREEN_Pit1	NM_G1979	Prenart	135	Grab	Soil water	8	-9999	-9999	2.26	46.48	0.95	5.37	1191.82	0.74	0.49	0.4	1309.22	0.76	1.09	32.16	28279	6159	0.63	28047	3.96	2557	39668	5.83	0.29	0.22	42.36	14.94	2.28	8.28	4.43	41.17	0.19	1.01	0.1	235.54	48262	0.23	0.35	0.02	0	0	0.13	83.63
8/16/2016 8:00	GREEN_Pit1	NM_G1994	Prenart	135	Grab	Soil water	6	-9999	-9999	1.89	60.79	1.29	0.66	1263.52	0.74	0.49	0.4	1368.28	0.76	1.16	33.01	29524	6416	69.79	30508	44.44	2519	41432	8.87	0.51	0.36	44.14	32.81	2.09	8.82	5.89	14.55	0.17	1.26	0.89	253.81	48954	0.64	0.32	0.02	0.03	1.84	0.16	86.09
8/16/2016 11:42	GREEN_Pit1	NM_G1995	Wick	60	Grab	Soil water	8	-9999	-9999	1.84	243.86	29.27	0.66	83.83	44.44	0.49	155.83	67.38	81.68	0.42	1380.59	13752	2372	672.67	4820	2742	6809	7651	12.66	0.72	0.56	24.28	135.12	0.39	1.01	3.96	15.87	0.06	0.59	0.49	18.98	1655	0.58	0.08	0.01	0.03	0.14	0.06	25.07
8/16/2016 11:42	GREEN_Pit1	NM_G1996	Wick	10	Grab	Soil water	400	7.22	-9999	70.62	130.28	3.99	154.69	227.51	0.74	0.49	50.96	67.23	20.21	0.05	6372	47791	15134	24.35	28675	65.72	24135	78557	11.17	2.38	1.25	8.53	49.21	3.52	4.66	7.01	4.23	0.14	3.37	0.81	76.69	2957	7.82	0.32	0.02	0.01	0.13	0.29	7.28
8/16/2016 11:45	GREEN_Pit1	NM_G1997	Wick	30	Grab	Soil water	6	-9999	-9999	63.61	44.11	6.38	258.66	528.31	295.44	0.49	57.85	81.25	12.38	0.18	13105	122457	3340	17.49	9511	418.25	2461	8672	5.42	2.24	1.28	1.9	21.06	0.7	1.83	3.9	5.68	0.12	3.59	0.5	5	1278	1.21	0.57	0	0.01	0.16	0.16	2
8/23/2016 8:00	GREEN_Pit1	NM_G2038	Prenart	135	Grab	Soil water	6	-9999	-9999	2.06	43.88	0.94	5.39	1177.4	0.74	0.49	0.4	1386.97	0.76	0.87	48.01	28324	6127	7.65	28709	19.72	2794	41426	7.14	0.41	0.3	42.81	12.76	1.96	9.31	8.5	44.68	0.19	0.98	0.2	234.96	44632.8	0.53	0.88	0.03	0.05	0.06	0.17	85.82
8/30/2016 8:00	GREEN_Pit1	NM_G2057	Prenart	135	Grab	Soil water	6	-9999	-9999	2.05	40.67	1	0.66	1068.23	0.74	0.49	0.4	1156.48	0.76	1.67	681.15	34926	7037	2.1	32143	1032.01	2412	39670	0.81	0.38	0.25	49.26	15.19	0.37	9.9	5.93	62.92	0.16	2.18	10.42	308.2	36815.8	0.75	0.36	0	0.02	0.09	0.14	111.86
9/6/2016 8:00	GREEN_Pit1	NM_G2076	Prenart	135	Grab	Soil water	5	-9999	-9999	-9999	-9999	-9999	6.24	1047.41	0.74	1.67	0.4	1108.83	0.76	1.06	339.44	36866	7492	0.45	33654	13.38	2704	42044	0.73	0.37	0.35	47.33	16.52	0.37	11.16	19.66	40.74	0.19	2.38	9.25	309.38	36846.5	0.52	0.37	0.01	0.02	0.04	0.11	119.07
9/6/2016 11:00	GREEN_Pit1	NM_G2077	Wick	60	Grab	Soil water	2	-9999	-9999	-9999	-9999	-9999	-9999	-9999	-9999	-9999	-9999	-9999	-9999	0.04	4402	47046	3819	490.26	6936	4863	9125	7442	11.2	0.99	1.4	72.34	285.42	0.4	4.24	31.98	58.29	0.07	1.32	4.06	40.78	785.69	1.1	0.41	0.12	0.08	0.01	0.49	49.49
9/13/2016 8:00	GREEN_Pit1	NM_G2094	Prenart	135	Grab	Soil water	4	-9999	-9999	-9999	-9999	-9999	6.31	1099.95	0.74	2.14	0.4	1159.83	0.76	1.29	250.36	37788	7897	17.76	35201	31.59	2976	41789	0.79	0.4	0.41	68.46	14.85	0.45	12.3	18.82	66.08	0.12	2.12	0.75	327.23	30139.3	0.54	0.38	0.02	0.1	0.05	0.19	115.58
9/20/2016 8:00	GREEN_Pit1	NM_G2114	Prenart	135	Grab	Soil water	3	-9999	-9999	-9999	-9999	-9999	7	1143.07	0.74	1.95	1.55	1188.27	0.76	1.37	87.63	39433	7956	2.73	33885	8.77	3266	43642	0.71	0.4	0.39	58.23	19	0.41	12.28	54.31	123.41	0.09	2.24	5.89	331.02	32173	0.63	0.44	0.01	0.01	0.08	0.11	126.8
10/4/2016 8:00	GREEN_Pit1	NM_G2124	Prenart	135	Grab	Soil water	5	-9999	-9999	2.25	44.3	0.72	10.41	1046.76	0.74	2.41	2.72	1120.22	0.76	1.13	27.29	24619	6086	29.07	37617	5.46	3210	42781	1.89	1.19	10.33	39.1	143.98	1.31	7.53	98.93	33.84	0.25	0.92	0.69	183.67	32328.4	1.61	0.37	0.03	0.09	0.02	0.04	81.07
4/12/2016 19:00	GREEN_Pit2	NM_G1662	Prenart	10	Grab	Soil water	22	-9999	-9999	2.7627	15.3428	1.057	22.017	52.248	0.74	0.49	23.376	59.375	4.808	0.06	8.14	1383.71	407.32	272.82	6107.21	90.58	4617.32	6393.15	7.7	0.44	0.84	16.7	200.5	0.71	8.19	5.81	14.82	0.11	1.09	3.47	33	2695.13	1.28	0.52	0	0.02	0.01	0.04	163.53
4/12/2016 19:00	GREEN_Pit2	NM_G1663	Prenart	30	Grab	Soil water	13	-9999	-9999	3.17	25.3138	2.3891	23.434	31.091	0.74	0.49	41.561	36.427	5.032	0.03	2.03	1033.16	283.59	139.88	3285.7	85.48	1972.89	3736.63	1.74	0.22	0.61	13.59	41.92	0.65	10.07	5.99	26.01	0.06	0.59	5.19	18.91	1638.05	1.04	0.36	0	0.02	0.01	0.03	146.96
4/12/2016 19:00	GREEN_Pit2	NM_G1664	Prenart	60	Grab	Soil water	1	-9999	-9999	-9999	-9999	-9999	13.513	132.232	0.74	9.745	10.833	271.246	4.58	0.13	29.08	17170.9	627.52	148.58	17744.1	528.51	4060.44	10795	3.3	1.05	0.11	34.96	33.02	0.65	9.53	17.09	121.98	0.24	0.78	7.43	28.2	2391.8	1.42	2.94	0.01	0.12	0.19	0.14	159.77
4/12/2016 19:00	GREEN_Pit2	NM_G1665	Prenart	135	Grab	Soil water	18	-9999	-9999	2.8995	7.8572	1.3034	37.984	159.081	0.74	0.49	31.201	224.047	7.936	0.04	5.01	3863.31	1019.77	9.73	5612.48	101.42	1838.01	12253.3	1.06	0.1	0.9	15.53	3.71	1.1	13.33	4.84	24.95	0.06	1.01	4.77	68.52	1201.16	0.29	1.86	0	0.01	0.02	0.05	199.37
4/19/2016 19:00	GREEN_Pit2	NM_G1688	Prenart	10	Grab	Soil water	8	-9999	-9999	3.6775	25.9368	0.8062	4.416	10.066	0.74	0.49	0.4	9.738	0.76	0.11	12.68	646.94	558.79	625.77	9186.4	122.43	7662.67	5312.82	16.43	0.83	0.53	24.87	426.82	0.22	3.82	2.94	37.21	0.05	1.02	2.1	28.69	2020.11	2.58	0.3	0.01	0	0.05	0.08	107.82
4/19/2016 19:00	GREEN_Pit2	NM_G1689	Prenart	30	Grab	Soil water	2	-9999	-9999	-9999	-9999	-9999	19.622	14.04	0.74	0.49	2.513	23.476	0.76	0.01	5.3	1937.82	716.69	237.51	9937.43	125.24	6736.65	6543.06	7.46	0.69	0.72	19.39	213.15	0.26	7.75	5.41	156.93	0.11	0.97	2.07	33.93	2558.97	3.92	0.32	0	0.02	0.08	0.07	105.18
4/19/2016 19:00	GREEN_Pit2	NM_G1690	Prenart	135	Grab	Soil water	2	-9999	-9999	-9999	-9999	-9999	19.7	68.206	0.74	0.49	3.08	390.565	0.76	0.05	12.18	4645.25	2291.49	20.23	23249.9	115.79	5270.62	13914.1	1.37	0.27	0.17	5.82	9.19	0.16	3.57	2.04	158.91	0.08	0.58	3.79	81.62	930.34	0.4	0.35	0	0.05	0.01	0.04	109.18
5/3/2016 20:00	GREEN_Pit2	NM_G1735	Prenart	10	Grab	Soil water	22	-9999	-9999	3.185	32.8433	1.0164	0.66	7.928	0.74	0.49	0.4	8.725	0.76	0.07	16.58	694.4	672.08	653.27	10821.3	141.74	9363.18	6574.23	20.31	0.92	0.47	22.73	440.23	0.2	3.6	3.2	15.62	0.09	0.95	2.04	29.07	2426.15	3.08	0.25	0.01	0	0.05	0.1	124.17
5/3/2016 20:00	GREEN_Pit2	NM_G1736	Prenart	30	Grab	Soil water	5	-9999	-9999	1.7777	66.7988	1.0711	18.379	9.864	0.74	0.49	0.4	18.112	4.359	0.03	7.02	2399.82	970.26	274.49	11655.7	136.91	8749.43	8580.44	7.51	0.73	0.57	13.76	202.65	0.22	5.28	4.72	62.98	0.12	1.18	4.23	41.62	2471.1	4.71	0.62	0.01	0.01	0.02	0.05	113.65
5/3/2016 20:00	GREEN_Pit2	NM_G1737	Prenart	60	Grab	Soil water	7	-9999	-9999	2.5625	15.8464	0.6333	11.904	27.735	0.74	0.49	0.4	84.484	5.193	0.09	9.72	3016.09	806.26	22.97	19019.8	138.73	2591.59	6927.67	1.37	0.34	0.28	2.76	17.95	0.13	2.19	4.09	50.88	0.09	0.61	3.53	29.62	2091.84	0.81	0.24	0	0	0	0.05	52.34
5/3/2016 20:00	GREEN_Pit2	NM_G1738	Prenart	135	Grab	Soil water	6	-9999	-9999	-9999	-9999	-9999	-9999	-9999	-9999	-9999	-9999	-9999	-9999	0.05	13.77	4771.54	2876.95	24.29	28972.8	255.89	6673.93	16953.8	1.77	0.32	0.03	1.99	1.91	0.11	1.77	1.72	62.7	0.12	0.61	2.87	104.27	1378.49	0.52	0.31	0	0	0	0.02	92.61
5/5/2016 13:00	GREEN_Pit2	NM_G1745	Wick	30	Grab	Soil water	6080	-9999	-9999	72.2038	67.2051	1.1083	246.46	107.308	0.74	0.49	0.4	52.993	0.76	0.16	8917.19	80595.9	10665.3	27.35	29591.6	0	2979.71	43996.9	6	1.24	1.04	0.28	14.54	4.27	3.15	3.23	0.11	0.03	3.17	0.65	11.79	1364.52	5.46	0.5	0.05	0	0.32	1	6.02
5/5/2016 13:00	GREEN_Pit2	NM_G1746	Wick	60	Grab	Soil water	8185	-9999	-9999	26.6298	28.1385	0.6475	122.034	154.678	0.74	0.49	2.89	45.857	0.76	0.04	3742.82	31133.2	3630.81	15.6	13751.2	1.02	1373.03	20887.6	2.52	0.85	0.52	2.93	6.12	2.04	0.93	1.38	0	0.01	2.27	0.45	17.03	603.75	2.93	0.65	0.03	0.01	0.31	0.84	2.11
5/9/2016 8:00	GREEN_Pit2	NM_G1750	Prenart	10	Grab	Soil water	5	-9999	-9999	2.8584	37.0149	1.0659	10.341	10.22	0.74	0.49	0.4	16.488	0.76	0.26	106.68	914.44	666.53	724.44	10755	1.02	10530.9	5805.24	17.07	0.92	0.73	29.87	423.69	0.8	4.53	3.43	36.58	0.03	1.2	0.53	29.57	4056.05	3.65	0.7	0.08	0.1	0.26	0.99	101.81
5/9/2016 8:00	GREEN_Pit2	NM_G1751	Prenart	30	Grab	Soil water	2	-9999	-9999	1.634	61.0428	1.1273	-9999	-9999	-9999	-9999	-9999	-9999	-9999	0.2	65.89	2243.75	802.72	340.33	10023.5	16.55	8597.54	6836.1	10.45	0.88	0.67	19.55	227.57	0.91	5.62	5.9	108.72	0.01	1.14	0.88	34.45	2453.67	4.64	0.66	0.02	0.05	0.29	1.08	100.34
5/9/2016 8:00	GREEN_Pit2	NM_G1752	Prenart	60	Grab	Soil water	2	-9999	-9999	-9999	-9999	-9999	16.217	31.206	0.74	0.49	0.4	81.953	5.06	0.03	63.92	2846.69	705.34	40.71	16650.1	3.05	2621.42	5222.35	3.17	0.44	0.18	5.68	20.76	0.71	2.96	4.12	115.11	0.02	0.64	0.41	26.46	1467.69	0.6	0.57	0.01	0.03	0.19	1.15	58.93
5/9/2016 8:00	GREEN_Pit2	NM_G1753	Prenart	135	Grab	Soil water	5	-9999	-9999	4.0233	16.2687	0.4547	18.671	75.851	0.74	0.49	2.384	449.56	5.991	0.07	45.12	4670.11	2738.38	9.99	25685.6	3.05	6410.78	16769.9	3.91	0.36	0.1	1.6	2.15	1.63	2.19	1.72	38.82	0	0.83	0.82	89.01	1251.86	0.02	0.59	0	0.02	0.1	0.98	79.66
5/16/2016 8:00	GREEN_Pit2	NM_G1779	Prenart	10	Grab	Soil water	4	-9999	-9999	2.513	40.3529	1.4644	-9999	-9999	-9999	-9999	-9999	-9999	-9999	0.25	119.83	2431.16	624.15	778.22	13363.3	0	13229.2	6091.32	18.83	1.63	0.82	37.4	455.61	0.87	5.54	9.23	23.97	0.07	1.4	1.03	29.5	4887.9	3.24	0.68	0.03	0.07	0.08	0.14	105.47
5/16/2016 8:00	GREEN_Pit2	NM_G1780	Prenart	30	Grab	Soil water	2	-9999	-9999	-9999	-9999	-9999	-9999	-9999	-9999	-9999	-9999	-9999	-9999	0.08	64.82	2392.39	751.33	320.55	11389.4	0.61	8628.97	6543.29	9	1.1	0.71	18.3	224.49	0.68	5.05	5.05	20.43	0.01	1.46	1.05	34.48	2317.69	4.31	0.63	0.02	0.05	0.06	0.02	98.09
5/16/2016 8:00	GREEN_Pit2	NM_G1781	Prenart	60	Grab	Soil water	3	-9999	-9999	2.593	15.8265	0.0808	-9999	-9999	-9999	-9999	-9999	-9999	-9999	0.16	102.33	2567.23	709.19	30.42	17449.1	9.88	2539.15	4773.44	3.22	0.63	0.08	5.55	13.24	0.53	2.51	4.66	14.22	0.14	1.11	1.7	26.27	1442.08	0.43	0.79	0.02	0.06	0.08	0.02	56.1
5/16/2016 8:00	GREEN_Pit2	NM_G1782	Prenart	135	Grab	Soil water	6	-9999	-9999	3.4561	13.6229	0.4782	12.208	60.894	0.74	0.49	3.759	364.176	0.76	0.07	45.72	3629.41	2177.64	5.35	21580.2	0.1	5395.06	14203.7	3.43	0.49	0.12	1.52	0.58	0.82	1.42	1.38	8.13	0.04	0.6	1.03	74.99	1149.73	0.09	0.45	0	0	0.08	0.22	63.8
5/23/2016 8:00	GREEN_Pit2	NM_G1824	Prenart	10	Grab	Soil water	2	-9999	-9999	-9999	-9999	-9999	-9999	-9999	-9999	-9999	-9999	-9999	-9999	0.15	26.97	957.18	475.77	807.97	15509.6	20.77	28445.5	6153.52	21.58	2.17	1.28	61.47	590.26	0.61	7.51	7.79	32.66	0.12	1.5	0.89	24.87	2505.06	4.71	0.35	0.04	0.1	0.19	0.26	90.37
5/23/2016 8:00	GREEN_Pit2	NM_G1825	Prenart	30	Grab	Soil water	2	-9999	-9999	-9999	-9999	-9999	-9999	-9999	-9999	-9999	-9999	-9999	-9999	0.18	5.74	2252.98	781.56	305.05	11904.8	17.8	53341.5	7786.63	10.37	1.2	0.82	18.04	262.18	0.49	5.38	5.38	19.54	0.28	1.2	1.23	33.79	12326	5.28	0.37	0.03	0.07	0.2	0.1	47.85
5/23/2016 8:00	GREEN_Pit2	NM_G1826	Prenart	60	Grab	Soil water	2	-9999	-9999	-9999	-9999	-9999	-9999	-9999	-9999	-9999	-9999	-9999	-9999	0.09	7.67	3724.08	674.93	21.77	18254.8	3.35	34683.2	5951.55	3.49	0.59	0.27	5.89	23.66	0.31	3.1	7.89	15.97	0.06	0.8	0.6	25.66	2235.95	0.73	0.24	0.01	0.08	0.2	0.12	47.92
5/23/2016 8:00	GREEN_Pit2	NM_G1827	Prenart	135	Grab	Soil water	5	-9999	-9999	4.6673	14.9947	0.9155	19.736	91.824	0.74	0.49	0.4	421.05	0.76	0.01	10.97	5337.66	2568.87	11	26718.1	8.19	38212.8	17771	4.7	0.5	0.15	3	11.62	0.71	3.3	3.3	15.59	0.05	0.7	1.12	90.56	1793.8	0.07	0.21	0.01	0.06	0.1	0.09	75.87
5/30/2016 8:00	GREEN_Pit2	NM_G1853	Prenart	30	Grab	Soil water	1	-9999	-9999	-9999	-9999	-9999	-9999	-9999	-9999	-9999	-9999	-9999	-9999	0	20.27	2806.35	785.01	14.65	21458.9	36.29	2217.63	6433.02	0.24	0.4	0.21	5.8	10.95	0.11	2.24	5.78	14.75	7.46	0.64	0.04	32.16	2481.34	19.77	0.35	0.03	0.01	0.02	0.11	44.04
5/30/2016 8:00	GREEN_Pit2	NM_G1854	Prenart	60	Grab	Soil water	2	-9999	-9999	4.5752	16.0979	0.4783	17.51	85.82	0.74	0.49	0.4	441.1	0.76	0	22.27	4597.68	2451.27	7.66	31617.3	27.29	5460.27	19367.2	0.96	0.34	0.11	2.51	13.9	0.09	1.26	1.61	11.72	7.88	0.69	0	108.66	2421.12	20.39	0.24	0.04	0.02	0.04	0.06	96.34
5/30/2016 8:00	GREEN_Pit2	NM_G1855	Prenart	135	Grab	Soil water	5	-9999	-9999	4.5087	17.8101	0.7041	0.66	7.17	0.74	0.49	0.4	19.72	0.76	0	26.03	418.56	545.77	141.98	9070.12	38	6012.66	8723.83	4.38	0.61	0.52	5.3	114.4	0.15	2.91	3.13	7.91	7.56	0.73	0	38.64	2746.86	20.64	0.23	0.04	0.01	0	0.09	89.25
6/6/2016 8:00	GREEN_Pit2	NM_G1872	Prenart	60	Grab	Soil water	1	-9999	-9999	4.4854	15.2442	0.4097	-9999	-9999	-9999	-9999	-9999	-9999	-9999	0	25.17	4831.19	2931.59	6.34	30021.9	32.15	6486.8	20271.4	0.24	0.35	0.11	3.25	1.29	0.11	1.12	1.56	14.63	7.44	0.47	0	105.8	4426.54	19.17	0.25	0.03	0.01	0.03	0.07	93.54
6/6/2016 8:00	GREEN_Pit2	NM_G1873	Prenart	135	Grab	Soil water	5	-9999	-9999	4.4113	22.0614	0.9091	5.15	5.46	0.74	0.49	0.4	19.89	0.76	0	30.48	408.07	516.41	150.01	10412.6	28.99	6809.66	8390.92	4.17	0.72	0.53	4.9	113.83	0.2	2.78	3.31	14.05	7.51	0.83	0	36.61	5854.09	20.68	0.25	0.03	0	0.01	0.12	86.01
6/13/2016 8:00	GREEN_Pit2	NM_G1896	Prenart	60	Grab	Soil water	1	-9999	-9999	-9999	-9999	-9999	-9999	-9999	-9999	-9999	-9999	-9999	-9999	0	19.35	3366.86	702.2	7.53	21417.6	39.51	2444.41	6318.81	0.79	0.4	0.26	13.17	12.99	0.14	4.32	6.98	76.86	0.05	0.79	8.48	27.69	3604.08	0.46	0.54	0.01	0.04	0.07	0.1	17.68
6/13/2016 8:00	GREEN_Pit2	NM_G1897	Prenart	135	Grab	Soil water	5	-9999	-9999	4.858	16.1083	0.5482	17.8	69.07	0.74	0.49	0.4	435.07	0.76	0	21.4	4800.61	2934.35	1.34	33824.5	24.98	5604.04	20045.9	0.81	0.34	0.13	2.88	4.6	0.11	1.51	1.19	41.05	0.01	0.4	0.03	99.7	2945.01	0.1	0.37	0.01	0.03	0.04	0.1	83.52
6/20/2016 8:00	GREEN_Pit2	NM_G1903	Prenart	60	Grab	Soil water	1	-9999	-9999	-9999	-9999	-9999	-9999	-9999	-9999	-9999	-9999	-9999	-9999	0	22.04	3244.39	739.42	17.61	22583.6	29.33	2568.92	7237.71	0.98	0.39	0.25	10.54	10.03	0.13	3.71	8.63	19.09	0.03	0.57	10.53	30.44	3648.7	1	0.63	0.02	0.04	0.05	0.12	21.11
6/20/2016 8:00	GREEN_Pit2	NM_G1904	Prenart	135	Grab	Soil water	5	-9999	-9999	4.8826	14.9063	0.6175	17.52	79.83	0.74	0.49	0.4	448.48	0.76	0	22.13	5005.13	2843.01	0.58	34354.4	0.8	5795.76	20651	0.61	0.31	0.08	3.86	2.25	0.14	1.81	2.38	26.51	0.03	0.47	1.5	100.53	3214.37	0	0.28	0.01	0.01	0.02	0.09	84.95
6/27/2016 8:00	GREEN_Pit2	NM_G1917	Prenart	60	Grab	Soil water	1	-9999	-9999	-9999	-9999	-9999	-9999	-9999	-9999	-9999	-9999	-9999	-9999	0	11.95	3116.53	740.65	8.93	20662.1	51.38	2371.77	6193.91	1.69	0.36	0.17	7.42	8.87	0.14	2.88	7.05	36.56	0.07	0.87	11.04	29.82	3587.02	14.33	0.25	0.01	0.01	0.02	0.09	23.87
6/27/2016 8:00	GREEN_Pit2	NM_G1918	Prenart	135	Grab	Soil water	5	-9999	-9999	4.84	15.94	0.42	-9999	-9999	-9999	-9999	-9999	-9999	-9999	0	14.94	4685.69	2617.98	1.9	29296.9	25.99	5325.26	19015.7	0.18	0.38	0.03	4.54	1.83	0.11	1.76	1.77	24.15	0.01	0.74	4.74	95.49	3413.01	7.93	0.04	0	0.02	0	0.07	77.8
7/7/2016 8:00	GREEN_Pit2	NM_G1921	Prenart	135	Grab	Soil water	6	-9999	-9999	4.93	15.08	0.51	-9999	-9999	-9999	-9999	-9999	-9999	-9999	0	14.81	4825.97	2935.47	2.59	31101	44.33	4945.8	34737.4	0.17	0.3	0.07	3.27	0.66	0.12	1.46	1.48	21.89	0.03	0.41	0.03	96.48	3618.6	12	0.05	0.01	0.04	0.02	0.05	75.2
7/13/2016 8:00	GREEN_Pit2	NM_G1931	Prenart	135	Grab	Soil water	5	-9999	-9999	-9999	-9999	-9999	-9999	-9999	-9999	-9999	-9999	-9999	-9999	0.02	1191	4423	3038	2.24	32488	43.13	7086	16335	0.67	0.49	0.12	5.02	0.54	0.15	2.08	2.07	19.39	0.07	0.75	2.43	113.67	3966.52	0.14	0.3	0.04	0.01	0.04	0.07	85.32
7/14/2016 12:45	GREEN_Pit2	NM_G1932	Wick	30	Grab	Soil water	3	-9999	-9999	-9999	-9999	-9999	-9999	-9999	-9999	-9999	-9999	-9999	-9999	1.29	2851	13168	3722	9764	21744	128.62	3237	10891	265.2	13.74	7.29	208.23	8015.9	2.35	5.49	4.82	39.71	0.33	3.39	2.24	21.61	8763.67	4.1	0.49	0.17	0.04	0.89	0.12	62.3
7/14/2016 12:45	GREEN_Pit2	NM_G1933	Wick	60	Grab	Soil water	10	-9999	-9999	42.26	44.1	4.37	-9999	-9999	-9999	-9999	-9999	-9999	-9999	0.04	7517	56566	9060	43.15	32613	325.45	3529	36982	1.56	0.97	0.95	1.54	26.54	0.21	1.85	4.54	7.31	0.1	2.51	1.76	14.55	645.78	3.06	0.15	0.09	0	0.07	0.26	4.3
7/21/2016 8:00	GREEN_Pit2	NM_G1961	Prenart	135	Grab	Soil water	6	-9999	-9999	-9999	-9999	-9999	-9999	-9999	-9999	-9999	-9999	-9999	-9999	0	641.88	4064	2867	2.4	30579	39.11	6915	13461	0.31	0.5	0.17	4.95	0.56	0.11	1.97	1.19	20.62	0.05	0.55	1.4	114.28	3595.62	0.07	0.31	0.02	0.01	0.02	0.07	84.52
8/3/2016 8:00	GREEN_Pit2	NM_G1966	Prenart	10	Grab	Soil water	7	-9999	-9999	1.19	51.64	1.25	14.15	29.09	0.74	0.49	2.21	8.79	0.76	0.16	39.67	1073	1452	174.56	15792	39.25	14285	11105	8.84	1.38	0.9	18.18	189.72	0.94	6.9	5.47	17.48	0.14	1.2	1.11	53.93	12072.4	1.91	0.63	0.02	0.01	0.04	0.16	137.6
8/3/2016 8:00	GREEN_Pit2	NM_G1967	Prenart	135	Grab	Soil water	9	-9999	-9999	5.03	16.26	0.53	17.63	70.77	0.74	0.49	0.4	449.61	0.76	0.18	26.41	4838	2598	4.09	35415	41.49	7180	16260	5.81	0.88	0.18	2.76	2.72	0.99	1.51	1.61	13.31	0.07	0.52	0.6	94.21	2325.75	0.1	0.23	0	0.01	0.01	0.12	86.43
8/11/2016 8:00	GREEN_Pit2	NM_G1980	Prenart	10	Grab	Soil water	30	-9999	-9999	7.62	44.47	1.35	0.66	22.94	0.74	0.49	0.4	11.57	0.76	0.12	33.47	1159.03	1186.01	414.65	12704	0	14854	9948	12.29	1.02	0.55	20.38	335.72	0.7	2.84	2.82	9.06	0.05	0.94	0.1	33.87	3306	2.05	0.35	0	0.01	0.01	0.11	143.88
8/11/2016 8:00	GREEN_Pit2	NM_G1981	Prenart	135	Grab	Soil water	5	-9999	-9999	-9999	17.63	0.4	11.35	69.83	0.74	0.49	0.4	462.56	0.76	0.1	19.91	4857	2605	8.78	28162	5.1	6659	15374	6.02	0.81	0.44	2.67	10.21	1.2	0.27	0.11	19.71	0.04	0.47	0.8	79.04	2575	0.24	0.25	0.02	0.02	0.03	0.07	95.15
8/16/2016 8:00	GREEN_Pit2	NM_G1998	Prenart	10	Grab	Soil water	5	-9999	-9999	6.49	49.25	1.4	5.12	31.16	0.74	0.49	0.4	23.1	0.76	0.02	77.03	1134.27	845.28	618.42	14841	35.02	12853	6851	19.83	1.58	1.06	30.28	464.56	0.59	4.75	4.94	17.73	0.08	1.49	0.69	35.11	8891	3.06	0.49	0.01	0.01	0.09	0.13	109.48
8/16/2016 8:00	GREEN_Pit2	NM_G1999	Prenart	135	Grab	Soil water	6	-9999	-9999	-9999	19.43	0.67	-9999	-9999	-9999	-9999	-9999	-9999	-9999	0.13	32.37	5042	2715	10.23	29668	25.73	7039	16288	7.23	0.57	0.18	3.75	10.23	0.79	1.25	2.01	15.6	0.11	0.66	0.69	90.9	3343	0.1	0.22	0.02	0.03	0.12	0.07	91.79
8/16/2016 12:00	GREEN_Pit2	NM_G2000	Wick	60	Grab	Soil water	2	-9999	-9999	-9999	-9999	-9999	-9999	-9999	-9999	-9999	-9999	-9999	-9999	1.35	971.19	7662	4337	19502	35783	256.1	6632	13341	316.18	23.84	9.55	245.75	11338	3.74	7.28	6.15	47.67	1.25	3.3	0.89	19.85	14697	67.37	0.36	0.03	0	0.05	0.12	74.56
8/16/2016 12:10	GREEN_Pit2	NM_G2001	Wick	30	Grab	Soil water	15	-9999	-9999	31.95	18.31	4.96	79.07	34.05	0.74	0.49	0.4	12.72	0.76	0.15	2603	21055	4402	63.81	24309	316.11	1742	25170	8.86	0.51	0.7	1.26	23.9	1.07	1.35	2.27	2.05	0.16	1.11	0.68	9.55	311	1.92	0.04	0.01	0.02	0.17	0.17	2.34
8/16/2016 12:20	GREEN_Pit2	NM_G2002	Wick	10	Grab	Soil water	900	6.41	-9999	20.31	37.31	5.37	73.57	74.83	0.74	0.49	321.95	17.62	3.17	0.44	3173	28116	4478	1865.59	11929	78.46	11327	13013	37.92	3.2	1.94	28.24	1079.02	0.91	2.38	2.8	6.5	0.24	1.58	0.4	35.7	3631	8.26	0.35	0	0.03	0.09	0.1	40.64
8/23/2016 8:00	GREEN_Pit2	NM_G2039	Prenart	135	Grab	Soil water	3	-9999	-9999	7.05	22.41	0.51	-9999	-9999	-9999	-9999	-9999	-9999	-9999	0.04	31.37	5538	2721	6.17	29716	4.44	7564	17270	6.5	0.59	0.17	5.62	2.17	0.79	2.6	3.4	33.54	0.08	0.6	0.2	92.52	4039.57	0.05	0.37	0.03	0.05	0.1	0.08	67.27
9/6/2016 8:00	GREEN_Pit2	NM_G2078	Prenart	135	Grab	Soil water	3	-9999	-9999	-9999	-9999	-9999	-9999	-9999	-9999	-9999	-9999	-9999	-9999	0.11	348.74	6249	2809	0.97	30712	15.47	7329	13653	0.57	0.5	0.13	7.38	1.09	0.16	3.87	7.31	37.81	0.04	0.64	3.46	109.76	2756.49	0.03	0.29	0.02	0.03	0.05	0.09	79.77
9/6/2016 11:00	GREEN_Pit2	NM_G2079	Wick	30	Grab	Soil water	2	-9999	-9999	-9999	-9999	-9999	-9999	-9999	-9999	-9999	-9999	-9999	-9999	0.04	3577	20622	3940	38.51	30361	122.63	1692.16	16380	2.03	0.44	0.72	3.23	42.44	0.06	1.05	15.42	23.3	0.14	1.3	6.98	10.38	257.39	0.74	0	0.04	0.01	0.29	0.18	5.02
9/6/2016 11:00	GREEN_Pit2	NM_G2080	Wick	60	Grab	Soil water	3	-9999	-9999	-9999	-9999	-9999	-9999	-9999	-9999	-9999	-9999	-9999	-9999	1.49	1222.84	5940	1937.64	10855	18555	57.39	2860	2050	201.57	12.15	5.23	162.78	6626	2.03	4.79	3.72	31.86	0.22	3.09	2.79	12.03	6767.29	1.81	0.17	0.21	0.01	0.57	0.05	55.11
9/13/2016 8:00	GREEN_Pit2	NM_G2095	Prenart	135	Grab	Soil water	3	-9999	-9999	-9999	-9999	-9999	12.1	76.62	0.74	0.49	0.4	436.96	0.76	0.06	229.73	6207	2922	0.2	31882	12.93	7642	13941	0.45	0.52	0.12	4.43	1.04	0.14	2.53	3.76	24.34	0.08	0.72	4.14	116.49	4018.02	0.02	0.29	0	0.01	0.08	0.05	84.08
9/20/2016 8:00	GREEN_Pit2	NM_G2115	Prenart	135	Grab	Soil water	2	-9999	-9999	-9999	-9999	-9999	-9999	-9999	-9999	-9999	-9999	-9999	-9999	0.06	60.81	6736	2993	15.67	32651	13.13	8406	15774	0.96	0.59	0.27	21.93	15.6	0.21	4.01	11.1	109.49	0.06	0.69	2.48	118.17	2341.06	0.04	0.36	0.01	0.06	0.07	0.16	80.09
10/4/2016 8:00	GREEN_Pit2	NM_G2125	Prenart	135	Grab	Soil water	5	-9999	-9999	5.27	15.01	0.06	15.75	72.58	0.74	0.49	0.4	441.32	0.76	0.05	14.38	4336	2937	22.55	37961	6.4	7632	16946	0.9	1.18	5.55	4.89	53.58	0.47	1.64	12.31	40.87	0.1	0.49	0.79	67.07	3181.15	0.35	0.33	0.03	0.06	0.01	0.01	62.84
4/12/2016 19:00	GREEN_Pit3	NM_G1666	Prenart	10	Grab	Soil water	10	-9999	-9999	8.0332	16.1002	1.2905	6.33	20.356	0.74	0.49	57.626	17.655	4.249	0.03	13.07	499.57	721.63	52.39	8596.11	91.38	5242.59	10036.1	2.19	0.33	0.39	7.04	59	0.27	6.77	4.95	36.35	0.07	1.06	4.1	43.31	4537.54	0.8	0.7	0	0.01	0.04	0.05	125.19
4/12/2016 19:00	GREEN_Pit3	NM_G1667	Prenart	30	Grab	Soil water	5	-9999	-9999	6.0997	13.5636	0.7237	6.114	77.935	0.74	0.49	10.384	44.895	8.246	0.01	10.06	1053.36	611.33	80.82	7189	81.53	6144.65	10172.3	2.69	0.59	0.37	23.96	51.96	0.64	3.76	3.21	23.16	0.08	1.1	1.38	52.79	1185.64	0.83	0.85	0.01	0	0.01	0.04	115.12
4/12/2016 19:00	GREEN_Pit3	NM_G1668	Prenart	60	Grab	Soil water	17	-9999	-9999	4.5702	3.6344	0.4338	29.499	62.916	0.74	0.49	26.916	83.796	5.385	0.05	6.72	1667.86	950.96	6.27	7202.12	93.24	6957.35	9555.1	1.03	0.18	0.67	11.33	3.56	0.76	14.97	10.57	41.5	0.08	0.58	2.11	59.28	1140.91	0.34	2.25	0	0	0.01	0.05	196.05
4/12/2016 19:00	GREEN_Pit3	NM_G1669	Prenart	135	Grab	Soil water	7	-9999	-9999	3.4101	10.7308	6.4385	172.832	60.677	0.74	0.49	95.6	82.11	0.76	0.03	25.71	1167.83	344.7	27.49	1528.32	103.24	1419.51	3618.73	0.96	0.22	1.21	11.23	2.83	1.22	14.29	8.01	28.87	0.13	1.68	6.9	23.02	255.06	0.38	8.51	0	0.01	0	0.03	97.81
4/19/2016 19:00	GREEN_Pit3	NM_G1691	Prenart	10	Grab	Soil water	4	-9999	-9999	6.1525	17.5785	1.6124	6.674	14.091	0.74	0.49	65.323	12.713	0.76	0.03	12.49	419.87	703.25	63.38	7385.87	135.79	4883.02	9843.77	2.75	0.28	0.26	3.03	58.02	0.08	4.55	2.91	48.94	0.08	0.57	3.06	41.59	986.43	1.04	0.21	0	0.01	0.02	0.05	80.93
4/19/2016 19:00	GREEN_Pit3	NM_G1692	Prenart	30	Grab	Soil water	5	-9999	-9999	6.6233	11.6564	0.6862	0.66	13.539	0.74	0.49	9.903	8.968	0.76	0.03	10.34	390.72	501.28	217.57	7231.9	125.47	5974.43	7300.58	5.79	0.52	0.29	9.3	123.85	0.17	2.49	2.11	36.73	0.03	0.59	1.39	35.73	1182.44	1.28	0.25	0	0	0.05	0.02	109.85
4/19/2016 19:00	GREEN_Pit3	NM_G1693	Prenart	60	Grab	Soil water	5	-9999	-9999	14.1164	8.1058	0.4908	9.209	19.602	0.74	0.49	13.648	57.149	0.76	0.01	9.18	1608.97	1741.37	19.41	14103.8	119.05	10547.8	15685.2	1.5	0.37	0.12	2.61	9.04	0.13	11.91	2.38	28.37	0.13	0.41	2.14	81.97	779.87	0.49	2.09	0	0	0	0.07	105.99
4/26/2016 20:00	GREEN_Pit3	NM_G1711	Prenart	10	Grab	Soil water	7	-9999	-9999	5.9745	23.2	1.6231	4.445	19.93	0.74	0.49	48.378	15.297	0.76	0.03	15.46	474.84	807.18	51.7	7268.78	160.71	5122.86	10360.6	2.26	0.3	0.26	4.59	50.32	0.08	2.99	3.67	48.25	0.05	0.83	4.3	44.33	3673.89	0.93	0.19	0	0	0.01	0.06	77.29
4/26/2016 20:00	GREEN_Pit3	NM_G1712	Prenart	30	Grab	Soil water	18	-9999	-9999	5.1926	15.2398	1.6253	0.66	11.396	0.74	0.49	86.774	15.48	0.76	0.02	13.1	384.15	652.33	141.87	6669.04	148.73	6504.01	7183.53	4.56	0.47	0.19	5.79	78.14	0.13	1.81	2.45	21.15	0.08	0.46	3.78	41.62	1248.9	1.12	0.22	0	0.01	0	0.03	117.57
4/26/2016 20:00	GREEN_Pit3	NM_G1713	Prenart	60	Grab	Soil water	12	-9999	-9999	13.2714	8.2856	0.524	6.355	15.865	0.74	0.49	12.147	47.516	5.485	0.01	10.93	1566.16	1731.85	9.49	14338.5	150.87	10357.9	15546.2	0.81	0.36	0.07	1.25	3.98	0.09	10.87	1.79	31.5	0.11	0.33	2.49	79.67	716.56	0.47	1.87	0	0	0	0.05	84.15
5/3/2016 20:00	GREEN_Pit3	NM_G1739	Prenart	10	Grab	Soil water	7	-9999	-9999	-9999	-9999	-9999	-9999	-9999	-9999	-9999	-9999	-9999	-9999	0.01	15.97	445.79	832.26	71.56	8157.66	346.61	5718.2	11849.2	4.12	0.31	0.15	2.96	61.2	0.08	2.35	3.31	47.93	0.19	0.69	10.72	45.53	1206.52	1.22	0.24	0	0.02	0.02	0.03	88.39
5/3/2016 20:00	GREEN_Pit3	NM_G1740	Prenart	30	Grab	Soil water	17	-9999	-9999	5.1737	14.7777	0.7883	0.66	11.921	0.74	0.49	22.425	17.288	4.352	0.03	12.01	341.72	575.52	217.64	5981.98	144.18	6766.56	8053.35	5.24	0.51	0.2	4.52	105.39	0.12	1.71	2.09	19.67	0.08	0.59	3.18	43.17	1209.35	1.3	0.13	0	0.01	0	0.02	112.77
5/3/2016 20:00	GREEN_Pit3	NM_G1741	Prenart	60	Grab	Soil water	11	-9999	-9999	13.4078	8.2308	0.5394	5.508	17.884	0.74	0.49	11.24	51.481	5.692	0.04	10.6	1606.06	1773.18	12.09	14215.8	140.42	11204.7	16746.4	0.74	0.38	0.08	1	7.92	0.1	10.61	1.71	37.08	0.11	0.3	0.61	83.26	637.27	0.47	1.78	0	0.01	0.01	0.06	83.65
5/9/2016 8:00	GREEN_Pit3	NM_G1754	Prenart	10	Grab	Soil water	4	-9999	-9999	6.0306	23.2281	1.2546	11.094	20.465	0.74	0.49	31.795	20.865	4.375	0.02	45.37	1455.2	777.12	56.69	7670.41	8.08	6506.33	10871.6	2.65	0.45	0.33	3.82	54.77	1.12	3.04	5.72	53.56	0.03	0.77	0.54	42.75	1123.74	0.95	0.46	0.01	0.06	0.19	1.13	78.32
5/9/2016 8:00	GREEN_Pit3	NM_G1755	Prenart	30	Grab	Soil water	14	-9999	-9999	5.4697	15.5732	0.748	2.818	25.739	0.74	0.49	8.934	17.727	0.76	0	33.76	338.61	535.7	247.64	6130.14	7.08	7297.78	7965.01	5.66	0.63	0.36	5.79	120.28	0.88	2.09	2.51	14.86	0.06	0.62	0.5	36.39	1134.07	1.02	0.48	0.01	0.01	0.14	0.16	90.46
5/9/2016 8:00	GREEN_Pit3	NM_G1756	Prenart	60	Grab	Soil water	10	-9999	-9999	13.4624	8.1064	0.4269	4.045	31.317	0.74	0.49	9.629	57.306	5.782	0.08	31.8	1458.19	1610.08	21.97	13513.9	0	12654.9	16489.1	2.2	0.47	0.13	1.05	5.97	1.47	9.72	1.44	16.81	0.01	0.38	0.5	75.34	488.09	0.13	2.09	0	0	0.09	0.22	80.61
5/13/2016 12:00	GREEN_Pit3	NM_G1774	Wick	10	Grab	Soil water	740	8.42	-9999	113.27	47.2986	9.6872	561.03	413.796	0.74	0.49	592.025	117.948	0.76	0.04	21621.9	228399	6974.16	21.24	19729.2	42.08	4320.27	27176.6	4.01	2.88	1.51	0.86	15.53	1.8	1.88	4.71	0.44	0.03	9.42	1.28	17.33	882.71	6.38	1.43	0.03	0	0.02	0.28	1.78
5/13/2016 12:00	GREEN_Pit3	NM_G1775	Wick	30	Grab	Soil water	1110	8.28	-9999	365.752	73.9785	16.4347	103.36	46.274	0.74	0.49	145.513	53.451	0.76	0.04	53088.2	500301	3817.25	13.05	32547.1	46.83	7292.96	6790.69	5.88	5.97	2.15	0.29	5.08	0.79	2.38	6.69	0.2	0.03	10.06	1.99	3.28	450.37	3.78	4.9	0.02	0.02	0.02	0.4	1.39
5/13/2016 12:30	GREEN_Pit3	NM_G1776	Wick	60	Grab	Soil water	8895	8.29	-9999	42.1384	11.3797	1.0602	160.292	112.834	0.74	0.49	19.627	52.148	0.76	0.02	7107.12	61473.6	3011.44	888.39	15157.6	11.98	13611.7	19333.5	14.87	3.24	0.56	2.62	252.54	1.29	1.17	2.54	1.37	0.02	2.77	1	47.31	619.88	2.07	0.87	0.02	0.01	0.04	0.02	22.46
5/16/2016 8:00	GREEN_Pit3	NM_G1783	Prenart	10	Grab	Soil water	4	-9999	-9999	5.415	22.9212	1.9237	-9999	-9999	-9999	-9999	-9999	-9999	-9999	0.09	54.45	2236.63	742.53	74.91	7728.57	19.8	8282.19	11293.9	2.86	0.72	0.56	31.79	77.22	1.3	4.48	7.14	23.54	0.01	1	1.28	42.02	1179.26	0.81	0.52	0.01	0.04	0.02	0.09	81.18
5/16/2016 8:00	GREEN_Pit3	NM_G1784	Prenart	30	Grab	Soil water	13	-9999	-9999	4.6711	15.9004	0.7355	3.54	7.795	0.74	0.49	2.445	17.347	0.76	0.06	41.67	310.54	507.88	280.49	6919.27	0.8	7302.55	7484.1	6.81	0.97	0.35	6.61	131.23	0.63	2.21	2.34	2.07	0.04	0.52	0.57	34.86	1123.94	1.23	0.46	0.02	0	0.06	0.18	88.35
5/16/2016 8:00	GREEN_Pit3	NM_G1785	Prenart	60	Grab	Soil water	10	-9999	-9999	12.9738	7.2824	0.3819	7.407	14.998	0.74	0.49	4.31	60.506	0.76	0.01	37.71	1552.89	1704.15	12.3	14267.4	1.01	13450.9	17329	1.96	0.69	0.13	1.23	4.54	0.99	10.08	1.44	4.73	0.03	0.68	0.67	80.27	466.88	0.08	2.26	0.07	0.01	0.08	0.15	81.78
5/23/2016 8:00	GREEN_Pit3	NM_G1828	Prenart	10	Grab	Soil water	4	-9999	-9999	6.4141	25.2199	1.5907	9.385	32.003	0.74	0.49	18.065	21.53	0.76	0.01	20.05	1034.47	763.3	60.46	9349.29	15.35	6916.2	12175.8	4.12	0.64	0.54	3.21	85.87	0.55	3.72	5.32	13.66	0.06	0.9	0.92	43.49	2022.79	1.19	0.25	0.03	0.07	0.2	0.11	79.64
5/23/2016 8:00	GREEN_Pit3	NM_G1829	Prenart	30	Grab	Soil water	12	-9999	-9999	5.7453	14.554	0.8667	3.476	9.517	0.74	0.49	0.4	16.522	0.76	0.25	12.36	371.61	499.78	380.55	8074.76	0.2	7738.74	8634.8	9.74	1.19	0.5	6.16	205.67	0.45	2.19	2.27	4.47	0.07	0.79	0.87	33.98	1803.56	1.81	0.19	0.02	0.06	0.1	0.09	86.64
5/23/2016 8:00	GREEN_Pit3	NM_G1830	Prenart	60	Grab	Soil water	9	-9999	-9999	14.6975	8.2142	0.5597	4.809	18.253	0.74	0.49	2.7	63.314	0.76	0.06	8.01	1637.28	1657.13	28.28	15121.2	3.06	13198.9	17290.2	3.37	0.7	0.21	1.39	20.64	0.78	9.13	1.67	3.67	0.06	0.5	0.69	79.78	590.47	0.26	1.98	0.01	0.06	0.1	0.13	77.6
5/30/2016 8:00	GREEN_Pit3	NM_G1856	Prenart	30	Grab	Soil water	9	-9999	-9999	13.2674	8.1706	0.3531	8.28	21.68	0.74	0.49	0.4	66.57	0.76	0	19.9	1839.16	1774.36	9.19	17309.7	23.03	10498.1	17934.3	0.54	0.52	0.17	2.15	4.89	0.12	9.47	2.41	10.48	7.41	0.52	0.04	88.8	741.31	19.22	2.18	0.04	0.01	0.01	0.09	93.72
5/30/2016 8:00	GREEN_Pit3	NM_G1857	Prenart	60	Grab	Soil water	9	-9999	-9999	8.9575	12.8106	1.8687	9.726	7.541	0.74	0.49	92.813	15.407	8.586	0.4	256.7	2302.2	1285.24	702.35	7955.47	236.96	3320.52	12394.8	6.63	0.74	0.46	12.25	345.86	0.15	0.94	1.08	3.9	7.5	0.35	0.03	39.92	1132.05	20.14	0.14	0.06	0.01	0.03	0.11	30.78
6/6/2016 8:00	GREEN_Pit3	NM_G1874	Prenart	30	Grab	Soil water	5	-9999	-9999	12.8541	8.8089	0.382	6.42	16.99	0.74	0.49	0.4	66.69	0.76	0	22.35	1675.78	1652.3	6.76	18186.6	30.3	12204.5	18531.5	0.61	0.61	0.19	1.86	3.6	0.12	9.14	1.99	8.33	7.56	0.38	0	84.93	1112.28	19.57	2.29	0.03	0	0.03	0.12	88.5
6/6/2016 8:00	GREEN_Pit3	NM_G1875	Prenart	60	Grab	Soil water	8	-9999	-9999	1.2108	17.2786	0.646	0.66	6.3	0.74	0.49	2.05	45.05	0.76	0	11.69	1901.6	381.49	233.97	11167.2	77.99	1900.47	3286.96	3.66	0.58	0.39	10.65	123.39	0.16	20.24	9.93	13.18	7.51	0.46	0	21.28	1690.03	22.69	0.31	0.04	0.02	0.01	0.11	23.36
6/13/2016 8:00	GREEN_Pit3	NM_G1898	Prenart	60	Grab	Soil water	5	-9999	-9999	12.5232	10.3009	0.9094	9.72	61.83	0.74	0.49	2.9	63.99	0.76	0.67	20.92	2962.28	1498.21	6.71	21602.5	15.34	11982.9	17999.2	0.95	0.54	0.26	3.83	8.93	0.15	11.55	6.23	44.35	0.02	0.44	5.88	75.84	2994.79	0.3	2.74	0.02	0.04	0.15	0.13	72.44
6/20/2016 8:00	GREEN_Pit3	NM_G1905	Prenart	60	Grab	Soil water	3	-9999	-9999	11.1576	15.5469	0.5801	-9999	-9999	-9999	-9999	-9999	-9999	-9999	0	23.87	1892.39	1426.73	9.08	22727.3	36.09	10654	16717.4	0.85	0.66	0.26	3.44	6.72	0.15	10.53	3.45	32.65	0.03	0.44	0.05	70.06	3554.08	0.56	2.83	0.02	0.03	0.12	0.12	71.38
6/27/2016 8:00	GREEN_Pit3	NM_G1919	Prenart	60	Grab	Soil water	1	-9999	-9999	-9999	-9999	-9999	-9999	-9999	-9999	-9999	-9999	-9999	-9999	0	18.81	2786.66	1471.45	30.38	23706.9	44.98	11410.2	16415.3	1.14	0.84	0.4	4.2	6.55	0.24	12.42	7.07	30.96	0.03	0.78	2.03	71.83	742.89	10.56	3.01	0.01	0.04	0.27	0.18	79.75
7/14/2016 13:00	GREEN_Pit3	NM_G1934	Wick	10	Grab	Soil water	15	-9999	-9999	65.33	34.27	8.37	-9999	-9999	-9999	-9999	-9999	-9999	-9999	0	19607	181966	5844	6.68	22025	137.95	3378	17636	1.04	1.82	1.36	0.18	9.39	0.19	1.2	1.84	1.71	0.05	7.95	0.72	15.98	646.79	6.09	0.85	0.07	0.01	0.04	0.39	3.94
7/14/2016 13:00	GREEN_Pit3	NM_G1935	Wick	30	Grab	Soil water	7	-9999	-9999	166.03	40.14	9.81	-9999	-9999	-9999	-9999	-9999	-9999	-9999	0.25	57004	515428	3846	25.17	35886	356.09	7024	6002	0.98	5.13	3.75	1.11	37.68	0.36	2.8	4.61	16.52	0.07	11.9	4.91	4.06	437.25	3.9	5.56	0.07	0.02	0.09	0.65	12.02
7/14/2016 13:00	GREEN_Pit3	NM_G1936	Wick	60	Grab	Soil water	10	-9999	-9999	35.27	9.4	1.43	-9999	-9999	-9999	-9999	-9999	-9999	-9999	0.19	6584	50771	5025	323.76	20028	45.77	16137	22990	7.88	1.6	0.99	2.55	116.93	0.12	0.81	1.16	2.58	0.1	1.67	0.03	66.05	537.81	1.04	0.48	0.06	0.03	0.06	0.14	30.9
8/3/2016 8:00	GREEN_Pit3	NM_G1968	Prenart	10	Grab	Soil water	30	-9999	-9999	6.9	32.9	1.5	5.99	16.05	0.74	0.49	0.4	5.57	0.76	0.31	42.47	632	859	99.57	9252	38.63	7932	12704	4.35	1.04	0.43	5.18	71.02	0.78	3.85	6.32	14.92	0.05	0.66	0.4	52.15	1847.12	1.58	0.18	0.01	0.02	0.05	0.19	121.49
8/3/2016 8:00	GREEN_Pit3	NM_G1969	Prenart	30	Grab	Soil water	35	-9999	-9999	7.08	25.24	1.03	8.27	42.54	0.74	0.49	1.77	40.23	0.76	0.12	34.58	697	697	137.12	10096	47.55	10782	11270	7.11	1.59	0.4	8.79	82.79	0.79	3.99	5.59	12.63	0.05	0.78	0.57	48.7	1560.87	2.07	0.23	0.01	0.05	0.17	0.15	112.62
8/3/2016 8:00	GREEN_Pit3	NM_G1970	Prenart	60	Grab	Soil water	3	-9999	-9999	15.88	19.01	8.28	15.94	38.21	0.74	0.49	0.4	175.92	0.76	0.14	45.17	3190	2262	26.98	20273	55.28	24354	22373	4.14	2.05	0.54	8.79	17.38	1.4	18.29	10.21	65.79	0.16	0.68	0.41	111.97	962.07	0.81	2.25	0	0.12	0.55	0.24	134.41
8/16/2016 12:40	GREEN_Pit3	NM_G2003	Wick	10	Grab	Soil water	750	6.97	-9999	68.62	59.75	60.49	105.44	240.49	5.84	0.49	4458.35	128.5	0.76	0.18	5960	64565	14542	13.1	24038	34.71	18277	172934	7.35	1.1	0.78	2.11	17.7	6.5	4.9	3.53	1.5	0.05	1.94	1.1	366.23	820	6.26	0.44	0	0.04	0.16	0.16	6.4
8/16/2016 12:40	GREEN_Pit3	NM_G2004	Wick	30	Grab	Soil water	800	7.34	-9999	95.96	40.22	20.72	246.79	298.02	4.17	0.49	1367.12	115.65	0.76	0	14354	126281	21903	7.94	40198	23.99	12648	50493	9.8	1.51	1.01	0.53	5.26	2.28	3.49	3.67	0.99	0.06	2.75	0.69	17.45	607	1.71	1.3	0.01	0.02	0.16	0.25	1.58
8/16/2016 12:50	GREEN_Pit3	NM_G2005	Wick	60	Grab	Soil water	1235	7.09	-9999	50.41	21.85	6.33	111.52	150.73	0.74	0.49	413.86	51.17	0.76	0.09	3242	27252	11557	8.06	28446	7.64	22120	47443	6.78	1.93	0.66	0.46	13.18	2.01	2.52	1.71	0.1	0.18	1.35	0.7	131.07	1155	1.16	0.42	0.02	0.03	0.16	0.17	32.29
8/23/2016 8:00	GREEN_Pit3	NM_G2040	Prenart	10	Grab	Soil water	20	-9999	-9999	7.99	42.19	1.59	0.66	0.69	0.74	0.49	0.4	0.52	0.76	0.08	37.9	554.25	905.71	95.79	8050	1.67	8260	15278	4.48	0.8	0.43	2.86	62.81	0.69	3.03	10.39	25.5	0.06	0.81	0.3	57	2577.49	1.07	0.29	0.02	0.04	0.08	0.11	137.04
8/23/2016 8:00	GREEN_Pit3	NM_G2041	Prenart	30	Grab	Soil water	15	-9999	-9999	7.89	21.29	0.77	0.66	12.86	0.74	0.49	0.4	13.76	0.76	0.07	30.63	586.77	657.38	523.12	10275	4.48	10177	10725	13.72	1.27	0.6	9.71	291.39	0.6	3.18	8.25	16.55	0.14	0.48	0.3	45.15	2013.67	1.91	0.33	0.07	0.03	0.15	0.08	112.58
8/23/2016 8:00	GREEN_Pit3	NM_G2042	Prenart	60	Grab	Soil water	10	-9999	-9999	19.15	14.19	0.63	5.53	25.64	0.74	0.49	7.64	37.68	0.76	0.03	28.62	1744.53	1950.34	23.62	17471	2.65	18872	22179	4.69	1.16	0.31	2.15	10.58	0.98	11.92	7.08	16.15	0.15	0.42	0.2	94.77	784.09	0.27	2.29	0.02	0.03	0.36	0.1	99.87
8/30/2016 8:00	GREEN_Pit3	NM_G2060	Prenart	30	Grab	Soil water	13	-9999	-9999	-9999	-9999	-9999	0.66	14.3	0.74	0.49	0.4	14.32	0.76	0.21	629.06	710.31	788.3	208.49	11099	15.07	9809	7888	5.67	0.9	0.47	6.56	148.58	0.26	3.46	6.7	27.78	0.06	0.85	2.15	53.52	1822.46	1.64	0.18	0	0.02	0.03	0.09	127.64
8/30/2016 8:00	GREEN_Pit3	NM_G2061	Prenart	60	Grab	Soil water	7	-9999	-9999	7.57	41.59	1.56	0.66	0.69	0.74	0.49	0.4	6.05	0.76	0.06	565.9	738.88	1159.03	94.67	10303	21.41	8034	14926	2.73	0.73	0.5	4.19	85.68	0.19	3.77	8.74	34.13	0.09	1.17	0.42	69.71	2615.36	1.15	0.15	0.02	0.01	0.08	0.11	159.05
9/6/2016 8:00	GREEN_Pit3	NM_G2081	Prenart	10	Grab	Soil water	3	-9999	-9999	-9999	-9999	-9999	6.64	13.91	0.74	0.49	1.93	10.91	0.76	0.13	427.44	1710.26	1048.81	87.59	13443	20.05	7962	13338	4.45	0.81	1.01	5.19	140.47	0.28	5.83	38.19	38.88	0.07	1.44	4.11	61.66	7642.04	1.03	0.33	0.03	0	0.02	0.77	132.12
9/6/2016 8:00	GREEN_Pit3	NM_G2082	Prenart	60	Grab	Soil water	2	-9999	-9999	-9999	-9999	-9999	-9999	-9999	-9999	-9999	-9999	-9999	-9999	0.02	558.15	3412	1809	6.59	19804	25.04	15833	16769	0.8	1.01	0.57	13.1	13.66	0.29	16.51	22.17	74.16	0.07	0.67	1.1	103.22	1004.5	0.31	2.78	0.03	0.06	5.85	0.56	123.85
9/6/2016 11:30	GREEN_Pit3	NM_G2083	Wick	10	Grab	Soil water	8	-9999	-9999	73.29	58.94	60.24	115.51	260.07	10.76	0.49	4099.29	128.95	0.76	0.19	6669	80575	16620	720.25	24642	87.81	18384	155808	18.19	1.67	1.49	134.16	348.37	0.69	2.63	5.64	10.17	0.09	2.85	2.77	449.05	1587.56	5.87	0.58	0.02	0.01	0.02	0.19	47.3
9/6/2016 11:30	GREEN_Pit3	NM_G2084	Wick	30	Grab	Soil water	2	-9999	-9999	-9999	-9999	-9999	-9999	-9999	-9999	-9999	-9999	-9999	-9999	0.4	4246	37800	13666	162.8	30800	28.83	25996	46760	43.83	3.23	1.26	126.86	733.19	0.85	2.63	3.12	10.14	0.17	1.57	2.61	184.73	1523.43	2.34	0.74	0.01	0.01	0.02	0.2	134.88
9/6/2016 11:35	GREEN_Pit3	NM_G2085	Wick	60	Grab	Soil water	20	-9999	-9999	95.97	40.28	20.56	232.12	298.03	4.52	0.49	1339.76	111.35	0.76	0.04	16350	168119	27013	8.37	42786	32.2	13969	50888	0.75	1.67	1.71	0.99	10.25	0.28	2.77	3.26	0.2	0.1	3.08	4.5	22.17	500.49	1.49	1.76	0	0.02	0.09	0.3	2.42
[truncated: 24 more columns]
