# Supplementary material for: Mineral weathering is linked to microbial priming in the critical zone
Source: Nat Commun. 2023 Jan 20;14:345. doi: 10.1038/s41467-022-35671-x (PMC9860040; doi:10.1038/s41467-022-35671-x)
Supplement: Supplementary file 10 — Supplementary Data 8 [file 41467_2022_35671_MOESM10_ESM.xlsx]

## Sheet: NM_SoilWater_Chem_2017
DateTime	SiteCode	SampleCode	SamplingMethod	Offset	SampleType	SampleMedium	SampleVolume	pH	EC	TIC	TOC	TN	F	Cl	NO2	Br	NO3	SO4	PO4	Be9	B11	Na23	Mg24	Al27	Si28	P31	K39	Ca40	Ti49	V51	Cr52	Mn55	Fe56	Co59	Ni60	Cu63	Zn64	Ge74	As75	Se78	Sr88	Y89	Zr90	Nb93	Mo98	Ag107	Cd111	Sn118	Sb121
MST				cm			mL	pH	uS/cm	mg/L	mg/L	mg/L	umoles/L	umoles/L	umoles/L	umoles/L	umoles/L	umoles/L	umoles/L	ug/L	ug/L	ug/L	ug/L	ug/L	ug/L	ug/L	ug/L	ug/L	ug/L	ug/L	ug/L	ug/L	ug/L	ug/L	ug/L	ug/L	ug/L	ug/L	ug/L	ug/L	ug/L	ng/L	ug/L	ug/L	ug/L	ug/L	ug/L	ug/L	ug/L
(Detection limits)										0.03	0.061	0.01	0.39	0.47	0.97	0.42	0.45	0.5	0.51	0.0038	0.1044	0.0262	0.0071	0.0045	2.0251	0.5926	0.0961	0.0318	0.0433	0.0108	0.0089	0.0043	0.0081	0.007	0.0025	0.0041	0.0276	0.08065	0.0195	0.0218	0.0413	0.48	0.0026	0.00067	0.0016	0.0015	0.0015	0.0015	0.0028
(Lab Method)								PH_EC2	PH_EC2	TOC-VCSH	TOC-VCSH	TOC-VCSH	DionexIC	DionexIC	DionexIC	DionexIC	DionexIC	DionexIC	DionexIC	ICP-MS	ICP-MS	ICP-MS	ICP-MS	ICP-MS	ICP-MS	ICP-MS	ICP-MS	ICP-MS	ICP-MS	ICP-MS	ICP-MS	ICP-MS	ICP-MS	ICP-MS	ICP-MS	ICP-MS	ICP-MS	ICP-MS	ICP-MS	ICP-MS	ICP-MS	ICP-MS	ICP-MS	ICP-MS	ICP-MS	ICP-MS	ICP-MS	ICP-MS	ICP-MS
3/22/2017 10:00	GREEN_Pit1	NM_G2157	Prenart	30	Grab	Soil water	30	-9999	-9999	21.91	16.06	0.92	6.13	5.97	0.49	0.21	19.06	7.11	0.26	0.002	36.27	847	3517	7.37	12223.1	43	21423	26523	2.78	1.14	0.11	16.13	135.49	0.28	3.91	6.76	9.52	0.04	1.18	1.01	96.88	512.78	0.45	0.06	0.67	0.03	0.02	0.05	0.03
3/22/2017 10:00	GREEN_Pit1	NM_G2158	Prenart	60	Grab	Soil water	58	-9999	-9999	26.64	13.38	0.66	5.03	7.72	0.49	0.21	13.15	12.84	0.26	0.01	20.82	2855	4729	41.51	15709.6	0.3	19577	29805	3.01	2.21	0.17	0.84	149.86	0.15	2.43	4.94	4.99	0.04	1.21	0.54	152.02	832.28	0.6	0.07	0.61	0.03	0.02	0.06	0.03
3/22/2017 10:00	GREEN_Pit1	NM_G2159	Prenart	135	Grab	Soil water	35	-9999	-9999	2.95	38.67	1.22	3.97	540.17	0.49	0.21	20.23	758.75	0.26	0.48	27.35	23158	4515	37.31	160	0.3	1709	29178	5.86	1.58	0.01	9.04	2.01	0.29	6.24	8.08	6.13	0.15	1.83	0.1	185.17	40085.2	0.82	0.06	0.59	0.03	0.02	0.06	0.03
4/5/2017 10:00	GREEN_Pit1	NM_G2206	Prenart	10	Grab	Soil water	1	7.2	-9999	-9999	-9999	-9999	-9999	-9999	-9999	-9999	-9999	-9999	-9999	1.01	55.48	1544	2353	281.31	18298	740.62	17399	18634	21.84	0.01	2.25	28.97	99.33	0.34	7.3	18.81	105.11	0.62	3.37	0.95	68.95	583.96	1.07	0.23	2.25	0.06	0.001	2.25	0.001
4/5/2017 10:00	GREEN_Pit1	NM_G2207	Prenart	30	Grab	Soil water	30	7.93	-9999	18.99	15.08	1.34	6.46	7.8	0.49	0.21	53.15	7.43	0.26	0.17	38.51	512	2683	33.76	12781	27.52	19142	22044	4.43	0.2	0.11	3.89	17.75	0.94	1.88	5.9	22.47	0.15	0.99	0.2	80.28	370.23	0.73	0.06	0.79	0.001	0.1	0.3	0.001
4/5/2017 10:00	GREEN_Pit1	NM_G2208	Prenart	60	Grab	Soil water	60	7.87	-9999	24.02	13.96	0.61	6.87	7.78	0.49	0.21	17.06	11.74	0.26	0.23	25.29	1951	3754	30.07	15966	22.4	18745	25550	4.62	0.94	0.13	0.4	6.37	0.98	1.99	3.09	11.04	0.09	0.9	0.22	115	753.71	0.81	0.08	0.8	0.001	0.001	0.3	0.001
4/5/2017 10:00	GREEN_Pit1	NM_G2209	Prenart	135	Grab	Soil water	37	7.3	-9999	3.09	31.22	1.02	5.22	380.43	0.49	0.38	16.38	545.97	0.26	0.67	26.54	17572	2921	30.89	30692	22.38	1545	20070	5.93	0.3	0.11	6.16	9.25	0.91	5.3	5.9	10.14	0.14	1.29	0.21	119.32	37627.4	0.99	0.07	0.79	0.001	0.001	0.3	0.001
4/5/2017 14:10	GREEN_Pit1	NM_G2210	Wick	30	Grab	Soil water	230	8.09	-9999	80.3	51.51	3.52	316.44	218.16	21.21	0.21	168.84	91.96	1.62	0.13	12627.1	138087	20258	10.38	28501	148	3334	31956	4.62	0.83	1.96	0.59	14.22	1.69	3.97	4.94	1.78	0.15	3.55	0.34	12.88	2179.48	3.59	0.17	0.89	0.01	0.001	0.3	0.2
4/5/2017 14:20	GREEN_Pit1	NM_G2211	Wick	10	Grab	Soil water	3475	7.47	-9999	27.7	88.72	4.63	44.04	20.56	0.49	0.21	128.75	43.42	0.26	0.25	910.46	6367	7964	85.77	13789	133	11627	50605	5.76	0.41	0.44	10.06	70.46	2.84	2.74	4.24	1.82	0.18	2.31	0.4	88.31	2017.62	4.52	0.3	0.51	0.001	0.001	0.3	0.1
4/5/2017 14:35	GREEN_Pit1	NM_G2212	Wick	60	Grab	Soil water	2550	7.8	-9999	40.04	31.57	3.54	71.68	44.28	1.37	0.21	216.14	56.78	0.26	0.19	2941.25	28394	11775	8.95	24494	88	10407	41410	3.89	0.5	0.31	1.19	6.59	2.29	2.44	2.15	1.29	0.13	1.29	0.21	17.22	807.5	1.99	0.08	1.16	0.001	0.001	0.3	0.1
4/12/2017 10:00	GREEN_Pit1	NM_G2270	Prenart	30	Grab	Soil water	37	7.94	-9999	18.26	16.69	1.91	5.3	8.97	0.2	0.21	94.66	10.95	0.26	0.24	44.42	523	3313	31.76	14049	19	22164	24038	4.65	0.2	0.04	4.18	17.45	0.83	2.31	8.78	19.62	0.1	0.79	0.12	87.96	465.01	0.72	0.02	0.89	0.001	0.001	0.2	0.001
4/12/2017 10:00	GREEN_Pit1	NM_G2271	Prenart	60	Grab	Soil water	56	7.9	-9999	22.82	15.3	0.82	5.1	11.92	0.49	0.21	23.34	13.83	0.26	0.23	28.59	1929	4429	34.51	15971	18	21133	27985	4.85	0.95	0.02	0.49	7.1	0.92	2.09	2.93	14.2	0.07	0.99	0.28	124.71	831.1	0.89	0.01	0.89	0.001	0.001	0.2	0.001
4/12/2017 10:00	GREEN_Pit1	NM_G2272	Prenart	135	Grab	Soil water	35	7.23	-9999	2.59	30.65	0.98	4.41	375.76	0.49	0.47	17.32	552.68	0.26	0.71	27.17	16510	3426	25.26	31699	17	1449	21318	7	0.2	0.05	6.78	8.28	0.81	5.34	6.18	11.57	0.17	1.18	0.32	119.61	39180.4	0.89	0.03	0.89	0.001	0.001	0.2	0.001
4/19/2017 10:00	GREEN_Pit1	NM_G2304	Prenart	30	Grab	Soil water	32	7.91	-9999	19.23	19.64	2.19	5.92	12.3	0.2	0.21	95.59	12.74	0.26	0.25	52.31	1409	1132	35.63	16775	17	10124	8219	2.16	0.1	0.15	13.94	5.07	0.16	7.98	85.56	20.66	0.11	0.69	0.29	42.98	454.6	0.78	0.001	2.19	0.001	0.001	0.3	0.1
4/19/2017 10:00	GREEN_Pit1	NM_G2305	Prenart	60	Grab	Soil water	60	7.94	-9999	21.43	20.94	1.72	6.05	17.91	0.2	0.21	29.37	21.57	0.26	0.16	18.46	1758	4488	46.59	10208	9	18023	22104	0.91	1.43	0.19	1.13	15.14	0.61	2.61	4.26	58.73	0.15	0.88	0.34	128.92	1020.87	0.76	0.08	0.78	0.02	0.01	0.001	0.06
4/19/2017 10:00	GREEN_Pit1	NM_G2306	Prenart	135	Grab	Soil water	32	7.05	-9999	2.56	33.3	2.25	4.38	376.48	0.49	0.52	32.16	551.86	0.26	0.7	15.2	12759	3588	34.9	18421	9	1308	16268	1.25	0.37	0.29	6.52	10.27	0.54	5.97	6.35	16.19	0.14	1.05	0.78	125.16	39153.2	0.59	0.07	0.73	0.03	0.01	0.02	0.1
4/23/2017 10:00	GREEN_Pit1	NM_G2316	Prenart	30	Grab	Soil water	26	7.71	-9999	18.19	22.18	2.42	6.12	15.8	0.17	0.21	107.59	12.62	0.26	0.12	43.83	531	3766	47.18	13881	8	20180	19007	1.52	0.48	0.36	4.37	27.48	0.56	3.18	11.55	12.96	0.11	1.01	0.67	96.43	530.89	0.7	0.09	0.89	0.03	0.001	0.02	0.09
4/23/2017 10:00	GREEN_Pit1	NM_G2317	Prenart	60	Grab	Soil water	54	7.72	-9999	21.15	23.58	1.6	5.61	19.97	0.49	0.21	31.67	27.85	0.26	0.17	23.41	1858	4431	43.29	11721	4	17122	20256	1.05	1.5	0.25	0.63	12.84	0.59	2.87	4.24	5.32	0.12	0.92	0.67	129.78	825.83	0.83	0.09	0.89	0.04	0.02	0.01	0.07
4/23/2017 10:00	GREEN_Pit1	NM_G2318	Prenart	135	Grab	Soil water	28	7.05	-9999	2.91	33.67	1.84	4.46	396.07	0.49	0.5	17.9	576.27	0.26	0.48	18.53	12986	3659	39.05	21791	2	1378	16243	1.62	0.38	0.18	6.41	13.98	0.56	5.67	5.78	7.88	0.15	1.3	0.44	130.1	39815	0.59	0.07	0.79	0.02	0.01	0.001	0.11
4/30/2017 10:00	GREEN_Pit1	NM_G2349	Prenart	30	Grab	Soil water	24	8.05	-9999	17.35	17.61	1.49	2.95	16.2	0.49	0.21	100.7	13.58	0.26	0.15	28.95	581	3410	8.82	14111	48	17616	18753	0.51	0.39	0.39	3.16	23.55	1.84	2.44	6.99	8.66	-9999	0.86	0.4	80.93	527.1	0.54	-9999	0.5	0.04	0.61	0.24	0.27
4/30/2017 10:00	GREEN_Pit1	NM_G2350	Prenart	60	Grab	Soil water	46	7.91	-9999	20.22	21.54	0.61	3.28	21.11	0.49	0.21	35.66	32.76	0.26	0.34	19.42	2164	4114	7.7	14177	38	15581	21740	0.58	1.7	0.07	1.16	15.73	1.9	2.43	4.4	0.02	-9999	0.81	1.1	111.46	1134.17	0.87	-9999	0.69	0.01	0.64	0.23	0.33
4/30/2017 10:00	GREEN_Pit1	NM_G2351	Prenart	135	Grab	Soil water	27	6.88	-9999	2.02	29.91	1.25	1.62	377.66	0.49	0.21	73.04	537.15	0.26	0.75	17.77	15281	3387	5.03	26916	45	1695	17092	0.83	0.43	0.15	5.61	13.9	1.64	4.8	5.06	2.4	-9999	0.97	1.06	110.75	41908.6	0.57	-9999	0.5	0.05	0.63	0.18	0.3
5/7/2017 10:00	GREEN_Pit1	NM_G2390	Prenart	30	Grab	Soil water	26	7.74	-9999	13.74	10.62	0.5	3.14	351.87	0.49	0.21	137.5	13.47	0.26	0.04	41.58	760	2706	33.71	17105	6	31467	18242	0.79	0.14	0.1	1.43	18.09	0.12	2.27	8.14	92.58	0.05	0.74	1.58	85.87	540.99	0.89	0.3	0.73	0.01	0.04	0.02	0.08
5/7/2017 10:00	GREEN_Pit1	NM_G2391	Prenart	60	Grab	Soil water	46	7.89	-9999	18.22	23.08	2.68	2.94	175.21	0.49	0.21	42.09	30.39	0.26	0.05	24.82	2212	3537	24.55	16109	1	22537	20286	1.08	1.26	0.04	0.15	9.35	0.13	2.05	2.72	20.78	0.08	0.65	1.37	113.52	1090.47	1.21	0.29	0.66	0.02	0.05	0.03	0.06
5/7/2017 10:00	GREEN_Pit1	NM_G2392	Prenart	135	Grab	Soil water	24	6.99	-9999	21.34	23.21	1.34	1.52	426.27	0.49	0.21	13.13	595.3	0.26	0.63	19.55	16051	2813	22.8	28560	0.3	1428	16341	1.48	0.72	0.09	4.38	6.82	0.19	4.61	5.08	24.63	0.16	1.18	3.36	113.05	39057.9	0.71	0.3	0.57	0.01	0.05	0.02	0.09
5/14/2017 10:00	GREEN_Pit1	NM_G2431	Prenart	30	Grab	Soil water	32	7.64	-9999	18.54	17.97	7.07	2.82	25.49	0.49	0.21	505.86	22.85	0.26	0.15	43.96	598	3885	5.94	15273	4	21868	23669	0.51	0.55	0.74	3.13	44.57	2	2.39	6.43	62.78	-9999	0.85	1.06	106.44	370.23	0.51	-9999	0.42	0.05	0.64	0.01	0.26
5/14/2017 10:00	GREEN_Pit1	NM_G2432	Prenart	60	Grab	Soil water	52	7.92	-9999	24	16.13	0.85	2.71	21.34	0.49	0.21	61.54	21.21	0.26	0.31	25.13	2261	4404	0.79	14857	1	18523	22467	0.35	2.23	0.7	1.65	20.68	1.87	2.08	2.37	14.21	-9999	0.65	0.81	123	899.46	0.7	-9999	0.53	0.04	0.59	0.01	0.26
5/14/2017 10:00	GREEN_Pit1	NM_G2433	Prenart	135	Grab	Soil water	22	7.12	-9999	2.51	32.17	1.02	1.8	410.3	0.49	0.21	15.5	558.24	0.26	0.63	21.93	16244	3278	25.08	29806	0.3	1499	16403	1.92	1.24	0.14	4.65	15.57	0.21	4.73	4.98	37.39	0.12	1.41	2.96	115.49	41113.2	0.77	0.54	0.55	0.01	0.13	0.03	0.09
5/15/2017 9:00	GREEN_Pit1	NM_G2439	Wick	10	Grab	Soil water	1400	7.17	-9999	27.28	82.37	21.19	54.7	51.5	2.96	0.21	1283.44	87.37	2.92	0.08	751.47	4479	11154	87.16	18576	113	13993	51429	4.64	1.41	0.88	4.54	70.77	0.3	2.7	7.7	2.95	0.04	2.56	1.78	145.45	1923.51	4.29	0.75	0.2	0.02	0.01	0.02	0.15
5/21/2017 10:00	GREEN_Pit1	NM_G2470	Prenart	30	Grab	Soil water	28	7.89	-9999	18.86	19.3	6.99	3.15	26.88	0.49	0.21	437.25	23.58	0.26	0.02	39.73	630	4020	23.27	16972	0.3	21443	22830	1.36	0.95	0.06	1.32	6.71	0.11	2.2	7.12	26.57	0.04	0.92	1.11	102.67	381.04	0.7	0.48	0.51	0.01	0.01	0.001	0.1
5/21/2017 10:00	GREEN_Pit1	NM_G2471	Prenart	60	Grab	Soil water	45	7.91	-9999	22.64	18.41	1.49	2.88	26.61	0.49	0.21	71.05	23.56	0.26	0.05	26.9	2057	4301	28.37	16624	1	17725	20962	1.06	2.16	0.01	0.17	4.98	0.13	2.04	2.67	21.19	0.04	1.07	1.49	119.61	1023.96	1	0.5	0.65	0.01	0.02	0.001	0.06
5/21/2017 10:00	GREEN_Pit1	NM_G2472	Prenart	135	Grab	Soil water	22	7.15	-9999	2.58	33.19	1.37	1.69	422.14	0.49	0.21	20.32	571.08	0.26	0.36	22.43	16436	3417	22.41	30336	0.3	1445	16337	1.73	1.49	0.17	4.57	0.06	0.22	4.47	4.99	15.15	0.04	1.48	3.07	116.24	37013	0.72	0.47	0.59	0.01	0.01	0.001	0.09
5/29/2017 10:00	GREEN_Pit1	NM_G2492	Prenart	30	Grab	Soil water	30	8.29	-9999	21.89	22.12	4.34	3.33	29.16	0.49	0.21	256.85	19.91	0.26	0.03	75.03	737	3490	13.96	21455	107	27006	27032	1.96	10.67	0.16	2.42	0.11	0.21	2.87	9.01	34.49	0.04	4.17	3.48	108.75	513.7	0.54	0.04	0.45	0.06	0.17	0.07	0.07
5/29/2017 10:00	GREEN_Pit1	NM_G2493	Prenart	60	Grab	Soil water	60	7.95	-9999	24.87	19.8	1.48	2.76	33.07	0.49	0.21	64.02	27.91	0.26	0.04	44.6	2296	4090	7.36	19692	89	21588	27199	1.65	11.53	0.02	0.87	0.24	0.23	2.38	1.53	28.66	0.04	4.22	3.76	136.64	955.68	0.64	0.04	0.4	0.06	0.16	0.07	0.07
6/4/2017 10:00	GREEN_Pit1	NM_G2510	Prenart	30	Grab	Soil water	20	7.79	-9999	19.06	23.19	2.6	4.14	36.07	0.49	0.21	138.78	20.59	0.26	0.002	47.84	766	3117	52.84	13894	85	24360	23825	6.48	0.74	0.12	3.13	16.15	0.05	2.51	6.35	25.07	0.3	0.52	0.04	100.55	527.73	0.73	0.09	0.82	0.04	0.05	0.001	0.02
6/4/2017 10:00	GREEN_Pit1	NM_G2511	Prenart	60	Grab	Soil water	35	8.03	-9999	20.63	20.89	1.13	4.16	38.18	0.49	0.21	39.65	37.06	0.26	0.04	31.08	3058	4161	38.3	14603	50	23409	24042	6.81	2.36	0.21	1.02	17.08	0.15	2.62	2.13	17.65	0.27	0.78	7.32	124.91	1345.37	1.02	0.1	0.82	0.04	0.06	0.01	0.01
6/4/2017 10:00	GREEN_Pit1	NM_G2512	Prenart	135	Grab	Soil water	42	7.36	-9999	0.41	33.06	1.04	2.11	502.36	0.49	0.21	18.05	663.8	0.26	0.7	21.71	21689	3323	42.19	22196	45	1953	20020	10.03	0.76	0.22	5.99	10.2	0.2	4.86	5.2	55.64	0.59	0.98	3.81	129.03	49674.6	0.65	0.07	0.62	0.05	0.06	0.01	0.03
6/11/2017 10:00	GREEN_Pit1	NM_G2526	Prenart	30	Grab	Soil water	12	8.06	-9999	18.63	25.5	1.65	5.5	42.26	0.49	0.21	56.7	22.78	0.26	0.01	56.94	856	3584	52.01	16019	83	36233	21607	7.03	1.02	0.29	1.95	21.68	0.04	0.05	4.56	28.14	0.05	0.61	3.7	98.5	542.2	0.79	0.09	1.04	0.06	0.05	0.27	0.03
6/11/2017 10:00	GREEN_Pit1	NM_G2527	Prenart	60	Grab	Soil water	30	8.04	-9999	20.09	22.88	0.96	3.8	46.15	0.49	0.21	23.49	43.23	0.26	0.02	37.36	3188	3929	40.12	13657	50	25229	23398	7.23	2.66	0.19	0.68	9.34	0.08	0.79	2.55	27.72	0.05	0.57	3.57	127.48	1464.47	1.08	0.1	0.85	0.04	0.06	0.01	0.01
6/11/2017 10:00	GREEN_Pit1	NM_G2528	Prenart	135	Grab	Soil water	20	7.39	-9999	0.63	34.84	1.09	1.9	521.32	0.49	0.21	13.84	673.91	0.26	0.63	25.25	22728	3608	50.86	23816	50	2731	21161	9.98	0.85	0.23	6.23	12.1	0.17	2.54	4.67	52.29	0.43	0.78	5.67	138.33	48904.1	0.66	0.06	0.59	0.07	0.06	0.001	0.02
8/15/2017 9:15	GREEN_Pit1	NM_G2551	Wick	30	Grab	Soil water	100	-9999	-9999	85.4	40.45	4.39	217.21	90.87	2.69	0.21	215.59	29.69	0.26	-9999	-9999	-9999	-9999	-9999	-9999	-9999	-9999	-9999	-9999	-9999	-9999	-9999	-9999	-9999	-9999	-9999	-9999	-9999	-9999	-9999	-9999	-9999	-9999	-9999	-9999	-9999	-9999	-9999	-9999
8/20/2017 10:00	GREEN_Pit1	NM_G2585	Prenart	135	Grab	Soil water	20	6.99	-9999	2.31	38.6	0.85	2.51	713.93	0.49	0.81	0.23	687.92	0.26	0.83	423	21505	4255	35.87	53922	52.29	9691	25778	17.1	0.49	0.24	7.23	0.24	0.37	5.91	9.13	57.45	0.79	1.59	5.29	161.52	48434	0.82	0.06	0.73	0.01	0.05	0.1	0.13
8/25/2017 11:00	GREEN_Pit1	NM_G2586	Wick	10	Grab	Soil water	18	8.36	-9999	67.88	101.26	12.55	204.56	60.82	0.49	0.21	779.85	87.56	33.17	0.21	5893.38	37096	17598	11.58	20563	1159	26933	90614	6.46	3.2	1.85	3.39	110.4	0.54	4.09	7.78	5.68	0.04	5.89	6.34	265.41	2368.42	9.54	0.46	0.19	0.03	0.04	0.001	0.28
9/22/2017 10:00	GREEN_Pit1	NM_G2608	Prenart	135	Grab	Soil water	14	6.88	-9999	2.59	38.01	0.91	2.58	737.25	0.49	0.86	0.23	747.67	0.26	0.84	1637	22152	4575	41.12	53119	235.57	7976	40451	18.52	0.47	0.26	6.84	0.84	0.39	6.29	8.45	91.3	0.99	1.59	4.16	256.08	48125	0.79	0.05	0.73	0.001	0.05	0.08	0.16
10/12/2017 12:43	GREEN_Pit1	NM_G2668	Wick	10	Grab	Soil water	200	7.9	-9999	56.56	194.83	6.37	196.98	110.13	0.49	0.21	117.51	79.17	8.14	0.23	5276	42986	12320	109.22	26383	323.68	21533	43465	12.96	1.49	1.03	9.26	128.69	0.58	3.9	8.96	1.13	0.22	4.87	5.95	174.9	3878	17.94	1.05	0.2	0.11	0.03	0.001	0.26
3/22/2017 10:00	GREEN_Pit2	NM_G2160	Prenart	10	Grab	Soil water	53	-9999	-9999	4.89	10.84	0.38	1.55	4.32	0.49	0.21	0.23	4.03	0.26	0.02	11.78	795	799	245.36	8461.58	0.3	7241	5127	5.31	1.31	0.22	6.7	110.78	0.06	1.64	3.78	6.34	0.04	0.9	0.07	21.87	1263.97	1.36	0.11	0.21	0.04	0.02	0.07	0.02
3/22/2017 10:00	GREEN_Pit2	NM_G2161	Prenart	30	Grab	Soil water	6	-9999	-9999	1.07	57.66	0.94	-9999	-9999	-9999	-9999	-9999	-9999	-9999	0.06	5.42	2232	879	240.34	11101.1	1	6940	5653	5.75	1.26	0.98	13.19	141.83	0.21	3.97	6.79	17.55	0.04	1.21	0.01	29.71	1799.55	3.29	0.17	0.19	0.04	0.03	0.47	0.03
3/22/2017 10:00	GREEN_Pit2	NM_G2162	Prenart	60	Grab	Soil water	4	-9999	-9999	-9999	-9999	-9999	-9999	-9999	-9999	-9999	-9999	-9999	-9999	0.03	7.52	3399	999	116.36	25037.7	0.3	2356	6164	4.14	1.97	0.04	3.84	53.02	0.1	1.39	15.15	14.97	0.09	1.47	1.09	27.34	1142.8	0.55	0.09	0.18	0.1	0.03	0.25	0.12
3/22/2017 10:00	GREEN_Pit2	NM_G2163	Prenart	135	Grab	Soil water	6	-9999	-9999	4.83	18.98	1.4	-9999	-9999	-9999	-9999	-9999	-9999	-9999	0.01	17.57	5385	2969	18.04	23017.2	1	6323	18069	4.96	1.23	0.23	2.74	127.22	0.16	1.9	2.9	13.21	0.04	1.13	0.01	100.12	2309.44	0.02	0.02	0.25	0.12	0.03	0.12	0.001
3/29/2017 10:00	GREEN_Pit2	NM_G2188	Prenart	10	Grab	Soil water	35	-9999	-9999	4.15	11.27	0.01	0.2	1.14	0.49	0.21	0.23	1.54	0.26	0.12	12.36	478	655	214.49	5597.93	67	7002	4294	5.4	0.2	0.11	10.12	123.51	0.19	1.6	1.6	2.81	0.08	0.7	0.14	20.46	534.73	1.02	0.16	0.7	0.01	0.001	0.5	0.001
3/29/2017 10:00	GREEN_Pit2	NM_G2189	Prenart	30	Grab	Soil water	5	-9999	-9999	-9999	-9999	-9999	-9999	-9999	-9999	-9999	-9999	-9999	-9999	0.36	5.39	1970	1050	335.07	9320.28	79	7249	7448	7.85	0.5	0.65	15.43	185.84	0.51	3.82	3.95	8.32	0.11	1.3	0.53	40.91	1700.38	4.22	0.3	0.7	0.1	0.1	0.6	0.1
3/29/2017 10:00	GREEN_Pit2	NM_G2190	Prenart	60	Grab	Soil water	5	-9999	-9999	-9999	-9999	-9999	-9999	-9999	-9999	-9999	-9999	-9999	-9999	0.24	9.1	3049	860	62.18	17070.2	65	2119	5612	3.91	0.3	0.27	4.56	33.53	0.41	1.69	7.32	6.3	0.15	0.8	0.22	28.95	1233.73	0.8	0.08	0.6	0.01	0.001	0.4	0.1
3/29/2017 10:00	GREEN_Pit2	NM_G2191	Prenart	135	Grab	Soil water	4	-9999	-9999	-9999	-9999	-9999	-9999	-9999	-9999	-9999	-9999	-9999	-9999	0.17	14.24	4578	2645	23.43	29229.6	60	5290	14683	5.35	0.2	0.26	1.9	15.11	0.85	1.9	1.2	6.64	0.13	0.9	0.47	85.3	2187.37	0.11	0.05	0.5	0.001	0.1	0.4	0.001
4/5/2017 10:00	GREEN_Pit2	NM_G2213	Prenart	10	Grab	Soil water	22	7.37	-9999	4.69	11.8	0.39	4.39	4.16	0.49	0.21	0.23	3.47	0.26	0.19	15	524	669	301.38	6606	27.62	7301	4663	9.06	0.3	0.25	10.63	144.95	0.14	1.51	3.34	12.21	0.12	0.71	0.09	20.74	2005.86	1.38	0.21	0.5	0.001	0.001	0.3	0.001
4/5/2017 10:00	GREEN_Pit2	NM_G2214	Prenart	30	Grab	Soil water	3	6.45	-9999	-9999	-9999	-9999	-9999	-9999	-9999	-9999	-9999	-9999	-9999	0.28	7	1994	1007	393.68	10234	28.44	7518	7782	10.31	0.4	0.86	15.91	200.18	0.37	3.87	6.88	63.96	0.1	1.21	0.51	38.25	3177.78	4.66	0.29	0.4	0.01	0.1	0.4	0.1
4/5/2017 10:00	GREEN_Pit2	NM_G2215	Prenart	135	Grab	Soil water	4	7.34	-9999	4.02	13.12	0.31	8.13	61.38	0.49	0.23	0.23	404.33	0.26	0.17	15.58	4372	2437	39.25	28288	21.77	5626	15355	6.34	0.2	0.14	3.57	8.34	0.58	1.2	3.24	29.06	0.08	0.7	0.89	86.49	2486.73	0.11	0.001	0.5	0.02	0.1	0.3	0.001
4/5/2017 14:57	GREEN_Pit2	NM_G2216	Wick	10	Grab	Soil water	6890	6.98	-9999	7.95	34.32	3.55	26.32	32.98	0.49	0.21	176.79	12.76	0.26	0.55	901.22	9825	1718	2780.38	24046	173	11134	7327	81.53	3.32	1.9	76.38	2060	1.01	4.81	7.94	32.53	0.36	2.34	0.44	27.99	4243.42	17.68	4.72	0.81	0.05	0.1	0.61	0.1
4/5/2017 15:03	GREEN_Pit2	NM_G2217	Wick	30	Grab	Soil water	9415	6.94	-9999	13.05	46.5	2.55	37.42	121.62	0.49	0.21	102.55	60.15	0.26	0.32	886.11	11449	6312	699.72	20035	96	1346	18029	19.39	1.14	0.81	16.87	435.38	1.22	3.58	3.1	2.7	0.22	1.59	0.64	8.56	6787.85	7.63	0.78	0.5	0.01	0.001	0.4	0.1
4/5/2017 15:03	GREEN_Pit2	NM_G2218	Wick	60	Grab	Soil water	8190	7.29	-9999	9.05	24.93	1.18	27.14	141.73	0.49	0.21	26.33	79.91	0.26	0.22	801.49	8811	3053	297.44	15271	67	1637	12664	9.86	0.65	0.16	7.54	179.46	0.72	1.3	1.3	1.6	0.16	1.2	0.27	35.13	875.35	1.73	0.31	0.5	0.01	0.001	0.3	0.1
4/12/2017 10:00	GREEN_Pit2	NM_G2273	Prenart	10	Grab	Soil water	28	7.37	-9999	4	14.76	0.53	3.33	4.28	0.49	0.21	0.23	3.76	0.26	0.23	18.64	471	597	367.79	7356	29	8684	4822	12.02	0.3	0.15	21.47	179.26	0.16	2.08	3.98	10.84	0.13	0.79	0.29	20.92	1824.18	1.79	0.21	0.49	0.001	0.001	0.2	0.001
4/12/2017 10:00	GREEN_Pit2	NM_G2274	Prenart	30	Grab	Soil water	2	6.55	-9999	-9999	-9999	-9999	-9999	-9999	-9999	-9999	-9999	-9999	-9999	0.42	10.86	1701	1049	394.17	11127	44	8242	8077	13.6	0.01	0.2	14.97	25.21	0.18	4.06	7.02	55.05	0.17	1.33	0.25	40.1	2611.16	4.63	0.21	0.67	0.001	0.001	0.5	0.001
4/12/2017 10:00	GREEN_Pit2	NM_G2275	Prenart	60	Grab	Soil water	3	7.17	-9999	2.71	13.13	0.53	31.59	38.36	0.49	0.21	0.23	51.56	0.26	0.17	11.12	2425	735	66.32	19303	16	2320	5322	5.18	0.2	0.24	3.44	24.85	0.16	1.48	8.3	29.6	0.14	0.79	0.2	26.43	1791.74	0.9	0.03	0.49	0.001	0.001	0.2	0.001
4/12/2017 10:00	GREEN_Pit2	NM_G2276	Prenart	135	Grab	Soil water	6	7.21	-9999	3.88	12.53	0.48	7.89	74.88	0.49	0.3	0.23	431.23	0.26	0.17	16.49	4244	3088	26.42	30986	19	6235	16568	5.76	0.2	0.56	2.06	3.23	0.62	1.29	3.21	60.58	0.14	0.79	0.43	96.53	2602.07	0.06	0.07	0.5	0.001	0.001	0.2	0.001
4/19/2017 10:00	GREEN_Pit2	NM_G2307	Prenart	10	Grab	Soil water	20	7.15	-9999	2.91	25.42	2.33	3.74	7.6	0.49	0.21	2.62	5.19	0.26	0.17	11.13	422	529	355.34	5975	6	7005	3222	7.28	0.59	0.41	17.61	183.16	0.19	2.74	4.26	9.71	0.09	0.83	0.68	20.63	2051.78	1.84	0.23	0.42	0.02	0.001	0.03	0.08
4/19/2017 10:00	GREEN_Pit2	NM_G2308	Prenart	30	Grab	Soil water	2	6.56	-9999	-9999	-9999	-9999	-9999	-9999	-9999	-9999	-9999	-9999	-9999	0.29	5.61	1669	1020	328.19	11552	11	7181	6039	6.37	0.66	0.86	18.2	160.73	0.28	4.56	10.34	60.94	0.09	0.86	0.93	42.12	3602.85	3	0.24	0.33	0.03	0.02	0.05	0.1
4/19/2017 10:00	GREEN_Pit2	NM_G2309	Prenart	60	Grab	Soil water	3	7.35	-9999	-9999	14.43	-9999	-9999	-9999	-9999	-9999	-9999	-9999	-9999	0.18	7.18	2262	798	66.5	14092	6	2372	4644	1.24	0.39	0.49	4.26	21.94	0.19	1.62	8.51	35.57	0.07	0.66	0.28	29.45	1923.85	0.58	0.08	0.3	0.03	0.01	0.01	0.09
4/19/2017 10:00	GREEN_Pit2	NM_G2310	Prenart	135	Grab	Soil water	6	7.32	-9999	4.82	15.1	0.75	9.77	99.74	0.49	0.37	1.21	432.97	0.26	0.15	9.98	4059	3296	35.79	20378	12	5637	12661	1.03	0.31	0.65	3.43	3.49	0.37	1.56	6.26	72.18	0.09	0.52	0.41	98.92	2708.56	0.1	0.04	0.27	0.04	0.01	0.03	0.13
4/23/2017 10:00	GREEN_Pit2	NM_G2319	Prenart	10	Grab	Soil water	10	7.1	-9999	3.28	30.69	2.84	3.89	7.01	0.16	0.21	7.67	6.71	0.48	0.16	14.55	486	546	454.72	6933	11	7164	3557	9.59	0.69	0.95	22.08	221.81	0.22	3.23	4.85	12.1	0.12	1.15	0.5	22.38	3179.66	2.73	0.31	0.49	0.01	0.01	0.06	0.1
4/23/2017 10:00	GREEN_Pit2	NM_G2320	Prenart	60	Grab	Soil water	3	7.21	-9999	-9999	-9999	-9999	-9999	-9999	-9999	-9999	-9999	-9999	-9999	0.09	9.32	2171	796	91.9	15293	3	2333	4535	1.75	0.42	0.27	5.15	28.85	0.18	1.61	9.09	19.77	0.11	0.77	0.83	29.21	1740.42	0.62	0.08	0.34	0.02	0.01	0.06	0.08
4/23/2017 10:00	GREEN_Pit2	NM_G2321	Prenart	135	Grab	Soil water	6	7.22	-9999	5.2	14	0.65	8.5	68.29	0.49	0.35	0.23	432	0.26	0.13	11.6	3450	3450	34.12	20942	1	5266	13320	1.05	0.33	0.13	1.29	4.67	0.37	1.9	3.22	17.7	0.09	0.51	0.46	104.73	3249.91	0.09	0.04	0.25	0.04	0.01	0.02	0.07
4/30/2017 10:00	GREEN_Pit2	NM_G2352	Prenart	10	Grab	Soil water	16	7.37	-9999	2.89	20.58	-9999	1.09	9.05	0.49	0.21	3.47	6.81	0.26	0.32	10.2	535	524	261.08	7047	48	6029	3682	8.79	0.61	0.38	8.81	218.25	0.33	2.45	3.78	5.14	-9999	0.61	0.8	21.01	3002.44	2.02	-9999	0.25	0.03	0.6	0.17	0.28
4/30/2017 10:00	GREEN_Pit2	NM_G2353	Prenart	60	Grab	Soil water	3	7.15	-9999	3.78	7.35	-9999	-9999	-9999	-9999	-9999	-9999	-9999	-9999	0.22	7.64	2457	728	69.57	18430	61	1299	5411	2.09	0.51	0.4	4.76	46.98	0.4	1.82	8.09	12.41	-9999	0.83	1.21	25.44	1835.19	0.65	-9999	0.13	0.08	0.78	2.17	0.35
4/30/2017 10:00	GREEN_Pit2	NM_G2354	Prenart	135	Grab	Soil water	6	7.35	-9999	3.47	11.41	-9999	5.89	66.09	0.49	0.21	0.23	398.18	0.26	0.12	10.69	4227	3180	3.46	26672	37	4479	14199	0.33	0.37	0.17	2.09	29.83	1.23	0.97	3.51	10.62	-9999	0.73	1.02	85.82	2834.15	0.01	-9999	0.11	0.07	0.71	0.19	0.35
5/7/2017 10:00	GREEN_Pit2	NM_G2393	Prenart	10	Grab	Soil water	10	7.18	-9999	2.83	33.02	0.96	1.31	21.26	0.49	0.21	0.23	9.21	0.26	0.08	17.49	881	551	389.81	8446	7	7779	3725	8.2	0.71	0.45	16.76	271.02	0.14	2.72	5.31	223.06	0.06	0.76	1.07	21.41	4129.62	2.7	0.46	0.36	0.02	0.17	0.07	0.09
5/7/2017 10:00	GREEN_Pit2	NM_G2394	Prenart	60	Grab	Soil water	2	7.24	-9999	-9999	-9999	-9999	-9999	-9999	-9999	-9999	-9999	-9999	-9999	0.14	13.09	2652	925	223.97	20194	56	1314	4543	4.59	0.36	0.36	1.33	272.85	0.04	2.85	13.93	165.77	0.52	0.94	12.63	24.51	2375.47	0.57	1.96	0.33	0.02	0.05	0.14	0.15
5/7/2017 10:00	GREEN_Pit2	NM_G2395	Prenart	135	Grab	Soil water	7	7.39	-9999	4.25	13.69	0.43	5.63	63.88	0.49	0.21	0.23	424.73	0.26	0.03	12.11	4001	2403	25.42	28086	2	5006	12412	1.24	0.75	0.11	1.4	5.33	0.1	1.08	1.73	42.94	0.12	0.64	2.79	87.39	2698.04	0.01	0.23	0.19	0.01	0.2	0.01	0.06
5/7/2017 10:00	GREEN_Pit2	NM_G2396	Wick	10	Grab	Soil water	4	7.45	-9999	7.47	27.7	6.31	-9999	-9999	-9999	-9999	-9999	-9999	-9999	0.26	727.98	8776	1764	2492.75	8305	105	10742	6433	38.26	3.36	1.44	55.61	1332.2	0.41	2.97	9.71	94.4	0.18	1.79	3.02	28.66	8460.63	4.2	1.29	0.4	0.03	0.21	0.1	0.09
5/14/2017 10:00	GREEN_Pit2	NM_G2434	Prenart	10	Grab	Soil water	22	7.3	-9999	4.12	25.92	0.71	1.12	24.21	0.49	0.21	0.23	13.52	0.26	0.07	19.24	625	796	426.98	8490	5	8825	4768	8.86	1.17	0.32	19.43	283.8	0.12	2.36	4.46	38.95	0.04	0.84	3.53	28.4	2766.92	1.82	0.73	0.28	0.21	0.09	0.03	0.07
5/14/2017 10:00	GREEN_Pit2	NM_G2435	Prenart	135	Grab	Soil water	7	7.41	-9999	4.63	13.02	0.005	5.82	68.47	0.49	0.21	0.23	410.98	0.26	0.29	12.09	4544	2954	10.87	26302	1	5561	13507	1.1	0.5	0.21	3.29	20.23	1.11	1.17	5.22	33.32	-9999	0.53	1.15	85.54	2523.64	0.001	-9999	0.09	0.05	0.75	0.04	0.28
5/15/2017 9:30	GREEN_Pit2	NM_G2440	Wick	10	Grab	Soil water	125	7.3	-9999	40.49	32.33	2.74	92.32	58.49	0.49	0.21	113.51	23.98	0.26	0.12	1021.87	9963	18652	87.31	40920	22	1936	28594	3.63	2.73	2.61	2.01	38.81	0.18	4.08	6.18	5.91	0.49	2.07	2.74	20.87	5807.94	5.56	0.65	0.23	0.02	0.01	0.03	0.23
5/15/2017 9:30	GREEN_Pit2	NM_G2441	Wick	30	Grab	Soil water	600	6.86	-9999	12.78	22.1	2.06	29.76	15.15	0.49	0.21	82.42	4.43	0.26	0.13	1204.26	11344	1638	1045.86	10874	45	9647	5504	23.49	2.92	1.1	21.75	604.95	0.17	1.74	3.31	7.09	0.07	1.69	2.44	26.66	2005.39	3.57	1.15	0.33	0.02	0.01	0.05	0.1
5/15/2017 9:35	GREEN_Pit2	NM_G2442	Wick	60	Grab	Soil water	235	7.23	-9999	18.36	15.55	2.54	66.63	53.94	0.49	0.21	125.43	31.55	0.26	0.04	922.21	6452	5916	62.97	23136	20	2172	17000	2.94	2.14	0.58	1.16	31.29	0.1	1.1	1.88	2.67	0.16	1.21	3.92	67.22	757.25	2.69	0.6	0.33	0.01	0.01	0.02	0.15
5/21/2017 10:00	GREEN_Pit2	NM_G2473	Prenart	10	Grab	Soil water	14	7.34	-9999	3.32	28.21	1.01	1.25	13.12	0.49	0.21	2.35	15.23	0.26	0.06	16.8	714	666	515.01	8523	0.3	7850	3947	10.53	1.63	0.55	17.36	316.79	0.14	2.45	4.54	18.18	0.05	1.12	1.93	23.52	2455.2	2.57	0.72	0.31	0.02	0.01	0.06	0.08
5/21/2017 10:00	GREEN_Pit2	NM_G2474	Prenart	60	Grab	Soil water	2	7.07	-9999	3.42	12.38	-9999	0.2	0.88	0.49	0.21	0.23	0.95	0.26	0.08	25.65	2331	731	182.63	19905	6	2326	3162	4.7	3.63	0.27	3.78	123.49	0.02	1.89	9.38	100.49	0.41	1.83	7.27	23.42	1999.5	1.28	2.25	0.26	0.02	0.03	0.21	0.1
5/29/2017 10:00	GREEN_Pit2	NM_G2494	Prenart	135	Grab	Soil water	135	7.3	-9999	5.6	13.7	0.52	5.63	69.71	0.49	0.21	0.23	426.1	0.26	0.04	21.06	4487	2756	11.78	32575	60	5543	16387	2.48	10.19	0.04	1.02	0.68	0.17	0.9	1.88	45.7	0.07	3.84	4.26	95.44	2563.06	0.02	0.01	0.05	0.05	0.15	0.07	0.05
6/4/2017 10:00	GREEN_Pit2	NM_G2513	Prenart	135	Grab	Soil water	6	7.42	-9999	2.34	13.53	0.73	5.96	71.74	0.49	0.21	7.03	442.65	0.26	0.02	405.47	5212	2837	35.67	22951	75	6634	15258	9.24	0.69	0.2	2.17	0.57	0.07	1.29	1.73	52.65	0.25	0.2	3.47	98.5	4178.31	0.02	0.03	0.16	0.04	0.06	0.01	0.01
6/11/2017 10:00	GREEN_Pit2	NM_G2529	Prenart	135	Grab	Soil water	8	7.64	-9999	2.36	13.25	0.37	6.85	72.06	0.49	0.21	0.23	447.44	0.26	0.01	15.03	4899	2625	38.56	23079	32	5227	14230	9.13	0.74	0.1	2.16	4.37	0.03	0.78	1.34	37.65	0.04	0.17	4.99	98.15	4604.8	0.01	0.03	0.13	0.06	0.05	0.001	0.04
8/8/2017 10:00	GREEN_Pit2	NM_G2552	Prenart	60	Grab	Soil water	5	6.47	-9999	7.46	36.58	0.86	-9999	-9999	-9999	-9999	-9999	-9999	-9999	-9999	-9999	-9999	-9999	-9999	-9999	-9999	-9999	-9999	-9999	-9999	-9999	-9999	-9999	-9999	-9999	-9999	-9999	-9999	-9999	-9999	-9999	-9999	-9999	-9999	-9999	-9999	-9999	-9999	-9999
8/8/2017 10:00	GREEN_Pit2	NM_G2553	Prenart	135	Grab	Soil water	12	7.3	-9999	5.2	16.32	0.4	-9999	-9999	-9999	-9999	-9999	-9999	-9999	0.02	4.44	4617	5377	32.08	29896	87.39	30505	14247	15.51	0.2	0.04	2.79	0.1	0.22	0.91	4.9	38.3	0.04	0.61	4.72	102.15	2817	0.13	0.03	0.23	0.02	0.07	0.2	0.08
8/15/2017 9:30	GREEN_Pit2	NM_G2554	Wick	10	Grab	Soil water	180	-9999	-9999	124.31	25.63	2.55	420.15	46.13	0.49	0.21	25.55	13.61	0.26	0.16	17323	128361	17984	79.66	14754	427.22	17078	32012	11.54	1.49	1.2	1.77	69.36	0.32	2.12	3.64	21.16	0.53	4.62	11.2	132.96	674	4.64	0.23	0.98	0.02	0.01	0.12	0.28
8/20/2017 10:00	GREEN_Pit2	NM_G2587	Prenart	60	Grab	Soil water	4	7.24	-9999	8.66	19.42	2.07	5.73	1400.41	0.49	0.21	2.54	64.43	0.26	-9999	-9999	-9999	-9999	-9999	-9999	-9999	-9999	-9999	-9999	-9999	-9999	-9999	-9999	-9999	-9999	-9999	-9999	-9999	-9999	-9999	-9999	-9999	-9999	-9999	-9999	-9999	-9999	-9999	-9999
8/20/2017 10:00	GREEN_Pit2	NM_G2588	Prenart	135	Grab	Soil water	12	7.36	-9999	3.98	14.91	0.55	6.63	545.51	0.49	0.21	0.23	399.52	0.26	0.01	371	4975	3198	35.46	50475	43.48	31545	17037	14.89	0.39	0.11	2.88	0.1	0.18	1.85	6.18	71.11	0.1	0.72	5.9	103.41	2616	0.07	0.03	0.22	0.001	0.05	0.09	0.06
9/4/2017 10:00	GREEN_Pit2	NM_G2605	Prenart	135	Grab	Soil water	13	7.23	-9999	2.48	14.63	0.48	6.63	575.02	0.49	0.21	0.23	405.3	0.26	0.02	300	4799	3101	39.86	52537	53.15	31882	17301	17.98	0.76	0.49	1.87	1.9	0.17	1.11	6.32	56.49	0.26	0.78	4.7	103.83	4595	0.06	0.02	0.26	0.001	0.03	0.08	0.1
9/22/2017 10:00	GREEN_Pit2	NM_G2609	Prenart	135	Grab	Soil water	6	7.01	-9999	7.18	17.1	0.97	9.51	789.18	0.49	0.21	0.56	413.92	0.26	-9999	-9999	-9999	-9999	-9999	-9999	-9999	-9999	-9999	-9999	-9999	-9999	-9999	-9999	-9999	-9999	-9999	-9999	-9999	-9999	-9999	-9999	-9999	-9999	-9999	-9999	-9999	-9999	-9999	-9999
10/2/2017 10:00	GREEN_Pit2	NM_G2635	Prenart	10	Grab	Soil water	28	7.01	-9999	4.2	57.04	1.56	3.4	841.29	0.49	0.26	3.44	21.66	0.26	0.09	32.98	744.56	1448.54	679.62	13629	86.6	44828	8165	18.49	0.83	0.34	43.56	484.64	0.38	2.68	9.21	78.22	0.42	0.77	0.91	49.33	1951	1.97	0.59	0.38	0.1	0.04	0.03	0.12
10/2/2017 10:00	GREEN_Pit2	NM_G2636	Prenart	135	Grab	Soil water	17	6.56	-9999	3.52	14.86	0.68	6.82	78.39	0.49	0.21	3.87	408.91	0.26	0.02	23.44	4644	2827	12.54	42486	41.3	6316	11298	5.4	0.32	0.06	2.39	0.15	0.19	0.58	1.31	28.49	0.04	0.46	0.8	85.22	2389	0.08	0.01	0.19	0.02	0.04	0.03	0.1
10/9/2017 10:00	GREEN_Pit2	NM_G2669	Prenart	10	Grab	Soil water	17	7.28	-9999	3.39	44.59	1.22	1.98	599.67	0.49	0.21	4.22	20.18	0.26	0.14	31.29	804.81	1274.13	942.89	13888	89.13	35650	4087	23.12	1.12	0.63	46.86	647.52	0.35	4.68	119.13	57.15	0.52	0.97	5.23	44.38	1779	2.94	0.75	0.44	0.26	0.04	0.08	0.13
10/9/2017 10:00	GREEN_Pit2	NM_G2670	Prenart	135	Grab	Soil water	5	7.39	-9999	3.55	14.85	1.03	7.01	1350.85	0.49	0.21	5.45	394.83	0.26	0.03	27.15	4382	2434	63.43	37265	95.37	62468	8115	6.94	0.37	0.16	3.32	24.79	0.13	1.2	6	39.06	0.1	0.66	4.91	89.22	2593	0.15	0.05	0.31	0.17	0.04	0.01	0.08
10/12/2017 12:48	GREEN_Pit2	NM_G2671	Wick	10	Grab	Soil water	180	7.84	-9999	45.75	34.98	2.03	189.23	64.41	0.49	0.21	59.87	7.97	4.41	0.2	7643	47482	6979	1863.87	15911	103.34	8976	10130	34.88	2.31	0.71	36.03	969.5	0.35	2.26	3.53	3.12	0.93	2.45	6.09	41.81	1773	4.3	1.31	0.62	0.05	0.02	0.001	0.22
3/22/2017 10:00	GREEN_Pit3	NM_G2164	Prenart	10	Grab	Soil water	45	-9999	-9999	7.24	11.01	0.63	1.32	3.44	0.49	0.21	3.53	4.3	0.26	0.01	12.94	420	797	122.35	8265.31	1	5400	12284	2.74	0.92	0.01	1.32	89.22	0.08	1.06	5.1	6.89	0.04	0.74	0.3	38.02	415.44	0.58	0.08	0.06	0.04	0.02	0.07	0.02
3/22/2017 10:00	GREEN_Pit3	NM_G2165	Prenart	30	Grab	Soil water	28	-9999	-9999	6.05	9.49	0.59	2.15	9.94	0.49	0.21	2.81	4.57	0.26	0.04	10.19	511	619	172.84	8478.89	0.3	6003	7894	4.56	1.03	0.01	3.23	104.57	0.12	1.52	4.11	6.17	0.04	0.73	0.93	33.4	1048.58	0.91	0.12	0.07	0.06	0.01	0.3	0.04
3/22/2017 10:00	GREEN_Pit3	NM_G2166	Prenart	60	Grab	Soil water	18	-9999	-9999	13.71	13.22	0.53	3.58	25.56	0.49	0.21	1.63	41.7	0.26	0.002	11.53	1744	1979	61.91	15316.5	0.3	11545	18548	4.12	1.56	0.12	0.95	95.56	0.18	8.67	7.74	7.58	0.04	0.96	0.02	86.74	617.86	0.4	0.05	1.45	0.05	0.02	0.95	0.02
3/29/2017 10:00	GREEN_Pit3	NM_G2192	Prenart	10	Grab	Soil water	45	-9999	-9999	5.75	10.98	0.6	0.2	2.82	0.49	0.21	3.87	3.1	0.26	0.27	11.74	282	551	100.49	4842.15	51	4277	8010	3.22	0.2	0.08	1.69	41.87	0.39	1.2	2.21	3.62	0.14	0.8	0.05	30.9	367.85	0.63	0.08	0.4	0.001	0.001	0.4	0.001
3/29/2017 10:00	GREEN_Pit3	NM_G2193	Prenart	30	Grab	Soil water	35	-9999	-9999	6.51	7.46	0.01	0.52	4.67	0.49	0.21	3.16	3.12	0.26	0.18	9.92	352	457	138.93	5244.86	49	5004	6812	3.87	0.2	0.13	2.69	69.77	0.36	1.4	1.7	2.87	0.1	0.8	0.19	29.39	813.62	0.88	0.15	0.4	0.001	0.001	0.5	0.001
3/29/2017 10:00	GREEN_Pit3	NM_G2194	Prenart	60	Grab	Soil water	20	-9999	-9999	12.46	10.61	0.51	2.29	16	0.49	0.21	0.31	27.15	0.26	0.17	10.67	1260	1634	37.91	13547	61	10078	15175	3.32	0.39	0.03	0.79	13.28	0.84	6.92	2.71	2.86	0.16	0.89	0.39	75.12	558.25	0.45	0.06	1.42	0.01	0.001	0.79	0.001
4/5/2017 10:00	GREEN_Pit3	NM_G2219	Prenart	10	Grab	Soil water	36	7.44	-9999	5.44	10.94	0.5	4.21	3.52	0.49	0.21	3.37	3.63	0.26	0.14	13.68	278	552	152.44	5463	19.33	4315	7819	4.51	0.1	0.25	2.39	50.11	0.25	1.39	3.05	10.08	0.11	0.7	0.07	29.89	603.77	1.89	0.08	0.3	0.001	0.001	0.3	0.001
4/5/2017 10:00	GREEN_Pit3	NM_G2220	Prenart	30	Grab	Soil water	30	7.49	-9999	5.54	7.05	0.4	4.08	118.49	0.49	0.21	2.57	3.25	0.26	0.15	11.8	2614	495	209.44	7739	18.87	6411	6765	5.78	0.3	0.31	3.28	78.74	0.22	1.28	3.23	10.11	0.13	0.69	0.23	30.23	843.67	1.1	0.16	0.4	0.01	0.001	0.4	0.001
4/5/2017 10:00	GREEN_Pit3	NM_G2221	Prenart	60	Grab	Soil water	18	7.7	-9999	13.73	8.92	0.34	4.88	11.84	0.49	0.21	0.23	24.51	0.26	0.13	12.21	1234	1658	49.74	14445	18.55	11391	17598	4.28	0.39	0.13	1.18	23	0.61	14.1	3.35	10.23	0.1	0.59	0.19	77.67	582.31	0.51	0.03	1.41	0.01	0.001	0.59	0.001
4/5/2017 15:26	GREEN_Pit3	NM_G2222	Wick	30	Grab	Soil water	210	7.06	-9999	49.92	66.5	17.62	100.93	105.88	0.49	0.21	1201.28	94.52	0.26	0.25	4044.33	41941	10664	20.05	20002	94	11345	92785	4.63	0.4	0.46	2	19.8	4.53	2.92	3.57	2	0.08	2.51	0.47	224.52	524.04	5.83	0.2	0.7	0.05	0.1	0.3	0.1
4/5/2017 15:35	GREEN_Pit3	NM_G2223	Wick	30	Grab	Soil water	4740	7.88	-9999	53.56	34.77	3.29	146.39	112.24	0.49	0.21	180.06	80.86	0.26	0.11	5471.83	55190	12576	13.15	24225	79	22890	37667	3.31	0.59	0.32	0.4	6.95	2.02	2.47	2.77	1.88	0.1	1.78	0.37	29.66	481.53	1.75	0.08	1.4	0.001	0.001	0.3	0.1
4/5/2017 15:46	GREEN_Pit3	NM_G2224	Wick	30	Grab	Soil water	8415	7.66	-9999	16.59	21.23	6.06	43.32	46.27	0.49	0.21	404.83	1.51	42.05	0.26	967.29	9387	4749	117.52	18080	162	15146	20934	9.66	0.91	0.25	1.51	64.49	1.2	2.21	1.81	1.71	0.14	1.21	0.41	58.96	1094.86	1.88	0.47	0.7	0.001	0.001	0.3	0.1
4/19/2017 10:00	GREEN_Pit3	NM_G2311	Prenart	10	Grab	Soil water	30	7.31	-9999	5.42	17.49	1	3.72	9.07	0.49	0.21	3.24	4.58	0.26	0.04	12.15	254	587	237.74	5111	5	4640	6996	3.91	0.39	0.28	5.17	88.25	0.24	1.92	5.92	7.71	0.08	0.69	0.27	35.1	551.46	0.95	0.17	0.18	0.02	0.01	0.03	0.09
4/19/2017 10:00	GREEN_Pit3	NM_G2312	Prenart	30	Grab	Soil water	25	7.44	-9999	5.12	11.33	1.14	3.43	6.9	0.49	0.21	2.06	6.68	0.26	0.1	9.35	270	528	339.35	4871	7	5348	5419	7.28	0.52	0.47	6.88	143.53	0.23	1.71	3.99	8.38	0.13	0.49	0.54	33.32	843.54	1.01	0.24	0.22	0.02	0.01	0.24	0.07
4/19/2017 10:00	GREEN_Pit3	NM_G2313	Prenart	60	Grab	Soil water	17	7.96	-9999	-9999	-9999	-9999	4.17	14.92	0.2	0.21	0.83	27.56	0.26	0.13	9.75	1025	1701	86.92	10322	7	11095	13093	1.93	0.63	0.2	1.46	24.17	0.39	9.24	4.14	6.8	0.06	0.38	0.47	85.03	500.85	0.46	0.09	1.59	0.04	0.01	0.93	0.07
4/19/2017 10:00	GREEN_Pit3	NM_G2314	Prenart	135	Grab	Soil water	1	6.86	-9999	-9999	-9999	-9999	-9999	-9999	-9999	-9999	-9999	-9999	-9999	0.47	13.79	8027	6980	142.08	28121	37	8002	35400	3.45	1.78	19.17	58.31	88.46	2.56	63.26	36.15	97.85	0.22	2.25	1.56	238.94	2505.31	0.62	0.15	4.27	0.1	0.01	0.07	0.17
4/21/2017 14:20	GREEN_Pit3	NM_G2315	Wick	10	Grab	Soil water	20	8.41	-9999	60.14	57.51	16.36	117.61	119.65	0.38	0.21	934.95	83.83	10.38	0.07	2579.65	31228	11708	102.54	13994	272	11579	67844	3.31	0.65	0.75	14.15	38.7	1.94	3.33	7.12	7.65	0.06	2.59	0.66	249.04	483.6	4.09	0.19	0.5	0.001	0.001	0.03	0.17
4/23/2017 10:00	GREEN_Pit3	NM_G2322	Prenart	10	Grab	Soil water	17	7.24	-9999	4.9	21.97	2.1	3.73	10.2	0.49	0.21	25.58	4.4	0.26	0.23	14.72	354	676	318.27	4818	10	4666	7176	6.26	0.44	0.36	7.38	114.26	0.25	2.36	8.49	11.79	0.1	0.81	0.49	38.61	1592.48	1.05	0.21	0.21	0.01	0.02	0.02	0.09
4/23/2017 10:00	GREEN_Pit3	NM_G2323	Prenart	60	Grab	Soil water	13	7.62	-9999	13.2	12.1	1.14	4.17	13.9	0.19	0.21	1.49	30.1	0.26	0.09	10.49	983	1651	44.69	10260	2	11064	13049	1.02	0.67	0.24	0.98	10.58	0.46	58.59	14.68	15.34	0.11	0.53	0.5	83.05	642.53	0.35	0.06	1.69	0.02	0.02	1.57	0.09
4/23/2017 10:00	GREEN_Pit3	NM_G2324	Prenart	135	Grab	Soil water	19	7.35	-9999	5.24	14.76	2.08	3.43	7.85	0.49	0.21	1.4	6.84	0.26	0.15	10.96	279	538	528.58	5935	6	5395	5650	9.74	0.7	0.46	7.64	210.78	0.23	2.29	4.78	8.46	0.1	0.5	0.48	33.79	1278.01	1.34	0.39	0.22	0.02	0.01	0.24	0.07
4/24/2017 9:39	GREEN_Pit3	NM_G2325	Prenart	60	Grab	Soil water	15	7.88	-9999	18.46	16.66	1.44	33.75	33.86	0.17	0.21	23.73	30.9	0.26	1.25	296.07	3862	5156	10657.6	27579	34	17217	17085	120.56	6.26	3.39	85.65	3771.11	1.45	5.55	6.6	24.65	0.19	1.66	0.38	70.71	6391.63	6.27	5.13	0.43	0.02	0.02	0.14	0.18
4/30/2017 10:00	GREEN_Pit3	NM_G2355	Prenart	10	Grab	Soil water	23	7.36	-9999	3.86	16.92	-9999	1.02	6.24	0.49	0.21	3.85	3.61	0.26	0.29	10.46	271	543	161.64	5315	46	3201	7316	3.65	0.32	0.28	2.7	107.03	0.58	1.96	4.98	1.85	-9999	0.64	0.6	30.15	1006.09	1.17	-9999	0.05	0.05	0.62	0.16	0.27
4/30/2017 10:00	GREEN_Pit3	NM_G2356	Prenart	30	Grab	Soil water	26	7.42	-9999	4.09	10.42	-9999	0.66	4.97	0.49	0.21	1.36	5.48	0.26	0.19	8.81	302	467	400.98	6448	47	4243	5421	12.45	0.68	0.42	5.37	263.24	0.53	1.77	3.81	1.64	-9999	0.74	0.56	28.16	1106.01	1.55	-9999	0.04	0.05	0.6	0.28	0.27
4/30/2017 10:00	GREEN_Pit3	NM_G2357	Prenart	60	Grab	Soil water	14	7.87	-9999	13	10.33	-9999	1.79	14.73	0.49	0.21	2.72	32.37	0.26	0.26	9.88	1125	1449	38.23	13462	40	9912	12733	1	0.81	0.2	1.52	26	1.26	6.56	13.52	7	-9999	0.65	1.02	69.06	443.93	0.28	-9999	1.1	0.06	0.64	0.56	0.29
5/1/2017 15:20	GREEN_Pit3	NM_G2358	Wick	60	Grab	Soil water	4	7.95	-9999	18.58	14.04	0.99	-9999	-9999	-9999	-9999	-9999	-9999	-9999	1.29	369.49	4315	5237	8436.69	25500	90	15157	17100	173.29	13.4	6.33	105.43	7226	4.62	5.17	7.96	23.52	-9999	1.7	1.99	58.91	9392.26	10.72	-9999	0.33	0.01	0.68	0.62	0.37
5/7/2017 10:00	GREEN_Pit3	NM_G2397	Prenart	10	Grab	Soil water	22	7.57	-9999	4.79	25.41	1.69	0.99	4.88	0.49	0.21	4.34	3.39	0.26	0.06	21.32	370	594	251.6	6527	112	4639	7199	5.31	0.68	0.98	4.13	147.59	0.1	1.95	5.45	40.1	0.06	0.72	2.75	32.54	621.07	1.41	0.38	0.16	0.05	0.05	0.22	0.13
5/7/2017 10:00	GREEN_Pit3	NM_G2398	Prenart	30	Grab	Soil water	26	7.44	-9999	4.94	13.15	0.74	0.2	5.04	0.49	0.21	0.23	5.93	0.26	0.1	13.68	313	487	430.8	6748	1	5340	5590	8.19	0.78	0.21	4.88	217.15	0.11	1.73	3.29	13.75	0.04	0.5	2.66	28.98	1198.65	1.66	0.52	0.13	0.01	0.06	0.23	0.06
5/7/2017 10:00	GREEN_Pit3	NM_G2399	Prenart	60	Grab	Soil water	14	7.71	-9999	15.38	10.63	0.45	1.42	13.96	0.49	0.21	0.23	32.18	0.26	0.04	13.05	1232	1638	98.55	14825	0.3	11292	12749	1.37	1.06	0.09	0.79	33.19	0.12	7.47	2.7	23.65	0.04	0.57	1.77	73.15	492.8	0.4	0.27	1.31	0.01	0.16	1.49	0.08
5/14/2017 10:00	GREEN_Pit3	NM_G2436	Prenart	10	Grab	Soil water	27	7.28	-9999	5.82	26.88	1.09	1.01	7.37	0.49	0.21	0.23	2.89	0.26	0.05	17.34	335	726	221.49	5725	0.3	4886	8474	4.01	0.77	0.24	2.29	109.41	0.09	1.62	4.46	21.41	0.04	0.73	2.24	39.57	927.4	1.28	0.61	0.11	0.01	0.04	0.04	0.08
5/14/2017 10:00	GREEN_Pit3	NM_G2437	Prenart	30	Grab	Soil water	27	7.52	-9999	5.88	16.82	2.34	0.78	8.22	0.49	0.21	1.85	5.82	0.26	0.07	14.39	464	579	332.67	6520	2	5730	6734	6.57	0.91	0.2	4.15	162.19	0.1	1.61	3.96	43.13	0.05	0.48	1.48	34.44	1109.89	1.65	0.73	0.1	0.02	0.05	0.16	0.06
5/14/2017 10:00	GREEN_Pit3	NM_G2438	Prenart	60	Grab	Soil water	22	7.85	-9999	15.08	9.26	0.005	1.38	12.26	0.49	0.21	3.17	25.32	0.26	0.21	11.54	1250	1630	34.72	14061	1	11692	14519	0.87	0.99	0.23	1.65	29.96	1.15	6.39	3.17	12.7	-9999	0.49	1.42	76.52	405.89	0.34	-9999	0.97	0.05	0.63	0.55	0.28
5/15/2017 10:00	GREEN_Pit3	NM_G2443	Wick	10	Grab	Soil water	30	7.97	-9999	55.5	56.01	8.65	109.11	53.77	0.49	0.21	532.11	54.63	0.26	0.26	2559	29000	9410	48.57	18829	12	8846	57987	1.78	1.04	1.22	2.33	60.21	4.93	2.36	4.98	0.92	-9999	1.67	1.25	173.9	713.45	4.64	-9999	0.26	0.03	0.58	0.02	0.35
5/15/2017 10:00	GREEN_Pit3	NM_G2444	Wick	30	Grab	Soil water	60	7.88	-9999	61.78	17.38	1.3	129.67	35.64	2.47	0.21	83.44	30.82	0.26	0.23	2294	23359	14537	96.9	28469	6	21563	40532	2.52	1.25	1.8	5.68	82.16	3.22	2.27	4.71	3.11	-9999	0.88	1.69	110.05	485.47	1.05	-9999	0.38	0.04	0.58	0.02	0.38
5/15/2017 10:15	GREEN_Pit3	NM_G2445	Wick	60	Grab	Soil water	1625	7.14	-9999	15.24	18.84	6.92	34.04	23.77	0.49	0.21	357.71	16.54	0.26	0.08	343.36	2524	5088	165.63	21441	49	17788	12388	5.28	2.29	0.22	0.92	56.27	0.14	1.61	3.83	2.73	0.1	1.18	1.05	63.55	1457.02	1.73	0.73	0.35	0.01	0.01	0.02	0.11
5/21/2017 10:00	GREEN_Pit3	NM_G2476	Prenart	10	Grab	Soil water	24	7.32	-9999	5.38	23.1	0.87	1.08	7.53	0.49	0.21	0.23	2.84	0.26	0.05	14.92	335	675	203.69	5609	0.3	4416	7828	3.41	0.92	0.19	2.16	100.38	0.09	1.56	4.28	22.88	0.04	0.76	1.56	36.23	998.98	1.1	0.56	0.09	0.01	0.02	0.01	0.07
5/21/2017 10:00	GREEN_Pit3	NM_G2477	Prenart	30	Grab	Soil water	22	7.47	-9999	5.62	14.51	1.09	0.66	7.44	0.49	0.21	1.28	4.19	0.26	0.08	13.34	324	555	395.1	6122	1	5482	6119	6.97	0.92	0.44	3.27	174.18	0.09	1.43	2.94	11.37	0.06	0.55	0.92	32.77	1109.63	1.33	0.7	0.11	0.01	0.02	0.19	0.05
5/21/2017 10:00	GREEN_Pit3	NM_G2478	Prenart	60	Grab	Soil water	20	7.62	-9999	14.61	9.62	0.4	1.94	14.75	0.49	0.21	0.23	25.91	0.26	0.03	13.94	1323	1715	51.98	15430	1	11472	13424	1.27	1.21	0.1	0.41	8.86	0.1	6.89	3.91	19.79	0.05	0.55	1.55	79.63	378.73	0.49	0.5	1.13	0.001	0.02	0.56	0.07
5/22/2017 11:00	GREEN_Pit3	NM_G2479	Wick	60	Grab	Soil water	60	7.31	-9999	19.91	20.63	1.38	35.63	20.23	0.49	0.21	0.23	16.62	0.26	1.98	347.7	2256	6498	10691.2	45567	35	20379	15565	179.95	8.74	4.4	62.17	5698.44	1.31	4.77	5.25	19.88	0.3	1.7	2.18	85.81	13106.1	14.21	8.15	0.31	0.07	0.04	0.47	0.14
5/29/2017 10:00	GREEN_Pit3	NM_G2495	Prenart	10	Grab	Soil water	10	7.57	-9999	6.1	23.72	0.79	1.21	3.99	0.49	0.21	0.23	3.1	0.26	0.05	25.6	360	709	98.8	3109	230	5824	10609	1.98	12.09	0.34	3.19	39.67	0.2	2.17	3.96	31.96	0.04	4.67	4.12	42.54	736.05	1.09	0.1	0.02	0.06	0.14	0.08	0.08
5/29/2017 10:00	GREEN_Pit3	NM_G2496	Prenart	30	Grab	Soil water	30	7.89	-9999	5.93	16.1	0.68	0.7	7.99	0.49	0.21	1.68	6.36	0.26	0.11	21.56	331	538	215.19	9383	101	7078	8101	3.08	11.78	0.27	4.94	98.71	0.18	2.03	3.16	41.41	0.06	4.41	4.14	34.71	1339.25	1.29	0.22	0.001	0.06	0.13	0.11	0.06
5/29/2017 10:00	GREEN_Pit3	NM_G2497	Prenart	60	Grab	Soil water	60	8.31	-9999	-9999	-9999	-9999	-9999	-9999	-9999	-9999	-9999	-9999	-9999	-9999	-9999	-9999	-9999	-9999	-9999	-9999	-9999	-9999	-9999	-9999	-9999	-9999	-9999	-9999	-9999	-9999	-9999	-9999	-9999	-9999	-9999	-9999	-9999	-9999	-9999	-9999	-9999	-9999	-9999
6/4/2017 10:00	GREEN_Pit3	NM_G2514	Prenart	10	Grab	Soil water	16	7.35	-9999	3.24	27.5	1.05	-9999	-9999	-9999	-9999	-9999	-9999	-9999	0.04	30	416	782	194.09	5623	1	11195	9830	7.06	0.84	0.47	3.27	87.84	0.08	1.89	5.78	39.7	0.25	0.54	2.68	43.94	3395.14	1.33	0.18	0.11	0.04	0.05	0.001	0.01
6/4/2017 10:00	GREEN_Pit3	NM_G2515	Prenart	30	Grab	Soil water	18	7.34	-9999	2.44	16.32	0.69	0.2	5.19	0.49	0.21	0.23	7.04	0.26	0.09	20.14	397	622	604.86	7002	15	8156	6824	16.16	1.17	0.53	5.48	287.67	0.07	1.67	2.7	34.12	0.18	0.41	3.85	35.69	1885.66	1.84	0.52	0.11	0.06	0.06	0.22	0.001
6/4/2017 10:00	GREEN_Pit3	NM_G2516	Prenart	60	Grab	Soil water	14	7.75	-9999	13.24	9.39	0.45	1.63	14.75	0.49	0.21	0.23	33.2	0.26	0.01	15.95	1646	1979	82.73	12430	36	15490	15417	6.23	1.13	0.15	1.22	19.76	0.06	5.95	4.97	35.86	0.12	0.12	3.5	86.81	678.39	0.36	0.08	1.36	0.05	0.05	0.99	0.001
6/5/2017 11:32	GREEN_Pit3	NM_G2517	Wick	60	Grab	Soil water	10	7.98	-9999	17.08	13.55	1.39	36.93	21.42	0.49	0.21	55.34	19.76	0.26	0.82	408.94	2952	5538	7244.79	24122	68	23645	16590	148.41	5.78	2.88	46.03	3076	0.96	4.22	4.15	20.62	0.51	1.3	3.22	74.6	5889.16	7.75	5.68	0.34	0.09	0.1	0.36	0.06
6/11/2017 10:00	GREEN_Pit3	NM_G2530	Prenart	10	Grab	Soil water	8	7.75	-9999	-9999	-9999	-9999	-9999	-9999	-9999	-9999	-9999	-9999	-9999	-9999	-9999	-9999	-9999	-9999	-9999	-9999	-9999	-9999	-9999	-9999	-9999	-9999	-9999	-9999	-9999	-9999	-9999	-9999	-9999	-9999	-9999	-9999	-9999	-9999	-9999	-9999	-9999	-9999	-9999
6/11/2017 10:00	GREEN_Pit3	NM_G2532	Prenart	60	Grab	Soil water	10	8.08	-9999	12.16	10.83	0.63	1.82	19.05	0.49	0.21	1.95	36.26	0.26	0.01	16.04	1751	1957	91.97	13668	0.3	20336	16442	6.98	1.34	0.22	1.37	29.83	0.06	5.96	2.25	28.53	0.05	0.11	4.18	84.28	781.84	0.41	0.09	1.51	0.05	0.05	1.39	0.01
8/8/2017 10:00	GREEN_Pit3	NM_G2555	Prenart	10	Grab	Soil water	8	6.8	-9999	5.78	32.61	1.1	-9999	-9999	-9999	-9999	-9999	-9999	-9999	0.02	621.63	425.43	755.08	99.04	7537	154.98	26050	7563	5.64	0.42	7.7	7.2	167.69	0.18	3.63	9.83	47.05	0.32	0.81	7.15	42.1	877	1.09	0.11	0.32	0.01	0.05	0.2	0.1
8/8/2017 10:00	GREEN_Pit3	NM_G2556	Prenart	30	Grab	Soil water	11	7.62	-9999	5.89	31.16	2.64	-9999	-9999	-9999	-9999	-9999	-9999	-9999	0.08	446.26	478.01	654.31	722.52	8228	363.01	28994	8129	17.48	0.8	1.18	4.86	363.12	0.3	5.74	5.45	29.5	0.28	0.6	16.7	35.44	1068	1.97	0.58	0.23	0.01	0.04	1.25	0.21
8/15/2017 9:45	GREEN_Pit3	NM_G2557	Wick	30	Grab	Soil water	1250	7.82	-9999	39.65	15.43	0.59	69.54	16.95	0.49	0.21	3.12	11.25	0.26	0.06	1583.43	12088	9943	12.11	16123	44	20290	32828	2.85	0.04	0.04	0.08	39.3	0.14	1.51	1.73	1.26	0.04	0.06	1.34	103.64	796.07	1.12	0.12	0.25	0.01	0.02	0.02	0.05
8/15/2017 9:45	GREEN_Pit3	NM_G2558	Wick	60	Grab	Soil water	60	7.86	-9999	30	12.97	2.49	55.81	23.52	0.72	0.21	159.66	17.13	0.26	0.08	1550.34	7819	7963	20.67	24277	139	29213	23931	4.35	2.64	0.07	0.73	54.04	0.18	1.86	2.01	2.34	0.04	1.14	2.52	100.68	1351.5	1.39	0.14	0.29	0.01	0.01	0.001	0.08
10/2/2017 10:00	GREEN_Pit3	NM_G2637	Prenart	10	Grab	Soil water	10	7.31	-9999	4.81	45.93	2.21	4.73	689.95	0.49	0.21	8	20.47	0.26	0.04	26.3	493.25	838.14	132.88	8789	37.04	31827	9289	4.46	0.57	0.3	6.53	70.1	0.21	2.28	9.86	54.16	0.06	0.84	1.2	49.15	1264	1.54	0.17	0.15	0.09	0.07	0.01	0.13
10/2/2017 10:00	GREEN_Pit3	NM_G2638	Prenart	30	Grab	Soil water	20	7.1	-9999	4.9	29.29	1.17	4.58	519.48	0.49	0.21	4.12	19.31	0.26	0.07	21.21	519.59	666.69	236.06	10925	36.75	26972	6520	7.84	0.77	0.12	6.37	132.76	0.2	1.98	4.48	22.84	0.13	0.72	2.07	44.33	1286	1.95	0.44	0.17	0.05	0.05	0.48	0.1
10/9/2017 10:00	GREEN_Pit3	NM_G2672	Prenart	10	Grab	Soil water	10	7.53	-9999	4.22	41.2	2.1	2.47	170.23	0.49	0.21	6.76	16.37	0.26	0.03	23.22	582.11	899.95	97.94	8083	69.38	10723	6132	3.6	0.17	0.26	6.09	71.87	0.18	2.44	23.71	38.84	0.1	0.88	3.53	50.66	777	1.75	0.15	0.13	0.15	0.05	0.03	0.14
10/9/2017 10:00	GREEN_Pit3	NM_G2673	Prenart	30	Grab	Soil water	11	7.6	-9999	4.89	24.63	1.21	2.16	650.05	0.49	0.21	13.92	22.89	0.26	0.07	21.04	571.06	676.28	323.41	10637	63.59	33574	4111	8.93	0.35	0.3	7.94	195.96	0.21	2.42	11.04	38.18	0.18	0.72	4.47	43.94	1286	2.1	0.53	0.17	0.09	0.04	0.34	0.1
[truncated: 25 more columns]
