# Supplementary material for: Mineral weathering is linked to microbial priming in the critical zone
Source: Nat Commun. 2023 Jan 20;14:345. doi: 10.1038/s41467-022-35671-x (PMC9860040; doi:10.1038/s41467-022-35671-x)
Supplement: Supplementary file 11 — Supplementary Data 9 [file 41467_2022_35671_MOESM11_ESM.xlsx]

## Sheet: NM_SoilWater_Chem_2018
DateTime	SiteCode	SampleCode	SamplingMethod	Offset	SampleType	SampleMedium	SampleVolume	pH	EC	TIC	TOC	TN	F	Cl	NO2	Br	NO3	SO4	PO4	Be9	B11	Na23	Mg24	Al27	Si28	P31	K39	Ca40	Ti49	V51	Cr52	Mn55	Fe56	Co59	Ni60	Cu63	Zn64	Ge74	As75	Se78	Sr88	Y89	Zr90	Nb93	Mo98	Ag107	Cd111	Sn118	Sb121
MST				cm			mL	pH	uS/cm	mg/L	mg/L	mg/L	umoles/L	umoles/L	umoles/L	umoles/L	umoles/L	umoles/L	umoles/L	ug/L	ug/L	ug/L	ug/L	ug/L	ug/L	ug/L	ug/L	ug/L	ug/L	ug/L	ug/L	ug/L	ug/L	ug/L	ug/L	ug/L	ug/L	ug/L	ug/L	ug/L	ug/L	ng/L	ug/L	ug/L	ug/L	ug/L	ug/L	ug/L	ug/L
(Detection limits)										0.03	0.061	0.01	0.39	0.47	0.97	0.42	0.45	0.5	0.51	0.003	0.179	0.166	0.091	0.085	5.172	0.24	1.218	0.464	0.079	0.034	0.076	0.031	0.008	0.016	0.066	0.044	0.069	0.068	0.07	0.375	0.03	0.48	0.001	0.002	0.01	0.001	0.004	0.016	0.004
(Lab Method)								PH_EC2	PH_EC2	TOC-VCSH	TOC-VCSH	TOC-VCSH	DionexIC	DionexIC	DionexIC	DionexIC	DionexIC	DionexIC	DionexIC	ICP-MS	ICP-MS	ICP-MS	ICP-MS	ICP-MS	ICP-MS	ICP-MS	ICP-MS	ICP-MS	ICP-MS	ICP-MS	ICP-MS	ICP-MS	ICP-MS	ICP-MS	ICP-MS	ICP-MS	ICP-MS	ICP-MS	ICP-MS	ICP-MS	ICP-MS	ICP-MS	ICP-MS	ICP-MS	ICP-MS	ICP-MS	ICP-MS	ICP-MS	ICP-MS
3/28/2018 14:00	GREEN_Pit1	NM_G2692	Prenart	30	Grab	Soil water	1	7.87	-9999	-9999	-9999	-9999	6.19	70.4	0.48	0.21	15.65	43.28	0.25	0.02	49.31	1804.75	3977	106.01	23104	129.03	1824.07	26657	9.67	3.81	1.74	10.77	147.71	0.56	8.4	43.26	129.7	0.17	2.28	0.92	111.98	1227.54	0.58	0.12	0.38	0.06	0.17	0.03	0.17
4/4/2018 14:00	GREEN_Pit1	NM_G2719	Prenart	30	Grab	Soil water	1	7.99	-9999	-9999	-9999	-9999	5.85	97.66	0.48	0.21	16.21	30.48	0.25	0.04	44.88	2340	3172	129.39	21454	45.12	2828	23103	5.28	10.64	1.81	12.45	140.22	0.32	23.34	97.12	122.49	0.14	5.62	1.47	86.35	704	0.22	0.1	0.37	0.05	0.61	0.11	0.44
8/8/2018 9:47	GREEN_Pit1	NM_G2788	Wick	10	Grab	Soil water	500	7.38	-9999	0.49	112.4	12.21	389.24	65.76	12.28	0.21	893.39	28.24	18.91	0.19	2860	25254	10819	425.99	24602	318.09	14596.8	47307	14.76	4.42	1.45	22.99	223.02	0.58	3.97	8.03	3.44	0.31	5.03	1.03	135.6	3063	7.63	1.13	0.3	0.04	0.17	0.02	0.19
3/14/2018 14:00	GREEN_Pit2	NM_G2686	Prenart	135	Grab	Soil water	3	6.96	-9999	-9999	-9999	-9999	6.64	66.99	0.48	0.21	1.62	409.9	0.25	0.04	14.26	4484	2267	19.22	28546	7.97	5257	11645	7.17	1.07	0.37	5.5	18.89	0.56	9.62	13.31	198.95	0.06	0.82	0.73	75.53	1281.92	0.03	0.03	0.17	0.04	0.08	0.008	0.1
3/21/2018 14:00	GREEN_Pit2	NM_G2691	Prenart	135	Grab	Soil water	3	6.9	-9999	-9999	-9999	-9999	5.05	64.7	0.48	0.21	0.22	377.59	0.25	0.04	11.85	4393	2155	15.54	27541	0.45	5076	11592	7.51	2.17	0.28	4.35	14.71	0.24	2.67	9.2	76.45	0.05	1.27	0.52	71.82	1243.81	0.03	0.03	0.16	0.01	0.07	0.03	0.12
3/28/2018 14:00	GREEN_Pit2	NM_G2693	Prenart	135	Grab	Soil water	2	6.98	-9999	-9999	-9999	-9999	4.99	67.03	0.48	0.21	9.82	392.75	0.25	0.03	12.99	4367	2276	22.82	28293	0.14	5044	13655	7.3	2.05	0.3	3.33	16.18	0.17	6.88	6.22	33.39	0.06	1.1	0.33	73.37	915.98	0.03	0.02	0.14	0.01	0.07	0.008	0.08
4/4/2018 14:00	GREEN_Pit2	NM_G2720	Prenart	135	Grab	Soil water	1	7.04	-9999	-9999	-9999	-9999	6.03	118.29	0.48	0.21	24.05	321.33	0.25	0.03	12.99	4784	1955.3	153.84	22662	260.05	5919	12923	6.44	7.23	1.33	14.93	146.71	0.27	16.85	34.63	122.58	0.17	3.06	1.71	58.23	618.87	0.04	0.04	0.08	0.02	0.29	0.02	0.28
4/11/2018 14:00	GREEN_Pit2	NM_G2742	Prenart	135	Grab	Soil water	3	7.03	-9999	2.63	45.97	-9999	-9999	-9999	-9999	-9999	-9999	-9999	-9999	0.01	12.87	4613.54	2326.38	25.58	26701.9	129.02	5041.52	12388.1	5.94	0.38	0.37	7.08	21.74	0.36	2.86	34.61	80.35	0.03	0.34	0.81	73.81	3330.77	0.36	0.001	0.53	0.07	0.03	0.11	0.11
4/11/2018 9:48	GREEN_Pit2	NM_G2744	Wick	10	Grab	Soil water	500	-9999	-9999	17.45	33.64	5.97	58.81	49.09	0.76	0.21	2.48	11.26	0.25	0.09	1958.81	17147.7	2894.89	1680.73	9214	197.77	9419.36	7527.03	26.1	3.29	0.68	18.58	789.72	0.21	1.8	2.3	4.56	0.79	1.62	0.26	16.92	1626.25	2.32	1.87	0.39	0.03	0.02	0.13	0.14
4/18/2018 14:00	GREEN_Pit2	NM_G2754	Prenart	135	Grab	Soil water	2	7.33	-9999	-9999	-9999	-9999	5.63	82.85	0.48	0.21	0.22	406.44	0.25	0.02	20.01	4872.34	2267.44	6.75	30466.7	1.13	5207.13	11422.1	8.14	3.05	0.34	3.23	0.54	0.29	2.07	20.05	24.6	0.05	1.55	0.19	71.99	1432.62	0.03	0.001	0.69	0.01	0.03	0.04	0.11
4/25/2018 14:00	GREEN_Pit2	NM_G2767	Prenart	135	Grab	Soil water	2	7.01	-9999	-9999	-9999	-9999	5.33	329.62	0.48	0.21	280.44	365.16	0.25	0.01	16.35	6281.93	2193.01	7.88	32518.9	0.12	5797.13	10359.3	8.24	4.32	0.43	14.42	2.05	0.34	5.02	58.09	118.5	0.05	1.78	1.66	72.07	1150.23	0.03	0.01	0.35	0.01	0.12	0.07	0.11
5/2/2018 14:00	GREEN_Pit2	NM_G2774	Prenart	135	Grab	Soil water	2.5	7.22	-9999	-9999	-9999	-9999	-9999	-9999	-9999	-9999	-9999	-9999	-9999	-9999	-9999	-9999	-9999	-9999	-9999	-9999	-9999	-9999	-9999	-9999	-9999	-9999	-9999	-9999	-9999	-9999	-9999	-9999	-9999	-9999	-9999	-9999	-9999	-9999	-9999	-9999	-9999	-9999	-9999
5/9/2018 14:00	GREEN_Pit2	NM_G2780	Prenart	135	Grab	Soil water	2.5	7.18	-9999	-9999	-9999	-9999	-9999	-9999	-9999	-9999	-9999	-9999	-9999	-9999	-9999	-9999	-9999	-9999	-9999	-9999	-9999	-9999	-9999	-9999	-9999	-9999	-9999	-9999	-9999	-9999	-9999	-9999	-9999	-9999	-9999	-9999	-9999	-9999	-9999	-9999	-9999	-9999	-9999
8/2/2018 10:00	GREEN_Pit2	NM_G2783	Prenart	10	Grab	Soil water	38	4.54	-9999	0.14	48.65	3.6	6.3	151.38	0.48	0.21	38.21	43.58	0.25	0.07	34.44	1114.05	1413.26	149.27	15026	119.82	13803.7	8832	8.13	2.17	0.79	11.44	178.73	0.23	4.44	32.38	15.71	0.21	1.36	0.58	51.1	1477.14	2.13	0.24	0.48	0.03	0.02	0.06	0.1
8/8/2018 10:00	GREEN_Pit2	NM_G2789	Wick	10	Grab	Soil water	500	7.57	-9999	2.92	46.64	9.37	8.12	14.16	3.51	0.21	109.8	25.17	3.78	0.24	5007.91	43164	5158	2724.98	18171	283.54	13134.3	13296	56.85	6.11	1.83	47.31	1738.68	0.55	3.08	3.7	7.06	1.47	3.25	0.67	30.99	2452.91	4.76	3.35	0.96	0.04	0.04	0.07	0.29
8/15/2018 10:00	GREEN_Pit2	NM_G2800	Prenart	10	Grab	Soil water	24	4.33	-9999	0.13	14.78	0.42	39.63	23.9	0.48	0.21	0.22	29.03	59.4	0.1	159	1059	1132	130	15777	123.1	13097	7599	7.77	3.79	0.59	6.42	182.01	0.15	3.64	11.4	7.36	0.18	2.02	0.35	42.26	1580.8	2.5	0.2	0.49	0.04	0.02	0.1	0.11
9/24/2018 10:00	GREEN_Pit2	NM_G2810	Wick	10	Grab	Soil water	90	7.76	-9999	21.13	16.94	2.71	134.87	54.73	1.85	0.21	184.56	21.98	9.07	-9999	-9999	-9999	-9999	-9999	-9999	-9999	-9999	-9999	-9999	-9999	-9999	-9999	-9999	-9999	-9999	-9999	-9999	-9999	-9999	-9999	-9999	-9999	-9999	-9999	-9999	-9999	-9999	-9999	-9999
9/24/2018 10:00	GREEN_Pit2	NM_G2811	Prenart	10	Grab	Soil water	10	7.14	-9999	0.54	12.2	0.27	7.49	63.47	0.48	0.21	5.15	20.94	0.25	-9999	-9999	-9999	-9999	-9999	-9999	-9999	-9999	-9999	-9999	-9999	-9999	-9999	-9999	-9999	-9999	-9999	-9999	-9999	-9999	-9999	-9999	-9999	-9999	-9999	-9999	-9999	-9999	-9999	-9999
9/24/2018 10:00	GREEN_Pit2	NM_G2812	Prenart	135	Grab	Soil water	9	7.28	-9999	0.74	15	6.98	22.51	114.14	0.48	12.74	0.22	430.02	0.25	-9999	-9999	-9999	-9999	-9999	-9999	-9999	-9999	-9999	-9999	-9999	-9999	-9999	-9999	-9999	-9999	-9999	-9999	-9999	-9999	-9999	-9999	-9999	-9999	-9999	-9999	-9999	-9999	-9999	-9999
3/28/2018 14:00	GREEN_Pit3	NM_G2694	Prenart	10	Grab	Soil water	3	6.93	-9999	-9999	-9999	-9999	48.91	59.5	13.34	10.46	4.06	7.89	15.52	0.03	14.56	717.65	826.13	62.04	7549	0.12	731.22	8952	2.56	2.96	0.79	5	55.73	0.14	17.3	16.2	41.9	0.07	1.95	0.57	39.49	798.46	0.45	0.09	0.07	0.01	0.05	0.07	0.1
4/4/2018 14:00	GREEN_Pit3	NM_G2721	Prenart	10	Grab	Soil water	4	7.19	-9999	3.81	64.93	-9999	-9999	-9999	-9999	-9999	-9999	-9999	-9999	0.02	15.96	601.12	640.16	90.87	7039.55	46.22	5193.55	8427.48	3.32	0.06	0.51	4.5	54.09	0.14	4.92	14.62	47.4	0.03	0.99	0.2	34.03	582.29	0.85	0.08	0.19	0.03	0.05	0.1	0.09
4/4/2018 14:00	GREEN_Pit3	NM_G2722	Prenart	30	Grab	Soil water	5	5.52	-9999	3.14	25.44	-9999	-9999	-9999	-9999	-9999	-9999	-9999	-9999	0.04	13.93	854.05	1058.36	36.18	8489.61	17.93	8249.32	12407.9	2.98	0.44	0.82	4.01	47.24	0.2	8.45	11.91	33.86	0.03	0.6	3.29	67	787.39	0.92	0.08	0.23	0.03	0.05	0.56	0.09
4/11/2018 14:00	GREEN_Pit3	NM_G2743	Prenart	30	Grab	Soil water	2	7.14	-9999	-9999	-9999	-9999	3.02	421.92	0.48	0.21	0.22	45.72	0.25	0.04	105.74	1413.92	922.58	49.46	9257	51.85	1441.32	11102	2.43	6.24	1.36	6.67	71.3	0.23	6.21	58.4	51.79	0.08	2.9	1.14	49.36	559.12	0.18	0.03	0.19	0.02	0.09	0.58	0.16
8/8/2018 10:20	GREEN_Pit3	NM_G2790	Wick	10	Grab	Soil water	5	8.56	-9999	-9999	-9999	-9999	101.12	35.4	5.35	0.21	257.04	44.74	6.29	-9999	-9999	-9999	-9999	-9999	-9999	-9999	-9999	-9999	-9999	-9999	-9999	-9999	-9999	-9999	-9999	-9999	-9999	-9999	-9999	-9999	-9999	-9999	-9999	-9999	-9999	-9999	-9999	-9999	-9999
8/8/2018 10:00	GREEN_Pit3	NM_G2791	Prenart	10	Grab	Soil water	3	7.83	-9999	-9999	-9999	-9999	152.14	97.42	4.18	0.21	25.52	23.63	5.77	-9999	-9999	-9999	-9999	-9999	-9999	-9999	-9999	-9999	-9999	-9999	-9999	-9999	-9999	-9999	-9999	-9999	-9999	-9999	-9999	-9999	-9999	-9999	-9999	-9999	-9999	-9999	-9999	-9999	-9999
8/8/2018 10:00	GREEN_Pit3	NM_G2792	Prenart	30	Grab	Soil water	24	4.44	-9999	-9999	-9999	-9999	9.34	175.47	3.54	0.21	42.27	99.17	0.25	0.06	145.87	919	875	35.76	12001	107.1	9984	11147	3.43	3.66	0.47	2.41	46.98	0.28	2.91	6.29	82.43	0.11	1.76	0.72	56.72	1256.87	1.64	0.24	0.23	0.02	0.01	0.51	0.09
8/15/2018 10:00	GREEN_Pit3	NM_G2804	Prenart	10	Grab	Soil water	17	7.47	-9999	1.22	39.69	2.75	4.93	71.38	4.69	2.34	2.1	18.61	0.25	-9999	-9999	-9999	-9999	-9999	-9999	-9999	-9999	-9999	-9999	-9999	-9999	-9999	-9999	-9999	-9999	-9999	-9999	-9999	-9999	-9999	-9999	-9999	-9999	-9999	-9999	-9999	-9999	-9999	-9999
8/15/2018 10:00	GREEN_Pit3	NM_G2805	Prenart	30	Grab	Soil water	32	7.48	-9999	12.86	22.16	1.44	9.35	211.78	4.72	3.57	19.23	93.36	0.25	-9999	-9999	-9999	-9999	-9999	-9999	-9999	-9999	-9999	-9999	-9999	-9999	-9999	-9999	-9999	-9999	-9999	-9999	-9999	-9999	-9999	-9999	-9999	-9999	-9999	-9999	-9999	-9999	-9999	-9999
9/24/2018 10:00	GREEN_Pit3	NM_G2813	Wick	60	Grab	Soil water	240	7.68	-9999	30.4	23.36	1.36	166.23	55.97	0.48	0.21	167.65	43.17	7.07	-9999	-9999	-9999	-9999	-9999	-9999	-9999	-9999	-9999	-9999	-9999	-9999	-9999	-9999	-9999	-9999	-9999	-9999	-9999	-9999	-9999	-9999	-9999	-9999	-9999	-9999	-9999	-9999	-9999	-9999
[truncated: 25 more columns]
