# Supplementary material for: Mineral weathering is linked to microbial priming in the critical zone
Source: Nat Commun. 2023 Jan 20;14:345. doi: 10.1038/s41467-022-35671-x (PMC9860040; doi:10.1038/s41467-022-35671-x)
Supplement: Supplementary file 12 — Supplementary Data 10 [file 41467_2022_35671_MOESM12_ESM.xlsx]

## Sheet: NM_SoilWater_Chem_2019
DateTime	SiteCode	SampleCode	SamplingMethod	Offset	SampleType	SampleMedium	SampleVolume	pH	EC	TIC	TOC	TN	F	Cl	NO2	Br	NO3	SO4	PO4	Be9	B11	Na23	Mg24	Al27	Si28	P31	K39	Ca40	Ti49	V51	Cr52	Mn55	Fe56	Co59	Ni60	Cu63	Zn64	Ge74	As75	Se78	Sr88	Y89	Zr90	Nb93	Mo98	Ag107	Cd111	Sn118	Sb121
MST				cm			mL	pH	uS/cm	mg/L	mg/L	mg/L	umoles/L	umoles/L	umoles/L	umoles/L	umoles/L	umoles/L	umoles/L	ug/L	ug/L	ug/L	ug/L	ug/L	ug/L	ug/L	ug/L	ug/L	ug/L	ug/L	ug/L	ug/L	ug/L	ug/L	ug/L	ug/L	ug/L	ug/L	ug/L	ug/L	ug/L	ng/L	ug/L	ug/L	ug/L	ug/L	ug/L	ug/L	ug/L
(Detection limits)										0.07	0.07	0.04	0.39	0.47	0.97	0.42	0.45	0.5	0.51	0.026	0.052	0.049	0.072	0.04	0.327	0.315	1.729	0.29	0.115	0.055	0.109	0.014	0.014	0.015	0.022	0.031	0.022	0.069	0.021	0.765	0.017	0.861	0.007	0.051	0.048	0.014	0.041	0.009	0.012
(Lab Method)								PH_EC2	PH_EC2	TOC-VCSH	TOC-VCSH	TOC-VCSH	DionexIC	DionexIC	DionexIC	DionexIC	DionexIC	DionexIC	DionexIC	ICP-MS	ICP-MS	ICP-MS	ICP-MS	ICP-MS	ICP-MS	ICP-MS	ICP-MS	ICP-MS	ICP-MS	ICP-MS	ICP-MS	ICP-MS	ICP-MS	ICP-MS	ICP-MS	ICP-MS	ICP-MS	ICP-MS	ICP-MS	ICP-MS	ICP-MS	ICP-MS	ICP-MS	ICP-MS	ICP-MS	ICP-MS	ICP-MS	ICP-MS	ICP-MS
4/7/2019 10:00	GREEN_Pit1	NM_G2814	Prenart	30	Grab	Soil water	25	8.24	-9999	31.55	25.72	2.16	6.37	38.23	0.49	0.21	44.72	16.2	0.26	0.03	141.58	1523.26	3904.6	5.11	7965.92	64.74	23781	28152	3.06	1.17	0.17	2.3	46.89	0.19	1.74	14.65	11.41	0.04	1.19	2.82	122.7	312.45	0.44	0.63	1.63	0.01	0.021	0.03	0.06
4/7/2019 10:00	GREEN_Pit1	NM_G2815	Prenart	60	Grab	Soil water	30	8.54	-9999	30.75	18.87	1.75	7.9	14.31	0.49	0.21	14.09	17.43	0.26	0.07	118.07	2705.97	4611.57	5.36	12278.9	46.02	19038.8	26186.1	3.47	3.17	0.36	1.16	25.75	0.17	1.37	6.76	11.15	0.25	1.22	5.71	142.57	521.28	0.46	0.64	1.15	0.02	0.021	0.08	0.06
4/7/2019 10:00	GREEN_Pit1	NM_G2816	Prenart	135	Grab	Soil water	44	6.2	-9999	0.61	33.37	1.39	0.2	111.19	0.49	0.21	1.17	206.13	0.26	0.86	76.44	17016.8	3248.79	10.72	28474.9	31.3	1221.45	20027	6.79	3.05	0.33	16.68	20.21	0.24	2.77	6.7	11.76	0.5	1.33	0.56	131.21	31802.9	0.58	0.64	0.49	0.02	0.021	0.07	0.1
4/8/2019 12:30	GREEN_Pit1	NM_G2817	Wick	10	Grab	Soil water	500	7.33	-9999	38.11	58.5	2.56	12.39	7.67	0.49	0.21	19.56	32.41	0.26	0.1	909.69	7233.89	8573.62	88.37	13836.3	105.81	8789.4	40075.9	5.89	0.51	0.68	2.17	88.42	0.2	2.36	3.92	1.64	0.13	1.39	0.48	94.71	92.31	3.97	0.57	0.51	0.01	0.08	0.03	0.13
4/8/2019 12:30	GREEN_Pit1	NM_G2818	Wick	30	Grab	Soil water	50	8.67	-9999	147.24	39.96	5.42	79.36	48.36	6.64	0.21	163.83	66.18	0.26	0.08	15964.5	200026	21908	6.94	26451.7	568.53	6398.88	29601.5	5.71	2.39	2.78	0.79	5.71	0.29	2.47	8.99	2.66	0.035	4.56	0.38	15.71	81.01	3.2	0.28	0.67	0.04	0.11	0.03	0.48
4/8/2019 12:30	GREEN_Pit1	NM_G2819	Wick	60	Grab	Soil water	500	7.94	-9999	86.26	48.89	1.86	36.02	68.04	0.49	0.21	14.6	114.71	6.9	0.02	6923.95	62536	21334.3	11.96	28780.2	229.21	23263.6	41376.1	7.02	2.65	0.46	0.47	2.68	0.3	1.94	2.67	2.1	0.04	2.61	0.38	54.71	65.65	1.53	0.22	0.9	0.02	0.021	0.01	0.19
4/11/2019 10:00	GREEN_Pit1	NM_G2820	Prenart	10	Grab	Soil water	3	7.84	-9999	-9999	-9999	-9999	0.2	65.58	2.63	0.21	179.27	46.25	6.97	-9999	-9999	-9999	-9999	-9999	-9999	-9999	-9999	-9999	-9999	-9999	-9999	-9999	-9999	-9999	-9999	-9999	-9999	-9999	-9999	-9999	-9999	-9999	-9999	-9999	-9999	-9999	-9999	-9999	-9999
4/11/2019 10:00	GREEN_Pit1	NM_G2821	Prenart	30	Grab	Soil water	36	7.89	-9999	21.89	28.38	2.51	1.79	8.42	0.49	0.21	29.57	8.07	0.26	0.03	57.63	382.24	3351.42	3.55	6828.48	54.61	18839.4	17712.6	2.02	1.53	0.28	0.67	43.79	0.11	0.75	6.25	12.19	0.035	0.8	5.84	83.79	99.45	0.37	0.6	0.83	0.01	0.021	0.07	0.07
4/11/2019 10:00	GREEN_Pit1	NM_G2822	Prenart	60	Grab	Soil water	25	7.98	-9999	25.03	20.39	1.68	2.18	8.12	0.49	0.21	14.7	6.34	0.26	0.06	33.43	1530.48	4629.3	11.57	9732.45	39.13	19642.5	19318.9	2.9	2.47	0.34	0.4	33.19	0.1	0.73	4.1	10.16	0.04	1.11	3.07	108.03	158.59	0.27	0.65	0.69	0.04	0.021	0.02	0.03
4/11/2019 10:00	GREEN_Pit1	NM_G2823	Prenart	135	Grab	Soil water	63	6.87	-9999	1.46	45.49	1.56	0.2	101.59	0.49	0.21	1.8	175.25	0.26	0.75	21.75	15795.2	3081.1	9.35	25055.7	32.33	1133.42	19327	5.21	3.28	0.11	10.02	20.22	0.22	3.71	4.33	10.04	0.71	1.79	5.01	127.96	43893.9	0.88	0.54	0.69	0.007	0.021	0.01	0.1
4/23/2019 10:00	GREEN_Pit1	NM_G2830	Prenart	10	Grab	Soil water	2	8.13	-9999	-9999	-9999	-9999	0.2	31.4	1.64	0.21	273.5	22.76	5.98	0.04	136.81	2134.08	3116.73	61.23	13567	172.99	15200.1	25055.3	4.78	2.46	0.98	6.05	46.62	0.23	1.62	13.07	45.98	0.08	1.36	2.29	97.13	303.12	0.82	0.89	1.77	0.01	0.03	4.59	0.27
4/23/2019 10:00	GREEN_Pit1	NM_G2831	Prenart	30	Grab	Soil water	65	8.06	-9999	21.23	13.396	0.9425	2.06	5.98	0.49	0.21	28.87	9.22	0.26	0.02	55.89	204.99	2527.32	5.92	8162.89	42.36	15775.7	20726.3	2.84	2.18	0.055	1	47.59	0.11	1.14	3.11	7.06	0.18	0.84	1.16	85.67	261.54	0.51	0.51	0.43	0.05	0.021	0.01	0.03
4/23/2019 10:00	GREEN_Pit1	NM_G2832	Prenart	60	Grab	Soil water	70	7.89	-9999	31.07	8.27	0.72	2.79	5.96	0.49	0.21	29.99	7.13	0.26	0.013	32	1171.32	4110.44	4.29	12281.5	30.26	20184.5	25372.3	2.72	3.27	0.12	0.37	27.4	0.1	1.14	1.74	6.31	0.15	1.08	1.06	132.08	376.47	0.4	0.58	0.78	0.04	0.04	0.01	0.04
4/23/2019 10:00	GREEN_Pit1	NM_G2833	Prenart	135	Grab	Soil water	70	7.39	-9999	3.42	27.257	0.8164	0.5	152.54	0.49	1.26	4.74	234.97	0.26	0.49	17.29	12607.5	1885.66	5.7	25196.5	40.15	886.12	11673.4	5.58	2.56	0.055	3.92	14.9	0.12	3.44	2.76	8	0.68	2.19	2.93	75.74	38058.4	0.7	0.56	0.96	0.03	0.021	0.03	0.05
4/24/2019 10:02	GREEN_Pit1	NM_G2834	Wick	30	Grab	Soil water	575	7.64	-9999	60.53	28.5	1.28	16.93	16.89	0.49	0.21	12.01	29.91	0.26	0.013	2025.9	30630.3	13631.1	11.41	14247.9	57.33	2890.33	44345.9	3.45	2.75	0.67	0.78	25.54	0.4	2.35	2	0.57	0.035	2.11	0.78	17.69	191.48	1.93	0.23	0.64	0.01	0.021	0.06	0.15
4/29/2019 10:02	GREEN_Pit1	NM_G2835	Wick	60	Grab	Soil water	750	7.67	-9999	60.61	23.89	2.95	13.22	15.82	0.49	0.21	14.37	31.05	0.26	0.03	1149.17	11494.1	12926	4.69	18979.8	119.65	21035.7	47515.2	4.38	2.54	0.2	0.27	10.93	0.29	1.56	1.57	1.1	0.1	1.87	0.58	82.54	49.29	1.45	0.27	1	0.02	0.021	0.04	0.08
4/30/2019 10:00	GREEN_Pit1	NM_G2852	Prenart	30	Grab	Soil water	34	7.58	-9999	17.19	21.25	1.28	2.13	7.47	0.49	0.21	26.75	12.63	3.84	0.013	63.21	216.07	2232.78	23.24	10118.5	34.69	17647	18062.4	3.39	2.41	0.28	2.13	38.19	0.12	1.01	3.83	13.76	0.1	1.98	4.9	71.75	376.23	0.67	0.57	0.58	0.01	0.14	0.08	0.04
4/30/2019 10:00	GREEN_Pit1	NM_G2853	Prenart	60	Grab	Soil water	36	8.01	-9999	25.23	15.23	1.58	3.2	7.88	0.49	0.21	33.62	8.23	0.26	0.06	39.16	1083.88	3637.39	4.27	13185.4	31.86	22523.5	22591.3	3.62	3.42	0.15	1.15	21.58	0.14	1.29	1.54	8.86	0.06	0.95	1.37	108.77	586.13	0.5	0.54	0.79	0.02	0.021	0.05	0.09
4/30/2019 10:00	GREEN_Pit1	NM_G2854	Prenart	135	Grab	Soil water	29	7	-9999	3.68	41.33	3.39	42.32	20.1	1.28	0.21	14.8	21.68	0.26	0.39	21.85	14008.8	1679.76	6.9	25141.2	23.07	862.48	11006	4.95	2.38	0.055	3.6	5.99	0.18	2.54	2.78	14.83	0.47	0.95	0.38	68.04	30052.4	0.46	0.33	0.74	0.03	0.021	0.02	0.09
5/7/2019 10:00	GREEN_Pit1	NM_G2881	Prenart	30	Grab	Soil water	25	7.7	-9999	16.8	220.97	12.28	2.7	14.03	0.49	0.21	9.55	14.9	0.26	0.07	58.69	379.38	2207.98	8.59	11504.3	3.28	18415.2	17225.9	2.53	2.47	0.39	2.05	27.14	0.11	1.51	8.31	21.89	0.035	1.27	4.07	67.64	488.04	0.66	0.41	0.41	0.02	0.021	0.01	0.04
5/7/2019 10:00	GREEN_Pit1	NM_G2882	Prenart	60	Grab	Soil water	34	7.82	-9999	28.1	108.75	4.78	3.14	9.3	0.49	0.21	35.57	9.5	0.26	0.013	32.66	1121.18	3384.45	7.86	13706.6	0.31	22035.4	19899.4	4.03	3.46	0.055	0.95	8.28	0.09	1.06	2.02	13.31	0.07	1.75	3.26	97.89	551.74	0.55	0.29	0.67	0.02	0.03	0.03	0.07
5/7/2019 10:00	GREEN_Pit1	NM_G2883	Prenart	135	Grab	Soil water	26	7.18	-9999	4	200.43	13.77	0.87	120.23	0.49	0.21	5.87	201.16	0.26	0.39	12.76	13601.8	1572.1	4.07	25331.6	0.14	920.16	10752.6	4.09	2.43	0.23	2.54	6.97	0.11	2.45	3.18	22.67	0.31	1.56	4.94	60.7	32652.1	0.5	0.31	0.85	0.03	0.021	0.01	0.07
5/10/2019 10:00	GREEN_Pit1	NM_G2884	Wick	10	Grab	Soil water	50	7.54	-9999	36.72	25.35	1.79	96.64	9.33	0.49	0.21	80.26	10.35	4.75	0.08	920.78	3493.53	9623.36	34.28	24470.9	93.99	8739.52	46297.5	7.51	2.34	1.08	2.69	29.55	0.36	2.32	2.94	1.9	0.21	2.18	5.88	124.49	1081.09	4.06	0.36	0.33	0.24	0.03	0.03	0.29
5/14/2019 10:00	GREEN_Pit1	NM_G2913	Prenart	30	Grab	Soil water	36	7.55	-9999	18.53	209.89	12.28	2.2	15.32	0.49	0.21	2.95	20.8	0.26	0.013	52.48	235.83	2631.9	12.17	12278.5	27.82	18676.9	21795.6	2.64	2.29	0.51	0.75	43.31	0.12	1.58	4.78	21.22	0.08	0.86	7.09	70.41	510.23	0.79	0.39	0.49	0.01	0.021	0.01	0.08
5/14/2019 10:00	GREEN_Pit1	NM_G2914	Prenart	60	Grab	Soil water	38	7.69	-9999	39.09	88.22	4.39	2.87	9.01	0.49	0.21	30.71	10.53	0.26	0.03	31.94	998.13	3836.72	8.26	15703.6	35.1	23869.8	24193	2.4	3.44	0.5	0.15	13.14	0.09	0.88	1.43	10.06	0.09	1.3	5.93	98.12	600.73	0.57	0.27	0.74	0.007	0.021	0.01	0.05
5/14/2019 10:00	GREEN_Pit1	NM_G2915	Prenart	135	Grab	Soil water	32	7.26	-9999	3.93	216.73	13.34	0.71	117.12	0.49	0.21	6.57	198.21	0.26	0.31	12.92	15034.5	1520.09	7.01	29859.4	38.98	907.48	12652.9	5.44	2.78	0.79	1.56	0.7	0.12	1.96	2.46	10.96	0.63	1.34	0.87	60.22	34873.7	0.61	0.35	0.84	0.02	0.04	0.01	0.02
5/28/2019 10:00	GREEN_Pit1	NM_G2950	Prenart	30	Grab	Soil water	12	7.41	-9999	13.11	28.27	1.21	2.49	18.12	0.49	0.21	3.21	21.03	0.26	0.04	75.84	382.95	2831.06	18.25	14469.9	19.48	20323.8	21418.5	10.26	1.39	0.78	7.09	80.93	0.26	2.72	9.08	36.97	0.46	1.2	4.55	77.38	553.25	0.97	0.2	0.53	0.02	0.04	0.03	0.11
5/28/2019 10:00	GREEN_Pit1	NM_G2951	Prenart	60	Grab	Soil water	35	7.31	-9999	18.32	10.99	0.6	2.97	10.53	0.49	0.21	20.62	11.66	0.26	0.04	49.73	1279.35	4053.52	4.96	17769.8	35.86	25616.3	23582.3	11.33	2.73	0.32	0.87	37.74	0.14	1.4	2	20.83	0.41	1.22	5.19	107.14	678.37	0.85	0.17	0.78	0.01	0.021	0.01	0.05
5/28/2019 10:00	GREEN_Pit1	NM_G2952	Prenart	135	Grab	Soil water	28	6.5	-9999	2.68	22.57	0.84	2.67	270.38	0.49	1.59	15.91	441.78	0.26	0.51	24.99	17264.5	2045	7.55	34524.5	20.28	1225.13	13112.8	19.92	1.84	0.38	2.98	26.72	0.19	3.3	3.41	19.19	1.19	1.58	3.63	72.16	38888	0.62	0.14	0.9	0.01	0.021	0.03	0.09
5/30/2019 11:00	GREEN_Pit1	NM_G2953	Wick	10	Grab	Soil water	72	7.86	-9999	30.99	38.06	1.81	118.68	6.69	0.49	0.21	62.14	9.43	5.97	0.04	1279.91	4532.03	10466.5	32.88	26409.8	124.87	10345.3	52468.1	19.41	2.16	1.25	10.55	78.46	0.41	2.47	3.27	8.47	0.36	2.59	2.23	115.24	1464.7	5.53	0.24	0.22	0.02	0.021	0.02	0.13
6/6/2019 10:00	GREEN_Pit1	NM_G2963	Prenart	30	Grab	Soil water	22	7.06	-9999	13.4	30.58	1.24	3.05	21.37	0.49	0.21	4.13	17.7	0.26	0.09	104.58	416.77	2669.81	14.93	16585.7	1.99	21228.5	19859.2	11.83	1.87	0.39	2.43	51.13	0.16	2.44	5.83	30.78	0.3	1.32	1.72	73.78	627.55	1.01	0.11	0.62	0.007	0.021	0.02	0.09
6/6/2019 10:00	GREEN_Pit1	NM_G2964	Prenart	60	Grab	Soil water	32	7.41	-9999	18.72	12.94	0.58	3.77	12.32	0.49	0.21	10.11	13.92	0.26	0.06	65.99	1480.75	3807.67	7.66	18694.7	9.13	25151.6	22189.4	13.14	3.27	0.19	0.85	28.17	0.16	1.69	2.01	24.25	0.29	1.1	0.72	107.12	742.22	0.76	0.08	0.79	0.007	0.021	0.005	0.06
6/6/2019 10:00	GREEN_Pit1	NM_G2965	Prenart	135	Grab	Soil water	23	7.09	-9999	2.54	20.78	0.78	2.67	285.76	0.49	1.36	18	457.66	0.26	0.38	38.42	17323.7	1910.81	14.05	35148	5.82	1209.1	13762.6	21.57	2.06	0.44	2.55	17.33	0.18	3.23	3.25	19.49	1	1.57	1.45	70.9	38385.2	0.65	0.08	0.81	0.007	0.021	0.005	0.07
7/28/2019 10:00	GREEN_Pit1	NM_G2985	Prenart	135	Grab	Soil water	19	7.23	-9999	2.4	21.16	1.21	2.39	422.33	0.49	1.67	7.39	555.05	0.26	0.76	35.95	19762	2462.06	1.65	38816.4	57.77	1632.52	15368.7	24.72	1.8	0.055	5.46	22.73	0.25	3.78	9.05	52.9	1.02	1.6	2.96	85.36	42090.1	0.71	0.15	0.97	0.01	0.021	0.02	0.11
7/29/2019 10:00	GREEN_Pit1	NM_G2986	Wick	10	Grab	Soil water	150	7.81	-9999	56.94	98.42	4.14	186	18.51	0.49	0.21	116.62	33.69	5.8	0.15	4625.95	26173.1	12845.3	90.17	26413	290.05	16601.5	68045.5	23.41	2.56	1.39	15.04	134.67	0.54	4.45	6.2	2.15	0.38	3.94	4.68	174.52	3498.14	12.65	0.59	0.29	0.04	0.021	0.03	0.22
7/29/2019 10:00	GREEN_Pit1	NM_G2987	Wick	60	Grab	Soil water	15	7.36	-9999	1.87	1.96	0.83	39.34	18.59	7.99	0.21	318.41	16.94	17.5	0.04	691.57	3718.58	5213.94	2.72	9405.48	778.05	7058.28	13081.1	9.12	1.42	0.055	6.98	41.01	0.1	1.57	3.93	15.22	0.2	0.66	2.45	23.57	98.66	0.41	0.12	0.37	0.03	0.05	0.05	0.09
8/5/2019 10:00	GREEN_Pit1	NM_G2995	Wick	10	Grab	Soil water	5	7.79	-9999	-9999	-9999	-9999	0.2	0.24	0.49	0.21	0.23	0.25	0.26	-9999	-9999	-9999	-9999	-9999	-9999	-9999	-9999	-9999	-9999	-9999	-9999	-9999	-9999	-9999	-9999	-9999	-9999	-9999	-9999	-9999	-9999	-9999	-9999	-9999	-9999	-9999	-9999	-9999	-9999
8/5/2019 10:00	GREEN_Pit1	NM_G2996	Wick	30	Grab	Soil water	15	7.6	-9999	25.65	19.55	4.45	57.15	40.58	1.68	0.21	291.27	26.34	13.49	0.05	1742.07	20087.2	7867.3	8.09	10287.9	747.77	3767.56	27516.4	10.01	0.83	0.47	1.37	29.59	0.18	2.5	19.59	96.08	0.04	0.78	5.01	11.14	2287.72	1.05	0.07	0.42	0.007	0.03	0.09	0.25
8/11/2019 10:00	GREEN_Pit1	NM_G3013	Prenart	135	Grab	Soil water	15	7.05	-9999	-9999	-9999	-9999	2.37	454.9	0.49	1.7	3.43	554.5	0.26	-9999	-9999	-9999	-9999	-9999	-9999	-9999	-9999	-9999	-9999	-9999	-9999	-9999	-9999	-9999	-9999	-9999	-9999	-9999	-9999	-9999	-9999	-9999	-9999	-9999	-9999	-9999	-9999	-9999	-9999
9/24/2019 10:00	GREEN_Pit1	NM_G3021	Prenart	135	Grab	Soil water	109	7.01	-9999	2.96	25.09	0.62	1.87	505.2	0.49	1.87	4.7	555.9	0.26	-9999	-9999	-9999	-9999	-9999	-9999	-9999	-9999	-9999	-9999	-9999	-9999	-9999	-9999	-9999	-9999	-9999	-9999	-9999	-9999	-9999	-9999	-9999	-9999	-9999	-9999	-9999	-9999	-9999	-9999
4/23/2019 10:00	GREEN_Pit2	NM_G2840	Prenart	10	Grab	Soil water	22	7.32	-9999	3.6	162.93	10.69	1.17	17.8	0.49	0.21	1.76	8.6	0.26	0.05	72.73	468.83	756.81	126.64	4770.07	44.12	8397.38	5538.78	4.31	1.93	0.055	4.57	131.26	0.02	1.49	5.56	12.23	0.11	0.89	0.38	26.29	594.64	1.47	0.64	0.49	0.03	0.07	0.04	0.06
4/23/2019 10:00	GREEN_Pit2	NM_G2841	Prenart	30	Grab	Soil water	18	6.68	-9999	0.46	19.61	0.7	4.17	15.38	0.49	0.21	3.07	9.07	0.26	0.04	32.6	1317.94	598.83	349.31	6153.1	40.77	6779.92	4802.25	7.57	2.22	0.49	14.44	212.55	0.12	2.57	12.46	37.78	0.33	0.46	0.38	24.33	1638.04	3.62	0.89	0.4	0.01	0.15	0.19	0.07
4/23/2019 10:00	GREEN_Pit2	NM_G2842	Prenart	60	Grab	Soil water	64	7.25	-9999	3.33	13.02	0.73	1.94	19.63	0.49	0.21	1.3	17.54	0.26	0.02	22.75	3973.48	538.62	224.78	14244.7	42.78	1534.04	4712.84	8.69	2.66	0.055	4.59	136.12	0.09	0.45	7.7	13.94	0.25	1.01	2.69	18.48	1352.33	0.79	0.85	0.43	0.02	0.03	0.06	0.06
4/23/2019 10:00	GREEN_Pit2	NM_G2843	Prenart	135	Grab	Soil water	46	7.2	-9999	2.77	17.46	1.3	2.44	63.71	0.49	0.21	3.01	207.4	0.26	0.04	22.35	4747.71	1844.58	12.48	24911.7	29.89	5203.1	10961	6.38	2.75	0.07	0.99	8.28	0.12	0.42	1.74	8.81	0.06	0.84	4.13	65.17	2484.01	0.08	0.5	0.29	0.01	0.03	0.01	0.07
4/24/2019 14:50	GREEN_Pit2	NM_G2844	Wick	10	Grab	Soil water		7.12	-9999	10.52	28.12	0.98	7.96	19.23	0.49	0.21	10.57	20.98	0.26	0.14	1097.6	9961	1737.18	1684.59	9382.58	55.51	9537.35	6729.62	39.77	3.15	1.18	41.76	1078.16	0.33	2.07	4.94	5.03	1.06	1.76	0.62	18.01	131.2	3.44	1.77	0.79	0.01	0.12	0.08	0.11
4/24/2019 14:50	GREEN_Pit2	NM_G2845	Wick	30	Grab	Soil water		7.13	-9999	11.16	57.75	1.46	8.81	61.27	0.49	0.21	6.17	124.52	0.26	0.23	971.12	12907.3	6356.54	996.14	18649.5	41.71	1494.57	13352.8	25.83	3.63	0.8	13.33	653.72	0.45	2.75	3.14	2.25	0.92	1.58	0.38	10.93	299.13	6.51	1.42	0.17	0.01	0.06	0.05	0.12
4/24/2019 14:50	GREEN_Pit2	NM_G2846	Wick	60	Grab	Soil water		7.31	-9999	13.44	21.67	0.75	9.02	63.77	3.25	0.21	4.02	84.68	0.26	0.05	1213.32	11951.4	3628.51	227.6	13915.8	36.46	2220.77	12451.7	8.44	2.71	0.32	8.65	160.6	0.24	0.86	1.45	1.14	0.12	1.8	0.38	42.29	53.44	1.5	0.46	0.28	0.02	0.021	0.02	0.09
4/30/2019 10:00	GREEN_Pit2	NM_G2860	Prenart	10	Grab	Soil water	12	7.43	-9999	2.34	166.08	7.79	0.78	19.36	0.49	0.21	3.12	7.43	0.26	0.013	23.32	290.18	688.77	132.96	4445.26	7.59	10173.4	5429.79	3.09	0.6	0.27	5.08	130.68	0.09	1.57	5.44	22.07	0.04	0.36	3.65	23.95	655.03	1.4	0.48	0.8	0.007	0.021	0.02	0.11
4/30/2019 10:00	GREEN_Pit2	NM_G2861	Prenart	60	Grab	Soil water	31	7.42	-9999	3.53	257.69	15.59	1.68	15.38	1.3	0.21	1.44	16.34	0.26	0.08	12.45	1958.62	493.55	88.67	14104.1	4.1	1638.39	4308.88	5.09	1.94	0.18	1.96	57.24	0.1	0.71	2.5	9.08	0.035	0.82	3.35	16.63	1268.49	0.55	0.48	0.39	0.01	0.021	0.03	0.06
4/30/2019 10:00	GREEN_Pit2	NM_G2862	Prenart	135	Grab	Soil water	24	7.47	-9999	2.52	234.48	13.84	2.34	42.65	0.49	0.21	1.42	192.1	0.26	0.06	14.24	4700.7	1742.56	8.96	24966.5	3.26	5068.96	10446.2	5.49	1.72	0.09	1.26	2.52	0.08	0.61	1.34	18.69	0.035	1	3.09	59.98	2613.18	0.13	0.31	0.48	0.02	0.021	0.02	0.08
5/7/2019 10:00	GREEN_Pit2	NM_G2890	Prenart	10	Grab	Soil water	8	7.09	-9999	1.15	95.53	3.73	0.77	20.59	1.47	0.21	1.18	9.68	0.26	0.013	15.63	350.75	645.74	124.18	5599.24	9.73	10598.2	5636	3.67	2.27	0.76	4.17	120.51	0.11	1.5	10.22	46.03	0.05	1.3	9.68	24.04	873.47	1.7	0.4	0.34	0.04	0.021	0.26	0.09
5/7/2019 10:00	GREEN_Pit2	NM_G2891	Prenart	30	Grab	Soil water	6	6.61	-9999	0.2	183.14	12.36	2.42	20.11	1.18	0.21	1.6	10.91	0.26	0.1	5.45	1369.99	685.22	421.01	8111.57	8.86	8507.8	6001.09	9.04	2.38	0.95	12.36	253.8	0.17	2.21	12.6	56.18	0.49	1.62	6.56	27.73	1984.58	4.47	0.85	0.4	0.01	0.021	0.25	0.15
5/7/2019 10:00	GREEN_Pit2	NM_G2892	Prenart	60	Grab	Soil water	27	7.27	-9999	1.66	192.95	12.18	1.73	17.79	0.49	0.21	1.32	17.79	0.26	0.12	4.69	1973.64	472.77	88.18	15010.9	0.5	1645.43	4138.29	4.97	2.56	0.48	3.56	54.61	0.05	0.96	3.31	26.04	0.05	0.94	0.38	16.21	1535.53	0.5	0.34	0.24	0.01	0.04	0.02	0.08
5/7/2019 10:00	GREEN_Pit2	NM_G2893	Prenart	135	Grab	Soil water	20	7.33	-9999	2	187.09	10.96	2.9	43.04	0.49	0.21	1.06	192.75	0.26	0.013	9.06	5267.49	1726.98	8.68	29758.3	13.79	5741.92	11927.2	4.65	1.38	0.67	0.91	3.56	0.14	0.53	1.52	39.27	0.06	1	4.83	60.01	2721.96	0.07	0.3	0.22	0.03	0.021	0.01	0.07
5/14/2019 10:00	GREEN_Pit2	NM_G2919	Prenart	10	Grab	Soil water	16	7.57	-9999	2.21	193.76	11.88	0.76	10.01	0.49	0.21	3.58	9.36	0.26	0.06	14.33	313.95	671.71	190.69	6799.44	35.61	11569.7	7043.62	5.51	2.48	0.64	5.38	160.33	0.09	2.17	4.17	9.58	0.33	0.5	9.45	25.35	867.37	2.03	0.38	0.44	0.03	0.04	0.04	0.07
5/14/2019 10:00	GREEN_Pit2	NM_G2920	Prenart	30	Grab	Soil water	14	6.48	-9999	0.48	210	13.27	1.83	18.16	0.49	0.21	2.27	10.76	0.26	0.08	3.23	1302.89	625.87	638.44	17995.6	46.77	12242.2	8103.7	12	2.67	0.73	13.27	347.86	0.19	2.11	6.33	14.03	0.39	0.38	7.72	25.33	1704.02	4.95	0.98	0.13	0.07	0.021	0.15	0.07
5/14/2019 10:00	GREEN_Pit2	NM_G2921	Prenart	60	Grab	Soil water	34	7.2	-9999	1.02	20.61	0.85	1.6	15.88	0.49	0.21	1.56	18.63	0.26	0.04	3.93	1852.51	448.14	67.55	18118.9	30.06	1583.63	4715.18	4.21	3	0.18	1.27	36.97	0.04	0.65	2.34	5.18	0.15	0.9	2.85	15.25	1456.61	0.52	0.27	0.04	0.02	0.021	0.01	0.08
5/14/2019 10:00	GREEN_Pit2	NM_G2922	Prenart	135	Grab	Soil water	36	6.96	-9999	1.8	19.79	0.9	3.09	43.22	0.49	0.21	1.39	195.68	0.26	0.02	7.39	5230.67	1713.08	8.51	30425.3	26.46	5453.42	12725.9	3.94	2.7	0.17	0.68	0.39	0.09	0.24	1.41	12.84	0.06	0.42	3.29	59.08	3203.69	0.12	0.31	0.37	0.03	0.021	0.02	0.06
5/28/2019 10:00	GREEN_Pit2	NM_G2959	Prenart	10	Grab	Soil water	12	6.28	-9999	2.95	34.37	1.62	0.67	6.02	0.49	0.21	2.07	9.51	0.26	0.11	73.73	459.76	771.42	135.38	7337.76	54.79	11381.8	5972.49	8.31	1.31	0.58	4.1	177.89	0.08	2.37	6.22	24.36	0.56	0.89	5.6	26.39	962.37	2.47	0.16	0.3	0.01	0.021	0.04	0.07
5/28/2019 10:00	GREEN_Pit2	NM_G2960	Prenart	30	Grab	Soil water	10	6.23	-9999	0.3	53.9	1.03	1.45	17.16	0.49	0.21	3.02	12.1	0.26	0.12	41.99	1730.6	715.2	840.58	11132.2	18.43	8587.57	5736.26	22.44	1.9	1.06	18.15	493.55	0.22	3.07	9.56	68.5	1.48	1.18	5.24	26.4	1923.39	5.8	0.57	0.17	0.02	0.06	0.11	0.07
5/28/2019 10:00	GREEN_Pit2	NM_G2961	Prenart	60	Grab	Soil water	58	6.37	-9999	2.59	15.46	0.69	1.56	16	0.49	0.21	0.23	18.99	0.26	0.07	35.15	2635.16	530.83	46.25	19928.3	7.11	2003.11	4115.02	14.38	2.03	0.17	1.49	48.8	0.07	0.81	2.41	28.67	0.39	0.73	3.06	16.37	1653.72	0.64	0.11	0.12	0.007	0.021	0.01	0.05
5/28/2019 10:00	GREEN_Pit2	NM_G2962	Prenart	135	Grab	Soil water	28	6.92	-9999	2.44	9.62	0.49	7.27	79.09	1.11	0.21	2.96	382.07	0.26	0.05	35.99	4509.59	2159.58	4.76	34273.3	0.02	5294.28	12087.2	19.76	1.9	0.055	0.39	7.83	0.11	0.61	0.83	11.5	0.25	1.05	3.05	64.01	2933.82	0.03	0.05	0.2	0.007	0.021	0.01	0.04
6/6/2019 10:00	GREEN_Pit2	NM_G2968	Prenart	10	Grab	Soil water	5	6.62	-9999	2.12	48.36	2.06	0.93	8.63	0.49	0.21	2.94	12.83	0.26	0.06	38.62	637.25	735.82	132.56	8353.24	15.79	12574.3	5980.39	8.86	1.72	0.67	5.45	161.59	0.11	2.32	8.32	49.96	0.51	1.02	1.13	27.14	1133.62	2.89	0.14	0.33	0.02	0.021	0.08	0.13
6/6/2019 10:00	GREEN_Pit2	NM_G2969	Prenart	60	Grab	Soil water	30	6.51	-9999	2.53	9.87	0.54	1.8	16.36	0.49	0.21	0.23	19.81	0.26	0.06	22.5	2690.9	540.68	35.18	20866.4	11.12	2198.6	4783.43	14.8	2.16	0.26	1.04	40.52	0.07	0.81	1.56	9.56	0.22	0.88	1.97	17.3	1793.39	0.45	0.1	0.11	0.007	0.021	0.005	0.07
6/6/2019 10:00	GREEN_Pit2	NM_G2970	Prenart	135	Grab	Soil water	14	6.19	-9999	2.43	15.58	1.1	7.39	80.05	0.49	0.21	1	393.27	0.26	0.02	25.18	4591.11	2219.87	7.52	33859.2	2.89	5426.27	12871.9	22.12	1.86	0.18	0.63	8.1	0.13	0.72	1.68	28.88	0.22	1.21	2.02	68.6	3344.04	0.07	0.04	0.2	0.007	0.021	0.01	0.05
7/28/2019 10:00	GREEN_Pit2	NM_G2991	Prenart	10	Grab	Soil water	6	7.3	-9999	0.52	5.07	0.28	6.52	39.66	0.49	0.21	2.93	14.66	0.26	0.09	84.16	755.18	811	76.95	10537	56.35	13856.8	6866.62	10.4	1.59	0.48	9.47	162.67	0.16	3.23	28.97	117.62	0.57	1.15	3.98	31.69	2392.73	2.15	0.15	0.61	0.01	0.021	0.09	0.14
7/28/2019 10:00	GREEN_Pit2	NM_G2992	Prenart	135	Grab	Soil water	14	7.29	-9999	1.74	14.5	2.45	8.43	88.19	1.48	0.21	1.32	447.98	0.26	0.013	46.66	5030.27	2283.03	0.42	38288.2	40.39	6167.44	13290.7	23.62	1.99	0.055	1.02	6.47	0.1	0.77	1.9	35.42	0.09	0.92	1.41	74.98	2838.75	0.04	0.08	0.21	0.01	0.021	0.01	0.05
7/29/2019 11:30	GREEN_Pit2	NM_G2993	Wick	10	Grab	Soil water	8	7.14	-9999	0.53	2.37	1.38	24.22	85.86	9.32	0.21	750.14	42.62	16.62	0.15	662.56	7570.3	1820.5	2923.48	12336.2	816.5	12851.1	6507.6	85.9	4.34	1.4	79.39	1628.58	0.43	2.6	10.67	85.28	4.91	1.84	0.38	18.8	1989.17	4.6	2.24	0.5	0.02	0.08	0.15	0.15
7/28/2019 10:00	GREEN_Pit2	NM_G2994	Prenart	60	Grab	Soil water	8	7.34	-9999	0.97	2.33	0.14	3.21	27.07	0.49	0.21	1.58	37.86	0.26	0.1	46.73	2997.65	585.06	84.42	26078.1	55.42	2576.71	4207.96	18.35	2.28	0.055	2.44	60.21	0.07	1	7.47	47.75	0.32	0.84	1.42	19.09	1894.12	0.61	0.18	0.28	0.01	0.021	0.04	0.06
8/5/2019 10:00	GREEN_Pit2	NM_G3002	Prenart	10	Grab	Soil water	4	7.18	-9999	3.08	50.46	2.14	3.07	33.8	1.26	0.21	2.11	16.56	0.26	0.13	64.02	633.44	877.85	99.05	10699.7	25.69	15537.7	9027.32	10.71	1.35	0.22	7.94	176.34	0.15	3.38	11.11	79.98	0.56	1.07	6.93	36.08	1647.65	1.9	0.08	0.55	0.01	0.03	0.1	0.1
8/5/2019 10:00	GREEN_Pit2	NM_G3003	Prenart	60	Grab	Soil water	4	7.16	-9999	2.54	11.79	1.76	3.96	31.62	0.49	0.21	2.54	39.13	0.26	0.09	33.27	2731.15	562.95	89.64	26611.5	32.22	3236.49	5303.1	20.05	2.28	0.16	4.9	76.66	0.1	0.9	4.28	60.04	0.32	0.96	2.32	19.06	1814.17	0.5	0.1	0.23	0.01	0.021	0.05	0.07
8/5/2019 10:00	GREEN_Pit2	NM_G3004	Prenart	135	Grab	Soil water	12	7.05	-9999	3.38	9.1	0.33	8.69	87.71	0.49	0.21	0.23	438.89	0.26	0.04	35.74	4374.31	2524.71	2.46	39427.8	12.47	7473.08	15350	26.61	1.81	0.055	0.62	5.23	0.08	0.66	1.32	29.82	0.17	0.64	2.29	72.41	3095.29	0.02	0.01	0.3	0.007	0.021	0.03	0.05
8/11/2019 10:00	GREEN_Pit2	NM_G3014	Prenart	60	Grab	Soil water	2	7.18	-9999	-9999	-9999	-9999	4.12	34.64	0.49	0.21	0.23	42.99	0.26	-9999	-9999	-9999	-9999	-9999	-9999	-9999	-9999	-9999	-9999	-9999	-9999	-9999	-9999	-9999	-9999	-9999	-9999	-9999	-9999	-9999	-9999	-9999	-9999	-9999	-9999	-9999	-9999	-9999	-9999
8/11/2019 10:00	GREEN_Pit2	NM_G3015	Prenart	135	Grab	Soil water	11	6.97	-9999	-9999	-9999	-9999	9.09	88.56	0.49	0.21	0.23	439.6	0.26	-9999	-9999	-9999	-9999	-9999	-9999	-9999	-9999	-9999	-9999	-9999	-9999	-9999	-9999	-9999	-9999	-9999	-9999	-9999	-9999	-9999	-9999	-9999	-9999	-9999	-9999	-9999	-9999	-9999	-9999
9/24/2019 10:00	GREEN_Pit2	NM_G3022	Prenart	135	Grab	Soil water	40	7.1	-9999	3.07	10.09	0.02	7.86	87.74	0.49	0.21	2.93	424.3	0.26	-9999	-9999	-9999	-9999	-9999	-9999	-9999	-9999	-9999	-9999	-9999	-9999	-9999	-9999	-9999	-9999	-9999	-9999	-9999	-9999	-9999	-9999	-9999	-9999	-9999	-9999	-9999	-9999	-9999	-9999
4/11/2019 10:00	GREEN_Pit3	NM_G2824	Prenart	10	Grab	Soil water	22	7.57	-9999	1.32	9.54	0.88	0.56	15.68	0.49	0.21	4.38	9.52	0.26	0.02	15.77	588.81	853.73	22.25	3528.39	50.14	4818.16	11282.9	1.93	1.51	0.66	2.85	83.81	0.07	1.14	7.74	17.75	0.11	0.83	6.34	48.57	787.28	0.41	0.59	0.62	0.04	0.021	0.005	0.07
4/11/2019 10:00	GREEN_Pit3	NM_G2825	Prenart	30	Grab	Soil water	5	7.51	-9999	0.58	8.39	0.87	2.23	27.83	0.49	0.21	11.19	20.66	0.26	0.04	10.99	654.57	614.83	16.75	4849.89	41.05	5690.41	8458.2	2.4	1.68	0.72	2.14	70.94	0.13	1.3	6.28	22.65	0.1	1	2.79	38.18	930.57	0.7	0.57	0.53	0.04	0.021	0.12	0.09
4/11/2019 10:00	GREEN_Pit3	NM_G2826	Prenart	60	Grab	Soil water	12	8.01	-9999	5.34	135.61	10.13	6.83	81.69	2.96	0.21	7	48.56	0.26	0.03	10.41	1526.39	1861.52	5.97	9111.28	36.52	10277.4	16075.3	2.98	2.12	0.4	1.05	34.75	0.15	3.84	6.84	10.09	0.16	0.71	4.89	84.22	554.42	0.27	0.59	1.57	0.01	0.021	0.19	0.09
4/16/2019 10:30	GREEN_Pit3	NM_G2827	Wick	10	Grab	Soil water	500	7.96	-9999	63.19	56.02	3.13	22.3	14.12	3.72	0.21	41.77	57.06	0.26	0.013	3774.6	42304.2	8711.85	18.18	16494.9	54.95	9305.27	48528	4.54	2.42	1.05	0.82	39.64	0.32	2.25	3.93	3.4	0.16	2.17	0.98	137.41	44.84	5	0.58	0.63	0.06	0.021	0.04	0.09
4/16/2019 10:30	GREEN_Pit3	NM_G2828	Wick	30	Grab	Soil water	500	7.98	-9999	63	34.74	1.51	20.93	16.93	0.49	0.49	18.96	47.16	0.26	0.013	2723.7	26148.1	14656.1	11.27	23781.3	67.2	21404.9	42683.4	7.06	3.09	0.17	0.26	9.84	0.3	2.11	4.11	1.67	0.06	2.05	0.87	114.91	50.89	1.81	0.25	0.97	0.05	0.021	0.03	0.18
4/16/2019 10:30	GREEN_Pit3	NM_G2829	Wick	60	Grab	Soil water	500	7.55	-9999	22.71	18.42	0.96	9.69	20.2	3.28	0.21	16.66	35.59	0.26	0.09	968.5	7568.91	4440.98	95.43	16845.7	53.32	18264.4	11518.9	6.09	3.24	0.055	0.41	47.39	0.16	1.32	1.92	0.9	0.21	1.69	0.67	54.41	73.84	1.7	0.43	0.53	0.007	0.021	0.005	0.17
4/23/2019 10:00	GREEN_Pit3	NM_G2836	Prenart	10	Grab	Soil water	50	8.05	-9999	7.67	15.86	1.15	0.2	14.91	0.49	0.21	4.03	12.39	0.26	0.013	14.53	929.7	706.6	37.99	4132.13	53.05	4417.83	9647.66	1.72	1.84	0.4	0.83	74.64	0.17	1.61	19.54	38.93	0.08	0.26	2.93	41.87	305.86	0.53	0.5	0.46	0.03	3.47	0.1	0.06
4/23/2019 10:00	GREEN_Pit3	NM_G2837	Prenart	30	Grab	Soil water	25	7.59	-9999	6.36	9.85	0.78	0.2	13.33	0.49	0.21	16.69	10.68	0.26	0.05	10.03	552.51	522.82	164.62	5666.83	49.94	5412.1	7594.56	4.96	2.05	0.36	2.76	120.52	0.12	1.02	4.89	7.91	0.11	0.83	6.44	35.57	722.12	0.99	0.71	0.32	0.02	0.021	0.16	0.06
4/23/2019 10:00	GREEN_Pit3	NM_G2838	Prenart	60	Grab	Soil water	26	7.56	-9999	14.58	12.48	0.84	1.82	80.22	0.49	0.21	7.24	42.87	0.26	0.013	7.16	1432.02	1805.43	16.07	12948.8	34.04	10324.5	15515.4	3.71	2.8	0.21	0.57	21.39	0.15	5	4.66	8.61	0.09	1.11	0.38	80.95	410.91	0.37	0.51	1.19	0.04	0.03	0.34	0.04
4/24/2019 14:50	GREEN_Pit3	NM_G2839	Wick	10	Grab	Soil water	22	8.34	-9999	40.89	35.48	2.15	123.68	36.7	2.15	0.21	61.19	50.06	0.26	0.013	2904.13	29278.2	7978.26	14.42	16243.3	52.09	7809.15	48929.3	4.86	3.08	0.94	1.89	42.79	0.33	2.02	5.86	14.4	0.14	1.98	6.23	140.23	2201.06	5.25	1	0.65	0.02	0.21	0.04	0.12
4/30/2019 10:00	GREEN_Pit3	NM_G2855	Prenart	10	Grab	Soil water	20	7.29	-9999	3.9	182.16	13.03	0.42	16.59	0.49	0.21	3.17	13.45	0.26	0.05	21.06	415.14	577.89	64.79	4329.93	22.15	6051.1	8885.23	2.99	2.36	0.42	1.78	68.54	0.13	1.22	5.63	19.14	0.1	1.01	3.9	35.18	2002.06	0.73	0.32	0.23	0.01	0.03	0.01	0.07
4/30/2019 10:00	GREEN_Pit3	NM_G2856	Prenart	30	Grab	Soil water	13	7.52	-9999	2.47	198.46	12.43	0.2	18.43	0.49	0.21	20.34	11.24	0.26	0.04	14.92	543.05	465.37	211.99	6366.24	31.05	6860.98	7480.64	6.87	3.18	0.055	4.76	131.18	0.13	1.04	4.12	16.95	0.23	0.97	1.86	32	1038.2	1.26	0.77	0.28	0.72	0.15	0.15	0.02
4/30/2019 10:00	GREEN_Pit3	NM_G2857	Prenart	60	Grab	Soil water	12	8.35	-9999	3.41	199.85	13.15	1.79	101.21	0.49	0.21	5.69	50.45	0.26	0.013	11.66	1402.9	1605.7	6.25	13043.4	19.15	11967.5	15347.2	3.13	3.54	0.055	0.84	7.61	0.22	3.08	3	18.08	0.05	1.02	0.38	75.98	465.47	0.42	0.33	0.95	0.01	0.021	0.23	0.05
5/1/2019 10:00	GREEN_Pit3	NM_G2858	Wick	10	Grab	Soil water	24	8.43	-9999	10.24	31.89	1.14	121.45	31.97	0.49	0.21	53.37	39.7	0.26	0.02	2716.85	26701.1	8176.59	12.16	16746.3	51.95	8532.79	48276.4	5.21	3.3	0.32	1.27	28.16	0.4	1.82	4.95	19.82	0.21	2.75	1.69	133.23	681.93	4.98	0.65	0.69	0.02	0.021	0.02	0.11
5/1/2019 10:00	GREEN_Pit3	NM_G2859	Wick	30	Grab	Soil water	5	8.51	-9999	3.38	161.65	7.71	85.88	37.37	1.27	1.22	27.27	39.7	0.26	0.06	1264.41	12470.9	8832.69	6.92	19345.3	42.67	20877.7	37325.7	4.3	3.98	0.18	50.19	10.55	0.41	1.6	7.48	37.17	0.23	2.01	3.81	92.42	495.42	1.47	0.56	0.87	0.02	0.04	0.13	0.14
5/7/2019 10:00	GREEN_Pit3	NM_G2885	Prenart	10	Grab	Soil water	16	7.28	-9999	-9999	-9999	-9999	0.63	16.93	1.78	0.21	1.91	13.82	0.26	0.02	17.29	602.95	586.17	121.89	5770.2	11.05	6736.97	9820.3	2.61	3.29	0.32	3.69	121.8	0.11	1.33	8.14	100.43	0.2	0.73	6.65	36.89	1070.55	1.2	0.66	0.63	0.02	0.021	0.06	0.1
5/7/2019 10:00	GREEN_Pit3	NM_G2886	Prenart	30	Grab	Soil water	7	7.55	-9999	0.97	195.27	13.27	0.24	22.38	0.49	0.21	17.12	12.45	0.26	0.03	11.72	595	473.41	307.78	7668.51	0.22	7057.01	7652.54	8.07	2.31	0.79	5.67	184.62	0.11	1.42	6.67	72.25	0.47	1.23	5.77	31.03	1360.17	1.3	0.94	0.29	0.01	0.021	0.15	0.12
5/7/2019 10:00	GREEN_Pit3	NM_G2887	Prenart	60	Grab	Soil water	12	7.64	-9999	3.99	159.15	7.37	1.8	104	1.54	0.21	3.52	50.78	0.26	0.05	9.21	1438.99	1675.96	25.06	14232.3	0.79	12665.2	15651.8	3.98	2.94	0.59	1.42	11.52	0.13	4.02	4.44	53.64	0.035	0.94	4.87	75.73	652.13	0.38	0.29	1.15	0.02	0.06	0.31	0.08
5/10/2019 11:30	GREEN_Pit3	NM_G2888	Wick	10	Grab	Soil water	28	7.94	-9999	53.49	44.24	2.4	131.89	30.17	0.49	0.21	52.21	30.84	0.26	0.02	3333.71	27142.3	10200.8	19.7	21551.5	18.1	7827.26	54324.3	5.18	2.74	0.82	2.72	20.71	0.5	2.41	6.4	10.72	0.17	3.15	3	160.72	572.18	6.96	0.45	0.46	0.35	0.03	0.1	0.34
5/10/2019 11:30	GREEN_Pit3	NM_G2889	Wick	30	Grab	Soil water	200	7.71	-9999	46.56	26.76	1.23	89.46	23.69	0.49	0.21	14.43	31.91	0.26	0.013	1236.64	10950.5	11560.5	6.72	27076.2	7.7	24146.4	45216.8	6.31	3.19	0.4	0.2	0.19	0.32	2.47	2.79	2.88	0.21	2.51	0.38	115.62	657.61	1.98	0.24	0.54	0.21	0.021	0.08	0.19
5/14/2019 10:00	GREEN_Pit3	NM_G2916	Prenart	10	Grab	Soil water	32	7.36	-9999	2.55	35.93	1.21	0.34	5.3	0.49	0.21	22.19	9.95	0.26	0.013	12.98	384.91	567.68	93.95	5830.98	39.48	6081.27	11247.6	2.14	2.01	0.6	1.38	75.64	0.09	1.34	4.33	8.15	0.035	1.15	9.89	34.58	519.79	0.95	0.35	0.14	0.02	0.021	0.1	0.12
5/14/2019 10:00	GREEN_Pit3	NM_G2917	Prenart	30	Grab	Soil water	12	7.39	-9999	2.12	221.2	13.31	0.2	14.61	0.49	0.21	16.02	12.03	0.26	0.03	9.93	520.98	476.3	375.03	8707.66	35.35	7185.65	9190.71	8.84	2.53	0.75	5.38	198.91	0.15	1.13	5.15	15.59	0.39	0.4	5.67	31.29	1063.75	1.58	0.8	0.31	0.01	0.021	0.22	0.07
5/14/2019 10:00	GREEN_Pit3	NM_G2918	Prenart	60	Grab	Soil water	24	7.84	-9999	14.81	204.03	12.99	1.5	108.12	0.49	0.21	5.21	54.63	0.26	0.06	7.16	1419.89	1678.19	27.55	16252	38.96	13932.4	18523.7	3.34	2.98	0.37	0.93	11.63	0.16	3.65	3.99	10.76	0.08	0.59	3.82	75	490.16	0.47	0.36	1.13	0.03	0.07	0.18	0.05
5/28/2019 10:00	GREEN_Pit3	NM_G2954	Prenart	10	Grab	Soil water	28	6.72	-9999	4.04	24.16	1.12	0.23	4.44	0.49	0.21	2.4	7.41	0.26	0.04	36.16	515.96	676.68	117.84	6364.55	45.6	5513.24	10664	6.25	1.52	0.64	1.78	125.05	0.14	1.79	6.22	31.63	0.42	0.95	5.47	37.87	765.03	1.31	0.22	0.11	0.01	0.021	0.01	0.07
5/28/2019 10:00	GREEN_Pit3	NM_G2955	Prenart	30	Grab	Soil water	8	6.5	-9999	-9999	-9999	-9999	0.21	14.45	0.49	0.21	10.8	11.34	0.26	0.1	26.89	711.74	587.78	592.42	9913.4	51.53	7108.04	8505.24	18.26	2.17	0.92	7.88	399.49	0.17	1.82	7.18	41.92	1.19	1.19	7.9	33.91	1154.11	1.97	0.62	0.17	0.01	0.021	0.25	0.04
5/28/2019 10:00	GREEN_Pit3	NM_G2956	Prenart	60	Grab	Soil water	22	7.03	-9999	11.27	14.07	0.78	1.24	99.01	0.49	0.21	2.85	52.7	0.26	0.04	21.17	1859.32	1943.76	16.37	18579	52.77	14967.8	18503.7	12.05	1.83	0.22	0.74	34.66	0.23	5.25	5.4	18.64	0.19	0.96	3.89	87.09	586.57	0.56	0.16	1.2	0.007	0.021	0.27	0.06
5/28/2019 10:00	GREEN_Pit3	NM_G2957	Prenart	135	Grab	Soil water	2	5.59	-9999	-9999	-9999	-9999	5.46	1084.16	0.49	0.21	10.45	709.23	0.26	0.24	32.63	10471.9	3545.26	39.44	42975.4	167.75	7832.18	35756	26.82	4.21	3.51	43.49	123.18	1.54	18.82	24.17	115.02	0.74	2.96	7.88	166.02	9266.31	1.56	0.34	0.7	0.007	0.04	0.02	0.09
5/30/2019 11:30	GREEN_Pit3	NM_G2958	Wick	10	Grab	Soil water	8	7.82	-9999	42.7	52.64	3.19	158.6	38.28	0.49	0.21	83.36	39.65	3.97	0.03	4224.23	32143.2	11826.6	59.75	26591.2	79.73	10179.2	64701.9	17.98	1.71	1.3	2.87	52.93	0.55	3.05	8.19	68.66	0.19	2.36	3.79	161.2	972.86	9.08	0.27	0.46	0.02	0.021	0.03	0.19
6/6/2019 10:00	GREEN_Pit3	NM_G2966	Prenart	10	Grab	Soil water	10	7.19	-9999	3.98	38.69	2.28	2.04	9.37	0.49	0.21	4.36	8.08	0.26	0.08	42.5	632.55	677.88	114.49	7931.31	20.66	6136.36	13806	8.05	1.68	0.73	2.65	113.57	0.16	2.09	8.94	39.16	0.37	1.21	3.12	39.56	1057.07	1.62	0.17	0.18	0.007	0.021	0.02	0.16
6/6/2019 10:00	GREEN_Pit3	NM_G2967	Prenart	60	Grab	Soil water	10	6.9	-9999	11.2	29.84	2.62	1.33	106.31	0.49	0.21	1.37	54.8	0.26	0.03	31.51	1877.31	1927.2	10.2	19070.7	21.84	15517.9	18505.8	12.1	2.36	0.28	0.7	19.68	0.22	5.5	4.86	29.92	0.24	0.97	2.05	85.41	741.48	0.52	0.07	1.33	0.01	0.021	0.28	0.06
7/28/2019 10:00	GREEN_Pit3	NM_G2989	Prenart	30	Grab	Soil water	12	7.61	-9999	0.78	4.54	0.52	6.2	11.57	0.49	0.21	2.83	11.05	0.26	0.08	72.65	897.08	659.87	154.3	11120.7	52.32	8584.28	10126	11.75	1.9	0.35	7.71	154.21	0.24	2.7	11.74	82.46	0.52	1.34	3.32	42.45	5106.62	2.35	0.34	0.27	0.01	0.021	0.23	0.07
7/29/2019 10:40	GREEN_Pit3	NM_G2990	Wick	30	Grab	Soil water	29	7.85	-9999	20.36	17.07	2.71	81.86	21.5	1.39	0.21	134.08	28.44	5.12	0.08	1371.18	10343.1	10237.2	3.67	26612.2	250.84	22896.5	41387.6	18.75	2.22	0.055	2.74	23.7	0.27	2.32	14.22	8.95	0.22	1.5	4.13	90.24	473.26	1.55	0.19	0.63	0.02	0.021	0.01	0.12
8/5/2019 10:00	GREEN_Pit3	NM_G2997	Prenart	10	Grab	Soil water	8	7.21	-9999	4.16	47.73	2.06	1.76	17.83	0.49	0.21	1.51	11.6	0.26	0.14	75.85	672.08	808.16	114.41	10574.7	52.14	7711.93	16141	10.02	1.02	0.14	77.47	136.58	0.45	3.38	12.74	43.06	0.36	1.14	0.57	50.08	1568.91	2.19	0.13	0.25	0.01	0.021	0.05	0.15
8/5/2019 10:00	GREEN_Pit3	NM_G2998	Prenart	30	Grab	Soil water	3	7.33	-9999	-9999	-9999	-9999	5.65	10.96	0.49	0.21	2.29	9.44	0.26	0.13	59.81	981.83	623.28	150.76	12472.1	48.15	10201.3	11769.8	12.78	1.66	0.23	17.1	135.84	0.28	2.74	16.17	111.84	0.65	1.31	2.23	41.9	1816.32	2.58	0.25	0.35	0.01	0.021	0.26	0.11
8/5/2019 11:00	GREEN_Pit3	NM_G2999	Wick	10	Grab	Soil water	20	7.74	-9999	39.61	32.27	2.38	103.31	17.63	1.4	0.21	86.05	22.47	0.26	0.05	3000.77	22245.2	8269.83	6.28	17693.2	107.53	6998.13	46182.6	13.42	1.4	0.19	4.26	19.48	0.33	2.23	13.51	32.19	0.1	1.49	0.92	107.14	411.31	5.68	0.15	0.36	0.01	0.021	0.03	0.11
8/5/2019 11:00	GREEN_Pit3	NM_G3000	Wick	30	Grab	Soil water	60	7.96	-9999	70.6	23.24	0.94	168.07	25.84	0.49	0.21	9.15	15.97	0.26	0.05	4857.89	28398.7	15462.6	8.56	33520.9	27.93	34375.5	58015.7	23.13	2.41	0.055	1.43	8.56	1.2	2.84	10.87	7.85	0.15	2.02	4.17	125.09	815.42	2.08	0.14	0.48	0.01	0.021	0.03	0.13
8/5/2019 11:00	GREEN_Pit3	NM_G3001	Wick	60	Grab	Soil water	200	7.71	-9999	24.98	16.95	0.8	52.8	30.92	0.49	0.21	18.57	17.18	0.26	-9999	-9999	-9999	-9999	-9999	-9999	-9999	-9999	-9999	-9999	-9999	-9999	-9999	-9999	-9999	-9999	-9999	-9999	-9999	-9999	-9999	-9999	-9999	-9999	-9999	-9999	-9999	-9999	-9999	-9999
8/11/2019 10:00	GREEN_Pit3	NM_G3016	Prenart	10	Grab	Soil water	2	7.26	-9999	-9999	-9999	-9999	2.59	23.5	1.53	0.21	3.33	13.54	0.26	-9999	-9999	-9999	-9999	-9999	-9999	-9999	-9999	-9999	-9999	-9999	-9999	-9999	-9999	-9999	-9999	-9999	-9999	-9999	-9999	-9999	-9999	-9999	-9999	-9999	-9999	-9999	-9999	-9999	-9999
[truncated: 25 more columns]
